# Supplementary material for: Playing the mirror game in virtual reality with an autonomous character
Source: Sci Rep. 2022 Dec 9;12:21329. doi: 10.1038/s41598-022-25197-z (PMC9734752; doi:10.1038/s41598-022-25197-z)
Supplement: Supplementary file 2 — Supplementary Information 1. [file 41598_2022_25197_MOESM2_ESM.zip › Data/Couple20/baseline_player1.json]

{
    "isFemale": false,
    "eyesLevel": 1.6765371561050416,
    "timestamps": [
        0.0,
        0.019989013671875,
        0.040008544921875,
        0.05999755859375,
        0.079986572265625,
        0.100006103515625,
        0.1199951171875,
        0.1400146484375,
        0.160003662109375,
        0.17999267578125,
        0.20001220703125,
        0.220001220703125,
        0.239990234375,
        0.260009765625,
        0.279998779296875,
        0.29998779296875,
        0.32000732421875,
        0.339996337890625,
        0.3599853515625,
        0.3800048828125,
        0.399993896484375,
        0.420013427734375,
        0.44000244140625,
        0.459991455078125,
        0.480010986328125,
        0.5,
        0.519989013671875,
        0.540008544921875,
        0.55999755859375,
        0.579986572265625,
        0.600006103515625,
        0.6199951171875,
        0.6400146484375,
        0.660003662109375,
        0.67999267578125,
        0.70001220703125,
        0.720001220703125,
        0.739990234375,
        0.760009765625,
        0.779998779296875,
        0.79998779296875,
        0.82000732421875,
        0.839996337890625,
        0.8599853515625,
        0.8800048828125,
        0.899993896484375,
        0.920013427734375,
        0.94000244140625,
        0.959991455078125,
        0.980010986328125,
        1.0,
        1.019989013671875,
        1.040008544921875,
        1.05999755859375,
        1.079986572265625,
        1.100006103515625,
        1.1199951171875,
        1.1400146484375,
        1.160003662109375,
        1.17999267578125,
        1.20001220703125,
        1.220001220703125,
        1.239990234375,
        1.260009765625,
        1.279998779296875,
        1.29998779296875,
        1.32000732421875,
        1.339996337890625,
        1.3599853515625,
        1.3800048828125,
        1.399993896484375,
        1.420013427734375,
        1.44000244140625,
        1.459991455078125,
        1.480010986328125,
        1.5,
        1.519989013671875,
        1.540008544921875,
        1.55999755859375,
        1.579986572265625,
        1.600006103515625,
        1.6199951171875,
        1.6400146484375,
        1.660003662109375,
        1.67999267578125,
        1.70001220703125,
        1.720001220703125,
        1.739990234375,
        1.760009765625,
        1.779998779296875,
        1.79998779296875,
        1.82000732421875,
        1.839996337890625,
        1.8599853515625,
        1.8800048828125,
        1.899993896484375,
        1.920013427734375,
        1.94000244140625,
        1.959991455078125,
        1.980010986328125,
        2.0,
        2.019989013671875,
        2.040008544921875,
        2.05999755859375,
        2.079986572265625,
        2.100006103515625,
        2.1199951171875,
        2.1400146484375,
        2.160003662109375,
        2.17999267578125,
        2.20001220703125,
        2.220001220703125,
        2.239990234375,
        2.260009765625,
        2.279998779296875,
        2.29998779296875,
        2.32000732421875,
        2.339996337890625,
        2.3599853515625,
        2.3800048828125,
        2.399993896484375,
        2.420013427734375,
        2.44000244140625,
        2.459991455078125,
        2.480010986328125,
        2.5,
        2.519989013671875,
        2.540008544921875,
        2.55999755859375,
        2.579986572265625,
        2.600006103515625,
        2.6199951171875,
        2.6400146484375,
        2.660003662109375,
        2.67999267578125,
        2.70001220703125,
        2.720001220703125,
        2.739990234375,
        2.760009765625,
        2.779998779296875,
        2.79998779296875,
        2.82000732421875,
        2.839996337890625,
        2.8599853515625,
        2.8800048828125,
        2.899993896484375,
        2.920013427734375,
        2.94000244140625,
        2.959991455078125,
        2.980010986328125,
        3.0,
        3.019989013671875,
        3.040008544921875,
        3.05999755859375,
        3.079986572265625,
        3.100006103515625,
        3.1199951171875,
        3.1400146484375,
        3.160003662109375,
        3.17999267578125,
        3.20001220703125,
        3.220001220703125,
        3.239990234375,
        3.260009765625,
        3.279998779296875,
        3.29998779296875,
        3.32000732421875,
        3.339996337890625,
        3.3599853515625,
        3.3800048828125,
        3.399993896484375,
        3.420013427734375,
        3.44000244140625,
        3.459991455078125,
        3.480010986328125,
        3.5,
        3.519989013671875,
        3.540008544921875,
        3.55999755859375,
        3.579986572265625,
        3.600006103515625,
        3.6199951171875,
        3.6400146484375,
        3.660003662109375,
        3.67999267578125,
        3.70001220703125,
        3.720001220703125,
        3.739990234375,
        3.760009765625,
        3.779998779296875,
        3.79998779296875,
        3.82000732421875,
        3.839996337890625,
        3.8599853515625,
        3.8800048828125,
        3.899993896484375,
        3.920013427734375,
        3.94000244140625,
        3.959991455078125,
        3.980010986328125,
        4.0,
        4.019989013671875,
        4.040008544921875,
        4.05999755859375,
        4.079986572265625,
        4.100006103515625,
        4.1199951171875,
        4.1400146484375,
        4.160003662109375,
        4.17999267578125,
        4.20001220703125,
        4.220001220703125,
        4.239990234375,
        4.260009765625,
        4.279998779296875,
        4.29998779296875,
        4.32000732421875,
        4.339996337890625,
        4.3599853515625,
        4.3800048828125,
        4.399993896484375,
        4.420013427734375,
        4.44000244140625,
        4.459991455078125,
        4.480010986328125,
        4.5,
        4.519989013671875,
        4.540008544921875,
        4.55999755859375,
        4.579986572265625,
        4.600006103515625,
        4.6199951171875,
        4.6400146484375,
        4.660003662109375,
        4.67999267578125,
        4.70001220703125,
        4.720001220703125,
        4.739990234375,
        4.760009765625,
        4.779998779296875,
        4.79998779296875,
        4.82000732421875,
        4.839996337890625,
        4.8599853515625,
        4.8800048828125,
        4.899993896484375,
        4.920013427734375,
        4.94000244140625,
        4.959991455078125,
        4.980010986328125,
        5.0,
        5.019989013671875,
        5.040008544921875,
        5.05999755859375,
        5.079986572265625,
        5.100006103515625,
        5.1199951171875,
        5.1400146484375,
        5.160003662109375,
        5.17999267578125,
        5.20001220703125,
        5.220001220703125,
        5.239990234375,
        5.260009765625,
        5.279998779296875,
        5.29998779296875,
        5.32000732421875,
        5.339996337890625,
        5.3599853515625,
        5.3800048828125,
        5.399993896484375,
        5.420013427734375,
        5.44000244140625,
        5.459991455078125,
        5.480010986328125,
        5.5,
        5.519989013671875,
        5.540008544921875,
        5.55999755859375,
        5.579986572265625,
        5.600006103515625,
        5.6199951171875,
        5.6400146484375,
        5.660003662109375,
        5.67999267578125,
        5.70001220703125,
        5.720001220703125,
        5.739990234375,
        5.760009765625,
        5.779998779296875,
        5.79998779296875,
        5.82000732421875,
        5.839996337890625,
        5.8599853515625,
        5.8800048828125,
        5.899993896484375,
        5.920013427734375,
        5.94000244140625,
        5.959991455078125,
        5.980010986328125,
        6.0,
        6.019989013671875,
        6.040008544921875,
        6.05999755859375,
        6.079986572265625,
        6.100006103515625,
        6.1199951171875,
        6.1400146484375,
        6.160003662109375,
        6.17999267578125,
        6.20001220703125,
        6.220001220703125,
        6.239990234375,
        6.260009765625,
        6.279998779296875,
        6.29998779296875,
        6.32000732421875,
        6.339996337890625,
        6.3599853515625,
        6.3800048828125,
        6.399993896484375,
        6.420013427734375,
        6.44000244140625,
        6.459991455078125,
        6.480010986328125,
        6.5,
        6.519989013671875,
        6.540008544921875,
        6.55999755859375,
        6.579986572265625,
        6.600006103515625,
        6.6199951171875,
        6.6400146484375,
        6.660003662109375,
        6.67999267578125,
        6.70001220703125,
        6.720001220703125,
        6.739990234375,
        6.760009765625,
        6.779998779296875,
        6.79998779296875,
        6.82000732421875,
        6.839996337890625,
        6.8599853515625,
        6.8800048828125,
        6.899993896484375,
        6.920013427734375,
        6.94000244140625,
        6.959991455078125,
        6.980010986328125,
        7.0,
        7.019989013671875,
        7.040008544921875,
        7.05999755859375,
        7.079986572265625,
        7.100006103515625,
        7.1199951171875,
        7.1400146484375,
        7.160003662109375,
        7.17999267578125,
        7.20001220703125,
        7.220001220703125,
        7.239990234375,
        7.260009765625,
        7.279998779296875,
        7.29998779296875,
        7.32000732421875,
        7.339996337890625,
        7.3599853515625,
        7.3800048828125,
        7.399993896484375,
        7.420013427734375,
        7.44000244140625,
        7.459991455078125,
        7.480010986328125,
        7.5,
        7.519989013671875,
        7.540008544921875,
        7.55999755859375,
        7.579986572265625,
        7.600006103515625,
        7.6199951171875,
        7.6400146484375,
        7.660003662109375,
        7.67999267578125,
        7.70001220703125,
        7.720001220703125,
        7.739990234375,
        7.760009765625,
        7.779998779296875,
        7.79998779296875,
        7.82000732421875,
        7.839996337890625,
        7.8599853515625,
        7.8800048828125,
        7.899993896484375,
        7.920013427734375,
        7.94000244140625,
        7.959991455078125,
        7.980010986328125,
        8.0,
        8.019989013671875,
        8.040008544921875,
        8.05999755859375,
        8.079986572265625,
        8.100006103515625,
        8.1199951171875,
        8.1400146484375,
        8.160003662109375,
        8.17999267578125,
        8.20001220703125,
        8.220001220703125,
        8.239990234375,
        8.260009765625,
        8.279998779296875,
        8.29998779296875,
        8.32000732421875,
        8.339996337890625,
        8.3599853515625,
        8.3800048828125,
        8.399993896484375,
        8.420013427734375,
        8.44000244140625,
        8.459991455078125,
        8.480010986328125,
        8.5,
        8.519989013671875,
        8.540008544921875,
        8.55999755859375,
        8.579986572265625,
        8.600006103515625,
        8.6199951171875,
        8.6400146484375,
        8.660003662109375,
        8.67999267578125,
        8.70001220703125,
        8.720001220703125,
        8.739990234375,
        8.760009765625,
        8.779998779296875,
        8.79998779296875,
        8.82000732421875,
        8.839996337890625,
        8.8599853515625,
        8.8800048828125,
        8.899993896484375,
        8.920013427734375,
        8.94000244140625,
        8.959991455078125,
        8.980010986328125,
        9.0,
        9.019989013671875,
        9.040008544921875,
        9.05999755859375,
        9.079986572265625,
        9.100006103515625,
        9.1199951171875,
        9.1400146484375,
        9.160003662109375,
        9.17999267578125,
        9.20001220703125,
        9.220001220703125,
        9.239990234375,
        9.260009765625,
        9.279998779296875,
        9.29998779296875,
        9.32000732421875,
        9.339996337890625,
        9.3599853515625,
        9.3800048828125,
        9.399993896484375,
        9.420013427734375,
        9.44000244140625,
        9.459991455078125,
        9.480010986328125,
        9.5,
        9.519989013671875,
        9.540008544921875,
        9.55999755859375,
        9.579986572265625,
        9.600006103515625,
        9.6199951171875,
        9.6400146484375,
        9.660003662109375,
        9.67999267578125,
        9.70001220703125,
        9.720001220703125,
        9.739990234375,
        9.760009765625,
        9.779998779296875,
        9.79998779296875,
        9.82000732421875,
        9.839996337890625,
        9.8599853515625,
        9.8800048828125,
        9.899993896484375,
        9.920013427734375,
        9.94000244140625,
        9.959991455078125,
        9.980010986328125,
        10.0,
        10.019989013671875,
        10.040008544921875,
        10.05999755859375,
        10.079986572265625,
        10.100006103515625,
        10.1199951171875,
        10.1400146484375,
        10.160003662109375,
        10.17999267578125,
        10.20001220703125,
        10.220001220703125,
        10.239990234375,
        10.260009765625,
        10.279998779296875,
        10.29998779296875,
        10.32000732421875,
        10.339996337890625,
        10.3599853515625,
        10.3800048828125,
        10.399993896484375,
        10.420013427734375,
        10.44000244140625,
        10.459991455078125,
        10.480010986328125,
        10.5,
        10.519989013671875,
        10.540008544921875,
        10.55999755859375,
        10.579986572265625,
        10.600006103515625,
        10.6199951171875,
        10.6400146484375,
        10.660003662109375,
        10.67999267578125,
        10.70001220703125,
        10.720001220703125,
        10.739990234375,
        10.760009765625,
        10.779998779296875,
        10.79998779296875,
        10.82000732421875,
        10.839996337890625,
        10.8599853515625,
        10.8800048828125,
        10.899993896484375,
        10.920013427734375,
        10.94000244140625,
        10.959991455078125,
        10.980010986328125,
        11.0,
        11.019989013671875,
        11.040008544921875,
        11.05999755859375,
        11.079986572265625,
        11.100006103515625,
        11.1199951171875,
        11.1400146484375,
        11.160003662109375,
        11.17999267578125,
        11.20001220703125,
        11.220001220703125,
        11.239990234375,
        11.260009765625,
        11.279998779296875,
        11.29998779296875,
        11.32000732421875,
        11.339996337890625,
        11.3599853515625,
        11.3800048828125,
        11.399993896484375,
        11.420013427734375,
        11.44000244140625,
        11.459991455078125,
        11.480010986328125,
        11.5,
        11.519989013671875,
        11.540008544921875,
        11.55999755859375,
        11.579986572265625,
        11.600006103515625,
        11.6199951171875,
        11.6400146484375,
        11.660003662109375,
        11.67999267578125,
        11.70001220703125,
        11.720001220703125,
        11.739990234375,
        11.760009765625,
        11.779998779296875,
        11.79998779296875,
        11.82000732421875,
        11.839996337890625,
        11.8599853515625,
        11.8800048828125,
        11.899993896484375,
        11.920013427734375,
        11.94000244140625,
        11.959991455078125,
        11.980010986328125,
        12.0,
        12.019989013671875,
        12.040008544921875,
        12.05999755859375,
        12.079986572265625,
        12.100006103515625,
        12.1199951171875,
        12.1400146484375,
        12.160003662109375,
        12.17999267578125,
        12.20001220703125,
        12.220001220703125,
        12.239990234375,
        12.260009765625,
        12.279998779296875,
        12.29998779296875,
        12.32000732421875,
        12.339996337890625,
        12.3599853515625,
        12.3800048828125,
        12.399993896484375,
        12.420013427734375,
        12.44000244140625,
        12.459991455078125,
        12.480010986328125,
        12.5,
        12.519989013671875,
        12.540008544921875,
        12.55999755859375,
        12.579986572265625,
        12.600006103515625,
        12.6199951171875,
        12.6400146484375,
        12.660003662109375,
        12.67999267578125,
        12.70001220703125,
        12.720001220703125,
        12.739990234375,
        12.760009765625,
        12.779998779296875,
        12.79998779296875,
        12.82000732421875,
        12.839996337890625,
        12.8599853515625,
        12.8800048828125,
        12.899993896484375,
        12.920013427734375,
        12.94000244140625,
        12.959991455078125,
        12.980010986328125,
        13.0,
        13.019989013671875,
        13.040008544921875,
        13.05999755859375,
        13.079986572265625,
        13.100006103515625,
        13.1199951171875,
        13.1400146484375,
        13.160003662109375,
        13.17999267578125,
        13.20001220703125,
        13.220001220703125,
        13.239990234375,
        13.260009765625,
        13.279998779296875,
        13.29998779296875,
        13.32000732421875,
        13.339996337890625,
        13.3599853515625,
        13.3800048828125,
        13.399993896484375,
        13.420013427734375,
        13.44000244140625,
        13.459991455078125,
        13.480010986328125,
        13.5,
        13.519989013671875,
        13.540008544921875,
        13.55999755859375,
        13.579986572265625,
        13.600006103515625,
        13.6199951171875,
        13.6400146484375,
        13.660003662109375,
        13.67999267578125,
        13.70001220703125,
        13.720001220703125,
        13.739990234375,
        13.760009765625,
        13.779998779296875,
        13.79998779296875,
        13.82000732421875,
        13.839996337890625,
        13.8599853515625,
        13.8800048828125,
        13.899993896484375,
        13.920013427734375,
        13.94000244140625,
        13.959991455078125,
        13.980010986328125,
        14.0,
        14.019989013671875,
        14.040008544921875,
        14.05999755859375,
        14.079986572265625,
        14.100006103515625,
        14.1199951171875,
        14.1400146484375,
        14.160003662109375,
        14.17999267578125,
        14.20001220703125,
        14.220001220703125,
        14.239990234375,
        14.260009765625,
        14.279998779296875,
        14.29998779296875,
        14.32000732421875,
        14.339996337890625,
        14.3599853515625,
        14.3800048828125,
        14.399993896484375,
        14.420013427734375,
        14.44000244140625,
        14.459991455078125,
        14.480010986328125,
        14.5,
        14.519989013671875,
        14.540008544921875,
        14.55999755859375,
        14.579986572265625,
        14.600006103515625,
        14.6199951171875,
        14.6400146484375,
        14.660003662109375,
        14.67999267578125,
        14.70001220703125,
        14.720001220703125,
        14.739990234375,
        14.760009765625,
        14.779998779296875,
        14.79998779296875,
        14.82000732421875,
        14.839996337890625,
        14.8599853515625,
        14.8800048828125,
        14.899993896484375,
        14.920013427734375,
        14.94000244140625,
        14.959991455078125,
        14.980010986328125,
        15.0,
        15.019989013671875,
        15.040008544921875,
        15.05999755859375,
        15.079986572265625,
        15.100006103515625,
        15.1199951171875,
        15.1400146484375,
        15.160003662109375,
        15.17999267578125,
        15.20001220703125,
        15.220001220703125,
        15.239990234375,
        15.260009765625,
        15.279998779296875,
        15.29998779296875,
        15.32000732421875,
        15.339996337890625,
        15.3599853515625,
        15.3800048828125,
        15.399993896484375,
        15.420013427734375,
        15.44000244140625,
        15.459991455078125,
        15.480010986328125,
        15.5,
        15.519989013671875,
        15.540008544921875,
        15.55999755859375,
        15.579986572265625,
        15.600006103515625,
        15.6199951171875,
        15.6400146484375,
        15.660003662109375,
        15.67999267578125,
        15.70001220703125,
        15.720001220703125,
        15.739990234375,
        15.760009765625,
        15.779998779296875,
        15.79998779296875,
        15.82000732421875,
        15.839996337890625,
        15.8599853515625,
        15.8800048828125,
        15.899993896484375,
        15.920013427734375,
        15.94000244140625,
        15.959991455078125,
        15.980010986328125,
        16.0,
        16.019989013671876,
        16.040008544921876,
        16.05999755859375,
        16.079986572265626,
        16.100006103515626,
        16.1199951171875,
        16.1400146484375,
        16.160003662109376,
        16.17999267578125,
        16.20001220703125,
        16.220001220703126,
        16.239990234375,
        16.260009765625,
        16.279998779296876,
        16.29998779296875,
        16.32000732421875,
        16.339996337890626,
        16.3599853515625,
        16.3800048828125,
        16.399993896484376,
        16.420013427734376,
        16.44000244140625,
        16.459991455078126,
        16.480010986328126,
        16.5,
        16.519989013671876,
        16.540008544921876,
        16.55999755859375,
        16.579986572265626,
        16.600006103515626,
        16.6199951171875,
        16.6400146484375,
        16.660003662109376,
        16.67999267578125,
        16.70001220703125,
        16.720001220703126,
        16.739990234375,
        16.760009765625,
        16.779998779296876,
        16.79998779296875,
        16.82000732421875,
        16.839996337890626,
        16.8599853515625,
        16.8800048828125,
        16.899993896484376,
        16.920013427734376,
        16.94000244140625,
        16.959991455078126,
        16.980010986328126,
        17.0,
        17.019989013671876,
        17.040008544921876,
        17.05999755859375,
        17.079986572265626,
        17.100006103515626,
        17.1199951171875,
        17.1400146484375,
        17.160003662109376,
        17.17999267578125,
        17.20001220703125,
        17.220001220703126,
        17.239990234375,
        17.260009765625,
        17.279998779296876,
        17.29998779296875,
        17.32000732421875,
        17.339996337890626,
        17.3599853515625,
        17.3800048828125,
        17.399993896484376,
        17.420013427734376,
        17.44000244140625,
        17.459991455078126,
        17.480010986328126,
        17.5,
        17.519989013671876,
        17.540008544921876,
        17.55999755859375,
        17.579986572265626,
        17.600006103515626,
        17.6199951171875,
        17.6400146484375,
        17.660003662109376,
        17.67999267578125,
        17.70001220703125,
        17.720001220703126,
        17.739990234375,
        17.760009765625,
        17.779998779296876,
        17.79998779296875,
        17.82000732421875,
        17.839996337890626,
        17.8599853515625,
        17.8800048828125,
        17.899993896484376,
        17.920013427734376,
        17.94000244140625,
        17.959991455078126,
        17.980010986328126,
        18.0,
        18.019989013671876,
        18.040008544921876,
        18.05999755859375,
        18.079986572265626,
        18.100006103515626,
        18.1199951171875,
        18.1400146484375,
        18.160003662109376,
        18.17999267578125,
        18.20001220703125,
        18.220001220703126,
        18.239990234375,
        18.260009765625,
        18.279998779296876,
        18.29998779296875,
        18.32000732421875,
        18.339996337890626,
        18.3599853515625,
        18.3800048828125,
        18.399993896484376,
        18.420013427734376,
        18.44000244140625,
        18.459991455078126,
        18.480010986328126,
        18.5,
        18.519989013671876,
        18.540008544921876,
        18.55999755859375,
        18.579986572265626,
        18.600006103515626,
        18.6199951171875,
        18.6400146484375,
        18.660003662109376,
        18.67999267578125,
        18.70001220703125,
        18.720001220703126,
        18.739990234375,
        18.760009765625,
        18.779998779296876,
        18.79998779296875,
        18.82000732421875,
        18.839996337890626,
        18.8599853515625,
        18.8800048828125,
        18.899993896484376,
        18.920013427734376,
        18.94000244140625,
        18.959991455078126,
        18.980010986328126,
        19.0,
        19.019989013671876,
        19.040008544921876,
        19.05999755859375,
        19.079986572265626,
        19.100006103515626,
        19.1199951171875,
        19.1400146484375,
        19.160003662109376,
        19.17999267578125,
        19.20001220703125,
        19.220001220703126,
        19.239990234375,
        19.260009765625,
        19.279998779296876,
        19.29998779296875,
        19.32000732421875,
        19.339996337890626,
        19.3599853515625,
        19.3800048828125,
        19.399993896484376,
        19.420013427734376,
        19.44000244140625,
        19.459991455078126,
        19.480010986328126,
        19.5,
        19.519989013671876,
        19.540008544921876,
        19.55999755859375,
        19.579986572265626,
        19.600006103515626,
        19.6199951171875,
        19.6400146484375,
        19.660003662109376,
        19.67999267578125,
        19.70001220703125,
        19.720001220703126,
        19.739990234375,
        19.760009765625,
        19.779998779296876,
        19.79998779296875,
        19.82000732421875,
        19.839996337890626,
        19.8599853515625,
        19.8800048828125,
        19.899993896484376,
        19.920013427734376,
        19.94000244140625,
        19.959991455078126,
        19.980010986328126,
        20.0,
        20.019989013671876,
        20.040008544921876,
        20.05999755859375,
        20.079986572265626,
        20.100006103515626,
        20.1199951171875,
        20.1400146484375,
        20.160003662109376,
        20.17999267578125,
        20.20001220703125,
        20.220001220703126,
        20.239990234375,
        20.260009765625,
        20.279998779296876,
        20.29998779296875,
        20.32000732421875,
        20.339996337890626,
        20.3599853515625,
        20.3800048828125,
        20.399993896484376,
        20.420013427734376,
        20.44000244140625,
        20.459991455078126,
        20.480010986328126,
        20.5,
        20.519989013671876,
        20.540008544921876,
        20.55999755859375,
        20.579986572265626,
        20.600006103515626,
        20.6199951171875,
        20.6400146484375,
        20.660003662109376,
        20.67999267578125,
        20.70001220703125,
        20.720001220703126,
        20.739990234375,
        20.760009765625,
        20.779998779296876,
        20.79998779296875,
        20.82000732421875,
        20.839996337890626,
        20.8599853515625,
        20.8800048828125,
        20.899993896484376,
        20.920013427734376,
        20.94000244140625,
        20.959991455078126,
        20.980010986328126,
        21.0,
        21.019989013671876,
        21.040008544921876,
        21.05999755859375,
        21.079986572265626,
        21.100006103515626,
        21.1199951171875,
        21.1400146484375,
        21.160003662109376,
        21.17999267578125,
        21.20001220703125,
        21.220001220703126,
        21.239990234375,
        21.260009765625,
        21.279998779296876,
        21.29998779296875,
        21.32000732421875,
        21.339996337890626,
        21.3599853515625,
        21.3800048828125,
        21.399993896484376,
        21.420013427734376,
        21.44000244140625,
        21.459991455078126,
        21.480010986328126,
        21.5,
        21.519989013671876,
        21.540008544921876,
        21.55999755859375,
        21.579986572265626,
        21.600006103515626,
        21.6199951171875,
        21.6400146484375,
        21.660003662109376,
        21.67999267578125,
        21.70001220703125,
        21.720001220703126,
        21.739990234375,
        21.760009765625,
        21.779998779296876,
        21.79998779296875,
        21.82000732421875,
        21.839996337890626,
        21.8599853515625,
        21.8800048828125,
        21.899993896484376,
        21.920013427734376,
        21.94000244140625,
        21.959991455078126,
        21.980010986328126,
        22.0,
        22.019989013671876,
        22.040008544921876,
        22.05999755859375,
        22.079986572265626,
        22.100006103515626,
        22.1199951171875,
        22.1400146484375,
        22.160003662109376,
        22.17999267578125,
        22.20001220703125,
        22.220001220703126,
        22.239990234375,
        22.260009765625,
        22.279998779296876,
        22.29998779296875,
        22.32000732421875,
        22.339996337890626,
        22.3599853515625,
        22.3800048828125,
        22.399993896484376,
        22.420013427734376,
        22.44000244140625,
        22.459991455078126,
        22.480010986328126,
        22.5,
        22.519989013671876,
        22.540008544921876,
        22.55999755859375,
        22.579986572265626,
        22.600006103515626,
        22.6199951171875,
        22.6400146484375,
        22.660003662109376,
        22.67999267578125,
        22.70001220703125,
        22.720001220703126,
        22.739990234375,
        22.760009765625,
        22.779998779296876,
        22.79998779296875,
        22.82000732421875,
        22.839996337890626,
        22.8599853515625,
        22.8800048828125,
        22.899993896484376,
        22.920013427734376,
        22.94000244140625,
        22.959991455078126,
        22.980010986328126,
        23.0,
        23.019989013671876,
        23.040008544921876,
        23.05999755859375,
        23.079986572265626,
        23.100006103515626,
        23.1199951171875,
        23.1400146484375,
        23.160003662109376,
        23.17999267578125,
        23.20001220703125,
        23.220001220703126,
        23.239990234375,
        23.260009765625,
        23.279998779296876,
        23.29998779296875,
        23.32000732421875,
        23.339996337890626,
        23.3599853515625,
        23.3800048828125,
        23.399993896484376,
        23.420013427734376,
        23.44000244140625,
        23.459991455078126,
        23.480010986328126,
        23.5,
        23.519989013671876,
        23.540008544921876,
        23.55999755859375,
        23.579986572265626,
        23.600006103515626,
        23.6199951171875,
        23.6400146484375,
        23.660003662109376,
        23.67999267578125,
        23.70001220703125,
        23.720001220703126,
        23.739990234375,
        23.760009765625,
        23.779998779296876,
        23.79998779296875,
        23.82000732421875,
        23.839996337890626,
        23.8599853515625,
        23.8800048828125,
        23.899993896484376,
        23.920013427734376,
        23.94000244140625,
        23.959991455078126,
        23.980010986328126,
        24.0,
        24.019989013671876,
        24.040008544921876,
        24.05999755859375,
        24.079986572265626,
        24.100006103515626,
        24.1199951171875,
        24.1400146484375,
        24.160003662109376,
        24.17999267578125,
        24.20001220703125,
        24.220001220703126,
        24.239990234375,
        24.260009765625,
        24.279998779296876,
        24.29998779296875,
        24.32000732421875,
        24.339996337890626,
        24.3599853515625,
        24.3800048828125,
        24.399993896484376,
        24.420013427734376,
        24.44000244140625,
        24.459991455078126,
        24.480010986328126,
        24.5,
        24.519989013671876,
        24.540008544921876,
        24.55999755859375,
        24.579986572265626,
        24.600006103515626,
        24.6199951171875,
        24.6400146484375,
        24.660003662109376,
        24.67999267578125,
        24.70001220703125,
        24.720001220703126,
        24.739990234375,
        24.760009765625,
        24.779998779296876,
        24.79998779296875,
        24.82000732421875,
        24.839996337890626,
        24.8599853515625,
        24.8800048828125,
        24.899993896484376,
        24.920013427734376,
        24.94000244140625,
        24.959991455078126,
        24.980010986328126,
        25.0,
        25.019989013671876,
        25.040008544921876,
        25.05999755859375,
        25.079986572265626,
        25.100006103515626,
        25.1199951171875,
        25.1400146484375,
        25.160003662109376,
        25.17999267578125,
        25.20001220703125,
        25.220001220703126,
        25.239990234375,
        25.260009765625,
        25.279998779296876,
        25.29998779296875,
        25.32000732421875,
        25.339996337890626,
        25.3599853515625,
        25.3800048828125,
        25.399993896484376,
        25.420013427734376,
        25.44000244140625,
        25.459991455078126,
        25.480010986328126,
        25.5,
        25.519989013671876,
        25.540008544921876,
        25.55999755859375,
        25.579986572265626,
        25.600006103515626,
        25.6199951171875,
        25.6400146484375,
        25.660003662109376,
        25.67999267578125,
        25.70001220703125,
        25.720001220703126,
        25.739990234375,
        25.760009765625,
        25.779998779296876,
        25.79998779296875,
        25.82000732421875,
        25.839996337890626,
        25.8599853515625,
        25.8800048828125,
        25.899993896484376,
        25.920013427734376,
        25.94000244140625,
        25.959991455078126,
        25.980010986328126,
        26.0,
        26.019989013671876,
        26.040008544921876,
        26.05999755859375,
        26.079986572265626,
        26.100006103515626,
        26.1199951171875,
        26.1400146484375,
        26.160003662109376,
        26.17999267578125,
        26.20001220703125,
        26.220001220703126,
        26.239990234375,
        26.260009765625,
        26.279998779296876,
        26.29998779296875,
        26.32000732421875,
        26.339996337890626,
        26.3599853515625,
        26.3800048828125,
        26.399993896484376,
        26.420013427734376,
        26.44000244140625,
        26.459991455078126,
        26.480010986328126,
        26.5,
        26.519989013671876,
        26.540008544921876,
        26.55999755859375,
        26.579986572265626,
        26.600006103515626,
        26.6199951171875,
        26.6400146484375,
        26.660003662109376,
        26.67999267578125,
        26.70001220703125,
        26.720001220703126,
        26.739990234375,
        26.760009765625,
        26.779998779296876,
        26.79998779296875,
        26.82000732421875,
        26.839996337890626,
        26.8599853515625,
        26.8800048828125,
        26.899993896484376,
        26.920013427734376,
        26.94000244140625,
        26.959991455078126,
        26.980010986328126,
        27.0,
        27.019989013671876,
        27.040008544921876,
        27.05999755859375,
        27.079986572265626,
        27.100006103515626,
        27.1199951171875,
        27.1400146484375,
        27.160003662109376,
        27.17999267578125,
        27.20001220703125,
        27.220001220703126,
        27.239990234375,
        27.260009765625,
        27.279998779296876,
        27.29998779296875,
        27.32000732421875,
        27.339996337890626,
        27.3599853515625,
        27.3800048828125,
        27.399993896484376,
        27.420013427734376,
        27.44000244140625,
        27.459991455078126,
        27.480010986328126,
        27.5,
        27.519989013671876,
        27.540008544921876,
        27.55999755859375,
        27.579986572265626,
        27.600006103515626,
        27.6199951171875,
        27.6400146484375,
        27.660003662109376,
        27.67999267578125,
        27.70001220703125,
        27.720001220703126,
        27.739990234375,
        27.760009765625,
        27.779998779296876,
        27.79998779296875,
        27.82000732421875,
        27.839996337890626,
        27.8599853515625,
        27.8800048828125,
        27.899993896484376,
        27.920013427734376,
        27.94000244140625,
        27.959991455078126,
        27.980010986328126,
        28.0,
        28.019989013671876,
        28.040008544921876,
        28.05999755859375,
        28.079986572265626,
        28.100006103515626,
        28.1199951171875,
        28.1400146484375,
        28.160003662109376,
        28.17999267578125,
        28.20001220703125,
        28.220001220703126,
        28.239990234375,
        28.260009765625,
        28.279998779296876,
        28.29998779296875,
        28.32000732421875,
        28.339996337890626,
        28.3599853515625,
        28.3800048828125,
        28.399993896484376,
        28.420013427734376,
        28.44000244140625,
        28.459991455078126,
        28.480010986328126,
        28.5,
        28.519989013671876,
        28.540008544921876,
        28.55999755859375,
        28.579986572265626,
        28.600006103515626,
        28.6199951171875,
        28.6400146484375,
        28.660003662109376,
        28.67999267578125,
        28.70001220703125,
        28.720001220703126,
        28.739990234375,
        28.760009765625,
        28.779998779296876,
        28.79998779296875,
        28.82000732421875,
        28.839996337890626,
        28.8599853515625,
        28.8800048828125,
        28.899993896484376,
        28.920013427734376,
        28.94000244140625,
        28.959991455078126,
        28.980010986328126,
        29.0,
        29.019989013671876,
        29.040008544921876,
        29.05999755859375,
        29.079986572265626,
        29.100006103515626,
        29.1199951171875,
        29.1400146484375,
        29.160003662109376,
        29.17999267578125,
        29.20001220703125,
        29.220001220703126,
        29.239990234375,
        29.260009765625,
        29.279998779296876,
        29.29998779296875,
        29.32000732421875,
        29.339996337890626,
        29.3599853515625,
        29.3800048828125,
        29.399993896484376,
        29.420013427734376,
        29.44000244140625,
        29.459991455078126,
        29.480010986328126,
        29.5,
        29.519989013671876,
        29.540008544921876,
        29.55999755859375,
        29.579986572265626,
        29.600006103515626,
        29.6199951171875,
        29.6400146484375,
        29.660003662109376,
        29.67999267578125,
        29.70001220703125,
        29.720001220703126,
        29.739990234375,
        29.760009765625,
        29.779998779296876,
        29.79998779296875,
        29.82000732421875,
        29.839996337890626,
        29.8599853515625,
        29.8800048828125,
        29.899993896484376,
        29.920013427734376,
        29.94000244140625,
        29.959991455078126,
        29.980010986328126,
        30.0,
        30.019989013671876,
        30.040008544921876,
        30.05999755859375,
        30.079986572265626,
        30.100006103515626,
        30.1199951171875,
        30.1400146484375,
        30.160003662109376,
        30.17999267578125,
        30.20001220703125,
        30.220001220703126,
        30.239990234375,
        30.260009765625,
        30.279998779296876,
        30.29998779296875,
        30.32000732421875,
        30.339996337890626,
        30.3599853515625,
        30.3800048828125,
        30.399993896484376,
        30.420013427734376,
        30.44000244140625,
        30.459991455078126,
        30.480010986328126,
        30.5,
        30.519989013671876,
        30.540008544921876,
        30.55999755859375,
        30.579986572265626,
        30.600006103515626,
        30.6199951171875,
        30.6400146484375,
        30.660003662109376,
        30.67999267578125,
        30.70001220703125,
        30.720001220703126,
        30.739990234375,
        30.760009765625,
        30.779998779296876,
        30.79998779296875,
        30.82000732421875,
        30.839996337890626,
        30.8599853515625,
        30.8800048828125,
        30.899993896484376,
        30.920013427734376,
        30.94000244140625,
        30.959991455078126,
        30.980010986328126,
        31.0,
        31.019989013671876,
        31.040008544921876,
        31.05999755859375,
        31.079986572265626,
        31.100006103515626,
        31.1199951171875,
        31.1400146484375,
        31.160003662109376,
        31.17999267578125,
        31.20001220703125,
        31.220001220703126,
        31.239990234375,
        31.260009765625,
        31.279998779296876,
        31.29998779296875,
        31.32000732421875,
        31.339996337890626,
        31.3599853515625,
        31.3800048828125,
        31.399993896484376,
        31.420013427734376,
        31.44000244140625,
        31.459991455078126,
        31.480010986328126,
        31.5,
        31.519989013671876,
        31.540008544921876,
        31.55999755859375,
        31.579986572265626,
        31.600006103515626,
        31.6199951171875,
        31.6400146484375,
        31.660003662109376,
        31.67999267578125,
        31.70001220703125,
        31.720001220703126,
        31.739990234375,
        31.760009765625,
        31.779998779296876,
        31.79998779296875,
        31.82000732421875,
        31.839996337890626,
        31.8599853515625,
        31.8800048828125,
        31.899993896484376,
        31.920013427734376,
        31.94000244140625,
        31.959991455078126,
        31.980010986328126,
        32.0,
        32.019989013671878,
        32.040008544921878,
        32.05999755859375,
        32.079986572265628,
        32.100006103515628,
        32.1199951171875,
        32.1400146484375,
        32.160003662109378,
        32.17999267578125,
        32.20001220703125,
        32.220001220703128,
        32.239990234375,
        32.260009765625,
        32.279998779296878,
        32.29998779296875,
        32.32000732421875,
        32.339996337890628,
        32.3599853515625,
        32.3800048828125,
        32.399993896484378,
        32.420013427734378,
        32.44000244140625,
        32.459991455078128,
        32.480010986328128,
        32.5,
        32.519989013671878,
        32.540008544921878,
        32.55999755859375,
        32.579986572265628,
        32.600006103515628,
        32.6199951171875,
        32.6400146484375,
        32.660003662109378,
        32.67999267578125,
        32.70001220703125,
        32.720001220703128,
        32.739990234375,
        32.760009765625,
        32.779998779296878,
        32.79998779296875,
        32.82000732421875,
        32.839996337890628,
        32.8599853515625,
        32.8800048828125,
        32.899993896484378,
        32.920013427734378,
        32.94000244140625,
        32.959991455078128,
        32.980010986328128,
        33.0,
        33.019989013671878,
        33.040008544921878,
        33.05999755859375,
        33.079986572265628,
        33.100006103515628,
        33.1199951171875,
        33.1400146484375,
        33.160003662109378,
        33.17999267578125,
        33.20001220703125,
        33.220001220703128,
        33.239990234375,
        33.260009765625,
        33.279998779296878,
        33.29998779296875,
        33.32000732421875,
        33.339996337890628,
        33.3599853515625,
        33.3800048828125,
        33.399993896484378,
        33.420013427734378,
        33.44000244140625,
        33.459991455078128,
        33.480010986328128,
        33.5,
        33.519989013671878,
        33.540008544921878,
        33.55999755859375,
        33.579986572265628,
        33.600006103515628,
        33.6199951171875,
        33.6400146484375,
        33.660003662109378,
        33.67999267578125,
        33.70001220703125,
        33.720001220703128,
        33.739990234375,
        33.760009765625,
        33.779998779296878,
        33.79998779296875,
        33.82000732421875,
        33.839996337890628,
        33.8599853515625,
        33.8800048828125,
        33.899993896484378,
        33.920013427734378,
        33.94000244140625,
        33.959991455078128,
        33.980010986328128,
        34.0,
        34.019989013671878,
        34.040008544921878,
        34.05999755859375,
        34.079986572265628,
        34.100006103515628,
        34.1199951171875,
        34.1400146484375,
        34.160003662109378,
        34.17999267578125,
        34.20001220703125,
        34.220001220703128,
        34.239990234375,
        34.260009765625,
        34.279998779296878,
        34.29998779296875,
        34.32000732421875,
        34.339996337890628,
        34.3599853515625,
        34.3800048828125,
        34.399993896484378,
        34.420013427734378,
        34.44000244140625,
        34.459991455078128,
        34.480010986328128,
        34.5,
        34.519989013671878,
        34.540008544921878,
        34.55999755859375,
        34.579986572265628,
        34.600006103515628,
        34.6199951171875,
        34.6400146484375,
        34.660003662109378,
        34.67999267578125,
        34.70001220703125,
        34.720001220703128,
        34.739990234375,
        34.760009765625,
        34.779998779296878,
        34.79998779296875,
        34.82000732421875,
        34.839996337890628,
        34.8599853515625,
        34.8800048828125,
        34.899993896484378,
        34.920013427734378,
        34.94000244140625,
        34.959991455078128,
        34.980010986328128,
        35.0,
        35.019989013671878,
        35.040008544921878,
        35.05999755859375,
        35.079986572265628,
        35.100006103515628,
        35.1199951171875,
        35.1400146484375,
        35.160003662109378,
        35.17999267578125,
        35.20001220703125,
        35.220001220703128,
        35.239990234375,
        35.260009765625,
        35.279998779296878,
        35.29998779296875,
        35.32000732421875,
        35.339996337890628,
        35.3599853515625,
        35.3800048828125,
        35.399993896484378,
        35.420013427734378,
        35.44000244140625,
        35.459991455078128,
        35.480010986328128,
        35.5,
        35.519989013671878,
        35.540008544921878,
        35.55999755859375,
        35.579986572265628,
        35.600006103515628,
        35.6199951171875,
        35.6400146484375,
        35.660003662109378,
        35.67999267578125,
        35.70001220703125,
        35.720001220703128,
        35.739990234375,
        35.760009765625,
        35.779998779296878,
        35.79998779296875,
        35.82000732421875,
        35.839996337890628,
        35.8599853515625,
        35.8800048828125,
        35.899993896484378,
        35.920013427734378,
        35.94000244140625,
        35.959991455078128,
        35.980010986328128,
        36.0,
        36.019989013671878,
        36.040008544921878,
        36.05999755859375,
        36.079986572265628,
        36.100006103515628,
        36.1199951171875,
        36.1400146484375,
        36.160003662109378,
        36.17999267578125,
        36.20001220703125,
        36.220001220703128,
        36.239990234375,
        36.260009765625,
        36.279998779296878,
        36.29998779296875,
        36.32000732421875,
        36.339996337890628,
        36.3599853515625,
        36.3800048828125,
        36.399993896484378,
        36.420013427734378,
        36.44000244140625,
        36.459991455078128,
        36.480010986328128,
        36.5,
        36.519989013671878,
        36.540008544921878,
        36.55999755859375,
        36.579986572265628,
        36.600006103515628,
        36.6199951171875,
        36.6400146484375,
        36.660003662109378,
        36.67999267578125,
        36.70001220703125,
        36.720001220703128,
        36.739990234375,
        36.760009765625,
        36.779998779296878,
        36.79998779296875,
        36.82000732421875,
        36.839996337890628,
        36.8599853515625,
        36.8800048828125,
        36.899993896484378,
        36.920013427734378,
        36.94000244140625,
        36.959991455078128,
        36.980010986328128,
        37.0,
        37.019989013671878,
        37.040008544921878,
        37.05999755859375,
        37.079986572265628,
        37.100006103515628,
        37.1199951171875,
        37.1400146484375,
        37.160003662109378,
        37.17999267578125,
        37.20001220703125,
        37.220001220703128,
        37.239990234375,
        37.260009765625,
        37.279998779296878,
        37.29998779296875,
        37.32000732421875,
        37.339996337890628,
        37.3599853515625,
        37.3800048828125,
        37.399993896484378,
        37.420013427734378,
        37.44000244140625,
        37.459991455078128,
        37.480010986328128,
        37.5,
        37.519989013671878,
        37.540008544921878,
        37.55999755859375,
        37.579986572265628,
        37.600006103515628,
        37.6199951171875,
        37.6400146484375,
        37.660003662109378,
        37.67999267578125,
        37.70001220703125,
        37.720001220703128,
        37.739990234375,
        37.760009765625,
        37.779998779296878,
        37.79998779296875,
        37.82000732421875,
        37.839996337890628,
        37.8599853515625,
        37.8800048828125,
        37.899993896484378,
        37.920013427734378,
        37.94000244140625,
        37.959991455078128,
        37.980010986328128,
        38.0,
        38.019989013671878,
        38.040008544921878,
        38.05999755859375,
        38.079986572265628,
        38.100006103515628,
        38.1199951171875,
        38.1400146484375,
        38.160003662109378,
        38.17999267578125,
        38.20001220703125,
        38.220001220703128,
        38.239990234375,
        38.260009765625,
        38.279998779296878,
        38.29998779296875,
        38.32000732421875,
        38.339996337890628,
        38.3599853515625,
        38.3800048828125,
        38.399993896484378,
        38.420013427734378,
        38.44000244140625,
        38.459991455078128,
        38.480010986328128,
        38.5,
        38.519989013671878,
        38.540008544921878,
        38.55999755859375,
        38.579986572265628,
        38.600006103515628,
        38.6199951171875,
        38.6400146484375,
        38.660003662109378,
        38.67999267578125,
        38.70001220703125,
        38.720001220703128,
        38.739990234375,
        38.760009765625,
        38.779998779296878,
        38.79998779296875,
        38.82000732421875,
        38.839996337890628,
        38.8599853515625,
        38.8800048828125,
        38.899993896484378,
        38.920013427734378,
        38.94000244140625,
        38.959991455078128,
        38.980010986328128,
        39.0,
        39.019989013671878,
        39.040008544921878,
        39.05999755859375,
        39.079986572265628,
        39.100006103515628,
        39.1199951171875,
        39.1400146484375,
        39.160003662109378,
        39.17999267578125,
        39.20001220703125,
        39.220001220703128,
        39.239990234375,
        39.260009765625,
        39.279998779296878,
        39.29998779296875,
        39.32000732421875,
        39.339996337890628,
        39.3599853515625,
        39.3800048828125,
        39.399993896484378,
        39.420013427734378,
        39.44000244140625,
        39.459991455078128,
        39.480010986328128,
        39.5,
        39.519989013671878,
        39.540008544921878,
        39.55999755859375,
        39.579986572265628,
        39.600006103515628,
        39.6199951171875,
        39.6400146484375,
        39.660003662109378,
        39.67999267578125,
        39.70001220703125,
        39.720001220703128,
        39.739990234375,
        39.760009765625,
        39.779998779296878,
        39.79998779296875,
        39.82000732421875,
        39.839996337890628,
        39.8599853515625,
        39.8800048828125,
        39.899993896484378,
        39.920013427734378,
        39.94000244140625,
        39.959991455078128,
        39.980010986328128,
        40.0,
        40.019989013671878,
        40.040008544921878,
        40.05999755859375,
        40.079986572265628,
        40.100006103515628,
        40.1199951171875,
        40.1400146484375,
        40.160003662109378,
        40.17999267578125,
        40.20001220703125,
        40.220001220703128,
        40.239990234375,
        40.260009765625,
        40.279998779296878,
        40.29998779296875,
        40.32000732421875,
        40.339996337890628,
        40.3599853515625,
        40.3800048828125,
        40.399993896484378,
        40.420013427734378,
        40.44000244140625,
        40.459991455078128,
        40.480010986328128,
        40.5,
        40.519989013671878,
        40.540008544921878,
        40.55999755859375,
        40.579986572265628,
        40.600006103515628,
        40.6199951171875,
        40.6400146484375,
        40.660003662109378,
        40.67999267578125,
        40.70001220703125,
        40.720001220703128,
        40.739990234375,
        40.760009765625,
        40.779998779296878,
        40.79998779296875,
        40.82000732421875,
        40.839996337890628,
        40.8599853515625,
        40.8800048828125,
        40.899993896484378,
        40.920013427734378,
        40.94000244140625,
        40.959991455078128,
        40.980010986328128,
        41.0,
        41.019989013671878,
        41.040008544921878,
        41.05999755859375,
        41.079986572265628,
        41.100006103515628,
        41.1199951171875,
        41.1400146484375,
        41.160003662109378,
        41.17999267578125,
        41.20001220703125,
        41.220001220703128,
        41.239990234375,
        41.260009765625,
        41.279998779296878,
        41.29998779296875,
        41.32000732421875,
        41.339996337890628,
        41.3599853515625,
        41.3800048828125,
        41.399993896484378,
        41.420013427734378,
        41.44000244140625,
        41.459991455078128,
        41.480010986328128,
        41.5,
        41.519989013671878,
        41.540008544921878,
        41.55999755859375,
        41.579986572265628,
        41.600006103515628,
        41.6199951171875,
        41.6400146484375,
        41.660003662109378,
        41.67999267578125,
        41.70001220703125,
        41.720001220703128,
        41.739990234375,
        41.760009765625,
        41.779998779296878,
        41.79998779296875,
        41.82000732421875,
        41.839996337890628,
        41.8599853515625,
        41.8800048828125,
        41.899993896484378,
        41.920013427734378,
        41.94000244140625,
        41.959991455078128,
        41.980010986328128,
        42.0,
        42.019989013671878,
        42.040008544921878,
        42.05999755859375,
        42.079986572265628,
        42.100006103515628,
        42.1199951171875,
        42.1400146484375,
        42.160003662109378,
        42.17999267578125,
        42.20001220703125,
        42.220001220703128,
        42.239990234375,
        42.260009765625,
        42.279998779296878,
        42.29998779296875,
        42.32000732421875,
        42.339996337890628,
        42.3599853515625,
        42.3800048828125,
        42.399993896484378,
        42.420013427734378,
        42.44000244140625,
        42.459991455078128,
        42.480010986328128,
        42.5,
        42.519989013671878,
        42.540008544921878,
        42.55999755859375,
        42.579986572265628,
        42.600006103515628,
        42.6199951171875,
        42.6400146484375,
        42.660003662109378,
        42.67999267578125,
        42.70001220703125,
        42.720001220703128,
        42.739990234375,
        42.760009765625,
        42.779998779296878,
        42.79998779296875,
        42.82000732421875,
        42.839996337890628,
        42.8599853515625,
        42.8800048828125,
        42.899993896484378,
        42.920013427734378,
        42.94000244140625,
        42.959991455078128,
        42.980010986328128,
        43.0,
        43.019989013671878,
        43.040008544921878,
        43.05999755859375,
        43.079986572265628,
        43.100006103515628,
        43.1199951171875,
        43.1400146484375,
        43.160003662109378,
        43.17999267578125,
        43.20001220703125,
        43.220001220703128,
        43.239990234375,
        43.260009765625,
        43.279998779296878,
        43.29998779296875,
        43.32000732421875,
        43.339996337890628,
        43.3599853515625,
        43.3800048828125,
        43.399993896484378,
        43.420013427734378,
        43.44000244140625,
        43.459991455078128,
        43.480010986328128,
        43.5,
        43.519989013671878,
        43.540008544921878,
        43.55999755859375,
        43.579986572265628,
        43.600006103515628,
        43.6199951171875,
        43.6400146484375,
        43.660003662109378,
        43.67999267578125,
        43.70001220703125,
        43.720001220703128,
        43.739990234375,
        43.760009765625,
        43.779998779296878,
        43.79998779296875,
        43.82000732421875,
        43.839996337890628,
        43.8599853515625,
        43.8800048828125,
        43.899993896484378,
        43.920013427734378,
        43.94000244140625,
        43.959991455078128,
        43.980010986328128,
        44.0,
        44.019989013671878,
        44.040008544921878,
        44.05999755859375,
        44.079986572265628,
        44.100006103515628,
        44.1199951171875,
        44.1400146484375,
        44.160003662109378,
        44.17999267578125,
        44.20001220703125,
        44.220001220703128,
        44.239990234375,
        44.260009765625,
        44.279998779296878,
        44.29998779296875,
        44.32000732421875,
        44.339996337890628,
        44.3599853515625,
        44.3800048828125,
        44.399993896484378,
        44.420013427734378,
        44.44000244140625,
        44.459991455078128,
        44.480010986328128,
        44.5,
        44.519989013671878,
        44.540008544921878,
        44.55999755859375,
        44.579986572265628,
        44.600006103515628,
        44.6199951171875,
        44.6400146484375,
        44.660003662109378,
        44.67999267578125,
        44.70001220703125,
        44.720001220703128,
        44.739990234375,
        44.760009765625,
        44.779998779296878,
        44.79998779296875,
        44.82000732421875,
        44.839996337890628,
        44.8599853515625,
        44.8800048828125,
        44.899993896484378,
        44.920013427734378,
        44.94000244140625,
        44.959991455078128,
        44.980010986328128,
        45.0,
        45.019989013671878,
        45.040008544921878,
        45.05999755859375,
        45.079986572265628,
        45.100006103515628,
        45.1199951171875,
        45.1400146484375,
        45.160003662109378,
        45.17999267578125,
        45.20001220703125,
        45.220001220703128,
        45.239990234375,
        45.260009765625,
        45.279998779296878,
        45.29998779296875,
        45.32000732421875,
        45.339996337890628,
        45.3599853515625,
        45.3800048828125,
        45.399993896484378,
        45.420013427734378,
        45.44000244140625,
        45.459991455078128,
        45.480010986328128,
        45.5,
        45.519989013671878,
        45.540008544921878,
        45.55999755859375,
        45.579986572265628,
        45.600006103515628,
        45.6199951171875,
        45.6400146484375,
        45.660003662109378,
        45.67999267578125,
        45.70001220703125,
        45.720001220703128,
        45.739990234375,
        45.760009765625,
        45.779998779296878,
        45.79998779296875,
        45.82000732421875,
        45.839996337890628,
        45.8599853515625,
        45.8800048828125,
        45.899993896484378,
        45.920013427734378,
        45.94000244140625,
        45.959991455078128,
        45.980010986328128,
        46.0,
        46.019989013671878,
        46.040008544921878,
        46.05999755859375,
        46.079986572265628,
        46.100006103515628,
        46.1199951171875,
        46.1400146484375,
        46.160003662109378,
        46.17999267578125,
        46.20001220703125,
        46.220001220703128,
        46.239990234375,
        46.260009765625,
        46.279998779296878,
        46.29998779296875,
        46.32000732421875,
        46.339996337890628,
        46.3599853515625,
        46.3800048828125,
        46.399993896484378,
        46.420013427734378,
        46.44000244140625,
        46.459991455078128,
        46.480010986328128,
        46.5,
        46.519989013671878,
        46.540008544921878,
        46.55999755859375,
        46.579986572265628,
        46.600006103515628,
        46.6199951171875,
        46.6400146484375,
        46.660003662109378,
        46.67999267578125,
        46.70001220703125,
        46.720001220703128,
        46.739990234375,
        46.760009765625,
        46.779998779296878,
        46.79998779296875,
        46.82000732421875,
        46.839996337890628,
        46.8599853515625,
        46.8800048828125,
        46.899993896484378,
        46.920013427734378,
        46.94000244140625,
        46.959991455078128,
        46.980010986328128,
        47.0,
        47.019989013671878,
        47.040008544921878,
        47.05999755859375,
        47.079986572265628,
        47.100006103515628,
        47.1199951171875,
        47.1400146484375,
        47.160003662109378,
        47.17999267578125,
        47.20001220703125,
        47.220001220703128,
        47.239990234375,
        47.260009765625,
        47.279998779296878,
        47.29998779296875,
        47.32000732421875,
        47.339996337890628,
        47.3599853515625,
        47.3800048828125,
        47.399993896484378,
        47.420013427734378,
        47.44000244140625,
        47.459991455078128,
        47.480010986328128,
        47.5,
        47.519989013671878,
        47.540008544921878,
        47.55999755859375,
        47.579986572265628,
        47.600006103515628,
        47.6199951171875,
        47.6400146484375,
        47.660003662109378,
        47.67999267578125,
        47.70001220703125,
        47.720001220703128,
        47.739990234375,
        47.760009765625,
        47.779998779296878,
        47.79998779296875,
        47.82000732421875,
        47.839996337890628,
        47.8599853515625,
        47.8800048828125,
        47.899993896484378,
        47.920013427734378,
        47.94000244140625,
        47.959991455078128,
        47.980010986328128,
        48.0,
        48.019989013671878,
        48.040008544921878,
        48.05999755859375,
        48.079986572265628,
        48.100006103515628,
        48.1199951171875,
        48.1400146484375,
        48.160003662109378,
        48.17999267578125,
        48.20001220703125,
        48.220001220703128,
        48.239990234375,
        48.260009765625,
        48.279998779296878,
        48.29998779296875,
        48.32000732421875,
        48.339996337890628,
        48.3599853515625,
        48.3800048828125,
        48.399993896484378,
        48.420013427734378,
        48.44000244140625,
        48.459991455078128,
        48.480010986328128,
        48.5,
        48.519989013671878,
        48.540008544921878,
        48.55999755859375,
        48.579986572265628,
        48.600006103515628,
        48.6199951171875,
        48.639984130859378,
        48.660003662109378,
        48.67999267578125,
        48.70001220703125,
        48.720001220703128,
        48.739990234375,
        48.760009765625,
        48.779998779296878,
        48.79998779296875,
        48.82000732421875,
        48.839996337890628,
        48.8599853515625,
        48.8800048828125,
        48.899993896484378,
        48.920013427734378,
        48.94000244140625,
        48.959991455078128,
        48.980010986328128,
        49.0,
        49.019989013671878,
        49.040008544921878,
        49.05999755859375,
        49.079986572265628,
        49.100006103515628,
        49.1199951171875,
        49.139984130859378,
        49.160003662109378,
        49.17999267578125,
        49.20001220703125,
        49.220001220703128,
        49.239990234375,
        49.260009765625,
        49.279998779296878,
        49.29998779296875,
        49.32000732421875,
        49.339996337890628,
        49.3599853515625,
        49.3800048828125,
        49.399993896484378,
        49.420013427734378,
        49.44000244140625,
        49.459991455078128,
        49.480010986328128,
        49.5,
        49.519989013671878,
        49.540008544921878,
        49.55999755859375,
        49.579986572265628,
        49.600006103515628,
        49.6199951171875,
        49.639984130859378,
        49.660003662109378,
        49.67999267578125,
        49.70001220703125,
        49.720001220703128,
        49.739990234375,
        49.760009765625,
        49.779998779296878,
        49.79998779296875,
        49.82000732421875,
        49.839996337890628,
        49.8599853515625,
        49.8800048828125,
        49.899993896484378,
        49.920013427734378,
        49.94000244140625,
        49.959991455078128,
        49.980010986328128,
        50.0,
        50.019989013671878,
        50.040008544921878,
        50.05999755859375,
        50.079986572265628,
        50.100006103515628,
        50.1199951171875,
        50.139984130859378,
        50.160003662109378,
        50.17999267578125,
        50.20001220703125,
        50.220001220703128,
        50.239990234375,
        50.260009765625,
        50.279998779296878,
        50.29998779296875,
        50.32000732421875,
        50.339996337890628,
        50.3599853515625,
        50.3800048828125,
        50.399993896484378,
        50.420013427734378,
        50.44000244140625,
        50.459991455078128,
        50.480010986328128,
        50.5,
        50.519989013671878,
        50.540008544921878,
        50.55999755859375,
        50.579986572265628,
        50.600006103515628,
        50.6199951171875,
        50.639984130859378,
        50.660003662109378,
        50.67999267578125,
        50.70001220703125,
        50.720001220703128,
        50.739990234375,
        50.760009765625,
        50.779998779296878,
        50.79998779296875,
        50.82000732421875,
        50.839996337890628,
        50.8599853515625,
        50.8800048828125,
        50.899993896484378,
        50.920013427734378,
        50.94000244140625,
        50.959991455078128,
        50.980010986328128,
        51.0,
        51.019989013671878,
        51.040008544921878,
        51.05999755859375,
        51.079986572265628,
        51.100006103515628,
        51.1199951171875,
        51.139984130859378,
        51.160003662109378,
        51.17999267578125,
        51.20001220703125,
        51.220001220703128,
        51.239990234375,
        51.260009765625,
        51.279998779296878,
        51.29998779296875,
        51.32000732421875,
        51.339996337890628,
        51.3599853515625,
        51.3800048828125,
        51.399993896484378,
        51.420013427734378,
        51.44000244140625,
        51.459991455078128,
        51.480010986328128,
        51.5,
        51.519989013671878,
        51.540008544921878,
        51.55999755859375,
        51.579986572265628,
        51.600006103515628,
        51.6199951171875,
        51.639984130859378,
        51.660003662109378,
        51.67999267578125,
        51.70001220703125,
        51.720001220703128,
        51.739990234375,
        51.760009765625,
        51.779998779296878,
        51.79998779296875,
        51.82000732421875,
        51.839996337890628,
        51.8599853515625,
        51.8800048828125,
        51.899993896484378,
        51.920013427734378,
        51.94000244140625,
        51.959991455078128,
        51.980010986328128,
        52.0,
        52.019989013671878,
        52.040008544921878,
        52.05999755859375,
        52.079986572265628,
        52.100006103515628,
        52.1199951171875,
        52.139984130859378,
        52.160003662109378,
        52.17999267578125,
        52.20001220703125,
        52.220001220703128,
        52.239990234375,
        52.260009765625,
        52.279998779296878,
        52.29998779296875,
        52.32000732421875,
        52.339996337890628,
        52.3599853515625,
        52.3800048828125,
        52.399993896484378,
        52.420013427734378,
        52.44000244140625,
        52.459991455078128,
        52.480010986328128,
        52.5,
        52.519989013671878,
        52.540008544921878,
        52.55999755859375,
        52.579986572265628,
        52.600006103515628,
        52.6199951171875,
        52.639984130859378,
        52.660003662109378,
        52.67999267578125,
        52.70001220703125,
        52.720001220703128,
        52.739990234375,
        52.760009765625,
        52.779998779296878,
        52.79998779296875,
        52.82000732421875,
        52.839996337890628,
        52.8599853515625,
        52.8800048828125,
        52.899993896484378,
        52.920013427734378,
        52.94000244140625,
        52.959991455078128,
        52.980010986328128,
        53.0,
        53.019989013671878,
        53.040008544921878,
        53.05999755859375,
        53.079986572265628,
        53.100006103515628,
        53.1199951171875,
        53.139984130859378,
        53.160003662109378,
        53.17999267578125,
        53.20001220703125,
        53.220001220703128,
        53.239990234375,
        53.260009765625,
        53.279998779296878,
        53.29998779296875,
        53.32000732421875,
        53.339996337890628,
        53.3599853515625,
        53.3800048828125,
        53.399993896484378,
        53.420013427734378,
        53.44000244140625,
        53.459991455078128,
        53.480010986328128,
        53.5,
        53.519989013671878,
        53.540008544921878,
        53.55999755859375,
        53.579986572265628,
        53.600006103515628,
        53.6199951171875,
        53.639984130859378,
        53.660003662109378,
        53.67999267578125,
        53.70001220703125,
        53.720001220703128,
        53.739990234375,
        53.760009765625,
        53.779998779296878,
        53.79998779296875,
        53.82000732421875,
        53.839996337890628,
        53.8599853515625,
        53.8800048828125,
        53.899993896484378,
        53.920013427734378,
        53.94000244140625,
        53.959991455078128,
        53.980010986328128,
        54.0,
        54.019989013671878,
        54.040008544921878,
        54.05999755859375,
        54.079986572265628,
        54.100006103515628,
        54.1199951171875,
        54.139984130859378,
        54.160003662109378,
        54.17999267578125,
        54.20001220703125,
        54.220001220703128,
        54.239990234375,
        54.260009765625,
        54.279998779296878,
        54.29998779296875,
        54.32000732421875,
        54.339996337890628,
        54.3599853515625,
        54.3800048828125,
        54.399993896484378,
        54.420013427734378,
        54.44000244140625,
        54.459991455078128,
        54.480010986328128,
        54.5,
        54.519989013671878,
        54.540008544921878,
        54.55999755859375,
        54.579986572265628,
        54.600006103515628,
        54.6199951171875,
        54.639984130859378,
        54.660003662109378,
        54.67999267578125,
        54.70001220703125,
        54.720001220703128,
        54.739990234375,
        54.760009765625,
        54.779998779296878,
        54.79998779296875,
        54.82000732421875,
        54.839996337890628,
        54.8599853515625,
        54.8800048828125,
        54.899993896484378,
        54.920013427734378,
        54.94000244140625,
        54.959991455078128,
        54.980010986328128,
        55.0,
        55.019989013671878,
        55.040008544921878,
        55.05999755859375,
        55.079986572265628,
        55.100006103515628,
        55.1199951171875,
        55.139984130859378,
        55.160003662109378,
        55.17999267578125,
        55.20001220703125,
        55.220001220703128,
        55.239990234375,
        55.260009765625,
        55.279998779296878,
        55.29998779296875,
        55.32000732421875,
        55.339996337890628,
        55.3599853515625,
        55.3800048828125,
        55.399993896484378,
        55.420013427734378,
        55.44000244140625,
        55.459991455078128,
        55.480010986328128,
        55.5,
        55.519989013671878,
        55.540008544921878,
        55.55999755859375,
        55.579986572265628,
        55.600006103515628,
        55.6199951171875,
        55.639984130859378,
        55.660003662109378,
        55.67999267578125,
        55.70001220703125,
        55.720001220703128,
        55.739990234375,
        55.760009765625,
        55.779998779296878,
        55.79998779296875,
        55.82000732421875,
        55.839996337890628,
        55.8599853515625,
        55.8800048828125,
        55.899993896484378,
        55.920013427734378,
        55.94000244140625,
        55.959991455078128,
        55.980010986328128,
        56.0,
        56.019989013671878,
        56.040008544921878,
        56.05999755859375,
        56.079986572265628,
        56.100006103515628,
        56.1199951171875,
        56.139984130859378,
        56.160003662109378,
        56.17999267578125,
        56.20001220703125,
        56.220001220703128,
        56.239990234375,
        56.260009765625,
        56.279998779296878,
        56.29998779296875,
        56.32000732421875,
        56.339996337890628,
        56.3599853515625,
        56.3800048828125,
        56.399993896484378,
        56.420013427734378,
        56.44000244140625,
        56.459991455078128,
        56.480010986328128,
        56.5,
        56.519989013671878,
        56.540008544921878,
        56.55999755859375,
        56.579986572265628,
        56.600006103515628,
        56.6199951171875,
        56.639984130859378,
        56.660003662109378,
        56.67999267578125,
        56.70001220703125,
        56.720001220703128,
        56.739990234375,
        56.760009765625,
        56.779998779296878,
        56.79998779296875,
        56.82000732421875,
        56.839996337890628,
        56.8599853515625,
        56.8800048828125,
        56.899993896484378,
        56.920013427734378,
        56.94000244140625,
        56.959991455078128,
        56.980010986328128,
        57.0,
        57.019989013671878,
        57.040008544921878,
        57.05999755859375,
        57.079986572265628,
        57.100006103515628,
        57.1199951171875,
        57.139984130859378,
        57.160003662109378,
        57.17999267578125,
        57.20001220703125,
        57.220001220703128,
        57.239990234375,
        57.260009765625,
        57.279998779296878,
        57.29998779296875,
        57.32000732421875,
        57.339996337890628,
        57.3599853515625,
        57.3800048828125,
        57.399993896484378,
        57.420013427734378,
        57.44000244140625,
        57.459991455078128,
        57.480010986328128,
        57.5,
        57.519989013671878,
        57.540008544921878,
        57.55999755859375,
        57.579986572265628,
        57.600006103515628,
        57.6199951171875,
        57.639984130859378,
        57.660003662109378,
        57.67999267578125,
        57.70001220703125,
        57.720001220703128,
        57.739990234375,
        57.760009765625,
        57.779998779296878,
        57.79998779296875,
        57.82000732421875,
        57.839996337890628,
        57.8599853515625,
        57.8800048828125,
        57.899993896484378,
        57.920013427734378,
        57.94000244140625,
        57.959991455078128,
        57.980010986328128,
        58.0,
        58.019989013671878,
        58.040008544921878,
        58.05999755859375,
        58.079986572265628,
        58.100006103515628,
        58.1199951171875,
        58.139984130859378,
        58.160003662109378,
        58.17999267578125,
        58.20001220703125,
        58.220001220703128,
        58.239990234375,
        58.260009765625,
        58.279998779296878,
        58.29998779296875,
        58.32000732421875,
        58.339996337890628,
        58.3599853515625,
        58.3800048828125,
        58.399993896484378,
        58.420013427734378,
        58.44000244140625,
        58.459991455078128,
        58.480010986328128,
        58.5,
        58.519989013671878,
        58.540008544921878,
        58.55999755859375,
        58.579986572265628,
        58.600006103515628,
        58.6199951171875,
        58.639984130859378,
        58.660003662109378,
        58.67999267578125,
        58.70001220703125,
        58.720001220703128,
        58.739990234375,
        58.760009765625,
        58.779998779296878,
        58.79998779296875,
        58.82000732421875,
        58.839996337890628,
        58.8599853515625,
        58.8800048828125,
        58.899993896484378,
        58.920013427734378,
        58.94000244140625,
        58.959991455078128,
        58.980010986328128,
        59.0,
        59.019989013671878,
        59.040008544921878,
        59.05999755859375,
        59.079986572265628,
        59.100006103515628,
        59.1199951171875,
        59.139984130859378,
        59.160003662109378,
        59.17999267578125,
        59.20001220703125,
        59.220001220703128,
        59.239990234375,
        59.260009765625,
        59.279998779296878,
        59.29998779296875,
        59.32000732421875,
        59.339996337890628,
        59.3599853515625,
        59.3800048828125,
        59.399993896484378,
        59.420013427734378,
        59.44000244140625,
        59.459991455078128,
        59.480010986328128,
        59.5,
        59.519989013671878,
        59.540008544921878,
        59.55999755859375,
        59.579986572265628,
        59.600006103515628,
        59.6199951171875,
        59.639984130859378,
        59.660003662109378,
        59.67999267578125,
        59.70001220703125,
        59.720001220703128,
        59.739990234375,
        59.760009765625,
        59.779998779296878,
        59.79998779296875,
        59.82000732421875,
        59.839996337890628,
        59.8599853515625,
        59.8800048828125,
        59.899993896484378,
        59.920013427734378,
        59.94000244140625,
        59.959991455078128,
        59.980010986328128,
        60.0
    ],
    "rightHandPositions": [
        "(-0.234749, 1.200801, -0.170849)",
        "(-0.234749, 1.200801, -0.170849)",
        "(-0.235025, 1.201074, -0.170705)",
        "(-0.235025, 1.201074, -0.170705)",
        "(-0.235688, 1.201509, -0.170178)",
        "(-0.235688, 1.201509, -0.170178)",
        "(-0.235981, 1.201690, -0.170003)",
        "(-0.236185, 1.201810, -0.169847)",
        "(-0.236395, 1.201813, -0.169525)",
        "(-0.236676, 1.201768, -0.168996)",
        "(-0.236927, 1.201823, -0.168653)",
        "(-0.236927, 1.201823, -0.168653)",
        "(-0.237449, 1.201812, -0.167712)",
        "(-0.237785, 1.201749, -0.167023)",
        "(-0.238138, 1.201668, -0.166196)",
        "(-0.238404, 1.201560, -0.165094)",
        "(-0.238404, 1.201560, -0.165094)",
        "(-0.238757, 1.201600, -0.162540)",
        "(-0.238966, 1.201849, -0.160266)",
        "(-0.239149, 1.202439, -0.157644)",
        "(-0.239183, 1.203344, -0.154540)",
        "(-0.239183, 1.203344, -0.154540)",
        "(-0.239118, 1.205569, -0.148977)",
        "(-0.238971, 1.207511, -0.144612)",
        "(-0.238636, 1.209864, -0.139860)",
        "(-0.238141, 1.212787, -0.135023)",
        "(-0.238141, 1.212787, -0.135023)",
        "(-0.237378, 1.218492, -0.127837)",
        "(-0.236625, 1.222803, -0.123315)",
        "(-0.235631, 1.227393, -0.118954)",
        "(-0.234461, 1.232109, -0.114622)",
        "(-0.234461, 1.232109, -0.114622)",
        "(-0.232328, 1.239930, -0.108600)",
        "(-0.230610, 1.245749, -0.104904)",
        "(-0.228940, 1.252255, -0.101564)",
        "(-0.227189, 1.259423, -0.098496)",
        "(-0.227189, 1.259423, -0.098496)",
        "(-0.225020, 1.271279, -0.093983)",
        "(-0.223795, 1.279709, -0.091183)",
        "(-0.222423, 1.288296, -0.088625)",
        "(-0.221325, 1.297835, -0.086826)",
        "(-0.221325, 1.297835, -0.086826)",
        "(-0.219875, 1.312974, -0.085449)",
        "(-0.218454, 1.323554, -0.085719)",
        "(-0.216932, 1.334627, -0.087115)",
        "(-0.215664, 1.346217, -0.089568)",
        "(-0.215664, 1.346217, -0.089568)",
        "(-0.214198, 1.363995, -0.094920)",
        "(-0.213462, 1.375545, -0.099548)",
        "(-0.212687, 1.386605, -0.104785)",
        "(-0.212256, 1.397120, -0.110926)",
        "(-0.212256, 1.397120, -0.110926)",
        "(-0.211739, 1.411352, -0.121022)",
        "(-0.211312, 1.419778, -0.128173)",
        "(-0.211035, 1.426767, -0.135874)",
        "(-0.210855, 1.432942, -0.143903)",
        "(-0.210855, 1.432942, -0.143903)",
        "(-0.210616, 1.440290, -0.156648)",
        "(-0.210322, 1.444135, -0.165444)",
        "(-0.210281, 1.447041, -0.174365)",
        "(-0.210183, 1.448974, -0.183129)",
        "(-0.210183, 1.448974, -0.183129)",
        "(-0.210234, 1.450084, -0.191724)",
        "(-0.210437, 1.450441, -0.204266)",
        "(-0.210573, 1.450080, -0.212343)",
        "(-0.210763, 1.449295, -0.220073)",
        "(-0.210763, 1.449295, -0.220073)",
        "(-0.211110, 1.447771, -0.227145)",
        "(-0.211629, 1.444497, -0.236788)",
        "(-0.211906, 1.441801, -0.242568)",
        "(-0.212379, 1.438572, -0.247600)",
        "(-0.212379, 1.438572, -0.247600)",
        "(-0.212664, 1.434811, -0.251863)",
        "(-0.212622, 1.428326, -0.257056)",
        "(-0.213008, 1.423658, -0.259860)",
        "(-0.213207, 1.418675, -0.262154)",
        "(-0.213207, 1.418675, -0.262154)",
        "(-0.213168, 1.413443, -0.264001)",
        "(-0.212621, 1.404914, -0.265700)",
        "(-0.211879, 1.398906, -0.266219)",
        "(-0.211023, 1.392456, -0.266018)",
        "(-0.211023, 1.392456, -0.266018)",
        "(-0.210211, 1.385754, -0.265271)",
        "(-0.209553, 1.375733, -0.263368)",
        "(-0.209595, 1.369235, -0.261636)",
        "(-0.209582, 1.362496, -0.258886)",
        "(-0.209582, 1.362496, -0.258886)",
        "(-0.208626, 1.351792, -0.252947)",
        "(-0.207994, 1.344740, -0.248542)",
        "(-0.207658, 1.338479, -0.244097)",
        "(-0.207351, 1.332315, -0.239185)",
        "(-0.207351, 1.332315, -0.239185)",
        "(-0.206536, 1.322969, -0.230068)",
        "(-0.206419, 1.317001, -0.222942)",
        "(-0.206793, 1.311620, -0.215224)",
        "(-0.207202, 1.306663, -0.207156)",
        "(-0.207202, 1.306663, -0.207156)",
        "(-0.207686, 1.302288, -0.198970)",
        "(-0.208060, 1.296858, -0.186752)",
        "(-0.208315, 1.293890, -0.178531)",
        "(-0.208727, 1.291400, -0.170038)",
        "(-0.208727, 1.291400, -0.170038)",
        "(-0.209222, 1.289249, -0.161613)",
        "(-0.209780, 1.287523, -0.149798)",
        "(-0.210151, 1.287386, -0.142251)",
        "(-0.210731, 1.287754, -0.134454)",
        "(-0.210731, 1.287754, -0.134454)",
        "(-0.212611, 1.289565, -0.122826)",
        "(-0.213951, 1.291461, -0.115350)",
        "(-0.215179, 1.293868, -0.107877)",
        "(-0.216287, 1.296872, -0.100601)",
        "(-0.216287, 1.296872, -0.100601)",
        "(-0.217995, 1.302511, -0.090628)",
        "(-0.219261, 1.306932, -0.084532)",
        "(-0.220351, 1.311914, -0.078850)",
        "(-0.221116, 1.317064, -0.073357)",
        "(-0.221116, 1.317064, -0.073357)",
        "(-0.222291, 1.325266, -0.065973)",
        "(-0.222901, 1.330860, -0.061567)",
        "(-0.223222, 1.336507, -0.057321)",
        "(-0.223476, 1.342311, -0.053352)",
        "(-0.223476, 1.342311, -0.053352)",
        "(-0.223868, 1.348314, -0.049921)",
        "(-0.224317, 1.357574, -0.045775)",
        "(-0.224272, 1.363708, -0.043385)",
        "(-0.224057, 1.366923, -0.042419)",
        "(-0.224057, 1.366923, -0.042419)",
        "(-0.223825, 1.380151, -0.039278)",
        "(-0.223842, 1.387251, -0.038479)",
        "(-0.223825, 1.394590, -0.038090)",
        "(-0.223694, 1.402220, -0.038074)",
        "(-0.223694, 1.402220, -0.038074)",
        "(-0.223443, 1.410043, -0.038383)",
        "(-0.223075, 1.422119, -0.039496)",
        "(-0.222871, 1.430479, -0.040817)",
        "(-0.222871, 1.430479, -0.040817)",
        "(-0.222648, 1.439025, -0.042641)",
        "(-0.222304, 1.451682, -0.045778)",
        "(-0.221776, 1.459800, -0.048111)",
        "(-0.221776, 1.459800, -0.048111)",
        "(-0.221370, 1.467865, -0.050964)",
        "(-0.221092, 1.475866, -0.054326)",
        "(-0.220843, 1.483685, -0.058219)",
        "(-0.219776, 1.494464, -0.064365)",
        "(-0.219054, 1.501206, -0.068860)",
        "(-0.219054, 1.501206, -0.068860)",
        "(-0.218205, 1.507384, -0.074111)",
        "(-0.217251, 1.513160, -0.079594)",
        "(-0.215670, 1.520865, -0.088541)",
        "(-0.214778, 1.525465, -0.095002)",
        "(-0.214211, 1.529407, -0.101886)",
        "(-0.214211, 1.529407, -0.101886)",
        "(-0.213461, 1.532708, -0.108979)",
        "(-0.211792, 1.536712, -0.119883)",
        "(-0.210756, 1.538539, -0.127558)",
        "(-0.209820, 1.539707, -0.135331)",
        "(-0.209820, 1.539707, -0.135331)",
        "(-0.208741, 1.540226, -0.143162)",
        "(-0.206910, 1.539954, -0.155223)",
        "(-0.205672, 1.539152, -0.163302)",
        "(-0.204384, 1.537714, -0.171225)",
        "(-0.204384, 1.537714, -0.171225)",
        "(-0.202999, 1.535651, -0.179027)",
        "(-0.200810, 1.531628, -0.190486)",
        "(-0.199354, 1.528233, -0.198359)",
        "(-0.198097, 1.524423, -0.205557)",
        "(-0.198097, 1.524423, -0.205557)",
        "(-0.196792, 1.520146, -0.212321)",
        "(-0.194552, 1.512396, -0.221671)",
        "(-0.193066, 1.506356, -0.227317)",
        "(-0.191905, 1.499836, -0.232703)",
        "(-0.191905, 1.499836, -0.232703)",
        "(-0.190886, 1.492974, -0.237965)",
        "(-0.189215, 1.482027, -0.245427)",
        "(-0.187859, 1.473978, -0.249751)",
        "(-0.186456, 1.465160, -0.253420)",
        "(-0.186456, 1.465160, -0.253420)",
        "(-0.184870, 1.451378, -0.258282)",
        "(-0.184051, 1.441906, -0.261082)",
        "(-0.183334, 1.432185, -0.263290)",
        "(-0.183334, 1.432185, -0.263290)",
        "(-0.182376, 1.422190, -0.264982)",
        "(-0.181415, 1.412222, -0.266051)",
        "(-0.179809, 1.397395, -0.266715)",
        "(-0.178595, 1.387901, -0.266902)",
        "(-0.177626, 1.379004, -0.266620)",
        "(-0.177626, 1.379004, -0.266620)",
        "(-0.176892, 1.370384, -0.265717)",
        "(-0.175936, 1.357680, -0.262468)",
        "(-0.175342, 1.349334, -0.259225)",
        "(-0.175140, 1.341498, -0.255225)",
        "(-0.175140, 1.341498, -0.255225)",
        "(-0.174964, 1.334115, -0.250800)",
        "(-0.174583, 1.323686, -0.242968)",
        "(-0.174346, 1.317307, -0.236984)",
        "(-0.174346, 1.317307, -0.236984)",
        "(-0.174352, 1.311480, -0.230264)",
        "(-0.174567, 1.306204, -0.223001)",
        "(-0.175180, 1.299874, -0.211785)",
        "(-0.175816, 1.296594, -0.203962)",
        "(-0.176414, 1.294064, -0.195805)",
        "(-0.176414, 1.294064, -0.195805)",
        "(-0.177383, 1.292144, -0.184080)",
        "(-0.177876, 1.292241, -0.176825)",
        "(-0.178323, 1.294045, -0.169765)",
        "(-0.178705, 1.295934, -0.162542)",
        "(-0.178705, 1.295934, -0.162542)",
        "(-0.179541, 1.298583, -0.155042)",
        "(-0.181209, 1.303120, -0.143662)",
        "(-0.182086, 1.306611, -0.136296)",
        "(-0.182878, 1.310745, -0.129195)",
        "(-0.182878, 1.310745, -0.129195)",
        "(-0.183810, 1.315116, -0.122187)",
        "(-0.185391, 1.321879, -0.111900)",
        "(-0.186478, 1.326540, -0.105275)",
        "(-0.186478, 1.326540, -0.105275)",
        "(-0.187399, 1.331200, -0.098938)",
        "(-0.188287, 1.335937, -0.092828)",
        "(-0.189570, 1.343062, -0.084261)",
        "(-0.190298, 1.347898, -0.079158)",
        "(-0.191130, 1.352980, -0.074562)",
        "(-0.191130, 1.352980, -0.074562)",
        "(-0.191807, 1.358084, -0.070431)",
        "(-0.193004, 1.366110, -0.064986)",
        "(-0.193987, 1.371574, -0.062120)",
        "(-0.194835, 1.376981, -0.059612)",
        "(-0.194835, 1.376981, -0.059612)",
        "(-0.196021, 1.384746, -0.056270)",
        "(-0.197013, 1.390006, -0.054636)",
        "(-0.197978, 1.395221, -0.053491)",
        "(-0.198833, 1.400386, -0.052626)",
        "(-0.198833, 1.400386, -0.052626)",
        "(-0.199604, 1.405533, -0.052018)",
        "(-0.200760, 1.413003, -0.051457)",
        "(-0.201547, 1.418003, -0.051594)",
        "(-0.202224, 1.423018, -0.052054)",
        "(-0.202224, 1.423018, -0.052054)",
        "(-0.203150, 1.430273, -0.053064)",
        "(-0.203618, 1.435118, -0.054133)",
        "(-0.204070, 1.440097, -0.055710)",
        "(-0.204504, 1.445297, -0.057793)",
        "(-0.204504, 1.445297, -0.057793)",
        "(-0.204684, 1.452875, -0.061212)",
        "(-0.204764, 1.457646, -0.063712)",
        "(-0.205016, 1.462624, -0.066757)",
        "(-0.205256, 1.467589, -0.070181)",
        "(-0.205256, 1.467589, -0.070181)",
        "(-0.205285, 1.474541, -0.075593)",
        "(-0.205122, 1.478965, -0.079507)",
        "(-0.204963, 1.483193, -0.083835)",
        "(-0.204963, 1.483193, -0.083835)",
        "(-0.204814, 1.487174, -0.088439)",
        "(-0.203931, 1.492524, -0.095086)",
        "(-0.203181, 1.495643, -0.099689)",
        "(-0.202532, 1.498392, -0.104438)",
        "(-0.201919, 1.500722, -0.109247)",
        "(-0.201637, 1.501737, -0.111648)",
        "(-0.201637, 1.501737, -0.111648)",
        "(-0.200210, 1.504814, -0.121399)",
        "(-0.199377, 1.505843, -0.126272)",
        "(-0.198487, 1.506516, -0.131210)",
        "(-0.198487, 1.506516, -0.131210)",
        "(-0.197426, 1.506915, -0.138754)",
        "(-0.196384, 1.506786, -0.143692)",
        "(-0.195252, 1.506281, -0.148721)",
        "(-0.195252, 1.506281, -0.148721)",
        "(-0.194226, 1.505541, -0.153929)",
        "(-0.193187, 1.504561, -0.159084)",
        "(-0.191369, 1.502607, -0.166910)",
        "(-0.190249, 1.501082, -0.172160)",
        "(-0.189062, 1.499381, -0.177397)",
        "(-0.189062, 1.499381, -0.177397)",
        "(-0.187428, 1.496355, -0.185035)",
        "(-0.186399, 1.494024, -0.189934)",
        "(-0.185260, 1.491557, -0.194793)",
        "(-0.184220, 1.489027, -0.199579)",
        "(-0.184220, 1.489027, -0.199579)",
        "(-0.182722, 1.485174, -0.206867)",
        "(-0.181829, 1.482607, -0.211585)",
        "(-0.180703, 1.479890, -0.216164)",
        "(-0.179388, 1.477052, -0.220610)",
        "(-0.179388, 1.477052, -0.220610)",
        "(-0.177655, 1.472569, -0.226803)",
        "(-0.176756, 1.469473, -0.230601)",
        "(-0.175797, 1.466154, -0.234044)",
        "(-0.175797, 1.466154, -0.234044)",
        "(-0.174886, 1.462630, -0.237108)",
        "(-0.173937, 1.457099, -0.241127)",
        "(-0.173188, 1.453089, -0.243599)",
        "(-0.172292, 1.448687, -0.245922)",
        "(-0.172292, 1.448687, -0.245922)",
        "(-0.171509, 1.444101, -0.248100)",
        "(-0.170728, 1.436696, -0.250715)",
        "(-0.170307, 1.431205, -0.251773)",
        "(-0.169700, 1.425274, -0.252273)",
        "(-0.169700, 1.425274, -0.252273)",
        "(-0.168965, 1.419131, -0.252502)",
        "(-0.167940, 1.409888, -0.252309)",
        "(-0.167352, 1.403792, -0.251705)",
        "(-0.166680, 1.397789, -0.250773)",
        "(-0.165972, 1.391874, -0.249506)",
        "(-0.165972, 1.391874, -0.249506)",
        "(-0.164984, 1.383249, -0.246973)",
        "(-0.164573, 1.377649, -0.244729)",
        "(-0.164341, 1.372235, -0.242138)",
        "(-0.164217, 1.366975, -0.239313)",
        "(-0.164217, 1.366975, -0.239313)",
        "(-0.163802, 1.359311, -0.234616)",
        "(-0.163380, 1.354516, -0.231415)",
        "(-0.163076, 1.350149, -0.228182)",
        "(-0.162762, 1.346003, -0.224693)",
        "(-0.162762, 1.346003, -0.224693)",
        "(-0.162450, 1.340284, -0.218834)",
        "(-0.162256, 1.336867, -0.214856)",
        "(-0.162085, 1.333683, -0.210795)",
        "(-0.161977, 1.330771, -0.206541)",
        "(-0.161977, 1.330771, -0.206541)",
        "(-0.161913, 1.326800, -0.199948)",
        "(-0.162148, 1.324581, -0.195528)",
        "(-0.162312, 1.322352, -0.190897)",
        "(-0.162620, 1.320273, -0.186085)",
        "(-0.162620, 1.320273, -0.186085)",
        "(-0.163450, 1.317749, -0.178966)",
        "(-0.164102, 1.316510, -0.174265)",
        "(-0.164688, 1.315588, -0.169678)",
        "(-0.164688, 1.315588, -0.169678)",
        "(-0.165189, 1.314988, -0.165213)",
        "(-0.166046, 1.314618, -0.158494)",
        "(-0.166635, 1.314645, -0.153965)",
        "(-0.167258, 1.314904, -0.149394)",
        "(-0.167965, 1.315459, -0.144724)",
        "(-0.167965, 1.315459, -0.144724)",
        "(-0.169106, 1.316705, -0.137715)",
        "(-0.169858, 1.317534, -0.132851)",
        "(-0.170625, 1.318321, -0.127832)",
        "(-0.171356, 1.319199, -0.122791)",
        "(-0.171356, 1.319199, -0.122791)",
        "(-0.172612, 1.320869, -0.115293)",
        "(-0.173552, 1.322185, -0.110384)",
        "(-0.174459, 1.323563, -0.105540)",
        "(-0.175363, 1.325109, -0.100801)",
        "(-0.175363, 1.325109, -0.100801)",
        "(-0.176525, 1.327902, -0.094169)",
        "(-0.177470, 1.330222, -0.089960)",
        "(-0.178447, 1.332643, -0.085800)",
        "(-0.179033, 1.333976, -0.083757)",
        "(-0.179033, 1.333976, -0.083757)",
        "(-0.180826, 1.339272, -0.075925)",
        "(-0.181657, 1.342197, -0.072240)",
        "(-0.182298, 1.345210, -0.068696)",
        "(-0.182811, 1.348274, -0.065336)",
        "(-0.182811, 1.348274, -0.065336)",
        "(-0.183357, 1.353162, -0.060782)",
        "(-0.183690, 1.356749, -0.058108)",
        "(-0.183925, 1.360585, -0.055766)",
        "(-0.184098, 1.364542, -0.053591)",
        "(-0.184098, 1.364542, -0.053591)",
        "(-0.184490, 1.370681, -0.050670)",
        "(-0.184859, 1.375176, -0.049180)",
        "(-0.185366, 1.379882, -0.047750)",
        "(-0.185366, 1.379882, -0.047750)",
        "(-0.185792, 1.384559, -0.046260)",
        "(-0.186717, 1.391904, -0.044244)",
        "(-0.187497, 1.397125, -0.043281)",
        "(-0.188251, 1.402258, -0.042322)",
        "(-0.188251, 1.402258, -0.042322)",
        "(-0.188842, 1.407245, -0.041410)",
        "(-0.189992, 1.414991, -0.040663)",
        "(-0.190618, 1.420207, -0.040538)",
        "(-0.191231, 1.425506, -0.040814)",
        "(-0.191231, 1.425506, -0.040814)",
        "(-0.191595, 1.430677, -0.041413)",
        "(-0.191935, 1.438080, -0.042900)",
        "(-0.192386, 1.443046, -0.044398)",
        "(-0.192902, 1.448016, -0.046368)",
        "(-0.193086, 1.452738, -0.048754)",
        "(-0.193086, 1.452738, -0.048754)",
        "(-0.193356, 1.459671, -0.053012)",
        "(-0.193495, 1.464218, -0.056329)",
        "(-0.193627, 1.468659, -0.059967)",
        "(-0.193523, 1.472852, -0.063927)",
        "(-0.193523, 1.472852, -0.063927)",
        "(-0.193399, 1.478745, -0.070336)",
        "(-0.193365, 1.482442, -0.074898)",
        "(-0.193240, 1.486074, -0.079929)",
        "(-0.192936, 1.489684, -0.085366)",
        "(-0.192936, 1.489684, -0.085366)",
        "(-0.192209, 1.494677, -0.094053)",
        "(-0.191624, 1.497791, -0.100136)",
        "(-0.191194, 1.500764, -0.106453)",
        "(-0.190841, 1.503401, -0.112741)",
        "(-0.190841, 1.503401, -0.112741)",
        "(-0.190415, 1.506731, -0.122124)",
        "(-0.190379, 1.508583, -0.128346)",
        "(-0.190141, 1.509968, -0.134667)",
        "(-0.189810, 1.510827, -0.140422)",
        "(-0.189810, 1.510827, -0.140422)",
        "(-0.189144, 1.511267, -0.148970)",
        "(-0.188546, 1.510899, -0.154520)",
        "(-0.187639, 1.509939, -0.159919)",
        "(-0.187639, 1.509939, -0.159919)",
        "(-0.186635, 1.508558, -0.165140)",
        "(-0.185240, 1.505860, -0.172771)",
        "(-0.184125, 1.503487, -0.177680)",
        "(-0.182729, 1.500700, -0.182509)",
        "(-0.181329, 1.497649, -0.187150)",
        "(-0.181329, 1.497649, -0.187150)",
        "(-0.179296, 1.492376, -0.193640)",
        "(-0.177872, 1.488386, -0.197731)",
        "(-0.176463, 1.484129, -0.201691)",
        "(-0.176463, 1.484129, -0.201691)",
        "(-0.175155, 1.479667, -0.205531)",
        "(-0.173094, 1.472478, -0.211263)",
        "(-0.171715, 1.467419, -0.214970)",
        "(-0.170258, 1.461990, -0.218325)",
        "(-0.170258, 1.461990, -0.218325)",
        "(-0.168835, 1.456389, -0.221547)",
        "(-0.166808, 1.447860, -0.226117)",
        "(-0.165646, 1.441974, -0.228871)",
        "(-0.164600, 1.436002, -0.231412)",
        "(-0.164183, 1.432938, -0.232481)",
        "(-0.164183, 1.432938, -0.232481)",
        "(-0.162500, 1.420332, -0.236302)",
        "(-0.161618, 1.413572, -0.237672)",
        "(-0.160914, 1.406767, -0.238733)",
        "(-0.160287, 1.399955, -0.239549)",
        "(-0.160287, 1.399955, -0.239549)",
        "(-0.159484, 1.389774, -0.240239)",
        "(-0.159141, 1.383154, -0.240340)",
        "(-0.158955, 1.376736, -0.240143)",
        "(-0.158955, 1.376736, -0.240143)",
        "(-0.158832, 1.367269, -0.239459)",
        "(-0.158832, 1.367269, -0.239459)",
        "(-0.158931, 1.353925, -0.236480)",
        "(-0.159117, 1.347216, -0.234325)",
        "(-0.159530, 1.340789, -0.232119)",
        "(-0.159530, 1.340789, -0.232119)",
        "(-0.160106, 1.331292, -0.228035)",
        "(-0.160438, 1.324858, -0.224670)",
        "(-0.161026, 1.318708, -0.220726)",
        "(-0.161413, 1.312653, -0.216806)",
        "(-0.161413, 1.312653, -0.216806)",
        "(-0.162161, 1.304509, -0.210710)",
        "(-0.162373, 1.299499, -0.206641)",
        "(-0.162793, 1.294962, -0.202234)",
        "(-0.163404, 1.290929, -0.197442)",
        "(-0.163404, 1.290929, -0.197442)",
        "(-0.164174, 1.285532, -0.189648)",
        "(-0.164510, 1.282412, -0.184201)",
        "(-0.164764, 1.279659, -0.178638)",
        "(-0.165138, 1.277483, -0.172832)",
        "(-0.165138, 1.277483, -0.172832)",
        "(-0.165656, 1.274835, -0.163738)",
        "(-0.166105, 1.273678, -0.157379)",
        "(-0.166298, 1.272893, -0.151001)",
        "(-0.166569, 1.272802, -0.144644)",
        "(-0.166569, 1.272802, -0.144644)",
        "(-0.166981, 1.273963, -0.135401)",
        "(-0.167059, 1.275178, -0.129336)",
        "(-0.167222, 1.276945, -0.123497)",
        "(-0.167670, 1.279448, -0.117938)",
        "(-0.167670, 1.279448, -0.117938)",
        "(-0.168422, 1.283999, -0.110072)",
        "(-0.168816, 1.287223, -0.105025)",
        "(-0.169189, 1.290679, -0.100264)",
        "(-0.169780, 1.294411, -0.095742)",
        "(-0.169780, 1.294411, -0.095742)",
        "(-0.170979, 1.300469, -0.089215)",
        "(-0.171808, 1.304634, -0.085001)",
        "(-0.171808, 1.304634, -0.085001)",
        "(-0.173298, 1.313430, -0.076946)",
        "(-0.173298, 1.313430, -0.076946)",
        "(-0.174548, 1.320344, -0.071894)",
        "(-0.175683, 1.325435, -0.068967)",
        "(-0.176737, 1.330664, -0.066182)",
        "(-0.177474, 1.335915, -0.063614)",
        "(-0.177474, 1.335915, -0.063614)",
        "(-0.178171, 1.344382, -0.060526)",
        "(-0.178812, 1.350523, -0.059003)",
        "(-0.179527, 1.356958, -0.057811)",
        "(-0.180278, 1.363526, -0.056868)",
        "(-0.180278, 1.363526, -0.056868)",
        "(-0.181105, 1.373695, -0.056228)",
        "(-0.181541, 1.380703, -0.056309)",
        "(-0.181953, 1.387841, -0.056710)",
        "(-0.182460, 1.395072, -0.057469)",
        "(-0.182460, 1.395072, -0.057469)",
        "(-0.183336, 1.405958, -0.059271)",
        "(-0.183736, 1.413143, -0.060916)",
        "(-0.184204, 1.420341, -0.062996)",
        "(-0.184204, 1.420341, -0.062996)",
        "(-0.184706, 1.427508, -0.065565)",
        "(-0.185298, 1.437813, -0.070190)",
        "(-0.185483, 1.444349, -0.073845)",
        "(-0.185525, 1.450582, -0.077887)",
        "(-0.185478, 1.456416, -0.082200)",
        "(-0.185478, 1.456416, -0.082200)",
        "(-0.185433, 1.464389, -0.089391)",
        "(-0.185354, 1.469052, -0.094637)",
        "(-0.185157, 1.473316, -0.099895)",
        "(-0.184716, 1.476810, -0.105224)",
        "(-0.184716, 1.476810, -0.105224)",
        "(-0.183989, 1.481283, -0.113495)",
        "(-0.183660, 1.483805, -0.119103)",
        "(-0.183391, 1.485983, -0.124640)",
        "(-0.182950, 1.487703, -0.130003)",
        "(-0.182950, 1.487703, -0.130003)",
        "(-0.182197, 1.489550, -0.137752)",
        "(-0.181946, 1.490422, -0.142741)",
        "(-0.181777, 1.490673, -0.147286)",
        "(-0.181777, 1.490673, -0.147286)",
        "(-0.181400, 1.490448, -0.151689)",
        "(-0.179910, 1.489090, -0.158121)",
        "(-0.178926, 1.487883, -0.162268)",
        "(-0.177852, 1.486272, -0.166183)",
        "(-0.176888, 1.484306, -0.169810)",
        "(-0.176888, 1.484306, -0.169810)",
        "(-0.175392, 1.480649, -0.174917)",
        "(-0.174402, 1.477834, -0.178244)",
        "(-0.173356, 1.474618, -0.181491)",
        "(-0.172329, 1.471176, -0.184774)",
        "(-0.171734, 1.469241, -0.186380)",
        "(-0.170463, 1.465332, -0.189603)",
        "(-0.169381, 1.461140, -0.192640)",
        "(-0.168144, 1.456751, -0.195614)",
        "(-0.168144, 1.456751, -0.195614)",
        "(-0.166819, 1.452079, -0.198486)",
        "(-0.165194, 1.445099, -0.202645)",
        "(-0.164439, 1.440548, -0.205157)",
        "(-0.163626, 1.435956, -0.207424)",
        "(-0.162952, 1.431556, -0.209510)",
        "(-0.162952, 1.431556, -0.209510)",
        "(-0.162015, 1.424959, -0.212077)",
        "(-0.161575, 1.420530, -0.213315)",
        "(-0.161379, 1.416092, -0.214098)",
        "(-0.161097, 1.411494, -0.214497)",
        "(-0.161097, 1.411494, -0.214497)",
        "(-0.161073, 1.404724, -0.214646)",
        "(-0.161074, 1.400127, -0.214431)",
        "(-0.161045, 1.395387, -0.213802)",
        "(-0.161069, 1.390593, -0.212681)",
        "(-0.161069, 1.390593, -0.212681)",
        "(-0.160929, 1.383205, -0.210271)",
        "(-0.160869, 1.378368, -0.208449)",
        "(-0.160912, 1.373684, -0.206455)",
        "(-0.160943, 1.369121, -0.204242)",
        "(-0.160943, 1.369121, -0.204242)",
        "(-0.161090, 1.362615, -0.200279)",
        "(-0.161033, 1.358477, -0.197275)",
        "(-0.161122, 1.354635, -0.193984)",
        "(-0.161440, 1.351276, -0.190480)",
        "(-0.161440, 1.351276, -0.190480)",
        "(-0.162026, 1.346667, -0.184394)",
        "(-0.162385, 1.343840, -0.179843)",
        "(-0.162596, 1.341162, -0.175156)",
        "(-0.162942, 1.338817, -0.170225)",
        "(-0.162942, 1.338817, -0.170225)",
        "(-0.163244, 1.335562, -0.162460)",
        "(-0.163435, 1.333832, -0.157265)",
        "(-0.163510, 1.332303, -0.152157)",
        "(-0.163655, 1.331057, -0.147029)",
        "(-0.163655, 1.331057, -0.147029)",
        "(-0.164030, 1.329975, -0.139659)",
        "(-0.164087, 1.329517, -0.134941)",
        "(-0.164186, 1.329414, -0.130323)",
        "(-0.164323, 1.329682, -0.125853)",
        "(-0.164323, 1.329682, -0.125853)",
        "(-0.164166, 1.330597, -0.119608)",
        "(-0.163981, 1.331614, -0.115695)",
        "(-0.163896, 1.333038, -0.111966)",
        "(-0.163896, 1.333038, -0.111966)",
        "(-0.163771, 1.334648, -0.108316)",
        "(-0.163457, 1.337286, -0.103046)",
        "(-0.163270, 1.339179, -0.099521)",
        "(-0.163160, 1.341198, -0.096034)",
        "(-0.163160, 1.341198, -0.096034)",
        "(-0.163129, 1.343369, -0.092572)",
        "(-0.163313, 1.347167, -0.087520)",
        "(-0.163452, 1.349882, -0.084252)",
        "(-0.163579, 1.352687, -0.081116)",
        "(-0.163579, 1.352687, -0.081116)",
        "(-0.163700, 1.355836, -0.078178)",
        "(-0.163741, 1.361294, -0.074365)",
        "(-0.163719, 1.365445, -0.072146)",
        "(-0.163838, 1.370061, -0.070109)",
        "(-0.163838, 1.370061, -0.070109)",
        "(-0.164126, 1.374987, -0.068343)",
        "(-0.164637, 1.382485, -0.066034)",
        "(-0.164888, 1.387520, -0.064787)",
        "(-0.165244, 1.392817, -0.063797)",
        "(-0.165722, 1.398318, -0.063104)",
        "(-0.165722, 1.398318, -0.063104)",
        "(-0.166372, 1.406549, -0.062267)",
        "(-0.166609, 1.411898, -0.061790)",
        "(-0.166824, 1.417198, -0.061465)",
        "(-0.166824, 1.417198, -0.061465)",
        "(-0.166956, 1.422480, -0.061432)",
        "(-0.167299, 1.430378, -0.061776)",
        "(-0.167384, 1.435407, -0.062241)",
        "(-0.167326, 1.440188, -0.062862)",
        "(-0.167402, 1.444875, -0.063755)",
        "(-0.167402, 1.444875, -0.063755)",
        "(-0.167537, 1.451529, -0.065552)",
        "(-0.167521, 1.455746, -0.067072)",
        "(-0.167655, 1.459840, -0.068958)",
        "(-0.167686, 1.463697, -0.071091)",
        "(-0.167686, 1.463697, -0.071091)",
        "(-0.167350, 1.468926, -0.074909)",
        "(-0.167022, 1.472284, -0.077926)",
        "(-0.166743, 1.475558, -0.081350)",
        "(-0.166506, 1.478683, -0.085090)",
        "(-0.166506, 1.478683, -0.085090)",
        "(-0.166044, 1.482999, -0.091163)",
        "(-0.165515, 1.485588, -0.095647)",
        "(-0.164959, 1.487966, -0.100406)",
        "(-0.164477, 1.490158, -0.105431)",
        "(-0.164477, 1.490158, -0.105431)",
        "(-0.163958, 1.492839, -0.113199)",
        "(-0.163606, 1.494198, -0.118379)",
        "(-0.163375, 1.495292, -0.123452)",
        "(-0.163375, 1.495292, -0.123452)",
        "(-0.163121, 1.496047, -0.128388)",
        "(-0.162934, 1.496432, -0.135340)",
        "(-0.162904, 1.496204, -0.139947)",
        "(-0.162930, 1.495615, -0.144111)",
        "(-0.162799, 1.494578, -0.148052)",
        "(-0.162799, 1.494578, -0.148052)",
        "(-0.162373, 1.492336, -0.153620)",
        "(-0.162143, 1.490561, -0.156935)",
        "(-0.161734, 1.488438, -0.160008)",
        "(-0.161734, 1.488438, -0.160008)",
        "(-0.161233, 1.486053, -0.163097)",
        "(-0.160617, 1.482141, -0.167886)",
        "(-0.160173, 1.479237, -0.170825)",
        "(-0.159564, 1.476116, -0.173555)",
        "(-0.158900, 1.472828, -0.176269)",
        "(-0.158900, 1.472828, -0.176269)",
        "(-0.158075, 1.467753, -0.180590)",
        "(-0.157759, 1.464287, -0.183668)",
        "(-0.157412, 1.460414, -0.186727)",
        "(-0.157412, 1.460414, -0.186727)",
        "(-0.157124, 1.455906, -0.189613)",
        "(-0.157350, 1.448501, -0.193828)",
        "(-0.157573, 1.443075, -0.196705)",
        "(-0.157229, 1.436982, -0.199351)",
        "(-0.157229, 1.436982, -0.199351)",
        "(-0.156486, 1.430529, -0.201697)",
        "(-0.155567, 1.420794, -0.204625)",
        "(-0.155323, 1.414494, -0.206344)",
        "(-0.155253, 1.408286, -0.207784)",
        "(-0.155253, 1.408286, -0.207784)",
        "(-0.155191, 1.402063, -0.208795)",
        "(-0.155438, 1.392959, -0.209370)",
        "(-0.155763, 1.387058, -0.209071)",
        "(-0.156091, 1.381283, -0.208322)",
        "(-0.156142, 1.375548, -0.207338)",
        "(-0.156142, 1.375548, -0.207338)",
        "(-0.155997, 1.367254, -0.205542)",
        "(-0.156003, 1.362145, -0.204034)",
        "(-0.155999, 1.357184, -0.202278)",
        "(-0.155790, 1.352284, -0.200258)",
        "(-0.155790, 1.352284, -0.200258)",
        "(-0.155855, 1.345473, -0.196637)",
        "(-0.156131, 1.341216, -0.193703)",
        "(-0.156723, 1.337283, -0.190391)",
        "(-0.157297, 1.333508, -0.186858)",
        "(-0.157297, 1.333508, -0.186858)",
        "(-0.158367, 1.328310, -0.180975)",
        "(-0.159169, 1.324977, -0.176380)",
        "(-0.159984, 1.321789, -0.171358)",
        "(-0.159984, 1.321789, -0.171358)",
        "(-0.160800, 1.319015, -0.166242)",
        "(-0.161902, 1.315675, -0.158527)",
        "(-0.162733, 1.313929, -0.153182)",
        "(-0.163725, 1.312489, -0.147683)",
        "(-0.164548, 1.311171, -0.142197)",
        "(-0.164548, 1.311171, -0.142197)",
        "(-0.165349, 1.309498, -0.134421)",
        "(-0.165685, 1.308627, -0.129504)",
        "(-0.166165, 1.308087, -0.124527)",
        "(-0.166165, 1.308087, -0.124527)",
        "(-0.166778, 1.307922, -0.119611)",
        "(-0.167651, 1.308459, -0.112719)",
        "(-0.168087, 1.309413, -0.108410)",
        "(-0.168457, 1.310915, -0.104352)",
        "(-0.168457, 1.310915, -0.104352)",
        "(-0.168800, 1.312967, -0.100473)",
        "(-0.169137, 1.316787, -0.094773)",
        "(-0.169422, 1.319862, -0.091076)",
        "(-0.169611, 1.323390, -0.087469)",
        "(-0.169611, 1.323390, -0.087469)",
        "(-0.169919, 1.327441, -0.083992)",
        "(-0.170289, 1.334205, -0.078963)",
        "(-0.170429, 1.339325, -0.075878)",
        "(-0.170534, 1.344773, -0.073017)",
        "(-0.170718, 1.350681, -0.070366)",
        "(-0.170718, 1.350681, -0.070366)",
        "(-0.171370, 1.360188, -0.066816)",
        "(-0.171896, 1.366882, -0.064761)",
        "(-0.172340, 1.373720, -0.063057)",
        "(-0.172340, 1.373720, -0.063057)",
        "(-0.172938, 1.380947, -0.061668)",
        "(-0.173654, 1.391157, -0.060224)",
        "(-0.174103, 1.398047, -0.059547)",
        "(-0.174557, 1.405019, -0.059112)",
        "(-0.174557, 1.405019, -0.059112)",
        "(-0.175139, 1.415203, -0.059044)",
        "(-0.175429, 1.421766, -0.059396)",
        "(-0.175602, 1.428084, -0.060283)",
        "(-0.175718, 1.434246, -0.061704)",
        "(-0.175718, 1.434246, -0.061704)",
        "(-0.175766, 1.440114, -0.063534)",
        "(-0.175703, 1.448258, -0.067027)",
        "(-0.175717, 1.453355, -0.069915)",
        "(-0.175563, 1.458056, -0.073142)",
        "(-0.175236, 1.462334, -0.076763)",
        "(-0.175236, 1.462334, -0.076763)",
        "(-0.174728, 1.468204, -0.083011)",
        "(-0.174244, 1.471610, -0.087505)",
        "(-0.173693, 1.474742, -0.092214)",
        "(-0.173009, 1.477447, -0.097117)",
        "(-0.173009, 1.477447, -0.097117)",
        "(-0.171873, 1.480988, -0.104823)",
        "(-0.171141, 1.482962, -0.110114)",
        "(-0.170431, 1.484588, -0.115479)",
        "(-0.169757, 1.485845, -0.120880)",
        "(-0.169757, 1.485845, -0.120880)",
        "(-0.169011, 1.487020, -0.128827)",
        "(-0.168560, 1.487420, -0.133981)",
        "(-0.168129, 1.487471, -0.138882)",
        "(-0.167675, 1.487143, -0.143585)",
        "(-0.167675, 1.487143, -0.143585)",
        "(-0.166960, 1.485900, -0.150498)",
        "(-0.166417, 1.484504, -0.154958)",
        "(-0.165878, 1.482639, -0.159168)",
        "(-0.165310, 1.480396, -0.163286)",
        "(-0.165310, 1.480396, -0.163286)",
        "(-0.164373, 1.476059, -0.169140)",
        "(-0.164076, 1.472722, -0.172938)",
        "(-0.163947, 1.469065, -0.176703)",
        "(-0.163661, 1.464967, -0.180141)",
        "(-0.163661, 1.464967, -0.180141)",
        "(-0.163130, 1.458274, -0.184912)",
        "(-0.162899, 1.453606, -0.187892)",
        "(-0.162478, 1.448538, -0.190777)",
        "(-0.161907, 1.443178, -0.193694)",
        "(-0.161907, 1.443178, -0.193694)",
        "(-0.161019, 1.434551, -0.197907)",
        "(-0.160633, 1.428791, -0.200649)",
        "(-0.160299, 1.423063, -0.203156)",
        "(-0.159664, 1.417224, -0.205402)",
        "(-0.159664, 1.417224, -0.205402)",
        "(-0.158639, 1.408727, -0.208536)",
        "(-0.158067, 1.403244, -0.210301)",
        "(-0.157606, 1.397725, -0.211635)",
        "(-0.157273, 1.392064, -0.212503)",
        "(-0.157273, 1.392064, -0.212503)",
        "(-0.156727, 1.383134, -0.213198)",
        "(-0.156125, 1.376793, -0.213606)",
        "(-0.155144, 1.370116, -0.214090)",
        "(-0.154092, 1.363231, -0.214303)",
        "(-0.154092, 1.363231, -0.214303)",
        "(-0.152930, 1.353206, -0.213740)",
        "(-0.151774, 1.343370, -0.212732)",
        "(-0.151324, 1.337305, -0.211488)",
        "(-0.151324, 1.337305, -0.211488)",
        "(-0.151458, 1.334796, -0.210509)",
        "(-0.151401, 1.326799, -0.207548)",
        "(-0.151532, 1.321821, -0.204847)",
        "(-0.151886, 1.317296, -0.201695)",
        "(-0.151886, 1.317296, -0.201695)",
        "(-0.152310, 1.313067, -0.198101)",
        "(-0.152801, 1.307419, -0.192061)",
        "(-0.153179, 1.304163, -0.187642)",
        "(-0.153432, 1.300988, -0.182906)",
        "(-0.153432, 1.300988, -0.182906)",
        "(-0.153187, 1.297704, -0.178241)",
        "(-0.152301, 1.293452, -0.171611)",
        "(-0.151735, 1.291316, -0.167507)",
        "(-0.151414, 1.289477, -0.163075)",
        "(-0.151366, 1.288100, -0.158366)",
        "(-0.151366, 1.288100, -0.158366)",
        "(-0.151584, 1.286856, -0.150613)",
        "(-0.151459, 1.286509, -0.145282)",
        "(-0.151398, 1.286785, -0.139766)",
        "(-0.151597, 1.287755, -0.134054)",
        "(-0.151597, 1.287755, -0.134054)",
        "(-0.152223, 1.290417, -0.125149)",
        "(-0.152408, 1.292765, -0.119191)",
        "(-0.152477, 1.295792, -0.113421)",
        "(-0.152491, 1.299491, -0.107926)",
        "(-0.152491, 1.299491, -0.107926)",
        "(-0.152800, 1.306454, -0.100112)",
        "(-0.152960, 1.311407, -0.095127)",
        "(-0.153171, 1.316795, -0.090440)",
        "(-0.153451, 1.322364, -0.086113)",
        "(-0.153451, 1.322364, -0.086113)",
        "(-0.153874, 1.331069, -0.080648)",
        "(-0.154121, 1.336805, -0.077468)",
        "(-0.154304, 1.342375, -0.074691)",
        "(-0.154304, 1.342375, -0.074691)",
        "(-0.154409, 1.347827, -0.072431)",
        "(-0.154212, 1.355522, -0.069743)",
        "(-0.153998, 1.360585, -0.068395)",
        "(-0.153902, 1.365631, -0.067372)",
        "(-0.153902, 1.365631, -0.067372)",
        "(-0.153880, 1.370721, -0.066732)",
        "(-0.153630, 1.378184, -0.066498)",
        "(-0.153354, 1.383138, -0.066858)",
        "(-0.153115, 1.388075, -0.067666)",
        "(-0.152985, 1.392976, -0.068956)",
        "(-0.152985, 1.392976, -0.068956)",
        "(-0.152468, 1.399876, -0.071740)",
        "(-0.152288, 1.404345, -0.073990)",
        "(-0.152345, 1.408818, -0.076728)",
        "(-0.152345, 1.408818, -0.076728)",
        "(-0.152665, 1.413283, -0.079900)",
        "(-0.153090, 1.419546, -0.085434)",
        "(-0.153236, 1.423472, -0.089608)",
        "(-0.153225, 1.427092, -0.094035)",
        "(-0.153225, 1.427092, -0.094035)",
        "(-0.153277, 1.430445, -0.098684)",
        "(-0.152984, 1.434813, -0.106235)",
        "(-0.152600, 1.437251, -0.111508)",
        "(-0.152566, 1.439601, -0.116937)",
        "(-0.152566, 1.439601, -0.116937)",
        "(-0.152550, 1.441642, -0.122375)",
        "(-0.152669, 1.443722, -0.130111)",
        "(-0.152762, 1.444561, -0.135005)",
        "(-0.152917, 1.445042, -0.139700)",
        "(-0.152917, 1.445042, -0.139700)",
        "(-0.153166, 1.445192, -0.144227)",
        "(-0.153419, 1.444689, -0.150703)",
        "(-0.153331, 1.443850, -0.154871)",
        "(-0.153220, 1.442658, -0.158869)",
        "(-0.153220, 1.442658, -0.158869)",
        "(-0.152995, 1.441121, -0.162816)",
        "(-0.152702, 1.438085, -0.168294)",
        "(-0.152555, 1.435658, -0.171633)",
        "(-0.152382, 1.432941, -0.174750)",
        "(-0.152382, 1.432941, -0.174750)",
        "(-0.152184, 1.429980, -0.177735)",
        "(-0.152147, 1.425350, -0.181679)",
        "(-0.152240, 1.422168, -0.184118)",
        "(-0.152256, 1.418745, -0.186359)",
        "(-0.152088, 1.415033, -0.188319)",
        "(-0.152088, 1.415033, -0.188319)",
        "(-0.152069, 1.409192, -0.190593)",
        "(-0.152368, 1.405263, -0.191799)",
        "(-0.152613, 1.401233, -0.192801)",
        "(-0.152613, 1.401233, -0.192801)",
        "(-0.152570, 1.396982, -0.193680)",
        "(-0.152161, 1.389987, -0.194510)",
        "(-0.152161, 1.385210, -0.194846)",
        "(-0.152080, 1.379908, -0.194952)",
        "(-0.152080, 1.379908, -0.194952)",
        "(-0.151836, 1.374511, -0.194791)",
        "(-0.151528, 1.366161, -0.194208)",
        "(-0.151097, 1.360275, -0.193554)",
        "(-0.150525, 1.354279, -0.192894)",
        "(-0.149792, 1.348310, -0.192208)",
        "(-0.149792, 1.348310, -0.192208)",
        "(-0.148895, 1.339630, -0.190866)",
        "(-0.148435, 1.334056, -0.189748)",
        "(-0.148096, 1.328742, -0.188423)",
        "(-0.147969, 1.323580, -0.186676)",
        "(-0.147969, 1.323580, -0.186676)",
        "(-0.148267, 1.316094, -0.183165)",
        "(-0.148643, 1.311298, -0.180417)",
        "(-0.149156, 1.306599, -0.177325)",
        "(-0.149156, 1.306599, -0.177325)",
        "(-0.149893, 1.302005, -0.173794)",
        "(-0.151966, 1.295504, -0.167407)",
        "(-0.153479, 1.290918, -0.162480)",
        "(-0.154857, 1.286347, -0.157273)",
        "(-0.154857, 1.286347, -0.157273)",
        "(-0.156359, 1.282320, -0.151848)",
        "(-0.158219, 1.276819, -0.143454)",
        "(-0.159407, 1.273823, -0.137739)",
        "(-0.160585, 1.271581, -0.132047)",
        "(-0.160585, 1.271581, -0.132047)",
        "(-0.161820, 1.270029, -0.126270)",
        "(-0.163615, 1.269006, -0.117527)",
        "(-0.164731, 1.269105, -0.111801)",
        "(-0.165803, 1.270074, -0.106471)",
        "(-0.165803, 1.270074, -0.106471)",
        "(-0.166835, 1.271702, -0.101287)",
        "(-0.168019, 1.274972, -0.093735)",
        "(-0.168690, 1.277751, -0.088919)",
        "(-0.169288, 1.280789, -0.084159)",
        "(-0.169288, 1.280789, -0.084159)",
        "(-0.170115, 1.284283, -0.079381)",
        "(-0.171715, 1.290537, -0.072438)",
        "(-0.172929, 1.295201, -0.068012)",
        "(-0.173923, 1.299887, -0.063670)",
        "(-0.173923, 1.299887, -0.063670)",
        "(-0.174819, 1.304676, -0.059378)",
        "(-0.176294, 1.312346, -0.053593)",
        "(-0.177230, 1.317615, -0.050147)",
        "(-0.177906, 1.322783, -0.046946)",
        "(-0.177906, 1.322783, -0.046946)",
        "(-0.178532, 1.330636, -0.043015)",
        "(-0.178732, 1.335902, -0.040882)",
        "(-0.178818, 1.341458, -0.039346)",
        "(-0.178928, 1.347147, -0.038144)",
        "(-0.178928, 1.347147, -0.038144)",
        "(-0.179086, 1.352803, -0.037076)",
        "(-0.179701, 1.361769, -0.035895)",
        "(-0.180017, 1.367838, -0.035427)",
        "(-0.180387, 1.374311, -0.035401)",
        "(-0.180387, 1.374311, -0.035401)",
        "(-0.180806, 1.380990, -0.035683)",
        "(-0.181751, 1.391501, -0.036805)",
        "(-0.182449, 1.398600, -0.037951)",
        "(-0.183152, 1.405786, -0.039475)",
        "(-0.183152, 1.405786, -0.039475)",
        "(-0.183775, 1.412940, -0.041339)",
        "(-0.184718, 1.423362, -0.044884)",
        "(-0.185155, 1.429907, -0.047638)",
        "(-0.185530, 1.436271, -0.050804)",
        "(-0.185530, 1.436271, -0.050804)",
        "(-0.185860, 1.442276, -0.054250)",
        "(-0.186367, 1.450516, -0.059870)",
        "(-0.186702, 1.455472, -0.063882)",
        "(-0.187013, 1.460041, -0.068116)",
        "(-0.187013, 1.460041, -0.068116)",
        "(-0.187239, 1.464290, -0.072619)",
        "(-0.187457, 1.469774, -0.079326)",
        "(-0.187728, 1.473118, -0.084000)",
        "(-0.187913, 1.476087, -0.088858)",
        "(-0.187913, 1.476087, -0.088858)",
        "(-0.188080, 1.478660, -0.093928)",
        "(-0.188371, 1.481599, -0.101156)",
        "(-0.188386, 1.483055, -0.105986)",
        "(-0.188319, 1.484120, -0.110727)",
        "(-0.188319, 1.484120, -0.110727)",
        "(-0.188377, 1.484958, -0.115449)",
        "(-0.188700, 1.485742, -0.122294)",
        "(-0.188623, 1.485757, -0.126705)",
        "(-0.188403, 1.485372, -0.130943)",
        "(-0.188403, 1.485372, -0.130943)",
        "(-0.188200, 1.484689, -0.135146)",
        "(-0.187936, 1.483130, -0.141255)",
        "(-0.187608, 1.481574, -0.145053)",
        "(-0.187029, 1.479528, -0.148567)",
        "(-0.187029, 1.479528, -0.148567)",
        "(-0.186445, 1.477099, -0.151766)",
        "(-0.185698, 1.473076, -0.156368)",
        "(-0.185144, 1.469986, -0.159204)",
        "(-0.184483, 1.466483, -0.161762)",
        "(-0.184483, 1.466483, -0.161762)",
        "(-0.183722, 1.462708, -0.164310)",
        "(-0.182346, 1.456606, -0.168053)",
        "(-0.181244, 1.452235, -0.170348)",
        "(-0.180217, 1.447659, -0.172485)",
        "(-0.180217, 1.447659, -0.172485)",
        "(-0.179339, 1.442951, -0.174581)",
        "(-0.178036, 1.435472, -0.177257)",
        "(-0.177163, 1.429924, -0.178845)",
        "(-0.176470, 1.423825, -0.180134)",
        "(-0.176470, 1.423825, -0.180134)",
        "(-0.175829, 1.417268, -0.181122)",
        "(-0.174700, 1.406841, -0.182208)",
        "(-0.173960, 1.399856, -0.182860)",
        "(-0.172937, 1.392715, -0.183409)",
        "(-0.172937, 1.392715, -0.183409)",
        "(-0.171608, 1.385583, -0.183806)",
        "(-0.170001, 1.375193, -0.183591)",
        "(-0.169345, 1.368438, -0.182721)",
        "(-0.168647, 1.361640, -0.181458)",
        "(-0.168647, 1.361640, -0.181458)",
        "(-0.168100, 1.355155, -0.179803)",
        "(-0.167390, 1.345617, -0.176947)",
        "(-0.167031, 1.339215, -0.174391)",
        "(-0.166795, 1.332986, -0.171432)",
        "(-0.166795, 1.332986, -0.171432)",
        "(-0.167042, 1.324446, -0.166345)",
        "(-0.167395, 1.318919, -0.162222)",
        "(-0.168062, 1.313768, -0.157341)",
        "(-0.168957, 1.309050, -0.152041)",
        "(-0.168957, 1.309050, -0.152041)",
        "(-0.169931, 1.304711, -0.146462)",
        "(-0.171277, 1.298933, -0.137690)",
        "(-0.172239, 1.295700, -0.131661)",
        "(-0.173324, 1.293327, -0.125565)",
        "(-0.173324, 1.293327, -0.125565)",
        "(-0.174342, 1.291484, -0.119485)",
        "(-0.175638, 1.289921, -0.110202)",
        "(-0.176401, 1.289686, -0.104064)",
        "(-0.177068, 1.290215, -0.098165)",
        "(-0.177068, 1.290215, -0.098165)",
        "(-0.177690, 1.291473, -0.092266)",
        "(-0.178688, 1.294754, -0.083655)",
        "(-0.179310, 1.297646, -0.078059)",
        "(-0.179837, 1.300987, -0.072673)",
        "(-0.179837, 1.300987, -0.072673)",
        "(-0.180340, 1.304769, -0.067462)",
        "(-0.181182, 1.311109, -0.060374)",
        "(-0.181837, 1.315754, -0.056096)",
        "(-0.182314, 1.320609, -0.052170)",
        "(-0.182490, 1.323202, -0.050427)",
        "(-0.182490, 1.323202, -0.050427)",
        "(-0.182948, 1.334281, -0.044688)",
        "(-0.182959, 1.340403, -0.042688)",
        "(-0.183047, 1.346735, -0.040982)",
        "(-0.183047, 1.346735, -0.040982)",
        "(-0.183156, 1.353356, -0.039767)",
        "(-0.183516, 1.364237, -0.039038)",
        "(-0.183691, 1.371058, -0.038962)",
        "(-0.183882, 1.377949, -0.039361)",
        "(-0.183882, 1.377949, -0.039361)",
        "(-0.184165, 1.385057, -0.040190)",
        "(-0.184452, 1.395469, -0.041881)",
        "(-0.184649, 1.402266, -0.043467)",
        "(-0.184867, 1.408950, -0.045610)",
        "(-0.184867, 1.408950, -0.045610)",
        "(-0.185134, 1.415450, -0.047989)",
        "(-0.185682, 1.424524, -0.052287)",
        "(-0.186125, 1.430218, -0.055590)",
        "(-0.186640, 1.435628, -0.059215)",
        "(-0.186640, 1.435628, -0.059215)",
        "(-0.187224, 1.440675, -0.063030)",
        "(-0.188374, 1.447705, -0.069320)",
        "(-0.188973, 1.451753, -0.073677)",
        "(-0.189636, 1.455590, -0.078275)",
        "(-0.189636, 1.455590, -0.078275)",
        "(-0.190357, 1.459229, -0.083143)",
        "(-0.191139, 1.463880, -0.090755)",
        "(-0.191594, 1.466439, -0.095970)",
        "(-0.192044, 1.468659, -0.101352)",
        "(-0.192044, 1.468659, -0.101352)",
        "(-0.192344, 1.470456, -0.106818)",
        "(-0.192622, 1.472367, -0.114979)",
        "(-0.192834, 1.473330, -0.120422)",
        "(-0.193027, 1.473933, -0.125768)",
        "(-0.193027, 1.473933, -0.125768)",
        "(-0.193119, 1.474208, -0.131044)",
        "(-0.193171, 1.474079, -0.138812)",
        "(-0.192949, 1.473359, -0.143756)",
        "(-0.192779, 1.472307, -0.148545)",
        "(-0.192779, 1.472307, -0.148545)",
        "(-0.192599, 1.470965, -0.153190)",
        "(-0.191999, 1.468029, -0.159834)",
        "(-0.191627, 1.465554, -0.164003)",
        "(-0.191210, 1.462697, -0.167897)",
        "(-0.191210, 1.462697, -0.167897)",
        "(-0.190592, 1.459432, -0.171415)",
        "(-0.189509, 1.454292, -0.176308)",
        "(-0.188970, 1.450724, -0.179049)",
        "(-0.188681, 1.447145, -0.181541)",
        "(-0.188681, 1.447145, -0.181541)",
        "(-0.188395, 1.443288, -0.183741)",
        "(-0.187621, 1.436821, -0.186580)",
        "(-0.186988, 1.432204, -0.188288)",
        "(-0.186395, 1.427427, -0.189908)",
        "(-0.186395, 1.427427, -0.189908)",
        "(-0.185746, 1.422442, -0.191379)",
        "(-0.184764, 1.414640, -0.193079)",
        "(-0.184218, 1.409266, -0.193746)",
        "(-0.183720, 1.403661, -0.193884)",
        "(-0.183720, 1.403661, -0.193884)",
        "(-0.183311, 1.397916, -0.193561)",
        "(-0.182653, 1.388964, -0.192323)",
        "(-0.182340, 1.383050, -0.191243)",
        "(-0.181877, 1.377090, -0.190157)",
        "(-0.181877, 1.377090, -0.190157)",
        "(-0.181357, 1.371058, -0.188728)",
        "(-0.180499, 1.361773, -0.186044)",
        "(-0.179932, 1.355629, -0.184171)",
        "(-0.179321, 1.349536, -0.182230)",
        "(-0.179321, 1.349536, -0.182230)",
        "(-0.178489, 1.343264, -0.180046)",
        "(-0.177428, 1.334194, -0.176577)",
        "(-0.177002, 1.328503, -0.174109)",
        "(-0.176747, 1.322801, -0.171159)",
        "(-0.176747, 1.322801, -0.171159)",
        "(-0.176471, 1.317024, -0.167818)",
        "(-0.176421, 1.308793, -0.162465)",
        "(-0.176649, 1.303709, -0.158767)",
        "(-0.177136, 1.299032, -0.154784)",
        "(-0.177136, 1.299032, -0.154784)",
        "(-0.177920, 1.294846, -0.150577)",
        "(-0.179638, 1.289523, -0.143347)",
        "(-0.180910, 1.286546, -0.137984)",
        "(-0.182094, 1.284422, -0.132949)",
        "(-0.182094, 1.284422, -0.132949)",
        "(-0.183368, 1.282790, -0.127661)",
        "(-0.185755, 1.281591, -0.119272)",
        "(-0.187663, 1.281816, -0.113520)",
        "(-0.189472, 1.282744, -0.107792)",
        "(-0.189472, 1.282744, -0.107792)",
        "(-0.191187, 1.284442, -0.102042)",
        "(-0.193588, 1.288522, -0.093455)",
        "(-0.194943, 1.292025, -0.087812)",
        "(-0.196118, 1.296156, -0.082246)",
        "(-0.196118, 1.296156, -0.082246)",
        "(-0.197108, 1.300889, -0.076800)",
        "(-0.198436, 1.308926, -0.069063)",
        "(-0.199440, 1.315102, -0.064428)",
        "(-0.200649, 1.321952, -0.060180)",
        "(-0.200649, 1.321952, -0.060180)",
        "(-0.201823, 1.328977, -0.056150)",
        "(-0.203612, 1.340101, -0.050753)",
        "(-0.204794, 1.347966, -0.047781)",
        "(-0.205913, 1.356231, -0.045535)",
        "(-0.205913, 1.356231, -0.045535)",
        "(-0.206844, 1.364360, -0.043536)",
        "(-0.207903, 1.376789, -0.041658)",
        "(-0.208307, 1.384992, -0.041236)",
        "(-0.208382, 1.393160, -0.041497)",
        "(-0.208382, 1.393160, -0.041497)",
        "(-0.208464, 1.401689, -0.042523)",
        "(-0.208701, 1.414597, -0.045093)",
        "(-0.209192, 1.423137, -0.047240)",
        "(-0.209636, 1.431519, -0.049937)",
        "(-0.209636, 1.431519, -0.049937)",
        "(-0.210080, 1.439670, -0.053046)",
        "(-0.210509, 1.451104, -0.058309)",
        "(-0.210850, 1.458310, -0.062369)",
        "(-0.211301, 1.465093, -0.066833)",
        "(-0.211301, 1.465093, -0.066833)",
        "(-0.211644, 1.471209, -0.071457)",
        "(-0.212035, 1.479169, -0.078894)",
        "(-0.212126, 1.484006, -0.084072)",
        "(-0.211966, 1.487947, -0.089321)",
        "(-0.211966, 1.487947, -0.089321)",
        "(-0.211589, 1.491237, -0.094610)",
        "(-0.210907, 1.495272, -0.102838)",
        "(-0.210537, 1.497150, -0.108266)",
        "(-0.210303, 1.498410, -0.113560)",
        "(-0.210303, 1.498410, -0.113560)",
        "(-0.210093, 1.499137, -0.118788)",
        "(-0.209343, 1.498838, -0.126218)",
        "(-0.208716, 1.497883, -0.131064)",
        "(-0.208148, 1.496302, -0.135760)",
        "(-0.208148, 1.496302, -0.135760)",
        "(-0.207337, 1.494069, -0.140167)",
        "(-0.205990, 1.489438, -0.146394)",
        "(-0.204889, 1.485831, -0.150423)",
        "(-0.203798, 1.481750, -0.154236)",
        "(-0.203798, 1.481750, -0.154236)",
        "(-0.202570, 1.477195, -0.157883)",
        "(-0.200928, 1.469979, -0.163063)",
        "(-0.199569, 1.464927, -0.166299)",
        "(-0.197882, 1.459514, -0.169373)",
        "(-0.197882, 1.459514, -0.169373)",
        "(-0.196156, 1.454159, -0.172747)",
        "(-0.193709, 1.446007, -0.177620)",
        "(-0.192113, 1.440158, -0.180247)",
        "(-0.190630, 1.433906, -0.182495)",
        "(-0.190630, 1.433906, -0.182495)",
        "(-0.189074, 1.427294, -0.184410)",
        "(-0.186647, 1.416590, -0.186506)",
        "(-0.185086, 1.409099, -0.187270)",
        "(-0.183835, 1.401530, -0.187587)",
        "(-0.183835, 1.401530, -0.187587)",
        "(-0.182803, 1.393830, -0.187302)",
        "(-0.181450, 1.382014, -0.185716)",
        "(-0.180795, 1.374354, -0.184006)",
        "(-0.180277, 1.367128, -0.182093)",
        "(-0.180277, 1.367128, -0.182093)",
        "(-0.179659, 1.360317, -0.180207)",
        "(-0.178660, 1.351743, -0.177529)",
        "(-0.178133, 1.346148, -0.175476)",
        "(-0.178133, 1.346148, -0.175476)",
        "(-0.178053, 1.340842, -0.172769)",
        "(-0.178251, 1.335672, -0.169508)",
        "(-0.178697, 1.328668, -0.164336)",
        "(-0.178860, 1.324262, -0.160643)",
        "(-0.178920, 1.320063, -0.156765)",
        "(-0.178920, 1.320063, -0.156765)",
        "(-0.179193, 1.316539, -0.152905)",
        "(-0.179692, 1.311785, -0.146621)",
        "(-0.180140, 1.308954, -0.142031)",
        "(-0.180701, 1.306469, -0.137180)",
        "(-0.181330, 1.304267, -0.132095)",
        "(-0.181330, 1.304267, -0.132095)",
        "(-0.182349, 1.301768, -0.124457)",
        "(-0.182883, 1.300425, -0.119299)",
        "(-0.183498, 1.299502, -0.113909)",
        "(-0.183498, 1.299502, -0.113909)",
        "(-0.184209, 1.298997, -0.108374)",
        "(-0.185054, 1.299048, -0.102793)",
        "(-0.186310, 1.300194, -0.094588)",
        "(-0.186986, 1.301469, -0.089157)",
        "(-0.186986, 1.301469, -0.089157)",
        "(-0.187503, 1.303101, -0.083784)",
        "(-0.188388, 1.306728, -0.076190)",
        "(-0.188925, 1.309710, -0.071437)",
        "(-0.189433, 1.313192, -0.067045)",
        "(-0.189433, 1.313192, -0.067045)",
        "(-0.189813, 1.317179, -0.063139)",
        "(-0.190250, 1.323802, -0.058083)",
        "(-0.190360, 1.328581, -0.055259)",
        "(-0.190354, 1.333727, -0.053003)",
        "(-0.190354, 1.333727, -0.053003)",
        "(-0.190175, 1.338980, -0.051142)",
        "(-0.189707, 1.347269, -0.049157)",
        "(-0.189300, 1.353077, -0.048331)",
        "(-0.188774, 1.358998, -0.047822)",
        "(-0.188774, 1.358998, -0.047822)",
        "(-0.188145, 1.364891, -0.047492)",
        "(-0.187203, 1.373783, -0.047281)",
        "(-0.186601, 1.379651, -0.047248)",
        "(-0.186036, 1.385552, -0.047425)",
        "(-0.186036, 1.385552, -0.047425)",
        "(-0.185464, 1.391568, -0.047801)",
        "(-0.184700, 1.400575, -0.048718)",
        "(-0.184092, 1.406492, -0.049605)",
        "(-0.183689, 1.412374, -0.050766)",
        "(-0.183689, 1.412374, -0.050766)",
        "(-0.183456, 1.418297, -0.052256)",
        "(-0.183314, 1.427076, -0.055254)",
        "(-0.182978, 1.432475, -0.057618)",
        "(-0.182684, 1.437666, -0.060232)",
        "(-0.182684, 1.437666, -0.060232)",
        "(-0.182442, 1.442645, -0.063283)",
        "(-0.182023, 1.449456, -0.068648)",
        "(-0.181686, 1.453510, -0.072501)",
        "(-0.181185, 1.456997, -0.076607)",
        "(-0.181185, 1.456997, -0.076607)",
        "(-0.180580, 1.460089, -0.081066)",
        "(-0.179517, 1.463985, -0.088356)",
        "(-0.178768, 1.465983, -0.093372)",
        "(-0.177942, 1.467396, -0.098416)",
        "(-0.177942, 1.467396, -0.098416)",
        "(-0.177142, 1.468377, -0.103403)",
        "(-0.176200, 1.468995, -0.110658)",
        "(-0.175662, 1.468831, -0.115327)",
        "(-0.175122, 1.468167, -0.119940)",
        "(-0.175122, 1.468167, -0.119940)",
        "(-0.174466, 1.467008, -0.124433)",
        "(-0.173108, 1.464255, -0.130853)",
        "(-0.172196, 1.462080, -0.135118)",
        "(-0.171219, 1.459583, -0.139169)",
        "(-0.171219, 1.459583, -0.139169)",
        "(-0.170328, 1.456792, -0.142940)",
        "(-0.168815, 1.451846, -0.147952)",
        "(-0.167886, 1.448291, -0.150896)",
        "(-0.167137, 1.444577, -0.153734)",
        "(-0.167137, 1.444577, -0.153734)",
        "(-0.166446, 1.440605, -0.156353)",
        "(-0.165185, 1.434034, -0.159772)",
        "(-0.164319, 1.429567, -0.161871)",
        "(-0.163349, 1.425030, -0.163804)",
        "(-0.163349, 1.425030, -0.163804)",
        "(-0.162315, 1.420365, -0.165430)",
        "(-0.160709, 1.413226, -0.167287)",
        "(-0.159596, 1.408423, -0.168202)",
        "(-0.158421, 1.403588, -0.168847)",
        "(-0.158421, 1.403588, -0.168847)",
        "(-0.157332, 1.398816, -0.169268)",
        "(-0.156280, 1.391848, -0.169105)",
        "(-0.155599, 1.387149, -0.168766)",
        "(-0.154999, 1.382478, -0.168047)",
        "(-0.154999, 1.382478, -0.168047)",
        "(-0.154417, 1.377844, -0.167070)",
        "(-0.153678, 1.370859, -0.164999)",
        "(-0.153197, 1.366257, -0.163382)",
        "(-0.152760, 1.361778, -0.161591)",
        "(-0.152760, 1.361778, -0.161591)",
        "(-0.152284, 1.357362, -0.159711)",
        "(-0.151827, 1.351151, -0.156535)",
        "(-0.151551, 1.347180, -0.154263)",
        "(-0.151540, 1.343522, -0.151805)",
        "(-0.151540, 1.343522, -0.151805)",
        "(-0.151726, 1.340079, -0.149133)",
        "(-0.152332, 1.335083, -0.144380)",
        "(-0.152866, 1.331977, -0.141057)",
        "(-0.153372, 1.328913, -0.137779)",
        "(-0.153372, 1.328913, -0.137779)",
        "(-0.153721, 1.325745, -0.134448)",
        "(-0.154385, 1.321278, -0.129184)",
        "(-0.154766, 1.318302, -0.125424)",
        "(-0.155181, 1.315635, -0.121633)",
        "(-0.155181, 1.315635, -0.121633)",
        "(-0.155631, 1.313360, -0.117783)",
        "(-0.156089, 1.310560, -0.111954)",
        "(-0.156427, 1.309298, -0.108042)",
        "(-0.156736, 1.308450, -0.104048)",
        "(-0.156736, 1.308450, -0.104048)",
        "(-0.157096, 1.308175, -0.099965)",
        "(-0.157612, 1.308927, -0.093725)",
        "(-0.157958, 1.310087, -0.089585)",
        "(-0.158319, 1.311776, -0.085386)",
        "(-0.158319, 1.311776, -0.085386)",
        "(-0.158720, 1.313982, -0.081055)",
        "(-0.159365, 1.318567, -0.074617)",
        "(-0.159755, 1.322296, -0.070305)",
        "(-0.160301, 1.326688, -0.066083)",
        "(-0.160301, 1.326688, -0.066083)",
        "(-0.160871, 1.331836, -0.062217)",
        "(-0.161649, 1.340871, -0.057284)",
        "(-0.162022, 1.347325, -0.054576)",
        "(-0.162386, 1.354214, -0.052462)",
        "(-0.162386, 1.354214, -0.052462)",
        "(-0.162750, 1.361397, -0.050852)",
        "(-0.163190, 1.372382, -0.049366)",
        "(-0.163316, 1.379769, -0.048936)",
        "(-0.163466, 1.387133, -0.048791)",
        "(-0.163605, 1.394488, -0.048795)",
        "(-0.163605, 1.394488, -0.048795)",
        "(-0.164032, 1.405343, -0.049234)",
        "(-0.164313, 1.412331, -0.049872)",
        "(-0.164464, 1.418989, -0.050756)",
        "(-0.164464, 1.418989, -0.050756)",
        "(-0.164494, 1.425294, -0.051958)",
        "(-0.164592, 1.434412, -0.054623)",
        "(-0.164690, 1.440276, -0.057016)",
        "(-0.164667, 1.445712, -0.059741)",
        "(-0.164667, 1.445712, -0.059741)",
        "(-0.164440, 1.450749, -0.062958)",
        "(-0.163911, 1.457668, -0.068746)",
        "(-0.163356, 1.461699, -0.073271)",
        "(-0.162652, 1.464887, -0.077868)",
        "(-0.162652, 1.464887, -0.077868)",
        "(-0.161838, 1.467657, -0.082858)",
        "(-0.160572, 1.470943, -0.091118)",
        "(-0.159632, 1.472561, -0.096883)",
        "(-0.158730, 1.473710, -0.102601)",
        "(-0.158730, 1.473710, -0.102601)",
        "(-0.157760, 1.474391, -0.108211)",
        "(-0.156499, 1.474814, -0.116651)",
        "(-0.155701, 1.474640, -0.122304)",
        "(-0.155011, 1.474028, -0.127797)",
        "(-0.155011, 1.474028, -0.127797)",
        "(-0.154317, 1.472936, -0.133074)",
        "(-0.153260, 1.470476, -0.140630)",
        "(-0.152480, 1.468321, -0.145403)",
        "(-0.151660, 1.465774, -0.149926)",
        "(-0.151660, 1.465774, -0.149926)",
        "(-0.150562, 1.461176, -0.156337)",
        "(-0.149793, 1.457701, -0.160299)",
        "(-0.148971, 1.453854, -0.164017)",
        "(-0.148088, 1.449605, -0.167528)",
        "(-0.148088, 1.449605, -0.167528)",
        "(-0.147157, 1.445023, -0.170816)",
        "(-0.145783, 1.437624, -0.175450)",
        "(-0.144760, 1.432485, -0.178428)",
        "(-0.143608, 1.427259, -0.181316)",
        "(-0.143608, 1.427259, -0.181316)",
        "(-0.142141, 1.421840, -0.184033)",
        "(-0.140209, 1.413870, -0.187535)",
        "(-0.139200, 1.408721, -0.189458)",
        "(-0.138328, 1.403648, -0.191033)",
        "(-0.137932, 1.401101, -0.191652)",
        "(-0.137932, 1.401101, -0.191652)",
        "(-0.135793, 1.390616, -0.193798)",
        "(-0.134694, 1.385369, -0.194404)",
        "(-0.133688, 1.380208, -0.194789)",
        "(-0.133688, 1.380208, -0.194789)",
        "(-0.132808, 1.375065, -0.194919)",
        "(-0.131819, 1.367684, -0.194551)",
        "(-0.131381, 1.363004, -0.194012)",
        "(-0.131078, 1.358285, -0.193032)",
        "(-0.131078, 1.358285, -0.193032)",
        "(-0.130979, 1.353549, -0.191766)",
        "(-0.131197, 1.346278, -0.189180)",
        "(-0.131577, 1.341321, -0.187043)",
        "(-0.132097, 1.336272, -0.184633)",
        "(-0.132097, 1.336272, -0.184633)",
        "(-0.132589, 1.331025, -0.181994)",
        "(-0.133468, 1.323063, -0.177606)",
        "(-0.134308, 1.317939, -0.174396)",
        "(-0.135282, 1.313092, -0.171003)",
        "(-0.135282, 1.313092, -0.171003)",
        "(-0.136305, 1.308540, -0.167511)",
        "(-0.138236, 1.302305, -0.161328)",
        "(-0.139625, 1.298347, -0.156608)",
        "(-0.141015, 1.294798, -0.151718)",
        "(-0.141015, 1.294798, -0.151718)",
        "(-0.142420, 1.292005, -0.146825)",
        "(-0.144352, 1.288461, -0.138972)",
        "(-0.145630, 1.286716, -0.133431)",
        "(-0.146838, 1.285580, -0.127813)",
        "(-0.146838, 1.285580, -0.127813)",
        "(-0.147896, 1.285061, -0.122197)",
        "(-0.149261, 1.285262, -0.113597)",
        "(-0.150093, 1.285964, -0.107816)",
        "(-0.150851, 1.287331, -0.101962)",
        "(-0.150851, 1.287331, -0.101962)",
        "(-0.151529, 1.289138, -0.096095)",
        "(-0.152525, 1.293075, -0.087576)",
        "(-0.153165, 1.296354, -0.082105)",
        "(-0.153719, 1.299977, -0.076803)",
        "(-0.153719, 1.299977, -0.076803)",
        "(-0.154347, 1.304204, -0.071880)",
        "(-0.155151, 1.311229, -0.065110)",
        "(-0.155542, 1.316227, -0.060983)",
        "(-0.155872, 1.321410, -0.057124)",
        "(-0.155872, 1.321410, -0.057124)",
        "(-0.156213, 1.326991, -0.053676)",
        "(-0.156694, 1.335830, -0.049492)",
        "(-0.156930, 1.342172, -0.047130)",
        "(-0.157132, 1.348867, -0.045174)",
        "(-0.157132, 1.348867, -0.045174)",
        "(-0.157433, 1.355892, -0.043660)",
        "(-0.158142, 1.366720, -0.042112)",
        "(-0.158807, 1.374033, -0.041534)",
        "(-0.159506, 1.381247, -0.041201)",
        "(-0.159506, 1.381247, -0.041201)",
        "(-0.159855, 1.384737, -0.041238)",
        "(-0.161152, 1.398591, -0.041877)",
        "(-0.161926, 1.405294, -0.042812)",
        "(-0.162782, 1.411762, -0.044041)",
        "(-0.162782, 1.411762, -0.044041)",
        "(-0.163656, 1.418011, -0.045682)",
        "(-0.164763, 1.426776, -0.049049)",
        "(-0.165389, 1.432225, -0.051880)",
        "(-0.165934, 1.437243, -0.055197)",
        "(-0.165934, 1.437243, -0.055197)",
        "(-0.166349, 1.441796, -0.058981)",
        "(-0.166639, 1.447701, -0.065312)",
        "(-0.166706, 1.451043, -0.069818)",
        "(-0.166675, 1.453907, -0.074541)",
        "(-0.166675, 1.453907, -0.074541)",
        "(-0.166539, 1.456279, -0.079437)",
        "(-0.166124, 1.458812, -0.086924)",
        "(-0.165684, 1.459984, -0.092009)",
        "(-0.165085, 1.460759, -0.097106)",
        "(-0.165085, 1.460759, -0.097106)",
        "(-0.164408, 1.461171, -0.102135)",
        "(-0.163174, 1.461170, -0.109796)",
        "(-0.162125, 1.460596, -0.114919)",
        "(-0.161058, 1.459672, -0.119974)",
        "(-0.161058, 1.459672, -0.119974)",
        "(-0.160047, 1.458363, -0.124905)",
        "(-0.158514, 1.455501, -0.131863)",
        "(-0.157599, 1.453285, -0.136387)",
        "(-0.156651, 1.450749, -0.140915)",
        "(-0.156651, 1.450749, -0.140915)",
        "(-0.155662, 1.447890, -0.145373)",
        "(-0.154115, 1.443020, -0.151505)",
        "(-0.153125, 1.439587, -0.155278)",
        "(-0.152152, 1.435887, -0.158742)",
        "(-0.152152, 1.435887, -0.158742)",
        "(-0.151231, 1.432072, -0.161870)",
        "(-0.149855, 1.426212, -0.165981)",
        "(-0.149072, 1.422180, -0.168249)",
        "(-0.148326, 1.418019, -0.170085)",
        "(-0.148326, 1.418019, -0.170085)",
        "(-0.147562, 1.413726, -0.171460)",
        "(-0.146567, 1.407134, -0.172636)",
        "(-0.146103, 1.402761, -0.172719)",
        "(-0.145711, 1.398488, -0.172581)",
        "(-0.145711, 1.398488, -0.172581)",
        "(-0.145414, 1.394387, -0.172150)",
        "(-0.145033, 1.388565, -0.171066)",
        "(-0.144837, 1.384881, -0.170008)",
        "(-0.144663, 1.381473, -0.168835)",
        "(-0.144663, 1.381473, -0.168835)",
        "(-0.144435, 1.378202, -0.167450)",
        "(-0.143941, 1.373231, -0.165006)",
        "(-0.143587, 1.369860, -0.163239)",
        "(-0.143587, 1.369860, -0.163239)",
        "(-0.143344, 1.366474, -0.161360)",
        "(-0.143144, 1.362884, -0.159161)",
        "(-0.143219, 1.357263, -0.155236)",
        "(-0.143540, 1.353265, -0.152057)",
        "(-0.144097, 1.349073, -0.148379)",
        "(-0.144097, 1.349073, -0.148379)",
        "(-0.145046, 1.342267, -0.141885)",
        "(-0.145616, 1.337585, -0.137220)",
        "(-0.146291, 1.332935, -0.132147)",
        "(-0.146978, 1.328499, -0.126806)",
        "(-0.146978, 1.328499, -0.126806)",
        "(-0.147524, 1.324232, -0.121214)",
        "(-0.148157, 1.318634, -0.112529)",
        "(-0.148635, 1.315935, -0.106945)",
        "(-0.149256, 1.313947, -0.101196)",
        "(-0.149256, 1.313947, -0.101196)",
        "(-0.149989, 1.312776, -0.095430)",
        "(-0.150939, 1.312439, -0.087158)",
        "(-0.151497, 1.312883, -0.081883)",
        "(-0.152141, 1.314018, -0.076787)",
        "(-0.152141, 1.314018, -0.076787)",
        "(-0.152862, 1.315830, -0.071864)",
        "(-0.153903, 1.319460, -0.064890)",
        "(-0.154613, 1.322636, -0.060732)",
        "(-0.155310, 1.326291, -0.056923)",
        "(-0.155310, 1.326291, -0.056923)",
        "(-0.156019, 1.330296, -0.053369)",
        "(-0.157157, 1.336911, -0.048627)",
        "(-0.157833, 1.341624, -0.045853)",
        "(-0.158472, 1.346733, -0.043535)",
        "(-0.158472, 1.346733, -0.043535)",
        "(-0.159173, 1.352285, -0.041691)",
        "(-0.160297, 1.361042, -0.039443)",
        "(-0.161057, 1.367234, -0.038450)",
        "(-0.161809, 1.373534, -0.037802)",
        "(-0.161809, 1.373534, -0.037802)",
        "(-0.162583, 1.379929, -0.037534)",
        "(-0.163852, 1.389585, -0.037639)",
        "(-0.164641, 1.395977, -0.038126)",
        "(-0.165284, 1.402156, -0.038917)",
        "(-0.165284, 1.402156, -0.038917)",
        "(-0.165870, 1.408159, -0.040151)",
        "(-0.166828, 1.416975, -0.042699)",
        "(-0.167320, 1.422532, -0.044889)",
        "(-0.167756, 1.427880, -0.047546)",
        "(-0.167756, 1.427880, -0.047546)",
        "(-0.167999, 1.435273, -0.052629)",
        "(-0.167880, 1.439795, -0.056442)",
        "(-0.167450, 1.443718, -0.060664)",
        "(-0.166793, 1.447023, -0.065273)",
        "(-0.166793, 1.447023, -0.065273)",
        "(-0.166303, 1.449977, -0.070033)",
        "(-0.165352, 1.453453, -0.077508)",
        "(-0.164629, 1.455203, -0.082563)",
        "(-0.163969, 1.456573, -0.087547)",
        "(-0.163969, 1.456573, -0.087547)",
        "(-0.163397, 1.457590, -0.092489)",
        "(-0.162472, 1.458294, -0.099525)",
        "(-0.161868, 1.458332, -0.104049)",
        "(-0.161345, 1.458080, -0.108492)",
        "(-0.161345, 1.458080, -0.108492)",
        "(-0.160729, 1.457480, -0.112909)",
        "(-0.159837, 1.456018, -0.119084)",
        "(-0.159025, 1.454438, -0.122808)",
        "(-0.158136, 1.452531, -0.126478)",
        "(-0.158136, 1.452531, -0.126478)",
        "(-0.157289, 1.450311, -0.130134)",
        "(-0.156148, 1.446519, -0.135581)",
        "(-0.155337, 1.443493, -0.139162)",
        "(-0.154446, 1.440230, -0.142695)",
        "(-0.154446, 1.440230, -0.142695)",
        "(-0.153514, 1.436796, -0.146188)",
        "(-0.152327, 1.431591, -0.151391)",
        "(-0.151538, 1.427903, -0.154627)",
        "(-0.150787, 1.424246, -0.157752)",
        "(-0.150787, 1.424246, -0.157752)",
        "(-0.150159, 1.420574, -0.160601)",
        "(-0.149307, 1.414748, -0.164229)",
        "(-0.148871, 1.410801, -0.166202)",
        "(-0.148615, 1.406860, -0.167929)",
        "(-0.148615, 1.406860, -0.167929)",
        "(-0.148408, 1.402894, -0.169350)",
        "(-0.148073, 1.396878, -0.171059)",
        "(-0.147793, 1.392682, -0.171946)",
        "(-0.147553, 1.388338, -0.172681)",
        "(-0.147553, 1.388338, -0.172681)",
        "(-0.147501, 1.383782, -0.173169)",
        "(-0.147297, 1.376239, -0.173300)",
        "(-0.146957, 1.370459, -0.172884)",
        "(-0.146611, 1.364921, -0.172044)",
        "(-0.146611, 1.364921, -0.172044)",
        "(-0.146509, 1.359398, -0.170879)",
        "(-0.146439, 1.351047, -0.168427)",
        "(-0.146437, 1.345714, -0.166490)",
        "(-0.146417, 1.340572, -0.164260)",
        "(-0.146417, 1.340572, -0.164260)",
        "(-0.146435, 1.335490, -0.161578)",
        "(-0.146572, 1.327979, -0.156610)",
        "(-0.146846, 1.323361, -0.153085)",
        "(-0.147022, 1.318785, -0.149355)",
        "(-0.147022, 1.318785, -0.149355)",
        "(-0.147101, 1.314138, -0.145388)",
        "(-0.147472, 1.307428, -0.138670)",
        "(-0.147867, 1.303249, -0.133658)",
        "(-0.148345, 1.299232, -0.128162)",
        "(-0.148345, 1.299232, -0.128162)",
        "(-0.148883, 1.295568, -0.122275)",
        "(-0.149962, 1.291515, -0.113178)",
        "(-0.150766, 1.289653, -0.107075)",
        "(-0.151568, 1.288460, -0.101038)",
        "(-0.151568, 1.288460, -0.101038)",
        "(-0.152203, 1.287795, -0.095072)",
        "(-0.153181, 1.288084, -0.086148)",
        "(-0.153895, 1.289206, -0.080442)",
        "(-0.154637, 1.291022, -0.074995)",
        "(-0.154637, 1.291022, -0.074995)",
        "(-0.155648, 1.295126, -0.067424)",
        "(-0.156297, 1.298607, -0.062687)",
        "(-0.157357, 1.304717, -0.055878)",
        "(-0.157779, 1.307596, -0.053968)",
        "(-0.157779, 1.307596, -0.053968)",
        "(-0.158524, 1.313074, -0.050202)",
        "(-0.159620, 1.322281, -0.045245)",
        "(-0.160289, 1.328935, -0.042354)",
        "(-0.160838, 1.335999, -0.039994)",
        "(-0.160838, 1.335999, -0.039994)",
        "(-0.161331, 1.343497, -0.038105)",
        "(-0.162076, 1.355608, -0.035979)",
        "(-0.162603, 1.364039, -0.034894)",
        "(-0.163213, 1.372800, -0.034220)",
        "(-0.163213, 1.372800, -0.034220)",
        "(-0.163876, 1.381984, -0.034073)",
        "(-0.164716, 1.395933, -0.034750)",
        "(-0.165214, 1.405090, -0.035670)",
        "(-0.165637, 1.414103, -0.036938)",
        "(-0.165637, 1.414103, -0.036938)",
        "(-0.166142, 1.422925, -0.038681)",
        "(-0.166807, 1.435387, -0.042175)",
        "(-0.167289, 1.443240, -0.045136)",
        "(-0.167654, 1.450479, -0.048578)",
        "(-0.167881, 1.453739, -0.050652)",
        "(-0.167881, 1.453739, -0.050652)",
        "(-0.168705, 1.465852, -0.059221)",
        "(-0.169063, 1.470876, -0.064037)",
        "(-0.169305, 1.475166, -0.069290)",
        "(-0.169305, 1.475166, -0.069290)",
        "(-0.169377, 1.478841, -0.074706)",
        "(-0.169312, 1.483086, -0.083204)",
        "(-0.169189, 1.485016, -0.089171)",
        "(-0.169060, 1.486288, -0.095405)",
        "(-0.169060, 1.486288, -0.095405)",
        "(-0.168952, 1.486915, -0.101643)",
        "(-0.168611, 1.486334, -0.110781)",
        "(-0.168235, 1.485016, -0.116744)",
        "(-0.167856, 1.482998, -0.122468)",
        "(-0.167856, 1.482998, -0.122468)",
        "(-0.167353, 1.480407, -0.128020)",
        "(-0.166204, 1.475737, -0.136189)",
        "(-0.165377, 1.472230, -0.141252)",
        "(-0.164678, 1.468590, -0.145884)",
        "(-0.164678, 1.468590, -0.145884)",
        "(-0.163979, 1.464712, -0.149826)",
        "(-0.162686, 1.458400, -0.154529)",
        "(-0.161689, 1.454122, -0.156929)",
        "(-0.160617, 1.449546, -0.158570)",
        "(-0.160617, 1.449546, -0.158570)",
        "(-0.159476, 1.444999, -0.159578)",
        "(-0.157943, 1.438499, -0.160321)",
        "(-0.157224, 1.434219, -0.160117)",
        "(-0.156754, 1.429761, -0.159688)",
        "(-0.156754, 1.429761, -0.159688)",
        "(-0.156015, 1.425195, -0.158855)",
        "(-0.154788, 1.418092, -0.156823)",
        "(-0.154297, 1.413537, -0.155051)",
        "(-0.153793, 1.408909, -0.152825)",
        "(-0.153793, 1.408909, -0.152825)",
        "(-0.153206, 1.404230, -0.150323)",
        "(-0.152341, 1.397253, -0.146532)",
        "(-0.151983, 1.392745, -0.143732)",
        "(-0.151798, 1.388214, -0.140434)",
        "(-0.151798, 1.388214, -0.140434)",
        "(-0.151697, 1.383710, -0.136861)",
        "(-0.151946, 1.377234, -0.131098)",
        "(-0.152313, 1.373113, -0.127007)",
        "(-0.152853, 1.369177, -0.122746)",
        "(-0.152853, 1.369177, -0.122746)",
        "(-0.153514, 1.365340, -0.118188)",
        "(-0.154729, 1.360350, -0.111163)",
        "(-0.155505, 1.357409, -0.106509)",
        "(-0.156187, 1.354656, -0.101727)",
        "(-0.156187, 1.354656, -0.101727)",
        "(-0.156894, 1.352351, -0.096956)",
        "(-0.157962, 1.349900, -0.089983)",
        "(-0.158690, 1.349001, -0.085536)",
        "(-0.159401, 1.348563, -0.081144)",
        "(-0.159401, 1.348563, -0.081144)",
        "(-0.160046, 1.348487, -0.076713)",
        "(-0.160877, 1.349363, -0.070339)",
        "(-0.161504, 1.350657, -0.066232)",
        "(-0.162092, 1.352523, -0.062349)",
        "(-0.162092, 1.352523, -0.062349)",
        "(-0.162609, 1.355056, -0.058769)",
        "(-0.163161, 1.359784, -0.053879)",
        "(-0.163535, 1.363581, -0.051062)",
        "(-0.163904, 1.367764, -0.048568)",
        "(-0.163904, 1.367764, -0.048568)",
        "(-0.164258, 1.372293, -0.046335)",
        "(-0.164737, 1.379616, -0.043623)",
        "(-0.165098, 1.384798, -0.042220)",
        "(-0.165587, 1.390353, -0.041233)",
        "(-0.165587, 1.390353, -0.041233)",
        "(-0.166133, 1.396007, -0.040554)",
        "(-0.167049, 1.404513, -0.040048)",
        "(-0.167565, 1.410351, -0.040135)",
        "(-0.168022, 1.416385, -0.040719)",
        "(-0.168022, 1.416385, -0.040719)",
        "(-0.168469, 1.422575, -0.041911)",
        "(-0.169252, 1.431888, -0.044636)",
        "(-0.169663, 1.437988, -0.047143)",
        "(-0.169953, 1.443868, -0.050166)",
        "(-0.169953, 1.443868, -0.050166)",
        "(-0.170190, 1.449400, -0.053581)",
        "(-0.170458, 1.456947, -0.059433)",
        "(-0.170522, 1.461370, -0.063959)",
        "(-0.170538, 1.465388, -0.068776)",
        "(-0.170538, 1.465388, -0.068776)",
        "(-0.170406, 1.468755, -0.073896)",
        "(-0.170089, 1.472770, -0.082007)",
        "(-0.169866, 1.474895, -0.087636)",
        "(-0.169454, 1.476361, -0.093208)",
        "(-0.169454, 1.476361, -0.093208)",
        "(-0.168934, 1.477226, -0.098532)",
        "(-0.168199, 1.477550, -0.106344)",
        "(-0.167645, 1.477077, -0.111417)",
        "(-0.167069, 1.476071, -0.116466)",
        "(-0.167069, 1.476071, -0.116466)",
        "(-0.166394, 1.474499, -0.121330)",
        "(-0.165229, 1.471171, -0.128555)",
        "(-0.164350, 1.468379, -0.133451)",
        "(-0.163428, 1.465237, -0.138190)",
        "(-0.163428, 1.465237, -0.138190)",
        "(-0.162582, 1.461859, -0.142749)",
        "(-0.161256, 1.456026, -0.149259)",
        "(-0.160578, 1.452065, -0.153124)",
        "(-0.160014, 1.447955, -0.156767)",
        "(-0.160014, 1.447955, -0.156767)",
        "(-0.159498, 1.443682, -0.160214)",
        "(-0.158961, 1.437002, -0.164776)",
        "(-0.158594, 1.432492, -0.167342)",
        "(-0.158093, 1.427852, -0.169360)",
        "(-0.158093, 1.427852, -0.169360)",
        "(-0.157513, 1.423120, -0.170889)",
        "(-0.156818, 1.416147, -0.172341)",
        "(-0.156499, 1.411659, -0.172702)",
        "(-0.156277, 1.407294, -0.172649)",
        "(-0.156277, 1.407294, -0.172649)",
        "(-0.155982, 1.402850, -0.172208)",
        "(-0.155537, 1.396091, -0.171011)",
        "(-0.155412, 1.391504, -0.169747)",
        "(-0.155435, 1.386933, -0.168253)",
        "(-0.155435, 1.386933, -0.168253)",
        "(-0.155537, 1.382212, -0.166603)",
        "(-0.155765, 1.374753, -0.163591)",
        "(-0.155947, 1.369611, -0.161192)",
        "(-0.156035, 1.367010, -0.159803)",
        "(-0.156035, 1.367010, -0.159803)",
        "(-0.156200, 1.359359, -0.155574)",
        "(-0.156296, 1.352220, -0.150563)",
        "(-0.156312, 1.347716, -0.146786)",
        "(-0.156526, 1.343630, -0.142732)",
        "(-0.156526, 1.343630, -0.142732)",
        "(-0.156885, 1.339987, -0.138506)",
        "(-0.157785, 1.335422, -0.132000)",
        "(-0.158534, 1.332702, -0.127416)",
        "(-0.159446, 1.330145, -0.122261)",
        "(-0.159446, 1.330145, -0.122261)",
        "(-0.160563, 1.327942, -0.116849)",
        "(-0.162464, 1.325616, -0.108781)",
        "(-0.163416, 1.324558, -0.103855)",
        "(-0.164101, 1.323863, -0.099271)",
        "(-0.164101, 1.323863, -0.099271)",
        "(-0.164768, 1.323477, -0.094767)",
        "(-0.165780, 1.323746, -0.088291)",
        "(-0.166345, 1.324284, -0.084134)",
        "(-0.166905, 1.325299, -0.079982)",
        "(-0.166905, 1.325299, -0.079982)",
        "(-0.167542, 1.327175, -0.075929)",
        "(-0.168437, 1.331407, -0.070151)",
        "(-0.168939, 1.335418, -0.066481)",
        "(-0.169366, 1.340256, -0.062920)",
        "(-0.169366, 1.340256, -0.062920)",
        "(-0.169616, 1.345807, -0.059513)",
        "(-0.169808, 1.355579, -0.054759)",
        "(-0.169942, 1.362840, -0.051896)",
        "(-0.170096, 1.370640, -0.049362)",
        "(-0.170096, 1.370640, -0.049362)",
        "(-0.170214, 1.378759, -0.047242)",
        "(-0.170489, 1.391378, -0.044850)",
        "(-0.170727, 1.399864, -0.043891)",
        "(-0.170926, 1.408152, -0.043314)",
        "(-0.170926, 1.408152, -0.043314)",
        "(-0.170961, 1.416235, -0.043270)",
        "(-0.171253, 1.428070, -0.044208)",
        "(-0.171429, 1.435374, -0.045533)",
        "(-0.171510, 1.442152, -0.047289)",
        "(-0.171504, 1.445243, -0.048543)",
        "(-0.171504, 1.445243, -0.048543)",
        "(-0.171510, 1.456895, -0.054231)",
        "(-0.171563, 1.461788, -0.057925)",
        "(-0.171442, 1.465954, -0.061918)",
        "(-0.171442, 1.465954, -0.061918)",
        "(-0.171124, 1.469385, -0.066252)",
        "(-0.170829, 1.473785, -0.073678)",
        "(-0.170665, 1.476188, -0.078979)",
        "(-0.170466, 1.478057, -0.084504)",
        "(-0.170466, 1.478057, -0.084504)",
        "(-0.170165, 1.479281, -0.090098)",
        "(-0.169779, 1.480054, -0.098680)",
        "(-0.169399, 1.479858, -0.104585)",
        "(-0.168873, 1.479045, -0.110169)",
        "(-0.168873, 1.479045, -0.110169)",
        "(-0.168166, 1.477494, -0.115766)",
        "(-0.167020, 1.474062, -0.124098)",
        "(-0.166397, 1.471248, -0.129396)",
        "(-0.165768, 1.468094, -0.134532)",
        "(-0.165768, 1.468094, -0.134532)",
        "(-0.165100, 1.464564, -0.139429)",
        "(-0.163909, 1.458565, -0.146100)",
        "(-0.163228, 1.454441, -0.150367)",
        "(-0.162562, 1.450062, -0.154347)",
        "(-0.162562, 1.450062, -0.154347)",
        "(-0.161563, 1.442980, -0.159390)",
        "(-0.160835, 1.438238, -0.162321)",
        "(-0.160070, 1.433352, -0.164729)",
        "(-0.159396, 1.428525, -0.166767)",
        "(-0.159091, 1.426090, -0.167523)",
        "(-0.159091, 1.426090, -0.167523)",
        "(-0.157670, 1.416005, -0.169506)",
        "(-0.156962, 1.410699, -0.169952)",
        "(-0.156281, 1.405217, -0.169888)",
        "(-0.156281, 1.405217, -0.169888)",
        "(-0.155572, 1.399626, -0.169485)",
        "(-0.154513, 1.391070, -0.168239)",
        "(-0.153829, 1.385325, -0.166935)",
        "(-0.153255, 1.379826, -0.165213)",
        "(-0.153255, 1.379826, -0.165213)",
        "(-0.152716, 1.374583, -0.163406)",
        "(-0.152000, 1.367336, -0.160353)",
        "(-0.151348, 1.362758, -0.158039)",
        "(-0.150662, 1.358405, -0.155471)",
        "(-0.150662, 1.358405, -0.155471)",
        "(-0.150212, 1.354292, -0.152501)",
        "(-0.150044, 1.348247, -0.146907)",
        "(-0.150384, 1.344504, -0.142349)",
        "(-0.151016, 1.341041, -0.137235)",
        "(-0.151016, 1.341041, -0.137235)",
        "(-0.151867, 1.337688, -0.131413)",
        "(-0.153561, 1.332764, -0.121180)",
        "(-0.154757, 1.329776, -0.113705)",
        "(-0.156035, 1.327356, -0.106020)",
        "(-0.156035, 1.327356, -0.106020)",
        "(-0.157230, 1.325732, -0.098165)",
        "(-0.158744, 1.325590, -0.087172)",
        "(-0.159473, 1.327127, -0.080456)",
        "(-0.160055, 1.329977, -0.074236)",
        "(-0.160055, 1.329977, -0.074236)",
        "(-0.160590, 1.333967, -0.068441)",
        "(-0.161343, 1.341793, -0.060651)",
        "(-0.161930, 1.347842, -0.055838)",
        "(-0.162581, 1.354379, -0.051338)",
        "(-0.162581, 1.354379, -0.051338)",
        "(-0.163223, 1.361153, -0.047065)",
        "(-0.164039, 1.371665, -0.041462)",
        "(-0.164583, 1.378986, -0.038347)",
        "(-0.164961, 1.386249, -0.035655)",
        "(-0.164961, 1.386249, -0.035655)",
        "(-0.165266, 1.393384, -0.033240)",
        "(-0.165739, 1.404074, -0.030788)",
        "(-0.166138, 1.411191, -0.029794)",
        "(-0.166544, 1.418078, -0.029216)",
        "(-0.166768, 1.421446, -0.029267)",
        "(-0.166768, 1.421446, -0.029267)",
        "(-0.167443, 1.434591, -0.029928)",
        "(-0.167682, 1.440948, -0.031004)",
        "(-0.167992, 1.447354, -0.032577)",
        "(-0.167992, 1.447354, -0.032577)",
        "(-0.168308, 1.453605, -0.034610)",
        "(-0.168801, 1.462411, -0.038424)",
        "(-0.169036, 1.467850, -0.041571)",
        "(-0.169052, 1.472642, -0.045105)",
        "(-0.169052, 1.472642, -0.045105)",
        "(-0.169012, 1.476849, -0.049062)",
        "(-0.169070, 1.481997, -0.055694)",
        "(-0.169091, 1.484556, -0.060461)",
        "(-0.168991, 1.486489, -0.065726)",
        "(-0.168991, 1.486489, -0.065726)",
        "(-0.168688, 1.487732, -0.070805)",
        "(-0.167757, 1.488437, -0.078620)",
        "(-0.167054, 1.488247, -0.084154)",
        "(-0.166380, 1.487412, -0.089839)",
        "(-0.166380, 1.487412, -0.089839)",
        "(-0.165738, 1.485824, -0.095375)",
        "(-0.164439, 1.481917, -0.102972)",
        "(-0.163359, 1.478542, -0.107726)",
        "(-0.162403, 1.474713, -0.112350)",
        "(-0.162403, 1.474713, -0.112350)",
        "(-0.161536, 1.470444, -0.116597)",
        "(-0.160320, 1.463422, -0.121690)",
        "(-0.159343, 1.458433, -0.124639)",
        "(-0.158373, 1.453332, -0.127525)",
        "(-0.158373, 1.453332, -0.127525)",
        "(-0.157293, 1.448066, -0.130160)",
        "(-0.155641, 1.439890, -0.133309)",
        "(-0.154633, 1.434343, -0.134927)",
        "(-0.154274, 1.431566, -0.135623)",
        "(-0.154274, 1.431566, -0.135623)",
        "(-0.153095, 1.423176, -0.137532)",
        "(-0.152022, 1.414829, -0.138380)",
        "(-0.151296, 1.409282, -0.138367)",
        "(-0.150579, 1.403800, -0.137954)",
        "(-0.150579, 1.403800, -0.137954)",
        "(-0.149891, 1.398458, -0.137147)",
        "(-0.149162, 1.390861, -0.135122)",
        "(-0.148831, 1.386089, -0.133224)",
        "(-0.148664, 1.381565, -0.130877)",
        "(-0.148664, 1.381565, -0.130877)",
        "(-0.148816, 1.377508, -0.128159)",
        "(-0.149286, 1.372029, -0.123339)",
        "(-0.149618, 1.368530, -0.119594)",
        "(-0.150090, 1.365455, -0.115683)",
        "(-0.150090, 1.365455, -0.115683)",
        "(-0.150733, 1.362920, -0.111647)",
        "(-0.151826, 1.360083, -0.105464)",
        "(-0.152544, 1.358890, -0.101238)",
        "(-0.153222, 1.358267, -0.097066)",
        "(-0.153222, 1.358267, -0.097066)",
        "(-0.153984, 1.358580, -0.092967)",
        "(-0.154986, 1.359981, -0.086883)",
        "(-0.155601, 1.361518, -0.082848)",
        "(-0.156156, 1.363612, -0.078883)",
        "(-0.156156, 1.363612, -0.078883)",
        "(-0.156733, 1.366117, -0.074862)",
        "(-0.157617, 1.370576, -0.068827)",
        "(-0.158211, 1.373929, -0.064837)",
        "(-0.158826, 1.377630, -0.060907)",
        "(-0.158826, 1.377630, -0.060907)",
        "(-0.159456, 1.381614, -0.057145)",
        "(-0.160668, 1.388319, -0.051947)",
        "(-0.161411, 1.392973, -0.048843)",
        "(-0.162013, 1.397891, -0.046251)",
        "(-0.162013, 1.397891, -0.046251)",
        "(-0.162568, 1.402962, -0.044057)",
        "(-0.163403, 1.411157, -0.042042)",
        "(-0.163828, 1.416664, -0.041286)",
        "(-0.164228, 1.422231, -0.040991)",
        "(-0.164228, 1.422231, -0.040991)",
        "(-0.164502, 1.427845, -0.041080)",
        "(-0.164719, 1.436046, -0.041935)",
        "(-0.164772, 1.441489, -0.043170)",
        "(-0.164716, 1.446722, -0.045046)",
        "(-0.164725, 1.449304, -0.046283)",
        "(-0.164725, 1.449304, -0.046283)",
        "(-0.164875, 1.459553, -0.052038)",
        "(-0.164763, 1.464315, -0.055723)",
        "(-0.164467, 1.468718, -0.059926)",
        "(-0.164467, 1.468718, -0.059926)",
        "(-0.163985, 1.472685, -0.064553)",
        "(-0.162951, 1.477598, -0.072048)",
        "(-0.162237, 1.480336, -0.077344)",
        "(-0.161466, 1.482709, -0.082979)",
        "(-0.161466, 1.482709, -0.082979)",
        "(-0.160703, 1.484782, -0.089155)",
        "(-0.159713, 1.486854, -0.098113)",
        "(-0.158880, 1.487546, -0.103953)",
        "(-0.157904, 1.487787, -0.109754)",
        "(-0.157904, 1.487787, -0.109754)",
        "(-0.156919, 1.487586, -0.115522)",
        "(-0.155401, 1.486346, -0.123865)",
        "(-0.154301, 1.484934, -0.129292)",
        "(-0.153135, 1.482995, -0.134458)",
        "(-0.153135, 1.482995, -0.134458)",
        "(-0.151951, 1.480451, -0.139223)",
        "(-0.150069, 1.475333, -0.145596)",
        "(-0.148646, 1.471070, -0.149613)",
        "(-0.147011, 1.466193, -0.153410)",
        "(-0.147011, 1.466193, -0.153410)",
        "(-0.145244, 1.460866, -0.156882)",
        "(-0.142538, 1.451968, -0.161223)",
        "(-0.140872, 1.445792, -0.163504)",
        "(-0.139392, 1.439759, -0.165600)",
        "(-0.139392, 1.439759, -0.165600)",
        "(-0.137903, 1.433695, -0.167348)",
        "(-0.135964, 1.424621, -0.169200)",
        "(-0.135185, 1.418679, -0.169854)",
        "(-0.134528, 1.412684, -0.169920)",
        "(-0.134528, 1.412684, -0.169920)",
        "(-0.133851, 1.406616, -0.169293)",
        "(-0.132851, 1.397836, -0.167306)",
        "(-0.132125, 1.392235, -0.165516)",
        "(-0.131397, 1.386760, -0.163233)",
        "(-0.131397, 1.386760, -0.163233)",
        "(-0.131037, 1.381838, -0.160789)",
        "(-0.131332, 1.375446, -0.156569)",
        "(-0.131705, 1.371399, -0.153272)",
        "(-0.132234, 1.367547, -0.149590)",
        "(-0.132234, 1.367547, -0.149590)",
        "(-0.132822, 1.363761, -0.145447)",
        "(-0.133921, 1.358548, -0.138550)",
        "(-0.134815, 1.355563, -0.133463)",
        "(-0.135804, 1.352934, -0.128050)",
        "(-0.135804, 1.352934, -0.128050)",
        "(-0.136895, 1.351043, -0.122565)",
        "(-0.138559, 1.349664, -0.114325)",
        "(-0.139611, 1.349298, -0.108705)",
        "(-0.140739, 1.349580, -0.103050)",
        "(-0.140739, 1.349580, -0.103050)",
        "(-0.141996, 1.350507, -0.097459)",
        "(-0.143895, 1.353175, -0.089688)",
        "(-0.144968, 1.355481, -0.084830)",
        "(-0.145937, 1.358090, -0.080175)",
        "(-0.145937, 1.358090, -0.080175)",
        "(-0.146934, 1.361000, -0.075720)",
        "(-0.148494, 1.365904, -0.069308)",
        "(-0.149482, 1.369387, -0.065266)",
        "(-0.150418, 1.373146, -0.061652)",
        "(-0.150418, 1.373146, -0.061652)",
        "(-0.151270, 1.377018, -0.058383)",
        "(-0.152575, 1.383271, -0.054261)",
        "(-0.153445, 1.387575, -0.051895)",
        "(-0.154382, 1.391980, -0.049689)",
        "(-0.154382, 1.391980, -0.049689)",
        "(-0.155298, 1.396502, -0.047831)",
        "(-0.156374, 1.403270, -0.045699)",
        "(-0.156934, 1.407796, -0.044676)",
        "(-0.157376, 1.412216, -0.043954)",
        "(-0.157376, 1.412216, -0.043954)",
        "(-0.157921, 1.416645, -0.043517)",
        "(-0.158661, 1.423162, -0.043462)",
        "(-0.159252, 1.427730, -0.043931)",
        "(-0.159759, 1.432294, -0.044860)",
        "(-0.159759, 1.432294, -0.044860)",
        "(-0.159941, 1.436584, -0.046234)",
        "(-0.159790, 1.442808, -0.049375)",
        "(-0.159341, 1.446757, -0.052058)",
        "(-0.158814, 1.450578, -0.055233)",
        "(-0.158814, 1.450578, -0.055233)",
        "(-0.158275, 1.454264, -0.058841)",
        "(-0.157294, 1.459006, -0.064673)",
        "(-0.156853, 1.462080, -0.069103)",
        "(-0.156732, 1.464889, -0.073591)",
        "(-0.156732, 1.464889, -0.073591)",
        "(-0.156506, 1.467345, -0.078290)",
        "(-0.155889, 1.470140, -0.085607)",
        "(-0.155356, 1.471653, -0.090721)",
        "(-0.154741, 1.472826, -0.095929)",
        "(-0.154741, 1.472826, -0.095929)",
        "(-0.154018, 1.473550, -0.101080)",
        "(-0.152802, 1.473850, -0.108444)",
        "(-0.151990, 1.473506, -0.113167)",
        "(-0.151310, 1.472816, -0.117803)",
        "(-0.151310, 1.472816, -0.117803)",
        "(-0.150630, 1.471636, -0.122181)",
        "(-0.149490, 1.469031, -0.128490)",
        "(-0.148823, 1.466805, -0.132602)",
        "(-0.148232, 1.464239, -0.136481)",
        "(-0.148232, 1.464239, -0.136481)",
        "(-0.147470, 1.461132, -0.140037)",
        "(-0.146127, 1.455706, -0.144910)",
        "(-0.145277, 1.451890, -0.147796)",
        "(-0.144449, 1.447947, -0.150324)",
        "(-0.144449, 1.447947, -0.150324)",
        "(-0.143610, 1.443864, -0.152578)",
        "(-0.142373, 1.437435, -0.155421)",
        "(-0.141652, 1.433196, -0.157051)",
        "(-0.141097, 1.428857, -0.158416)",
        "(-0.141097, 1.428857, -0.158416)",
        "(-0.140620, 1.424380, -0.159447)",
        "(-0.139677, 1.417328, -0.160407)",
        "(-0.139041, 1.412817, -0.160748)",
        "(-0.138510, 1.408514, -0.160809)",
        "(-0.138510, 1.408514, -0.160809)",
        "(-0.137899, 1.404265, -0.160545)",
        "(-0.137037, 1.398255, -0.159666)",
        "(-0.136750, 1.394629, -0.158795)",
        "(-0.136590, 1.390921, -0.157678)",
        "(-0.136590, 1.390921, -0.157678)",
        "(-0.136650, 1.387140, -0.156236)",
        "(-0.137227, 1.381079, -0.153214)",
        "(-0.137845, 1.376683, -0.150286)",
        "(-0.138479, 1.372240, -0.147013)",
        "(-0.138479, 1.372240, -0.147013)",
        "(-0.139139, 1.368107, -0.143695)",
        "(-0.140005, 1.362608, -0.138694)",
        "(-0.140368, 1.359140, -0.135209)",
        "(-0.140368, 1.359140, -0.135209)",
        "(-0.140935, 1.356053, -0.131331)",
        "(-0.141726, 1.353549, -0.127050)",
        "(-0.143205, 1.350924, -0.120274)",
        "(-0.144244, 1.349684, -0.115508)",
        "(-0.145350, 1.349089, -0.110465)",
        "(-0.145350, 1.349089, -0.110465)",
        "(-0.146488, 1.349166, -0.105439)",
        "(-0.148150, 1.350732, -0.097905)",
        "(-0.149297, 1.352775, -0.092953)",
        "(-0.150569, 1.355390, -0.087930)",
        "(-0.150569, 1.355390, -0.087930)",
        "(-0.151886, 1.358679, -0.082986)",
        "(-0.153745, 1.364420, -0.075798)",
        "(-0.154880, 1.368592, -0.071262)",
        "(-0.156037, 1.373097, -0.067085)",
        "(-0.156037, 1.373097, -0.067085)",
        "(-0.157097, 1.377712, -0.063210)",
        "(-0.158633, 1.384700, -0.058059)",
        "(-0.159652, 1.389503, -0.055109)",
        "(-0.160603, 1.394397, -0.052605)",
        "(-0.160603, 1.394397, -0.052605)",
        "(-0.161407, 1.399218, -0.050494)",
        "(-0.162611, 1.406486, -0.048037)",
        "(-0.163384, 1.411539, -0.047025)",
        "(-0.164151, 1.416586, -0.046298)",
        "(-0.164151, 1.416586, -0.046298)",
        "(-0.165314, 1.423942, -0.045501)",
        "(-0.165958, 1.428755, -0.045319)",
        "(-0.166666, 1.433631, -0.045551)",
        "(-0.167567, 1.438703, -0.046206)",
        "(-0.167567, 1.438703, -0.046206)",
        "(-0.168494, 1.443570, -0.047226)",
        "(-0.169732, 1.450788, -0.049379)",
        "(-0.170482, 1.455575, -0.051372)",
        "(-0.171343, 1.460417, -0.053862)",
        "(-0.171343, 1.460417, -0.053862)",
        "(-0.172223, 1.465179, -0.056782)",
        "(-0.173142, 1.471691, -0.062160)",
        "(-0.173573, 1.475579, -0.066211)",
        "(-0.173891, 1.479099, -0.070764)",
        "(-0.173891, 1.479099, -0.070764)",
        "(-0.174101, 1.482329, -0.075736)",
        "(-0.174525, 1.486325, -0.083538)",
        "(-0.174651, 1.488332, -0.088956)",
        "(-0.174593, 1.489824, -0.094547)",
        "(-0.174593, 1.489824, -0.094547)",
        "(-0.174372, 1.490616, -0.100161)",
        "(-0.173873, 1.491024, -0.108809)",
        "(-0.173329, 1.490841, -0.114585)",
        "(-0.173329, 1.490841, -0.114585)",
        "(-0.172519, 1.490105, -0.120195)",
        "(-0.171713, 1.488944, -0.125604)",
        "(-0.170608, 1.486444, -0.133076)",
        "(-0.169880, 1.484233, -0.137800)",
        "(-0.169150, 1.481633, -0.142446)",
        "(-0.169150, 1.481633, -0.142446)",
        "(-0.168403, 1.478585, -0.146850)",
        "(-0.167109, 1.472780, -0.152739)",
        "(-0.166282, 1.468213, -0.156277)",
        "(-0.165573, 1.463360, -0.159655)",
        "(-0.165573, 1.463360, -0.159655)",
        "(-0.164669, 1.458027, -0.162562)",
        "(-0.163010, 1.449204, -0.166105)",
        "(-0.161878, 1.442900, -0.168089)",
        "(-0.160978, 1.436399, -0.169425)",
        "(-0.160978, 1.436399, -0.169425)",
        "(-0.160207, 1.429862, -0.170084)",
        "(-0.158963, 1.419815, -0.169954)",
        "(-0.158189, 1.413300, -0.169397)",
        "(-0.157349, 1.406692, -0.168179)",
        "(-0.157349, 1.406692, -0.168179)",
        "(-0.156497, 1.400079, -0.166244)",
        "(-0.155467, 1.390453, -0.162331)",
        "(-0.154911, 1.384164, -0.159080)",
        "(-0.154254, 1.377889, -0.155465)",
        "(-0.154254, 1.377889, -0.155465)",
        "(-0.153564, 1.371940, -0.151500)",
        "(-0.153077, 1.364217, -0.144820)",
        "(-0.152848, 1.359723, -0.140117)",
        "(-0.152694, 1.355907, -0.135259)",
        "(-0.152694, 1.355907, -0.135259)",
        "(-0.152493, 1.352583, -0.130357)",
        "(-0.152438, 1.348806, -0.122790)",
        "(-0.152760, 1.347076, -0.117488)",
        "(-0.153222, 1.345805, -0.111962)",
        "(-0.153222, 1.345805, -0.111962)",
        "(-0.153695, 1.345022, -0.106397)",
        "(-0.154373, 1.344855, -0.098133)",
        "(-0.154728, 1.345175, -0.092647)",
        "(-0.155007, 1.345879, -0.087173)",
        "(-0.155007, 1.345879, -0.087173)",
        "(-0.155392, 1.347157, -0.081699)",
        "(-0.156176, 1.350291, -0.074032)",
        "(-0.156677, 1.353078, -0.069366)",
        "(-0.157054, 1.356087, -0.065000)",
        "(-0.157054, 1.356087, -0.065000)",
        "(-0.157453, 1.359691, -0.061084)",
        "(-0.158168, 1.366152, -0.056174)",
        "(-0.158663, 1.370970, -0.053450)",
        "(-0.159367, 1.376188, -0.051051)",
        "(-0.159367, 1.376188, -0.051051)",
        "(-0.160335, 1.381974, -0.049029)",
        "(-0.161925, 1.391201, -0.046753)",
        "(-0.163102, 1.397506, -0.045675)",
        "(-0.164318, 1.403907, -0.044983)",
        "(-0.164318, 1.403907, -0.044983)",
        "(-0.165610, 1.410330, -0.044699)",
        "(-0.167690, 1.419863, -0.045363)",
        "(-0.168939, 1.425850, -0.046286)",
        "(-0.170110, 1.431791, -0.047805)",
        "(-0.170110, 1.431791, -0.047805)",
        "(-0.171137, 1.437522, -0.049798)",
        "(-0.172528, 1.445601, -0.053803)",
        "(-0.173386, 1.450665, -0.057232)",
        "(-0.174057, 1.455423, -0.061157)",
        "(-0.174057, 1.455423, -0.061157)",
        "(-0.174608, 1.459839, -0.065664)",
        "(-0.175251, 1.465796, -0.073286)",
        "(-0.175426, 1.469151, -0.078972)",
        "(-0.175587, 1.472168, -0.085121)",
        "(-0.175587, 1.472168, -0.085121)",
        "(-0.175797, 1.474740, -0.091571)",
        "(-0.176219, 1.477347, -0.101250)",
        "(-0.176398, 1.478220, -0.107651)",
        "(-0.176414, 1.478558, -0.113991)",
        "(-0.176414, 1.478558, -0.113991)",
        "(-0.176234, 1.478226, -0.120239)",
        "(-0.175800, 1.476519, -0.129256)",
        "(-0.175256, 1.474492, -0.134933)",
        "(-0.174424, 1.471838, -0.140333)",
        "(-0.174424, 1.471838, -0.140333)",
        "(-0.173403, 1.468632, -0.145666)",
        "(-0.171792, 1.462971, -0.153418)",
        "(-0.170411, 1.458428, -0.158114)",
        "(-0.168739, 1.453457, -0.162477)",
        "(-0.168739, 1.453457, -0.162477)",
        "(-0.166941, 1.448105, -0.166327)",
        "(-0.164180, 1.439556, -0.171088)",
        "(-0.162332, 1.433459, -0.173466)",
        "(-0.160758, 1.427287, -0.175202)",
        "(-0.160758, 1.427287, -0.175202)",
        "(-0.159166, 1.421052, -0.176747)",
        "(-0.156966, 1.411590, -0.178111)",
        "(-0.155738, 1.405345, -0.178398)",
        "(-0.154861, 1.399262, -0.178191)",
        "(-0.154861, 1.399262, -0.178191)",
        "(-0.154462, 1.393494, -0.177477)",
        "(-0.154158, 1.385086, -0.175486)",
        "(-0.154012, 1.379659, -0.173534)",
        "(-0.153953, 1.374535, -0.171118)",
        "(-0.153953, 1.374535, -0.171118)",
        "(-0.153931, 1.369519, -0.168131)",
        "(-0.153723, 1.362731, -0.162945)",
        "(-0.153567, 1.358681, -0.159163)",
        "(-0.153486, 1.354879, -0.154956)",
        "(-0.153486, 1.354879, -0.154956)",
        "(-0.153544, 1.351405, -0.150390)",
        "(-0.153848, 1.346785, -0.143109)",
        "(-0.154151, 1.344223, -0.137971)",
        "(-0.154338, 1.342157, -0.132582)",
        "(-0.154338, 1.342157, -0.132582)",
        "(-0.154504, 1.340479, -0.126811)",
        "(-0.154655, 1.339088, -0.117701)",
        "(-0.154740, 1.339037, -0.111602)",
        "(-0.154792, 1.339760, -0.105582)",
        "(-0.154792, 1.339760, -0.105582)",
        "(-0.154844, 1.341368, -0.099657)",
        "(-0.155175, 1.345250, -0.090828)",
        "(-0.155607, 1.348892, -0.085224)",
        "(-0.156065, 1.353031, -0.079807)",
        "(-0.156065, 1.353031, -0.079807)",
        "(-0.157020, 1.360334, -0.072200)",
        "(-0.157776, 1.365575, -0.067410)",
        "(-0.158661, 1.371155, -0.063013)",
        "(-0.159598, 1.376727, -0.058885)",
        "(-0.159598, 1.376727, -0.058885)",
        "(-0.160475, 1.382377, -0.055451)",
        "(-0.161785, 1.391071, -0.051319)",
        "(-0.162672, 1.396803, -0.049095)",
        "(-0.163656, 1.402483, -0.047433)",
        "(-0.163656, 1.402483, -0.047433)",
        "(-0.164669, 1.408152, -0.046322)",
        "(-0.166087, 1.416662, -0.045504)",
        "(-0.166746, 1.422226, -0.045742)",
        "(-0.167215, 1.427422, -0.046429)",
        "(-0.167215, 1.427422, -0.046429)",
        "(-0.167533, 1.432679, -0.047472)",
        "(-0.168240, 1.440545, -0.049753)",
        "(-0.168739, 1.445563, -0.051821)",
        "(-0.169203, 1.450397, -0.054311)",
        "(-0.169203, 1.450397, -0.054311)",
        "(-0.169605, 1.455014, -0.057269)",
        "(-0.170054, 1.461438, -0.062454)",
        "(-0.170279, 1.465492, -0.066331)",
        "(-0.170361, 1.469164, -0.070494)",
        "(-0.170361, 1.469164, -0.070494)",
        "(-0.170293, 1.472541, -0.075006)",
        "(-0.169970, 1.476906, -0.082205)",
        "(-0.169570, 1.479279, -0.087106)",
        "(-0.169162, 1.481343, -0.092153)",
        "(-0.169162, 1.481343, -0.092153)",
        "(-0.168766, 1.483099, -0.097331)",
        "(-0.167751, 1.484462, -0.104957)",
        "(-0.167022, 1.484784, -0.109969)",
        "(-0.166259, 1.484775, -0.114887)",
        "(-0.166259, 1.484775, -0.114887)",
        "(-0.165495, 1.484394, -0.119574)",
        "(-0.164326, 1.482942, -0.126083)",
        "(-0.163604, 1.481439, -0.130156)",
        "(-0.162908, 1.479439, -0.133912)",
        "(-0.162908, 1.479439, -0.133912)",
        "(-0.162243, 1.476980, -0.137435)",
        "(-0.161119, 1.472413, -0.142413)",
        "(-0.160404, 1.469014, -0.145540)",
        "(-0.159714, 1.465134, -0.148592)",
        "(-0.159714, 1.465134, -0.148592)",
        "(-0.158948, 1.460535, -0.151712)",
        "(-0.157868, 1.452375, -0.156188)",
        "(-0.157163, 1.446199, -0.158402)",
        "(-0.156345, 1.439846, -0.160498)",
        "(-0.156345, 1.439846, -0.160498)",
        "(-0.155541, 1.433272, -0.162413)",
        "(-0.154202, 1.423334, -0.165029)",
        "(-0.153198, 1.416657, -0.166233)",
        "(-0.152230, 1.410202, -0.166939)",
        "(-0.152230, 1.410202, -0.166939)",
        "(-0.151443, 1.404047, -0.167086)",
        "(-0.150597, 1.395051, -0.166159)",
        "(-0.150235, 1.389290, -0.164780)",
        "(-0.150097, 1.383998, -0.162888)",
        "(-0.150097, 1.383998, -0.162888)",
        "(-0.149924, 1.378970, -0.160559)",
        "(-0.149440, 1.371594, -0.156019)",
        "(-0.149237, 1.367130, -0.152367)",
        "(-0.149285, 1.362990, -0.148107)",
        "(-0.149285, 1.362990, -0.148107)",
        "(-0.149465, 1.359008, -0.143478)",
        "(-0.149832, 1.353423, -0.136158)",
        "(-0.150131, 1.350049, -0.131112)",
        "(-0.150634, 1.347117, -0.125680)",
        "(-0.150634, 1.347117, -0.125680)",
        "(-0.151052, 1.344796, -0.120085)",
        "(-0.151530, 1.342817, -0.111685)",
        "(-0.151742, 1.342387, -0.105968)",
        "(-0.152001, 1.342782, -0.100138)",
        "(-0.152001, 1.342782, -0.100138)",
        "(-0.152407, 1.344020, -0.094220)",
        "(-0.153343, 1.347653, -0.085609)",
        "(-0.153945, 1.350860, -0.079988)",
        "(-0.154426, 1.354654, -0.074564)",
        "(-0.154426, 1.354654, -0.074564)",
        "(-0.154844, 1.359130, -0.069382)",
        "(-0.155524, 1.366917, -0.062075)",
        "(-0.155976, 1.372583, -0.057528)",
        "(-0.156447, 1.378698, -0.053342)",
        "(-0.156447, 1.378698, -0.053342)",
        "(-0.156950, 1.385253, -0.049667)",
        "(-0.157831, 1.395683, -0.045173)",
        "(-0.158481, 1.402901, -0.042854)",
        "(-0.159017, 1.410469, -0.041127)",
        "(-0.159017, 1.410469, -0.041127)",
        "(-0.159606, 1.417478, -0.040064)",
        "(-0.160286, 1.428049, -0.039421)",
        "(-0.160582, 1.435161, -0.039689)",
        "(-0.160939, 1.442080, -0.040466)",
        "(-0.160939, 1.442080, -0.040466)",
        "(-0.161248, 1.448703, -0.041665)",
        "(-0.161329, 1.457885, -0.044490)",
        "(-0.161160, 1.463522, -0.047088)",
        "(-0.160923, 1.468636, -0.050147)",
        "(-0.160923, 1.468636, -0.050147)",
        "(-0.160771, 1.473341, -0.053613)",
        "(-0.160696, 1.479646, -0.059597)",
        "(-0.160452, 1.483278, -0.064106)",
        "(-0.160009, 1.486443, -0.069072)",
        "(-0.160009, 1.486443, -0.069072)",
        "(-0.159160, 1.490528, -0.077118)",
        "(-0.158482, 1.492746, -0.082719)",
        "(-0.157694, 1.494533, -0.088510)",
        "(-0.156987, 1.496045, -0.094581)",
        "(-0.156987, 1.496045, -0.094581)",
        "(-0.156560, 1.497303, -0.100793)",
        "(-0.155763, 1.498320, -0.110196)",
        "(-0.155104, 1.498252, -0.116221)",
        "(-0.154470, 1.497736, -0.122163)",
        "(-0.154470, 1.497736, -0.122163)",
        "(-0.153934, 1.496875, -0.127914)",
        "(-0.152827, 1.494567, -0.135849)",
        "(-0.151893, 1.492434, -0.140648)",
        "(-0.151202, 1.489981, -0.145268)",
        "(-0.151202, 1.489981, -0.145268)",
        "(-0.150660, 1.487138, -0.149488)",
        "(-0.150710, 1.482499, -0.154547)",
        "(-0.151027, 1.479177, -0.157177)",
        "(-0.151098, 1.475491, -0.159379)",
        "(-0.151098, 1.475491, -0.159379)",
        "(-0.150883, 1.471439, -0.161249)",
        "(-0.150282, 1.464988, -0.163487)",
        "(-0.149710, 1.460354, -0.164592)",
        "(-0.149105, 1.455479, -0.165527)",
        "(-0.149105, 1.455479, -0.165527)",
        "(-0.148633, 1.450591, -0.166369)",
        "(-0.147898, 1.442530, -0.167055)",
        "(-0.147592, 1.436852, -0.166906)",
        "(-0.147680, 1.431264, -0.166042)",
        "(-0.147680, 1.431264, -0.166042)",
        "(-0.147907, 1.425835, -0.164593)",
        "(-0.147921, 1.417642, -0.161676)",
        "(-0.147564, 1.412100, -0.159331)",
        "(-0.147251, 1.406665, -0.156684)",
        "(-0.147251, 1.406665, -0.156684)",
        "(-0.147125, 1.401453, -0.153655)",
        "(-0.147280, 1.393924, -0.148498)",
        "(-0.147479, 1.389267, -0.144557)",
        "(-0.147493, 1.384675, -0.140549)",
        "(-0.147493, 1.384675, -0.140549)",
        "(-0.147540, 1.380567, -0.136214)",
        "(-0.147632, 1.375142, -0.129305)",
        "(-0.147736, 1.371959, -0.124419)",
        "(-0.147788, 1.369306, -0.119468)",
        "(-0.147788, 1.369306, -0.119468)",
        "(-0.147769, 1.367254, -0.114723)",
        "(-0.147651, 1.365369, -0.107884)",
        "(-0.147463, 1.364710, -0.103454)",
        "(-0.147305, 1.364548, -0.099079)",
        "(-0.147305, 1.364548, -0.099079)",
        "(-0.147351, 1.364839, -0.094701)",
        "(-0.147873, 1.366236, -0.088147)",
        "(-0.148403, 1.367762, -0.083919)",
        "(-0.148877, 1.369559, -0.079782)",
        "(-0.148877, 1.369559, -0.079782)",
        "(-0.149235, 1.371666, -0.075762)",
        "(-0.149839, 1.375782, -0.070192)",
        "(-0.150253, 1.379018, -0.066727)",
        "(-0.150711, 1.382657, -0.063471)",
        "(-0.150711, 1.382657, -0.063471)",
        "(-0.151162, 1.386724, -0.060560)",
        "(-0.151638, 1.393337, -0.056860)",
        "(-0.151955, 1.398046, -0.054917)",
        "(-0.152471, 1.403170, -0.053217)",
        "(-0.152471, 1.403170, -0.053217)",
        "(-0.153049, 1.408346, -0.051611)",
        "(-0.154099, 1.416579, -0.049617)",
        "(-0.154715, 1.422157, -0.048721)",
        "(-0.155263, 1.427689, -0.048113)",
        "(-0.155263, 1.427689, -0.048113)",
        "(-0.155691, 1.433240, -0.047724)",
        "(-0.156277, 1.441477, -0.047594)",
        "(-0.156826, 1.447026, -0.047718)",
        "(-0.157338, 1.452590, -0.047965)",
        "(-0.157338, 1.452590, -0.047965)",
        "(-0.157644, 1.458023, -0.048355)",
        "(-0.158059, 1.466112, -0.049279)",
        "(-0.158508, 1.471589, -0.050269)",
        "(-0.158947, 1.477032, -0.051606)",
        "(-0.159098, 1.479608, -0.052456)",
        "(-0.159098, 1.479608, -0.052456)",
        "(-0.159495, 1.489666, -0.056318)",
        "(-0.159518, 1.494311, -0.058588)",
        "(-0.159645, 1.498871, -0.061354)",
        "(-0.159645, 1.498871, -0.061354)",
        "(-0.159877, 1.503353, -0.064423)",
        "(-0.160170, 1.509746, -0.069755)",
        "(-0.160265, 1.513643, -0.073741)",
        "(-0.160257, 1.517275, -0.078161)",
        "(-0.160257, 1.517275, -0.078161)",
        "(-0.160348, 1.520733, -0.083075)",
        "(-0.160169, 1.525419, -0.090949)",
        "(-0.159839, 1.528075, -0.096484)",
        "(-0.159472, 1.530329, -0.102363)",
        "(-0.159472, 1.530329, -0.102363)",
        "(-0.159088, 1.532066, -0.108447)",
        "(-0.158436, 1.533509, -0.117747)",
        "(-0.157889, 1.533743, -0.123925)",
        "(-0.157311, 1.533216, -0.129942)",
        "(-0.157311, 1.533216, -0.129942)",
        "(-0.156564, 1.532042, -0.135775)",
        "(-0.155325, 1.529188, -0.144163)",
        "(-0.154374, 1.526654, -0.149506)",
        "(-0.153228, 1.523643, -0.154694)",
        "(-0.153228, 1.523643, -0.154694)",
        "(-0.151951, 1.520220, -0.159743)",
        "(-0.149786, 1.514404, -0.166892)",
        "(-0.148260, 1.510101, -0.171319)",
        "(-0.146666, 1.505429, -0.175425)",
        "(-0.146666, 1.505429, -0.175425)",
        "(-0.145314, 1.500578, -0.179222)",
        "(-0.143699, 1.493024, -0.183930)",
        "(-0.142803, 1.487677, -0.185994)",
        "(-0.141768, 1.482033, -0.187622)",
        "(-0.141768, 1.482033, -0.187622)",
        "(-0.140840, 1.476484, -0.188948)",
        "(-0.139766, 1.468227, -0.190186)",
        "(-0.138915, 1.462457, -0.190324)",
        "(-0.137846, 1.456476, -0.189896)",
        "(-0.137846, 1.456476, -0.189896)",
        "(-0.136531, 1.450396, -0.189062)",
        "(-0.134595, 1.441218, -0.187458)",
        "(-0.133467, 1.435135, -0.186029)",
        "(-0.132378, 1.428917, -0.184156)",
        "(-0.132378, 1.428917, -0.184156)",
        "(-0.131350, 1.422644, -0.182044)",
        "(-0.129989, 1.413090, -0.178242)",
        "(-0.129225, 1.406546, -0.175048)",
        "(-0.128952, 1.400284, -0.171441)",
        "(-0.128952, 1.400284, -0.171441)",
        "(-0.129024, 1.394345, -0.167443)",
        "(-0.129007, 1.385363, -0.160532)",
        "(-0.128955, 1.379534, -0.155462)",
        "(-0.129013, 1.374242, -0.150262)",
        "(-0.129013, 1.374242, -0.150262)",
        "(-0.129186, 1.369449, -0.144923)",
        "(-0.129772, 1.363140, -0.136242)",
        "(-0.130271, 1.359622, -0.130205)",
        "(-0.130694, 1.356807, -0.124326)",
        "(-0.130694, 1.356807, -0.124326)",
        "(-0.131215, 1.354470, -0.118182)",
        "(-0.132232, 1.352095, -0.108788)",
        "(-0.133058, 1.351284, -0.102489)",
        "(-0.133928, 1.351340, -0.096375)",
        "(-0.133928, 1.351340, -0.096375)",
        "(-0.134737, 1.352336, -0.090751)",
        "(-0.135785, 1.355474, -0.083157)",
        "(-0.136596, 1.358556, -0.078419)",
        "(-0.137519, 1.362397, -0.073929)",
        "(-0.137519, 1.362397, -0.073929)",
        "(-0.138615, 1.366863, -0.069605)",
        "(-0.140449, 1.374604, -0.063614)",
        "(-0.141683, 1.380295, -0.060028)",
        "(-0.142818, 1.386448, -0.056875)",
        "(-0.142818, 1.386448, -0.056875)",
        "(-0.143895, 1.393075, -0.054161)",
        "(-0.145406, 1.403732, -0.050666)",
        "(-0.146369, 1.411285, -0.049006)",
        "(-0.147285, 1.419158, -0.048030)",
        "(-0.147285, 1.419158, -0.048030)",
        "(-0.148296, 1.427278, -0.047578)",
        "(-0.149593, 1.439294, -0.047956)",
        "(-0.150418, 1.447002, -0.048838)",
        "(-0.151306, 1.454555, -0.050355)",
        "(-0.151306, 1.454555, -0.050355)",
        "(-0.152307, 1.461891, -0.052473)",
        "(-0.153676, 1.472109, -0.056750)",
        "(-0.154427, 1.478295, -0.060322)",
        "(-0.154973, 1.483922, -0.064540)",
        "(-0.154973, 1.483922, -0.064540)",
        "(-0.155226, 1.488929, -0.069375)",
        "(-0.155527, 1.495173, -0.077571)",
        "(-0.155791, 1.498805, -0.083427)",
        "(-0.155827, 1.501799, -0.089805)",
        "(-0.155827, 1.501799, -0.089805)",
        "(-0.155740, 1.504210, -0.096610)",
        "(-0.155309, 1.506472, -0.107401)",
        "(-0.154946, 1.507257, -0.114863)",
        "(-0.154588, 1.507420, -0.122372)",
        "(-0.154588, 1.507420, -0.122372)",
        "(-0.154270, 1.506902, -0.129654)",
        "(-0.153785, 1.504815, -0.140127)",
        "(-0.153595, 1.502604, -0.146693)",
        "(-0.153329, 1.499710, -0.152897)",
        "(-0.153329, 1.499710, -0.152897)",
        "(-0.153007, 1.496249, -0.158690)",
        "(-0.152661, 1.490336, -0.166859)",
        "(-0.152282, 1.485714, -0.171781)",
        "(-0.151705, 1.480560, -0.176375)",
        "(-0.151705, 1.480560, -0.176375)",
        "(-0.150689, 1.474463, -0.180657)",
        "(-0.149293, 1.464985, -0.186195)",
        "(-0.148378, 1.458512, -0.189025)",
        "(-0.147289, 1.451642, -0.191136)",
        "(-0.147289, 1.451642, -0.191136)",
        "(-0.146248, 1.444615, -0.192737)",
        "(-0.144812, 1.433711, -0.194168)",
        "(-0.143768, 1.426321, -0.194458)",
        "(-0.142905, 1.419104, -0.194208)",
        "(-0.142905, 1.419104, -0.194208)",
        "(-0.142018, 1.411967, -0.193403)",
        "(-0.140867, 1.401651, -0.191468)",
        "(-0.140299, 1.394940, -0.189549)",
        "(-0.139795, 1.388374, -0.187189)",
        "(-0.139795, 1.388374, -0.187189)",
        "(-0.139505, 1.382201, -0.184377)",
        "(-0.139199, 1.373043, -0.179037)",
        "(-0.139119, 1.367238, -0.175041)",
        "(-0.139084, 1.361902, -0.170897)",
        "(-0.139084, 1.361902, -0.170897)",
        "(-0.139179, 1.357009, -0.166294)",
        "(-0.139350, 1.350016, -0.158338)",
        "(-0.139527, 1.345935, -0.152376)",
        "(-0.139890, 1.342369, -0.145675)",
        "(-0.139890, 1.342369, -0.145675)",
        "(-0.140376, 1.339648, -0.139009)",
        "(-0.141193, 1.336909, -0.128622)",
        "(-0.141699, 1.335794, -0.121408)",
        "(-0.142159, 1.335334, -0.114095)",
        "(-0.142159, 1.335334, -0.114095)",
        "(-0.142622, 1.335870, -0.107064)",
        "(-0.143583, 1.338507, -0.096815)",
        "(-0.144218, 1.341269, -0.090235)",
        "(-0.144886, 1.344976, -0.083981)",
        "(-0.144886, 1.344976, -0.083981)",
        "(-0.145567, 1.349621, -0.078312)",
        "(-0.146447, 1.357755, -0.070743)",
        "(-0.146960, 1.363778, -0.066176)",
        "(-0.147498, 1.370353, -0.062172)",
        "(-0.147498, 1.370353, -0.062172)",
        "(-0.148037, 1.377425, -0.058700)",
        "(-0.148864, 1.388460, -0.054163)",
        "(-0.149437, 1.396013, -0.051615)",
        "(-0.150132, 1.403720, -0.049480)",
        "(-0.150132, 1.403720, -0.049480)",
        "(-0.151453, 1.415551, -0.047241)",
        "(-0.152280, 1.423421, -0.046364)",
        "(-0.152993, 1.431186, -0.045930)",
        "(-0.153590, 1.438725, -0.045928)",
        "(-0.153590, 1.438725, -0.045928)",
        "(-0.154293, 1.446029, -0.046288)",
        "(-0.155616, 1.456890, -0.047771)",
        "(-0.156528, 1.463756, -0.049333)",
        "(-0.157260, 1.470088, -0.051259)",
        "(-0.157260, 1.470088, -0.051259)",
        "(-0.157846, 1.476046, -0.053763)",
        "(-0.158224, 1.484169, -0.058564)",
        "(-0.158119, 1.488838, -0.062312)",
        "(-0.157787, 1.492975, -0.066486)",
        "(-0.157544, 1.494749, -0.068855)",
        "(-0.157544, 1.494749, -0.068855)",
        "(-0.156539, 1.501425, -0.078873)",
        "(-0.155925, 1.504012, -0.084368)",
        "(-0.155329, 1.506167, -0.090064)",
        "(-0.155329, 1.506167, -0.090064)",
        "(-0.154711, 1.507919, -0.096074)",
        "(-0.153507, 1.509266, -0.105022)",
        "(-0.152543, 1.509437, -0.110874)",
        "(-0.151499, 1.509040, -0.116505)",
        "(-0.151499, 1.509040, -0.116505)",
        "(-0.150329, 1.508041, -0.121792)",
        "(-0.148652, 1.505707, -0.129442)",
        "(-0.147610, 1.503713, -0.134347)",
        "(-0.146345, 1.501272, -0.138906)",
        "(-0.146345, 1.501272, -0.138906)",
        "(-0.144855, 1.498552, -0.143224)",
        "(-0.142562, 1.494192, -0.149092)",
        "(-0.141002, 1.491039, -0.152781)",
        "(-0.139517, 1.487713, -0.156386)",
        "(-0.139517, 1.487713, -0.156386)",
        "(-0.138214, 1.484378, -0.159903)",
        "(-0.136467, 1.479295, -0.165041)",
        "(-0.135243, 1.475557, -0.168306)",
        "(-0.134379, 1.471672, -0.171360)",
        "(-0.134379, 1.471672, -0.171360)",
        "(-0.133706, 1.467562, -0.174225)",
        "(-0.132825, 1.460706, -0.177818)",
        "(-0.132262, 1.455780, -0.179999)",
        "(-0.131433, 1.450624, -0.182145)",
        "(-0.131433, 1.450624, -0.182145)",
        "(-0.130440, 1.445052, -0.184117)",
        "(-0.128869, 1.436177, -0.186925)",
        "(-0.128002, 1.429948, -0.188546)",
        "(-0.127309, 1.423387, -0.189873)",
        "(-0.127309, 1.423387, -0.189873)",
        "(-0.126728, 1.416492, -0.190878)",
        "(-0.126130, 1.405644, -0.191555)",
        "(-0.125908, 1.398067, -0.191302)",
        "(-0.125924, 1.390358, -0.190328)",
        "(-0.125924, 1.390358, -0.190328)",
        "(-0.126048, 1.382511, -0.188676)",
        "(-0.126316, 1.370849, -0.184461)",
        "(-0.126316, 1.370849, -0.184461)",
        "(-0.127482, 1.359479, -0.178086)",
        "(-0.127482, 1.359479, -0.178086)",
        "(-0.128535, 1.348499, -0.170443)",
        "(-0.130306, 1.339475, -0.161554)",
        "(-0.131719, 1.334263, -0.154548)",
        "(-0.133254, 1.329711, -0.146716)",
        "(-0.133254, 1.329711, -0.146716)",
        "(-0.135008, 1.326012, -0.138308)",
        "(-0.137545, 1.321918, -0.125492)",
        "(-0.139308, 1.320558, -0.117116)",
        "(-0.141238, 1.320218, -0.108788)",
        "(-0.141238, 1.320218, -0.108788)",
        "(-0.143145, 1.320900, -0.100863)",
        "(-0.145924, 1.323870, -0.090107)",
        "(-0.147701, 1.326771, -0.083428)",
        "(-0.149446, 1.330624, -0.077381)",
        "(-0.149446, 1.330624, -0.077381)",
        "(-0.151028, 1.335035, -0.071856)",
        "(-0.153181, 1.342436, -0.064337)",
        "(-0.154622, 1.348131, -0.059883)",
        "(-0.156141, 1.354277, -0.055808)",
        "(-0.156141, 1.354277, -0.055808)",
        "(-0.157514, 1.360788, -0.052250)",
        "(-0.159030, 1.370909, -0.047702)",
        "(-0.159871, 1.377948, -0.045086)",
        "(-0.160663, 1.385220, -0.042915)",
        "(-0.160663, 1.385220, -0.042915)",
        "(-0.161370, 1.392644, -0.041194)",
        "(-0.162175, 1.403703, -0.039348)",
        "(-0.162513, 1.410990, -0.038494)",
        "(-0.162709, 1.418173, -0.038054)",
        "(-0.162709, 1.418173, -0.038054)",
        "(-0.162709, 1.425215, -0.037943)",
        "(-0.162928, 1.435753, -0.038447)",
        "(-0.163176, 1.442709, -0.039295)",
        "(-0.163364, 1.449430, -0.040531)",
        "(-0.163364, 1.449430, -0.040531)",
        "(-0.163431, 1.455917, -0.042309)",
        "(-0.163402, 1.465153, -0.045924)",
        "(-0.163189, 1.470774, -0.048830)",
        "(-0.163129, 1.473407, -0.050582)",
        "(-0.163129, 1.473407, -0.050582)",
        "(-0.162894, 1.480832, -0.056138)",
        "(-0.162199, 1.486941, -0.062468)",
        "(-0.161618, 1.490331, -0.066890)",
        "(-0.161020, 1.493230, -0.071458)",
        "(-0.161020, 1.493230, -0.071458)",
        "(-0.160169, 1.495731, -0.075954)",
        "(-0.158706, 1.498032, -0.082827)",
        "(-0.157751, 1.499042, -0.087818)",
        "(-0.156644, 1.499703, -0.092790)",
        "(-0.156644, 1.499703, -0.092790)",
        "(-0.155391, 1.500015, -0.097597)",
        "(-0.153505, 1.500008, -0.104886)",
        "(-0.152322, 1.499623, -0.109729)",
        "(-0.151045, 1.498955, -0.114504)",
        "(-0.151045, 1.498955, -0.114504)",
        "(-0.149584, 1.497863, -0.119248)",
        "(-0.147447, 1.495485, -0.126296)",
        "(-0.145955, 1.493327, -0.131050)",
        "(-0.144461, 1.490886, -0.135755)",
        "(-0.144461, 1.490886, -0.135755)",
        "(-0.143017, 1.488252, -0.140119)",
        "(-0.140981, 1.483647, -0.145948)",
        "(-0.139727, 1.480296, -0.149591)",
        "(-0.138609, 1.476873, -0.153163)",
        "(-0.138609, 1.476873, -0.153163)",
        "(-0.137459, 1.473225, -0.156625)",
        "(-0.135336, 1.466845, -0.161428)",
        "(-0.133948, 1.462085, -0.164330)",
        "(-0.132658, 1.457281, -0.167145)",
        "(-0.132658, 1.457281, -0.167145)",
        "(-0.131589, 1.452248, -0.169410)",
        "(-0.130088, 1.444006, -0.172017)",
        "(-0.129366, 1.438534, -0.173014)",
        "(-0.128949, 1.433143, -0.173765)",
        "(-0.128949, 1.433143, -0.173765)",
        "(-0.128658, 1.427587, -0.174308)",
        "(-0.128670, 1.419378, -0.174011)",
        "(-0.128805, 1.414222, -0.173389)",
        "(-0.128796, 1.409217, -0.172715)",
        "(-0.128796, 1.409217, -0.172715)",
        "(-0.128551, 1.404199, -0.171955)",
        "(-0.128236, 1.396864, -0.170524)",
        "(-0.128311, 1.392263, -0.169173)",
        "(-0.128280, 1.387556, -0.167658)",
        "(-0.128280, 1.387556, -0.167658)",
        "(-0.128193, 1.382790, -0.165835)",
        "(-0.128347, 1.375929, -0.162430)",
        "(-0.128677, 1.371551, -0.159521)",
        "(-0.129143, 1.367412, -0.156127)",
        "(-0.129143, 1.367412, -0.156127)",
        "(-0.129788, 1.363735, -0.152312)",
        "(-0.130736, 1.359061, -0.146260)",
        "(-0.131560, 1.356612, -0.142036)",
        "(-0.132343, 1.354432, -0.137684)",
        "(-0.132343, 1.354432, -0.137684)",
        "(-0.133146, 1.352790, -0.133241)",
        "(-0.134372, 1.351233, -0.126527)",
        "(-0.135215, 1.350744, -0.121937)",
        "(-0.135912, 1.350463, -0.117144)",
        "(-0.135912, 1.350463, -0.117144)",
        "(-0.136535, 1.350647, -0.112216)",
        "(-0.137811, 1.352427, -0.104501)",
        "(-0.138650, 1.354362, -0.099235)",
        "(-0.139315, 1.356915, -0.093998)",
        "(-0.139315, 1.356915, -0.093998)",
        "(-0.139749, 1.360053, -0.088709)",
        "(-0.140193, 1.365983, -0.080942)",
        "(-0.140855, 1.370951, -0.076003)",
        "(-0.141628, 1.376475, -0.071135)",
        "(-0.141628, 1.376475, -0.071135)",
        "(-0.142409, 1.382620, -0.066621)",
        "(-0.143384, 1.392471, -0.060530)",
        "(-0.143987, 1.399411, -0.056970)",
        "(-0.144642, 1.406656, -0.053932)",
        "(-0.144642, 1.406656, -0.053932)",
        "(-0.145282, 1.414138, -0.051561)",
        "(-0.146155, 1.425216, -0.048474)",
        "(-0.146907, 1.432647, -0.046952)",
        "(-0.147645, 1.440062, -0.045827)",
        "(-0.147645, 1.440062, -0.045827)",
        "(-0.148546, 1.447516, -0.045199)",
        "(-0.150177, 1.458404, -0.045031)",
        "(-0.151217, 1.465395, -0.045547)",
        "(-0.152205, 1.472106, -0.046600)",
        "(-0.152205, 1.472106, -0.046600)",
        "(-0.153154, 1.478456, -0.048105)",
        "(-0.154527, 1.487282, -0.051284)",
        "(-0.155310, 1.492688, -0.054002)",
        "(-0.155967, 1.497462, -0.057266)",
        "(-0.155967, 1.497462, -0.057266)",
        "(-0.156605, 1.501928, -0.060842)",
        "(-0.157490, 1.507883, -0.067238)",
        "(-0.157998, 1.511559, -0.072026)",
        "(-0.158353, 1.514861, -0.077097)",
        "(-0.158353, 1.514861, -0.077097)",
        "(-0.158559, 1.517805, -0.082490)",
        "(-0.158477, 1.521503, -0.091282)",
        "(-0.158355, 1.523479, -0.097470)",
        "(-0.158094, 1.524894, -0.103722)",
        "(-0.158094, 1.524894, -0.103722)",
        "(-0.157605, 1.525709, -0.109845)",
        "(-0.156488, 1.525893, -0.118814)",
        "(-0.155564, 1.525414, -0.124642)",
        "(-0.154473, 1.524384, -0.130295)",
        "(-0.154473, 1.524384, -0.130295)",
        "(-0.153178, 1.522763, -0.135615)",
        "(-0.151029, 1.519485, -0.143294)",
        "(-0.149760, 1.516925, -0.148328)",
        "(-0.148291, 1.513834, -0.153406)",
        "(-0.148291, 1.513834, -0.153406)",
        "(-0.146994, 1.510800, -0.158096)",
        "(-0.145084, 1.505804, -0.165213)",
        "(-0.143736, 1.501948, -0.169957)",
        "(-0.142392, 1.497658, -0.174533)",
        "(-0.142392, 1.497658, -0.174533)",
        "(-0.141176, 1.493038, -0.178886)",
        "(-0.139286, 1.485415, -0.184818)",
        "(-0.138088, 1.479996, -0.188461)",
        "(-0.136672, 1.474172, -0.191891)",
        "(-0.136672, 1.474172, -0.191891)",
        "(-0.134875, 1.467700, -0.194872)",
        "(-0.132280, 1.457523, -0.198151)",
        "(-0.130863, 1.450862, -0.199810)",
        "(-0.129494, 1.444076, -0.201042)",
        "(-0.129494, 1.444076, -0.201042)",
        "(-0.128364, 1.437380, -0.201851)",
        "(-0.126960, 1.427748, -0.202580)",
        "(-0.126745, 1.421656, -0.202469)",
        "(-0.126892, 1.415531, -0.202066)",
        "(-0.126892, 1.415531, -0.202066)",
        "(-0.127137, 1.409316, -0.201381)",
        "(-0.128185, 1.400285, -0.199813)",
        "(-0.128739, 1.393775, -0.198105)",
        "(-0.129066, 1.386814, -0.195800)",
        "(-0.129066, 1.386814, -0.195800)",
        "(-0.129442, 1.379731, -0.192990)",
        "(-0.130141, 1.368920, -0.188109)",
        "(-0.130694, 1.361678, -0.184433)",
        "(-0.131227, 1.354477, -0.180282)",
        "(-0.131227, 1.354477, -0.180282)",
        "(-0.131718, 1.347291, -0.175538)",
        "(-0.132603, 1.336936, -0.167205)",
        "(-0.133251, 1.330507, -0.160828)",
        "(-0.133516, 1.327602, -0.157206)",
        "(-0.133516, 1.327602, -0.157206)",
        "(-0.134074, 1.319461, -0.146406)",
        "(-0.134685, 1.314029, -0.135056)",
        "(-0.135166, 1.311698, -0.127580)",
        "(-0.135516, 1.310619, -0.120184)",
        "(-0.135516, 1.310619, -0.120184)",
        "(-0.135765, 1.310376, -0.112852)",
        "(-0.136114, 1.312024, -0.102786)",
        "(-0.136556, 1.314161, -0.096400)",
        "(-0.137017, 1.316458, -0.089889)",
        "(-0.137017, 1.316458, -0.089889)",
        "(-0.137516, 1.319003, -0.083482)",
        "(-0.138650, 1.323664, -0.074335)",
        "(-0.139511, 1.327316, -0.068751)",
        "(-0.140260, 1.331577, -0.063911)",
        "(-0.140260, 1.331577, -0.063911)",
        "(-0.141305, 1.339092, -0.057713)",
        "(-0.141952, 1.344860, -0.054234)",
        "(-0.142499, 1.351206, -0.051218)",
        "(-0.142959, 1.357902, -0.048473)",
        "(-0.142959, 1.357902, -0.048473)",
        "(-0.143378, 1.365056, -0.046136)",
        "(-0.143971, 1.376616, -0.043567)",
        "(-0.144153, 1.384728, -0.042625)",
        "(-0.144395, 1.393167, -0.042139)",
        "(-0.144395, 1.393167, -0.042139)",
        "(-0.144857, 1.401710, -0.042024)",
        "(-0.145792, 1.414292, -0.042513)",
        "(-0.146629, 1.422531, -0.043274)",
        "(-0.147573, 1.430625, -0.044572)",
        "(-0.147573, 1.430625, -0.044572)",
        "(-0.148553, 1.438404, -0.046408)",
        "(-0.149754, 1.449390, -0.050095)",
        "(-0.150480, 1.456344, -0.053288)",
        "(-0.151229, 1.463028, -0.057002)",
        "(-0.151229, 1.463028, -0.057002)",
        "(-0.151943, 1.469296, -0.061140)",
        "(-0.152576, 1.477893, -0.068421)",
        "(-0.152810, 1.483118, -0.073912)",
        "(-0.152810, 1.483118, -0.073912)",
        "(-0.153023, 1.487917, -0.079848)",
        "(-0.153194, 1.492293, -0.086496)",
        "(-0.153175, 1.497326, -0.096512)",
        "(-0.152937, 1.499982, -0.103403)",
        "(-0.152599, 1.502139, -0.110490)",
        "(-0.152599, 1.502139, -0.110490)",
        "(-0.152343, 1.503795, -0.117598)",
        "(-0.152138, 1.505108, -0.128040)",
        "(-0.152096, 1.505223, -0.134896)",
        "(-0.152116, 1.504686, -0.141512)",
        "(-0.152116, 1.504686, -0.141512)",
        "(-0.152209, 1.503429, -0.148029)",
        "(-0.152532, 1.500361, -0.157601)",
        "(-0.152808, 1.497782, -0.163862)",
        "(-0.152864, 1.494668, -0.169783)",
        "(-0.152864, 1.494668, -0.169783)",
        "(-0.152793, 1.491030, -0.175432)",
        "(-0.152740, 1.484806, -0.183119)",
        "(-0.152693, 1.480055, -0.187578)",
        "(-0.152553, 1.474856, -0.191587)",
        "(-0.152553, 1.474856, -0.191587)",
        "(-0.152402, 1.469386, -0.195167)",
        "(-0.151901, 1.460656, -0.199813)",
        "(-0.151231, 1.454357, -0.202207)",
        "(-0.150348, 1.447663, -0.203941)",
        "(-0.150348, 1.447663, -0.203941)",
        "(-0.149563, 1.440929, -0.205335)",
        "(-0.148499, 1.430982, -0.206892)",
        "(-0.147669, 1.424279, -0.207349)",
        "(-0.146923, 1.417638, -0.207387)",
        "(-0.146923, 1.417638, -0.207387)",
        "(-0.146199, 1.411240, -0.207357)",
        "(-0.145441, 1.401997, -0.206732)",
        "(-0.144987, 1.395714, -0.205495)",
        "(-0.144598, 1.389398, -0.203614)",
        "(-0.144598, 1.389398, -0.203614)",
        "(-0.144267, 1.383276, -0.201224)",
        "(-0.144039, 1.374382, -0.197090)",
        "(-0.143884, 1.368517, -0.193715)",
        "(-0.143733, 1.362764, -0.189796)",
        "(-0.143733, 1.362764, -0.189796)",
        "(-0.143549, 1.357196, -0.185561)",
        "(-0.143556, 1.349639, -0.178540)",
        "(-0.143551, 1.344765, -0.173255)",
        "(-0.143475, 1.340055, -0.167426)",
        "(-0.143475, 1.340055, -0.167426)",
        "(-0.143751, 1.334028, -0.157610)",
        "(-0.144164, 1.330801, -0.150915)",
        "(-0.144738, 1.328506, -0.144113)",
        "(-0.145284, 1.326927, -0.137263)",
        "(-0.145284, 1.326927, -0.137263)",
        "(-0.145876, 1.326165, -0.130263)",
        "(-0.147253, 1.327429, -0.119922)",
        "(-0.148257, 1.329309, -0.113065)",
        "(-0.149307, 1.332083, -0.106216)",
        "(-0.149307, 1.332083, -0.106216)",
        "(-0.150808, 1.337843, -0.096681)",
        "(-0.151862, 1.342589, -0.090797)",
        "(-0.152948, 1.348150, -0.085217)",
        "(-0.154019, 1.354253, -0.080087)",
        "(-0.154019, 1.354253, -0.080087)",
        "(-0.155068, 1.361071, -0.075563)",
        "(-0.156687, 1.372159, -0.069965)",
        "(-0.158150, 1.380197, -0.067186)",
        "(-0.159827, 1.388430, -0.065180)",
        "(-0.159827, 1.388430, -0.065180)",
        "(-0.161642, 1.396606, -0.063699)",
        "(-0.164337, 1.408755, -0.062827)",
        "(-0.165938, 1.416768, -0.063208)",
        "(-0.167369, 1.424672, -0.063850)",
        "(-0.167369, 1.424672, -0.063850)",
        "(-0.168367, 1.432323, -0.064890)",
        "(-0.169592, 1.443544, -0.067189)",
        "(-0.170444, 1.450911, -0.069374)",
        "(-0.171369, 1.458137, -0.072026)",
        "(-0.171369, 1.458137, -0.072026)",
        "(-0.172206, 1.465084, -0.075104)",
        "(-0.173319, 1.474882, -0.080783)",
        "(-0.173923, 1.480668, -0.084998)",
        "(-0.174444, 1.486143, -0.089531)",
        "(-0.174444, 1.486143, -0.089531)",
        "(-0.174619, 1.491140, -0.094433)",
        "(-0.174389, 1.497503, -0.102368)",
        "(-0.173991, 1.501055, -0.107975)",
        "(-0.173372, 1.503912, -0.113695)",
        "(-0.173372, 1.503912, -0.113695)",
        "(-0.172721, 1.505953, -0.119439)",
        "(-0.172080, 1.508005, -0.128243)",
        "(-0.171530, 1.508673, -0.134252)",
        "(-0.170774, 1.508693, -0.140325)",
        "(-0.170774, 1.508693, -0.140325)",
        "(-0.169890, 1.508207, -0.146439)",
        "(-0.168343, 1.506325, -0.155318)",
        "(-0.167323, 1.504373, -0.160935)",
        "(-0.166227, 1.501883, -0.166416)",
        "(-0.166227, 1.501883, -0.166416)",
        "(-0.164876, 1.498693, -0.171734)",
        "(-0.162475, 1.492897, -0.179230)",
        "(-0.160763, 1.488459, -0.183876)",
        "(-0.159167, 1.483778, -0.188369)",
        "(-0.159167, 1.483778, -0.188369)",
        "(-0.157647, 1.478753, -0.192628)",
        "(-0.155644, 1.470535, -0.198458)",
        "(-0.154892, 1.464681, -0.201966)",
        "(-0.154638, 1.458678, -0.205096)",
        "(-0.154638, 1.458678, -0.205096)",
        "(-0.154517, 1.452410, -0.207745)",
        "(-0.153899, 1.442210, -0.210996)",
        "(-0.152942, 1.434860, -0.212933)",
        "(-0.151572, 1.427157, -0.214586)",
        "(-0.151572, 1.427157, -0.214586)",
        "(-0.150278, 1.419677, -0.215998)",
        "(-0.148604, 1.408892, -0.217171)",
        "(-0.147771, 1.402097, -0.217606)",
        "(-0.147128, 1.395579, -0.217732)",
        "(-0.147128, 1.395579, -0.217732)",
        "(-0.146797, 1.389428, -0.217447)",
        "(-0.146542, 1.380449, -0.216178)",
        "(-0.146542, 1.380449, -0.216178)",
        "(-0.147045, 1.371803, -0.213586)",
        "(-0.147045, 1.371803, -0.213586)",
        "(-0.147277, 1.359766, -0.209037)",
        "(-0.147135, 1.353470, -0.206108)",
        "(-0.147247, 1.347719, -0.202970)",
        "(-0.147639, 1.342591, -0.199726)",
        "(-0.147639, 1.342591, -0.199726)",
        "(-0.147925, 1.337670, -0.196081)",
        "(-0.148432, 1.331191, -0.189578)",
        "(-0.148886, 1.327529, -0.184626)",
        "(-0.149458, 1.324503, -0.178819)",
        "(-0.149458, 1.324503, -0.178819)",
        "(-0.150014, 1.321780, -0.172427)",
        "(-0.151089, 1.319155, -0.162199)",
        "(-0.151824, 1.318418, -0.155200)",
        "(-0.152520, 1.318141, -0.148041)",
        "(-0.152520, 1.318141, -0.148041)",
        "(-0.153228, 1.318629, -0.140773)",
        "(-0.154555, 1.320906, -0.130005)",
        "(-0.155688, 1.323346, -0.122992)",
        "(-0.156821, 1.326243, -0.116107)",
        "(-0.156821, 1.326243, -0.116107)",
        "(-0.158065, 1.329933, -0.109612)",
        "(-0.160097, 1.336949, -0.100669)",
        "(-0.161618, 1.342512, -0.095303)",
        "(-0.163336, 1.348962, -0.090603)",
        "(-0.163336, 1.348962, -0.090603)",
        "(-0.165098, 1.356128, -0.086549)",
        "(-0.167400, 1.367358, -0.081595)",
        "(-0.168922, 1.375154, -0.078910)",
        "(-0.170515, 1.383272, -0.076774)",
        "(-0.170515, 1.383272, -0.076774)",
        "(-0.172012, 1.391443, -0.075180)",
        "(-0.174037, 1.403550, -0.073461)",
        "(-0.175372, 1.411976, -0.073077)",
        "(-0.175372, 1.411976, -0.073077)",
        "(-0.175372, 1.411976, -0.073077)"
    ],
    "leftHandPositions": [
        "(-0.220198, 1.193335, 0.095105)",
        "(-0.220198, 1.193335, 0.095105)",
        "(-0.220669, 1.193578, 0.094773)",
        "(-0.220669, 1.193578, 0.094773)",
        "(-0.221284, 1.194179, 0.094616)",
        "(-0.221284, 1.194179, 0.094616)",
        "(-0.221617, 1.194516, 0.094606)",
        "(-0.222114, 1.194972, 0.094529)",
        "(-0.222516, 1.195273, 0.094419)",
        "(-0.223058, 1.195590, 0.094234)",
        "(-0.223649, 1.195877, 0.093887)",
        "(-0.223649, 1.195877, 0.093887)",
        "(-0.224831, 1.196311, 0.093145)",
        "(-0.225610, 1.196568, 0.092544)",
        "(-0.226249, 1.196803, 0.091851)",
        "(-0.227024, 1.197107, 0.091112)",
        "(-0.227024, 1.197107, 0.091112)",
        "(-0.228492, 1.197714, 0.089781)",
        "(-0.229650, 1.198236, 0.088796)",
        "(-0.230748, 1.198901, 0.087772)",
        "(-0.231634, 1.199780, 0.086639)",
        "(-0.231634, 1.199780, 0.086639)",
        "(-0.232511, 1.201938, 0.084217)",
        "(-0.233214, 1.203978, 0.081778)",
        "(-0.234047, 1.206574, 0.078845)",
        "(-0.234874, 1.209931, 0.075682)",
        "(-0.234874, 1.209931, 0.075682)",
        "(-0.235337, 1.216252, 0.071044)",
        "(-0.235224, 1.221060, 0.068122)",
        "(-0.235096, 1.226289, 0.065374)",
        "(-0.234909, 1.231757, 0.062838)",
        "(-0.234909, 1.231757, 0.062838)",
        "(-0.234017, 1.240478, 0.059432)",
        "(-0.232810, 1.246565, 0.057329)",
        "(-0.231318, 1.253043, 0.055503)",
        "(-0.229907, 1.259970, 0.054001)",
        "(-0.229907, 1.259970, 0.054001)",
        "(-0.228596, 1.271428, 0.052153)",
        "(-0.227559, 1.279382, 0.050888)",
        "(-0.226323, 1.287363, 0.049598)",
        "(-0.224743, 1.295572, 0.048643)",
        "(-0.224743, 1.295572, 0.048643)",
        "(-0.222695, 1.309337, 0.048808)",
        "(-0.221248, 1.319703, 0.050218)",
        "(-0.219625, 1.330592, 0.052218)",
        "(-0.217849, 1.341650, 0.054737)",
        "(-0.217849, 1.341650, 0.054737)",
        "(-0.215396, 1.358746, 0.059784)",
        "(-0.214461, 1.370628, 0.064425)",
        "(-0.213552, 1.382536, 0.069911)",
        "(-0.212426, 1.393842, 0.075851)",
        "(-0.212426, 1.393842, 0.075851)",
        "(-0.210270, 1.408897, 0.085013)",
        "(-0.208717, 1.417748, 0.091389)",
        "(-0.207335, 1.425844, 0.098205)",
        "(-0.206120, 1.433279, 0.105307)",
        "(-0.206120, 1.433279, 0.105307)",
        "(-0.204659, 1.442532, 0.116321)",
        "(-0.203838, 1.447491, 0.123538)",
        "(-0.203127, 1.451237, 0.130598)",
        "(-0.202480, 1.453981, 0.137420)",
        "(-0.202480, 1.453981, 0.137420)",
        "(-0.201839, 1.455718, 0.143994)",
        "(-0.201140, 1.456733, 0.153336)",
        "(-0.200706, 1.456687, 0.159390)",
        "(-0.200130, 1.455715, 0.165037)",
        "(-0.200130, 1.455715, 0.165037)",
        "(-0.199311, 1.453809, 0.170226)",
        "(-0.198096, 1.449831, 0.177142)",
        "(-0.197672, 1.446489, 0.181151)",
        "(-0.197468, 1.442661, 0.184489)",
        "(-0.197468, 1.442661, 0.184489)",
        "(-0.197256, 1.438293, 0.187241)",
        "(-0.197107, 1.430646, 0.190351)",
        "(-0.197334, 1.425060, 0.191792)",
        "(-0.197652, 1.418767, 0.192605)",
        "(-0.197652, 1.418767, 0.192605)",
        "(-0.197686, 1.411940, 0.192729)",
        "(-0.197680, 1.401186, 0.192655)",
        "(-0.198031, 1.393730, 0.192405)",
        "(-0.198144, 1.386273, 0.191765)",
        "(-0.198144, 1.386273, 0.191765)",
        "(-0.198170, 1.378818, 0.190748)",
        "(-0.199342, 1.367596, 0.188382)",
        "(-0.200898, 1.361292, 0.186840)",
        "(-0.203385, 1.355839, 0.185267)",
        "(-0.203385, 1.355839, 0.185267)",
        "(-0.207215, 1.348279, 0.181829)",
        "(-0.209355, 1.343308, 0.178918)",
        "(-0.211817, 1.338194, 0.175677)",
        "(-0.214421, 1.333567, 0.172188)",
        "(-0.214421, 1.333567, 0.172188)",
        "(-0.216642, 1.325971, 0.166587)",
        "(-0.217662, 1.320695, 0.162696)",
        "(-0.218433, 1.316151, 0.158797)",
        "(-0.218850, 1.311486, 0.154927)",
        "(-0.218850, 1.311486, 0.154927)",
        "(-0.219319, 1.306864, 0.150945)",
        "(-0.220214, 1.300582, 0.145057)",
        "(-0.220374, 1.297242, 0.141359)",
        "(-0.220608, 1.294670, 0.137699)",
        "(-0.220608, 1.294670, 0.137699)",
        "(-0.221046, 1.292568, 0.133978)",
        "(-0.221494, 1.290624, 0.128504)",
        "(-0.221988, 1.290031, 0.124739)",
        "(-0.222646, 1.290017, 0.120927)",
        "(-0.222646, 1.290017, 0.120927)",
        "(-0.223474, 1.290699, 0.114986)",
        "(-0.223796, 1.291546, 0.111053)",
        "(-0.224183, 1.292711, 0.107297)",
        "(-0.224388, 1.294167, 0.103503)",
        "(-0.224388, 1.294167, 0.103503)",
        "(-0.224554, 1.297447, 0.097511)",
        "(-0.224656, 1.300350, 0.093571)",
        "(-0.224712, 1.304332, 0.089966)",
        "(-0.224679, 1.308884, 0.086545)",
        "(-0.224679, 1.308884, 0.086545)",
        "(-0.225260, 1.316368, 0.081508)",
        "(-0.225540, 1.321760, 0.078165)",
        "(-0.225474, 1.327346, 0.074846)",
        "(-0.225296, 1.333158, 0.071596)",
        "(-0.225296, 1.333158, 0.071596)",
        "(-0.225096, 1.339342, 0.068629)",
        "(-0.224645, 1.348844, 0.064257)",
        "(-0.224647, 1.355665, 0.061500)",
        "(-0.224964, 1.359474, 0.060407)",
        "(-0.224964, 1.359474, 0.060407)",
        "(-0.226295, 1.375026, 0.056433)",
        "(-0.226209, 1.383286, 0.054827)",
        "(-0.225672, 1.391836, 0.053656)",
        "(-0.225208, 1.400261, 0.052952)",
        "(-0.225208, 1.400261, 0.052952)",
        "(-0.224892, 1.408464, 0.052739)",
        "(-0.224213, 1.420506, 0.052562)",
        "(-0.223632, 1.428418, 0.052580)",
        "(-0.223632, 1.428418, 0.052580)",
        "(-0.223118, 1.436277, 0.052981)",
        "(-0.223186, 1.447653, 0.054407)",
        "(-0.223391, 1.455006, 0.055544)",
        "(-0.223391, 1.455006, 0.055544)",
        "(-0.223514, 1.462298, 0.057008)",
        "(-0.223401, 1.469481, 0.058669)",
        "(-0.223339, 1.476475, 0.060798)",
        "(-0.223156, 1.486161, 0.064903)",
        "(-0.222725, 1.492269, 0.068006)",
        "(-0.222725, 1.492269, 0.068006)",
        "(-0.222073, 1.497804, 0.071433)",
        "(-0.221208, 1.503032, 0.075148)",
        "(-0.220102, 1.510146, 0.081546)",
        "(-0.219566, 1.514304, 0.086376)",
        "(-0.219216, 1.517911, 0.091553)",
        "(-0.219216, 1.517911, 0.091553)",
        "(-0.219112, 1.520935, 0.096990)",
        "(-0.218822, 1.524660, 0.105305)",
        "(-0.218905, 1.526430, 0.111142)",
        "(-0.218913, 1.527898, 0.117179)",
        "(-0.218913, 1.527898, 0.117179)",
        "(-0.218841, 1.528930, 0.123176)",
        "(-0.218584, 1.529668, 0.132143)",
        "(-0.218191, 1.529751, 0.138188)",
        "(-0.217753, 1.529491, 0.144290)",
        "(-0.217753, 1.529491, 0.144290)",
        "(-0.217340, 1.528697, 0.150428)",
        "(-0.216407, 1.526472, 0.159362)",
        "(-0.215455, 1.524115, 0.165223)",
        "(-0.214403, 1.521239, 0.170628)",
        "(-0.214403, 1.521239, 0.170628)",
        "(-0.213342, 1.517879, 0.176005)",
        "(-0.211483, 1.511851, 0.184095)",
        "(-0.210052, 1.506887, 0.189148)",
        "(-0.208479, 1.501198, 0.193916)",
        "(-0.208479, 1.501198, 0.193916)",
        "(-0.207035, 1.494825, 0.198205)",
        "(-0.204967, 1.484410, 0.203790)",
        "(-0.203400, 1.476796, 0.206917)",
        "(-0.201634, 1.468728, 0.209473)",
        "(-0.201634, 1.468728, 0.209473)",
        "(-0.199289, 1.455391, 0.212302)",
        "(-0.198033, 1.445848, 0.213680)",
        "(-0.196878, 1.435912, 0.214641)",
        "(-0.196878, 1.435912, 0.214641)",
        "(-0.195702, 1.425821, 0.215088)",
        "(-0.194202, 1.415772, 0.215045)",
        "(-0.191572, 1.401098, 0.213973)",
        "(-0.190203, 1.391568, 0.212849)",
        "(-0.189399, 1.382339, 0.211321)",
        "(-0.189399, 1.382339, 0.211321)",
        "(-0.188775, 1.373388, 0.209417)",
        "(-0.187570, 1.360726, 0.205847)",
        "(-0.186822, 1.352823, 0.202966)",
        "(-0.186178, 1.345458, 0.199655)",
        "(-0.186178, 1.345458, 0.199655)",
        "(-0.185498, 1.338576, 0.195938)",
        "(-0.184518, 1.329370, 0.189432)",
        "(-0.184096, 1.324012, 0.184475)",
        "(-0.184096, 1.324012, 0.184475)",
        "(-0.183688, 1.319461, 0.179159)",
        "(-0.183361, 1.315835, 0.173751)",
        "(-0.183488, 1.312135, 0.165629)",
        "(-0.183492, 1.310653, 0.160217)",
        "(-0.183566, 1.309716, 0.154632)",
        "(-0.183566, 1.309716, 0.154632)",
        "(-0.183738, 1.309363, 0.146172)",
        "(-0.184053, 1.309926, 0.140760)",
        "(-0.184739, 1.311513, 0.135687)",
        "(-0.185533, 1.313326, 0.130651)",
        "(-0.185533, 1.313326, 0.130651)",
        "(-0.186214, 1.315606, 0.125772)",
        "(-0.187395, 1.319483, 0.118486)",
        "(-0.188069, 1.322333, 0.113757)",
        "(-0.188617, 1.325617, 0.109318)",
        "(-0.188617, 1.325617, 0.109318)",
        "(-0.189420, 1.329059, 0.105052)",
        "(-0.190588, 1.334554, 0.098801)",
        "(-0.191415, 1.338507, 0.094752)",
        "(-0.191415, 1.338507, 0.094752)",
        "(-0.192323, 1.342608, 0.090783)",
        "(-0.193301, 1.346937, 0.087030)",
        "(-0.194955, 1.353805, 0.081738)",
        "(-0.195933, 1.358474, 0.078318)",
        "(-0.196916, 1.363167, 0.075062)",
        "(-0.196916, 1.363167, 0.075062)",
        "(-0.197769, 1.367935, 0.072100)",
        "(-0.198818, 1.375370, 0.068500)",
        "(-0.199290, 1.380401, 0.066454)",
        "(-0.199732, 1.385367, 0.064777)",
        "(-0.199732, 1.385367, 0.064777)",
        "(-0.200784, 1.392786, 0.062911)",
        "(-0.201689, 1.397784, 0.062120)",
        "(-0.202526, 1.402817, 0.061715)",
        "(-0.203347, 1.407779, 0.061623)",
        "(-0.203347, 1.407779, 0.061623)",
        "(-0.204240, 1.412595, 0.061786)",
        "(-0.205620, 1.419869, 0.062743)",
        "(-0.206539, 1.424544, 0.063720)",
        "(-0.207153, 1.429059, 0.064767)",
        "(-0.207153, 1.429059, 0.064767)",
        "(-0.207874, 1.435593, 0.066358)",
        "(-0.208442, 1.439800, 0.067555)",
        "(-0.209435, 1.443807, 0.069092)",
        "(-0.210453, 1.447707, 0.070933)",
        "(-0.210453, 1.447707, 0.070933)",
        "(-0.211350, 1.453334, 0.073801)",
        "(-0.211725, 1.456915, 0.075776)",
        "(-0.212129, 1.460449, 0.078013)",
        "(-0.212668, 1.463832, 0.080504)",
        "(-0.212668, 1.463832, 0.080504)",
        "(-0.212965, 1.468959, 0.084718)",
        "(-0.212872, 1.472458, 0.087824)",
        "(-0.212772, 1.475875, 0.091159)",
        "(-0.212772, 1.475875, 0.091159)",
        "(-0.212687, 1.479073, 0.094649)",
        "(-0.212632, 1.483674, 0.100119)",
        "(-0.212661, 1.486486, 0.103901)",
        "(-0.212679, 1.489147, 0.107768)",
        "(-0.212780, 1.491374, 0.111764)",
        "(-0.212822, 1.492413, 0.113795)",
        "(-0.212822, 1.492413, 0.113795)",
        "(-0.212505, 1.495827, 0.121957)",
        "(-0.212052, 1.496983, 0.126080)",
        "(-0.211497, 1.497756, 0.130235)",
        "(-0.211497, 1.497756, 0.130235)",
        "(-0.210451, 1.498231, 0.136475)",
        "(-0.209571, 1.498095, 0.140610)",
        "(-0.208794, 1.497551, 0.144776)",
        "(-0.208794, 1.497551, 0.144776)",
        "(-0.208155, 1.496797, 0.149053)",
        "(-0.207472, 1.495789, 0.153396)",
        "(-0.206551, 1.493576, 0.159848)",
        "(-0.205929, 1.491614, 0.164096)",
        "(-0.205243, 1.489268, 0.168283)",
        "(-0.205243, 1.489268, 0.168283)",
        "(-0.203922, 1.485031, 0.174621)",
        "(-0.202893, 1.481936, 0.178919)",
        "(-0.201914, 1.478555, 0.183262)",
        "(-0.200820, 1.475163, 0.187611)",
        "(-0.200820, 1.475163, 0.187611)",
        "(-0.199018, 1.470011, 0.193719)",
        "(-0.197745, 1.466533, 0.197612)",
        "(-0.196839, 1.462952, 0.201479)",
        "(-0.196111, 1.459469, 0.205325)",
        "(-0.196111, 1.459469, 0.205325)",
        "(-0.195241, 1.454270, 0.210721)",
        "(-0.194723, 1.450676, 0.213891)",
        "(-0.194304, 1.447023, 0.216740)",
        "(-0.194304, 1.447023, 0.216740)",
        "(-0.193965, 1.443338, 0.219516)",
        "(-0.193632, 1.437975, 0.223700)",
        "(-0.193252, 1.434375, 0.226294)",
        "(-0.192878, 1.430401, 0.228466)",
        "(-0.192878, 1.430401, 0.228466)",
        "(-0.192449, 1.426005, 0.230183)",
        "(-0.192002, 1.418658, 0.232081)",
        "(-0.191477, 1.413603, 0.233205)",
        "(-0.190772, 1.408490, 0.234220)",
        "(-0.190772, 1.408490, 0.234220)",
        "(-0.189882, 1.403322, 0.235020)",
        "(-0.188528, 1.395292, 0.235403)",
        "(-0.187812, 1.389867, 0.235140)",
        "(-0.187092, 1.384575, 0.234672)",
        "(-0.186202, 1.379575, 0.233827)",
        "(-0.186202, 1.379575, 0.233827)",
        "(-0.184837, 1.372627, 0.231839)",
        "(-0.184238, 1.368184, 0.229945)",
        "(-0.183798, 1.364036, 0.227638)",
        "(-0.183490, 1.360099, 0.225033)",
        "(-0.183490, 1.360099, 0.225033)",
        "(-0.183097, 1.354670, 0.220358)",
        "(-0.182697, 1.351041, 0.216527)",
        "(-0.182146, 1.347385, 0.212309)",
        "(-0.181662, 1.343907, 0.207938)",
        "(-0.181662, 1.343907, 0.207938)",
        "(-0.181124, 1.339203, 0.201491)",
        "(-0.180784, 1.336514, 0.197284)",
        "(-0.180496, 1.334333, 0.193334)",
        "(-0.180446, 1.332714, 0.189675)",
        "(-0.180446, 1.332714, 0.189675)",
        "(-0.180499, 1.330891, 0.184445)",
        "(-0.180595, 1.330012, 0.181092)",
        "(-0.180657, 1.329385, 0.177859)",
        "(-0.180710, 1.329051, 0.174846)",
        "(-0.180710, 1.329051, 0.174846)",
        "(-0.181143, 1.329282, 0.170751)",
        "(-0.181484, 1.329667, 0.168128)",
        "(-0.181877, 1.330104, 0.165437)",
        "(-0.181877, 1.330104, 0.165437)",
        "(-0.182452, 1.330725, 0.162815)",
        "(-0.183466, 1.331870, 0.158890)",
        "(-0.184136, 1.332676, 0.156171)",
        "(-0.184874, 1.333493, 0.153366)",
        "(-0.185605, 1.334391, 0.150578)",
        "(-0.185605, 1.334391, 0.150578)",
        "(-0.186881, 1.335821, 0.146436)",
        "(-0.187722, 1.336792, 0.143647)",
        "(-0.188458, 1.337703, 0.140834)",
        "(-0.189143, 1.338563, 0.138033)",
        "(-0.189143, 1.338563, 0.138033)",
        "(-0.190075, 1.339925, 0.133857)",
        "(-0.190676, 1.340921, 0.131274)",
        "(-0.191308, 1.341925, 0.128858)",
        "(-0.191897, 1.343052, 0.126575)",
        "(-0.191897, 1.343052, 0.126575)",
        "(-0.192919, 1.344763, 0.123314)",
        "(-0.193389, 1.345990, 0.121173)",
        "(-0.193795, 1.347283, 0.119064)",
        "(-0.194005, 1.348058, 0.118056)",
        "(-0.194005, 1.348058, 0.118056)",
        "(-0.194991, 1.351451, 0.113791)",
        "(-0.195434, 1.353584, 0.111519)",
        "(-0.195831, 1.355816, 0.109387)",
        "(-0.196239, 1.358279, 0.107181)",
        "(-0.196239, 1.358279, 0.107181)",
        "(-0.196948, 1.362537, 0.103913)",
        "(-0.197538, 1.365725, 0.101911)",
        "(-0.198192, 1.369045, 0.099980)",
        "(-0.198672, 1.372434, 0.098007)",
        "(-0.198672, 1.372434, 0.098007)",
        "(-0.199374, 1.377691, 0.095124)",
        "(-0.199914, 1.381430, 0.093383)",
        "(-0.200501, 1.385240, 0.091725)",
        "(-0.200501, 1.385240, 0.091725)",
        "(-0.200893, 1.389146, 0.090024)",
        "(-0.201825, 1.395618, 0.087902)",
        "(-0.202559, 1.400314, 0.086758)",
        "(-0.203197, 1.405190, 0.085588)",
        "(-0.203197, 1.405190, 0.085588)",
        "(-0.203945, 1.409957, 0.084349)",
        "(-0.204945, 1.417303, 0.082672)",
        "(-0.205637, 1.422144, 0.081717)",
        "(-0.206419, 1.426893, 0.080999)",
        "(-0.206419, 1.426893, 0.080999)",
        "(-0.207151, 1.431568, 0.080521)",
        "(-0.207669, 1.438365, 0.080075)",
        "(-0.207543, 1.442584, 0.079832)",
        "(-0.207494, 1.446632, 0.079756)",
        "(-0.207659, 1.450500, 0.079947)",
        "(-0.207659, 1.450500, 0.079947)",
        "(-0.207737, 1.455990, 0.080542)",
        "(-0.207657, 1.459422, 0.081104)",
        "(-0.207651, 1.462754, 0.081923)",
        "(-0.207660, 1.465972, 0.082908)",
        "(-0.207660, 1.465972, 0.082908)",
        "(-0.207781, 1.470611, 0.084711)",
        "(-0.208052, 1.473525, 0.086183)",
        "(-0.208338, 1.476297, 0.087887)",
        "(-0.208514, 1.478972, 0.089854)",
        "(-0.208514, 1.478972, 0.089854)",
        "(-0.208530, 1.482654, 0.093394)",
        "(-0.208284, 1.484894, 0.096033)",
        "(-0.208126, 1.486982, 0.098929)",
        "(-0.207904, 1.488904, 0.102010)",
        "(-0.207904, 1.488904, 0.102010)",
        "(-0.207342, 1.491596, 0.107008)",
        "(-0.206834, 1.493362, 0.110627)",
        "(-0.206168, 1.494905, 0.114370)",
        "(-0.205448, 1.496383, 0.118256)",
        "(-0.205448, 1.496383, 0.118256)",
        "(-0.204485, 1.498247, 0.124248)",
        "(-0.203868, 1.499150, 0.128225)",
        "(-0.203276, 1.499615, 0.132147)",
        "(-0.203276, 1.499615, 0.132147)",
        "(-0.202701, 1.499777, 0.136042)",
        "(-0.201993, 1.499629, 0.141970)",
        "(-0.201477, 1.499068, 0.145811)",
        "(-0.200809, 1.497887, 0.149483)",
        "(-0.199931, 1.496208, 0.153172)",
        "(-0.199931, 1.496208, 0.153172)",
        "(-0.198234, 1.493020, 0.158986)",
        "(-0.196816, 1.490159, 0.162860)",
        "(-0.195198, 1.486650, 0.166625)",
        "(-0.195198, 1.486650, 0.166625)",
        "(-0.193647, 1.482541, 0.170363)",
        "(-0.191412, 1.475374, 0.175904)",
        "(-0.189872, 1.469973, 0.179516)",
        "(-0.188013, 1.464168, 0.182874)",
        "(-0.188013, 1.464168, 0.182874)",
        "(-0.186115, 1.458286, 0.185982)",
        "(-0.184422, 1.449548, 0.190123)",
        "(-0.183720, 1.443734, 0.192456)",
        "(-0.182902, 1.437909, 0.194448)",
        "(-0.182326, 1.435003, 0.195296)",
        "(-0.182326, 1.435003, 0.195296)",
        "(-0.180899, 1.423082, 0.198580)",
        "(-0.180380, 1.416971, 0.200036)",
        "(-0.179658, 1.410726, 0.201351)",
        "(-0.178864, 1.404425, 0.202521)",
        "(-0.178864, 1.404425, 0.202521)",
        "(-0.177745, 1.395261, 0.203995)",
        "(-0.177023, 1.389401, 0.204770)",
        "(-0.176458, 1.383686, 0.205363)",
        "(-0.176458, 1.383686, 0.205363)",
        "(-0.175921, 1.375524, 0.205879)",
        "(-0.175921, 1.375524, 0.205879)",
        "(-0.175283, 1.364814, 0.205429)",
        "(-0.175113, 1.359495, 0.204716)",
        "(-0.175153, 1.354120, 0.203552)",
        "(-0.175153, 1.354120, 0.203552)",
        "(-0.175173, 1.345833, 0.200700)",
        "(-0.175166, 1.340491, 0.198288)",
        "(-0.175104, 1.335534, 0.195549)",
        "(-0.175238, 1.330666, 0.192675)",
        "(-0.175238, 1.330666, 0.192675)",
        "(-0.175380, 1.324321, 0.188087)",
        "(-0.175300, 1.320715, 0.185025)",
        "(-0.175062, 1.317614, 0.181874)",
        "(-0.174861, 1.315073, 0.178648)",
        "(-0.174861, 1.315073, 0.178648)",
        "(-0.174672, 1.312028, 0.173386)",
        "(-0.174286, 1.310281, 0.169604)",
        "(-0.173691, 1.308746, 0.165667)",
        "(-0.173223, 1.307307, 0.161561)",
        "(-0.173223, 1.307307, 0.161561)",
        "(-0.172865, 1.305776, 0.155263)",
        "(-0.172867, 1.305153, 0.150980)",
        "(-0.172913, 1.304841, 0.146540)",
        "(-0.173074, 1.304768, 0.142056)",
        "(-0.173074, 1.304768, 0.142056)",
        "(-0.173724, 1.305279, 0.135333)",
        "(-0.174150, 1.305908, 0.130894)",
        "(-0.174673, 1.306821, 0.126590)",
        "(-0.175368, 1.308098, 0.122440)",
        "(-0.175368, 1.308098, 0.122440)",
        "(-0.176397, 1.310508, 0.116423)",
        "(-0.177132, 1.312519, 0.112681)",
        "(-0.177761, 1.314850, 0.109203)",
        "(-0.178265, 1.317417, 0.105928)",
        "(-0.178265, 1.317417, 0.105928)",
        "(-0.178999, 1.321534, 0.101304)",
        "(-0.179605, 1.324417, 0.098367)",
        "(-0.179605, 1.324417, 0.098367)",
        "(-0.181135, 1.330422, 0.092570)",
        "(-0.181135, 1.330422, 0.092570)",
        "(-0.182374, 1.335198, 0.088224)",
        "(-0.183178, 1.338627, 0.085340)",
        "(-0.184010, 1.342191, 0.082527)",
        "(-0.184986, 1.346005, 0.079798)",
        "(-0.184986, 1.346005, 0.079798)",
        "(-0.186460, 1.352279, 0.076013)",
        "(-0.187371, 1.356706, 0.073518)",
        "(-0.188136, 1.361395, 0.071071)",
        "(-0.188818, 1.366363, 0.068686)",
        "(-0.188818, 1.366363, 0.068686)",
        "(-0.190082, 1.374359, 0.065512)",
        "(-0.190884, 1.380141, 0.063785)",
        "(-0.191584, 1.386173, 0.062238)",
        "(-0.192425, 1.392462, 0.061056)",
        "(-0.192425, 1.392462, 0.061056)",
        "(-0.194033, 1.402173, 0.059863)",
        "(-0.194772, 1.408682, 0.059372)",
        "(-0.195142, 1.415106, 0.059107)",
        "(-0.195142, 1.415106, 0.059107)",
        "(-0.195514, 1.421162, 0.059069)",
        "(-0.195893, 1.429903, 0.059829)",
        "(-0.196037, 1.435657, 0.061073)",
        "(-0.196089, 1.441225, 0.062706)",
        "(-0.196007, 1.446460, 0.064535)",
        "(-0.196007, 1.446460, 0.064535)",
        "(-0.195792, 1.453530, 0.067644)",
        "(-0.195614, 1.457828, 0.070228)",
        "(-0.195601, 1.461931, 0.072885)",
        "(-0.195611, 1.465561, 0.075682)",
        "(-0.195611, 1.465561, 0.075682)",
        "(-0.195090, 1.470122, 0.079770)",
        "(-0.194488, 1.472771, 0.082549)",
        "(-0.193905, 1.474896, 0.085528)",
        "(-0.193302, 1.477012, 0.088894)",
        "(-0.193302, 1.477012, 0.088894)",
        "(-0.192081, 1.479501, 0.094056)",
        "(-0.191035, 1.480687, 0.097410)",
        "(-0.190012, 1.481449, 0.100649)",
        "(-0.190012, 1.481449, 0.100649)",
        "(-0.189111, 1.481963, 0.103889)",
        "(-0.188313, 1.482344, 0.108696)",
        "(-0.187876, 1.482309, 0.111816)",
        "(-0.187397, 1.481878, 0.114682)",
        "(-0.186723, 1.481246, 0.117473)",
        "(-0.186723, 1.481246, 0.117473)",
        "(-0.185936, 1.479941, 0.121739)",
        "(-0.185336, 1.478659, 0.124480)",
        "(-0.184650, 1.477010, 0.127040)",
        "(-0.184203, 1.474972, 0.129604)",
        "(-0.183924, 1.473816, 0.130926)",
        "(-0.183367, 1.471496, 0.133531)",
        "(-0.182728, 1.468754, 0.136076)",
        "(-0.182091, 1.465569, 0.138447)",
        "(-0.182091, 1.465569, 0.138447)",
        "(-0.181545, 1.462163, 0.140829)",
        "(-0.181008, 1.456982, 0.144501)",
        "(-0.180669, 1.453483, 0.146873)",
        "(-0.180408, 1.449684, 0.149109)",
        "(-0.180335, 1.445492, 0.151388)",
        "(-0.180335, 1.445492, 0.151388)",
        "(-0.179939, 1.439400, 0.154581)",
        "(-0.179622, 1.435104, 0.156661)",
        "(-0.179223, 1.430504, 0.158532)",
        "(-0.178934, 1.425606, 0.160210)",
        "(-0.178934, 1.425606, 0.160210)",
        "(-0.178679, 1.417991, 0.162344)",
        "(-0.178493, 1.413142, 0.163551)",
        "(-0.178018, 1.408630, 0.164574)",
        "(-0.177399, 1.404192, 0.165351)",
        "(-0.177399, 1.404192, 0.165351)",
        "(-0.176965, 1.397783, 0.166357)",
        "(-0.177115, 1.393872, 0.166988)",
        "(-0.177059, 1.390160, 0.167534)",
        "(-0.176899, 1.386457, 0.167855)",
        "(-0.176899, 1.386457, 0.167855)",
        "(-0.176885, 1.381180, 0.167895)",
        "(-0.176949, 1.377858, 0.167492)",
        "(-0.176874, 1.374719, 0.166770)",
        "(-0.176810, 1.371821, 0.165716)",
        "(-0.176810, 1.371821, 0.165716)",
        "(-0.176988, 1.368073, 0.163521)",
        "(-0.177105, 1.365879, 0.161489)",
        "(-0.177075, 1.363852, 0.159093)",
        "(-0.176967, 1.361992, 0.156263)",
        "(-0.176967, 1.361992, 0.156263)",
        "(-0.177039, 1.359647, 0.151457)",
        "(-0.177195, 1.358459, 0.148132)",
        "(-0.177376, 1.357538, 0.144634)",
        "(-0.177501, 1.356732, 0.140900)",
        "(-0.177501, 1.356732, 0.140900)",
        "(-0.177753, 1.355898, 0.135178)",
        "(-0.178052, 1.355502, 0.131398)",
        "(-0.178279, 1.355247, 0.127694)",
        "(-0.178547, 1.355058, 0.123925)",
        "(-0.178547, 1.355058, 0.123925)",
        "(-0.178739, 1.354731, 0.118120)",
        "(-0.178937, 1.354689, 0.114333)",
        "(-0.179157, 1.354827, 0.110692)",
        "(-0.179157, 1.354827, 0.110692)",
        "(-0.179197, 1.354990, 0.106877)",
        "(-0.179020, 1.355336, 0.100837)",
        "(-0.179262, 1.355964, 0.096951)",
        "(-0.179681, 1.357055, 0.093236)",
        "(-0.179681, 1.357055, 0.093236)",
        "(-0.180087, 1.358482, 0.089551)",
        "(-0.180262, 1.360986, 0.083994)",
        "(-0.180088, 1.362948, 0.080267)",
        "(-0.180088, 1.365173, 0.076559)",
        "(-0.180088, 1.365173, 0.076559)",
        "(-0.180141, 1.367721, 0.072914)",
        "(-0.180360, 1.371870, 0.067517)",
        "(-0.180406, 1.374846, 0.064101)",
        "(-0.180718, 1.377998, 0.060994)",
        "(-0.180718, 1.377998, 0.060994)",
        "(-0.181062, 1.381354, 0.058183)",
        "(-0.181386, 1.386576, 0.054096)",
        "(-0.181499, 1.390069, 0.051444)",
        "(-0.181629, 1.393749, 0.049071)",
        "(-0.181901, 1.397717, 0.047093)",
        "(-0.181901, 1.397717, 0.047093)",
        "(-0.182126, 1.403960, 0.044666)",
        "(-0.182207, 1.408130, 0.043274)",
        "(-0.182247, 1.412456, 0.042181)",
        "(-0.182247, 1.412456, 0.042181)",
        "(-0.182309, 1.417042, 0.041457)",
        "(-0.181926, 1.423788, 0.040615)",
        "(-0.181220, 1.428144, 0.040147)",
        "(-0.180504, 1.432575, 0.039994)",
        "(-0.180046, 1.436973, 0.040068)",
        "(-0.180046, 1.436973, 0.040068)",
        "(-0.179984, 1.443514, 0.040576)",
        "(-0.180061, 1.447842, 0.041070)",
        "(-0.180070, 1.452003, 0.041638)",
        "(-0.179922, 1.456049, 0.042373)",
        "(-0.179922, 1.456049, 0.042373)",
        "(-0.179895, 1.461792, 0.044040)",
        "(-0.180022, 1.465364, 0.045591)",
        "(-0.180019, 1.468805, 0.047489)",
        "(-0.180023, 1.471991, 0.049635)",
        "(-0.180023, 1.471991, 0.049635)",
        "(-0.179880, 1.476406, 0.053678)",
        "(-0.179709, 1.479040, 0.056854)",
        "(-0.179231, 1.481420, 0.060292)",
        "(-0.178691, 1.483565, 0.063992)",
        "(-0.178691, 1.483565, 0.063992)",
        "(-0.177881, 1.486560, 0.070273)",
        "(-0.177336, 1.488417, 0.074679)",
        "(-0.176868, 1.490128, 0.079185)",
        "(-0.176868, 1.490128, 0.079185)",
        "(-0.176618, 1.491615, 0.083817)",
        "(-0.176439, 1.493289, 0.090751)",
        "(-0.176260, 1.493744, 0.095044)",
        "(-0.176250, 1.493602, 0.098937)",
        "(-0.176224, 1.493008, 0.102490)",
        "(-0.176224, 1.493008, 0.102490)",
        "(-0.175863, 1.491335, 0.107487)",
        "(-0.175343, 1.489817, 0.110779)",
        "(-0.174555, 1.488142, 0.114004)",
        "(-0.174555, 1.488142, 0.114004)",
        "(-0.173594, 1.486174, 0.117107)",
        "(-0.172199, 1.482668, 0.121639)",
        "(-0.171806, 1.479905, 0.124695)",
        "(-0.171558, 1.476745, 0.127671)",
        "(-0.171317, 1.472927, 0.130178)",
        "(-0.171317, 1.472927, 0.130178)",
        "(-0.170685, 1.465608, 0.132675)",
        "(-0.170080, 1.460117, 0.134138)",
        "(-0.169686, 1.454919, 0.136212)",
        "(-0.169686, 1.454919, 0.136212)",
        "(-0.169244, 1.450085, 0.138687)",
        "(-0.167519, 1.442996, 0.142467)",
        "(-0.166338, 1.438288, 0.144858)",
        "(-0.165370, 1.433628, 0.147382)",
        "(-0.165370, 1.433628, 0.147382)",
        "(-0.164442, 1.429039, 0.149970)",
        "(-0.163234, 1.421905, 0.153651)",
        "(-0.162733, 1.417171, 0.155887)",
        "(-0.162375, 1.412347, 0.157870)",
        "(-0.162375, 1.412347, 0.157870)",
        "(-0.161886, 1.407440, 0.159580)",
        "(-0.161487, 1.400131, 0.161580)",
        "(-0.161561, 1.395301, 0.162415)",
        "(-0.161562, 1.390297, 0.162749)",
        "(-0.161404, 1.385268, 0.162719)",
        "(-0.161404, 1.385268, 0.162719)",
        "(-0.161478, 1.377806, 0.162126)",
        "(-0.161693, 1.372851, 0.161144)",
        "(-0.161711, 1.368033, 0.159813)",
        "(-0.161828, 1.363466, 0.158248)",
        "(-0.161828, 1.363466, 0.158248)",
        "(-0.162357, 1.357158, 0.155474)",
        "(-0.162737, 1.353388, 0.153299)",
        "(-0.163115, 1.349750, 0.150674)",
        "(-0.163471, 1.346281, 0.147627)",
        "(-0.163471, 1.346281, 0.147627)",
        "(-0.164186, 1.341431, 0.142313)",
        "(-0.164879, 1.338284, 0.138190)",
        "(-0.165495, 1.335246, 0.133915)",
        "(-0.165495, 1.335246, 0.133915)",
        "(-0.166008, 1.332455, 0.129527)",
        "(-0.166512, 1.328615, 0.122759)",
        "(-0.166769, 1.326197, 0.118071)",
        "(-0.167015, 1.324144, 0.113479)",
        "(-0.167384, 1.322419, 0.108998)",
        "(-0.167384, 1.322419, 0.108998)",
        "(-0.167965, 1.320154, 0.102473)",
        "(-0.168348, 1.319006, 0.098437)",
        "(-0.168683, 1.318257, 0.094808)",
        "(-0.168683, 1.318257, 0.094808)",
        "(-0.168872, 1.318007, 0.091547)",
        "(-0.169258, 1.318287, 0.086904)",
        "(-0.169444, 1.318821, 0.083818)",
        "(-0.169818, 1.319830, 0.080806)",
        "(-0.169818, 1.319830, 0.080806)",
        "(-0.170280, 1.321447, 0.077923)",
        "(-0.171156, 1.324465, 0.073446)",
        "(-0.171659, 1.326862, 0.070336)",
        "(-0.172299, 1.329632, 0.067155)",
        "(-0.172299, 1.329632, 0.067155)",
        "(-0.172792, 1.332799, 0.063975)",
        "(-0.173352, 1.338289, 0.059233)",
        "(-0.173650, 1.342486, 0.056132)",
        "(-0.173787, 1.347121, 0.053232)",
        "(-0.174004, 1.352329, 0.050592)",
        "(-0.174004, 1.352329, 0.050592)",
        "(-0.174259, 1.360713, 0.046827)",
        "(-0.174421, 1.366707, 0.044649)",
        "(-0.174499, 1.373168, 0.043057)",
        "(-0.174499, 1.373168, 0.043057)",
        "(-0.174571, 1.379877, 0.041883)",
        "(-0.174580, 1.390019, 0.040645)",
        "(-0.174668, 1.396881, 0.040181)",
        "(-0.174930, 1.403746, 0.040077)",
        "(-0.174930, 1.403746, 0.040077)",
        "(-0.175368, 1.413807, 0.040353)",
        "(-0.175531, 1.420168, 0.040505)",
        "(-0.175784, 1.426182, 0.040913)",
        "(-0.176108, 1.432102, 0.041762)",
        "(-0.176108, 1.432102, 0.041762)",
        "(-0.176329, 1.437668, 0.042965)",
        "(-0.176098, 1.445062, 0.045081)",
        "(-0.175829, 1.449643, 0.046918)",
        "(-0.175841, 1.453866, 0.049282)",
        "(-0.176289, 1.457775, 0.052097)",
        "(-0.176289, 1.457775, 0.052097)",
        "(-0.176448, 1.463142, 0.056602)",
        "(-0.176309, 1.466417, 0.059837)",
        "(-0.176220, 1.469608, 0.063448)",
        "(-0.176183, 1.472551, 0.067243)",
        "(-0.176183, 1.472551, 0.067243)",
        "(-0.175980, 1.476223, 0.072900)",
        "(-0.175913, 1.478301, 0.076781)",
        "(-0.175977, 1.480156, 0.080834)",
        "(-0.175995, 1.481788, 0.085037)",
        "(-0.175995, 1.481788, 0.085037)",
        "(-0.175826, 1.483581, 0.091582)",
        "(-0.175521, 1.484434, 0.096060)",
        "(-0.174894, 1.484880, 0.100572)",
        "(-0.174104, 1.485031, 0.105200)",
        "(-0.174104, 1.485031, 0.105200)",
        "(-0.173049, 1.484688, 0.112330)",
        "(-0.172196, 1.483878, 0.117017)",
        "(-0.171411, 1.482556, 0.121814)",
        "(-0.170921, 1.480453, 0.126629)",
        "(-0.170921, 1.480453, 0.126629)",
        "(-0.171471, 1.475945, 0.134217)",
        "(-0.172307, 1.472802, 0.139202)",
        "(-0.172763, 1.469571, 0.143744)",
        "(-0.172911, 1.466348, 0.147980)",
        "(-0.172911, 1.466348, 0.147980)",
        "(-0.173341, 1.461941, 0.154251)",
        "(-0.173566, 1.459020, 0.158232)",
        "(-0.173668, 1.455998, 0.161829)",
        "(-0.173626, 1.452795, 0.165148)",
        "(-0.173626, 1.452795, 0.165148)",
        "(-0.173592, 1.447581, 0.169671)",
        "(-0.173535, 1.443943, 0.172598)",
        "(-0.173244, 1.439946, 0.175409)",
        "(-0.172921, 1.435458, 0.178057)",
        "(-0.172921, 1.435458, 0.178057)",
        "(-0.172195, 1.427896, 0.181647)",
        "(-0.171502, 1.422111, 0.183720)",
        "(-0.170853, 1.415569, 0.185574)",
        "(-0.170628, 1.408388, 0.187500)",
        "(-0.170628, 1.408388, 0.187500)",
        "(-0.170987, 1.397280, 0.190100)",
        "(-0.170963, 1.389820, 0.191557)",
        "(-0.170849, 1.382600, 0.192718)",
        "(-0.170814, 1.375852, 0.193733)",
        "(-0.170814, 1.375852, 0.193733)",
        "(-0.170819, 1.366785, 0.194844)",
        "(-0.170649, 1.358220, 0.195510)",
        "(-0.170339, 1.353141, 0.195411)",
        "(-0.170339, 1.353141, 0.195411)",
        "(-0.169949, 1.350890, 0.195004)",
        "(-0.169544, 1.343889, 0.193865)",
        "(-0.169385, 1.339393, 0.192670)",
        "(-0.168859, 1.334960, 0.191099)",
        "(-0.168859, 1.334960, 0.191099)",
        "(-0.167888, 1.330566, 0.189141)",
        "(-0.166058, 1.324111, 0.185648)",
        "(-0.164958, 1.320276, 0.183269)",
        "(-0.163917, 1.316788, 0.180712)",
        "(-0.163917, 1.316788, 0.180712)",
        "(-0.162894, 1.313539, 0.177822)",
        "(-0.161929, 1.310040, 0.173577)",
        "(-0.161471, 1.308236, 0.170599)",
        "(-0.160458, 1.306480, 0.167346)",
        "(-0.159421, 1.304958, 0.163961)",
        "(-0.159421, 1.304958, 0.163961)",
        "(-0.158297, 1.303569, 0.158996)",
        "(-0.157802, 1.303043, 0.155435)",
        "(-0.157222, 1.302671, 0.151566)",
        "(-0.156678, 1.302641, 0.147517)",
        "(-0.156678, 1.302641, 0.147517)",
        "(-0.155910, 1.303556, 0.141359)",
        "(-0.155370, 1.304633, 0.137085)",
        "(-0.154899, 1.306268, 0.132705)",
        "(-0.154497, 1.308614, 0.128340)",
        "(-0.154497, 1.308614, 0.128340)",
        "(-0.154267, 1.313434, 0.121758)",
        "(-0.154142, 1.317160, 0.117463)",
        "(-0.154008, 1.321351, 0.113252)",
        "(-0.153907, 1.325735, 0.109114)",
        "(-0.153907, 1.325735, 0.109114)",
        "(-0.154076, 1.332907, 0.103328)",
        "(-0.154298, 1.337912, 0.099749)",
        "(-0.154226, 1.342985, 0.096319)",
        "(-0.154226, 1.342985, 0.096319)",
        "(-0.154333, 1.348114, 0.093006)",
        "(-0.154921, 1.356084, 0.088560)",
        "(-0.155107, 1.361487, 0.085829)",
        "(-0.155221, 1.366867, 0.083237)",
        "(-0.155221, 1.366867, 0.083237)",
        "(-0.155435, 1.372261, 0.080893)",
        "(-0.156294, 1.380471, 0.078165)",
        "(-0.156786, 1.385882, 0.076799)",
        "(-0.157375, 1.391180, 0.076026)",
        "(-0.158054, 1.396379, 0.076167)",
        "(-0.158054, 1.396379, 0.076167)",
        "(-0.159172, 1.403585, 0.077968)",
        "(-0.159669, 1.408094, 0.079857)",
        "(-0.159591, 1.412502, 0.082134)",
        "(-0.159591, 1.412502, 0.082134)",
        "(-0.159133, 1.416869, 0.084802)",
        "(-0.158551, 1.423582, 0.089726)",
        "(-0.158340, 1.428059, 0.093513)",
        "(-0.158116, 1.432358, 0.097625)",
        "(-0.158116, 1.432358, 0.097625)",
        "(-0.157696, 1.436455, 0.102049)",
        "(-0.157043, 1.441918, 0.109138)",
        "(-0.156803, 1.445186, 0.114188)",
        "(-0.156485, 1.448365, 0.119707)",
        "(-0.156485, 1.448365, 0.119707)",
        "(-0.156253, 1.451270, 0.125143)",
        "(-0.155576, 1.454689, 0.132858)",
        "(-0.155384, 1.456547, 0.137768)",
        "(-0.155529, 1.458187, 0.142705)",
        "(-0.155529, 1.458187, 0.142705)",
        "(-0.155600, 1.459385, 0.147518)",
        "(-0.155487, 1.460210, 0.154476)",
        "(-0.155651, 1.460138, 0.158941)",
        "(-0.155962, 1.459456, 0.163029)",
        "(-0.155962, 1.459456, 0.163029)",
        "(-0.155807, 1.458450, 0.166835)",
        "(-0.155443, 1.456318, 0.172137)",
        "(-0.155369, 1.454228, 0.175286)",
        "(-0.155532, 1.451716, 0.178212)",
        "(-0.155532, 1.451716, 0.178212)",
        "(-0.155812, 1.448725, 0.181029)",
        "(-0.155767, 1.443286, 0.185062)",
        "(-0.155397, 1.439131, 0.187500)",
        "(-0.154989, 1.434658, 0.189839)",
        "(-0.154718, 1.429883, 0.192061)",
        "(-0.154718, 1.429883, 0.192061)",
        "(-0.154515, 1.422230, 0.195366)",
        "(-0.154406, 1.416854, 0.197442)",
        "(-0.154267, 1.411104, 0.199259)",
        "(-0.154267, 1.411104, 0.199259)",
        "(-0.154119, 1.405045, 0.200834)",
        "(-0.153581, 1.395386, 0.202586)",
        "(-0.153401, 1.388923, 0.203550)",
        "(-0.153243, 1.382530, 0.204321)",
        "(-0.153243, 1.382530, 0.204321)",
        "(-0.152799, 1.376119, 0.204839)",
        "(-0.151581, 1.366624, 0.204937)",
        "(-0.150904, 1.360469, 0.204551)",
        "(-0.150480, 1.354650, 0.203912)",
        "(-0.150046, 1.349357, 0.203210)",
        "(-0.150046, 1.349357, 0.203210)",
        "(-0.149380, 1.341957, 0.201723)",
        "(-0.149131, 1.337327, 0.200520)",
        "(-0.148935, 1.333159, 0.199469)",
        "(-0.148791, 1.329324, 0.198423)",
        "(-0.148791, 1.329324, 0.198423)",
        "(-0.148140, 1.324129, 0.196603)",
        "(-0.147700, 1.321095, 0.195144)",
        "(-0.147337, 1.318268, 0.193459)",
        "(-0.147337, 1.318268, 0.193459)",
        "(-0.147000, 1.315639, 0.191549)",
        "(-0.146318, 1.311763, 0.188060)",
        "(-0.145719, 1.309064, 0.185140)",
        "(-0.145365, 1.306690, 0.181774)",
        "(-0.145365, 1.306690, 0.181774)",
        "(-0.145354, 1.304711, 0.178039)",
        "(-0.145474, 1.301691, 0.171360)",
        "(-0.145564, 1.299562, 0.166503)",
        "(-0.145473, 1.297430, 0.161667)",
        "(-0.145473, 1.297430, 0.161667)",
        "(-0.145032, 1.295437, 0.156931)",
        "(-0.144989, 1.293109, 0.149672)",
        "(-0.145216, 1.292070, 0.144791)",
        "(-0.145601, 1.291338, 0.139861)",
        "(-0.145601, 1.291338, 0.139861)",
        "(-0.146020, 1.290854, 0.134856)",
        "(-0.147077, 1.290954, 0.127180)",
        "(-0.147975, 1.291658, 0.122136)",
        "(-0.148982, 1.292826, 0.117049)",
        "(-0.148982, 1.292826, 0.117049)",
        "(-0.149825, 1.294504, 0.111927)",
        "(-0.151096, 1.297970, 0.104146)",
        "(-0.152210, 1.301023, 0.099123)",
        "(-0.153352, 1.304552, 0.094224)",
        "(-0.153352, 1.304552, 0.094224)",
        "(-0.154292, 1.308439, 0.089518)",
        "(-0.155738, 1.315278, 0.083057)",
        "(-0.156752, 1.320085, 0.079028)",
        "(-0.158106, 1.325322, 0.075128)",
        "(-0.158106, 1.325322, 0.075128)",
        "(-0.160378, 1.334111, 0.069867)",
        "(-0.161851, 1.340078, 0.066461)",
        "(-0.163190, 1.346283, 0.063262)",
        "(-0.164565, 1.352598, 0.060301)",
        "(-0.164565, 1.352598, 0.060301)",
        "(-0.165789, 1.359173, 0.057699)",
        "(-0.167644, 1.369526, 0.054460)",
        "(-0.168565, 1.376443, 0.052550)",
        "(-0.169585, 1.383350, 0.051034)",
        "(-0.169585, 1.383350, 0.051034)",
        "(-0.170990, 1.390331, 0.049933)",
        "(-0.172781, 1.400523, 0.048743)",
        "(-0.174015, 1.407174, 0.048253)",
        "(-0.175286, 1.413635, 0.047960)",
        "(-0.175286, 1.413635, 0.047960)",
        "(-0.176576, 1.419786, 0.047858)",
        "(-0.178932, 1.428509, 0.048285)",
        "(-0.180302, 1.434017, 0.048832)",
        "(-0.181380, 1.439456, 0.049671)",
        "(-0.181380, 1.439456, 0.049671)",
        "(-0.182380, 1.444685, 0.050772)",
        "(-0.183366, 1.451859, 0.052971)",
        "(-0.184169, 1.456517, 0.054998)",
        "(-0.184911, 1.461009, 0.057355)",
        "(-0.184911, 1.461009, 0.057355)",
        "(-0.185534, 1.465309, 0.060084)",
        "(-0.186408, 1.471177, 0.064726)",
        "(-0.186723, 1.474626, 0.068129)",
        "(-0.187110, 1.477692, 0.071817)",
        "(-0.187110, 1.477692, 0.071817)",
        "(-0.187257, 1.480305, 0.075672)",
        "(-0.187139, 1.483349, 0.081682)",
        "(-0.187074, 1.485046, 0.085936)",
        "(-0.186874, 1.486426, 0.090262)",
        "(-0.186874, 1.486426, 0.090262)",
        "(-0.186733, 1.487508, 0.094606)",
        "(-0.186594, 1.488518, 0.101097)",
        "(-0.186381, 1.488756, 0.105362)",
        "(-0.186216, 1.488570, 0.109574)",
        "(-0.186216, 1.488570, 0.109574)",
        "(-0.185883, 1.488024, 0.113637)",
        "(-0.184808, 1.486579, 0.119382)",
        "(-0.183979, 1.485152, 0.122926)",
        "(-0.183277, 1.483251, 0.126127)",
        "(-0.183277, 1.483251, 0.126127)",
        "(-0.182542, 1.480763, 0.129009)",
        "(-0.181301, 1.475783, 0.132836)",
        "(-0.180242, 1.471915, 0.135310)",
        "(-0.179003, 1.467753, 0.137845)",
        "(-0.179003, 1.467753, 0.137845)",
        "(-0.177756, 1.463399, 0.140373)",
        "(-0.175774, 1.456447, 0.143995)",
        "(-0.174712, 1.451632, 0.146325)",
        "(-0.173708, 1.446793, 0.148620)",
        "(-0.173708, 1.446793, 0.148620)",
        "(-0.172788, 1.442017, 0.150940)",
        "(-0.171405, 1.434727, 0.154316)",
        "(-0.170632, 1.429386, 0.156421)",
        "(-0.169996, 1.423800, 0.158344)",
        "(-0.169996, 1.423800, 0.158344)",
        "(-0.169339, 1.418186, 0.160102)",
        "(-0.168037, 1.409433, 0.162392)",
        "(-0.167460, 1.403574, 0.163598)",
        "(-0.167235, 1.397786, 0.164509)",
        "(-0.167235, 1.397786, 0.164509)",
        "(-0.166907, 1.392060, 0.164949)",
        "(-0.166203, 1.383580, 0.164991)",
        "(-0.165952, 1.378158, 0.164664)",
        "(-0.165501, 1.372781, 0.163995)",
        "(-0.165501, 1.372781, 0.163995)",
        "(-0.165027, 1.367139, 0.162782)",
        "(-0.164601, 1.358138, 0.160386)",
        "(-0.164468, 1.351837, 0.158422)",
        "(-0.164045, 1.345478, 0.156174)",
        "(-0.164045, 1.345478, 0.156174)",
        "(-0.163190, 1.336159, 0.152009)",
        "(-0.162735, 1.330234, 0.148774)",
        "(-0.162456, 1.324708, 0.145248)",
        "(-0.162040, 1.319671, 0.141594)",
        "(-0.162040, 1.319671, 0.141594)",
        "(-0.161459, 1.315201, 0.137895)",
        "(-0.160614, 1.309674, 0.132132)",
        "(-0.160071, 1.306646, 0.128086)",
        "(-0.159904, 1.304354, 0.124006)",
        "(-0.159904, 1.304354, 0.124006)",
        "(-0.159905, 1.302743, 0.119880)",
        "(-0.160088, 1.301312, 0.113446)",
        "(-0.160409, 1.301238, 0.109049)",
        "(-0.160992, 1.301696, 0.104675)",
        "(-0.160992, 1.301696, 0.104675)",
        "(-0.161708, 1.302758, 0.100143)",
        "(-0.162678, 1.305321, 0.093395)",
        "(-0.163309, 1.307696, 0.089067)",
        "(-0.163927, 1.310309, 0.084649)",
        "(-0.163927, 1.310309, 0.084649)",
        "(-0.164712, 1.313238, 0.080174)",
        "(-0.165882, 1.318413, 0.073673)",
        "(-0.166741, 1.322175, 0.069443)",
        "(-0.167594, 1.326167, 0.065285)",
        "(-0.168001, 1.328357, 0.063326)",
        "(-0.168001, 1.328357, 0.063326)",
        "(-0.169609, 1.337361, 0.055563)",
        "(-0.170360, 1.342292, 0.052015)",
        "(-0.171156, 1.347649, 0.048926)",
        "(-0.171156, 1.347649, 0.048926)",
        "(-0.171799, 1.353358, 0.046268)",
        "(-0.172540, 1.361869, 0.042593)",
        "(-0.173144, 1.367760, 0.040568)",
        "(-0.174018, 1.374140, 0.039332)",
        "(-0.174018, 1.374140, 0.039332)",
        "(-0.174762, 1.380613, 0.038431)",
        "(-0.175258, 1.390046, 0.037252)",
        "(-0.175835, 1.396367, 0.036820)",
        "(-0.176642, 1.402776, 0.036979)",
        "(-0.176642, 1.402776, 0.036979)",
        "(-0.177547, 1.409081, 0.037272)",
        "(-0.178843, 1.418321, 0.038472)",
        "(-0.179640, 1.424306, 0.039606)",
        "(-0.180611, 1.430204, 0.041156)",
        "(-0.180611, 1.430204, 0.041156)",
        "(-0.181902, 1.435879, 0.043144)",
        "(-0.183646, 1.443683, 0.046542)",
        "(-0.184614, 1.448414, 0.049098)",
        "(-0.185373, 1.452872, 0.051911)",
        "(-0.185373, 1.452872, 0.051911)",
        "(-0.186135, 1.456756, 0.055097)",
        "(-0.187339, 1.462078, 0.060411)",
        "(-0.188082, 1.465145, 0.064200)",
        "(-0.188578, 1.467832, 0.068263)",
        "(-0.188578, 1.467832, 0.068263)",
        "(-0.189045, 1.470222, 0.072498)",
        "(-0.189789, 1.472996, 0.079408)",
        "(-0.190235, 1.474320, 0.084151)",
        "(-0.190329, 1.475266, 0.088953)",
        "(-0.190329, 1.475266, 0.088953)",
        "(-0.190102, 1.475788, 0.093861)",
        "(-0.189700, 1.475505, 0.101410)",
        "(-0.189451, 1.474680, 0.106678)",
        "(-0.188878, 1.473276, 0.112230)",
        "(-0.188878, 1.473276, 0.112230)",
        "(-0.188131, 1.471371, 0.118202)",
        "(-0.187296, 1.467588, 0.127504)",
        "(-0.186367, 1.464701, 0.133557)",
        "(-0.184984, 1.461826, 0.139557)",
        "(-0.184984, 1.461826, 0.139557)",
        "(-0.183416, 1.459111, 0.145459)",
        "(-0.181128, 1.454944, 0.153524)",
        "(-0.179664, 1.452281, 0.158403)",
        "(-0.178622, 1.449646, 0.162997)",
        "(-0.178622, 1.449646, 0.162997)",
        "(-0.177751, 1.446960, 0.167375)",
        "(-0.176989, 1.442781, 0.173606)",
        "(-0.176641, 1.439610, 0.177507)",
        "(-0.176336, 1.435878, 0.181045)",
        "(-0.176336, 1.435878, 0.181045)",
        "(-0.176011, 1.431712, 0.184121)",
        "(-0.175225, 1.424852, 0.187733)",
        "(-0.174600, 1.420098, 0.189547)",
        "(-0.174238, 1.415341, 0.191046)",
        "(-0.174238, 1.415341, 0.191046)",
        "(-0.174056, 1.410771, 0.192245)",
        "(-0.173753, 1.404231, 0.193272)",
        "(-0.173520, 1.400077, 0.193344)",
        "(-0.173608, 1.395908, 0.193202)",
        "(-0.173608, 1.395908, 0.193202)",
        "(-0.173864, 1.391816, 0.192563)",
        "(-0.174250, 1.385453, 0.190911)",
        "(-0.174489, 1.381113, 0.189479)",
        "(-0.174557, 1.376626, 0.187721)",
        "(-0.174557, 1.376626, 0.187721)",
        "(-0.174495, 1.371857, 0.185593)",
        "(-0.174301, 1.364025, 0.181836)",
        "(-0.174278, 1.358471, 0.179001)",
        "(-0.174109, 1.352720, 0.175956)",
        "(-0.174109, 1.352720, 0.175956)",
        "(-0.173756, 1.346706, 0.172700)",
        "(-0.173159, 1.337892, 0.167637)",
        "(-0.172757, 1.331978, 0.163962)",
        "(-0.171918, 1.325885, 0.160031)",
        "(-0.171918, 1.325885, 0.160031)",
        "(-0.171001, 1.319949, 0.156110)",
        "(-0.170239, 1.312566, 0.150442)",
        "(-0.169821, 1.308439, 0.146455)",
        "(-0.169536, 1.304775, 0.142080)",
        "(-0.169536, 1.304775, 0.142080)",
        "(-0.169342, 1.301969, 0.137626)",
        "(-0.170076, 1.299661, 0.130711)",
        "(-0.170945, 1.299296, 0.125866)",
        "(-0.172177, 1.300028, 0.120920)",
        "(-0.172177, 1.300028, 0.120920)",
        "(-0.173689, 1.301754, 0.115718)",
        "(-0.175543, 1.305524, 0.108203)",
        "(-0.176935, 1.308996, 0.103007)",
        "(-0.178268, 1.313049, 0.097650)",
        "(-0.178268, 1.313049, 0.097650)",
        "(-0.179831, 1.317495, 0.092061)",
        "(-0.182288, 1.325183, 0.083716)",
        "(-0.184183, 1.330896, 0.078187)",
        "(-0.185940, 1.336980, 0.072759)",
        "(-0.185940, 1.336980, 0.072759)",
        "(-0.187854, 1.343416, 0.067424)",
        "(-0.191587, 1.353739, 0.060026)",
        "(-0.193924, 1.360937, 0.055429)",
        "(-0.195833, 1.368271, 0.051184)",
        "(-0.195833, 1.368271, 0.051184)",
        "(-0.197783, 1.375840, 0.047351)",
        "(-0.200147, 1.387710, 0.042897)",
        "(-0.201108, 1.395497, 0.040546)",
        "(-0.201801, 1.403375, 0.038891)",
        "(-0.201801, 1.403375, 0.038891)",
        "(-0.202760, 1.411456, 0.038068)",
        "(-0.204167, 1.423565, 0.037939)",
        "(-0.204909, 1.431640, 0.038545)",
        "(-0.205430, 1.439769, 0.039738)",
        "(-0.205430, 1.439769, 0.039738)",
        "(-0.205607, 1.447643, 0.041295)",
        "(-0.205918, 1.459009, 0.044349)",
        "(-0.206219, 1.466140, 0.046918)",
        "(-0.206540, 1.472873, 0.049818)",
        "(-0.206540, 1.472873, 0.049818)",
        "(-0.206842, 1.479125, 0.053031)",
        "(-0.206697, 1.486997, 0.058235)",
        "(-0.206770, 1.491657, 0.061973)",
        "(-0.207086, 1.495542, 0.066144)",
        "(-0.207086, 1.495542, 0.066144)",
        "(-0.207194, 1.498908, 0.070630)",
        "(-0.207295, 1.502686, 0.077551)",
        "(-0.207324, 1.504440, 0.082233)",
        "(-0.207438, 1.505709, 0.086948)",
        "(-0.207438, 1.505709, 0.086948)",
        "(-0.207533, 1.506500, 0.091615)",
        "(-0.207298, 1.506272, 0.098300)",
        "(-0.207240, 1.505260, 0.102671)",
        "(-0.206922, 1.503750, 0.107103)",
        "(-0.206922, 1.503750, 0.107103)",
        "(-0.206211, 1.501767, 0.111613)",
        "(-0.204640, 1.497648, 0.118288)",
        "(-0.203469, 1.494290, 0.122566)",
        "(-0.201960, 1.490556, 0.126667)",
        "(-0.201960, 1.490556, 0.126667)",
        "(-0.200203, 1.486283, 0.130414)",
        "(-0.198821, 1.479525, 0.135734)",
        "(-0.198527, 1.475191, 0.139176)",
        "(-0.198077, 1.470962, 0.142464)",
        "(-0.198077, 1.470962, 0.142464)",
        "(-0.197099, 1.466525, 0.145360)",
        "(-0.194827, 1.459277, 0.149321)",
        "(-0.193520, 1.453794, 0.151815)",
        "(-0.191797, 1.447817, 0.154313)",
        "(-0.191797, 1.447817, 0.154313)",
        "(-0.189526, 1.441424, 0.156726)",
        "(-0.185849, 1.431399, 0.160180)",
        "(-0.183955, 1.424683, 0.162462)",
        "(-0.182411, 1.418405, 0.164937)",
        "(-0.182411, 1.418405, 0.164937)",
        "(-0.180753, 1.412398, 0.167268)",
        "(-0.177932, 1.403590, 0.170127)",
        "(-0.176372, 1.398159, 0.171661)",
        "(-0.175363, 1.393074, 0.172912)",
        "(-0.175363, 1.393074, 0.172912)",
        "(-0.174827, 1.388193, 0.173729)",
        "(-0.173915, 1.381055, 0.174086)",
        "(-0.173455, 1.376172, 0.173870)",
        "(-0.173455, 1.376172, 0.173870)",
        "(-0.173226, 1.371108, 0.172957)",
        "(-0.173151, 1.365869, 0.171686)",
        "(-0.173300, 1.357966, 0.169217)",
        "(-0.173577, 1.352755, 0.167151)",
        "(-0.173957, 1.347737, 0.164750)",
        "(-0.173957, 1.347737, 0.164750)",
        "(-0.174186, 1.342976, 0.162188)",
        "(-0.174383, 1.336292, 0.158028)",
        "(-0.174401, 1.332102, 0.154832)",
        "(-0.174521, 1.328084, 0.151267)",
        "(-0.174679, 1.324401, 0.147343)",
        "(-0.174679, 1.324401, 0.147343)",
        "(-0.175219, 1.319761, 0.141014)",
        "(-0.175533, 1.317148, 0.136584)",
        "(-0.175998, 1.315154, 0.131936)",
        "(-0.175998, 1.315154, 0.131936)",
        "(-0.176539, 1.313766, 0.127357)",
        "(-0.177315, 1.313020, 0.122758)",
        "(-0.178263, 1.312801, 0.115729)",
        "(-0.178707, 1.313341, 0.111090)",
        "(-0.178707, 1.313341, 0.111090)",
        "(-0.179012, 1.314460, 0.106614)",
        "(-0.179548, 1.317506, 0.100366)",
        "(-0.179802, 1.320129, 0.096381)",
        "(-0.179944, 1.323238, 0.092643)",
        "(-0.179944, 1.323238, 0.092643)",
        "(-0.180265, 1.326752, 0.089121)",
        "(-0.180319, 1.332642, 0.084378)",
        "(-0.180445, 1.336997, 0.081549)",
        "(-0.180589, 1.341663, 0.079069)",
        "(-0.180589, 1.341663, 0.079069)",
        "(-0.180832, 1.346635, 0.076931)",
        "(-0.180517, 1.354228, 0.074212)",
        "(-0.179935, 1.359084, 0.072413)",
        "(-0.179388, 1.363887, 0.070932)",
        "(-0.179388, 1.363887, 0.070932)",
        "(-0.178915, 1.368926, 0.069753)",
        "(-0.178066, 1.376575, 0.068011)",
        "(-0.177524, 1.381794, 0.066905)",
        "(-0.177453, 1.387070, 0.066046)",
        "(-0.177453, 1.387070, 0.066046)",
        "(-0.177612, 1.392331, 0.065377)",
        "(-0.177286, 1.400280, 0.064654)",
        "(-0.176829, 1.405412, 0.064329)",
        "(-0.176151, 1.410576, 0.064391)",
        "(-0.176151, 1.410576, 0.064391)",
        "(-0.175374, 1.415888, 0.064893)",
        "(-0.173921, 1.423873, 0.066165)",
        "(-0.173319, 1.429211, 0.067343)",
        "(-0.173441, 1.434651, 0.069006)",
        "(-0.173441, 1.434651, 0.069006)",
        "(-0.173864, 1.440047, 0.070915)",
        "(-0.174179, 1.447720, 0.074211)",
        "(-0.174512, 1.452483, 0.076788)",
        "(-0.175148, 1.457003, 0.079641)",
        "(-0.175148, 1.457003, 0.079641)",
        "(-0.175649, 1.461085, 0.082818)",
        "(-0.175828, 1.466266, 0.088132)",
        "(-0.175849, 1.469201, 0.092183)",
        "(-0.175749, 1.471613, 0.096482)",
        "(-0.175749, 1.471613, 0.096482)",
        "(-0.175491, 1.473436, 0.100841)",
        "(-0.175302, 1.475318, 0.107686)",
        "(-0.175199, 1.476034, 0.112375)",
        "(-0.174871, 1.476206, 0.116950)",
        "(-0.174871, 1.476206, 0.116950)",
        "(-0.174223, 1.475873, 0.121283)",
        "(-0.173249, 1.474349, 0.127407)",
        "(-0.172635, 1.472833, 0.131337)",
        "(-0.172045, 1.470951, 0.135040)",
        "(-0.172045, 1.470951, 0.135040)",
        "(-0.171590, 1.468855, 0.138602)",
        "(-0.170539, 1.465059, 0.143195)",
        "(-0.169741, 1.462029, 0.145650)",
        "(-0.169067, 1.458587, 0.147739)",
        "(-0.169067, 1.458587, 0.147739)",
        "(-0.168511, 1.454811, 0.149546)",
        "(-0.167397, 1.448714, 0.151772)",
        "(-0.166324, 1.444452, 0.153202)",
        "(-0.165331, 1.440112, 0.154596)",
        "(-0.165331, 1.440112, 0.154596)",
        "(-0.164197, 1.435671, 0.156072)",
        "(-0.162374, 1.428907, 0.158354)",
        "(-0.161218, 1.424524, 0.159801)",
        "(-0.160174, 1.420183, 0.161019)",
        "(-0.160174, 1.420183, 0.161019)",
        "(-0.159342, 1.415775, 0.162041)",
        "(-0.157916, 1.409014, 0.163038)",
        "(-0.156799, 1.404386, 0.163371)",
        "(-0.155561, 1.399698, 0.163317)",
        "(-0.155561, 1.399698, 0.163317)",
        "(-0.154380, 1.394925, 0.163042)",
        "(-0.152531, 1.387485, 0.162273)",
        "(-0.151165, 1.382487, 0.161503)",
        "(-0.149751, 1.377635, 0.160517)",
        "(-0.149751, 1.377635, 0.160517)",
        "(-0.148677, 1.372842, 0.159131)",
        "(-0.147776, 1.366583, 0.156729)",
        "(-0.147227, 1.362468, 0.154777)",
        "(-0.146674, 1.358396, 0.152488)",
        "(-0.146674, 1.358396, 0.152488)",
        "(-0.146264, 1.354370, 0.150033)",
        "(-0.145960, 1.348798, 0.146422)",
        "(-0.146186, 1.345294, 0.143892)",
        "(-0.146441, 1.341792, 0.141245)",
        "(-0.146441, 1.341792, 0.141245)",
        "(-0.146830, 1.338267, 0.138333)",
        "(-0.147255, 1.332874, 0.133439)",
        "(-0.147519, 1.329366, 0.129841)",
        "(-0.147773, 1.326150, 0.125987)",
        "(-0.147773, 1.326150, 0.125987)",
        "(-0.148071, 1.323277, 0.121888)",
        "(-0.148489, 1.319837, 0.115421)",
        "(-0.148876, 1.318410, 0.111086)",
        "(-0.149329, 1.317547, 0.106617)",
        "(-0.149329, 1.317547, 0.106617)",
        "(-0.149781, 1.317302, 0.102028)",
        "(-0.150707, 1.318196, 0.095120)",
        "(-0.151260, 1.319550, 0.090586)",
        "(-0.151877, 1.321471, 0.086039)",
        "(-0.151877, 1.321471, 0.086039)",
        "(-0.152446, 1.323958, 0.081608)",
        "(-0.153289, 1.328928, 0.075275)",
        "(-0.154108, 1.332913, 0.071184)",
        "(-0.154933, 1.337386, 0.067268)",
        "(-0.154933, 1.337386, 0.067268)",
        "(-0.155598, 1.342270, 0.063556)",
        "(-0.156364, 1.350473, 0.058681)",
        "(-0.156755, 1.356396, 0.055888)",
        "(-0.157144, 1.362628, 0.053443)",
        "(-0.157144, 1.362628, 0.053443)",
        "(-0.157431, 1.368925, 0.051400)",
        "(-0.157511, 1.378804, 0.049326)",
        "(-0.157465, 1.385394, 0.048581)",
        "(-0.157284, 1.391914, 0.048148)",
        "(-0.157024, 1.398210, 0.047977)",
        "(-0.157024, 1.398210, 0.047977)",
        "(-0.156623, 1.407449, 0.048240)",
        "(-0.156474, 1.413492, 0.048708)",
        "(-0.156031, 1.419471, 0.049513)",
        "(-0.156031, 1.419471, 0.049513)",
        "(-0.155244, 1.425747, 0.050949)",
        "(-0.154546, 1.435611, 0.054460)",
        "(-0.154477, 1.441944, 0.057327)",
        "(-0.154566, 1.447713, 0.060255)",
        "(-0.154566, 1.447713, 0.060255)",
        "(-0.154598, 1.452982, 0.063269)",
        "(-0.154792, 1.459675, 0.067862)",
        "(-0.155331, 1.463435, 0.071166)",
        "(-0.156034, 1.466527, 0.074619)",
        "(-0.156034, 1.466527, 0.074619)",
        "(-0.156554, 1.468987, 0.078065)",
        "(-0.156838, 1.471572, 0.083268)",
        "(-0.156874, 1.472639, 0.086776)",
        "(-0.156715, 1.473155, 0.090305)",
        "(-0.156715, 1.473155, 0.090305)",
        "(-0.156324, 1.473264, 0.093981)",
        "(-0.155479, 1.472704, 0.099774)",
        "(-0.154665, 1.471850, 0.103747)",
        "(-0.153965, 1.470828, 0.107789)",
        "(-0.153965, 1.470828, 0.107789)",
        "(-0.153274, 1.469690, 0.111813)",
        "(-0.151846, 1.467547, 0.117746)",
        "(-0.150789, 1.465776, 0.121746)",
        "(-0.149652, 1.463731, 0.125823)",
        "(-0.149652, 1.463731, 0.125823)",
        "(-0.147701, 1.459779, 0.131432)",
        "(-0.146511, 1.456704, 0.134713)",
        "(-0.145535, 1.453265, 0.137648)",
        "(-0.144808, 1.449522, 0.140249)",
        "(-0.144808, 1.449522, 0.140249)",
        "(-0.144084, 1.445506, 0.142558)",
        "(-0.142537, 1.438830, 0.145420)",
        "(-0.141589, 1.434191, 0.147078)",
        "(-0.141108, 1.429461, 0.148623)",
        "(-0.141108, 1.429461, 0.148623)",
        "(-0.140846, 1.424667, 0.149982)",
        "(-0.140037, 1.417390, 0.151510)",
        "(-0.139115, 1.412516, 0.152319)",
        "(-0.138298, 1.407871, 0.153110)",
        "(-0.137977, 1.405628, 0.153568)",
        "(-0.137977, 1.405628, 0.153568)",
        "(-0.136457, 1.396794, 0.155447)",
        "(-0.135814, 1.392507, 0.156386)",
        "(-0.135481, 1.388229, 0.157271)",
        "(-0.135481, 1.388229, 0.157271)",
        "(-0.135464, 1.383776, 0.157942)",
        "(-0.135426, 1.376538, 0.158345)",
        "(-0.135375, 1.371336, 0.158273)",
        "(-0.135485, 1.365707, 0.157830)",
        "(-0.135485, 1.365707, 0.157830)",
        "(-0.135540, 1.359739, 0.157223)",
        "(-0.135432, 1.350362, 0.155929)",
        "(-0.135161, 1.343917, 0.154640)",
        "(-0.134874, 1.337362, 0.152971)",
        "(-0.134874, 1.337362, 0.152971)",
        "(-0.134669, 1.330725, 0.150870)",
        "(-0.134464, 1.321214, 0.147508)",
        "(-0.134615, 1.315440, 0.144991)",
        "(-0.134823, 1.310021, 0.142138)",
        "(-0.134823, 1.310021, 0.142138)",
        "(-0.135119, 1.305063, 0.139085)",
        "(-0.135614, 1.298878, 0.134625)",
        "(-0.135689, 1.295171, 0.131376)",
        "(-0.135803, 1.291968, 0.127857)",
        "(-0.135803, 1.291968, 0.127857)",
        "(-0.136266, 1.289539, 0.124232)",
        "(-0.137304, 1.287100, 0.118422)",
        "(-0.137922, 1.286062, 0.114402)",
        "(-0.138398, 1.285484, 0.110165)",
        "(-0.138398, 1.285484, 0.110165)",
        "(-0.138906, 1.285163, 0.105654)",
        "(-0.139756, 1.285939, 0.099196)",
        "(-0.140274, 1.286959, 0.095129)",
        "(-0.140538, 1.288331, 0.091238)",
        "(-0.140538, 1.288331, 0.091238)",
        "(-0.140716, 1.290000, 0.087431)",
        "(-0.141195, 1.293381, 0.081946)",
        "(-0.141836, 1.295910, 0.078166)",
        "(-0.142372, 1.298713, 0.074424)",
        "(-0.142372, 1.298713, 0.074424)",
        "(-0.142888, 1.302172, 0.070924)",
        "(-0.143849, 1.308446, 0.066191)",
        "(-0.144558, 1.313137, 0.063156)",
        "(-0.145167, 1.318458, 0.060454)",
        "(-0.145167, 1.318458, 0.060454)",
        "(-0.145779, 1.324356, 0.058081)",
        "(-0.146993, 1.334175, 0.055067)",
        "(-0.147896, 1.341296, 0.053485)",
        "(-0.148840, 1.348522, 0.052131)",
        "(-0.148840, 1.348522, 0.052131)",
        "(-0.149748, 1.356068, 0.051235)",
        "(-0.150933, 1.367527, 0.050739)",
        "(-0.151734, 1.374978, 0.050528)",
        "(-0.152515, 1.382315, 0.050719)",
        "(-0.152515, 1.382315, 0.050719)",
        "(-0.152934, 1.385954, 0.051094)",
        "(-0.154797, 1.400172, 0.052409)",
        "(-0.155751, 1.407124, 0.053488)",
        "(-0.156944, 1.413904, 0.054885)",
        "(-0.156944, 1.413904, 0.054885)",
        "(-0.158209, 1.420407, 0.056500)",
        "(-0.160277, 1.429475, 0.059210)",
        "(-0.161553, 1.435077, 0.061304)",
        "(-0.162778, 1.440397, 0.063748)",
        "(-0.162778, 1.440397, 0.063748)",
        "(-0.163861, 1.445153, 0.066511)",
        "(-0.165031, 1.451014, 0.070904)",
        "(-0.165649, 1.454366, 0.074117)",
        "(-0.166116, 1.457196, 0.077559)",
        "(-0.166116, 1.457196, 0.077559)",
        "(-0.166249, 1.459423, 0.081214)",
        "(-0.165941, 1.461876, 0.087132)",
        "(-0.165365, 1.463016, 0.091111)",
        "(-0.164599, 1.463661, 0.094949)",
        "(-0.164599, 1.463661, 0.094949)",
        "(-0.163813, 1.463818, 0.098655)",
        "(-0.162519, 1.463174, 0.104017)",
        "(-0.161439, 1.462178, 0.107436)",
        "(-0.160440, 1.460868, 0.110736)",
        "(-0.160440, 1.460868, 0.110736)",
        "(-0.159589, 1.459244, 0.113865)",
        "(-0.157868, 1.456336, 0.118363)",
        "(-0.156613, 1.454090, 0.121388)",
        "(-0.155241, 1.451597, 0.124379)",
        "(-0.155241, 1.451597, 0.124379)",
        "(-0.153784, 1.448843, 0.127345)",
        "(-0.151255, 1.444009, 0.131850)",
        "(-0.149589, 1.440325, 0.134792)",
        "(-0.147745, 1.436369, 0.137667)",
        "(-0.147745, 1.436369, 0.137667)",
        "(-0.145566, 1.432310, 0.140390)",
        "(-0.142667, 1.426088, 0.144151)",
        "(-0.141186, 1.421982, 0.146477)",
        "(-0.140002, 1.417916, 0.148635)",
        "(-0.140002, 1.417916, 0.148635)",
        "(-0.139021, 1.413962, 0.150609)",
        "(-0.137474, 1.408128, 0.153045)",
        "(-0.136071, 1.403862, 0.154248)",
        "(-0.134951, 1.399729, 0.155146)",
        "(-0.134951, 1.399729, 0.155146)",
        "(-0.134102, 1.395327, 0.155901)",
        "(-0.132544, 1.388091, 0.156579)",
        "(-0.131217, 1.383081, 0.156828)",
        "(-0.129990, 1.378108, 0.156942)",
        "(-0.129990, 1.378108, 0.156942)",
        "(-0.129049, 1.373375, 0.156939)",
        "(-0.128012, 1.366814, 0.156674)",
        "(-0.127492, 1.362840, 0.156305)",
        "(-0.127492, 1.362840, 0.156305)",
        "(-0.127316, 1.359349, 0.155896)",
        "(-0.127443, 1.356169, 0.155358)",
        "(-0.127905, 1.351488, 0.153933)",
        "(-0.128358, 1.348355, 0.152441)",
        "(-0.129164, 1.345192, 0.150331)",
        "(-0.129164, 1.345192, 0.150331)",
        "(-0.130769, 1.340247, 0.145811)",
        "(-0.131848, 1.336832, 0.142252)",
        "(-0.132792, 1.333353, 0.137965)",
        "(-0.133741, 1.329910, 0.133042)",
        "(-0.133741, 1.329910, 0.133042)",
        "(-0.134653, 1.326641, 0.127740)",
        "(-0.135837, 1.322311, 0.119342)",
        "(-0.136488, 1.319840, 0.113382)",
        "(-0.137201, 1.317942, 0.107294)",
        "(-0.137201, 1.317942, 0.107294)",
        "(-0.138106, 1.316917, 0.101337)",
        "(-0.139725, 1.316867, 0.092677)",
        "(-0.140891, 1.317556, 0.087143)",
        "(-0.142019, 1.318927, 0.081924)",
        "(-0.142019, 1.318927, 0.081924)",
        "(-0.143273, 1.320956, 0.077237)",
        "(-0.144991, 1.324929, 0.071057)",
        "(-0.146071, 1.327893, 0.067194)",
        "(-0.146939, 1.331284, 0.063788)",
        "(-0.146939, 1.331284, 0.063788)",
        "(-0.147930, 1.335261, 0.060887)",
        "(-0.149319, 1.341784, 0.057132)",
        "(-0.150205, 1.346417, 0.054866)",
        "(-0.150815, 1.351504, 0.053030)",
        "(-0.150815, 1.351504, 0.053030)",
        "(-0.151632, 1.357166, 0.051772)",
        "(-0.153201, 1.366241, 0.050172)",
        "(-0.154246, 1.372668, 0.049333)",
        "(-0.155321, 1.379280, 0.048647)",
        "(-0.155321, 1.379280, 0.048647)",
        "(-0.156356, 1.386058, 0.048144)",
        "(-0.157945, 1.396386, 0.047748)",
        "(-0.159511, 1.403279, 0.047757)",
        "(-0.161368, 1.410228, 0.048141)",
        "(-0.161368, 1.410228, 0.048141)",
        "(-0.163207, 1.417167, 0.048968)",
        "(-0.165365, 1.427317, 0.050791)",
        "(-0.166595, 1.433686, 0.052300)",
        "(-0.167736, 1.439719, 0.054323)",
        "(-0.167736, 1.439719, 0.054323)",
        "(-0.169190, 1.448137, 0.058639)",
        "(-0.169784, 1.453246, 0.061824)",
        "(-0.170001, 1.457679, 0.065561)",
        "(-0.170107, 1.461736, 0.069850)",
        "(-0.170107, 1.461736, 0.069850)",
        "(-0.170132, 1.465294, 0.074549)",
        "(-0.169664, 1.469370, 0.081839)",
        "(-0.168915, 1.471329, 0.086693)",
        "(-0.168084, 1.472710, 0.091519)",
        "(-0.168084, 1.472710, 0.091519)",
        "(-0.167057, 1.473521, 0.096227)",
        "(-0.165265, 1.473781, 0.102877)",
        "(-0.164160, 1.473452, 0.106962)",
        "(-0.162989, 1.472810, 0.110782)",
        "(-0.162989, 1.472810, 0.110782)",
        "(-0.161978, 1.471866, 0.114385)",
        "(-0.160319, 1.469879, 0.119186)",
        "(-0.159084, 1.468155, 0.122074)",
        "(-0.157967, 1.466212, 0.124833)",
        "(-0.157967, 1.466212, 0.124833)",
        "(-0.156952, 1.463844, 0.127314)",
        "(-0.155342, 1.459410, 0.130420)",
        "(-0.154435, 1.455951, 0.132222)",
        "(-0.153674, 1.452278, 0.134019)",
        "(-0.153674, 1.452278, 0.134019)",
        "(-0.153073, 1.448330, 0.135890)",
        "(-0.151964, 1.441861, 0.138856)",
        "(-0.150908, 1.437392, 0.140903)",
        "(-0.149711, 1.432691, 0.142820)",
        "(-0.149711, 1.432691, 0.142820)",
        "(-0.148613, 1.427805, 0.144519)",
        "(-0.147525, 1.420357, 0.147005)",
        "(-0.146826, 1.415361, 0.148453)",
        "(-0.145642, 1.410189, 0.149648)",
        "(-0.145642, 1.410189, 0.149648)",
        "(-0.144254, 1.404902, 0.150723)",
        "(-0.142907, 1.397342, 0.152371)",
        "(-0.142409, 1.392346, 0.153235)",
        "(-0.142134, 1.387214, 0.153692)",
        "(-0.142134, 1.387214, 0.153692)",
        "(-0.141804, 1.381928, 0.153777)",
        "(-0.141092, 1.373830, 0.153309)",
        "(-0.140788, 1.368454, 0.152620)",
        "(-0.140739, 1.363198, 0.151626)",
        "(-0.140739, 1.363198, 0.151626)",
        "(-0.140746, 1.358021, 0.150222)",
        "(-0.140679, 1.350568, 0.147587)",
        "(-0.140637, 1.345898, 0.145410)",
        "(-0.140658, 1.341497, 0.142919)",
        "(-0.140658, 1.341497, 0.142919)",
        "(-0.140775, 1.337313, 0.140153)",
        "(-0.140983, 1.331164, 0.135297)",
        "(-0.141128, 1.327178, 0.131571)",
        "(-0.141260, 1.323458, 0.127616)",
        "(-0.141260, 1.323458, 0.127616)",
        "(-0.141452, 1.320036, 0.123470)",
        "(-0.142036, 1.315484, 0.116814)",
        "(-0.142459, 1.312749, 0.112154)",
        "(-0.142891, 1.310327, 0.107239)",
        "(-0.142891, 1.310327, 0.107239)",
        "(-0.143482, 1.308231, 0.102222)",
        "(-0.144570, 1.305887, 0.094809)",
        "(-0.145254, 1.304544, 0.089883)",
        "(-0.145972, 1.303489, 0.085006)",
        "(-0.145972, 1.303489, 0.085006)",
        "(-0.146838, 1.302733, 0.080095)",
        "(-0.148321, 1.302191, 0.073025)",
        "(-0.149316, 1.302419, 0.068663)",
        "(-0.150107, 1.303103, 0.064568)",
        "(-0.150107, 1.303103, 0.064568)",
        "(-0.151140, 1.305414, 0.058930)",
        "(-0.152012, 1.307846, 0.055661)",
        "(-0.153195, 1.312428, 0.051316)",
        "(-0.153270, 1.314687, 0.050329)",
        "(-0.153270, 1.314687, 0.050329)",
        "(-0.153576, 1.319287, 0.048304)",
        "(-0.154148, 1.327568, 0.046099)",
        "(-0.154588, 1.334055, 0.045107)",
        "(-0.154900, 1.340811, 0.044249)",
        "(-0.154900, 1.340811, 0.044249)",
        "(-0.155167, 1.348229, 0.043719)",
        "(-0.155594, 1.360393, 0.043378)",
        "(-0.156073, 1.369005, 0.043367)",
        "(-0.156738, 1.378177, 0.043629)",
        "(-0.156738, 1.378177, 0.043629)",
        "(-0.157504, 1.387787, 0.044077)",
        "(-0.158821, 1.402645, 0.045006)",
        "(-0.159777, 1.412623, 0.045808)",
        "(-0.160776, 1.422529, 0.046807)",
        "(-0.160776, 1.422529, 0.046807)",
        "(-0.161995, 1.432217, 0.047985)",
        "(-0.163890, 1.445844, 0.049969)",
        "(-0.164961, 1.454162, 0.051443)",
        "(-0.165894, 1.461790, 0.053155)",
        "(-0.166124, 1.465119, 0.054187)",
        "(-0.166124, 1.465119, 0.054187)",
        "(-0.166969, 1.477559, 0.058419)",
        "(-0.167173, 1.482627, 0.061058)",
        "(-0.167380, 1.486850, 0.064092)",
        "(-0.167380, 1.486850, 0.064092)",
        "(-0.167636, 1.490339, 0.067595)",
        "(-0.167633, 1.493907, 0.073608)",
        "(-0.167326, 1.495199, 0.077977)",
        "(-0.167070, 1.495656, 0.082650)",
        "(-0.167070, 1.495656, 0.082650)",
        "(-0.166724, 1.495600, 0.087671)",
        "(-0.165862, 1.494301, 0.095248)",
        "(-0.165181, 1.492610, 0.100182)",
        "(-0.164487, 1.490399, 0.105053)",
        "(-0.164487, 1.490399, 0.105053)",
        "(-0.163543, 1.487615, 0.109730)",
        "(-0.161873, 1.482382, 0.116395)",
        "(-0.160738, 1.478244, 0.120602)",
        "(-0.159751, 1.473730, 0.124371)",
        "(-0.159751, 1.473730, 0.124371)",
        "(-0.158548, 1.469057, 0.127810)",
        "(-0.156510, 1.461758, 0.132058)",
        "(-0.155332, 1.456804, 0.134213)",
        "(-0.154010, 1.451970, 0.135899)",
        "(-0.154010, 1.451970, 0.135899)",
        "(-0.152842, 1.447106, 0.137066)",
        "(-0.151070, 1.439922, 0.138290)",
        "(-0.150189, 1.435490, 0.138861)",
        "(-0.149458, 1.431036, 0.139176)",
        "(-0.149458, 1.431036, 0.139176)",
        "(-0.148577, 1.426479, 0.138989)",
        "(-0.147854, 1.420034, 0.138504)",
        "(-0.147563, 1.415560, 0.137848)",
        "(-0.146955, 1.411205, 0.136939)",
        "(-0.146955, 1.411205, 0.136939)",
        "(-0.146219, 1.406870, 0.135574)",
        "(-0.145935, 1.400628, 0.133027)",
        "(-0.146007, 1.396686, 0.130927)",
        "(-0.145803, 1.393051, 0.128617)",
        "(-0.145803, 1.393051, 0.128617)",
        "(-0.145396, 1.389420, 0.125984)",
        "(-0.145309, 1.384370, 0.121556)",
        "(-0.145488, 1.381371, 0.118360)",
        "(-0.145598, 1.378509, 0.114835)",
        "(-0.145598, 1.378509, 0.114835)",
        "(-0.145714, 1.375799, 0.111072)",
        "(-0.146255, 1.372461, 0.105165)",
        "(-0.146651, 1.370511, 0.101098)",
        "(-0.147063, 1.368790, 0.096924)",
        "(-0.147063, 1.368790, 0.096924)",
        "(-0.147696, 1.367401, 0.092740)",
        "(-0.148946, 1.365787, 0.086195)",
        "(-0.149817, 1.365083, 0.081870)",
        "(-0.150742, 1.364589, 0.077607)",
        "(-0.150742, 1.364589, 0.077607)",
        "(-0.151590, 1.364202, 0.073352)",
        "(-0.152604, 1.364010, 0.067151)",
        "(-0.153201, 1.364309, 0.063208)",
        "(-0.153680, 1.364963, 0.059440)",
        "(-0.153680, 1.364963, 0.059440)",
        "(-0.154338, 1.366132, 0.055820)",
        "(-0.155708, 1.368869, 0.050889)",
        "(-0.156576, 1.371286, 0.047905)",
        "(-0.157245, 1.374119, 0.045098)",
        "(-0.157245, 1.374119, 0.045098)",
        "(-0.157910, 1.377439, 0.042524)",
        "(-0.159255, 1.383628, 0.039392)",
        "(-0.160285, 1.388393, 0.037789)",
        "(-0.161138, 1.393677, 0.036577)",
        "(-0.161138, 1.393677, 0.036577)",
        "(-0.161934, 1.399303, 0.035753)",
        "(-0.163008, 1.408103, 0.035013)",
        "(-0.163837, 1.414272, 0.035082)",
        "(-0.164656, 1.420776, 0.035841)",
        "(-0.164656, 1.420776, 0.035841)",
        "(-0.165387, 1.427384, 0.037135)",
        "(-0.166040, 1.437066, 0.039569)",
        "(-0.166159, 1.443173, 0.041301)",
        "(-0.166366, 1.449009, 0.043179)",
        "(-0.166366, 1.449009, 0.043179)",
        "(-0.166938, 1.454526, 0.045328)",
        "(-0.167998, 1.461891, 0.048828)",
        "(-0.168660, 1.466088, 0.051274)",
        "(-0.169173, 1.469909, 0.053964)",
        "(-0.169173, 1.469909, 0.053964)",
        "(-0.169634, 1.473155, 0.056972)",
        "(-0.170285, 1.477026, 0.061970)",
        "(-0.170277, 1.478928, 0.065524)",
        "(-0.169941, 1.480312, 0.069248)",
        "(-0.169941, 1.480312, 0.069248)",
        "(-0.169329, 1.481158, 0.073216)",
        "(-0.168244, 1.481585, 0.079603)",
        "(-0.167366, 1.481336, 0.083916)",
        "(-0.166277, 1.480539, 0.088153)",
        "(-0.166277, 1.480539, 0.088153)",
        "(-0.165314, 1.479231, 0.092344)",
        "(-0.163782, 1.476633, 0.098656)",
        "(-0.162635, 1.474383, 0.102674)",
        "(-0.161627, 1.471544, 0.106358)",
        "(-0.161627, 1.471544, 0.106358)",
        "(-0.160971, 1.468361, 0.109907)",
        "(-0.159974, 1.462941, 0.114955)",
        "(-0.158810, 1.458984, 0.118072)",
        "(-0.157354, 1.454667, 0.120945)",
        "(-0.157354, 1.454667, 0.120945)",
        "(-0.155989, 1.450243, 0.123626)",
        "(-0.154586, 1.443725, 0.127384)",
        "(-0.153536, 1.439395, 0.129468)",
        "(-0.152591, 1.435138, 0.131110)",
        "(-0.152591, 1.435138, 0.131110)",
        "(-0.151847, 1.430968, 0.132246)",
        "(-0.151238, 1.424949, 0.133338)",
        "(-0.150878, 1.420970, 0.133721)",
        "(-0.150423, 1.416976, 0.133868)",
        "(-0.150423, 1.416976, 0.133868)",
        "(-0.150191, 1.412636, 0.133687)",
        "(-0.150097, 1.405692, 0.133089)",
        "(-0.150122, 1.400794, 0.132584)",
        "(-0.150175, 1.395555, 0.131767)",
        "(-0.150175, 1.395555, 0.131767)",
        "(-0.150343, 1.390044, 0.130670)",
        "(-0.151051, 1.381384, 0.128203)",
        "(-0.151722, 1.375579, 0.125797)",
        "(-0.152078, 1.372863, 0.124334)",
        "(-0.152078, 1.372863, 0.124334)",
        "(-0.153043, 1.365188, 0.119962)",
        "(-0.153356, 1.358577, 0.114871)",
        "(-0.153332, 1.354883, 0.111297)",
        "(-0.153396, 1.351804, 0.107712)",
        "(-0.153396, 1.351804, 0.107712)",
        "(-0.153515, 1.349264, 0.104018)",
        "(-0.153815, 1.346178, 0.098486)",
        "(-0.153998, 1.344572, 0.095030)",
        "(-0.154050, 1.343127, 0.091647)",
        "(-0.154050, 1.343127, 0.091647)",
        "(-0.154031, 1.341751, 0.088261)",
        "(-0.153993, 1.340319, 0.083505)",
        "(-0.154133, 1.339788, 0.080499)",
        "(-0.154364, 1.339449, 0.077340)",
        "(-0.154364, 1.339449, 0.077340)",
        "(-0.154727, 1.339327, 0.074071)",
        "(-0.155451, 1.339660, 0.069326)",
        "(-0.156069, 1.340203, 0.066204)",
        "(-0.156683, 1.341130, 0.063154)",
        "(-0.156683, 1.341130, 0.063154)",
        "(-0.157232, 1.342523, 0.060222)",
        "(-0.158052, 1.345540, 0.055862)",
        "(-0.158493, 1.348286, 0.053029)",
        "(-0.158665, 1.351949, 0.050444)",
        "(-0.158665, 1.351949, 0.050444)",
        "(-0.158888, 1.356320, 0.047947)",
        "(-0.159433, 1.364810, 0.044525)",
        "(-0.159929, 1.371380, 0.042588)",
        "(-0.160359, 1.378527, 0.040861)",
        "(-0.160359, 1.378527, 0.040861)",
        "(-0.160634, 1.386183, 0.039411)",
        "(-0.160628, 1.398119, 0.037828)",
        "(-0.160776, 1.406278, 0.037165)",
        "(-0.161166, 1.414438, 0.036843)",
        "(-0.161166, 1.414438, 0.036843)",
        "(-0.161731, 1.422471, 0.036760)",
        "(-0.162829, 1.434168, 0.037285)",
        "(-0.163608, 1.441873, 0.038104)",
        "(-0.164398, 1.449364, 0.039310)",
        "(-0.164786, 1.452860, 0.040140)",
        "(-0.164786, 1.452860, 0.040140)",
        "(-0.166803, 1.466275, 0.043756)",
        "(-0.168006, 1.472260, 0.046255)",
        "(-0.169125, 1.477583, 0.049179)",
        "(-0.169125, 1.477583, 0.049179)",
        "(-0.169810, 1.482156, 0.052483)",
        "(-0.170117, 1.487583, 0.058264)",
        "(-0.170155, 1.490337, 0.062663)",
        "(-0.170247, 1.492355, 0.067465)",
        "(-0.170247, 1.492355, 0.067465)",
        "(-0.170245, 1.493707, 0.072497)",
        "(-0.169599, 1.494292, 0.080191)",
        "(-0.169110, 1.493701, 0.085187)",
        "(-0.168580, 1.492283, 0.089983)",
        "(-0.168580, 1.492283, 0.089983)",
        "(-0.167970, 1.489964, 0.094429)",
        "(-0.166855, 1.485206, 0.100800)",
        "(-0.166024, 1.481444, 0.105004)",
        "(-0.165120, 1.477340, 0.109042)",
        "(-0.165120, 1.477340, 0.109042)",
        "(-0.163985, 1.473035, 0.112975)",
        "(-0.161686, 1.465947, 0.118515)",
        "(-0.160223, 1.460867, 0.122229)",
        "(-0.158968, 1.455733, 0.125883)",
        "(-0.158968, 1.455733, 0.125883)",
        "(-0.156690, 1.447695, 0.130680)",
        "(-0.155025, 1.442377, 0.133647)",
        "(-0.153653, 1.437317, 0.136280)",
        "(-0.152575, 1.432680, 0.138641)",
        "(-0.152141, 1.430489, 0.139713)",
        "(-0.152141, 1.430489, 0.139713)",
        "(-0.150825, 1.421952, 0.143053)",
        "(-0.150451, 1.417962, 0.144223)",
        "(-0.150238, 1.414127, 0.145163)",
        "(-0.150238, 1.414127, 0.145163)",
        "(-0.150002, 1.410077, 0.145715)",
        "(-0.149009, 1.403534, 0.146052)",
        "(-0.148490, 1.399091, 0.145963)",
        "(-0.148028, 1.394518, 0.145456)",
        "(-0.148028, 1.394518, 0.145456)",
        "(-0.147663, 1.389964, 0.144732)",
        "(-0.147146, 1.383134, 0.142903)",
        "(-0.146847, 1.378668, 0.141267)",
        "(-0.146529, 1.374457, 0.139369)",
        "(-0.146529, 1.374457, 0.139369)",
        "(-0.146295, 1.370417, 0.137178)",
        "(-0.146189, 1.364792, 0.132769)",
        "(-0.146047, 1.361365, 0.129335)",
        "(-0.145971, 1.358254, 0.125552)",
        "(-0.145971, 1.358254, 0.125552)",
        "(-0.146191, 1.355573, 0.121513)",
        "(-0.146601, 1.352143, 0.114971)",
        "(-0.147036, 1.350555, 0.110399)",
        "(-0.147523, 1.349699, 0.105753)",
        "(-0.147523, 1.349699, 0.105753)",
        "(-0.147876, 1.349297, 0.100975)",
        "(-0.148204, 1.349687, 0.093745)",
        "(-0.148253, 1.350910, 0.089277)",
        "(-0.148619, 1.353046, 0.085176)",
        "(-0.148619, 1.353046, 0.085176)",
        "(-0.148997, 1.355888, 0.081301)",
        "(-0.149386, 1.361707, 0.076002)",
        "(-0.149757, 1.366565, 0.072794)",
        "(-0.150085, 1.371963, 0.069772)",
        "(-0.150085, 1.371963, 0.069772)",
        "(-0.150432, 1.377758, 0.066892)",
        "(-0.151086, 1.387241, 0.063202)",
        "(-0.151840, 1.394003, 0.061178)",
        "(-0.152555, 1.400867, 0.059323)",
        "(-0.152555, 1.400867, 0.059323)",
        "(-0.153170, 1.407639, 0.057644)",
        "(-0.154260, 1.417866, 0.055863)",
        "(-0.154957, 1.424676, 0.055157)",
        "(-0.155569, 1.431411, 0.054871)",
        "(-0.155814, 1.434737, 0.055015)",
        "(-0.155814, 1.434737, 0.055015)",
        "(-0.157435, 1.447372, 0.055534)",
        "(-0.158454, 1.453460, 0.056442)",
        "(-0.159370, 1.459235, 0.057680)",
        "(-0.159370, 1.459235, 0.057680)",
        "(-0.159954, 1.464601, 0.059204)",
        "(-0.160901, 1.471934, 0.062096)",
        "(-0.161768, 1.476352, 0.064449)",
        "(-0.162566, 1.480417, 0.067163)",
        "(-0.162566, 1.480417, 0.067163)",
        "(-0.163104, 1.484018, 0.070213)",
        "(-0.163691, 1.488183, 0.075172)",
        "(-0.164088, 1.490208, 0.078791)",
        "(-0.164645, 1.491609, 0.082790)",
        "(-0.164645, 1.491609, 0.082790)",
        "(-0.165003, 1.492496, 0.087216)",
        "(-0.164846, 1.492380, 0.093837)",
        "(-0.164213, 1.491562, 0.098230)",
        "(-0.163424, 1.490260, 0.102581)",
        "(-0.163424, 1.490260, 0.102581)",
        "(-0.162611, 1.488330, 0.106779)",
        "(-0.161298, 1.484266, 0.112890)",
        "(-0.160165, 1.480873, 0.116729)",
        "(-0.158639, 1.476934, 0.120249)",
        "(-0.158639, 1.476934, 0.120249)",
        "(-0.157188, 1.472648, 0.123380)",
        "(-0.155434, 1.466187, 0.127636)",
        "(-0.154639, 1.461890, 0.130059)",
        "(-0.153728, 1.457532, 0.132133)",
        "(-0.153728, 1.457532, 0.132133)",
        "(-0.152645, 1.452985, 0.133870)",
        "(-0.151344, 1.446264, 0.136040)",
        "(-0.150871, 1.441905, 0.137169)",
        "(-0.150728, 1.439614, 0.137489)",
        "(-0.150728, 1.439614, 0.137489)",
        "(-0.150170, 1.432609, 0.138195)",
        "(-0.149216, 1.425168, 0.137996)",
        "(-0.148555, 1.420291, 0.137418)",
        "(-0.147839, 1.415565, 0.136549)",
        "(-0.147839, 1.415565, 0.136549)",
        "(-0.147113, 1.410898, 0.135265)",
        "(-0.146345, 1.403853, 0.132497)",
        "(-0.146290, 1.399471, 0.130185)",
        "(-0.146564, 1.395508, 0.127560)",
        "(-0.146564, 1.395508, 0.127560)",
        "(-0.146781, 1.391881, 0.124818)",
        "(-0.146928, 1.386836, 0.120447)",
        "(-0.146728, 1.383775, 0.117465)",
        "(-0.146697, 1.381207, 0.114554)",
        "(-0.146697, 1.381207, 0.114554)",
        "(-0.146766, 1.378950, 0.111605)",
        "(-0.146683, 1.376057, 0.106872)",
        "(-0.146911, 1.374749, 0.103672)",
        "(-0.147208, 1.373888, 0.100379)",
        "(-0.147208, 1.373888, 0.100379)",
        "(-0.147459, 1.373497, 0.096968)",
        "(-0.147753, 1.373746, 0.091700)",
        "(-0.147813, 1.374461, 0.088194)",
        "(-0.148046, 1.375798, 0.084715)",
        "(-0.148046, 1.375798, 0.084715)",
        "(-0.148447, 1.377828, 0.081248)",
        "(-0.148888, 1.381801, 0.076158)",
        "(-0.149340, 1.385079, 0.072896)",
        "(-0.149734, 1.388612, 0.069606)",
        "(-0.149734, 1.388612, 0.069606)",
        "(-0.150073, 1.392264, 0.066270)",
        "(-0.150825, 1.398281, 0.061524)",
        "(-0.151485, 1.402611, 0.058685)",
        "(-0.152112, 1.407085, 0.056073)",
        "(-0.152112, 1.407085, 0.056073)",
        "(-0.152722, 1.411725, 0.053642)",
        "(-0.153434, 1.419168, 0.050547)",
        "(-0.153993, 1.424484, 0.048857)",
        "(-0.154761, 1.429890, 0.047323)",
        "(-0.154761, 1.429890, 0.047323)",
        "(-0.155727, 1.435316, 0.046044)",
        "(-0.156904, 1.443388, 0.044917)",
        "(-0.157521, 1.448720, 0.044708)",
        "(-0.157839, 1.454153, 0.045045)",
        "(-0.157914, 1.456961, 0.045510)",
        "(-0.157914, 1.456961, 0.045510)",
        "(-0.158650, 1.468305, 0.048479)",
        "(-0.158881, 1.473858, 0.050873)",
        "(-0.158699, 1.479069, 0.053886)",
        "(-0.158699, 1.479069, 0.053886)",
        "(-0.158282, 1.483777, 0.057387)",
        "(-0.157537, 1.489671, 0.063438)",
        "(-0.156936, 1.492935, 0.067973)",
        "(-0.156178, 1.495455, 0.072813)",
        "(-0.156178, 1.495455, 0.072813)",
        "(-0.154849, 1.497369, 0.078056)",
        "(-0.152659, 1.499517, 0.086788)",
        "(-0.151594, 1.500476, 0.092893)",
        "(-0.150339, 1.500684, 0.099190)",
        "(-0.150339, 1.500684, 0.099190)",
        "(-0.148852, 1.500301, 0.105313)",
        "(-0.146809, 1.498840, 0.114354)",
        "(-0.145619, 1.497381, 0.120178)",
        "(-0.144361, 1.495445, 0.125659)",
        "(-0.144361, 1.495445, 0.125659)",
        "(-0.142898, 1.492877, 0.130651)",
        "(-0.140778, 1.487886, 0.137048)",
        "(-0.139521, 1.484162, 0.140880)",
        "(-0.138546, 1.480078, 0.144417)",
        "(-0.138546, 1.480078, 0.144417)",
        "(-0.137941, 1.475693, 0.147602)",
        "(-0.137202, 1.468395, 0.151802)",
        "(-0.136614, 1.463196, 0.154103)",
        "(-0.136007, 1.457915, 0.156154)",
        "(-0.136007, 1.457915, 0.156154)",
        "(-0.135270, 1.452551, 0.157808)",
        "(-0.133831, 1.444733, 0.160059)",
        "(-0.132845, 1.439752, 0.161254)",
        "(-0.132223, 1.435149, 0.161897)",
        "(-0.132223, 1.435149, 0.161897)",
        "(-0.131477, 1.430558, 0.161901)",
        "(-0.129491, 1.423131, 0.160632)",
        "(-0.127903, 1.418048, 0.159129)",
        "(-0.126701, 1.413173, 0.157237)",
        "(-0.126701, 1.413173, 0.157237)",
        "(-0.125995, 1.408604, 0.154877)",
        "(-0.125830, 1.402279, 0.150393)",
        "(-0.126038, 1.398353, 0.146864)",
        "(-0.126520, 1.394727, 0.143087)",
        "(-0.126520, 1.394727, 0.143087)",
        "(-0.127243, 1.391305, 0.138964)",
        "(-0.128426, 1.386371, 0.132037)",
        "(-0.129346, 1.383204, 0.126990)",
        "(-0.130127, 1.380272, 0.121782)",
        "(-0.130127, 1.380272, 0.121782)",
        "(-0.130840, 1.377709, 0.116488)",
        "(-0.131776, 1.374540, 0.108306)",
        "(-0.132540, 1.372973, 0.102748)",
        "(-0.133365, 1.371923, 0.097231)",
        "(-0.133365, 1.371923, 0.097231)",
        "(-0.134218, 1.371323, 0.091697)",
        "(-0.135024, 1.371374, 0.083880)",
        "(-0.135569, 1.372193, 0.079146)",
        "(-0.136223, 1.373642, 0.074901)",
        "(-0.136223, 1.373642, 0.074901)",
        "(-0.137035, 1.375687, 0.071005)",
        "(-0.138193, 1.379476, 0.065600)",
        "(-0.138924, 1.382431, 0.062370)",
        "(-0.139830, 1.385826, 0.059586)",
        "(-0.139830, 1.385826, 0.059586)",
        "(-0.140672, 1.389612, 0.057183)",
        "(-0.141886, 1.395639, 0.053738)",
        "(-0.143138, 1.399917, 0.051422)",
        "(-0.144665, 1.404427, 0.049268)",
        "(-0.144665, 1.404427, 0.049268)",
        "(-0.146342, 1.409236, 0.047393)",
        "(-0.148443, 1.416713, 0.045195)",
        "(-0.149587, 1.421757, 0.043813)",
        "(-0.150544, 1.426492, 0.042661)",
        "(-0.150544, 1.426492, 0.042661)",
        "(-0.151455, 1.431284, 0.041805)",
        "(-0.152402, 1.438591, 0.041064)",
        "(-0.152737, 1.443116, 0.040679)",
        "(-0.152847, 1.447567, 0.040714)",
        "(-0.152847, 1.447567, 0.040714)",
        "(-0.152866, 1.452097, 0.041366)",
        "(-0.153303, 1.458642, 0.043230)",
        "(-0.153627, 1.462487, 0.044931)",
        "(-0.153651, 1.465664, 0.047057)",
        "(-0.153651, 1.465664, 0.047057)",
        "(-0.153270, 1.468472, 0.049785)",
        "(-0.152563, 1.472227, 0.054755)",
        "(-0.151588, 1.474350, 0.058359)",
        "(-0.150500, 1.476222, 0.062186)",
        "(-0.150500, 1.476222, 0.062186)",
        "(-0.149480, 1.478029, 0.066341)",
        "(-0.148068, 1.480185, 0.072905)",
        "(-0.147138, 1.481236, 0.077407)",
        "(-0.146318, 1.482059, 0.081951)",
        "(-0.146318, 1.482059, 0.081951)",
        "(-0.145729, 1.482596, 0.086412)",
        "(-0.145407, 1.482760, 0.092911)",
        "(-0.145320, 1.482365, 0.097230)",
        "(-0.144999, 1.481560, 0.101325)",
        "(-0.144999, 1.481560, 0.101325)",
        "(-0.144312, 1.480155, 0.105179)",
        "(-0.143105, 1.477262, 0.110479)",
        "(-0.142608, 1.474890, 0.113805)",
        "(-0.142118, 1.472232, 0.117016)",
        "(-0.142118, 1.472232, 0.117016)",
        "(-0.141659, 1.469328, 0.119999)",
        "(-0.140849, 1.464627, 0.124054)",
        "(-0.140422, 1.461306, 0.126625)",
        "(-0.140035, 1.457916, 0.129189)",
        "(-0.140035, 1.457916, 0.129189)",
        "(-0.139709, 1.454383, 0.131696)",
        "(-0.138920, 1.448409, 0.135099)",
        "(-0.138071, 1.443783, 0.137069)",
        "(-0.137043, 1.438972, 0.138983)",
        "(-0.137043, 1.438972, 0.138983)",
        "(-0.135883, 1.434090, 0.140791)",
        "(-0.134122, 1.426377, 0.142927)",
        "(-0.133156, 1.421355, 0.143942)",
        "(-0.132621, 1.416805, 0.144690)",
        "(-0.132621, 1.416805, 0.144690)",
        "(-0.132281, 1.412562, 0.145117)",
        "(-0.131712, 1.406297, 0.145266)",
        "(-0.131197, 1.402161, 0.145144)",
        "(-0.130643, 1.398144, 0.144897)",
        "(-0.130643, 1.398144, 0.144897)",
        "(-0.130178, 1.394236, 0.144431)",
        "(-0.129790, 1.388649, 0.143204)",
        "(-0.129682, 1.385235, 0.141972)",
        "(-0.129663, 1.382246, 0.140423)",
        "(-0.129663, 1.382246, 0.140423)",
        "(-0.129820, 1.379660, 0.138660)",
        "(-0.130302, 1.376361, 0.135281)",
        "(-0.130927, 1.374612, 0.132432)",
        "(-0.130927, 1.374612, 0.132432)",
        "(-0.131784, 1.373273, 0.129157)",
        "(-0.132687, 1.372270, 0.125494)",
        "(-0.133955, 1.371261, 0.119372)",
        "(-0.134839, 1.371074, 0.115091)",
        "(-0.135734, 1.371194, 0.110672)",
        "(-0.135734, 1.371194, 0.110672)",
        "(-0.136632, 1.371628, 0.106123)",
        "(-0.138035, 1.373073, 0.099043)",
        "(-0.138952, 1.374417, 0.094119)",
        "(-0.139915, 1.376164, 0.089218)",
        "(-0.139915, 1.376164, 0.089218)",
        "(-0.141170, 1.378427, 0.084322)",
        "(-0.143167, 1.382663, 0.077112)",
        "(-0.144373, 1.385734, 0.072281)",
        "(-0.145613, 1.389121, 0.067623)",
        "(-0.145613, 1.389121, 0.067623)",
        "(-0.146890, 1.392868, 0.063254)",
        "(-0.149007, 1.398939, 0.057118)",
        "(-0.150438, 1.403128, 0.053301)",
        "(-0.151770, 1.407568, 0.049875)",
        "(-0.151770, 1.407568, 0.049875)",
        "(-0.153314, 1.412059, 0.046762)",
        "(-0.155335, 1.419011, 0.042750)",
        "(-0.156517, 1.423825, 0.040376)",
        "(-0.157724, 1.428734, 0.038327)",
        "(-0.157724, 1.428734, 0.038327)",
        "(-0.159569, 1.436301, 0.035843)",
        "(-0.160681, 1.441339, 0.034350)",
        "(-0.161805, 1.446311, 0.033083)",
        "(-0.163077, 1.451353, 0.032202)",
        "(-0.163077, 1.451353, 0.032202)",
        "(-0.164529, 1.456393, 0.031708)",
        "(-0.166827, 1.463908, 0.031890)",
        "(-0.168446, 1.468890, 0.032637)",
        "(-0.169959, 1.473668, 0.033897)",
        "(-0.169959, 1.473668, 0.033897)",
        "(-0.171291, 1.478203, 0.035545)",
        "(-0.172876, 1.484454, 0.039084)",
        "(-0.173519, 1.488219, 0.042070)",
        "(-0.173960, 1.491697, 0.045586)",
        "(-0.173960, 1.491697, 0.045586)",
        "(-0.174356, 1.494814, 0.049581)",
        "(-0.174519, 1.498623, 0.056003)",
        "(-0.174421, 1.500500, 0.060630)",
        "(-0.174487, 1.502117, 0.065422)",
        "(-0.174487, 1.502117, 0.065422)",
        "(-0.174601, 1.503297, 0.070443)",
        "(-0.174535, 1.504104, 0.077937)",
        "(-0.174155, 1.504012, 0.083013)",
        "(-0.174155, 1.504012, 0.083013)",
        "(-0.173524, 1.503393, 0.088010)",
        "(-0.172434, 1.502110, 0.092743)",
        "(-0.170503, 1.499003, 0.099273)",
        "(-0.169259, 1.496181, 0.103327)",
        "(-0.167955, 1.492730, 0.107218)",
        "(-0.167955, 1.492730, 0.107218)",
        "(-0.166397, 1.488306, 0.110998)",
        "(-0.163954, 1.480556, 0.116616)",
        "(-0.162523, 1.474632, 0.120289)",
        "(-0.160912, 1.468022, 0.123706)",
        "(-0.160912, 1.468022, 0.123706)",
        "(-0.159128, 1.460954, 0.127082)",
        "(-0.156733, 1.449530, 0.132114)",
        "(-0.155191, 1.441786, 0.135409)",
        "(-0.153615, 1.433877, 0.138576)",
        "(-0.153615, 1.433877, 0.138576)",
        "(-0.151973, 1.425935, 0.141524)",
        "(-0.149318, 1.414564, 0.145317)",
        "(-0.148000, 1.407449, 0.147014)",
        "(-0.147077, 1.400811, 0.147885)",
        "(-0.147077, 1.400811, 0.147885)",
        "(-0.146383, 1.394619, 0.147806)",
        "(-0.145838, 1.386314, 0.146237)",
        "(-0.145967, 1.381596, 0.144281)",
        "(-0.146188, 1.377366, 0.141592)",
        "(-0.146188, 1.377366, 0.141592)",
        "(-0.146285, 1.373265, 0.138328)",
        "(-0.146323, 1.367648, 0.132582)",
        "(-0.146458, 1.364573, 0.128454)",
        "(-0.146687, 1.361977, 0.124175)",
        "(-0.146687, 1.361977, 0.124175)",
        "(-0.146887, 1.359725, 0.119590)",
        "(-0.147465, 1.356953, 0.111971)",
        "(-0.148313, 1.355778, 0.106545)",
        "(-0.149146, 1.354923, 0.100963)",
        "(-0.149146, 1.354923, 0.100963)",
        "(-0.149717, 1.354232, 0.095291)",
        "(-0.150171, 1.353634, 0.086812)",
        "(-0.150186, 1.353484, 0.081174)",
        "(-0.150186, 1.353830, 0.075579)",
        "(-0.150186, 1.353830, 0.075579)",
        "(-0.150408, 1.354953, 0.070118)",
        "(-0.151315, 1.358151, 0.062347)",
        "(-0.151800, 1.361012, 0.057459)",
        "(-0.152270, 1.364100, 0.052668)",
        "(-0.152270, 1.364100, 0.052668)",
        "(-0.152755, 1.367735, 0.048243)",
        "(-0.153860, 1.374370, 0.042442)",
        "(-0.154824, 1.379312, 0.039078)",
        "(-0.155887, 1.384789, 0.036129)",
        "(-0.155887, 1.384789, 0.036129)",
        "(-0.157191, 1.390862, 0.033678)",
        "(-0.159483, 1.400637, 0.030817)",
        "(-0.161254, 1.407382, 0.029380)",
        "(-0.162942, 1.414122, 0.028240)",
        "(-0.162942, 1.414122, 0.028240)",
        "(-0.164376, 1.420826, 0.027357)",
        "(-0.166365, 1.430495, 0.026348)",
        "(-0.167582, 1.436690, 0.025998)",
        "(-0.168608, 1.442605, 0.026071)",
        "(-0.168608, 1.442605, 0.026071)",
        "(-0.169708, 1.448388, 0.026822)",
        "(-0.171427, 1.456917, 0.029323)",
        "(-0.172493, 1.462162, 0.031696)",
        "(-0.173196, 1.466862, 0.034380)",
        "(-0.173196, 1.466862, 0.034380)",
        "(-0.173698, 1.471064, 0.037531)",
        "(-0.174090, 1.476523, 0.043345)",
        "(-0.173668, 1.479608, 0.048304)",
        "(-0.172519, 1.482102, 0.054241)",
        "(-0.172519, 1.482102, 0.054241)",
        "(-0.170798, 1.484071, 0.061350)",
        "(-0.168276, 1.486133, 0.072393)",
        "(-0.166804, 1.487234, 0.080196)",
        "(-0.165448, 1.488108, 0.087928)",
        "(-0.165448, 1.488108, 0.087928)",
        "(-0.164257, 1.488566, 0.095377)",
        "(-0.162566, 1.488501, 0.105999)",
        "(-0.161790, 1.488042, 0.112520)",
        "(-0.160951, 1.487074, 0.118446)",
        "(-0.160951, 1.487074, 0.118446)",
        "(-0.160114, 1.485390, 0.123687)",
        "(-0.159707, 1.481757, 0.130320)",
        "(-0.159811, 1.478927, 0.134122)",
        "(-0.159847, 1.475533, 0.137358)",
        "(-0.159847, 1.475533, 0.137358)",
        "(-0.159870, 1.471317, 0.139905)",
        "(-0.160417, 1.463328, 0.142548)",
        "(-0.161340, 1.457695, 0.143616)",
        "(-0.162380, 1.451574, 0.143847)",
        "(-0.162380, 1.451574, 0.143847)",
        "(-0.163167, 1.445109, 0.143827)",
        "(-0.164215, 1.434710, 0.143491)",
        "(-0.164544, 1.427538, 0.143566)",
        "(-0.164101, 1.420172, 0.143884)",
        "(-0.164101, 1.420172, 0.143884)",
        "(-0.162915, 1.412515, 0.144035)",
        "(-0.161192, 1.400886, 0.143208)",
        "(-0.160519, 1.393831, 0.142225)",
        "(-0.159878, 1.387367, 0.140975)",
        "(-0.159878, 1.387367, 0.140975)",
        "(-0.159212, 1.381346, 0.139243)",
        "(-0.158010, 1.373073, 0.135661)",
        "(-0.157403, 1.368278, 0.132890)",
        "(-0.156999, 1.364075, 0.129749)",
        "(-0.156999, 1.364075, 0.129749)",
        "(-0.156664, 1.360080, 0.125813)",
        "(-0.156343, 1.354534, 0.118699)",
        "(-0.156568, 1.351828, 0.113600)",
        "(-0.156857, 1.349785, 0.108299)",
        "(-0.156857, 1.349785, 0.108299)",
        "(-0.156878, 1.348080, 0.102689)",
        "(-0.156377, 1.346317, 0.094019)",
        "(-0.156092, 1.346002, 0.088391)",
        "(-0.155875, 1.346316, 0.082828)",
        "(-0.155875, 1.346316, 0.082828)",
        "(-0.155609, 1.347183, 0.077315)",
        "(-0.155345, 1.349875, 0.069583)",
        "(-0.155472, 1.352660, 0.064749)",
        "(-0.155924, 1.356113, 0.060065)",
        "(-0.155924, 1.356113, 0.060065)",
        "(-0.156579, 1.362724, 0.053612)",
        "(-0.157177, 1.367658, 0.049610)",
        "(-0.157889, 1.373328, 0.046129)",
        "(-0.158573, 1.379368, 0.043038)",
        "(-0.158573, 1.379368, 0.043038)",
        "(-0.159287, 1.385895, 0.040503)",
        "(-0.160617, 1.396303, 0.037659)",
        "(-0.161653, 1.403478, 0.036269)",
        "(-0.162683, 1.410547, 0.035218)",
        "(-0.162683, 1.410547, 0.035218)",
        "(-0.164018, 1.417397, 0.034465)",
        "(-0.166285, 1.427367, 0.033891)",
        "(-0.167656, 1.433725, 0.033911)",
        "(-0.168878, 1.439882, 0.034326)",
        "(-0.168878, 1.439882, 0.034326)",
        "(-0.169933, 1.445794, 0.035164)",
        "(-0.171031, 1.454109, 0.037257)",
        "(-0.171574, 1.459274, 0.039191)",
        "(-0.171982, 1.464114, 0.041559)",
        "(-0.171982, 1.464114, 0.041559)",
        "(-0.172219, 1.468487, 0.044277)",
        "(-0.172192, 1.473936, 0.049074)",
        "(-0.172085, 1.477011, 0.052762)",
        "(-0.171898, 1.479740, 0.056849)",
        "(-0.171898, 1.479740, 0.056849)",
        "(-0.171548, 1.482119, 0.061297)",
        "(-0.170795, 1.485229, 0.068691)",
        "(-0.170232, 1.487121, 0.073913)",
        "(-0.169502, 1.488770, 0.079368)",
        "(-0.169502, 1.488770, 0.079368)",
        "(-0.168899, 1.490289, 0.085132)",
        "(-0.168323, 1.492249, 0.094342)",
        "(-0.167436, 1.493305, 0.100790)",
        "(-0.166536, 1.493866, 0.106942)",
        "(-0.166536, 1.493866, 0.106942)",
        "(-0.165741, 1.494025, 0.112865)",
        "(-0.164879, 1.493544, 0.121283)",
        "(-0.164191, 1.492821, 0.126548)",
        "(-0.163156, 1.491607, 0.131444)",
        "(-0.163156, 1.491607, 0.131444)",
        "(-0.161882, 1.489903, 0.135943)",
        "(-0.160148, 1.486133, 0.141754)",
        "(-0.159572, 1.482961, 0.145199)",
        "(-0.159085, 1.479180, 0.148274)",
        "(-0.159085, 1.479180, 0.148274)",
        "(-0.158358, 1.474525, 0.150872)",
        "(-0.157264, 1.465554, 0.154186)",
        "(-0.156917, 1.458285, 0.156033)",
        "(-0.156849, 1.450876, 0.157603)",
        "(-0.156849, 1.450876, 0.157603)",
        "(-0.156772, 1.443202, 0.158821)",
        "(-0.155990, 1.431531, 0.160161)",
        "(-0.154892, 1.423883, 0.160684)",
        "(-0.153668, 1.416490, 0.160937)",
        "(-0.153668, 1.416490, 0.160937)",
        "(-0.152604, 1.409363, 0.160952)",
        "(-0.151095, 1.399336, 0.160309)",
        "(-0.150011, 1.393176, 0.159105)",
        "(-0.149026, 1.387382, 0.157496)",
        "(-0.149026, 1.387382, 0.157496)",
        "(-0.148155, 1.382403, 0.155455)",
        "(-0.146855, 1.376021, 0.151650)",
        "(-0.145909, 1.372210, 0.148437)",
        "(-0.145133, 1.368755, 0.144747)",
        "(-0.145133, 1.368755, 0.144747)",
        "(-0.144599, 1.365664, 0.140531)",
        "(-0.144442, 1.361811, 0.133247)",
        "(-0.144658, 1.359513, 0.128038)",
        "(-0.144843, 1.357149, 0.122500)",
        "(-0.144843, 1.357149, 0.122500)",
        "(-0.144870, 1.354603, 0.116623)",
        "(-0.145156, 1.351148, 0.107522)",
        "(-0.145464, 1.349351, 0.101723)",
        "(-0.145833, 1.347961, 0.095848)",
        "(-0.145833, 1.347961, 0.095848)",
        "(-0.145961, 1.346748, 0.089836)",
        "(-0.146542, 1.346696, 0.081083)",
        "(-0.147694, 1.348675, 0.076098)",
        "(-0.148868, 1.351675, 0.071482)",
        "(-0.148868, 1.351675, 0.071482)",
        "(-0.149753, 1.355871, 0.067427)",
        "(-0.150919, 1.364179, 0.062074)",
        "(-0.151896, 1.370718, 0.058831)",
        "(-0.152764, 1.377834, 0.055794)",
        "(-0.152764, 1.377834, 0.055794)",
        "(-0.153326, 1.385252, 0.052989)",
        "(-0.154123, 1.397052, 0.049117)",
        "(-0.154560, 1.404972, 0.046806)",
        "(-0.155232, 1.412825, 0.044731)",
        "(-0.155232, 1.412825, 0.044731)",
        "(-0.156121, 1.420832, 0.043134)",
        "(-0.157621, 1.432532, 0.041344)",
        "(-0.158377, 1.439792, 0.040268)",
        "(-0.159052, 1.446758, 0.039424)",
        "(-0.159052, 1.446758, 0.039424)",
        "(-0.159815, 1.453675, 0.039069)",
        "(-0.161385, 1.463770, 0.039435)",
        "(-0.162290, 1.470339, 0.040292)",
        "(-0.162924, 1.476658, 0.041682)",
        "(-0.162924, 1.476658, 0.041682)",
        "(-0.163345, 1.482823, 0.043817)",
        "(-0.163449, 1.491549, 0.048264)",
        "(-0.163127, 1.496844, 0.051833)",
        "(-0.162534, 1.501518, 0.055923)",
        "(-0.162534, 1.501518, 0.055923)",
        "(-0.161098, 1.507206, 0.062778)",
        "(-0.160344, 1.510108, 0.067574)",
        "(-0.159503, 1.512299, 0.072421)",
        "(-0.158376, 1.513808, 0.077213)",
        "(-0.158376, 1.513808, 0.077213)",
        "(-0.156975, 1.514753, 0.082093)",
        "(-0.155208, 1.515527, 0.089742)",
        "(-0.154236, 1.515514, 0.095003)",
        "(-0.153232, 1.514793, 0.100240)",
        "(-0.153232, 1.514793, 0.100240)",
        "(-0.152290, 1.513410, 0.105387)",
        "(-0.151963, 1.510298, 0.112868)",
        "(-0.152214, 1.507738, 0.117489)",
        "(-0.151863, 1.504664, 0.121523)",
        "(-0.151863, 1.504664, 0.121523)",
        "(-0.150685, 1.501046, 0.125024)",
        "(-0.148458, 1.494566, 0.129577)",
        "(-0.147171, 1.490104, 0.132412)",
        "(-0.145605, 1.485447, 0.134889)",
        "(-0.145605, 1.485447, 0.134889)",
        "(-0.143904, 1.480475, 0.136803)",
        "(-0.141594, 1.473024, 0.139016)",
        "(-0.140789, 1.468234, 0.140208)",
        "(-0.140342, 1.463690, 0.141153)",
        "(-0.140342, 1.463690, 0.141153)",
        "(-0.140142, 1.459256, 0.141834)",
        "(-0.140164, 1.452848, 0.142188)",
        "(-0.140320, 1.448902, 0.142199)",
        "(-0.140489, 1.444937, 0.142027)",
        "(-0.140489, 1.444937, 0.142027)",
        "(-0.140797, 1.440785, 0.141387)",
        "(-0.141190, 1.434033, 0.139512)",
        "(-0.141251, 1.429466, 0.137727)",
        "(-0.141668, 1.424905, 0.135806)",
        "(-0.141668, 1.424905, 0.135806)",
        "(-0.142103, 1.420351, 0.133643)",
        "(-0.142327, 1.413647, 0.129624)",
        "(-0.142335, 1.409286, 0.126335)",
        "(-0.142422, 1.404944, 0.122802)",
        "(-0.142422, 1.404944, 0.122802)",
        "(-0.142324, 1.400726, 0.118823)",
        "(-0.141986, 1.395013, 0.112445)",
        "(-0.141656, 1.391703, 0.108051)",
        "(-0.141238, 1.388758, 0.103419)",
        "(-0.141238, 1.388758, 0.103419)",
        "(-0.140786, 1.386104, 0.098600)",
        "(-0.139870, 1.382874, 0.091537)",
        "(-0.139226, 1.381375, 0.087325)",
        "(-0.138613, 1.380337, 0.083389)",
        "(-0.138613, 1.380337, 0.083389)",
        "(-0.138106, 1.379665, 0.079554)",
        "(-0.137880, 1.379803, 0.074416)",
        "(-0.138066, 1.380491, 0.071380)",
        "(-0.138156, 1.381492, 0.068517)",
        "(-0.138156, 1.381492, 0.068517)",
        "(-0.138296, 1.383029, 0.065909)",
        "(-0.139101, 1.386573, 0.062537)",
        "(-0.139792, 1.389566, 0.060411)",
        "(-0.140442, 1.393027, 0.058429)",
        "(-0.140442, 1.393027, 0.058429)",
        "(-0.141119, 1.397081, 0.056687)",
        "(-0.142064, 1.403780, 0.054372)",
        "(-0.142708, 1.408694, 0.053118)",
        "(-0.143710, 1.413930, 0.052042)",
        "(-0.143710, 1.413930, 0.052042)",
        "(-0.144810, 1.419344, 0.051077)",
        "(-0.146345, 1.427772, 0.049967)",
        "(-0.147444, 1.433480, 0.049320)",
        "(-0.148690, 1.439190, 0.048664)",
        "(-0.148690, 1.439190, 0.048664)",
        "(-0.149972, 1.444778, 0.047899)",
        "(-0.151786, 1.452665, 0.046192)",
        "(-0.152744, 1.457606, 0.044782)",
        "(-0.153381, 1.462312, 0.043298)",
        "(-0.153381, 1.462312, 0.043298)",
        "(-0.153695, 1.467026, 0.041948)",
        "(-0.153689, 1.474544, 0.040775)",
        "(-0.153738, 1.479992, 0.040676)",
        "(-0.153760, 1.485603, 0.040839)",
        "(-0.153743, 1.488461, 0.041068)",
        "(-0.153743, 1.488461, 0.041068)",
        "(-0.154331, 1.499901, 0.042282)",
        "(-0.154899, 1.505433, 0.043121)",
        "(-0.155650, 1.510690, 0.044100)",
        "(-0.155650, 1.510690, 0.044100)",
        "(-0.156562, 1.515496, 0.045156)",
        "(-0.157792, 1.521820, 0.047056)",
        "(-0.158304, 1.525712, 0.049061)",
        "(-0.158646, 1.529361, 0.051749)",
        "(-0.158646, 1.529361, 0.051749)",
        "(-0.158729, 1.532605, 0.054858)",
        "(-0.158388, 1.536609, 0.060121)",
        "(-0.158140, 1.538769, 0.064070)",
        "(-0.157766, 1.540496, 0.068332)",
        "(-0.157766, 1.540496, 0.068332)",
        "(-0.157318, 1.541707, 0.072727)",
        "(-0.156613, 1.542565, 0.079528)",
        "(-0.156100, 1.542516, 0.084271)",
        "(-0.155574, 1.542120, 0.089329)",
        "(-0.155574, 1.542120, 0.089329)",
        "(-0.154924, 1.541425, 0.094624)",
        "(-0.153643, 1.539457, 0.102876)",
        "(-0.152760, 1.537464, 0.108506)",
        "(-0.151785, 1.535001, 0.114357)",
        "(-0.151785, 1.535001, 0.114357)",
        "(-0.150563, 1.532208, 0.120491)",
        "(-0.148641, 1.527132, 0.129680)",
        "(-0.147220, 1.523305, 0.135677)",
        "(-0.145533, 1.519125, 0.141374)",
        "(-0.145533, 1.519125, 0.141374)",
        "(-0.143835, 1.514556, 0.146735)",
        "(-0.141280, 1.507503, 0.153751)",
        "(-0.139441, 1.502753, 0.157064)",
        "(-0.137415, 1.497841, 0.159782)",
        "(-0.137415, 1.497841, 0.159782)",
        "(-0.135530, 1.492967, 0.162091)",
        "(-0.134137, 1.485970, 0.165048)",
        "(-0.133270, 1.481044, 0.166584)",
        "(-0.132049, 1.475414, 0.167410)",
        "(-0.132049, 1.475414, 0.167410)",
        "(-0.131014, 1.469365, 0.167811)",
        "(-0.130270, 1.460229, 0.168331)",
        "(-0.130016, 1.453938, 0.168242)",
        "(-0.129477, 1.447530, 0.167811)",
        "(-0.129477, 1.447530, 0.167811)",
        "(-0.128613, 1.441290, 0.167077)",
        "(-0.127021, 1.432531, 0.165100)",
        "(-0.126059, 1.427022, 0.163087)",
        "(-0.125287, 1.422003, 0.160680)",
        "(-0.125287, 1.422003, 0.160680)",
        "(-0.124710, 1.417480, 0.158098)",
        "(-0.124312, 1.412043, 0.154069)",
        "(-0.124144, 1.408862, 0.151089)",
        "(-0.124114, 1.405822, 0.147839)",
        "(-0.124114, 1.405822, 0.147839)",
        "(-0.124416, 1.403122, 0.144407)",
        "(-0.125331, 1.399202, 0.138545)",
        "(-0.125890, 1.396399, 0.134104)",
        "(-0.126506, 1.393564, 0.129422)",
        "(-0.126506, 1.393564, 0.129422)",
        "(-0.127197, 1.390849, 0.124588)",
        "(-0.128014, 1.387135, 0.117160)",
        "(-0.128441, 1.385044, 0.112056)",
        "(-0.128806, 1.383410, 0.106688)",
        "(-0.128806, 1.383410, 0.106688)",
        "(-0.129035, 1.382397, 0.101138)",
        "(-0.129350, 1.382529, 0.092925)",
        "(-0.130152, 1.383980, 0.087752)",
        "(-0.131224, 1.386542, 0.083027)",
        "(-0.131224, 1.386542, 0.083027)",
        "(-0.132413, 1.389850, 0.078468)",
        "(-0.134045, 1.396540, 0.072470)",
        "(-0.135406, 1.401997, 0.068797)",
        "(-0.136984, 1.408038, 0.065350)",
        "(-0.136984, 1.408038, 0.065350)",
        "(-0.138706, 1.414431, 0.062162)",
        "(-0.141359, 1.424944, 0.058177)",
        "(-0.143053, 1.432321, 0.056047)",
        "(-0.144716, 1.439871, 0.054306)",
        "(-0.144716, 1.439871, 0.054306)",
        "(-0.146251, 1.447487, 0.052856)",
        "(-0.148198, 1.458740, 0.050905)",
        "(-0.149474, 1.466331, 0.050112)",
        "(-0.150998, 1.473896, 0.049722)",
        "(-0.150998, 1.473896, 0.049722)",
        "(-0.152571, 1.481146, 0.049626)",
        "(-0.154646, 1.491339, 0.050235)",
        "(-0.155963, 1.497767, 0.051253)",
        "(-0.157320, 1.503947, 0.052912)",
        "(-0.157320, 1.503947, 0.052912)",
        "(-0.158807, 1.509628, 0.055119)",
        "(-0.160829, 1.516639, 0.059214)",
        "(-0.162080, 1.520715, 0.062479)",
        "(-0.163116, 1.524224, 0.066443)",
        "(-0.163116, 1.524224, 0.066443)",
        "(-0.163786, 1.527180, 0.070989)",
        "(-0.163689, 1.530437, 0.078695)",
        "(-0.163225, 1.531904, 0.084243)",
        "(-0.162560, 1.532637, 0.090174)",
        "(-0.162560, 1.532637, 0.090174)",
        "(-0.161870, 1.532454, 0.096334)",
        "(-0.160695, 1.530277, 0.105663)",
        "(-0.159825, 1.527832, 0.111611)",
        "(-0.158838, 1.524620, 0.117246)",
        "(-0.158838, 1.524620, 0.117246)",
        "(-0.157801, 1.520875, 0.122349)",
        "(-0.155757, 1.514101, 0.129186)",
        "(-0.153990, 1.508670, 0.133194)",
        "(-0.152050, 1.502667, 0.136827)",
        "(-0.152050, 1.502667, 0.136827)",
        "(-0.150024, 1.496221, 0.139856)",
        "(-0.146276, 1.485905, 0.142927)",
        "(-0.143595, 1.478824, 0.144060)",
        "(-0.141193, 1.472004, 0.144862)",
        "(-0.141193, 1.472004, 0.144862)",
        "(-0.139327, 1.465577, 0.145680)",
        "(-0.136690, 1.456194, 0.146713)",
        "(-0.134737, 1.449520, 0.147058)",
        "(-0.133044, 1.442493, 0.146950)",
        "(-0.133044, 1.442493, 0.146950)",
        "(-0.131856, 1.435410, 0.146408)",
        "(-0.130629, 1.424638, 0.144984)",
        "(-0.130013, 1.417477, 0.143503)",
        "(-0.129443, 1.410508, 0.141462)",
        "(-0.129443, 1.410508, 0.141462)",
        "(-0.128798, 1.403817, 0.138968)",
        "(-0.128189, 1.394650, 0.134978)",
        "(-0.128112, 1.389162, 0.132081)",
        "(-0.128146, 1.384552, 0.129178)",
        "(-0.128146, 1.384552, 0.129178)",
        "(-0.128504, 1.380295, 0.126002)",
        "(-0.129417, 1.374263, 0.120939)",
        "(-0.130041, 1.370794, 0.117524)",
        "(-0.130662, 1.367873, 0.113916)",
        "(-0.130662, 1.367873, 0.113916)",
        "(-0.131002, 1.365146, 0.109914)",
        "(-0.131549, 1.362274, 0.103876)",
        "(-0.132098, 1.361369, 0.099926)",
        "(-0.132473, 1.360953, 0.095700)",
        "(-0.132473, 1.360953, 0.095700)",
        "(-0.132560, 1.361248, 0.091377)",
        "(-0.133401, 1.363776, 0.085190)",
        "(-0.134377, 1.366562, 0.081056)",
        "(-0.135476, 1.370139, 0.077044)",
        "(-0.135476, 1.370139, 0.077044)",
        "(-0.136603, 1.374518, 0.073180)",
        "(-0.138216, 1.382025, 0.067561)",
        "(-0.139086, 1.387684, 0.064070)",
        "(-0.139959, 1.393785, 0.060885)",
        "(-0.139959, 1.393785, 0.060885)",
        "(-0.140696, 1.400481, 0.058317)",
        "(-0.142081, 1.411230, 0.054857)",
        "(-0.142882, 1.418642, 0.052767)",
        "(-0.143852, 1.426226, 0.050903)",
        "(-0.143852, 1.426226, 0.050903)",
        "(-0.145885, 1.437911, 0.048597)",
        "(-0.147387, 1.445668, 0.047266)",
        "(-0.148889, 1.453365, 0.046055)",
        "(-0.150211, 1.460914, 0.045090)",
        "(-0.150211, 1.460914, 0.045090)",
        "(-0.151376, 1.468235, 0.044197)",
        "(-0.153222, 1.478826, 0.043200)",
        "(-0.154620, 1.485705, 0.042963)",
        "(-0.156009, 1.492285, 0.043122)",
        "(-0.156009, 1.492285, 0.043122)",
        "(-0.157145, 1.498492, 0.043672)",
        "(-0.158333, 1.507090, 0.045393)",
        "(-0.158937, 1.512294, 0.047162)",
        "(-0.159466, 1.517064, 0.049459)",
        "(-0.159824, 1.519120, 0.050908)",
        "(-0.159824, 1.519120, 0.050908)",
        "(-0.160774, 1.526751, 0.056907)",
        "(-0.160719, 1.529748, 0.060586)",
        "(-0.160511, 1.532311, 0.064726)",
        "(-0.160511, 1.532311, 0.064726)",
        "(-0.160036, 1.534395, 0.069248)",
        "(-0.158874, 1.536440, 0.076157)",
        "(-0.157955, 1.537077, 0.080755)",
        "(-0.157014, 1.537171, 0.085406)",
        "(-0.157014, 1.537171, 0.085406)",
        "(-0.156022, 1.536743, 0.090072)",
        "(-0.154220, 1.535304, 0.097000)",
        "(-0.152702, 1.533880, 0.101630)",
        "(-0.150916, 1.532073, 0.106207)",
        "(-0.150916, 1.532073, 0.106207)",
        "(-0.148889, 1.529836, 0.110544)",
        "(-0.145664, 1.525752, 0.116519)",
        "(-0.143655, 1.522521, 0.120117)",
        "(-0.141770, 1.518802, 0.123366)",
        "(-0.141770, 1.518802, 0.123366)",
        "(-0.139989, 1.514176, 0.126388)",
        "(-0.137478, 1.506101, 0.131110)",
        "(-0.135727, 1.500328, 0.134486)",
        "(-0.133635, 1.494266, 0.137853)",
        "(-0.133635, 1.494266, 0.137853)",
        "(-0.131472, 1.487983, 0.141035)",
        "(-0.128361, 1.478656, 0.145304)",
        "(-0.126626, 1.472639, 0.147989)",
        "(-0.125075, 1.466731, 0.150675)",
        "(-0.125075, 1.466731, 0.150675)",
        "(-0.123987, 1.460791, 0.153247)",
        "(-0.123350, 1.452176, 0.156913)",
        "(-0.123168, 1.446421, 0.159201)",
        "(-0.122894, 1.440501, 0.161148)",
        "(-0.122894, 1.440501, 0.161148)",
        "(-0.122517, 1.434382, 0.162679)",
        "(-0.122528, 1.425185, 0.164191)",
        "(-0.122913, 1.419033, 0.164663)",
        "(-0.123403, 1.412730, 0.164575)",
        "(-0.123403, 1.412730, 0.164575)",
        "(-0.123719, 1.406092, 0.163934)",
        "(-0.124030, 1.395754, 0.162066)",
        "(-0.124030, 1.395754, 0.162066)",
        "(-0.125232, 1.385224, 0.158554)",
        "(-0.125232, 1.385224, 0.158554)",
        "(-0.126718, 1.374592, 0.153611)",
        "(-0.127732, 1.364227, 0.146691)",
        "(-0.128364, 1.357982, 0.141412)",
        "(-0.128973, 1.352348, 0.135728)",
        "(-0.128973, 1.352348, 0.135728)",
        "(-0.129565, 1.347455, 0.129611)",
        "(-0.130179, 1.341633, 0.120033)",
        "(-0.130745, 1.338907, 0.113698)",
        "(-0.131521, 1.337507, 0.107718)",
        "(-0.131521, 1.337507, 0.107718)",
        "(-0.132383, 1.336976, 0.102054)",
        "(-0.133625, 1.337749, 0.094063)",
        "(-0.134762, 1.339369, 0.089243)",
        "(-0.135878, 1.341707, 0.084897)",
        "(-0.135878, 1.341707, 0.084897)",
        "(-0.136860, 1.344581, 0.080864)",
        "(-0.138352, 1.350166, 0.075476)",
        "(-0.139481, 1.354726, 0.072105)",
        "(-0.140690, 1.359828, 0.068759)",
        "(-0.140690, 1.359828, 0.068759)",
        "(-0.141914, 1.365429, 0.065443)",
        "(-0.143947, 1.374779, 0.060550)",
        "(-0.145487, 1.381735, 0.057427)",
        "(-0.147072, 1.389052, 0.054433)",
        "(-0.147072, 1.389052, 0.054433)",
        "(-0.148567, 1.396667, 0.051631)",
        "(-0.150739, 1.408455, 0.048084)",
        "(-0.152082, 1.416535, 0.046292)",
        "(-0.153340, 1.424620, 0.044704)",
        "(-0.153340, 1.424620, 0.044704)",
        "(-0.154443, 1.432621, 0.043458)",
        "(-0.155985, 1.444446, 0.042231)",
        "(-0.156663, 1.452204, 0.041810)",
        "(-0.157070, 1.459674, 0.041682)",
        "(-0.157070, 1.459674, 0.041682)",
        "(-0.157282, 1.466722, 0.041818)",
        "(-0.157625, 1.476601, 0.042813)",
        "(-0.158262, 1.482904, 0.044133)",
        "(-0.158552, 1.485837, 0.045112)",
        "(-0.158552, 1.485837, 0.045112)",
        "(-0.159092, 1.494150, 0.048322)",
        "(-0.159131, 1.501369, 0.052520)",
        "(-0.158857, 1.505712, 0.055891)",
        "(-0.158524, 1.509648, 0.059898)",
        "(-0.158524, 1.509648, 0.059898)",
        "(-0.158048, 1.513268, 0.064371)",
        "(-0.156787, 1.517763, 0.071795)",
        "(-0.155689, 1.520098, 0.077101)",
        "(-0.154662, 1.521834, 0.082539)",
        "(-0.154662, 1.521834, 0.082539)",
        "(-0.153584, 1.523029, 0.088199)",
        "(-0.151716, 1.524017, 0.097078)",
        "(-0.150332, 1.524023, 0.102988)",
        "(-0.148823, 1.523512, 0.108925)",
        "(-0.148823, 1.523512, 0.108925)",
        "(-0.147518, 1.522541, 0.114834)",
        "(-0.145533, 1.520295, 0.123572)",
        "(-0.143928, 1.518354, 0.129079)",
        "(-0.142163, 1.516121, 0.134465)",
        "(-0.142163, 1.516121, 0.134465)",
        "(-0.140692, 1.513583, 0.139691)",
        "(-0.139244, 1.509363, 0.147348)",
        "(-0.138213, 1.506061, 0.152195)",
        "(-0.137095, 1.502438, 0.156928)",
        "(-0.137095, 1.502438, 0.156928)",
        "(-0.135972, 1.498581, 0.161647)",
        "(-0.133983, 1.492150, 0.168634)",
        "(-0.132479, 1.487551, 0.173062)",
        "(-0.130858, 1.482653, 0.177220)",
        "(-0.130858, 1.482653, 0.177220)",
        "(-0.129188, 1.477165, 0.180903)",
        "(-0.127103, 1.468156, 0.185925)",
        "(-0.125908, 1.461905, 0.189182)",
        "(-0.124769, 1.455855, 0.192200)",
        "(-0.124769, 1.455855, 0.192200)",
        "(-0.123678, 1.449799, 0.194553)",
        "(-0.122089, 1.441027, 0.196825)",
        "(-0.121584, 1.435724, 0.197692)",
        "(-0.121306, 1.431033, 0.198010)",
        "(-0.121306, 1.431033, 0.198010)",
        "(-0.121063, 1.426546, 0.197566)",
        "(-0.120488, 1.420293, 0.195552)",
        "(-0.120061, 1.416362, 0.193551)",
        "(-0.119758, 1.412439, 0.191444)",
        "(-0.119758, 1.412439, 0.191444)",
        "(-0.119582, 1.408588, 0.188939)",
        "(-0.119490, 1.402685, 0.184029)",
        "(-0.119254, 1.398617, 0.179948)",
        "(-0.119000, 1.394696, 0.175616)",
        "(-0.119000, 1.394696, 0.175616)",
        "(-0.118909, 1.390974, 0.170977)",
        "(-0.118693, 1.385253, 0.162984)",
        "(-0.118799, 1.381398, 0.157182)",
        "(-0.119463, 1.377473, 0.150870)",
        "(-0.119463, 1.377473, 0.150870)",
        "(-0.120233, 1.374144, 0.145094)",
        "(-0.121377, 1.369639, 0.136474)",
        "(-0.121815, 1.366923, 0.130808)",
        "(-0.122303, 1.364598, 0.125026)",
        "(-0.122303, 1.364598, 0.125026)",
        "(-0.122845, 1.362807, 0.119106)",
        "(-0.123959, 1.361611, 0.110164)",
        "(-0.124793, 1.362036, 0.104439)",
        "(-0.125481, 1.363157, 0.098550)",
        "(-0.125481, 1.363157, 0.098550)",
        "(-0.125998, 1.365391, 0.092947)",
        "(-0.127247, 1.371049, 0.085149)",
        "(-0.128304, 1.376088, 0.080262)",
        "(-0.129310, 1.382026, 0.075679)",
        "(-0.129310, 1.382026, 0.075679)",
        "(-0.130319, 1.388723, 0.071427)",
        "(-0.131922, 1.399857, 0.065652)",
        "(-0.133123, 1.407708, 0.062027)",
        "(-0.134271, 1.415788, 0.058651)",
        "(-0.134271, 1.415788, 0.058651)",
        "(-0.135480, 1.424016, 0.055514)",
        "(-0.137243, 1.436322, 0.051202)",
        "(-0.138414, 1.444515, 0.048914)",
        "(-0.139530, 1.452577, 0.047028)",
        "(-0.139530, 1.452577, 0.047028)",
        "(-0.140642, 1.460420, 0.045567)",
        "(-0.142590, 1.471832, 0.044211)",
        "(-0.144045, 1.479023, 0.043668)",
        "(-0.145510, 1.485976, 0.043442)",
        "(-0.145510, 1.485976, 0.043442)",
        "(-0.146766, 1.492548, 0.043524)",
        "(-0.148137, 1.501509, 0.044347)",
        "(-0.148727, 1.507244, 0.045759)",
        "(-0.149403, 1.512671, 0.047857)",
        "(-0.149403, 1.512671, 0.047857)",
        "(-0.149981, 1.517734, 0.050554)",
        "(-0.150694, 1.524418, 0.055876)",
        "(-0.151210, 1.528357, 0.060001)",
        "(-0.151672, 1.531704, 0.064438)",
        "(-0.151672, 1.531704, 0.064438)",
        "(-0.151540, 1.534293, 0.069133)",
        "(-0.150716, 1.536878, 0.076873)",
        "(-0.150138, 1.537974, 0.082162)",
        "(-0.149643, 1.538457, 0.087435)",
        "(-0.149643, 1.538457, 0.087435)",
        "(-0.149122, 1.538392, 0.092615)",
        "(-0.147942, 1.537528, 0.100212)",
        "(-0.146886, 1.536480, 0.104991)",
        "(-0.145588, 1.535050, 0.109533)",
        "(-0.145588, 1.535050, 0.109533)",
        "(-0.144107, 1.533100, 0.113839)",
        "(-0.141751, 1.529585, 0.120065)",
        "(-0.140150, 1.527145, 0.124114)",
        "(-0.138432, 1.524457, 0.128133)",
        "(-0.138432, 1.524457, 0.128133)",
        "(-0.136696, 1.521432, 0.132228)",
        "(-0.134273, 1.516407, 0.139123)",
        "(-0.133143, 1.512785, 0.144130)",
        "(-0.132001, 1.508855, 0.149098)",
        "(-0.132001, 1.508855, 0.149098)",
        "(-0.130434, 1.504388, 0.153574)",
        "(-0.127861, 1.497134, 0.159706)",
        "(-0.126504, 1.492103, 0.163447)",
        "(-0.125258, 1.486769, 0.166694)",
        "(-0.125258, 1.486769, 0.166694)",
        "(-0.123861, 1.481120, 0.169441)",
        "(-0.121931, 1.472287, 0.172764)",
        "(-0.121133, 1.466327, 0.174684)",
        "(-0.120532, 1.460274, 0.176350)",
        "(-0.120532, 1.460274, 0.176350)",
        "(-0.119793, 1.453862, 0.177555)",
        "(-0.118250, 1.443206, 0.178193)",
        "(-0.117151, 1.435329, 0.177948)",
        "(-0.116056, 1.426874, 0.177223)",
        "(-0.116056, 1.426874, 0.177223)",
        "(-0.115010, 1.418052, 0.176110)",
        "(-0.113593, 1.404904, 0.173700)",
        "(-0.112669, 1.396509, 0.171693)",
        "(-0.111941, 1.388689, 0.169680)",
        "(-0.111941, 1.388689, 0.169680)",
        "(-0.111311, 1.381639, 0.167764)",
        "(-0.110669, 1.372051, 0.164559)",
        "(-0.110463, 1.366341, 0.162230)",
        "(-0.110884, 1.361368, 0.159855)",
        "(-0.110884, 1.361368, 0.159855)",
        "(-0.111611, 1.356777, 0.157173)",
        "(-0.112822, 1.350098, 0.151710)",
        "(-0.113365, 1.345848, 0.147182)",
        "(-0.113612, 1.344024, 0.144677)",
        "(-0.113612, 1.344024, 0.144677)",
        "(-0.114306, 1.338931, 0.137105)",
        "(-0.114681, 1.335308, 0.129001)",
        "(-0.115219, 1.333657, 0.123331)",
        "(-0.116006, 1.332724, 0.117502)",
        "(-0.116006, 1.332724, 0.117502)",
        "(-0.116737, 1.332311, 0.111549)",
        "(-0.117787, 1.332687, 0.102862)",
        "(-0.118470, 1.333674, 0.097479)",
        "(-0.119032, 1.334970, 0.092233)",
        "(-0.119032, 1.334970, 0.092233)",
        "(-0.119564, 1.336809, 0.087248)",
        "(-0.120521, 1.340721, 0.080276)",
        "(-0.121465, 1.344032, 0.075709)",
        "(-0.122597, 1.347990, 0.071298)",
        "(-0.122597, 1.347990, 0.071298)",
        "(-0.124586, 1.355120, 0.065114)",
        "(-0.125916, 1.360577, 0.061212)",
        "(-0.127223, 1.366474, 0.057472)",
        "(-0.128646, 1.372896, 0.054127)",
        "(-0.128646, 1.372896, 0.054127)",
        "(-0.130269, 1.379935, 0.051292)",
        "(-0.132169, 1.391084, 0.047883)",
        "(-0.132741, 1.398588, 0.045854)",
        "(-0.134044, 1.406422, 0.044025)",
        "(-0.134044, 1.406422, 0.044025)",
        "(-0.135902, 1.414698, 0.042565)",
        "(-0.139262, 1.427160, 0.040815)",
        "(-0.141376, 1.435205, 0.039907)",
        "(-0.143058, 1.443143, 0.039570)",
        "(-0.143058, 1.443143, 0.039570)",
        "(-0.144376, 1.451051, 0.039905)",
        "(-0.146082, 1.462600, 0.041437)",
        "(-0.146954, 1.470209, 0.043348)",
        "(-0.147827, 1.477684, 0.045955)",
        "(-0.147827, 1.477684, 0.045955)",
        "(-0.148659, 1.485019, 0.049203)",
        "(-0.149714, 1.495486, 0.055237)",
        "(-0.150164, 1.501961, 0.059955)",
        "(-0.150164, 1.501961, 0.059955)",
        "(-0.150471, 1.507877, 0.065148)",
        "(-0.150593, 1.513226, 0.070672)",
        "(-0.150788, 1.519997, 0.080157)",
        "(-0.150811, 1.523697, 0.086766)",
        "(-0.150225, 1.526421, 0.093619)",
        "(-0.150225, 1.526421, 0.093619)",
        "(-0.149560, 1.528491, 0.100446)",
        "(-0.148793, 1.530154, 0.110574)",
        "(-0.148317, 1.530491, 0.116929)",
        "(-0.147774, 1.530123, 0.122996)",
        "(-0.147774, 1.530123, 0.122996)",
        "(-0.146822, 1.529326, 0.128949)",
        "(-0.144470, 1.527086, 0.137470)",
        "(-0.142793, 1.524937, 0.142493)",
        "(-0.140970, 1.522237, 0.147096)",
        "(-0.140970, 1.522237, 0.147096)",
        "(-0.139472, 1.518796, 0.151247)",
        "(-0.137945, 1.512702, 0.156750)",
        "(-0.137574, 1.507882, 0.159746)",
        "(-0.137556, 1.502527, 0.162270)",
        "(-0.137556, 1.502527, 0.162270)",
        "(-0.137657, 1.496596, 0.164469)",
        "(-0.137372, 1.486529, 0.166818)",
        "(-0.136936, 1.479253, 0.168170)",
        "(-0.136603, 1.471622, 0.169616)",
        "(-0.136603, 1.471622, 0.169616)",
        "(-0.136312, 1.463723, 0.171086)",
        "(-0.136022, 1.451656, 0.172535)",
        "(-0.135528, 1.443445, 0.173006)",
        "(-0.134764, 1.435307, 0.173294)",
        "(-0.134764, 1.435307, 0.173294)",
        "(-0.134330, 1.427542, 0.173506)",
        "(-0.133613, 1.415848, 0.173472)",
        "(-0.133241, 1.408142, 0.172784)",
        "(-0.133312, 1.400661, 0.171657)",
        "(-0.133312, 1.400661, 0.171657)",
        "(-0.133607, 1.393356, 0.170007)",
        "(-0.133929, 1.382673, 0.166331)",
        "(-0.133934, 1.375750, 0.163006)",
        "(-0.133878, 1.369236, 0.159231)",
        "(-0.133878, 1.369236, 0.159231)",
        "(-0.133991, 1.363464, 0.155174)",
        "(-0.134067, 1.356030, 0.148307)",
        "(-0.134190, 1.351812, 0.143191)",
        "(-0.134420, 1.348274, 0.137845)",
        "(-0.134420, 1.348274, 0.137845)",
        "(-0.134755, 1.344118, 0.128815)",
        "(-0.135164, 1.341886, 0.122327)",
        "(-0.135847, 1.340410, 0.115338)",
        "(-0.136801, 1.339765, 0.107989)",
        "(-0.136801, 1.339765, 0.107989)",
        "(-0.137942, 1.339901, 0.100425)",
        "(-0.139648, 1.342099, 0.089920)",
        "(-0.140839, 1.344772, 0.083113)",
        "(-0.141901, 1.348409, 0.076690)",
        "(-0.141901, 1.348409, 0.076690)",
        "(-0.142999, 1.355599, 0.067612)",
        "(-0.143337, 1.361467, 0.062270)",
        "(-0.143650, 1.368147, 0.057352)",
        "(-0.143786, 1.375308, 0.052632)",
        "(-0.143786, 1.375308, 0.052632)",
        "(-0.143746, 1.382742, 0.048209)",
        "(-0.144060, 1.394305, 0.042269)",
        "(-0.145323, 1.402837, 0.039468)",
        "(-0.148071, 1.412143, 0.037522)",
        "(-0.148071, 1.412143, 0.037522)",
        "(-0.151180, 1.421389, 0.036024)",
        "(-0.155075, 1.434215, 0.034090)",
        "(-0.157697, 1.442557, 0.033442)",
        "(-0.160399, 1.450912, 0.033106)",
        "(-0.160399, 1.450912, 0.033106)",
        "(-0.162965, 1.458943, 0.033274)",
        "(-0.166204, 1.470362, 0.034123)",
        "(-0.167596, 1.477603, 0.035228)",
        "(-0.168549, 1.484517, 0.036852)",
        "(-0.168549, 1.484517, 0.036852)",
        "(-0.169495, 1.491255, 0.039169)",
        "(-0.170570, 1.500793, 0.043924)",
        "(-0.170723, 1.506440, 0.047668)",
        "(-0.170565, 1.511430, 0.051764)",
        "(-0.170565, 1.511430, 0.051764)",
        "(-0.170418, 1.515804, 0.056286)",
        "(-0.170851, 1.521504, 0.064200)",
        "(-0.171110, 1.524774, 0.070028)",
        "(-0.170880, 1.527318, 0.075954)",
        "(-0.170880, 1.527318, 0.075954)",
        "(-0.170358, 1.529266, 0.082025)",
        "(-0.169805, 1.531497, 0.091739)",
        "(-0.169171, 1.532390, 0.098419)",
        "(-0.168173, 1.532605, 0.105152)",
        "(-0.168173, 1.532605, 0.105152)",
        "(-0.166885, 1.532263, 0.111848)",
        "(-0.164733, 1.530943, 0.121764)",
        "(-0.163374, 1.529371, 0.128125)",
        "(-0.162144, 1.527166, 0.134092)",
        "(-0.162144, 1.527166, 0.134092)",
        "(-0.160944, 1.524330, 0.139714)",
        "(-0.159090, 1.518964, 0.147284)",
        "(-0.157565, 1.514644, 0.151833)",
        "(-0.155735, 1.509739, 0.156115)",
        "(-0.155735, 1.509739, 0.156115)",
        "(-0.153721, 1.504174, 0.160420)",
        "(-0.150750, 1.495568, 0.167479)",
        "(-0.148895, 1.489945, 0.172013)",
        "(-0.146892, 1.484122, 0.175885)",
        "(-0.146892, 1.484122, 0.175885)",
        "(-0.144915, 1.478101, 0.179004)",
        "(-0.142737, 1.469179, 0.182770)",
        "(-0.141638, 1.463088, 0.184469)",
        "(-0.140440, 1.456595, 0.185321)",
        "(-0.140440, 1.456595, 0.185321)",
        "(-0.139139, 1.449704, 0.185356)",
        "(-0.137418, 1.439446, 0.184224)",
        "(-0.136539, 1.432754, 0.182644)",
        "(-0.135668, 1.426061, 0.180510)",
        "(-0.135668, 1.426061, 0.180510)",
        "(-0.134722, 1.419464, 0.178054)",
        "(-0.133776, 1.409618, 0.174080)",
        "(-0.133776, 1.409618, 0.174080)",
        "(-0.133495, 1.399502, 0.170158)",
        "(-0.133495, 1.399502, 0.170158)",
        "(-0.133005, 1.386117, 0.165558)",
        "(-0.132117, 1.379300, 0.163052)",
        "(-0.130897, 1.372637, 0.160260)",
        "(-0.129710, 1.366478, 0.157198)",
        "(-0.129710, 1.366478, 0.157198)",
        "(-0.128782, 1.360879, 0.153652)",
        "(-0.128455, 1.353279, 0.146899)",
        "(-0.128660, 1.348789, 0.141621)",
        "(-0.129314, 1.344922, 0.135442)",
        "(-0.129314, 1.344922, 0.135442)",
        "(-0.130495, 1.341706, 0.128475)",
        "(-0.133019, 1.338466, 0.117269)",
        "(-0.134586, 1.337207, 0.109720)",
        "(-0.135960, 1.336662, 0.102133)",
        "(-0.135960, 1.336662, 0.102133)",
        "(-0.137364, 1.336940, 0.094608)",
        "(-0.139520, 1.338937, 0.083703)",
        "(-0.141105, 1.341328, 0.076677)",
        "(-0.142898, 1.344521, 0.069909)",
        "(-0.142898, 1.344521, 0.069909)",
        "(-0.144779, 1.348462, 0.063535)",
        "(-0.147648, 1.355976, 0.055248)",
        "(-0.149513, 1.361841, 0.050391)",
        "(-0.151456, 1.368327, 0.046033)",
        "(-0.151456, 1.368327, 0.046033)",
        "(-0.153793, 1.375468, 0.042218)",
        "(-0.157558, 1.387125, 0.037375)",
        "(-0.160215, 1.395103, 0.034450)",
        "(-0.162809, 1.403225, 0.031832)",
        "(-0.162809, 1.403225, 0.031832)",
        "(-0.165189, 1.411349, 0.029584)",
        "(-0.168614, 1.423698, 0.027165)",
        "(-0.170526, 1.431812, 0.025907)",
        "(-0.170526, 1.431812, 0.025907)",
        "(-0.170526, 1.431812, 0.025907)"
    ],
    "rightHandRotations": [
        "(315.372900, 102.482200, 300.956800)",
        "(315.372900, 102.482200, 300.956800)",
        "(315.308000, 102.510500, 300.855500)",
        "(315.308000, 102.510500, 300.855500)",
        "(314.894200, 102.313400, 301.174200)",
        "(314.894200, 102.313400, 301.174200)",
        "(314.761400, 102.287400, 301.203300)",
        "(314.785300, 102.309500, 301.069200)",
        "(314.769800, 102.174500, 301.160800)",
        "(314.615400, 101.964900, 301.471800)",
        "(314.537100, 101.917400, 301.502200)",
        "(314.537100, 101.917400, 301.502200)",
        "(314.523600, 101.583200, 301.618000)",
        "(314.471100, 101.426600, 301.632600)",
        "(314.374900, 101.335600, 301.705100)",
        "(314.290000, 101.196300, 301.738100)",
        "(314.290000, 101.196300, 301.738100)",
        "(314.251000, 100.635400, 301.870100)",
        "(314.173400, 100.052000, 302.062100)",
        "(313.855300, 99.479670, 302.314500)",
        "(313.418400, 98.897620, 302.733900)",
        "(313.418400, 98.897620, 302.733900)",
        "(312.878200, 97.604920, 303.215500)",
        "(312.375700, 96.411500, 303.700400)",
        "(311.708900, 94.936650, 304.600700)",
        "(310.768200, 93.477790, 305.653000)",
        "(310.768200, 93.477790, 305.653000)",
        "(309.263500, 91.573970, 306.774200)",
        "(308.357100, 90.361740, 307.321000)",
        "(307.373900, 89.149250, 307.988800)",
        "(306.338700, 87.644170, 309.045400)",
        "(306.338700, 87.644170, 309.045400)",
        "(304.565700, 85.272690, 311.000300)",
        "(303.414700, 83.892520, 312.365900)",
        "(302.306900, 82.462120, 313.455300)",
        "(301.043300, 81.184680, 314.572400)",
        "(301.043300, 81.184680, 314.572400)",
        "(298.778200, 78.947520, 316.609800)",
        "(297.204100, 76.609820, 319.065800)",
        "(295.616100, 74.281520, 321.830400)",
        "(294.008400, 72.247730, 323.992900)",
        "(294.008400, 72.247730, 323.992900)",
        "(291.630900, 68.776910, 327.580100)",
        "(289.939300, 66.311270, 330.977700)",
        "(288.278500, 64.292850, 333.855900)",
        "(286.675400, 62.775350, 335.910100)",
        "(286.675400, 62.775350, 335.910100)",
        "(284.414200, 61.264260, 338.129200)",
        "(282.985700, 59.505200, 340.710500)",
        "(281.538500, 56.926890, 344.438400)",
        "(280.121600, 54.308600, 348.230400)",
        "(280.121600, 54.308600, 348.230400)",
        "(278.437900, 50.404710, 353.634300)",
        "(277.418800, 46.729130, 358.584100)",
        "(276.624500, 41.871030, 4.765857)",
        "(275.944100, 36.975470, 10.923410)",
        "(275.944100, 36.975470, 10.923410)",
        "(275.126400, 30.684170, 19.201970)",
        "(274.639700, 28.263430, 23.097790)",
        "(274.246200, 27.463320, 25.165650)",
        "(273.979200, 27.264860, 26.727500)",
        "(273.979200, 27.264860, 26.727500)",
        "(273.771600, 26.059050, 29.223720)",
        "(273.451800, 26.735250, 30.510320)",
        "(273.147600, 29.339060, 29.119090)",
        "(272.853700, 35.981160, 23.383690)",
        "(272.853700, 35.981160, 23.383690)",
        "(272.568300, 42.426450, 17.759460)",
        "(272.338400, 55.893340, 5.449355)",
        "(272.282600, 67.475560, 354.525500)",
        "(272.103200, 77.793370, 344.774200)",
        "(272.103200, 77.793370, 344.774200)",
        "(272.259400, 92.611310, 330.244200)",
        "(272.846900, 101.463600, 321.742600)",
        "(272.716400, 110.303000, 312.983600)",
        "(272.900400, 117.526200, 305.660200)",
        "(272.900400, 117.526200, 305.660200)",
        "(273.304600, 122.768800, 300.299600)",
        "(273.515100, 125.348800, 297.765400)",
        "(273.717500, 127.145900, 296.299300)",
        "(274.052400, 125.463900, 297.872000)",
        "(274.052400, 125.463900, 297.872000)",
        "(274.202900, 124.072300, 299.124600)",
        "(273.860300, 127.126300, 296.065600)",
        "(273.802300, 135.125200, 287.940600)",
        "(273.806800, 142.697100, 279.980700)",
        "(273.806800, 142.697100, 279.980700)",
        "(274.005700, 127.159200, 295.470700)",
        "(274.426700, 114.457500, 307.707100)",
        "(275.126500, 110.237000, 311.159300)",
        "(276.129600, 108.668200, 311.767700)",
        "(276.129600, 108.668200, 311.767700)",
        "(277.715900, 101.793300, 317.694600)",
        "(278.244400, 95.979420, 322.601400)",
        "(278.486900, 92.404240, 325.159600)",
        "(278.707700, 88.372800, 327.917000)",
        "(278.707700, 88.372800, 327.917000)",
        "(278.770600, 83.593320, 331.436700)",
        "(279.423400, 79.766400, 333.042800)",
        "(279.914500, 78.414830, 332.920000)",
        "(280.252500, 75.598070, 334.413500)",
        "(280.252500, 75.598070, 334.413500)",
        "(280.407400, 70.564580, 338.269700)",
        "(280.587200, 65.353000, 341.918700)",
        "(280.727300, 65.187790, 340.744600)",
        "(281.116500, 64.318570, 340.152200)",
        "(281.116500, 64.318570, 340.152200)",
        "(281.294700, 61.249440, 340.608500)",
        "(281.059600, 58.527950, 341.875000)",
        "(281.294200, 55.785370, 342.887300)",
        "(281.746000, 53.498380, 343.271500)",
        "(281.746000, 53.498380, 343.271500)",
        "(281.584400, 49.700610, 344.901100)",
        "(281.168100, 46.269170, 347.101900)",
        "(280.750300, 42.779530, 349.659300)",
        "(280.453200, 37.988600, 353.867100)",
        "(280.453200, 37.988600, 353.867100)",
        "(279.778000, 28.334230, 2.683712)",
        "(279.380100, 21.238050, 9.512768)",
        "(279.330700, 14.738700, 15.743720)",
        "(279.481600, 8.669080, 21.613750)",
        "(279.481600, 8.669080, 21.613750)",
        "(279.536300, 1.647231, 28.399720)",
        "(279.919200, 350.588300, 39.621070)",
        "(280.461600, 344.261700, 46.076540)",
        "(280.810500, 342.128900, 48.457460)",
        "(280.810500, 342.128900, 48.457460)",
        "(281.975400, 334.126000, 56.692840)",
        "(282.558900, 329.990800, 61.035980)",
        "(283.180000, 326.498700, 64.732600)",
        "(283.831900, 323.480100, 68.109910)",
        "(283.831900, 323.480100, 68.109910)",
        "(284.578400, 320.782100, 71.478810)",
        "(285.941300, 317.694000, 75.624560)",
        "(286.698700, 315.481800, 78.427220)",
        "(286.698700, 315.481800, 78.427220)",
        "(287.367100, 313.380800, 81.137930)",
        "(288.614500, 311.030900, 84.679690)",
        "(289.557900, 310.132200, 86.563580)",
        "(289.557900, 310.132200, 86.563580)",
        "(290.371200, 309.456800, 88.230540)",
        "(290.959700, 308.393600, 90.169550)",
        "(291.411200, 307.274100, 92.099180)",
        "(292.363100, 307.019400, 94.206750)",
        "(292.948000, 306.883000, 95.426820)",
        "(292.948000, 306.883000, 95.426820)",
        "(293.281700, 306.674400, 96.675350)",
        "(293.694500, 306.688600, 97.921820)",
        "(293.989600, 307.190100, 99.396810)",
        "(294.139300, 307.210100, 100.822200)",
        "(294.454200, 306.656600, 102.424900)",
        "(294.454200, 306.656600, 102.424900)",
        "(294.597800, 306.532500, 103.743000)",
        "(294.674100, 306.929800, 105.195600)",
        "(294.653900, 307.048900, 106.265600)",
        "(294.513000, 307.234300, 107.175500)",
        "(294.513000, 307.234300, 107.175500)",
        "(294.445200, 307.583000, 107.989900)",
        "(294.057200, 308.507000, 108.758300)",
        "(293.642900, 309.090600, 109.251500)",
        "(293.167100, 309.805100, 109.526900)",
        "(293.167100, 309.805100, 109.526900)",
        "(292.753800, 310.664600, 109.734200)",
        "(291.907700, 312.368100, 109.536100)",
        "(291.344900, 313.482800, 109.514100)",
        "(290.726800, 314.250900, 109.666000)",
        "(290.726800, 314.250900, 109.666000)",
        "(289.988600, 315.055500, 109.709100)",
        "(288.836100, 317.254700, 108.673200)",
        "(288.200800, 319.157600, 107.494800)",
        "(287.595600, 320.882300, 106.327500)",
        "(287.595600, 320.882300, 106.327500)",
        "(286.843800, 322.220500, 105.595700)",
        "(285.536000, 323.693200, 104.961100)",
        "(284.558600, 325.545500, 103.524500)",
        "(283.701600, 329.091500, 100.327900)",
        "(283.701600, 329.091500, 100.327900)",
        "(282.656400, 332.931600, 97.010420)",
        "(281.871500, 335.362700, 94.535420)",
        "(281.306200, 337.645500, 92.453490)",
        "(281.306200, 337.645500, 92.453490)",
        "(280.859600, 340.885700, 89.454410)",
        "(280.346700, 344.452400, 85.759880)",
        "(279.726400, 351.680600, 78.219280)",
        "(279.455400, 357.798700, 72.017580)",
        "(278.961100, 3.173675, 66.326330)",
        "(278.961100, 3.173675, 66.326330)",
        "(278.601200, 8.141154, 60.896610)",
        "(278.411300, 15.430190, 52.832490)",
        "(278.859900, 19.091410, 48.705860)",
        "(279.255300, 21.547500, 45.749100)",
        "(279.255300, 21.547500, 45.749100)",
        "(279.518200, 24.269920, 42.431290)",
        "(280.029500, 29.325860, 36.174140)",
        "(280.485900, 32.261490, 32.370690)",
        "(280.485900, 32.261490, 32.370690)",
        "(280.890700, 34.203260, 29.398020)",
        "(281.532700, 34.741450, 27.759390)",
        "(282.159200, 33.453440, 27.710680)",
        "(282.375700, 33.356640, 26.698590)",
        "(282.878400, 33.217940, 25.587830)",
        "(282.878400, 33.217940, 25.587830)",
        "(283.474400, 29.854050, 27.601890)",
        "(283.448200, 28.639680, 27.927430)",
        "(283.147900, 28.549890, 26.915040)",
        "(283.004300, 28.112660, 26.159020)",
        "(283.004300, 28.112660, 26.159020)",
        "(282.884800, 25.872290, 27.375530)",
        "(282.780500, 19.427780, 32.394690)",
        "(282.812700, 16.056070, 34.897000)",
        "(282.676200, 13.485230, 36.527130)",
        "(282.676200, 13.485230, 36.527130)",
        "(282.506800, 10.604070, 38.336790)",
        "(282.563100, 4.704002, 42.989250)",
        "(282.766800, 1.046704, 45.929830)",
        "(282.766800, 1.046704, 45.929830)",
        "(282.942800, 357.967700, 48.295310)",
        "(283.099500, 355.184500, 50.272300)",
        "(283.391400, 351.215700, 53.104580)",
        "(283.673700, 348.731300, 55.053040)",
        "(283.910700, 346.267500, 56.991280)",
        "(283.910700, 346.267500, 56.991280)",
        "(284.079200, 344.368300, 58.471430)",
        "(284.430100, 341.314100, 60.878940)",
        "(284.502900, 338.656600, 63.055000)",
        "(284.679900, 336.762600, 64.704660)",
        "(284.679900, 336.762600, 64.704660)",
        "(285.257300, 334.555400, 66.688870)",
        "(285.391200, 332.995800, 67.936350)",
        "(285.583800, 331.173700, 69.628050)",
        "(285.840300, 329.702900, 71.036240)",
        "(285.840300, 329.702900, 71.036240)",
        "(286.061600, 328.684100, 72.040140)",
        "(286.649800, 327.367400, 73.431890)",
        "(286.912800, 326.092200, 74.649830)",
        "(287.092200, 324.614300, 76.242670)",
        "(287.092200, 324.614300, 76.242670)",
        "(287.639100, 323.017600, 78.212620)",
        "(288.043700, 322.215800, 79.343440)",
        "(288.334600, 321.061700, 80.749770)",
        "(288.393500, 319.535000, 82.541660)",
        "(288.393500, 319.535000, 82.541660)",
        "(288.671900, 318.704300, 84.091580)",
        "(288.987400, 318.434700, 84.962670)",
        "(289.027900, 317.520600, 86.254590)",
        "(289.040600, 316.389900, 87.886390)",
        "(289.040600, 316.389900, 87.886390)",
        "(289.456800, 315.152800, 90.241170)",
        "(289.673400, 314.624500, 91.510090)",
        "(289.750300, 314.113500, 92.692150)",
        "(289.750300, 314.113500, 92.692150)",
        "(289.752600, 313.496500, 93.981290)",
        "(289.858400, 312.759900, 95.782570)",
        "(289.826300, 312.641700, 96.703500)",
        "(289.797900, 312.418400, 97.705220)",
        "(289.804400, 312.048800, 98.857320)",
        "(289.776300, 311.915900, 99.372920)",
        "(289.776300, 311.915900, 99.372920)",
        "(289.627800, 312.172900, 100.759000)",
        "(289.506700, 312.389300, 101.383900)",
        "(289.361800, 312.736500, 101.896200)",
        "(289.361800, 312.736500, 101.896200)",
        "(288.943200, 313.485000, 102.233800)",
        "(288.673500, 314.052800, 102.475500)",
        "(288.449600, 314.787600, 102.601100)",
        "(288.449600, 314.787600, 102.601100)",
        "(287.997400, 315.405100, 102.654600)",
        "(287.557400, 316.021000, 102.688900)",
        "(287.029400, 317.471700, 102.499900)",
        "(286.583600, 318.239100, 102.425900)",
        "(285.932300, 319.318100, 101.957700)",
        "(285.932300, 319.318100, 101.957700)",
        "(284.881000, 320.658900, 101.281400)",
        "(284.236300, 321.924500, 100.530100)",
        "(283.681400, 323.724900, 99.322280)",
        "(283.173800, 325.537400, 98.105000)",
        "(283.173800, 325.537400, 98.105000)",
        "(282.314300, 327.853700, 96.683070)",
        "(281.628500, 329.305800, 95.707110)",
        "(281.048000, 331.092200, 94.423660)",
        "(280.645400, 333.432100, 92.892600)",
        "(280.645400, 333.432100, 92.892600)",
        "(279.858400, 337.322500, 89.737950)",
        "(279.278300, 338.902800, 88.500610)",
        "(278.821500, 341.988600, 85.895310)",
        "(278.821500, 341.988600, 85.895310)",
        "(278.583600, 345.618600, 82.863040)",
        "(278.186900, 349.820700, 79.290920)",
        "(277.959400, 353.007300, 76.459090)",
        "(277.768400, 357.529400, 72.321540)",
        "(277.768400, 357.529400, 72.321540)",
        "(277.536500, 2.707789, 67.597080)",
        "(277.056200, 9.858326, 60.698830)",
        "(276.930800, 13.478520, 57.249080)",
        "(277.153700, 16.410990, 54.580360)",
        "(277.153700, 16.410990, 54.580360)",
        "(277.476300, 20.098390, 51.030020)",
        "(277.668300, 28.681170, 42.380920)",
        "(277.976300, 32.731570, 38.053950)",
        "(278.302900, 36.127240, 34.597590)",
        "(278.708000, 39.453720, 31.083640)",
        "(278.708000, 39.453720, 31.083640)",
        "(279.374000, 45.784350, 24.283300)",
        "(279.783100, 47.942390, 21.850790)",
        "(280.178300, 47.753990, 21.946860)",
        "(280.442900, 47.798660, 21.644340)",
        "(280.442900, 47.798660, 21.644340)",
        "(280.901700, 50.204740, 18.433170)",
        "(281.412800, 52.478070, 15.658560)",
        "(281.739600, 53.753880, 14.033940)",
        "(282.071300, 55.138140, 12.267610)",
        "(282.071300, 55.138140, 12.267610)",
        "(282.576700, 56.480590, 9.989697)",
        "(282.824100, 56.729150, 9.206346)",
        "(283.054700, 56.950260, 8.403326)",
        "(283.383800, 56.876880, 7.884337)",
        "(283.383800, 56.876880, 7.884337)",
        "(283.874300, 57.112140, 6.779296)",
        "(284.012600, 56.718690, 6.533015)",
        "(284.321800, 56.139660, 6.506447)",
        "(284.637700, 55.512030, 6.477455)",
        "(284.637700, 55.512030, 6.477455)",
        "(284.930900, 54.326680, 6.726567)",
        "(285.041300, 53.597700, 6.802526)",
        "(285.109700, 52.754730, 7.031991)",
        "(285.109700, 52.754730, 7.031991)",
        "(285.216800, 52.357060, 6.850334)",
        "(285.250800, 51.911690, 6.267770)",
        "(285.278100, 51.179680, 6.477383)",
        "(285.291900, 49.953290, 7.220850)",
        "(285.270700, 49.266610, 7.242446)",
        "(285.270700, 49.266610, 7.242446)",
        "(285.071400, 48.266990, 7.189784)",
        "(284.979900, 46.785010, 8.149941)",
        "(284.976600, 45.308780, 9.044238)",
        "(285.050100, 44.231890, 9.501704)",
        "(285.050100, 44.231890, 9.501704)",
        "(285.014900, 42.547900, 10.123680)",
        "(284.880400, 40.813600, 11.182600)",
        "(284.831000, 38.893940, 12.557120)",
        "(284.801900, 37.297030, 13.556110)",
        "(284.801900, 37.297030, 13.556110)",
        "(284.778400, 35.150380, 15.005850)",
        "(284.581500, 34.008980, 15.559170)",
        "(284.466900, 32.773860, 16.173730)",
        "(284.401900, 31.629270, 17.115690)",
        "(284.401900, 31.629270, 17.115690)",
        "(284.172600, 27.769400, 20.266420)",
        "(284.054300, 26.033380, 21.485730)",
        "(284.022500, 24.180990, 23.015680)",
        "(284.040200, 22.095090, 24.732990)",
        "(284.040200, 22.095090, 24.732990)",
        "(284.076200, 19.152450, 27.318030)",
        "(284.078900, 17.304920, 28.883210)",
        "(284.046500, 15.952470, 29.991830)",
        "(284.067400, 14.583520, 31.228200)",
        "(284.067400, 14.583520, 31.228200)",
        "(284.259500, 12.507950, 33.083820)",
        "(284.229800, 11.136030, 34.438360)",
        "(284.185500, 9.841437, 35.743420)",
        "(284.185500, 9.841437, 35.743420)",
        "(284.386900, 8.661925, 37.026520)",
        "(284.641900, 7.648249, 37.952270)",
        "(284.664000, 5.823136, 39.741890)",
        "(284.766500, 4.165824, 41.503650)",
        "(284.766500, 4.165824, 41.503650)",
        "(285.179400, 2.333744, 43.528290)",
        "(285.480800, 359.386000, 46.564660)",
        "(285.608900, 357.604100, 48.445300)",
        "(285.706000, 355.799700, 50.347930)",
        "(285.706000, 355.799700, 50.347930)",
        "(285.842800, 354.375200, 52.033890)",
        "(286.213300, 352.412900, 54.586020)",
        "(286.268900, 350.976300, 56.272810)",
        "(286.193500, 349.485800, 57.904700)",
        "(286.270700, 348.285600, 59.576070)",
        "(286.270700, 348.285600, 59.576070)",
        "(286.385500, 346.289800, 62.314910)",
        "(286.305500, 345.680200, 63.398850)",
        "(286.208000, 345.076700, 64.435160)",
        "(286.132500, 344.786300, 65.306590)",
        "(286.132500, 344.786300, 65.306590)",
        "(286.085500, 344.051100, 67.090400)",
        "(286.117300, 343.292300, 68.528110)",
        "(286.124000, 342.350900, 70.218830)",
        "(285.882200, 341.856500, 71.526580)",
        "(285.882200, 341.856500, 71.526580)",
        "(285.667300, 341.568200, 72.875360)",
        "(285.483900, 341.400500, 73.818360)",
        "(285.280200, 340.879700, 75.183170)",
        "(285.236800, 340.608100, 76.365760)",
        "(285.236800, 340.608100, 76.365760)",
        "(285.175800, 340.433900, 77.838650)",
        "(285.039600, 340.127500, 78.782330)",
        "(284.892200, 339.985200, 79.703580)",
        "(284.909500, 339.904900, 80.733910)",
        "(284.909500, 339.904900, 80.733910)",
        "(284.748300, 340.518800, 81.228200)",
        "(284.532900, 341.166600, 81.135800)",
        "(284.451300, 342.334200, 80.689910)",
        "(284.451300, 342.334200, 80.689910)",
        "(284.397200, 343.636800, 80.141900)",
        "(284.137300, 345.005900, 79.559760)",
        "(283.978200, 346.100800, 79.052960)",
        "(283.691300, 348.075700, 77.630260)",
        "(283.223100, 350.691200, 75.424430)",
        "(283.223100, 350.691200, 75.424430)",
        "(282.755000, 354.086700, 72.611480)",
        "(282.544600, 356.171700, 71.070690)",
        "(282.331400, 358.516200, 69.104550)",
        "(282.331400, 358.516200, 69.104550)",
        "(282.027100, 0.776661, 67.155040)",
        "(281.699600, 3.905306, 64.662370)",
        "(281.398500, 6.491891, 62.425790)",
        "(281.224000, 9.773932, 59.371340)",
        "(281.224000, 9.773932, 59.371340)",
        "(281.135300, 12.887340, 56.507740)",
        "(280.983400, 17.305220, 52.572770)",
        "(280.915500, 19.677480, 50.372340)",
        "(280.882100, 21.947690, 48.372390)",
        "(280.892800, 22.891090, 47.538910)",
        "(280.892800, 22.891090, 47.538910)",
        "(280.922700, 27.510920, 43.086470)",
        "(281.151000, 29.429200, 41.426550)",
        "(281.352800, 31.376390, 39.579330)",
        "(281.462200, 34.004550, 36.834030)",
        "(281.462200, 34.004550, 36.834030)",
        "(281.775000, 37.155150, 33.582820)",
        "(281.957300, 38.790400, 31.802090)",
        "(282.167300, 40.647880, 29.765480)",
        "(282.167300, 40.647880, 29.765480)",
        "(282.389600, 43.570000, 26.550250)",
        "(282.389600, 43.570000, 26.550250)",
        "(282.962300, 46.876840, 22.699680)",
        "(283.429200, 47.651620, 21.658940)",
        "(283.548400, 48.666390, 20.186850)",
        "(283.548400, 48.666390, 20.186850)",
        "(283.759500, 50.177560, 18.130170)",
        "(284.149700, 51.218950, 16.625940)",
        "(284.551000, 51.550080, 15.830600)",
        "(285.019100, 52.139820, 14.735760)",
        "(285.019100, 52.139820, 14.735760)",
        "(285.687100, 53.399960, 12.596370)",
        "(286.106100, 54.642430, 10.913330)",
        "(286.555800, 55.643370, 9.206823)",
        "(286.832700, 56.032880, 8.132448)",
        "(286.832700, 56.032880, 8.132448)",
        "(287.395200, 55.344760, 7.896490)",
        "(287.837800, 55.230400, 7.355518)",
        "(288.197800, 55.285180, 6.593683)",
        "(288.487700, 55.301840, 5.839150)",
        "(288.487700, 55.301840, 5.839150)",
        "(288.891300, 55.349830, 4.581140)",
        "(289.094200, 54.941100, 4.121389)",
        "(289.255700, 53.821390, 4.647828)",
        "(289.350000, 52.949560, 4.737732)",
        "(289.350000, 52.949560, 4.737732)",
        "(289.124900, 52.450860, 3.768658)",
        "(289.205500, 51.786560, 3.588934)",
        "(289.134600, 50.952230, 3.716069)",
        "(288.898900, 50.065680, 3.737740)",
        "(288.898900, 50.065680, 3.737740)",
        "(288.477100, 48.753790, 3.834478)",
        "(288.308700, 47.323050, 4.599311)",
        "(288.160600, 46.296310, 5.012833)",
        "(288.021700, 45.694760, 4.806179)",
        "(288.021700, 45.694760, 4.806179)",
        "(287.708400, 43.850690, 5.709414)",
        "(287.535600, 42.028960, 7.113118)",
        "(287.535600, 42.028960, 7.113118)",
        "(287.569800, 39.051840, 9.150581)",
        "(287.569800, 39.051840, 9.150581)",
        "(287.519200, 37.484250, 10.061470)",
        "(287.208500, 36.231030, 10.908000)",
        "(286.994100, 34.653100, 12.223590)",
        "(286.993000, 33.141770, 13.579190)",
        "(286.993000, 33.141770, 13.579190)",
        "(286.853700, 31.433470, 15.238190)",
        "(286.553900, 30.437820, 16.042970)",
        "(286.232800, 29.177400, 17.159000)",
        "(286.004000, 27.143590, 19.123790)",
        "(286.004000, 27.143590, 19.123790)",
        "(285.769400, 24.012230, 22.569260)",
        "(285.545500, 22.386770, 24.421690)",
        "(285.371200, 21.241710, 25.815200)",
        "(285.165900, 20.028940, 27.224820)",
        "(285.165900, 20.028940, 27.224820)",
        "(284.887500, 17.261530, 30.448530)",
        "(284.781200, 15.286660, 32.994080)",
        "(284.612900, 13.231460, 35.477730)",
        "(284.612900, 13.231460, 35.477730)",
        "(284.361600, 11.222660, 37.912200)",
        "(284.054300, 7.739717, 42.104900)",
        "(283.850600, 4.885862, 45.721680)",
        "(283.627500, 2.606341, 48.680410)",
        "(283.424100, 1.531628, 50.284210)",
        "(283.424100, 1.531628, 50.284210)",
        "(283.177600, 359.073700, 53.658450)",
        "(282.987600, 356.808700, 56.848350)",
        "(282.818700, 355.230000, 59.124080)",
        "(282.659100, 355.068300, 59.898460)",
        "(282.659100, 355.068300, 59.898460)",
        "(282.373400, 355.347500, 60.725040)",
        "(282.183800, 354.310000, 62.498900)",
        "(281.946200, 353.549800, 63.906940)",
        "(281.782700, 353.736000, 64.437320)",
        "(281.782700, 353.736000, 64.437320)",
        "(281.553700, 354.661300, 64.473370)",
        "(281.207800, 354.392300, 65.230080)",
        "(281.116500, 354.499100, 65.534190)",
        "(281.116500, 354.499100, 65.534190)",
        "(281.105800, 355.307300, 65.186530)",
        "(280.883300, 359.166400, 62.145580)",
        "(280.581600, 1.747545, 59.814170)",
        "(280.296800, 4.104470, 57.711220)",
        "(280.137900, 5.512074, 56.517700)",
        "(280.137900, 5.512074, 56.517700)",
        "(280.072900, 7.507503, 55.118760)",
        "(279.980800, 9.842029, 53.038340)",
        "(280.000400, 12.545950, 50.704690)",
        "(279.933900, 15.455030, 48.117560)",
        "(279.960600, 16.920050, 46.867210)",
        "(279.991800, 19.844720, 44.369540)",
        "(280.029700, 23.315750, 41.084680)",
        "(280.177300, 26.535340, 38.166620)",
        "(280.177300, 26.535340, 38.166620)",
        "(280.557400, 29.258440, 36.049810)",
        "(280.879500, 34.009180, 31.767280)",
        "(281.018600, 36.702410, 29.234450)",
        "(281.284500, 38.581690, 27.756460)",
        "(281.542300, 40.962770, 25.558680)",
        "(281.542300, 40.962770, 25.558680)",
        "(281.944300, 44.188150, 22.608970)",
        "(282.262100, 46.202750, 20.666710)",
        "(282.542300, 47.528390, 19.363170)",
        "(282.925000, 48.002550, 19.072340)",
        "(282.925000, 48.002550, 19.072340)",
        "(283.323300, 48.980030, 18.083390)",
        "(283.532600, 50.126840, 16.818550)",
        "(283.825800, 51.416110, 15.490500)",
        "(284.096700, 52.538400, 14.129990)",
        "(284.096700, 52.538400, 14.129990)",
        "(284.637200, 53.062550, 13.456600)",
        "(284.930800, 53.886400, 12.336740)",
        "(285.142100, 54.789640, 11.087930)",
        "(285.364400, 55.659700, 9.873281)",
        "(285.364400, 55.659700, 9.873281)",
        "(285.743500, 57.557990, 7.373117)",
        "(286.282400, 58.259450, 6.330190)",
        "(286.787500, 58.634910, 5.559569)",
        "(286.941500, 59.115920, 4.638955)",
        "(286.941500, 59.115920, 4.638955)",
        "(287.273600, 59.147590, 3.813356)",
        "(287.519500, 58.599490, 3.897944)",
        "(287.798000, 58.125240, 3.895244)",
        "(287.974400, 57.756710, 3.597710)",
        "(287.974400, 57.756710, 3.597710)",
        "(288.318600, 56.309920, 4.228036)",
        "(288.586500, 55.486770, 4.477807)",
        "(288.823200, 54.835330, 4.616751)",
        "(289.071100, 54.178970, 4.653915)",
        "(289.071100, 54.178970, 4.653915)",
        "(289.207400, 53.411740, 4.318081)",
        "(289.340300, 52.795210, 4.415975)",
        "(289.388700, 52.068270, 4.588002)",
        "(289.365700, 51.389350, 4.652840)",
        "(289.365700, 51.389350, 4.652840)",
        "(289.310700, 50.304840, 5.135005)",
        "(289.277400, 49.831100, 5.192947)",
        "(289.075800, 49.400410, 5.152627)",
        "(289.075800, 49.400410, 5.152627)",
        "(288.908800, 48.643440, 5.498266)",
        "(288.722600, 47.372600, 6.359931)",
        "(288.663000, 46.694620, 6.683126)",
        "(288.549400, 45.983820, 6.997316)",
        "(288.549400, 45.983820, 6.997316)",
        "(288.455300, 45.151070, 7.484542)",
        "(288.196800, 43.555420, 8.594954)",
        "(288.119000, 42.322670, 9.535043)",
        "(288.144100, 41.202530, 10.336750)",
        "(288.144100, 41.202530, 10.336750)",
        "(288.066900, 39.531720, 11.814570)",
        "(287.818000, 36.672200, 14.555010)",
        "(287.689700, 35.111510, 16.141860)",
        "(287.563200, 34.118710, 16.924810)",
        "(287.563200, 34.118710, 16.924810)",
        "(287.311600, 33.108760, 17.705710)",
        "(286.990700, 30.801780, 19.883970)",
        "(286.845300, 28.960940, 21.771920)",
        "(286.638900, 27.538080, 23.245860)",
        "(286.298800, 26.171630, 24.516860)",
        "(286.298800, 26.171630, 24.516860)",
        "(285.904300, 23.700190, 26.991270)",
        "(285.804800, 21.903680, 28.944970)",
        "(285.741000, 20.036260, 30.920790)",
        "(285.741000, 20.036260, 30.920790)",
        "(285.611400, 18.226120, 32.949430)",
        "(285.209800, 15.629100, 35.697650)",
        "(285.006700, 14.180880, 37.312820)",
        "(284.913100, 12.630260, 39.207610)",
        "(284.730600, 11.315180, 40.726750)",
        "(284.730600, 11.315180, 40.726750)",
        "(284.455100, 9.870896, 42.519130)",
        "(284.340700, 8.591394, 44.129010)",
        "(284.138300, 6.716763, 46.295990)",
        "(283.933100, 5.340233, 47.933720)",
        "(283.933100, 5.340233, 47.933720)",
        "(283.794400, 4.073685, 49.865670)",
        "(283.601800, 3.629076, 50.782160)",
        "(283.373300, 2.926826, 51.988640)",
        "(283.113000, 1.946704, 53.468540)",
        "(283.113000, 1.946704, 53.468540)",
        "(282.780300, 0.738112, 55.440610)",
        "(282.599900, -0.002630, 56.902490)",
        "(282.376700, 0.202440, 57.365290)",
        "(282.031900, 0.729883, 57.370620)",
        "(282.031900, 0.729883, 57.370620)",
        "(281.598000, 0.751662, 58.322590)",
        "(281.429100, 0.640727, 59.238010)",
        "(281.183900, 0.376492, 60.085800)",
        "(281.183900, 0.376492, 60.085800)",
        "(280.927700, 0.946919, 60.060810)",
        "(280.701400, 1.762675, 60.127310)",
        "(280.636100, 1.544079, 61.078510)",
        "(280.519100, 1.501779, 61.712250)",
        "(280.354400, 2.962723, 60.696080)",
        "(280.354400, 2.962723, 60.696080)",
        "(280.066600, 5.782872, 58.451290)",
        "(279.955200, 6.621529, 57.981660)",
        "(279.984800, 8.103802, 56.902100)",
        "(279.984800, 8.103802, 56.902100)",
        "(279.976300, 10.510670, 54.843820)",
        "(279.769700, 13.213530, 52.599250)",
        "(279.698100, 15.748000, 50.378830)",
        "(279.732400, 18.266570, 48.087020)",
        "(279.889200, 20.761320, 46.023530)",
        "(279.889200, 20.761320, 46.023530)",
        "(280.040200, 23.991440, 43.268010)",
        "(279.920900, 26.278450, 41.099860)",
        "(279.842400, 28.321300, 39.273610)",
        "(279.842400, 28.321300, 39.273610)",
        "(279.887300, 30.358070, 37.472020)",
        "(279.688000, 30.909230, 37.034210)",
        "(279.354400, 29.742230, 38.459500)",
        "(279.326200, 30.655980, 37.769650)",
        "(279.326200, 30.655980, 37.769650)",
        "(279.509400, 34.477290, 34.041740)",
        "(279.852500, 39.473370, 29.049080)",
        "(279.952400, 41.060850, 27.649870)",
        "(280.088300, 42.799810, 26.009550)",
        "(280.088300, 42.799810, 26.009550)",
        "(280.383300, 45.335130, 23.544040)",
        "(280.836800, 49.345830, 19.421930)",
        "(281.125600, 50.171880, 18.583800)",
        "(281.479400, 50.500500, 18.219690)",
        "(282.023700, 52.030150, 16.524540)",
        "(282.023700, 52.030150, 16.524540)",
        "(282.817000, 54.236560, 14.108760)",
        "(283.221400, 55.113470, 12.952340)",
        "(283.669700, 55.792960, 12.098610)",
        "(284.300900, 56.564480, 11.121010)",
        "(284.300900, 56.564480, 11.121010)",
        "(285.069600, 58.919140, 8.107368)",
        "(285.476500, 59.278090, 7.418506)",
        "(285.668400, 58.869130, 7.393888)",
        "(286.022900, 58.778670, 7.056622)",
        "(286.022900, 58.778670, 7.056622)",
        "(286.450000, 59.257790, 5.632370)",
        "(286.716700, 59.004280, 5.265992)",
        "(287.008900, 57.855270, 5.869479)",
        "(287.008900, 57.855270, 5.869479)",
        "(287.200900, 56.944330, 6.109320)",
        "(287.504100, 56.241570, 5.845290)",
        "(287.605300, 55.491680, 5.916032)",
        "(287.658600, 54.684880, 5.840936)",
        "(287.772100, 53.195890, 6.624467)",
        "(287.772100, 53.195890, 6.624467)",
        "(288.089500, 51.696600, 7.159703)",
        "(288.217600, 51.441500, 6.733151)",
        "(288.399100, 50.663860, 6.827143)",
        "(288.399100, 50.663860, 6.827143)",
        "(288.531300, 49.657340, 7.198439)",
        "(288.571800, 48.246030, 7.668769)",
        "(288.546700, 47.174950, 8.269860)",
        "(288.537200, 46.735720, 8.169495)",
        "(288.537200, 46.735720, 8.169495)",
        "(288.447800, 46.066710, 8.384875)",
        "(288.363000, 44.565160, 9.340736)",
        "(288.210200, 43.225660, 10.348280)",
        "(288.081900, 42.479540, 10.667420)",
        "(288.081900, 42.479540, 10.667420)",
        "(287.858700, 41.488760, 11.311530)",
        "(287.615800, 39.102150, 13.379820)",
        "(287.513900, 37.756630, 14.513400)",
        "(287.382700, 36.729030, 15.251680)",
        "(287.249000, 35.613100, 16.181540)",
        "(287.249000, 35.613100, 16.181540)",
        "(286.829300, 32.703800, 18.791920)",
        "(286.528200, 30.489980, 20.905710)",
        "(286.293100, 28.681040, 22.559490)",
        "(286.293100, 28.681040, 22.559490)",
        "(285.979300, 26.458060, 24.776550)",
        "(285.633100, 23.622140, 27.612100)",
        "(285.470400, 21.603700, 29.725970)",
        "(285.292900, 19.472220, 31.982650)",
        "(285.292900, 19.472220, 31.982650)",
        "(285.093700, 16.722900, 34.998600)",
        "(284.947800, 14.386420, 37.606680)",
        "(284.769100, 12.146220, 40.093000)",
        "(284.543100, 10.696360, 41.767720)",
        "(284.543100, 10.696360, 41.767720)",
        "(284.333500, 9.325980, 43.436860)",
        "(284.117600, 7.306939, 46.159750)",
        "(283.854600, 6.155766, 47.673010)",
        "(283.690700, 5.638406, 48.596790)",
        "(283.646700, 4.991435, 49.872600)",
        "(283.646700, 4.991435, 49.872600)",
        "(283.407900, 3.859694, 51.926330)",
        "(283.264400, 3.500536, 52.922890)",
        "(283.088600, 3.668785, 53.338780)",
        "(282.895300, 3.853499, 53.775710)",
        "(282.895300, 3.853499, 53.775710)",
        "(282.678800, 3.804993, 55.006370)",
        "(282.505300, 3.782488, 55.745970)",
        "(282.304400, 4.255197, 56.024570)",
        "(282.021400, 5.316035, 55.487930)",
        "(282.021400, 5.316035, 55.487930)",
        "(281.730800, 6.052595, 55.778130)",
        "(281.567800, 6.055116, 56.556400)",
        "(281.465200, 6.765011, 56.488490)",
        "(281.347500, 7.905035, 55.893360)",
        "(281.347500, 7.905035, 55.893360)",
        "(281.119300, 10.079560, 54.433270)",
        "(281.062500, 11.124020, 54.015090)",
        "(281.069800, 12.216310, 53.521310)",
        "(280.997800, 14.514700, 51.621090)",
        "(280.997800, 14.514700, 51.621090)",
        "(281.107600, 18.405210, 48.457340)",
        "(281.141200, 20.350770, 46.958630)",
        "(281.079500, 22.383850, 45.299610)",
        "(281.160400, 24.899360, 43.103800)",
        "(281.160400, 24.899360, 43.103800)",
        "(281.390300, 29.455160, 39.054850)",
        "(281.459300, 31.312310, 37.490410)",
        "(281.606500, 32.994510, 36.269180)",
        "(281.764200, 35.667450, 33.973530)",
        "(281.764200, 35.667450, 33.973530)",
        "(282.064800, 40.718200, 29.221210)",
        "(282.196800, 43.463330, 26.810740)",
        "(282.321500, 45.881070, 24.586190)",
        "(282.610600, 48.213060, 22.477030)",
        "(282.610600, 48.213060, 22.477030)",
        "(283.092100, 52.488870, 18.539330)",
        "(283.411100, 54.927500, 16.292850)",
        "(283.720100, 56.536440, 14.868240)",
        "(284.175900, 58.221890, 13.252080)",
        "(284.175900, 58.221890, 13.252080)",
        "(284.901100, 60.293190, 11.229860)",
        "(285.456700, 61.007310, 10.656710)",
        "(286.189900, 62.170180, 9.742682)",
        "(286.984500, 63.273340, 8.758123)",
        "(286.984500, 63.273340, 8.758123)",
        "(288.065300, 65.966410, 5.685638)",
        "(289.025800, 66.930570, 4.686161)",
        "(289.438100, 66.901990, 4.778701)",
        "(289.438100, 66.901990, 4.778701)",
        "(289.507100, 66.842210, 4.730160)",
        "(290.012500, 67.421280, 3.862440)",
        "(290.281700, 67.150960, 3.886713)",
        "(290.288200, 66.474440, 4.233413)",
        "(290.288200, 66.474440, 4.233413)",
        "(290.368700, 65.732960, 4.567149)",
        "(290.873200, 66.041140, 3.366681)",
        "(291.063300, 65.874040, 2.931783)",
        "(291.246600, 64.880300, 3.349526)",
        "(291.246600, 64.880300, 3.349526)",
        "(291.430800, 63.018060, 5.018543)",
        "(291.764500, 62.116890, 5.295002)",
        "(292.007400, 62.560960, 4.191849)",
        "(292.345500, 62.521490, 3.601650)",
        "(292.425100, 61.868600, 3.706285)",
        "(292.425100, 61.868600, 3.706285)",
        "(292.414900, 60.036340, 4.643979)",
        "(292.524800, 59.408800, 4.617112)",
        "(292.602700, 59.167930, 4.130968)",
        "(292.443800, 58.464940, 4.050430)",
        "(292.443800, 58.464940, 4.050430)",
        "(291.928200, 56.560230, 4.951836)",
        "(291.775900, 55.367000, 5.467803)",
        "(291.578300, 54.430850, 5.751259)",
        "(291.261000, 53.612740, 5.875461)",
        "(291.261000, 53.612740, 5.875461)",
        "(290.470300, 51.824340, 6.655272)",
        "(289.977600, 50.380640, 7.472301)",
        "(289.524300, 48.495530, 8.863718)",
        "(289.141600, 46.610530, 10.245750)",
        "(289.141600, 46.610530, 10.245750)",
        "(288.458600, 44.201350, 12.005160)",
        "(288.032800, 42.288200, 13.589070)",
        "(287.695200, 40.297460, 15.206100)",
        "(287.695200, 40.297460, 15.206100)",
        "(287.337900, 38.543840, 16.745530)",
        "(287.129900, 36.386780, 18.788850)",
        "(287.000900, 35.822390, 19.189500)",
        "(286.799600, 34.834980, 20.047110)",
        "(286.799600, 34.834980, 20.047110)",
        "(286.500500, 33.669430, 21.137580)",
        "(286.168100, 32.183410, 22.770410)",
        "(285.873700, 31.478570, 23.531000)",
        "(285.440900, 30.941590, 23.970000)",
        "(284.826400, 30.117690, 24.659800)",
        "(284.826400, 30.117690, 24.659800)",
        "(284.216900, 29.100690, 26.061150)",
        "(283.998800, 27.943300, 27.680630)",
        "(283.706900, 27.357910, 28.544640)",
        "(283.706900, 27.357910, 28.544640)",
        "(283.308800, 26.296400, 29.880250)",
        "(282.833300, 24.025310, 32.928150)",
        "(282.531300, 23.204820, 34.281520)",
        "(282.279100, 22.640940, 35.417150)",
        "(282.279100, 22.640940, 35.417150)",
        "(281.995400, 22.091850, 36.428170)",
        "(281.656800, 21.441940, 37.997620)",
        "(281.545800, 21.079940, 39.205440)",
        "(281.205000, 21.359240, 39.446710)",
        "(281.205000, 21.359240, 39.446710)",
        "(280.879900, 21.545540, 39.861420)",
        "(280.631000, 21.050050, 41.358330)",
        "(280.527300, 20.967720, 42.081120)",
        "(280.439400, 21.306150, 42.327650)",
        "(280.439400, 21.306150, 42.327650)",
        "(280.304300, 21.649600, 42.489060)",
        "(280.113400, 22.729750, 42.019950)",
        "(280.112700, 24.148430, 41.095140)",
        "(280.132900, 26.064590, 39.597840)",
        "(280.132900, 26.064590, 39.597840)",
        "(280.160200, 27.585490, 38.546440)",
        "(280.219000, 29.929870, 36.821170)",
        "(280.280500, 31.809660, 35.271990)",
        "(280.471100, 33.754880, 33.666120)",
        "(280.471100, 33.754880, 33.666120)",
        "(280.690300, 35.855410, 31.903740)",
        "(281.029100, 38.252080, 30.022580)",
        "(281.158400, 39.139700, 29.452880)",
        "(281.368400, 40.699970, 28.183250)",
        "(281.683300, 42.927920, 26.140170)",
        "(281.683300, 42.927920, 26.140170)",
        "(282.181300, 45.637180, 23.692110)",
        "(282.353500, 45.619870, 23.980760)",
        "(282.560700, 45.772100, 24.037400)",
        "(282.560700, 45.772100, 24.037400)",
        "(282.863100, 47.894880, 21.934630)",
        "(283.684100, 51.390670, 18.521950)",
        "(284.017700, 52.647140, 17.310240)",
        "(284.451900, 53.560690, 16.527590)",
        "(284.451900, 53.560690, 16.527590)",
        "(285.090600, 54.191230, 15.923080)",
        "(285.903600, 55.114860, 14.812320)",
        "(286.585400, 55.264730, 14.509130)",
        "(287.251000, 55.327820, 14.442850)",
        "(287.982400, 55.986060, 13.684260)",
        "(287.982400, 55.986060, 13.684260)",
        "(288.915600, 56.910870, 12.443530)",
        "(289.438700, 57.205270, 11.935660)",
        "(289.900900, 57.698170, 11.240070)",
        "(290.339600, 57.967550, 10.709760)",
        "(290.339600, 57.967550, 10.709760)",
        "(290.957100, 57.206780, 11.056240)",
        "(291.347300, 57.027320, 10.835340)",
        "(291.780300, 57.203590, 10.170490)",
        "(291.780300, 57.203590, 10.170490)",
        "(292.190100, 57.062990, 9.810123)",
        "(292.374100, 56.281240, 9.418293)",
        "(292.548600, 54.872250, 10.242170)",
        "(292.986800, 54.180450, 10.161930)",
        "(292.986800, 54.180450, 10.161930)",
        "(293.348800, 54.328730, 8.999538)",
        "(293.981300, 53.925280, 8.372502)",
        "(294.300700, 53.450820, 8.153797)",
        "(294.416500, 53.212710, 7.629338)",
        "(294.416500, 53.212710, 7.629338)",
        "(294.465000, 52.939400, 7.115123)",
        "(294.473200, 52.272810, 6.591807)",
        "(294.486200, 51.416260, 6.734952)",
        "(294.249800, 50.660460, 6.883945)",
        "(294.249800, 50.660460, 6.883945)",
        "(293.951000, 49.935490, 6.913226)",
        "(293.647700, 48.742480, 7.194334)",
        "(293.411600, 48.368660, 6.949630)",
        "(293.212300, 47.789670, 7.039834)",
        "(293.212300, 47.789670, 7.039834)",
        "(292.985800, 46.870790, 7.370924)",
        "(292.419600, 45.347650, 8.045394)",
        "(291.896700, 43.870910, 9.057734)",
        "(291.539500, 42.725740, 9.736952)",
        "(291.539500, 42.725740, 9.736952)",
        "(291.359200, 41.613710, 10.386570)",
        "(290.835400, 39.883610, 11.345310)",
        "(290.381000, 38.289890, 12.584950)",
        "(290.089400, 36.533780, 14.152980)",
        "(290.089400, 36.533780, 14.152980)",
        "(289.795600, 34.614350, 15.776970)",
        "(289.594500, 33.437560, 16.879590)",
        "(289.294500, 33.156970, 16.924280)",
        "(288.947000, 32.628690, 17.203930)",
        "(288.947000, 32.628690, 17.203930)",
        "(288.787900, 31.167470, 18.677350)",
        "(288.352200, 28.504330, 21.310000)",
        "(288.168600, 26.482880, 23.388190)",
        "(287.823100, 25.041750, 24.789330)",
        "(287.823100, 25.041750, 24.789330)",
        "(287.471600, 23.614560, 26.153330)",
        "(286.859400, 20.719240, 29.240120)",
        "(286.503200, 18.728010, 31.441430)",
        "(286.106800, 16.990600, 33.394140)",
        "(286.106800, 16.990600, 33.394140)",
        "(285.708000, 15.522830, 35.130040)",
        "(285.036900, 12.968660, 38.062080)",
        "(284.769600, 11.464330, 40.020030)",
        "(284.387600, 10.077810, 41.838750)",
        "(284.387600, 10.077810, 41.838750)",
        "(284.012600, 8.860950, 43.429210)",
        "(283.529500, 7.271788, 45.508400)",
        "(283.254600, 5.934991, 47.340050)",
        "(283.009700, 4.576173, 49.171040)",
        "(283.009700, 4.576173, 49.171040)",
        "(282.693800, 3.647009, 50.684310)",
        "(282.460400, 2.486831, 52.639130)",
        "(282.171000, 2.044664, 53.500000)",
        "(281.860000, 1.707947, 54.300780)",
        "(281.860000, 1.707947, 54.300780)",
        "(281.675800, 0.907771, 55.819790)",
        "(281.274600, 0.245899, 57.213640)",
        "(281.041200, 0.692556, 57.284940)",
        "(280.932400, 1.454516, 57.118270)",
        "(280.932400, 1.454516, 57.118270)",
        "(280.781300, 2.041527, 57.095870)",
        "(280.450700, 1.748099, 58.016620)",
        "(280.272900, 2.491992, 57.744610)",
        "(280.200500, 3.748675, 56.965130)",
        "(280.200500, 3.748675, 56.965130)",
        "(280.091100, 4.845179, 56.450870)",
        "(279.805100, 6.228564, 55.698870)",
        "(279.652300, 8.039956, 54.244820)",
        "(279.641300, 10.466940, 52.226510)",
        "(279.641300, 10.466940, 52.226510)",
        "(279.695700, 12.925990, 50.184190)",
        "(279.638200, 16.031830, 47.609680)",
        "(279.632100, 18.271380, 45.691440)",
        "(279.777000, 20.168870, 44.091420)",
        "(279.777000, 20.168870, 44.091420)",
        "(279.898800, 22.636890, 41.908570)",
        "(280.004800, 26.485090, 38.517100)",
        "(280.245300, 28.937700, 36.407840)",
        "(280.434700, 32.038410, 33.431380)",
        "(280.434700, 32.038410, 33.431380)",
        "(280.598600, 33.974510, 31.740340)",
        "(280.917100, 35.411500, 30.771390)",
        "(281.211400, 36.575190, 29.834520)",
        "(281.409700, 37.350640, 29.101460)",
        "(281.409700, 37.350640, 29.101460)",
        "(281.714100, 38.105330, 28.292030)",
        "(282.377900, 38.345510, 28.103950)",
        "(282.735500, 38.121910, 28.338490)",
        "(283.198100, 38.918620, 27.563860)",
        "(283.198100, 38.918620, 27.563860)",
        "(283.749600, 42.075800, 24.218110)",
        "(284.492600, 46.451960, 19.364360)",
        "(284.873200, 47.571160, 18.100280)",
        "(285.500500, 48.010120, 17.589690)",
        "(285.500500, 48.010120, 17.589690)",
        "(286.119400, 49.573680, 15.723000)",
        "(286.842100, 51.636590, 13.184490)",
        "(287.325800, 52.136540, 12.345180)",
        "(287.910400, 52.976150, 10.997920)",
        "(287.910400, 52.976150, 10.997920)",
        "(288.429200, 54.950680, 7.954757)",
        "(288.832600, 55.175400, 7.202266)",
        "(289.317600, 54.781920, 6.893293)",
        "(289.690900, 54.469960, 6.365554)",
        "(289.690900, 54.469960, 6.365554)",
        "(290.038200, 54.201630, 5.800797)",
        "(290.644700, 53.681580, 5.225891)",
        "(291.045300, 53.182000, 4.864119)",
        "(291.282200, 52.593560, 4.570652)",
        "(291.282200, 52.593560, 4.570652)",
        "(291.464000, 52.060750, 4.252063)",
        "(291.726900, 50.974410, 4.159339)",
        "(291.841800, 50.106920, 4.239443)",
        "(291.772100, 49.250570, 4.375530)",
        "(291.772100, 49.250570, 4.375530)",
        "(291.635400, 48.579050, 4.327724)",
        "(291.169100, 47.042780, 4.804635)",
        "(290.824000, 45.662310, 5.618042)",
        "(290.531800, 44.567770, 6.125632)",
        "(290.531800, 44.567770, 6.125632)",
        "(290.251800, 43.360900, 6.748979)",
        "(289.706600, 41.236870, 8.152856)",
        "(289.234800, 39.575920, 9.318008)",
        "(288.910200, 38.136830, 10.250190)",
        "(288.834400, 37.242050, 11.002420)",
        "(288.834400, 37.242050, 11.002420)",
        "(288.114600, 34.562870, 13.096450)",
        "(287.680500, 33.165000, 14.391360)",
        "(287.332100, 31.442330, 15.980420)",
        "(287.332100, 31.442330, 15.980420)",
        "(286.959300, 29.624850, 17.720340)",
        "(286.009800, 27.652140, 19.515830)",
        "(285.547900, 25.866570, 21.345320)",
        "(285.047000, 23.588710, 23.801350)",
        "(285.047000, 23.588710, 23.801350)",
        "(284.418400, 21.975500, 25.410670)",
        "(283.797900, 19.074050, 28.579100)",
        "(283.430900, 16.921820, 31.025780)",
        "(282.998600, 15.164370, 32.988690)",
        "(282.998600, 15.164370, 32.988690)",
        "(282.496400, 13.387150, 34.903790)",
        "(281.957600, 10.387980, 38.414670)",
        "(281.622300, 8.481069, 40.694390)",
        "(281.278700, 6.541930, 43.054740)",
        "(281.278700, 6.541930, 43.054740)",
        "(280.982000, 4.695850, 45.299290)",
        "(280.331000, 2.528649, 47.899110)",
        "(280.131500, 1.387730, 49.569310)",
        "(279.895900, 0.523771, 50.968320)",
        "(279.895900, 0.523771, 50.968320)",
        "(279.451400, 0.005355, 51.784230)",
        "(279.018700, 358.990100, 53.634920)",
        "(278.872700, 357.329200, 56.017660)",
        "(278.556300, 356.416500, 57.546930)",
        "(278.556300, 356.416500, 57.546930)",
        "(278.244800, 356.895500, 57.602130)",
        "(277.825100, 358.780800, 56.537230)",
        "(277.437700, 0.364285, 55.388340)",
        "(277.280000, 0.235656, 56.182990)",
        "(277.280000, 0.235656, 56.182990)",
        "(277.151600, 359.973100, 57.188010)",
        "(276.765500, 1.586301, 56.390900)",
        "(276.716600, 3.069826, 55.623410)",
        "(276.553100, 5.507448, 53.725980)",
        "(276.553100, 5.507448, 53.725980)",
        "(276.344800, 8.193911, 51.459880)",
        "(276.295600, 13.136260, 47.364630)",
        "(276.304500, 17.204990, 43.773480)",
        "(276.314000, 20.468090, 40.997270)",
        "(276.314000, 20.468090, 40.997270)",
        "(276.476900, 24.546460, 37.334650)",
        "(276.689900, 33.129880, 29.201550)",
        "(276.979000, 36.483260, 26.262560)",
        "(277.147000, 39.124280, 23.932470)",
        "(277.147000, 39.124280, 23.932470)",
        "(277.380600, 41.457290, 21.898940)",
        "(277.896700, 45.703730, 18.141790)",
        "(278.329700, 49.620430, 14.384550)",
        "(278.722200, 53.113570, 11.021590)",
        "(278.722200, 53.113570, 11.021590)",
        "(279.154400, 55.773900, 8.597011)",
        "(279.902200, 60.066560, 4.456795)",
        "(280.407000, 62.203430, 2.317896)",
        "(280.921200, 63.782120, 0.777663)",
        "(280.921200, 63.782120, 0.777663)",
        "(281.492400, 64.471840, 0.089089)",
        "(282.380300, 65.022700, 359.456200)",
        "(282.781900, 65.673130, 358.684500)",
        "(283.236500, 66.318630, 357.985600)",
        "(283.236500, 66.318630, 357.985600)",
        "(283.822700, 67.598920, 356.468600)",
        "(284.743000, 68.773970, 354.902300)",
        "(285.094700, 69.005150, 354.542700)",
        "(285.506300, 69.810040, 353.569500)",
        "(285.506300, 69.810040, 353.569500)",
        "(286.208400, 70.622210, 352.525600)",
        "(287.265300, 72.545960, 349.977500)",
        "(287.675400, 73.790280, 348.364600)",
        "(288.053000, 73.878910, 347.945700)",
        "(288.053000, 73.878910, 347.945700)",
        "(288.464500, 73.389770, 348.154100)",
        "(289.111700, 73.432040, 347.321700)",
        "(289.422100, 73.573150, 346.628900)",
        "(289.600800, 73.247040, 346.470900)",
        "(289.600800, 73.247040, 346.470900)",
        "(289.761300, 73.037170, 346.131300)",
        "(289.893900, 72.111080, 346.055700)",
        "(290.043200, 71.057050, 346.409300)",
        "(290.324200, 70.403950, 346.479300)",
        "(290.324200, 70.403950, 346.479300)",
        "(290.670500, 69.582250, 346.634400)",
        "(290.962400, 68.068230, 347.041900)",
        "(290.852400, 66.963570, 347.394300)",
        "(290.705000, 65.522190, 348.191000)",
        "(290.705000, 65.522190, 348.191000)",
        "(290.589400, 64.383950, 348.492900)",
        "(290.176000, 63.132840, 348.477300)",
        "(289.889600, 62.100250, 348.741100)",
        "(289.509200, 60.745670, 349.463200)",
        "(289.509200, 60.745670, 349.463200)",
        "(289.112100, 59.678420, 349.878900)",
        "(288.576900, 57.870020, 350.856400)",
        "(288.115700, 57.271610, 350.795500)",
        "(287.440300, 57.045290, 350.230400)",
        "(287.440300, 57.045290, 350.230400)",
        "(286.793000, 55.798930, 350.944400)",
        "(285.871400, 53.335900, 352.893600)",
        "(285.112900, 51.260510, 354.588300)",
        "(284.247700, 49.565930, 355.901400)",
        "(284.247700, 49.565930, 355.901400)",
        "(283.541700, 47.394230, 357.824900)",
        "(282.567100, 44.338170, 0.659000)",
        "(281.991800, 42.729330, 2.216924)",
        "(281.494400, 40.741540, 4.403617)",
        "(281.494400, 40.741540, 4.403617)",
        "(280.966000, 40.855330, 4.236990)",
        "(280.033300, 39.666260, 5.606998)",
        "(279.334700, 36.606310, 8.999077)",
        "(278.544600, 32.501950, 13.605910)",
        "(278.544600, 32.501950, 13.605910)",
        "(277.891200, 29.897710, 16.497380)",
        "(277.181900, 28.120770, 18.614210)",
        "(276.739400, 27.389840, 19.691300)",
        "(276.186300, 24.140070, 23.365230)",
        "(276.186300, 24.140070, 23.365230)",
        "(275.900700, 19.464640, 28.756290)",
        "(275.535900, 13.597360, 35.577500)",
        "(275.267500, 10.846100, 38.913130)",
        "(275.174300, 8.264102, 42.152670)",
        "(275.174300, 8.264102, 42.152670)",
        "(275.195100, 6.056090, 45.177300)",
        "(274.999100, 6.743576, 45.452630)",
        "(274.975400, 5.442153, 47.547730)",
        "(274.960700, 3.788837, 49.982470)",
        "(274.960700, 3.788837, 49.982470)",
        "(274.783400, 4.253597, 50.034240)",
        "(274.758500, 6.395977, 48.876070)",
        "(274.760300, 8.806536, 47.169710)",
        "(274.592400, 12.583440, 43.758240)",
        "(274.592400, 12.583440, 43.758240)",
        "(274.610200, 17.331190, 39.558850)",
        "(274.860400, 25.282180, 32.395920)",
        "(275.054600, 31.101670, 27.013730)",
        "(275.320600, 37.101680, 21.368380)",
        "(275.320600, 37.101680, 21.368380)",
        "(275.766300, 42.316490, 16.643000)",
        "(276.177700, 48.226310, 11.411420)",
        "(276.590300, 51.801240, 8.242997)",
        "(277.221900, 54.219680, 6.400908)",
        "(277.221900, 54.219680, 6.400908)",
        "(277.769000, 58.641990, 2.462094)",
        "(278.500100, 65.778950, 355.791000)",
        "(278.907200, 67.490840, 354.537200)",
        "(279.539900, 69.860260, 352.432600)",
        "(279.539900, 69.860260, 352.432600)",
        "(280.412800, 72.491550, 350.023100)",
        "(281.806200, 74.490360, 348.550400)",
        "(282.888500, 75.377460, 347.785700)",
        "(283.739300, 75.690800, 347.571100)",
        "(283.739300, 75.690800, 347.571100)",
        "(284.693300, 75.983420, 347.269700)",
        "(286.171200, 75.278350, 347.950300)",
        "(287.016100, 74.515620, 348.542200)",
        "(287.691700, 73.579920, 349.289900)",
        "(287.691700, 73.579920, 349.289900)",
        "(288.351100, 72.917210, 349.901200)",
        "(289.492300, 73.529190, 348.968100)",
        "(290.149600, 73.971560, 348.284100)",
        "(290.149600, 73.971560, 348.284100)",
        "(290.530400, 73.839610, 348.142200)",
        "(290.769100, 72.761140, 348.996200)",
        "(291.107800, 72.277690, 348.939100)",
        "(291.410200, 72.113770, 348.685300)",
        "(291.818400, 71.703250, 348.735200)",
        "(291.818400, 71.703250, 348.735200)",
        "(292.112500, 72.027500, 347.741200)",
        "(292.448200, 71.381320, 347.664200)",
        "(292.689800, 70.434770, 348.107900)",
        "(292.885700, 69.585520, 348.403600)",
        "(293.094800, 68.447450, 348.891100)",
        "(293.094800, 68.447450, 348.891100)",
        "(293.378600, 67.306640, 348.938900)",
        "(293.563200, 66.520900, 349.114800)",
        "(293.690400, 65.468760, 349.521100)",
        "(293.690400, 65.468760, 349.521100)",
        "(293.873800, 64.785880, 349.476400)",
        "(293.849700, 63.846740, 349.708800)",
        "(293.555600, 62.496940, 350.067000)",
        "(293.497700, 61.803030, 350.069300)",
        "(293.497700, 61.803030, 350.069300)",
        "(293.451500, 60.859620, 350.407000)",
        "(293.079700, 59.963520, 350.180700)",
        "(292.732500, 58.874280, 350.791000)",
        "(292.334700, 57.658650, 351.506900)",
        "(292.334700, 57.658650, 351.506900)",
        "(291.983000, 57.013890, 351.568600)",
        "(291.301600, 55.812170, 352.077800)",
        "(290.824200, 54.986180, 352.560300)",
        "(290.327700, 54.320180, 352.865900)",
        "(290.327700, 54.320180, 352.865900)",
        "(289.816300, 53.191520, 353.874900)",
        "(289.048800, 51.790210, 355.076000)",
        "(288.461300, 51.139930, 355.584800)",
        "(287.909400, 50.510200, 356.193700)",
        "(287.909400, 50.510200, 356.193700)",
        "(287.453800, 49.846150, 356.900400)",
        "(286.797500, 49.082030, 357.680700)",
        "(286.335500, 48.000610, 358.818100)",
        "(285.805000, 46.545530, 0.517830)",
        "(285.805000, 46.545530, 0.517830)",
        "(285.232500, 45.167810, 2.041294)",
        "(284.549900, 44.002940, 3.249017)",
        "(284.207000, 43.438630, 4.001153)",
        "(283.827800, 41.844290, 5.961686)",
        "(283.827800, 41.844290, 5.961686)",
        "(283.338800, 40.178320, 7.950257)",
        "(282.432000, 38.103580, 10.312320)",
        "(282.069500, 36.941170, 11.879400)",
        "(281.757500, 35.907800, 13.293780)",
        "(281.757500, 35.907800, 13.293780)",
        "(281.366700, 34.799060, 14.727780)",
        "(280.764700, 33.154240, 17.117440)",
        "(280.417800, 32.117840, 18.607130)",
        "(280.228900, 31.429660, 19.863820)",
        "(280.228900, 31.429660, 19.863820)",
        "(280.033400, 31.079240, 20.801860)",
        "(279.592100, 31.352890, 21.426030)",
        "(279.326500, 31.474680, 21.891310)",
        "(279.165700, 32.733780, 21.228420)",
        "(279.165700, 32.733780, 21.228420)",
        "(279.044300, 34.984000, 19.438450)",
        "(278.905300, 37.248890, 17.983480)",
        "(278.859600, 37.642740, 18.223380)",
        "(278.790000, 38.388310, 18.046200)",
        "(278.790000, 38.388310, 18.046200)",
        "(278.821000, 40.023540, 16.935280)",
        "(279.106800, 42.635900, 15.124800)",
        "(279.231800, 44.966190, 13.247470)",
        "(279.371500, 46.699970, 11.938250)",
        "(279.371500, 46.699970, 11.938250)",
        "(279.505900, 47.776170, 11.312110)",
        "(280.032400, 50.651280, 9.060290)",
        "(280.427200, 51.979740, 8.208880)",
        "(280.704600, 53.552520, 6.923917)",
        "(280.704600, 53.552520, 6.923917)",
        "(280.977100, 55.145450, 5.538640)",
        "(281.583200, 55.924670, 5.337533)",
        "(282.005900, 57.419250, 4.028969)",
        "(282.474100, 59.629920, 1.886764)",
        "(282.474100, 59.629920, 1.886764)",
        "(282.939400, 61.072830, 0.616481)",
        "(283.534800, 62.125610, 359.885800)",
        "(284.094700, 63.316960, 358.777200)",
        "(284.728500, 64.529790, 357.595400)",
        "(284.728500, 64.529790, 357.595400)",
        "(285.286500, 65.478870, 356.763100)",
        "(285.842000, 66.698680, 355.364500)",
        "(286.225600, 67.088680, 354.879200)",
        "(286.664500, 67.307760, 354.612300)",
        "(286.664500, 67.307760, 354.612300)",
        "(287.115400, 67.870510, 353.912300)",
        "(287.816400, 68.154180, 353.348000)",
        "(288.208400, 67.963010, 353.420900)",
        "(288.606200, 68.055060, 353.082100)",
        "(288.606200, 68.055060, 353.082100)",
        "(289.112900, 68.336720, 352.555300)",
        "(289.951400, 69.112540, 351.179600)",
        "(290.434700, 69.471430, 350.472800)",
        "(290.836900, 69.612660, 349.996500)",
        "(290.836900, 69.612660, 349.996500)",
        "(291.162200, 69.788190, 349.376100)",
        "(291.709100, 69.373450, 349.111800)",
        "(291.918500, 68.979480, 349.018500)",
        "(292.070200, 68.623800, 348.965400)",
        "(292.070200, 68.623800, 348.965400)",
        "(292.309100, 67.998280, 349.358600)",
        "(292.838000, 68.011090, 348.530900)",
        "(293.283200, 67.668210, 348.352600)",
        "(293.508400, 67.093020, 348.555000)",
        "(293.508400, 67.093020, 348.555000)",
        "(293.700300, 66.706050, 348.400100)",
        "(294.023700, 66.252480, 348.071100)",
        "(294.203000, 66.143840, 347.568700)",
        "(294.173700, 65.346450, 348.049000)",
        "(294.173700, 65.346450, 348.049000)",
        "(294.131500, 64.722560, 348.191600)",
        "(294.095200, 63.976910, 348.113300)",
        "(293.923600, 63.335480, 348.316600)",
[truncated: 265,070 more chars]
