# Supplementary material for: Playing the mirror game in virtual reality with an autonomous character
Source: Sci Rep. 2022 Dec 9;12:21329. doi: 10.1038/s41598-022-25197-z (PMC9734752; doi:10.1038/s41598-022-25197-z)
Supplement: Supplementary file 2 — Supplementary Information 1. [file 41598_2022_25197_MOESM2_ESM.zip › Data/Couple20/baseline_player2.json]

{
    "isFemale": true,
    "eyesLevel": 1.6797962188720704,
    "timestamps": [
        0.0,
        0.019989013671875,
        0.040008544921875,
        0.05999755859375,
        0.079986572265625,
        0.100006103515625,
        0.1199951171875,
        0.1400146484375,
        0.160003662109375,
        0.17999267578125,
        0.20001220703125,
        0.220001220703125,
        0.239990234375,
        0.260009765625,
        0.279998779296875,
        0.29998779296875,
        0.32000732421875,
        0.339996337890625,
        0.3599853515625,
        0.3800048828125,
        0.399993896484375,
        0.420013427734375,
        0.44000244140625,
        0.459991455078125,
        0.480010986328125,
        0.5,
        0.519989013671875,
        0.540008544921875,
        0.55999755859375,
        0.579986572265625,
        0.600006103515625,
        0.6199951171875,
        0.6400146484375,
        0.660003662109375,
        0.67999267578125,
        0.70001220703125,
        0.720001220703125,
        0.739990234375,
        0.760009765625,
        0.779998779296875,
        0.79998779296875,
        0.82000732421875,
        0.839996337890625,
        0.8599853515625,
        0.8800048828125,
        0.899993896484375,
        0.920013427734375,
        0.94000244140625,
        0.959991455078125,
        0.980010986328125,
        1.0,
        1.019989013671875,
        1.040008544921875,
        1.05999755859375,
        1.079986572265625,
        1.100006103515625,
        1.1199951171875,
        1.1400146484375,
        1.160003662109375,
        1.17999267578125,
        1.20001220703125,
        1.220001220703125,
        1.239990234375,
        1.260009765625,
        1.279998779296875,
        1.29998779296875,
        1.32000732421875,
        1.339996337890625,
        1.3599853515625,
        1.3800048828125,
        1.399993896484375,
        1.420013427734375,
        1.44000244140625,
        1.459991455078125,
        1.480010986328125,
        1.5,
        1.519989013671875,
        1.540008544921875,
        1.55999755859375,
        1.579986572265625,
        1.600006103515625,
        1.6199951171875,
        1.6400146484375,
        1.660003662109375,
        1.67999267578125,
        1.70001220703125,
        1.720001220703125,
        1.739990234375,
        1.760009765625,
        1.779998779296875,
        1.79998779296875,
        1.82000732421875,
        1.839996337890625,
        1.8599853515625,
        1.8800048828125,
        1.899993896484375,
        1.920013427734375,
        1.94000244140625,
        1.959991455078125,
        1.980010986328125,
        2.0,
        2.019989013671875,
        2.040008544921875,
        2.05999755859375,
        2.079986572265625,
        2.100006103515625,
        2.1199951171875,
        2.1400146484375,
        2.160003662109375,
        2.17999267578125,
        2.20001220703125,
        2.220001220703125,
        2.239990234375,
        2.260009765625,
        2.279998779296875,
        2.29998779296875,
        2.32000732421875,
        2.339996337890625,
        2.3599853515625,
        2.3800048828125,
        2.399993896484375,
        2.420013427734375,
        2.44000244140625,
        2.459991455078125,
        2.480010986328125,
        2.5,
        2.519989013671875,
        2.540008544921875,
        2.55999755859375,
        2.579986572265625,
        2.600006103515625,
        2.6199951171875,
        2.6400146484375,
        2.660003662109375,
        2.67999267578125,
        2.70001220703125,
        2.720001220703125,
        2.739990234375,
        2.760009765625,
        2.779998779296875,
        2.79998779296875,
        2.82000732421875,
        2.839996337890625,
        2.8599853515625,
        2.8800048828125,
        2.899993896484375,
        2.920013427734375,
        2.94000244140625,
        2.959991455078125,
        2.980010986328125,
        3.0,
        3.019989013671875,
        3.040008544921875,
        3.05999755859375,
        3.079986572265625,
        3.100006103515625,
        3.1199951171875,
        3.1400146484375,
        3.160003662109375,
        3.17999267578125,
        3.20001220703125,
        3.220001220703125,
        3.239990234375,
        3.260009765625,
        3.279998779296875,
        3.29998779296875,
        3.32000732421875,
        3.339996337890625,
        3.3599853515625,
        3.3800048828125,
        3.399993896484375,
        3.420013427734375,
        3.44000244140625,
        3.459991455078125,
        3.480010986328125,
        3.5,
        3.519989013671875,
        3.540008544921875,
        3.55999755859375,
        3.579986572265625,
        3.600006103515625,
        3.6199951171875,
        3.6400146484375,
        3.660003662109375,
        3.67999267578125,
        3.70001220703125,
        3.720001220703125,
        3.739990234375,
        3.760009765625,
        3.779998779296875,
        3.79998779296875,
        3.82000732421875,
        3.839996337890625,
        3.8599853515625,
        3.8800048828125,
        3.899993896484375,
        3.920013427734375,
        3.94000244140625,
        3.959991455078125,
        3.980010986328125,
        4.0,
        4.019989013671875,
        4.040008544921875,
        4.05999755859375,
        4.079986572265625,
        4.100006103515625,
        4.1199951171875,
        4.1400146484375,
        4.160003662109375,
        4.17999267578125,
        4.20001220703125,
        4.220001220703125,
        4.239990234375,
        4.260009765625,
        4.279998779296875,
        4.29998779296875,
        4.32000732421875,
        4.339996337890625,
        4.3599853515625,
        4.3800048828125,
        4.399993896484375,
        4.420013427734375,
        4.44000244140625,
        4.459991455078125,
        4.480010986328125,
        4.5,
        4.519989013671875,
        4.540008544921875,
        4.55999755859375,
        4.579986572265625,
        4.600006103515625,
        4.6199951171875,
        4.6400146484375,
        4.660003662109375,
        4.67999267578125,
        4.70001220703125,
        4.720001220703125,
        4.739990234375,
        4.760009765625,
        4.779998779296875,
        4.79998779296875,
        4.82000732421875,
        4.839996337890625,
        4.8599853515625,
        4.8800048828125,
        4.899993896484375,
        4.920013427734375,
        4.94000244140625,
        4.959991455078125,
        4.980010986328125,
        5.0,
        5.019989013671875,
        5.040008544921875,
        5.05999755859375,
        5.079986572265625,
        5.100006103515625,
        5.1199951171875,
        5.1400146484375,
        5.160003662109375,
        5.17999267578125,
        5.20001220703125,
        5.220001220703125,
        5.239990234375,
        5.260009765625,
        5.279998779296875,
        5.29998779296875,
        5.32000732421875,
        5.339996337890625,
        5.3599853515625,
        5.3800048828125,
        5.399993896484375,
        5.420013427734375,
        5.44000244140625,
        5.459991455078125,
        5.480010986328125,
        5.5,
        5.519989013671875,
        5.540008544921875,
        5.55999755859375,
        5.579986572265625,
        5.600006103515625,
        5.6199951171875,
        5.6400146484375,
        5.660003662109375,
        5.67999267578125,
        5.70001220703125,
        5.720001220703125,
        5.739990234375,
        5.760009765625,
        5.779998779296875,
        5.79998779296875,
        5.82000732421875,
        5.839996337890625,
        5.8599853515625,
        5.8800048828125,
        5.899993896484375,
        5.920013427734375,
        5.94000244140625,
        5.959991455078125,
        5.980010986328125,
        6.0,
        6.019989013671875,
        6.040008544921875,
        6.05999755859375,
        6.079986572265625,
        6.100006103515625,
        6.1199951171875,
        6.1400146484375,
        6.160003662109375,
        6.17999267578125,
        6.20001220703125,
        6.220001220703125,
        6.239990234375,
        6.260009765625,
        6.279998779296875,
        6.29998779296875,
        6.32000732421875,
        6.339996337890625,
        6.3599853515625,
        6.3800048828125,
        6.399993896484375,
        6.420013427734375,
        6.44000244140625,
        6.459991455078125,
        6.480010986328125,
        6.5,
        6.519989013671875,
        6.540008544921875,
        6.55999755859375,
        6.579986572265625,
        6.600006103515625,
        6.6199951171875,
        6.6400146484375,
        6.660003662109375,
        6.67999267578125,
        6.70001220703125,
        6.720001220703125,
        6.739990234375,
        6.760009765625,
        6.779998779296875,
        6.79998779296875,
        6.82000732421875,
        6.839996337890625,
        6.8599853515625,
        6.8800048828125,
        6.899993896484375,
        6.920013427734375,
        6.94000244140625,
        6.959991455078125,
        6.980010986328125,
        7.0,
        7.019989013671875,
        7.040008544921875,
        7.05999755859375,
        7.079986572265625,
        7.100006103515625,
        7.1199951171875,
        7.1400146484375,
        7.160003662109375,
        7.17999267578125,
        7.20001220703125,
        7.220001220703125,
        7.239990234375,
        7.260009765625,
        7.279998779296875,
        7.29998779296875,
        7.32000732421875,
        7.339996337890625,
        7.3599853515625,
        7.3800048828125,
        7.399993896484375,
        7.420013427734375,
        7.44000244140625,
        7.459991455078125,
        7.480010986328125,
        7.5,
        7.519989013671875,
        7.540008544921875,
        7.55999755859375,
        7.579986572265625,
        7.600006103515625,
        7.6199951171875,
        7.6400146484375,
        7.660003662109375,
        7.67999267578125,
        7.70001220703125,
        7.720001220703125,
        7.739990234375,
        7.760009765625,
        7.779998779296875,
        7.79998779296875,
        7.82000732421875,
        7.839996337890625,
        7.8599853515625,
        7.8800048828125,
        7.899993896484375,
        7.920013427734375,
        7.94000244140625,
        7.959991455078125,
        7.980010986328125,
        8.0,
        8.019989013671875,
        8.040008544921875,
        8.05999755859375,
        8.079986572265625,
        8.100006103515625,
        8.1199951171875,
        8.1400146484375,
        8.160003662109375,
        8.17999267578125,
        8.20001220703125,
        8.220001220703125,
        8.239990234375,
        8.260009765625,
        8.279998779296875,
        8.29998779296875,
        8.32000732421875,
        8.339996337890625,
        8.3599853515625,
        8.3800048828125,
        8.399993896484375,
        8.420013427734375,
        8.44000244140625,
        8.459991455078125,
        8.480010986328125,
        8.5,
        8.519989013671875,
        8.540008544921875,
        8.55999755859375,
        8.579986572265625,
        8.600006103515625,
        8.6199951171875,
        8.6400146484375,
        8.660003662109375,
        8.67999267578125,
        8.70001220703125,
        8.720001220703125,
        8.739990234375,
        8.760009765625,
        8.779998779296875,
        8.79998779296875,
        8.82000732421875,
        8.839996337890625,
        8.8599853515625,
        8.8800048828125,
        8.899993896484375,
        8.920013427734375,
        8.94000244140625,
        8.959991455078125,
        8.980010986328125,
        9.0,
        9.019989013671875,
        9.040008544921875,
        9.05999755859375,
        9.079986572265625,
        9.100006103515625,
        9.1199951171875,
        9.1400146484375,
        9.160003662109375,
        9.17999267578125,
        9.20001220703125,
        9.220001220703125,
        9.239990234375,
        9.260009765625,
        9.279998779296875,
        9.29998779296875,
        9.32000732421875,
        9.339996337890625,
        9.3599853515625,
        9.3800048828125,
        9.399993896484375,
        9.420013427734375,
        9.44000244140625,
        9.459991455078125,
        9.480010986328125,
        9.5,
        9.519989013671875,
        9.540008544921875,
        9.55999755859375,
        9.579986572265625,
        9.600006103515625,
        9.6199951171875,
        9.6400146484375,
        9.660003662109375,
        9.67999267578125,
        9.70001220703125,
        9.720001220703125,
        9.739990234375,
        9.760009765625,
        9.779998779296875,
        9.79998779296875,
        9.82000732421875,
        9.839996337890625,
        9.8599853515625,
        9.8800048828125,
        9.899993896484375,
        9.920013427734375,
        9.94000244140625,
        9.959991455078125,
        9.980010986328125,
        10.0,
        10.019989013671875,
        10.040008544921875,
        10.05999755859375,
        10.079986572265625,
        10.100006103515625,
        10.1199951171875,
        10.1400146484375,
        10.160003662109375,
        10.17999267578125,
        10.20001220703125,
        10.220001220703125,
        10.239990234375,
        10.260009765625,
        10.279998779296875,
        10.29998779296875,
        10.32000732421875,
        10.339996337890625,
        10.3599853515625,
        10.3800048828125,
        10.399993896484375,
        10.420013427734375,
        10.44000244140625,
        10.459991455078125,
        10.480010986328125,
        10.5,
        10.519989013671875,
        10.540008544921875,
        10.55999755859375,
        10.579986572265625,
        10.600006103515625,
        10.6199951171875,
        10.6400146484375,
        10.660003662109375,
        10.67999267578125,
        10.70001220703125,
        10.720001220703125,
        10.739990234375,
        10.760009765625,
        10.779998779296875,
        10.79998779296875,
        10.82000732421875,
        10.839996337890625,
        10.8599853515625,
        10.8800048828125,
        10.899993896484375,
        10.920013427734375,
        10.94000244140625,
        10.959991455078125,
        10.980010986328125,
        11.0,
        11.019989013671875,
        11.040008544921875,
        11.05999755859375,
        11.079986572265625,
        11.100006103515625,
        11.1199951171875,
        11.1400146484375,
        11.160003662109375,
        11.17999267578125,
        11.20001220703125,
        11.220001220703125,
        11.239990234375,
        11.260009765625,
        11.279998779296875,
        11.29998779296875,
        11.32000732421875,
        11.339996337890625,
        11.3599853515625,
        11.3800048828125,
        11.399993896484375,
        11.420013427734375,
        11.44000244140625,
        11.459991455078125,
        11.480010986328125,
        11.5,
        11.519989013671875,
        11.540008544921875,
        11.55999755859375,
        11.579986572265625,
        11.600006103515625,
        11.6199951171875,
        11.6400146484375,
        11.660003662109375,
        11.67999267578125,
        11.70001220703125,
        11.720001220703125,
        11.739990234375,
        11.760009765625,
        11.779998779296875,
        11.79998779296875,
        11.82000732421875,
        11.839996337890625,
        11.8599853515625,
        11.8800048828125,
        11.899993896484375,
        11.920013427734375,
        11.94000244140625,
        11.959991455078125,
        11.980010986328125,
        12.0,
        12.019989013671875,
        12.040008544921875,
        12.05999755859375,
        12.079986572265625,
        12.100006103515625,
        12.1199951171875,
        12.1400146484375,
        12.160003662109375,
        12.17999267578125,
        12.20001220703125,
        12.220001220703125,
        12.239990234375,
        12.260009765625,
        12.279998779296875,
        12.29998779296875,
        12.32000732421875,
        12.339996337890625,
        12.3599853515625,
        12.3800048828125,
        12.399993896484375,
        12.420013427734375,
        12.44000244140625,
        12.459991455078125,
        12.480010986328125,
        12.5,
        12.519989013671875,
        12.540008544921875,
        12.55999755859375,
        12.579986572265625,
        12.600006103515625,
        12.6199951171875,
        12.6400146484375,
        12.660003662109375,
        12.67999267578125,
        12.70001220703125,
        12.720001220703125,
        12.739990234375,
        12.760009765625,
        12.779998779296875,
        12.79998779296875,
        12.82000732421875,
        12.839996337890625,
        12.8599853515625,
        12.8800048828125,
        12.899993896484375,
        12.920013427734375,
        12.94000244140625,
        12.959991455078125,
        12.980010986328125,
        13.0,
        13.019989013671875,
        13.040008544921875,
        13.05999755859375,
        13.079986572265625,
        13.100006103515625,
        13.1199951171875,
        13.1400146484375,
        13.160003662109375,
        13.17999267578125,
        13.20001220703125,
        13.220001220703125,
        13.239990234375,
        13.260009765625,
        13.279998779296875,
        13.29998779296875,
        13.32000732421875,
        13.339996337890625,
        13.3599853515625,
        13.3800048828125,
        13.399993896484375,
        13.420013427734375,
        13.44000244140625,
        13.459991455078125,
        13.480010986328125,
        13.5,
        13.519989013671875,
        13.540008544921875,
        13.55999755859375,
        13.579986572265625,
        13.600006103515625,
        13.6199951171875,
        13.6400146484375,
        13.660003662109375,
        13.67999267578125,
        13.70001220703125,
        13.720001220703125,
        13.739990234375,
        13.760009765625,
        13.779998779296875,
        13.79998779296875,
        13.82000732421875,
        13.839996337890625,
        13.8599853515625,
        13.8800048828125,
        13.899993896484375,
        13.920013427734375,
        13.94000244140625,
        13.959991455078125,
        13.980010986328125,
        14.0,
        14.019989013671875,
        14.040008544921875,
        14.05999755859375,
        14.079986572265625,
        14.100006103515625,
        14.1199951171875,
        14.1400146484375,
        14.160003662109375,
        14.17999267578125,
        14.20001220703125,
        14.220001220703125,
        14.239990234375,
        14.260009765625,
        14.279998779296875,
        14.29998779296875,
        14.32000732421875,
        14.339996337890625,
        14.3599853515625,
        14.3800048828125,
        14.399993896484375,
        14.420013427734375,
        14.44000244140625,
        14.459991455078125,
        14.480010986328125,
        14.5,
        14.519989013671875,
        14.540008544921875,
        14.55999755859375,
        14.579986572265625,
        14.600006103515625,
        14.6199951171875,
        14.6400146484375,
        14.660003662109375,
        14.67999267578125,
        14.70001220703125,
        14.720001220703125,
        14.739990234375,
        14.760009765625,
        14.779998779296875,
        14.79998779296875,
        14.82000732421875,
        14.839996337890625,
        14.8599853515625,
        14.8800048828125,
        14.899993896484375,
        14.920013427734375,
        14.94000244140625,
        14.959991455078125,
        14.980010986328125,
        15.0,
        15.019989013671875,
        15.040008544921875,
        15.05999755859375,
        15.079986572265625,
        15.100006103515625,
        15.1199951171875,
        15.1400146484375,
        15.160003662109375,
        15.17999267578125,
        15.20001220703125,
        15.220001220703125,
        15.239990234375,
        15.260009765625,
        15.279998779296875,
        15.29998779296875,
        15.32000732421875,
        15.339996337890625,
        15.3599853515625,
        15.3800048828125,
        15.399993896484375,
        15.420013427734375,
        15.44000244140625,
        15.459991455078125,
        15.480010986328125,
        15.5,
        15.519989013671875,
        15.540008544921875,
        15.55999755859375,
        15.579986572265625,
        15.600006103515625,
        15.6199951171875,
        15.6400146484375,
        15.660003662109375,
        15.67999267578125,
        15.70001220703125,
        15.720001220703125,
        15.739990234375,
        15.760009765625,
        15.779998779296875,
        15.79998779296875,
        15.82000732421875,
        15.839996337890625,
        15.8599853515625,
        15.8800048828125,
        15.899993896484375,
        15.920013427734375,
        15.94000244140625,
        15.959991455078125,
        15.980010986328125,
        16.0,
        16.019989013671876,
        16.040008544921876,
        16.05999755859375,
        16.079986572265626,
        16.100006103515626,
        16.1199951171875,
        16.1400146484375,
        16.160003662109376,
        16.17999267578125,
        16.20001220703125,
        16.220001220703126,
        16.239990234375,
        16.260009765625,
        16.279998779296876,
        16.29998779296875,
        16.32000732421875,
        16.339996337890626,
        16.3599853515625,
        16.3800048828125,
        16.399993896484376,
        16.420013427734376,
        16.44000244140625,
        16.459991455078126,
        16.480010986328126,
        16.5,
        16.519989013671876,
        16.540008544921876,
        16.55999755859375,
        16.579986572265626,
        16.600006103515626,
        16.6199951171875,
        16.6400146484375,
        16.660003662109376,
        16.67999267578125,
        16.70001220703125,
        16.720001220703126,
        16.739990234375,
        16.760009765625,
        16.779998779296876,
        16.79998779296875,
        16.82000732421875,
        16.839996337890626,
        16.8599853515625,
        16.8800048828125,
        16.899993896484376,
        16.920013427734376,
        16.94000244140625,
        16.959991455078126,
        16.980010986328126,
        17.0,
        17.019989013671876,
        17.040008544921876,
        17.05999755859375,
        17.079986572265626,
        17.100006103515626,
        17.1199951171875,
        17.1400146484375,
        17.160003662109376,
        17.17999267578125,
        17.20001220703125,
        17.220001220703126,
        17.239990234375,
        17.260009765625,
        17.279998779296876,
        17.29998779296875,
        17.32000732421875,
        17.339996337890626,
        17.3599853515625,
        17.3800048828125,
        17.399993896484376,
        17.420013427734376,
        17.44000244140625,
        17.459991455078126,
        17.480010986328126,
        17.5,
        17.519989013671876,
        17.540008544921876,
        17.55999755859375,
        17.579986572265626,
        17.600006103515626,
        17.6199951171875,
        17.6400146484375,
        17.660003662109376,
        17.67999267578125,
        17.70001220703125,
        17.720001220703126,
        17.739990234375,
        17.760009765625,
        17.779998779296876,
        17.79998779296875,
        17.82000732421875,
        17.839996337890626,
        17.8599853515625,
        17.8800048828125,
        17.899993896484376,
        17.920013427734376,
        17.94000244140625,
        17.959991455078126,
        17.980010986328126,
        18.0,
        18.019989013671876,
        18.040008544921876,
        18.05999755859375,
        18.079986572265626,
        18.100006103515626,
        18.1199951171875,
        18.1400146484375,
        18.160003662109376,
        18.17999267578125,
        18.20001220703125,
        18.220001220703126,
        18.239990234375,
        18.260009765625,
        18.279998779296876,
        18.29998779296875,
        18.32000732421875,
        18.339996337890626,
        18.3599853515625,
        18.3800048828125,
        18.399993896484376,
        18.420013427734376,
        18.44000244140625,
        18.459991455078126,
        18.480010986328126,
        18.5,
        18.519989013671876,
        18.540008544921876,
        18.55999755859375,
        18.579986572265626,
        18.600006103515626,
        18.6199951171875,
        18.6400146484375,
        18.660003662109376,
        18.67999267578125,
        18.70001220703125,
        18.720001220703126,
        18.739990234375,
        18.760009765625,
        18.779998779296876,
        18.79998779296875,
        18.82000732421875,
        18.839996337890626,
        18.8599853515625,
        18.8800048828125,
        18.899993896484376,
        18.920013427734376,
        18.94000244140625,
        18.959991455078126,
        18.980010986328126,
        19.0,
        19.019989013671876,
        19.040008544921876,
        19.05999755859375,
        19.079986572265626,
        19.100006103515626,
        19.1199951171875,
        19.1400146484375,
        19.160003662109376,
        19.17999267578125,
        19.20001220703125,
        19.220001220703126,
        19.239990234375,
        19.260009765625,
        19.279998779296876,
        19.29998779296875,
        19.32000732421875,
        19.339996337890626,
        19.3599853515625,
        19.3800048828125,
        19.399993896484376,
        19.420013427734376,
        19.44000244140625,
        19.459991455078126,
        19.480010986328126,
        19.5,
        19.519989013671876,
        19.540008544921876,
        19.55999755859375,
        19.579986572265626,
        19.600006103515626,
        19.6199951171875,
        19.6400146484375,
        19.660003662109376,
        19.67999267578125,
        19.70001220703125,
        19.720001220703126,
        19.739990234375,
        19.760009765625,
        19.779998779296876,
        19.79998779296875,
        19.82000732421875,
        19.839996337890626,
        19.8599853515625,
        19.8800048828125,
        19.899993896484376,
        19.920013427734376,
        19.94000244140625,
        19.959991455078126,
        19.980010986328126,
        20.0,
        20.019989013671876,
        20.040008544921876,
        20.05999755859375,
        20.079986572265626,
        20.100006103515626,
        20.1199951171875,
        20.1400146484375,
        20.160003662109376,
        20.17999267578125,
        20.20001220703125,
        20.220001220703126,
        20.239990234375,
        20.260009765625,
        20.279998779296876,
        20.29998779296875,
        20.32000732421875,
        20.339996337890626,
        20.3599853515625,
        20.3800048828125,
        20.399993896484376,
        20.420013427734376,
        20.44000244140625,
        20.459991455078126,
        20.480010986328126,
        20.5,
        20.519989013671876,
        20.540008544921876,
        20.55999755859375,
        20.579986572265626,
        20.600006103515626,
        20.6199951171875,
        20.6400146484375,
        20.660003662109376,
        20.67999267578125,
        20.70001220703125,
        20.720001220703126,
        20.739990234375,
        20.760009765625,
        20.779998779296876,
        20.79998779296875,
        20.82000732421875,
        20.839996337890626,
        20.8599853515625,
        20.8800048828125,
        20.899993896484376,
        20.920013427734376,
        20.94000244140625,
        20.959991455078126,
        20.980010986328126,
        21.0,
        21.019989013671876,
        21.040008544921876,
        21.05999755859375,
        21.079986572265626,
        21.100006103515626,
        21.1199951171875,
        21.1400146484375,
        21.160003662109376,
        21.17999267578125,
        21.20001220703125,
        21.220001220703126,
        21.239990234375,
        21.260009765625,
        21.279998779296876,
        21.29998779296875,
        21.32000732421875,
        21.339996337890626,
        21.3599853515625,
        21.3800048828125,
        21.399993896484376,
        21.420013427734376,
        21.44000244140625,
        21.459991455078126,
        21.480010986328126,
        21.5,
        21.519989013671876,
        21.540008544921876,
        21.55999755859375,
        21.579986572265626,
        21.600006103515626,
        21.6199951171875,
        21.6400146484375,
        21.660003662109376,
        21.67999267578125,
        21.70001220703125,
        21.720001220703126,
        21.739990234375,
        21.760009765625,
        21.779998779296876,
        21.79998779296875,
        21.82000732421875,
        21.839996337890626,
        21.8599853515625,
        21.8800048828125,
        21.899993896484376,
        21.920013427734376,
        21.94000244140625,
        21.959991455078126,
        21.980010986328126,
        22.0,
        22.019989013671876,
        22.040008544921876,
        22.05999755859375,
        22.079986572265626,
        22.100006103515626,
        22.1199951171875,
        22.1400146484375,
        22.160003662109376,
        22.17999267578125,
        22.20001220703125,
        22.220001220703126,
        22.239990234375,
        22.260009765625,
        22.279998779296876,
        22.29998779296875,
        22.32000732421875,
        22.339996337890626,
        22.3599853515625,
        22.3800048828125,
        22.399993896484376,
        22.420013427734376,
        22.44000244140625,
        22.459991455078126,
        22.480010986328126,
        22.5,
        22.519989013671876,
        22.540008544921876,
        22.55999755859375,
        22.579986572265626,
        22.600006103515626,
        22.6199951171875,
        22.6400146484375,
        22.660003662109376,
        22.67999267578125,
        22.70001220703125,
        22.720001220703126,
        22.739990234375,
        22.760009765625,
        22.779998779296876,
        22.79998779296875,
        22.82000732421875,
        22.839996337890626,
        22.8599853515625,
        22.8800048828125,
        22.899993896484376,
        22.920013427734376,
        22.94000244140625,
        22.959991455078126,
        22.980010986328126,
        23.0,
        23.019989013671876,
        23.040008544921876,
        23.05999755859375,
        23.079986572265626,
        23.100006103515626,
        23.1199951171875,
        23.1400146484375,
        23.160003662109376,
        23.17999267578125,
        23.20001220703125,
        23.220001220703126,
        23.239990234375,
        23.260009765625,
        23.279998779296876,
        23.29998779296875,
        23.32000732421875,
        23.339996337890626,
        23.3599853515625,
        23.3800048828125,
        23.399993896484376,
        23.420013427734376,
        23.44000244140625,
        23.459991455078126,
        23.480010986328126,
        23.5,
        23.519989013671876,
        23.540008544921876,
        23.55999755859375,
        23.579986572265626,
        23.600006103515626,
        23.6199951171875,
        23.6400146484375,
        23.660003662109376,
        23.67999267578125,
        23.70001220703125,
        23.720001220703126,
        23.739990234375,
        23.760009765625,
        23.779998779296876,
        23.79998779296875,
        23.82000732421875,
        23.839996337890626,
        23.8599853515625,
        23.8800048828125,
        23.899993896484376,
        23.920013427734376,
        23.94000244140625,
        23.959991455078126,
        23.980010986328126,
        24.0,
        24.019989013671876,
        24.040008544921876,
        24.05999755859375,
        24.079986572265626,
        24.100006103515626,
        24.1199951171875,
        24.1400146484375,
        24.160003662109376,
        24.17999267578125,
        24.20001220703125,
        24.220001220703126,
        24.239990234375,
        24.260009765625,
        24.279998779296876,
        24.29998779296875,
        24.32000732421875,
        24.339996337890626,
        24.3599853515625,
        24.3800048828125,
        24.399993896484376,
        24.420013427734376,
        24.44000244140625,
        24.459991455078126,
        24.480010986328126,
        24.5,
        24.519989013671876,
        24.540008544921876,
        24.55999755859375,
        24.579986572265626,
        24.600006103515626,
        24.6199951171875,
        24.6400146484375,
        24.660003662109376,
        24.67999267578125,
        24.70001220703125,
        24.720001220703126,
        24.739990234375,
        24.760009765625,
        24.779998779296876,
        24.79998779296875,
        24.82000732421875,
        24.839996337890626,
        24.8599853515625,
        24.8800048828125,
        24.899993896484376,
        24.920013427734376,
        24.94000244140625,
        24.959991455078126,
        24.980010986328126,
        25.0,
        25.019989013671876,
        25.040008544921876,
        25.05999755859375,
        25.079986572265626,
        25.100006103515626,
        25.1199951171875,
        25.1400146484375,
        25.160003662109376,
        25.17999267578125,
        25.20001220703125,
        25.220001220703126,
        25.239990234375,
        25.260009765625,
        25.279998779296876,
        25.29998779296875,
        25.32000732421875,
        25.339996337890626,
        25.3599853515625,
        25.3800048828125,
        25.399993896484376,
        25.420013427734376,
        25.44000244140625,
        25.459991455078126,
        25.480010986328126,
        25.5,
        25.519989013671876,
        25.540008544921876,
        25.55999755859375,
        25.579986572265626,
        25.600006103515626,
        25.6199951171875,
        25.6400146484375,
        25.660003662109376,
        25.67999267578125,
        25.70001220703125,
        25.720001220703126,
        25.739990234375,
        25.760009765625,
        25.779998779296876,
        25.79998779296875,
        25.82000732421875,
        25.839996337890626,
        25.8599853515625,
        25.8800048828125,
        25.899993896484376,
        25.920013427734376,
        25.94000244140625,
        25.959991455078126,
        25.980010986328126,
        26.0,
        26.019989013671876,
        26.040008544921876,
        26.05999755859375,
        26.079986572265626,
        26.100006103515626,
        26.1199951171875,
        26.1400146484375,
        26.160003662109376,
        26.17999267578125,
        26.20001220703125,
        26.220001220703126,
        26.239990234375,
        26.260009765625,
        26.279998779296876,
        26.29998779296875,
        26.32000732421875,
        26.339996337890626,
        26.3599853515625,
        26.3800048828125,
        26.399993896484376,
        26.420013427734376,
        26.44000244140625,
        26.459991455078126,
        26.480010986328126,
        26.5,
        26.519989013671876,
        26.540008544921876,
        26.55999755859375,
        26.579986572265626,
        26.600006103515626,
        26.6199951171875,
        26.6400146484375,
        26.660003662109376,
        26.67999267578125,
        26.70001220703125,
        26.720001220703126,
        26.739990234375,
        26.760009765625,
        26.779998779296876,
        26.79998779296875,
        26.82000732421875,
        26.839996337890626,
        26.8599853515625,
        26.8800048828125,
        26.899993896484376,
        26.920013427734376,
        26.94000244140625,
        26.959991455078126,
        26.980010986328126,
        27.0,
        27.019989013671876,
        27.040008544921876,
        27.05999755859375,
        27.079986572265626,
        27.100006103515626,
        27.1199951171875,
        27.1400146484375,
        27.160003662109376,
        27.17999267578125,
        27.20001220703125,
        27.220001220703126,
        27.239990234375,
        27.260009765625,
        27.279998779296876,
        27.29998779296875,
        27.32000732421875,
        27.339996337890626,
        27.3599853515625,
        27.3800048828125,
        27.399993896484376,
        27.420013427734376,
        27.44000244140625,
        27.459991455078126,
        27.480010986328126,
        27.5,
        27.519989013671876,
        27.540008544921876,
        27.55999755859375,
        27.579986572265626,
        27.600006103515626,
        27.6199951171875,
        27.6400146484375,
        27.660003662109376,
        27.67999267578125,
        27.70001220703125,
        27.720001220703126,
        27.739990234375,
        27.760009765625,
        27.779998779296876,
        27.79998779296875,
        27.82000732421875,
        27.839996337890626,
        27.8599853515625,
        27.8800048828125,
        27.899993896484376,
        27.920013427734376,
        27.94000244140625,
        27.959991455078126,
        27.980010986328126,
        28.0,
        28.019989013671876,
        28.040008544921876,
        28.05999755859375,
        28.079986572265626,
        28.100006103515626,
        28.1199951171875,
        28.1400146484375,
        28.160003662109376,
        28.17999267578125,
        28.20001220703125,
        28.220001220703126,
        28.239990234375,
        28.260009765625,
        28.279998779296876,
        28.29998779296875,
        28.32000732421875,
        28.339996337890626,
        28.3599853515625,
        28.3800048828125,
        28.399993896484376,
        28.420013427734376,
        28.44000244140625,
        28.459991455078126,
        28.480010986328126,
        28.5,
        28.519989013671876,
        28.540008544921876,
        28.55999755859375,
        28.579986572265626,
        28.600006103515626,
        28.6199951171875,
        28.6400146484375,
        28.660003662109376,
        28.67999267578125,
        28.70001220703125,
        28.720001220703126,
        28.739990234375,
        28.760009765625,
        28.779998779296876,
        28.79998779296875,
        28.82000732421875,
        28.839996337890626,
        28.8599853515625,
        28.8800048828125,
        28.899993896484376,
        28.920013427734376,
        28.94000244140625,
        28.959991455078126,
        28.980010986328126,
        29.0,
        29.019989013671876,
        29.040008544921876,
        29.05999755859375,
        29.079986572265626,
        29.100006103515626,
        29.1199951171875,
        29.1400146484375,
        29.160003662109376,
        29.17999267578125,
        29.20001220703125,
        29.220001220703126,
        29.239990234375,
        29.260009765625,
        29.279998779296876,
        29.29998779296875,
        29.32000732421875,
        29.339996337890626,
        29.3599853515625,
        29.3800048828125,
        29.399993896484376,
        29.420013427734376,
        29.44000244140625,
        29.459991455078126,
        29.480010986328126,
        29.5,
        29.519989013671876,
        29.540008544921876,
        29.55999755859375,
        29.579986572265626,
        29.600006103515626,
        29.6199951171875,
        29.6400146484375,
        29.660003662109376,
        29.67999267578125,
        29.70001220703125,
        29.720001220703126,
        29.739990234375,
        29.760009765625,
        29.779998779296876,
        29.79998779296875,
        29.82000732421875,
        29.839996337890626,
        29.8599853515625,
        29.8800048828125,
        29.899993896484376,
        29.920013427734376,
        29.94000244140625,
        29.959991455078126,
        29.980010986328126,
        30.0,
        30.019989013671876,
        30.040008544921876,
        30.05999755859375,
        30.079986572265626,
        30.100006103515626,
        30.1199951171875,
        30.1400146484375,
        30.160003662109376,
        30.17999267578125,
        30.20001220703125,
        30.220001220703126,
        30.239990234375,
        30.260009765625,
        30.279998779296876,
        30.29998779296875,
        30.32000732421875,
        30.339996337890626,
        30.3599853515625,
        30.3800048828125,
        30.399993896484376,
        30.420013427734376,
        30.44000244140625,
        30.459991455078126,
        30.480010986328126,
        30.5,
        30.519989013671876,
        30.540008544921876,
        30.55999755859375,
        30.579986572265626,
        30.600006103515626,
        30.6199951171875,
        30.6400146484375,
        30.660003662109376,
        30.67999267578125,
        30.70001220703125,
        30.720001220703126,
        30.739990234375,
        30.760009765625,
        30.779998779296876,
        30.79998779296875,
        30.82000732421875,
        30.839996337890626,
        30.8599853515625,
        30.8800048828125,
        30.899993896484376,
        30.920013427734376,
        30.94000244140625,
        30.959991455078126,
        30.980010986328126,
        31.0,
        31.019989013671876,
        31.040008544921876,
        31.05999755859375,
        31.079986572265626,
        31.100006103515626,
        31.1199951171875,
        31.1400146484375,
        31.160003662109376,
        31.17999267578125,
        31.20001220703125,
        31.220001220703126,
        31.239990234375,
        31.260009765625,
        31.279998779296876,
        31.29998779296875,
        31.32000732421875,
        31.339996337890626,
        31.3599853515625,
        31.3800048828125,
        31.399993896484376,
        31.420013427734376,
        31.44000244140625,
        31.459991455078126,
        31.480010986328126,
        31.5,
        31.519989013671876,
        31.540008544921876,
        31.55999755859375,
        31.579986572265626,
        31.600006103515626,
        31.6199951171875,
        31.6400146484375,
        31.660003662109376,
        31.67999267578125,
        31.70001220703125,
        31.720001220703126,
        31.739990234375,
        31.760009765625,
        31.779998779296876,
        31.79998779296875,
        31.82000732421875,
        31.839996337890626,
        31.8599853515625,
        31.8800048828125,
        31.899993896484376,
        31.920013427734376,
        31.94000244140625,
        31.959991455078126,
        31.980010986328126,
        32.0,
        32.019989013671878,
        32.040008544921878,
        32.05999755859375,
        32.079986572265628,
        32.100006103515628,
        32.1199951171875,
        32.1400146484375,
        32.160003662109378,
        32.17999267578125,
        32.20001220703125,
        32.220001220703128,
        32.239990234375,
        32.260009765625,
        32.279998779296878,
        32.29998779296875,
        32.32000732421875,
        32.339996337890628,
        32.3599853515625,
        32.3800048828125,
        32.399993896484378,
        32.420013427734378,
        32.44000244140625,
        32.459991455078128,
        32.480010986328128,
        32.5,
        32.519989013671878,
        32.540008544921878,
        32.55999755859375,
        32.579986572265628,
        32.600006103515628,
        32.6199951171875,
        32.6400146484375,
        32.660003662109378,
        32.67999267578125,
        32.70001220703125,
        32.720001220703128,
        32.739990234375,
        32.760009765625,
        32.779998779296878,
        32.79998779296875,
        32.82000732421875,
        32.839996337890628,
        32.8599853515625,
        32.8800048828125,
        32.899993896484378,
        32.920013427734378,
        32.94000244140625,
        32.959991455078128,
        32.980010986328128,
        33.0,
        33.019989013671878,
        33.040008544921878,
        33.05999755859375,
        33.079986572265628,
        33.100006103515628,
        33.1199951171875,
        33.1400146484375,
        33.160003662109378,
        33.17999267578125,
        33.20001220703125,
        33.220001220703128,
        33.239990234375,
        33.260009765625,
        33.279998779296878,
        33.29998779296875,
        33.32000732421875,
        33.339996337890628,
        33.3599853515625,
        33.3800048828125,
        33.399993896484378,
        33.420013427734378,
        33.44000244140625,
        33.459991455078128,
        33.480010986328128,
        33.5,
        33.519989013671878,
        33.540008544921878,
        33.55999755859375,
        33.579986572265628,
        33.600006103515628,
        33.6199951171875,
        33.6400146484375,
        33.660003662109378,
        33.67999267578125,
        33.70001220703125,
        33.720001220703128,
        33.739990234375,
        33.760009765625,
        33.779998779296878,
        33.79998779296875,
        33.82000732421875,
        33.839996337890628,
        33.8599853515625,
        33.8800048828125,
        33.899993896484378,
        33.920013427734378,
        33.94000244140625,
        33.959991455078128,
        33.980010986328128,
        34.0,
        34.019989013671878,
        34.040008544921878,
        34.05999755859375,
        34.079986572265628,
        34.100006103515628,
        34.1199951171875,
        34.1400146484375,
        34.160003662109378,
        34.17999267578125,
        34.20001220703125,
        34.220001220703128,
        34.239990234375,
        34.260009765625,
        34.279998779296878,
        34.29998779296875,
        34.32000732421875,
        34.339996337890628,
        34.3599853515625,
        34.3800048828125,
        34.399993896484378,
        34.420013427734378,
        34.44000244140625,
        34.459991455078128,
        34.480010986328128,
        34.5,
        34.519989013671878,
        34.540008544921878,
        34.55999755859375,
        34.579986572265628,
        34.600006103515628,
        34.6199951171875,
        34.6400146484375,
        34.660003662109378,
        34.67999267578125,
        34.70001220703125,
        34.720001220703128,
        34.739990234375,
        34.760009765625,
        34.779998779296878,
        34.79998779296875,
        34.82000732421875,
        34.839996337890628,
        34.8599853515625,
        34.8800048828125,
        34.899993896484378,
        34.920013427734378,
        34.94000244140625,
        34.959991455078128,
        34.980010986328128,
        35.0,
        35.019989013671878,
        35.040008544921878,
        35.05999755859375,
        35.079986572265628,
        35.100006103515628,
        35.1199951171875,
        35.1400146484375,
        35.160003662109378,
        35.17999267578125,
        35.20001220703125,
        35.220001220703128,
        35.239990234375,
        35.260009765625,
        35.279998779296878,
        35.29998779296875,
        35.32000732421875,
        35.339996337890628,
        35.3599853515625,
        35.3800048828125,
        35.399993896484378,
        35.420013427734378,
        35.44000244140625,
        35.459991455078128,
        35.480010986328128,
        35.5,
        35.519989013671878,
        35.540008544921878,
        35.55999755859375,
        35.579986572265628,
        35.600006103515628,
        35.6199951171875,
        35.6400146484375,
        35.660003662109378,
        35.67999267578125,
        35.70001220703125,
        35.720001220703128,
        35.739990234375,
        35.760009765625,
        35.779998779296878,
        35.79998779296875,
        35.82000732421875,
        35.839996337890628,
        35.8599853515625,
        35.8800048828125,
        35.899993896484378,
        35.920013427734378,
        35.94000244140625,
        35.959991455078128,
        35.980010986328128,
        36.0,
        36.019989013671878,
        36.040008544921878,
        36.05999755859375,
        36.079986572265628,
        36.100006103515628,
        36.1199951171875,
        36.1400146484375,
        36.160003662109378,
        36.17999267578125,
        36.20001220703125,
        36.220001220703128,
        36.239990234375,
        36.260009765625,
        36.279998779296878,
        36.29998779296875,
        36.32000732421875,
        36.339996337890628,
        36.3599853515625,
        36.3800048828125,
        36.399993896484378,
        36.420013427734378,
        36.44000244140625,
        36.459991455078128,
        36.480010986328128,
        36.5,
        36.519989013671878,
        36.540008544921878,
        36.55999755859375,
        36.579986572265628,
        36.600006103515628,
        36.6199951171875,
        36.6400146484375,
        36.660003662109378,
        36.67999267578125,
        36.70001220703125,
        36.720001220703128,
        36.739990234375,
        36.760009765625,
        36.779998779296878,
        36.79998779296875,
        36.82000732421875,
        36.839996337890628,
        36.8599853515625,
        36.8800048828125,
        36.899993896484378,
        36.920013427734378,
        36.94000244140625,
        36.959991455078128,
        36.980010986328128,
        37.0,
        37.019989013671878,
        37.040008544921878,
        37.05999755859375,
        37.079986572265628,
        37.100006103515628,
        37.1199951171875,
        37.1400146484375,
        37.160003662109378,
        37.17999267578125,
        37.20001220703125,
        37.220001220703128,
        37.239990234375,
        37.260009765625,
        37.279998779296878,
        37.29998779296875,
        37.32000732421875,
        37.339996337890628,
        37.3599853515625,
        37.3800048828125,
        37.399993896484378,
        37.420013427734378,
        37.44000244140625,
        37.459991455078128,
        37.480010986328128,
        37.5,
        37.519989013671878,
        37.540008544921878,
        37.55999755859375,
        37.579986572265628,
        37.600006103515628,
        37.6199951171875,
        37.6400146484375,
        37.660003662109378,
        37.67999267578125,
        37.70001220703125,
        37.720001220703128,
        37.739990234375,
        37.760009765625,
        37.779998779296878,
        37.79998779296875,
        37.82000732421875,
        37.839996337890628,
        37.8599853515625,
        37.8800048828125,
        37.899993896484378,
        37.920013427734378,
        37.94000244140625,
        37.959991455078128,
        37.980010986328128,
        38.0,
        38.019989013671878,
        38.040008544921878,
        38.05999755859375,
        38.079986572265628,
        38.100006103515628,
        38.1199951171875,
        38.1400146484375,
        38.160003662109378,
        38.17999267578125,
        38.20001220703125,
        38.220001220703128,
        38.239990234375,
        38.260009765625,
        38.279998779296878,
        38.29998779296875,
        38.32000732421875,
        38.339996337890628,
        38.3599853515625,
        38.3800048828125,
        38.399993896484378,
        38.420013427734378,
        38.44000244140625,
        38.459991455078128,
        38.480010986328128,
        38.5,
        38.519989013671878,
        38.540008544921878,
        38.55999755859375,
        38.579986572265628,
        38.600006103515628,
        38.6199951171875,
        38.6400146484375,
        38.660003662109378,
        38.67999267578125,
        38.70001220703125,
        38.720001220703128,
        38.739990234375,
        38.760009765625,
        38.779998779296878,
        38.79998779296875,
        38.82000732421875,
        38.839996337890628,
        38.8599853515625,
        38.8800048828125,
        38.899993896484378,
        38.920013427734378,
        38.94000244140625,
        38.959991455078128,
        38.980010986328128,
        39.0,
        39.019989013671878,
        39.040008544921878,
        39.05999755859375,
        39.079986572265628,
        39.100006103515628,
        39.1199951171875,
        39.1400146484375,
        39.160003662109378,
        39.17999267578125,
        39.20001220703125,
        39.220001220703128,
        39.239990234375,
        39.260009765625,
        39.279998779296878,
        39.29998779296875,
        39.32000732421875,
        39.339996337890628,
        39.3599853515625,
        39.3800048828125,
        39.399993896484378,
        39.420013427734378,
        39.44000244140625,
        39.459991455078128,
        39.480010986328128,
        39.5,
        39.519989013671878,
        39.540008544921878,
        39.55999755859375,
        39.579986572265628,
        39.600006103515628,
        39.6199951171875,
        39.6400146484375,
        39.660003662109378,
        39.67999267578125,
        39.70001220703125,
        39.720001220703128,
        39.739990234375,
        39.760009765625,
        39.779998779296878,
        39.79998779296875,
        39.82000732421875,
        39.839996337890628,
        39.8599853515625,
        39.8800048828125,
        39.899993896484378,
        39.920013427734378,
        39.94000244140625,
        39.959991455078128,
        39.980010986328128,
        40.0,
        40.019989013671878,
        40.040008544921878,
        40.05999755859375,
        40.079986572265628,
        40.100006103515628,
        40.1199951171875,
        40.1400146484375,
        40.160003662109378,
        40.17999267578125,
        40.20001220703125,
        40.220001220703128,
        40.239990234375,
        40.260009765625,
        40.279998779296878,
        40.29998779296875,
        40.32000732421875,
        40.339996337890628,
        40.3599853515625,
        40.3800048828125,
        40.399993896484378,
        40.420013427734378,
        40.44000244140625,
        40.459991455078128,
        40.480010986328128,
        40.5,
        40.519989013671878,
        40.540008544921878,
        40.55999755859375,
        40.579986572265628,
        40.600006103515628,
        40.6199951171875,
        40.6400146484375,
        40.660003662109378,
        40.67999267578125,
        40.70001220703125,
        40.720001220703128,
        40.739990234375,
        40.760009765625,
        40.779998779296878,
        40.79998779296875,
        40.82000732421875,
        40.839996337890628,
        40.8599853515625,
        40.8800048828125,
        40.899993896484378,
        40.920013427734378,
        40.94000244140625,
        40.959991455078128,
        40.980010986328128,
        41.0,
        41.019989013671878,
        41.040008544921878,
        41.05999755859375,
        41.079986572265628,
        41.100006103515628,
        41.1199951171875,
        41.1400146484375,
        41.160003662109378,
        41.17999267578125,
        41.20001220703125,
        41.220001220703128,
        41.239990234375,
        41.260009765625,
        41.279998779296878,
        41.29998779296875,
        41.32000732421875,
        41.339996337890628,
        41.3599853515625,
        41.3800048828125,
        41.399993896484378,
        41.420013427734378,
        41.44000244140625,
        41.459991455078128,
        41.480010986328128,
        41.5,
        41.519989013671878,
        41.540008544921878,
        41.55999755859375,
        41.579986572265628,
        41.600006103515628,
        41.6199951171875,
        41.6400146484375,
        41.660003662109378,
        41.67999267578125,
        41.70001220703125,
        41.720001220703128,
        41.739990234375,
        41.760009765625,
        41.779998779296878,
        41.79998779296875,
        41.82000732421875,
        41.839996337890628,
        41.8599853515625,
        41.8800048828125,
        41.899993896484378,
        41.920013427734378,
        41.94000244140625,
        41.959991455078128,
        41.980010986328128,
        42.0,
        42.019989013671878,
        42.040008544921878,
        42.05999755859375,
        42.079986572265628,
        42.100006103515628,
        42.1199951171875,
        42.1400146484375,
        42.160003662109378,
        42.17999267578125,
        42.20001220703125,
        42.220001220703128,
        42.239990234375,
        42.260009765625,
        42.279998779296878,
        42.29998779296875,
        42.32000732421875,
        42.339996337890628,
        42.3599853515625,
        42.3800048828125,
        42.399993896484378,
        42.420013427734378,
        42.44000244140625,
        42.459991455078128,
        42.480010986328128,
        42.5,
        42.519989013671878,
        42.540008544921878,
        42.55999755859375,
        42.579986572265628,
        42.600006103515628,
        42.6199951171875,
        42.6400146484375,
        42.660003662109378,
        42.67999267578125,
        42.70001220703125,
        42.720001220703128,
        42.739990234375,
        42.760009765625,
        42.779998779296878,
        42.79998779296875,
        42.82000732421875,
        42.839996337890628,
        42.8599853515625,
        42.8800048828125,
        42.899993896484378,
        42.920013427734378,
        42.94000244140625,
        42.959991455078128,
        42.980010986328128,
        43.0,
        43.019989013671878,
        43.040008544921878,
        43.05999755859375,
        43.079986572265628,
        43.100006103515628,
        43.1199951171875,
        43.1400146484375,
        43.160003662109378,
        43.17999267578125,
        43.20001220703125,
        43.220001220703128,
        43.239990234375,
        43.260009765625,
        43.279998779296878,
        43.29998779296875,
        43.32000732421875,
        43.339996337890628,
        43.3599853515625,
        43.3800048828125,
        43.399993896484378,
        43.420013427734378,
        43.44000244140625,
        43.459991455078128,
        43.480010986328128,
        43.5,
        43.519989013671878,
        43.540008544921878,
        43.55999755859375,
        43.579986572265628,
        43.600006103515628,
        43.6199951171875,
        43.6400146484375,
        43.660003662109378,
        43.67999267578125,
        43.70001220703125,
        43.720001220703128,
        43.739990234375,
        43.760009765625,
        43.779998779296878,
        43.79998779296875,
        43.82000732421875,
        43.839996337890628,
        43.8599853515625,
        43.8800048828125,
        43.899993896484378,
        43.920013427734378,
        43.94000244140625,
        43.959991455078128,
        43.980010986328128,
        44.0,
        44.019989013671878,
        44.040008544921878,
        44.05999755859375,
        44.079986572265628,
        44.100006103515628,
        44.1199951171875,
        44.1400146484375,
        44.160003662109378,
        44.17999267578125,
        44.20001220703125,
        44.220001220703128,
        44.239990234375,
        44.260009765625,
        44.279998779296878,
        44.29998779296875,
        44.32000732421875,
        44.339996337890628,
        44.3599853515625,
        44.3800048828125,
        44.399993896484378,
        44.420013427734378,
        44.44000244140625,
        44.459991455078128,
        44.480010986328128,
        44.5,
        44.519989013671878,
        44.540008544921878,
        44.55999755859375,
        44.579986572265628,
        44.600006103515628,
        44.6199951171875,
        44.6400146484375,
        44.660003662109378,
        44.67999267578125,
        44.70001220703125,
        44.720001220703128,
        44.739990234375,
        44.760009765625,
        44.779998779296878,
        44.79998779296875,
        44.82000732421875,
        44.839996337890628,
        44.8599853515625,
        44.8800048828125,
        44.899993896484378,
        44.920013427734378,
        44.94000244140625,
        44.959991455078128,
        44.980010986328128,
        45.0,
        45.019989013671878,
        45.040008544921878,
        45.05999755859375,
        45.079986572265628,
        45.100006103515628,
        45.1199951171875,
        45.1400146484375,
        45.160003662109378,
        45.17999267578125,
        45.20001220703125,
        45.220001220703128,
        45.239990234375,
        45.260009765625,
        45.279998779296878,
        45.29998779296875,
        45.32000732421875,
        45.339996337890628,
        45.3599853515625,
        45.3800048828125,
        45.399993896484378,
        45.420013427734378,
        45.44000244140625,
        45.459991455078128,
        45.480010986328128,
        45.5,
        45.519989013671878,
        45.540008544921878,
        45.55999755859375,
        45.579986572265628,
        45.600006103515628,
        45.6199951171875,
        45.6400146484375,
        45.660003662109378,
        45.67999267578125,
        45.70001220703125,
        45.720001220703128,
        45.739990234375,
        45.760009765625,
        45.779998779296878,
        45.79998779296875,
        45.82000732421875,
        45.839996337890628,
        45.8599853515625,
        45.8800048828125,
        45.899993896484378,
        45.920013427734378,
        45.94000244140625,
        45.959991455078128,
        45.980010986328128,
        46.0,
        46.019989013671878,
        46.040008544921878,
        46.05999755859375,
        46.079986572265628,
        46.100006103515628,
        46.1199951171875,
        46.1400146484375,
        46.160003662109378,
        46.17999267578125,
        46.20001220703125,
        46.220001220703128,
        46.239990234375,
        46.260009765625,
        46.279998779296878,
        46.29998779296875,
        46.32000732421875,
        46.339996337890628,
        46.3599853515625,
        46.3800048828125,
        46.399993896484378,
        46.420013427734378,
        46.44000244140625,
        46.459991455078128,
        46.480010986328128,
        46.5,
        46.519989013671878,
        46.540008544921878,
        46.55999755859375,
        46.579986572265628,
        46.600006103515628,
        46.6199951171875,
        46.6400146484375,
        46.660003662109378,
        46.67999267578125,
        46.70001220703125,
        46.720001220703128,
        46.739990234375,
        46.760009765625,
        46.779998779296878,
        46.79998779296875,
        46.82000732421875,
        46.839996337890628,
        46.8599853515625,
        46.8800048828125,
        46.899993896484378,
        46.920013427734378,
        46.94000244140625,
        46.959991455078128,
        46.980010986328128,
        47.0,
        47.019989013671878,
        47.040008544921878,
        47.05999755859375,
        47.079986572265628,
        47.100006103515628,
        47.1199951171875,
        47.1400146484375,
        47.160003662109378,
        47.17999267578125,
        47.20001220703125,
        47.220001220703128,
        47.239990234375,
        47.260009765625,
        47.279998779296878,
        47.29998779296875,
        47.32000732421875,
        47.339996337890628,
        47.3599853515625,
        47.3800048828125,
        47.399993896484378,
        47.420013427734378,
        47.44000244140625,
        47.459991455078128,
        47.480010986328128,
        47.5,
        47.519989013671878,
        47.540008544921878,
        47.55999755859375,
        47.579986572265628,
        47.600006103515628,
        47.6199951171875,
        47.6400146484375,
        47.660003662109378,
        47.67999267578125,
        47.70001220703125,
        47.720001220703128,
        47.739990234375,
        47.760009765625,
        47.779998779296878,
        47.79998779296875,
        47.82000732421875,
        47.839996337890628,
        47.8599853515625,
        47.8800048828125,
        47.899993896484378,
        47.920013427734378,
        47.94000244140625,
        47.959991455078128,
        47.980010986328128,
        48.0,
        48.019989013671878,
        48.040008544921878,
        48.05999755859375,
        48.079986572265628,
        48.100006103515628,
        48.1199951171875,
        48.1400146484375,
        48.160003662109378,
        48.17999267578125,
        48.20001220703125,
        48.220001220703128,
        48.239990234375,
        48.260009765625,
        48.279998779296878,
        48.29998779296875,
        48.32000732421875,
        48.339996337890628,
        48.3599853515625,
        48.3800048828125,
        48.399993896484378,
        48.420013427734378,
        48.44000244140625,
        48.459991455078128,
        48.480010986328128,
        48.5,
        48.519989013671878,
        48.540008544921878,
        48.55999755859375,
        48.579986572265628,
        48.600006103515628,
        48.6199951171875,
        48.639984130859378,
        48.660003662109378,
        48.67999267578125,
        48.70001220703125,
        48.720001220703128,
        48.739990234375,
        48.760009765625,
        48.779998779296878,
        48.79998779296875,
        48.82000732421875,
        48.839996337890628,
        48.8599853515625,
        48.8800048828125,
        48.899993896484378,
        48.920013427734378,
        48.94000244140625,
        48.959991455078128,
        48.980010986328128,
        49.0,
        49.019989013671878,
        49.040008544921878,
        49.05999755859375,
        49.079986572265628,
        49.100006103515628,
        49.1199951171875,
        49.139984130859378,
        49.160003662109378,
        49.17999267578125,
        49.20001220703125,
        49.220001220703128,
        49.239990234375,
        49.260009765625,
        49.279998779296878,
        49.29998779296875,
        49.32000732421875,
        49.339996337890628,
        49.3599853515625,
        49.3800048828125,
        49.399993896484378,
        49.420013427734378,
        49.44000244140625,
        49.459991455078128,
        49.480010986328128,
        49.5,
        49.519989013671878,
        49.540008544921878,
        49.55999755859375,
        49.579986572265628,
        49.600006103515628,
        49.6199951171875,
        49.639984130859378,
        49.660003662109378,
        49.67999267578125,
        49.70001220703125,
        49.720001220703128,
        49.739990234375,
        49.760009765625,
        49.779998779296878,
        49.79998779296875,
        49.82000732421875,
        49.839996337890628,
        49.8599853515625,
        49.8800048828125,
        49.899993896484378,
        49.920013427734378,
        49.94000244140625,
        49.959991455078128,
        49.980010986328128,
        50.0,
        50.019989013671878,
        50.040008544921878,
        50.05999755859375,
        50.079986572265628,
        50.100006103515628,
        50.1199951171875,
        50.139984130859378,
        50.160003662109378,
        50.17999267578125,
        50.20001220703125,
        50.220001220703128,
        50.239990234375,
        50.260009765625,
        50.279998779296878,
        50.29998779296875,
        50.32000732421875,
        50.339996337890628,
        50.3599853515625,
        50.3800048828125,
        50.399993896484378,
        50.420013427734378,
        50.44000244140625,
        50.459991455078128,
        50.480010986328128,
        50.5,
        50.519989013671878,
        50.540008544921878,
        50.55999755859375,
        50.579986572265628,
        50.600006103515628,
        50.6199951171875,
        50.639984130859378,
        50.660003662109378,
        50.67999267578125,
        50.70001220703125,
        50.720001220703128,
        50.739990234375,
        50.760009765625,
        50.779998779296878,
        50.79998779296875,
        50.82000732421875,
        50.839996337890628,
        50.8599853515625,
        50.8800048828125,
        50.899993896484378,
        50.920013427734378,
        50.94000244140625,
        50.959991455078128,
        50.980010986328128,
        51.0,
        51.019989013671878,
        51.040008544921878,
        51.05999755859375,
        51.079986572265628,
        51.100006103515628,
        51.1199951171875,
        51.139984130859378,
        51.160003662109378,
        51.17999267578125,
        51.20001220703125,
        51.220001220703128,
        51.239990234375,
        51.260009765625,
        51.279998779296878,
        51.29998779296875,
        51.32000732421875,
        51.339996337890628,
        51.3599853515625,
        51.3800048828125,
        51.399993896484378,
        51.420013427734378,
        51.44000244140625,
        51.459991455078128,
        51.480010986328128,
        51.5,
        51.519989013671878,
        51.540008544921878,
        51.55999755859375,
        51.579986572265628,
        51.600006103515628,
        51.6199951171875,
        51.639984130859378,
        51.660003662109378,
        51.67999267578125,
        51.70001220703125,
        51.720001220703128,
        51.739990234375,
        51.760009765625,
        51.779998779296878,
        51.79998779296875,
        51.82000732421875,
        51.839996337890628,
        51.8599853515625,
        51.8800048828125,
        51.899993896484378,
        51.920013427734378,
        51.94000244140625,
        51.959991455078128,
        51.980010986328128,
        52.0,
        52.019989013671878,
        52.040008544921878,
        52.05999755859375,
        52.079986572265628,
        52.100006103515628,
        52.1199951171875,
        52.139984130859378,
        52.160003662109378,
        52.17999267578125,
        52.20001220703125,
        52.220001220703128,
        52.239990234375,
        52.260009765625,
        52.279998779296878,
        52.29998779296875,
        52.32000732421875,
        52.339996337890628,
        52.3599853515625,
        52.3800048828125,
        52.399993896484378,
        52.420013427734378,
        52.44000244140625,
        52.459991455078128,
        52.480010986328128,
        52.5,
        52.519989013671878,
        52.540008544921878,
        52.55999755859375,
        52.579986572265628,
        52.600006103515628,
        52.6199951171875,
        52.639984130859378,
        52.660003662109378,
        52.67999267578125,
        52.70001220703125,
        52.720001220703128,
        52.739990234375,
        52.760009765625,
        52.779998779296878,
        52.79998779296875,
        52.82000732421875,
        52.839996337890628,
        52.8599853515625,
        52.8800048828125,
        52.899993896484378,
        52.920013427734378,
        52.94000244140625,
        52.959991455078128,
        52.980010986328128,
        53.0,
        53.019989013671878,
        53.040008544921878,
        53.05999755859375,
        53.079986572265628,
        53.100006103515628,
        53.1199951171875,
        53.139984130859378,
        53.160003662109378,
        53.17999267578125,
        53.20001220703125,
        53.220001220703128,
        53.239990234375,
        53.260009765625,
        53.279998779296878,
        53.29998779296875,
        53.32000732421875,
        53.339996337890628,
        53.3599853515625,
        53.3800048828125,
        53.399993896484378,
        53.420013427734378,
        53.44000244140625,
        53.459991455078128,
        53.480010986328128,
        53.5,
        53.519989013671878,
        53.540008544921878,
        53.55999755859375,
        53.579986572265628,
        53.600006103515628,
        53.6199951171875,
        53.639984130859378,
        53.660003662109378,
        53.67999267578125,
        53.70001220703125,
        53.720001220703128,
        53.739990234375,
        53.760009765625,
        53.779998779296878,
        53.79998779296875,
        53.82000732421875,
        53.839996337890628,
        53.8599853515625,
        53.8800048828125,
        53.899993896484378,
        53.920013427734378,
        53.94000244140625,
        53.959991455078128,
        53.980010986328128,
        54.0,
        54.019989013671878,
        54.040008544921878,
        54.05999755859375,
        54.079986572265628,
        54.100006103515628,
        54.1199951171875,
        54.139984130859378,
        54.160003662109378,
        54.17999267578125,
        54.20001220703125,
        54.220001220703128,
        54.239990234375,
        54.260009765625,
        54.279998779296878,
        54.29998779296875,
        54.32000732421875,
        54.339996337890628,
        54.3599853515625,
        54.3800048828125,
        54.399993896484378,
        54.420013427734378,
        54.44000244140625,
        54.459991455078128,
        54.480010986328128,
        54.5,
        54.519989013671878,
        54.540008544921878,
        54.55999755859375,
        54.579986572265628,
        54.600006103515628,
        54.6199951171875,
        54.639984130859378,
        54.660003662109378,
        54.67999267578125,
        54.70001220703125,
        54.720001220703128,
        54.739990234375,
        54.760009765625,
        54.779998779296878,
        54.79998779296875,
        54.82000732421875,
        54.839996337890628,
        54.8599853515625,
        54.8800048828125,
        54.899993896484378,
        54.920013427734378,
        54.94000244140625,
        54.959991455078128,
        54.980010986328128,
        55.0,
        55.019989013671878,
        55.040008544921878,
        55.05999755859375,
        55.079986572265628,
        55.100006103515628,
        55.1199951171875,
        55.139984130859378,
        55.160003662109378,
        55.17999267578125,
        55.20001220703125,
        55.220001220703128,
        55.239990234375,
        55.260009765625,
        55.279998779296878,
        55.29998779296875,
        55.32000732421875,
        55.339996337890628,
        55.3599853515625,
        55.3800048828125,
        55.399993896484378,
        55.420013427734378,
        55.44000244140625,
        55.459991455078128,
        55.480010986328128,
        55.5,
        55.519989013671878,
        55.540008544921878,
        55.55999755859375,
        55.579986572265628,
        55.600006103515628,
        55.6199951171875,
        55.639984130859378,
        55.660003662109378,
        55.67999267578125,
        55.70001220703125,
        55.720001220703128,
        55.739990234375,
        55.760009765625,
        55.779998779296878,
        55.79998779296875,
        55.82000732421875,
        55.839996337890628,
        55.8599853515625,
        55.8800048828125,
        55.899993896484378,
        55.920013427734378,
        55.94000244140625,
        55.959991455078128,
        55.980010986328128,
        56.0,
        56.019989013671878,
        56.040008544921878,
        56.05999755859375,
        56.079986572265628,
        56.100006103515628,
        56.1199951171875,
        56.139984130859378,
        56.160003662109378,
        56.17999267578125,
        56.20001220703125,
        56.220001220703128,
        56.239990234375,
        56.260009765625,
        56.279998779296878,
        56.29998779296875,
        56.32000732421875,
        56.339996337890628,
        56.3599853515625,
        56.3800048828125,
        56.399993896484378,
        56.420013427734378,
        56.44000244140625,
        56.459991455078128,
        56.480010986328128,
        56.5,
        56.519989013671878,
        56.540008544921878,
        56.55999755859375,
        56.579986572265628,
        56.600006103515628,
        56.6199951171875,
        56.639984130859378,
        56.660003662109378,
        56.67999267578125,
        56.70001220703125,
        56.720001220703128,
        56.739990234375,
        56.760009765625,
        56.779998779296878,
        56.79998779296875,
        56.82000732421875,
        56.839996337890628,
        56.8599853515625,
        56.8800048828125,
        56.899993896484378,
        56.920013427734378,
        56.94000244140625,
        56.959991455078128,
        56.980010986328128,
        57.0,
        57.019989013671878,
        57.040008544921878,
        57.05999755859375,
        57.079986572265628,
        57.100006103515628,
        57.1199951171875,
        57.139984130859378,
        57.160003662109378,
        57.17999267578125,
        57.20001220703125,
        57.220001220703128,
        57.239990234375,
        57.260009765625,
        57.279998779296878,
        57.29998779296875,
        57.32000732421875,
        57.339996337890628,
        57.3599853515625,
        57.3800048828125,
        57.399993896484378,
        57.420013427734378,
        57.44000244140625,
        57.459991455078128,
        57.480010986328128,
        57.5,
        57.519989013671878,
        57.540008544921878,
        57.55999755859375,
        57.579986572265628,
        57.600006103515628,
        57.6199951171875,
        57.639984130859378,
        57.660003662109378,
        57.67999267578125,
        57.70001220703125,
        57.720001220703128,
        57.739990234375,
        57.760009765625,
        57.779998779296878,
        57.79998779296875,
        57.82000732421875,
        57.839996337890628,
        57.8599853515625,
        57.8800048828125,
        57.899993896484378,
        57.920013427734378,
        57.94000244140625,
        57.959991455078128,
        57.980010986328128,
        58.0,
        58.019989013671878,
        58.040008544921878,
        58.05999755859375,
        58.079986572265628,
        58.100006103515628,
        58.1199951171875,
        58.139984130859378,
        58.160003662109378,
        58.17999267578125,
        58.20001220703125,
        58.220001220703128,
        58.239990234375,
        58.260009765625,
        58.279998779296878,
        58.29998779296875,
        58.32000732421875,
        58.339996337890628,
        58.3599853515625,
        58.3800048828125,
        58.399993896484378,
        58.420013427734378,
        58.44000244140625,
        58.459991455078128,
        58.480010986328128,
        58.5,
        58.519989013671878,
        58.540008544921878,
        58.55999755859375,
        58.579986572265628,
        58.600006103515628,
        58.6199951171875,
        58.639984130859378,
        58.660003662109378,
        58.67999267578125,
        58.70001220703125,
        58.720001220703128,
        58.739990234375,
        58.760009765625,
        58.779998779296878,
        58.79998779296875,
        58.82000732421875,
        58.839996337890628,
        58.8599853515625,
        58.8800048828125,
        58.899993896484378,
        58.920013427734378,
        58.94000244140625,
        58.959991455078128,
        58.980010986328128,
        59.0,
        59.019989013671878,
        59.040008544921878,
        59.05999755859375,
        59.079986572265628,
        59.100006103515628,
        59.1199951171875,
        59.139984130859378,
        59.160003662109378,
        59.17999267578125,
        59.20001220703125,
        59.220001220703128,
        59.239990234375,
        59.260009765625,
        59.279998779296878,
        59.29998779296875,
        59.32000732421875,
        59.339996337890628,
        59.3599853515625,
        59.3800048828125,
        59.399993896484378,
        59.420013427734378,
        59.44000244140625,
        59.459991455078128,
        59.480010986328128,
        59.5,
        59.519989013671878,
        59.540008544921878,
        59.55999755859375,
        59.579986572265628,
        59.600006103515628,
        59.6199951171875,
        59.639984130859378,
        59.660003662109378,
        59.67999267578125,
        59.70001220703125,
        59.720001220703128,
        59.739990234375,
        59.760009765625,
        59.779998779296878,
        59.79998779296875,
        59.82000732421875,
        59.839996337890628,
        59.8599853515625,
        59.8800048828125,
        59.899993896484378,
        59.920013427734378,
        59.94000244140625,
        59.959991455078128,
        59.980010986328128,
        60.0
    ],
    "rightHandPositions": [
        "(0.417509, 0.843394, 0.151767)",
        "(0.417501, 0.843310, 0.151857)",
        "(0.417485, 0.843187, 0.152028)",
        "(0.417468, 0.843161, 0.152109)",
        "(0.417429, 0.843140, 0.152192)",
        "(0.417398, 0.843136, 0.152231)",
        "(0.417312, 0.843154, 0.152337)",
        "(0.417282, 0.843177, 0.152393)",
        "(0.417330, 0.843188, 0.152461)",
        "(0.417413, 0.843151, 0.152478)",
        "(0.417417, 0.843178, 0.152447)",
        "(0.417365, 0.843210, 0.152398)",
        "(0.416730, 0.843754, 0.152038)",
        "(0.415492, 0.844884, 0.151276)",
        "(0.413448, 0.846648, 0.150125)",
        "(0.410826, 0.848595, 0.148839)",
        "(0.409478, 0.849513, 0.148213)",
        "(0.406611, 0.851256, 0.146867)",
        "(0.402800, 0.854246, 0.144752)",
        "(0.397714, 0.858814, 0.141782)",
        "(0.392098, 0.863736, 0.138526)",
        "(0.389163, 0.866372, 0.136821)",
        "(0.382987, 0.871911, 0.133271)",
        "(0.376312, 0.877456, 0.129723)",
        "(0.369542, 0.883439, 0.125826)",
        "(0.362681, 0.890157, 0.121150)",
        "(0.358750, 0.894401, 0.118479)",
        "(0.350032, 0.903775, 0.113139)",
        "(0.340544, 0.913985, 0.107827)",
        "(0.330682, 0.925185, 0.102483)",
        "(0.320842, 0.937510, 0.096649)",
        "(0.316032, 0.944416, 0.093502)",
        "(0.306647, 0.959133, 0.087230)",
        "(0.297082, 0.975919, 0.081147)",
        "(0.287216, 0.995631, 0.075749)",
        "(0.277597, 1.016028, 0.071431)",
        "(0.273005, 1.025675, 0.069460)",
        "(0.264488, 1.043963, 0.065992)",
        "(0.256514, 1.062283, 0.062631)",
        "(0.249265, 1.082444, 0.059659)",
        "(0.243861, 1.103348, 0.057132)",
        "(0.241584, 1.112949, 0.055545)",
        "(0.238248, 1.131460, 0.051266)",
        "(0.236384, 1.153135, 0.047396)",
        "(0.237148, 1.177315, 0.044341)",
        "(0.239599, 1.199513, 0.040736)",
        "(0.241105, 1.209318, 0.038564)",
        "(0.244023, 1.227138, 0.034333)",
        "(0.247069, 1.243649, 0.030808)",
        "(0.250403, 1.259383, 0.028583)",
        "(0.253559, 1.273774, 0.027370)",
        "(0.254840, 1.280430, 0.026818)",
        "(0.256889, 1.292247, 0.025915)",
        "(0.258821, 1.303075, 0.025239)",
        "(0.261383, 1.313708, 0.025551)",
        "(0.264074, 1.323100, 0.026598)",
        "(0.265135, 1.327152, 0.027002)",
        "(0.266623, 1.333724, 0.027524)",
        "(0.267875, 1.339027, 0.028041)",
        "(0.269049, 1.343497, 0.029036)",
        "(0.269690, 1.347304, 0.030274)",
        "(0.269733, 1.348987, 0.030906)",
        "(0.269252, 1.352210, 0.032028)",
        "(0.268909, 1.355276, 0.033200)",
        "(0.268866, 1.358436, 0.034596)",
        "(0.268260, 1.362133, 0.036288)",
        "(0.267879, 1.364094, 0.037063)",
        "(0.266732, 1.367541, 0.038480)",
        "(0.264435, 1.370671, 0.039639)",
        "(0.261734, 1.374939, 0.042022)",
        "(0.259366, 1.380401, 0.045517)",
        "(0.257998, 1.383163, 0.047534)",
        "(0.254074, 1.388259, 0.051776)",
        "(0.249432, 1.393280, 0.056145)",
        "(0.246289, 1.399097, 0.061535)",
        "(0.244131, 1.405003, 0.067623)",
        "(0.242808, 1.407768, 0.070755)",
        "(0.239304, 1.411853, 0.076566)",
        "(0.234233, 1.413846, 0.081492)",
        "(0.230619, 1.415028, 0.086080)",
        "(0.228587, 1.416310, 0.090859)",
        "(0.227573, 1.416919, 0.093303)",
        "(0.225353, 1.417097, 0.097372)",
        "(0.223213, 1.415732, 0.100780)",
        "(0.220403, 1.413424, 0.104573)",
        "(0.217906, 1.411386, 0.108563)",
        "(0.216963, 1.410303, 0.110396)",
        "(0.215209, 1.407814, 0.113594)",
        "(0.213272, 1.404562, 0.116647)",
        "(0.210655, 1.400499, 0.120842)",
        "(0.207878, 1.396818, 0.126812)",
        "(0.206613, 1.395061, 0.130223)",
        "(0.204315, 1.391243, 0.137921)",
        "(0.201990, 1.386505, 0.146212)",
        "(0.199274, 1.380393, 0.154379)",
        "(0.196299, 1.373629, 0.160805)",
        "(0.195070, 1.369969, 0.162891)",
        "(0.193293, 1.362256, 0.164770)",
        "(0.191680, 1.354207, 0.163177)",
        "(0.190604, 1.346613, 0.158046)",
        "(0.191050, 1.340282, 0.150132)",
        "(0.191511, 1.337582, 0.145549)",
        "(0.192710, 1.333169, 0.134967)",
        "(0.193752, 1.329890, 0.123447)",
        "(0.194628, 1.328128, 0.111910)",
        "(0.195319, 1.328160, 0.101263)",
        "(0.195664, 1.328786, 0.096285)",
        "(0.196421, 1.331393, 0.087022)",
        "(0.197154, 1.335225, 0.078620)",
        "(0.197707, 1.339938, 0.071395)",
        "(0.198120, 1.345135, 0.065049)",
        "(0.198321, 1.347870, 0.062292)",
        "(0.198588, 1.353611, 0.057510)",
        "(0.198726, 1.359692, 0.053783)",
        "(0.198463, 1.366054, 0.050917)",
        "(0.198163, 1.372723, 0.048894)",
        "(0.198003, 1.376199, 0.048251)",
        "(0.197601, 1.383239, 0.047437)",
        "(0.197296, 1.390436, 0.047547)",
        "(0.197135, 1.397525, 0.048224)",
        "(0.197252, 1.404424, 0.049516)",
        "(0.197296, 1.407758, 0.050333)",
        "(0.197497, 1.414231, 0.052364)",
        "(0.197881, 1.420329, 0.054816)",
        "(0.198493, 1.426090, 0.057644)",
        "(0.199064, 1.431499, 0.060959)",
        "(0.199370, 1.434120, 0.062793)",
        "(0.199975, 1.439150, 0.066754)",
        "(0.200543, 1.443897, 0.071286)",
        "(0.201227, 1.448398, 0.076255)",
        "(0.201701, 1.452580, 0.081455)",
        "(0.201913, 1.454528, 0.084095)",
        "(0.202416, 1.458271, 0.089349)",
        "(0.202876, 1.461599, 0.094433)",
        "(0.203371, 1.464736, 0.099056)",
        "(0.203563, 1.466173, 0.101104)",
        "(0.203865, 1.468565, 0.104296)",
        "(0.203654, 1.470543, 0.106501)",
        "(0.203463, 1.472946, 0.108445)",
        "(0.204191, 1.474509, 0.109193)",
        "(0.205814, 1.477598, 0.110608)",
        "(0.207696, 1.480756, 0.110765)",
        "(0.209447, 1.483045, 0.109094)",
        "(0.211735, 1.485342, 0.107207)",
        "(0.214930, 1.487770, 0.106140)",
        "(0.216393, 1.488765, 0.106191)",
        "(0.218372, 1.490864, 0.107718)",
        "(0.219800, 1.493055, 0.111525)",
        "(0.221157, 1.494935, 0.116423)",
        "(0.222104, 1.496306, 0.122095)",
        "(0.222727, 1.497157, 0.128191)",
        "(0.222993, 1.497389, 0.131395)",
        "(0.223353, 1.497727, 0.138387)",
        "(0.223801, 1.497688, 0.145518)",
        "(0.223872, 1.497097, 0.152277)",
        "(0.223504, 1.496120, 0.158897)",
        "(0.223319, 1.495591, 0.162132)",
        "(0.222794, 1.494176, 0.168405)",
        "(0.222318, 1.492346, 0.174357)",
        "(0.221684, 1.490146, 0.180046)",
        "(0.221035, 1.487545, 0.185560)",
        "(0.220634, 1.486149, 0.188224)",
        "(0.219801, 1.482998, 0.193240)",
        "(0.218850, 1.479365, 0.197914)",
        "(0.217786, 1.475124, 0.202213)",
        "(0.216674, 1.470477, 0.206299)",
        "(0.216022, 1.467962, 0.208269)",
        "(0.214597, 1.462356, 0.211982)",
        "(0.213190, 1.456429, 0.215562)",
        "(0.212004, 1.450505, 0.218762)",
        "(0.211127, 1.444127, 0.221262)",
        "(0.210684, 1.440732, 0.222288)",
        "(0.209835, 1.433698, 0.223889)",
        "(0.209153, 1.426136, 0.224808)",
        "(0.208653, 1.418018, 0.224918)",
        "(0.207988, 1.409510, 0.224534)",
        "(0.207622, 1.405121, 0.224225)",
        "(0.207098, 1.396201, 0.223235)",
        "(0.206691, 1.387121, 0.222016)",
        "(0.206319, 1.378195, 0.220207)",
        "(0.206243, 1.373808, 0.219103)",
        "(0.206411, 1.365220, 0.216381)",
        "(0.206807, 1.356879, 0.213581)",
        "(0.207164, 1.348990, 0.210817)",
        "(0.207662, 1.341491, 0.207471)",
        "(0.208179, 1.334326, 0.203697)",
        "(0.208500, 1.330969, 0.201705)",
        "(0.209017, 1.324641, 0.197867)",
        "(0.209453, 1.319101, 0.193867)",
        "(0.210057, 1.314336, 0.189153)",
        "(0.210781, 1.309897, 0.183909)",
        "(0.211132, 1.307915, 0.181300)",
        "(0.211938, 1.304558, 0.175670)",
        "(0.213038, 1.301678, 0.169266)",
        "(0.214137, 1.298983, 0.162031)",
        "(0.214598, 1.297635, 0.158428)",
        "(0.215402, 1.295275, 0.151155)",
        "(0.216647, 1.293602, 0.143616)",
        "(0.218180, 1.292375, 0.135914)",
        "(0.219355, 1.291450, 0.128377)",
        "(0.220557, 1.290967, 0.120873)",
        "(0.221321, 1.290897, 0.117047)",
        "(0.222939, 1.291147, 0.109474)",
        "(0.224282, 1.291765, 0.102502)",
        "(0.225522, 1.292820, 0.096012)",
        "(0.226868, 1.294394, 0.089659)",
        "(0.227561, 1.295397, 0.086500)",
        "(0.228872, 1.297695, 0.080616)",
        "(0.229870, 1.300532, 0.075390)",
        "(0.231035, 1.303698, 0.070594)",
        "(0.232076, 1.306854, 0.066115)",
        "(0.232453, 1.308489, 0.064027)",
        "(0.233196, 1.312145, 0.060228)",
        "(0.233948, 1.315962, 0.056608)",
        "(0.234418, 1.319991, 0.053374)",
        "(0.234618, 1.322101, 0.051961)",
        "(0.234837, 1.326568, 0.049315)",
        "(0.234825, 1.331508, 0.047081)",
        "(0.234599, 1.336811, 0.045019)",
        "(0.234431, 1.342521, 0.043318)",
        "(0.234338, 1.348751, 0.042013)",
        "(0.234184, 1.351936, 0.041435)",
        "(0.233706, 1.358902, 0.040792)",
        "(0.233285, 1.365769, 0.040344)",
        "(0.232717, 1.372892, 0.040019)",
        "(0.232301, 1.380313, 0.039941)",
        "(0.232067, 1.384024, 0.039957)",
        "(0.231510, 1.391406, 0.040170)",
        "(0.230812, 1.398884, 0.040715)",
        "(0.230103, 1.406436, 0.041603)",
        "(0.229642, 1.413945, 0.042678)",
        "(0.229471, 1.417623, 0.043283)",
        "(0.229125, 1.424633, 0.044583)",
        "(0.228650, 1.431253, 0.045996)",
        "(0.228352, 1.437611, 0.047624)",
        "(0.228230, 1.443713, 0.049454)",
        "(0.228123, 1.446645, 0.050430)",
        "(0.228071, 1.452233, 0.052558)",
        "(0.228129, 1.457563, 0.054958)",
        "(0.228200, 1.462624, 0.057550)",
        "(0.228253, 1.467411, 0.060462)",
        "(0.228272, 1.469687, 0.062008)",
        "(0.228344, 1.473956, 0.065279)",
        "(0.228342, 1.477879, 0.068788)",
        "(0.228322, 1.481568, 0.072643)",
        "(0.228278, 1.485021, 0.076709)",
        "(0.228229, 1.486592, 0.078797)",
        "(0.228093, 1.489586, 0.083120)",
        "(0.228039, 1.492182, 0.087696)",
        "(0.227870, 1.494237, 0.092500)",
        "(0.227701, 1.495153, 0.094976)",
        "(0.227324, 1.496860, 0.100154)",
        "(0.226976, 1.498379, 0.105601)",
        "(0.226808, 1.499541, 0.111306)",
        "(0.226494, 1.500364, 0.117075)",
        "(0.226121, 1.500899, 0.122892)",
        "(0.226010, 1.501150, 0.125846)",
        "(0.225850, 1.501569, 0.131886)",
        "(0.225680, 1.501777, 0.137958)",
        "(0.225528, 1.501803, 0.144011)",
        "(0.225372, 1.501702, 0.150038)",
        "(0.225277, 1.501598, 0.153005)",
        "(0.225126, 1.501247, 0.158865)",
        "(0.224883, 1.500560, 0.164470)",
        "(0.224542, 1.499697, 0.169738)",
        "(0.224248, 1.499247, 0.172279)",
        "(0.223457, 1.498186, 0.177036)",
        "(0.222728, 1.496914, 0.181513)",
        "(0.222191, 1.495396, 0.185803)",
        "(0.221621, 1.493382, 0.189852)",
        "(0.220982, 1.490939, 0.193715)",
        "(0.220560, 1.489593, 0.195611)",
        "(0.219683, 1.486696, 0.199404)",
        "(0.218927, 1.483551, 0.203162)",
        "(0.218187, 1.480073, 0.206751)",
        "(0.217440, 1.476269, 0.210116)",
        "(0.217086, 1.474252, 0.211743)",
        "(0.216286, 1.469969, 0.214871)",
        "(0.215638, 1.465388, 0.217722)",
        "(0.215103, 1.460719, 0.220246)",
        "(0.214672, 1.456038, 0.222457)",
        "(0.214448, 1.453660, 0.223458)",
        "(0.214173, 1.448765, 0.225095)",
        "(0.214072, 1.443617, 0.226227)",
        "(0.213970, 1.438220, 0.227098)",
        "(0.213869, 1.435433, 0.227482)",
        "(0.213766, 1.429652, 0.227951)",
        "(0.213690, 1.423846, 0.228258)",
        "(0.213655, 1.417883, 0.228352)",
        "(0.213480, 1.411830, 0.228227)",
        "(0.213412, 1.408787, 0.228039)",
        "(0.213334, 1.402697, 0.227578)",
        "(0.213331, 1.396754, 0.226921)",
        "(0.213297, 1.391108, 0.226001)",
        "(0.213283, 1.385632, 0.224731)",
        "(0.213292, 1.382970, 0.224048)",
        "(0.213304, 1.377945, 0.222675)",
        "(0.213436, 1.373354, 0.221381)",
        "(0.213762, 1.369123, 0.219942)",
        "(0.214015, 1.365050, 0.218217)",
        "(0.214047, 1.361090, 0.216423)",
        "(0.214151, 1.359201, 0.215463)",
        "(0.214530, 1.355601, 0.213482)",
        "(0.214716, 1.352137, 0.211406)",
        "(0.214808, 1.348799, 0.209117)",
        "(0.214858, 1.345475, 0.206504)",
        "(0.214936, 1.343817, 0.205109)",
        "(0.215146, 1.340629, 0.202326)",
        "(0.215356, 1.337649, 0.199424)",
        "(0.215514, 1.334640, 0.196145)",
        "(0.215338, 1.331445, 0.192779)",
        "(0.215262, 1.329927, 0.191127)",
        "(0.215214, 1.327091, 0.187714)",
        "(0.215161, 1.324479, 0.183946)",
        "(0.215037, 1.321891, 0.179955)",
        "(0.214771, 1.319442, 0.175938)",
        "(0.214616, 1.318331, 0.173917)",
        "(0.214450, 1.316325, 0.169648)",
        "(0.214479, 1.314545, 0.165002)",
        "(0.214536, 1.312923, 0.160118)",
        "(0.214513, 1.311429, 0.155248)",
        "(0.214492, 1.310723, 0.152825)",
        "(0.214325, 1.309558, 0.147870)",
        "(0.214196, 1.308539, 0.142773)",
        "(0.213950, 1.307679, 0.137674)",
        "(0.213915, 1.307356, 0.135091)",
        "(0.213955, 1.307006, 0.129872)",
        "(0.214039, 1.306934, 0.124569)",
        "(0.214225, 1.307135, 0.119237)",
        "(0.214687, 1.307791, 0.114014)",
        "(0.215147, 1.308624, 0.108921)",
        "(0.215358, 1.309116, 0.106462)",
        "(0.215680, 1.310296, 0.101819)",
        "(0.215961, 1.311810, 0.097452)",
        "(0.216322, 1.313653, 0.093372)",
        "(0.216591, 1.315776, 0.089815)",
        "(0.216664, 1.316915, 0.088206)",
        "(0.216752, 1.319179, 0.085114)",
        "(0.216806, 1.321668, 0.082465)",
        "(0.216737, 1.324286, 0.080199)",
        "(0.216798, 1.327127, 0.078236)",
        "(0.216830, 1.328639, 0.077388)",
        "(0.216857, 1.331662, 0.075722)",
        "(0.216917, 1.334761, 0.074181)",
        "(0.217073, 1.338054, 0.072738)",
        "(0.217366, 1.341495, 0.071363)",
        "(0.217485, 1.343242, 0.070702)",
        "(0.217561, 1.346800, 0.069451)",
        "(0.217620, 1.350437, 0.068297)",
        "(0.217588, 1.354103, 0.067257)",
        "(0.217440, 1.357708, 0.066246)",
        "(0.217300, 1.359477, 0.065747)",
        "(0.217056, 1.363018, 0.064771)",
        "(0.216913, 1.366463, 0.063806)",
        "(0.216766, 1.369839, 0.062911)",
        "(0.216575, 1.372998, 0.062087)",
        "(0.216430, 1.374462, 0.061670)",
        "(0.215951, 1.377119, 0.060821)",
        "(0.215463, 1.379739, 0.060056)",
        "(0.215281, 1.382487, 0.059444)",
        "(0.215159, 1.383859, 0.059188)",
        "(0.214902, 1.386600, 0.058686)",
        "(0.214762, 1.389389, 0.058173)",
        "(0.214740, 1.392263, 0.057751)",
        "(0.214728, 1.395243, 0.057340)",
        "(0.214732, 1.396766, 0.057135)",
        "(0.214899, 1.399972, 0.056730)",
        "(0.215067, 1.403223, 0.056270)",
        "(0.215100, 1.406525, 0.055811)",
        "(0.215212, 1.409975, 0.055351)",
        "(0.215279, 1.411717, 0.055123)",
        "(0.215315, 1.415267, 0.054678)",
        "(0.215210, 1.418865, 0.054262)",
        "(0.214989, 1.422618, 0.053845)",
        "(0.214854, 1.426623, 0.053545)",
        "(0.214715, 1.430786, 0.053359)",
        "(0.214640, 1.432923, 0.053324)",
        "(0.214536, 1.437424, 0.053421)",
        "(0.214629, 1.442086, 0.053691)",
        "(0.214672, 1.446713, 0.054089)",
        "(0.214692, 1.451226, 0.054536)",
        "(0.214747, 1.453470, 0.054829)",
        "(0.214961, 1.457953, 0.055655)",
        "(0.215153, 1.462406, 0.056743)",
        "(0.215323, 1.466787, 0.058032)",
        "(0.215444, 1.470983, 0.059392)",
        "(0.215464, 1.473022, 0.060124)",
        "(0.215540, 1.477010, 0.061829)",
        "(0.215710, 1.480942, 0.063952)",
        "(0.215769, 1.484543, 0.066234)",
        "(0.215678, 1.487707, 0.068693)",
        "(0.215580, 1.489117, 0.070021)",
        "(0.215314, 1.491783, 0.072872)",
        "(0.215039, 1.494046, 0.076105)",
        "(0.214481, 1.495903, 0.079491)",
        "(0.213868, 1.497388, 0.083022)",
        "(0.213565, 1.498050, 0.084821)",
        "(0.212946, 1.499067, 0.088644)",
        "(0.212448, 1.499939, 0.092798)",
        "(0.211904, 1.500626, 0.097288)",
        "(0.211625, 1.500935, 0.099623)",
        "(0.210922, 1.501386, 0.104524)",
        "(0.210254, 1.501747, 0.109581)",
        "(0.209770, 1.502018, 0.114802)",
        "(0.209318, 1.502230, 0.120155)",
        "(0.208815, 1.502391, 0.125525)",
        "(0.208561, 1.502420, 0.128191)",
        "(0.207988, 1.502300, 0.133441)",
        "(0.207515, 1.501999, 0.138571)",
        "(0.207097, 1.501564, 0.143640)",
        "(0.206901, 1.501300, 0.146110)",
        "(0.206596, 1.500564, 0.150815)",
        "(0.206221, 1.499549, 0.155417)",
        "(0.205862, 1.498132, 0.159911)",
        "(0.205441, 1.496214, 0.164224)",
        "(0.205151, 1.495101, 0.166268)",
        "(0.204413, 1.492724, 0.170417)",
        "(0.203666, 1.489989, 0.174424)",
        "(0.202974, 1.486755, 0.178193)",
        "(0.202248, 1.482989, 0.181648)",
        "(0.201922, 1.480911, 0.183175)",
        "(0.201297, 1.476490, 0.186006)",
        "(0.200779, 1.471612, 0.188408)",
        "(0.200357, 1.466324, 0.190415)",
        "(0.199973, 1.460651, 0.192233)",
        "(0.199778, 1.454411, 0.193760)",
        "(0.199672, 1.451096, 0.194468)",
        "(0.199274, 1.444178, 0.195728)",
        "(0.198705, 1.436912, 0.196755)",
        "(0.198342, 1.429561, 0.197615)",
        "(0.198206, 1.425863, 0.197979)",
        "(0.197974, 1.418654, 0.198467)",
        "(0.197766, 1.411676, 0.198736)",
        "(0.197818, 1.404939, 0.198683)",
        "(0.198028, 1.398694, 0.198250)",
        "(0.198158, 1.392782, 0.197401)",
        "(0.198212, 1.389885, 0.196797)",
        "(0.198356, 1.384361, 0.195231)",
        "(0.198569, 1.379164, 0.193283)",
        "(0.198790, 1.374114, 0.190971)",
        "(0.198800, 1.369060, 0.188332)",
        "(0.198777, 1.366604, 0.186887)",
        "(0.198556, 1.361878, 0.183871)",
        "(0.198340, 1.357513, 0.180556)",
        "(0.198086, 1.353249, 0.176785)",
        "(0.197646, 1.349088, 0.172821)",
        "(0.197381, 1.347139, 0.170780)",
        "(0.196676, 1.343568, 0.166395)",
        "(0.196013, 1.340373, 0.161304)",
        "(0.195477, 1.337420, 0.156007)",
        "(0.194934, 1.335033, 0.150825)",
        "(0.194722, 1.333966, 0.148238)",
        "(0.194400, 1.332115, 0.143018)",
        "(0.194053, 1.330573, 0.137804)",
        "(0.193560, 1.329297, 0.132848)",
        "(0.193255, 1.328428, 0.127969)",
        "(0.193119, 1.328077, 0.125521)",
        "(0.192905, 1.327520, 0.120612)",
        "(0.192716, 1.327412, 0.115913)",
        "(0.192731, 1.327595, 0.111347)",
        "(0.192924, 1.328090, 0.106823)",
        "(0.193000, 1.328351, 0.104571)",
        "(0.193141, 1.329126, 0.100268)",
        "(0.193353, 1.330372, 0.096326)",
        "(0.193724, 1.331950, 0.092250)",
        "(0.194312, 1.333941, 0.088320)",
        "(0.194672, 1.335057, 0.086486)",
        "(0.195296, 1.337383, 0.083033)",
        "(0.195829, 1.340038, 0.079912)",
        "(0.196064, 1.341434, 0.078393)",
        "(0.196995, 1.346095, 0.074029)",
        "(0.197223, 1.347662, 0.072640)",
        "(0.197487, 1.350934, 0.070032)",
        "(0.197712, 1.354504, 0.067644)",
        "(0.197926, 1.358446, 0.065502)",
        "(0.198075, 1.362575, 0.063545)",
        "(0.198144, 1.364716, 0.062630)",
        "(0.198263, 1.369225, 0.060963)",
        "(0.198319, 1.374057, 0.059516)",
        "(0.198388, 1.379093, 0.058132)",
        "(0.198335, 1.384100, 0.056700)",
        "(0.198292, 1.386596, 0.055991)",
        "(0.198178, 1.391579, 0.054629)",
        "(0.198005, 1.396677, 0.053479)",
        "(0.197912, 1.401859, 0.052394)",
        "(0.197814, 1.407035, 0.051393)",
        "(0.197702, 1.409570, 0.050940)",
        "(0.197529, 1.414711, 0.050166)",
        "(0.197443, 1.419891, 0.049572)",
        "(0.197273, 1.425017, 0.049198)",
        "(0.197234, 1.427537, 0.049095)",
        "(0.197144, 1.432543, 0.049027)",
        "(0.197031, 1.437457, 0.049224)",
        "(0.196920, 1.442308, 0.049665)",
        "(0.196600, 1.446910, 0.050303)",
        "(0.196255, 1.451327, 0.051065)",
        "(0.196128, 1.453547, 0.051538)",
        "(0.196067, 1.457924, 0.052783)",
        "(0.196140, 1.462170, 0.054385)",
        "(0.196191, 1.466193, 0.056157)",
        "(0.196213, 1.470044, 0.058094)",
        "(0.196245, 1.471876, 0.059182)",
        "(0.196400, 1.475494, 0.061554)",
        "(0.196815, 1.479012, 0.064352)",
        "(0.197132, 1.482226, 0.067334)",
        "(0.197390, 1.485144, 0.070528)",
        "(0.197540, 1.486551, 0.072208)",
        "(0.197974, 1.489119, 0.075808)",
        "(0.198354, 1.491350, 0.079685)",
        "(0.198575, 1.493268, 0.083829)",
        "(0.198678, 1.494079, 0.085966)",
        "(0.198786, 1.495383, 0.090416)",
        "(0.198811, 1.496329, 0.095134)",
        "(0.198807, 1.496953, 0.100089)",
        "(0.198541, 1.497291, 0.105180)",
        "(0.198161, 1.497269, 0.110391)",
        "(0.197932, 1.497181, 0.113035)",
        "(0.197334, 1.496742, 0.118387)",
        "(0.196737, 1.495984, 0.123761)",
        "(0.195975, 1.494967, 0.129115)",
        "(0.195066, 1.493739, 0.134497)",
        "(0.194589, 1.492998, 0.137203)",
        "(0.193639, 1.491336, 0.142586)",
        "(0.192778, 1.489402, 0.147841)",
        "(0.192066, 1.487130, 0.152932)",
        "(0.191643, 1.485949, 0.155489)",
        "(0.190839, 1.483551, 0.160665)",
        "(0.190278, 1.480978, 0.165668)",
        "(0.189964, 1.478200, 0.170323)",
        "(0.189807, 1.475156, 0.174630)",
        "(0.189599, 1.471924, 0.178620)",
        "(0.189468, 1.470267, 0.180461)",
        "(0.189293, 1.466819, 0.183861)",
        "(0.189332, 1.463082, 0.186840)",
        "(0.189315, 1.459153, 0.189389)",
        "(0.189267, 1.455103, 0.191463)",
        "(0.189293, 1.453024, 0.192335)",
        "(0.189489, 1.448718, 0.193674)",
        "(0.189623, 1.444101, 0.194638)",
        "(0.189621, 1.439374, 0.195487)",
        "(0.189693, 1.434482, 0.196139)",
        "(0.189822, 1.431977, 0.196356)",
        "(0.190086, 1.426620, 0.196436)",
        "(0.190250, 1.420434, 0.196029)",
        "(0.190455, 1.413545, 0.195421)",
        "(0.190453, 1.406412, 0.194849)",
        "(0.190375, 1.402820, 0.194626)",
        "(0.190131, 1.395613, 0.194260)",
        "(0.190027, 1.388683, 0.193845)",
        "(0.190171, 1.382191, 0.193280)",
        "(0.190310, 1.376088, 0.192581)",
        "(0.190359, 1.373194, 0.192160)",
        "(0.190454, 1.367773, 0.191115)",
        "(0.190499, 1.362967, 0.189691)",
        "(0.190583, 1.358517, 0.187795)",
        "(0.190544, 1.354433, 0.185560)",
        "(0.190478, 1.352550, 0.184347)",
        "(0.190291, 1.349226, 0.181570)",
        "(0.190041, 1.346130, 0.178355)",
        "(0.189804, 1.343268, 0.174706)",
        "(0.189600, 1.340721, 0.170847)",
        "(0.189548, 1.339572, 0.168850)",
        "(0.189450, 1.337484, 0.164541)",
        "(0.189294, 1.335487, 0.159964)",
        "(0.189038, 1.333740, 0.155264)",
        "(0.188916, 1.332246, 0.150378)",
        "(0.188968, 1.331606, 0.147807)",
        "(0.189140, 1.330410, 0.142460)",
        "(0.189229, 1.329605, 0.137035)",
        "(0.189401, 1.329243, 0.131740)",
        "(0.189503, 1.329176, 0.129116)",
        "(0.189689, 1.329341, 0.123922)",
        "(0.189728, 1.329904, 0.118815)",
        "(0.189862, 1.331030, 0.113940)",
        "(0.190179, 1.332639, 0.109223)",
        "(0.190389, 1.333563, 0.106913)",
        "(0.190770, 1.335708, 0.102404)",
        "(0.191203, 1.338187, 0.098005)",
        "(0.191715, 1.340924, 0.093808)",
        "(0.192345, 1.343926, 0.089879)",
        "(0.192668, 1.345533, 0.088069)",
        "(0.193231, 1.348689, 0.084501)",
        "(0.193689, 1.351901, 0.081163)",
        "(0.194133, 1.355134, 0.077901)",
        "(0.194644, 1.358406, 0.074777)",
        "(0.194917, 1.360087, 0.073285)",
        "(0.195421, 1.363595, 0.070457)",
        "(0.195888, 1.367462, 0.067935)",
        "(0.196337, 1.371436, 0.065500)",
        "(0.196832, 1.375688, 0.063283)",
        "(0.197348, 1.380209, 0.061233)",
        "(0.197557, 1.382530, 0.060254)",
        "(0.197969, 1.387298, 0.058423)",
        "(0.198243, 1.392202, 0.056863)",
        "(0.198454, 1.397146, 0.055441)",
        "(0.198597, 1.399641, 0.054792)",
        "(0.198857, 1.404651, 0.053652)",
        "(0.199069, 1.409689, 0.052774)",
        "(0.199116, 1.414696, 0.052077)",
        "(0.198947, 1.419571, 0.051489)",
        "(0.198676, 1.424263, 0.051074)",
        "(0.198543, 1.426611, 0.050955)",
        "(0.198335, 1.431285, 0.050966)",
        "(0.198122, 1.435905, 0.051246)",
        "(0.198145, 1.440418, 0.051810)",
        "(0.198075, 1.444666, 0.052668)",
        "(0.198090, 1.446659, 0.053264)",
        "(0.198248, 1.450532, 0.054779)",
        "(0.198678, 1.454123, 0.056913)",
        "(0.198933, 1.457376, 0.059255)",
        "(0.199002, 1.460257, 0.061837)",
        "(0.199062, 1.461599, 0.063186)",
        "(0.199181, 1.464146, 0.066049)",
        "(0.199325, 1.466617, 0.069160)",
        "(0.199603, 1.469000, 0.072300)",
        "(0.199843, 1.471180, 0.075432)",
        "(0.199924, 1.472184, 0.077026)",
        "(0.199943, 1.474150, 0.080335)",
        "(0.199905, 1.475977, 0.083847)",
        "(0.199981, 1.477666, 0.087520)",
        "(0.199985, 1.478386, 0.089424)",
        "(0.199987, 1.479648, 0.093303)",
        "(0.199974, 1.480641, 0.097436)",
        "(0.199796, 1.481258, 0.101802)",
        "(0.199592, 1.481481, 0.106302)",
        "(0.199398, 1.481378, 0.110929)",
        "(0.199268, 1.481179, 0.113278)",
        "(0.198840, 1.480557, 0.118032)",
        "(0.198551, 1.479658, 0.122808)",
        "(0.198231, 1.478392, 0.127607)",
        "(0.198059, 1.477624, 0.129978)",
        "(0.197694, 1.475760, 0.134650)",
        "(0.197358, 1.473570, 0.139315)",
        "(0.197061, 1.471113, 0.143946)",
        "(0.196635, 1.468337, 0.148511)",
        "(0.196020, 1.465302, 0.153022)",
        "(0.195784, 1.463693, 0.155209)",
        "(0.195503, 1.460198, 0.159372)",
        "(0.195429, 1.456478, 0.163237)",
        "(0.195276, 1.452538, 0.166757)",
        "(0.195202, 1.450439, 0.168386)",
        "(0.195114, 1.445887, 0.171309)",
        "(0.195059, 1.441298, 0.173951)",
        "(0.195020, 1.436714, 0.176196)",
        "(0.195105, 1.432055, 0.177898)",
        "(0.195244, 1.429642, 0.178423)",
        "(0.195440, 1.424713, 0.179120)",
        "(0.195677, 1.419592, 0.178888)",
        "(0.196009, 1.414370, 0.178449)",
        "(0.196388, 1.409141, 0.177815)",
        "(0.196568, 1.406475, 0.177430)",
        "(0.196865, 1.401152, 0.176548)",
        "(0.197051, 1.395808, 0.175618)",
        "(0.197405, 1.390528, 0.174576)",
        "(0.197978, 1.385234, 0.173385)",
        "(0.198520, 1.380229, 0.172226)",
        "(0.198689, 1.377798, 0.171662)",
        "(0.198954, 1.373094, 0.170447)",
        "(0.198928, 1.368686, 0.169203)",
        "(0.198917, 1.364551, 0.167854)",
        "(0.199099, 1.360775, 0.166399)",
        "(0.199155, 1.358918, 0.165657)",
        "(0.199136, 1.355306, 0.164081)",
        "(0.199099, 1.351862, 0.162243)",
        "(0.199015, 1.348469, 0.160195)",
        "(0.199088, 1.345267, 0.157937)",
        "(0.199150, 1.343746, 0.156745)",
        "(0.199355, 1.340829, 0.154178)",
        "(0.199541, 1.338018, 0.151403)",
        "(0.199985, 1.335398, 0.148462)",
        "(0.200205, 1.334145, 0.146983)",
        "(0.200721, 1.331946, 0.143993)",
        "(0.201237, 1.329979, 0.140828)",
        "(0.201757, 1.328239, 0.137333)",
        "(0.202306, 1.326668, 0.133676)",
        "(0.202894, 1.325532, 0.129939)",
        "(0.203204, 1.325081, 0.128029)",
        "(0.203890, 1.324394, 0.123954)",
        "(0.204499, 1.323887, 0.119626)",
        "(0.205006, 1.323696, 0.115291)",
        "(0.205260, 1.323753, 0.113108)",
        "(0.205738, 1.324267, 0.108677)",
        "(0.206093, 1.325315, 0.104256)",
        "(0.206527, 1.326928, 0.100019)",
        "(0.206955, 1.329047, 0.095854)",
        "(0.207109, 1.330242, 0.093811)",
        "(0.207363, 1.332840, 0.089754)",
        "(0.207556, 1.335797, 0.085895)",
        "(0.207683, 1.339161, 0.082249)",
        "(0.207806, 1.342855, 0.078776)",
        "(0.207849, 1.344761, 0.077102)",
        "(0.207729, 1.348777, 0.074018)",
        "(0.207492, 1.353011, 0.071243)",
        "(0.207224, 1.357459, 0.068694)",
        "(0.206916, 1.361948, 0.066209)",
        "(0.206574, 1.366610, 0.063893)",
        "(0.206364, 1.368921, 0.062784)",
        "(0.205910, 1.373656, 0.060719)",
        "(0.205664, 1.378576, 0.058846)",
        "(0.205445, 1.383458, 0.057026)",
        "(0.205334, 1.385902, 0.056155)",
        "(0.205361, 1.391099, 0.054707)",
        "(0.205454, 1.396636, 0.053607)",
        "(0.205687, 1.402279, 0.052703)",
        "(0.205865, 1.407985, 0.051956)",
        "(0.205999, 1.410915, 0.051703)",
        "(0.206260, 1.416823, 0.051365)",
        "(0.206672, 1.422843, 0.051324)",
        "(0.207212, 1.429006, 0.051713)",
        "(0.207864, 1.435117, 0.052361)",
        "(0.208156, 1.438140, 0.052743)",
        "(0.208584, 1.444016, 0.053706)",
        "(0.209069, 1.449675, 0.054780)",
        "(0.209638, 1.455160, 0.056091)",
        "(0.210147, 1.460303, 0.057630)",
        "(0.210470, 1.465217, 0.059378)",
        "(0.210661, 1.467594, 0.060355)",
        "(0.210946, 1.472188, 0.062554)",
        "(0.211220, 1.476495, 0.064980)",
        "(0.211400, 1.480444, 0.067644)",
        "(0.211581, 1.484161, 0.070618)",
        "(0.211627, 1.485912, 0.072205)",
        "(0.211602, 1.489078, 0.075630)",
        "(0.211497, 1.491779, 0.079309)",
        "(0.211245, 1.493997, 0.083364)",
        "(0.211031, 1.495897, 0.087766)",
        "(0.210926, 1.496694, 0.090062)",
        "(0.210559, 1.497836, 0.094789)",
        "(0.209897, 1.498556, 0.099795)",
        "(0.209108, 1.498853, 0.105169)",
        "(0.208300, 1.498820, 0.110729)",
        "(0.207888, 1.498665, 0.113570)",
        "(0.206999, 1.498204, 0.119252)",
        "(0.206183, 1.497337, 0.124930)",
        "(0.205428, 1.496251, 0.130506)",
        "(0.204636, 1.495023, 0.136050)",
        "(0.204301, 1.494382, 0.138794)",
        "(0.203783, 1.492750, 0.144118)",
        "(0.203232, 1.490631, 0.149066)",
        "(0.202712, 1.488230, 0.153693)",
        "(0.202153, 1.485540, 0.157978)",
        "(0.201884, 1.484033, 0.159920)",
        "(0.201267, 1.480905, 0.163634)",
        "(0.200560, 1.477471, 0.166854)",
        "(0.199761, 1.473831, 0.169764)",
        "(0.199101, 1.469890, 0.172302)",
        "(0.198813, 1.467860, 0.173428)",
        "(0.198353, 1.463726, 0.175316)",
        "(0.197917, 1.459329, 0.176833)",
        "(0.197466, 1.454601, 0.178128)",
        "(0.196893, 1.449784, 0.179195)",
        "(0.196500, 1.447306, 0.179683)",
        "(0.195603, 1.442049, 0.180478)",
        "(0.194764, 1.436503, 0.181025)",
        "(0.193763, 1.430999, 0.181419)",
        "(0.192755, 1.425489, 0.181644)",
        "(0.192288, 1.422728, 0.181709)",
        "(0.191461, 1.417061, 0.181740)",
        "(0.190782, 1.411333, 0.181524)",
        "(0.190082, 1.405581, 0.181159)",
        "(0.189311, 1.399721, 0.180712)",
        "(0.188944, 1.396732, 0.180470)",
        "(0.188181, 1.390627, 0.179928)",
        "(0.187450, 1.384379, 0.179217)",
        "(0.186821, 1.378211, 0.178450)",
        "(0.186630, 1.375172, 0.178020)",
        "(0.186591, 1.369229, 0.176911)",
        "(0.186646, 1.363425, 0.175548)",
        "(0.186614, 1.357748, 0.173987)",
        "(0.186672, 1.352451, 0.172271)",
        "(0.186775, 1.349956, 0.171274)",
        "(0.187070, 1.345099, 0.169002)",
        "(0.187355, 1.340646, 0.166323)",
        "(0.187887, 1.336430, 0.163091)",
        "(0.188381, 1.332452, 0.159492)",
        "(0.188644, 1.330590, 0.157586)",
        "(0.189251, 1.327195, 0.153563)",
        "(0.189696, 1.324242, 0.149488)",
        "(0.190185, 1.321766, 0.145091)",
        "(0.190797, 1.319658, 0.140321)",
        "(0.191568, 1.318034, 0.135232)",
        "(0.191963, 1.317382, 0.132648)",
        "(0.192769, 1.316475, 0.127371)",
        "(0.193651, 1.315922, 0.121867)",
        "(0.194451, 1.315470, 0.116378)",
        "(0.195200, 1.315363, 0.110956)",
        "(0.195539, 1.315417, 0.108316)",
        "(0.196095, 1.315820, 0.103216)",
        "(0.196695, 1.316631, 0.098237)",
        "(0.197396, 1.317694, 0.093231)",
        "(0.198115, 1.319135, 0.088434)",
        "(0.198425, 1.320015, 0.086176)",
        "(0.198907, 1.322227, 0.082066)",
        "(0.199284, 1.324958, 0.078365)",
        "(0.199510, 1.327920, 0.074886)",
        "(0.199845, 1.331399, 0.071765)",
        "(0.200045, 1.333364, 0.070363)",
        "(0.200329, 1.337384, 0.067715)",
        "(0.200592, 1.341555, 0.065230)",
        "(0.200784, 1.345907, 0.062975)",
        "(0.200837, 1.348177, 0.061925)",
        "(0.200934, 1.352874, 0.059946)",
        "(0.200878, 1.357610, 0.058082)",
        "(0.200689, 1.362433, 0.056395)",
        "(0.200616, 1.367487, 0.054854)",
        "(0.200531, 1.370039, 0.054116)",
        "(0.200388, 1.375177, 0.052592)",
        "(0.200184, 1.380391, 0.051105)",
        "(0.200205, 1.386003, 0.049750)",
        "(0.200233, 1.391755, 0.048556)",
        "(0.200186, 1.397564, 0.047534)",
        "(0.200118, 1.400565, 0.047151)",
        "(0.200019, 1.406649, 0.046497)",
        "(0.199969, 1.412766, 0.045994)",
        "(0.199966, 1.418827, 0.045747)",
        "(0.199976, 1.421879, 0.045720)",
        "(0.200016, 1.428036, 0.045905)",
        "(0.200141, 1.434144, 0.046428)",
        "(0.200324, 1.440143, 0.047258)",
        "(0.200580, 1.445999, 0.048404)",
        "(0.200754, 1.448884, 0.049104)",
        "(0.201165, 1.454557, 0.050865)",
        "(0.201771, 1.459982, 0.053084)",
        "(0.202658, 1.465197, 0.055837)",
        "(0.203934, 1.470190, 0.059018)",
        "(0.204649, 1.472572, 0.060747)",
        "(0.206061, 1.476886, 0.064545)",
        "(0.207324, 1.480681, 0.068720)",
        "(0.208468, 1.483796, 0.073300)",
        "(0.209563, 1.486341, 0.078225)",
        "(0.210052, 1.487415, 0.080792)",
        "(0.210835, 1.489092, 0.086212)",
        "(0.211294, 1.490152, 0.091985)",
        "(0.211571, 1.490875, 0.097878)",
        "(0.211618, 1.491097, 0.103920)",
        "(0.211595, 1.491064, 0.107033)",
        "(0.211337, 1.490816, 0.113335)",
        "(0.211015, 1.490271, 0.119676)",
        "(0.210724, 1.489434, 0.125918)",
        "(0.210191, 1.488300, 0.132044)",
        "(0.209844, 1.487624, 0.135052)",
        "(0.209172, 1.485982, 0.140819)",
        "(0.208745, 1.484027, 0.146269)",
        "(0.208259, 1.481748, 0.151375)",
        "(0.207790, 1.479361, 0.156138)",
        "(0.207144, 1.476748, 0.160661)",
        "(0.206759, 1.475358, 0.162835)",
        "(0.205962, 1.472198, 0.166835)",
        "(0.205170, 1.468493, 0.170327)",
        "(0.204313, 1.464548, 0.173521)",
        "(0.203791, 1.462531, 0.175000)",
        "(0.202850, 1.458274, 0.177481)",
        "(0.201942, 1.453591, 0.179434)",
        "(0.200896, 1.448611, 0.180927)",
        "(0.199810, 1.443523, 0.182028)",
        "(0.199320, 1.440886, 0.182423)",
        "(0.198501, 1.435431, 0.182807)",
        "(0.197960, 1.429569, 0.182674)",
        "(0.197121, 1.423290, 0.182177)",
        "(0.196039, 1.416809, 0.181545)",
        "(0.194976, 1.410255, 0.180819)",
        "(0.194536, 1.406966, 0.180386)",
        "(0.193939, 1.400389, 0.179305)",
        "(0.193251, 1.393607, 0.177923)",
        "(0.192176, 1.386655, 0.176053)",
        "(0.191172, 1.379698, 0.173520)",
        "(0.190794, 1.376273, 0.171964)",
        "(0.190222, 1.369507, 0.168676)",
        "(0.190116, 1.363387, 0.165131)",
        "(0.190022, 1.357578, 0.161374)",
        "(0.189997, 1.354778, 0.159285)",
        "(0.189822, 1.349432, 0.154814)",
        "(0.190144, 1.344718, 0.149650)",
        "(0.190977, 1.340732, 0.144091)",
        "(0.191699, 1.337155, 0.138266)",
        "(0.192015, 1.335496, 0.135219)",
        "(0.192375, 1.332567, 0.129074)",
        "(0.192822, 1.330451, 0.123397)",
        "(0.193646, 1.329234, 0.118114)",
        "(0.194070, 1.328660, 0.112822)",
        "(0.194243, 1.328492, 0.110131)",
        "(0.194534, 1.328685, 0.104798)",
        "(0.194963, 1.329563, 0.100042)",
        "(0.195338, 1.331147, 0.095693)",
        "(0.195377, 1.333008, 0.091591)",
        "(0.195261, 1.333990, 0.089657)",
        "(0.194896, 1.336370, 0.086120)",
        "(0.194475, 1.339229, 0.082878)",
        "(0.193909, 1.342180, 0.079727)",
        "(0.193192, 1.345292, 0.076718)",
        "(0.192848, 1.347006, 0.075282)",
        "(0.192208, 1.350580, 0.072486)",
        "(0.191549, 1.354363, 0.069770)",
        "(0.190893, 1.358273, 0.066963)",
        "(0.190392, 1.362365, 0.064038)",
        "(0.190227, 1.364494, 0.062538)",
        "(0.190054, 1.368952, 0.059441)",
        "(0.190140, 1.373837, 0.056315)",
        "(0.190308, 1.379048, 0.053205)",
        "(0.190663, 1.384556, 0.050160)",
        "(0.190893, 1.387424, 0.048662)",
        "(0.191376, 1.393396, 0.045696)",
        "(0.192101, 1.399648, 0.042772)",
        "(0.193014, 1.406130, 0.040043)",
        "(0.194064, 1.412678, 0.037510)",
        "(0.194651, 1.415929, 0.036297)",
        "(0.195767, 1.422259, 0.033923)",
        "(0.196925, 1.428615, 0.031886)",
        "(0.198200, 1.434980, 0.030241)",
        "(0.199679, 1.441156, 0.028824)",
        "(0.200429, 1.444116, 0.028239)",
        "(0.201850, 1.449827, 0.027226)",
        "(0.203275, 1.455281, 0.026482)",
        "(0.204611, 1.460436, 0.025990)",
        "(0.205782, 1.465321, 0.025672)",
        "(0.206320, 1.467652, 0.025627)",
        "(0.207514, 1.472402, 0.025838)",
        "(0.208854, 1.476943, 0.026505)",
        "(0.210119, 1.481207, 0.027362)",
        "(0.211209, 1.485177, 0.028481)",
        "(0.211722, 1.487092, 0.029160)",
        "(0.212749, 1.490744, 0.030796)",
        "(0.213693, 1.494162, 0.032824)",
        "(0.214656, 1.497291, 0.035146)",
        "(0.215360, 1.500133, 0.037785)",
        "(0.215595, 1.501433, 0.039226)",
        "(0.216038, 1.503898, 0.042246)",
        "(0.216369, 1.505908, 0.045599)",
        "(0.216627, 1.507700, 0.049238)",
        "(0.216863, 1.509134, 0.053156)",
        "(0.216842, 1.509753, 0.055240)",
        "(0.216702, 1.510831, 0.059499)",
        "(0.216451, 1.511636, 0.064095)",
        "(0.216006, 1.512094, 0.068770)",
        "(0.215305, 1.512324, 0.073530)",
        "(0.214952, 1.512331, 0.075941)",
        "(0.214226, 1.512236, 0.080768)",
        "(0.213512, 1.511890, 0.085551)",
        "(0.212662, 1.511279, 0.090246)",
        "(0.211616, 1.510327, 0.094904)",
        "(0.211036, 1.509726, 0.097254)",
        "(0.209886, 1.508508, 0.102065)",
        "(0.208717, 1.507001, 0.106828)",
        "(0.207346, 1.505263, 0.111376)",
        "(0.205770, 1.503198, 0.115838)",
        "(0.204956, 1.502142, 0.118063)",
        "(0.203388, 1.499860, 0.122459)",
        "(0.201613, 1.497201, 0.126672)",
        "(0.199728, 1.494435, 0.130913)",
        "(0.198035, 1.491694, 0.135313)",
        "(0.197320, 1.490248, 0.137531)",
        "(0.195970, 1.487062, 0.141907)",
        "(0.194617, 1.483511, 0.146110)",
        "(0.193096, 1.479897, 0.150398)",
        "(0.191923, 1.476279, 0.154877)",
        "(0.191491, 1.474467, 0.157078)",
        "(0.190645, 1.470595, 0.161403)",
        "(0.189947, 1.466129, 0.165491)",
        "(0.189272, 1.461438, 0.169195)",
        "(0.188196, 1.456068, 0.172479)",
        "(0.187583, 1.453117, 0.173955)",
        "(0.186775, 1.446804, 0.176724)",
        "(0.186134, 1.439940, 0.178992)",
        "(0.185165, 1.432461, 0.180652)",
        "(0.184310, 1.424492, 0.181886)",
        "(0.183967, 1.420471, 0.182373)",
        "(0.183472, 1.412483, 0.183110)",
        "(0.183086, 1.404274, 0.183348)",
        "(0.182630, 1.395975, 0.183048)",
        "(0.182191, 1.387881, 0.182267)",
        "(0.182012, 1.383980, 0.181658)",
        "(0.181769, 1.376413, 0.180040)",
        "(0.181497, 1.369147, 0.177901)",
        "(0.181358, 1.362313, 0.175256)",
        "(0.181265, 1.355957, 0.172105)",
        "(0.181176, 1.352933, 0.170285)",
        "(0.181060, 1.347133, 0.166220)",
        "(0.181088, 1.341946, 0.161583)",
        "(0.181344, 1.337383, 0.156485)",
        "(0.181725, 1.333290, 0.150758)",
        "(0.181965, 1.331394, 0.147591)",
        "(0.182385, 1.327805, 0.140998)",
        "(0.183047, 1.324870, 0.134035)",
        "(0.184066, 1.322544, 0.126727)",
        "(0.185125, 1.320748, 0.119353)",
        "(0.185736, 1.320184, 0.115782)",
        "(0.186836, 1.319539, 0.108790)",
        "(0.187776, 1.319443, 0.101787)",
        "(0.188628, 1.319767, 0.094828)",
        "(0.189442, 1.321014, 0.088463)",
        "(0.189854, 1.322041, 0.085478)",
        "(0.190735, 1.324553, 0.079644)",
        "(0.191735, 1.327750, 0.074163)",
        "(0.192645, 1.331463, 0.069142)",
        "(0.193745, 1.335960, 0.064675)",
        "(0.194280, 1.338336, 0.062540)",
        "(0.195266, 1.343222, 0.058412)",
        "(0.196213, 1.348493, 0.054747)",
        "(0.197136, 1.354187, 0.051613)",
        "(0.197921, 1.360110, 0.048876)",
        "(0.198277, 1.363143, 0.047676)",
        "(0.198947, 1.369376, 0.045524)",
        "(0.199597, 1.375789, 0.043818)",
        "(0.200073, 1.382256, 0.042338)",
        "(0.200437, 1.388706, 0.041092)",
        "(0.200563, 1.391877, 0.040570)",
        "(0.200782, 1.398101, 0.039592)",
        "(0.200894, 1.404245, 0.038911)",
        "(0.201052, 1.410336, 0.038371)",
        "(0.201135, 1.416168, 0.037921)",
        "(0.201139, 1.418978, 0.037727)",
        "(0.201061, 1.424404, 0.037498)",
        "(0.200925, 1.429655, 0.037405)",
        "(0.200641, 1.434558, 0.037351)",
        "(0.200304, 1.439245, 0.037395)",
        "(0.200145, 1.441531, 0.037470)",
        "(0.199801, 1.446028, 0.037781)",
        "(0.199547, 1.450510, 0.038437)",
        "(0.199474, 1.454873, 0.039361)",
        "(0.199294, 1.458981, 0.040385)",
        "(0.199133, 1.460976, 0.040951)",
        "(0.198730, 1.464869, 0.042183)",
        "(0.198509, 1.468743, 0.043645)",
        "(0.198495, 1.472594, 0.045427)",
        "(0.198535, 1.476363, 0.047379)",
        "(0.198571, 1.478172, 0.048408)",
        "(0.198655, 1.481614, 0.050651)",
        "(0.198796, 1.484697, 0.053060)",
        "(0.198889, 1.487300, 0.055575)",
        "(0.198887, 1.489413, 0.058180)",
        "(0.198849, 1.490200, 0.059540)",
        "(0.198641, 1.491458, 0.062368)",
        "(0.198338, 1.492301, 0.065415)",
        "(0.198046, 1.492825, 0.068811)",
        "(0.197793, 1.493166, 0.072545)",
        "(0.197673, 1.493282, 0.074518)",
        "(0.197343, 1.493446, 0.078748)",
        "(0.196900, 1.493613, 0.083240)",
        "(0.196526, 1.493713, 0.087962)",
        "(0.196275, 1.493770, 0.092809)",
        "(0.196119, 1.493735, 0.095290)",
        "(0.195844, 1.493534, 0.100226)",
        "(0.195551, 1.493121, 0.105286)",
        "(0.195334, 1.492462, 0.110410)",
        "(0.195096, 1.491583, 0.115685)",
        "(0.194952, 1.491017, 0.118350)",
        "(0.194640, 1.489599, 0.123704)",
        "(0.194313, 1.487733, 0.129057)",
        "(0.193919, 1.485421, 0.134210)",
        "(0.193382, 1.482500, 0.139265)",
        "(0.193055, 1.480883, 0.141794)",
        "(0.192296, 1.477523, 0.146932)",
        "(0.191368, 1.473877, 0.152177)",
        "(0.190613, 1.469817, 0.157470)",
        "(0.189833, 1.465436, 0.162648)",
        "(0.189481, 1.463146, 0.165128)",
        "(0.188807, 1.458398, 0.169941)",
        "(0.188278, 1.453253, 0.174433)",
        "(0.187859, 1.447721, 0.178556)",
        "(0.187414, 1.442071, 0.182244)",
        "(0.187144, 1.439205, 0.183888)",
        "(0.186555, 1.433375, 0.186867)",
        "(0.185965, 1.427512, 0.189263)",
        "(0.185689, 1.421738, 0.190755)",
        "(0.185673, 1.416133, 0.191464)",
        "(0.185681, 1.413402, 0.191630)",
        "(0.185784, 1.408157, 0.191348)",
        "(0.186010, 1.403169, 0.190732)",
        "(0.186339, 1.398340, 0.189973)",
        "(0.186597, 1.393478, 0.189011)",
        "(0.186675, 1.391032, 0.188353)",
        "(0.186830, 1.386064, 0.186743)",
        "(0.186963, 1.381176, 0.184843)",
        "(0.187051, 1.376312, 0.182558)",
        "(0.187098, 1.371312, 0.179773)",
        "(0.187115, 1.368730, 0.178222)",
        "(0.186982, 1.363590, 0.174921)",
        "(0.186724, 1.358561, 0.171219)",
        "(0.186444, 1.353714, 0.166941)",
        "(0.186383, 1.349087, 0.162047)",
        "(0.186397, 1.346963, 0.159443)",
        "(0.186535, 1.343087, 0.154011)",
        "(0.186794, 1.339661, 0.147903)",
        "(0.187128, 1.336647, 0.141212)",
        "(0.187605, 1.334310, 0.134317)",
        "(0.187941, 1.333467, 0.130792)",
        "(0.188621, 1.332317, 0.123696)",
        "(0.189354, 1.331917, 0.116441)",
        "(0.190220, 1.332252, 0.109124)",
        "(0.191238, 1.333459, 0.102023)",
        "(0.191763, 1.334424, 0.098578)",
        "(0.192900, 1.336822, 0.091867)",
        "(0.194018, 1.339885, 0.085554)",
        "(0.195046, 1.343520, 0.079657)",
        "(0.196083, 1.347714, 0.074244)",
        "(0.196582, 1.350008, 0.071727)",
        "(0.197518, 1.354848, 0.067000)",
        "(0.198426, 1.360066, 0.062685)",
        "(0.199208, 1.365611, 0.058799)",
        "(0.199689, 1.371314, 0.055317)",
        "(0.199812, 1.374258, 0.053766)",
        "(0.200064, 1.380322, 0.050959)",
        "(0.200267, 1.386707, 0.048543)",
        "(0.200514, 1.393262, 0.046408)",
        "(0.200773, 1.400018, 0.044650)",
        "(0.200959, 1.403448, 0.043930)",
        "(0.201491, 1.410363, 0.042724)",
        "(0.201990, 1.417207, 0.041859)",
        "(0.202645, 1.424027, 0.041316)",
        "(0.203416, 1.430866, 0.041316)",
        "(0.203865, 1.434276, 0.041579)",
        "(0.204705, 1.441001, 0.042400)",
        "(0.205386, 1.447355, 0.043638)",
        "(0.205980, 1.453275, 0.045380)",
        "(0.206585, 1.458859, 0.047462)",
        "(0.206855, 1.461455, 0.048684)",
        "(0.207199, 1.466370, 0.051324)",
        "(0.207441, 1.470831, 0.054272)",
        "(0.207748, 1.474898, 0.057589)",
        "(0.207975, 1.478527, 0.061262)",
        "(0.208080, 1.480144, 0.063233)",
        "(0.208257, 1.483012, 0.067255)",
        "(0.208215, 1.485353, 0.071459)",
        "(0.208118, 1.487282, 0.075926)",
        "(0.208057, 1.488766, 0.080680)",
        "(0.207983, 1.489334, 0.083130)",
        "(0.207754, 1.490229, 0.088103)",
        "(0.207391, 1.490743, 0.093293)",
        "(0.206936, 1.490973, 0.098609)",
        "(0.206429, 1.490926, 0.104014)",
        "(0.206146, 1.490808, 0.106725)",
        "(0.205685, 1.490392, 0.112225)",
        "(0.205372, 1.489797, 0.117810)",
        "(0.204978, 1.489055, 0.123391)",
        "(0.204596, 1.488021, 0.128903)",
        "(0.204473, 1.487377, 0.131597)",
        "(0.204132, 1.486026, 0.136973)",
        "(0.203673, 1.484483, 0.142251)",
        "(0.203355, 1.482602, 0.147389)",
        "(0.203088, 1.480453, 0.152352)",
        "(0.202870, 1.479308, 0.154761)",
        "(0.202406, 1.476845, 0.159437)",
        "(0.202061, 1.473963, 0.163714)",
        "(0.201679, 1.470773, 0.167728)",
        "(0.201084, 1.467519, 0.171578)",
        "(0.200791, 1.465885, 0.173422)",
        "(0.200089, 1.462533, 0.176960)",
        "(0.199334, 1.458987, 0.180106)",
        "(0.198659, 1.455278, 0.182872)",
        "(0.198147, 1.451275, 0.185270)",
        "(0.197892, 1.449120, 0.186353)",
        "(0.197354, 1.444628, 0.188428)",
        "(0.196822, 1.439900, 0.190250)",
        "(0.196089, 1.434911, 0.191829)",
        "(0.195335, 1.429554, 0.193034)",
        "(0.195060, 1.426770, 0.193477)",
        "(0.194665, 1.421092, 0.194064)",
        "(0.194177, 1.415378, 0.194276)",
        "(0.193667, 1.409630, 0.194212)",
        "(0.193242, 1.403849, 0.193895)",
        "(0.193102, 1.400969, 0.193605)",
        "(0.192938, 1.395240, 0.192874)",
        "(0.192774, 1.389334, 0.191677)",
        "(0.192524, 1.383401, 0.190295)",
        "(0.192456, 1.380532, 0.189490)",
        "(0.192304, 1.374761, 0.187720)",
        "(0.192031, 1.368815, 0.185500)",
        "(0.191493, 1.362572, 0.182956)",
        "(0.191197, 1.356598, 0.180276)",
        "(0.191349, 1.351172, 0.177473)",
        "(0.191449, 1.348637, 0.176023)",
        "(0.191684, 1.343772, 0.172921)",
        "(0.192093, 1.339036, 0.169181)",
        "(0.192511, 1.334474, 0.164822)",
        "(0.192929, 1.330245, 0.159965)",
        "(0.193398, 1.326355, 0.154604)",
        "(0.193623, 1.324508, 0.151739)",
        "(0.194041, 1.321046, 0.145885)",
        "(0.194368, 1.318124, 0.139960)",
        "(0.194757, 1.315619, 0.133675)",
        "(0.194940, 1.314474, 0.130383)",
        "(0.195357, 1.312591, 0.123702)",
        "(0.195671, 1.311575, 0.117179)",
        "(0.196058, 1.311196, 0.110557)",
        "(0.196469, 1.311195, 0.104174)",
        "(0.196661, 1.311483, 0.101199)",
        "(0.196813, 1.312461, 0.095568)",
        "(0.196619, 1.314369, 0.090365)",
        "(0.196320, 1.316713, 0.084999)",
        "(0.196073, 1.319562, 0.079697)",
        "(0.196040, 1.321316, 0.077126)",
        "(0.195985, 1.325111, 0.072138)",
        "(0.195783, 1.329383, 0.067343)",
        "(0.195459, 1.333952, 0.062781)",
        "(0.195261, 1.339057, 0.058557)",
        "(0.195255, 1.341803, 0.056590)",
        "(0.195032, 1.347493, 0.052935)",
        "(0.194698, 1.353847, 0.049806)",
        "(0.194321, 1.360698, 0.047018)",
        "(0.194144, 1.368052, 0.044665)",
        "(0.194173, 1.371923, 0.043648)",
        "(0.194387, 1.380198, 0.042017)",
        "(0.194752, 1.388922, 0.040825)",
        "(0.195253, 1.397779, 0.040031)",
        "(0.195948, 1.406863, 0.039725)",
        "(0.196387, 1.411452, 0.039810)",
        "(0.197331, 1.420521, 0.040366)",
        "(0.198254, 1.429384, 0.041440)",
        "(0.199211, 1.438010, 0.043093)",
        "(0.200421, 1.446225, 0.045210)",
        "(0.201045, 1.450149, 0.046358)",
        "(0.202178, 1.457479, 0.048907)",
        "(0.203149, 1.464225, 0.051631)",
        "(0.204186, 1.470302, 0.054666)",
        "(0.205401, 1.475724, 0.057921)",
        "(0.205963, 1.478167, 0.059613)",
        "(0.206957, 1.482726, 0.063072)",
        "(0.207868, 1.486609, 0.066554)",
        "(0.208573, 1.489913, 0.070125)",
        "(0.209427, 1.492685, 0.073819)",
        "(0.209835, 1.493865, 0.075787)",
        "(0.210396, 1.495959, 0.079894)",
        "(0.210816, 1.497522, 0.084127)",
        "(0.211057, 1.498471, 0.088372)",
        "(0.211193, 1.498844, 0.092680)",
        "(0.211169, 1.498848, 0.094915)",
        "(0.211087, 1.498648, 0.099446)",
        "(0.210837, 1.498029, 0.104042)",
        "(0.210341, 1.497041, 0.108668)",
        "(0.209728, 1.495877, 0.113439)",
        "(0.209409, 1.495224, 0.115885)",
        "(0.208791, 1.493777, 0.120768)",
        "(0.208089, 1.492137, 0.125706)",
        "(0.207378, 1.490360, 0.130584)",
        "(0.206844, 1.488413, 0.135418)",
        "(0.206655, 1.487393, 0.137819)",
        "(0.206286, 1.485136, 0.142594)",
        "(0.205844, 1.482721, 0.147320)",
        "(0.205328, 1.480138, 0.151908)",
        "(0.204728, 1.477402, 0.156349)",
        "(0.204411, 1.475981, 0.158507)",
        "(0.203775, 1.473087, 0.162673)",
        "(0.203199, 1.470254, 0.166724)",
        "(0.202813, 1.467329, 0.170478)",
        "(0.202567, 1.464254, 0.173845)",
        "(0.202413, 1.462686, 0.175427)",
        "(0.202132, 1.459367, 0.178306)",
        "(0.201765, 1.455707, 0.180856)",
        "(0.201362, 1.451709, 0.183044)",
        "(0.200843, 1.447387, 0.184855)",
        "(0.200444, 1.445073, 0.185612)",
        "(0.199630, 1.440337, 0.186986)",
        "(0.198871, 1.435361, 0.188019)",
        "(0.198059, 1.430215, 0.188809)",
        "(0.197337, 1.424857, 0.189220)",
        "(0.196969, 1.422084, 0.189230)",
        "(0.196271, 1.416435, 0.189094)",
        "(0.195847, 1.410850, 0.188667)",
        "(0.195458, 1.405396, 0.188201)",
        "(0.195189, 1.399938, 0.187551)",
        "(0.195153, 1.397174, 0.187038)",
        "(0.195098, 1.391574, 0.185763)",
        "(0.195120, 1.385867, 0.184090)",
        "(0.194982, 1.380232, 0.182167)",
        "(0.194909, 1.374774, 0.179851)",
        "(0.194890, 1.372129, 0.178541)",
        "(0.194910, 1.367014, 0.175745)",
        "(0.195148, 1.362192, 0.172537)",
        "(0.195512, 1.357662, 0.168918)",
        "(0.195941, 1.353309, 0.164805)",
        "(0.196154, 1.351272, 0.162574)",
        "(0.196617, 1.347509, 0.157918)",
        "(0.197044, 1.344165, 0.152867)",
        "(0.197563, 1.341191, 0.147328)",
        "(0.198320, 1.338537, 0.141103)",
        "(0.198647, 1.337224, 0.137972)",
        "(0.199414, 1.334931, 0.131259)",
        "(0.200354, 1.332900, 0.124127)",
        "(0.201474, 1.331051, 0.116579)",
        "(0.202611, 1.329688, 0.109192)",
        "(0.203204, 1.329333, 0.105682)",
        "(0.204429, 1.329184, 0.098861)",
        "(0.205439, 1.329648, 0.092390)",
        "(0.206349, 1.330692, 0.086216)",
        "(0.207260, 1.332475, 0.080497)",
        "(0.207651, 1.333653, 0.077817)",
        "(0.208340, 1.336251, 0.072604)",
        "(0.208869, 1.339409, 0.067720)",
        "(0.209426, 1.342940, 0.063225)",
        "(0.209825, 1.346879, 0.059096)",
        "(0.210002, 1.349027, 0.057179)",
        "(0.210164, 1.353624, 0.053606)",
        "(0.210130, 1.358703, 0.050468)",
        "(0.210103, 1.364465, 0.047825)",
        "(0.210061, 1.370739, 0.045576)",
        "(0.210059, 1.374147, 0.044627)",
        "(0.210030, 1.381239, 0.042995)",
        "(0.210050, 1.388878, 0.041830)",
        "(0.210102, 1.396816, 0.040987)",
        "(0.210104, 1.404826, 0.040383)",
        "(0.209948, 1.412894, 0.040026)",
        "(0.209885, 1.416974, 0.039981)",
        "(0.209963, 1.425158, 0.040147)",
        "(0.210462, 1.433231, 0.040678)",
        "(0.210805, 1.441057, 0.041484)",
        "(0.210852, 1.444760, 0.041932)",
        "(0.210591, 1.451838, 0.042942)",
        "(0.210204, 1.458621, 0.044345)",
        "(0.210569, 1.465271, 0.046420)",
        "(0.211050, 1.471310, 0.048875)",
        "(0.211071, 1.474031, 0.050158)",
        "(0.210977, 1.479091, 0.052903)",
        "(0.211029, 1.483585, 0.056030)",
        "(0.211155, 1.487426, 0.059470)",
        "(0.211169, 1.490465, 0.063029)",
        "(0.211085, 1.491683, 0.064873)",
        "(0.210854, 1.493858, 0.068735)",
        "(0.210697, 1.495444, 0.073080)",
        "(0.210771, 1.496694, 0.077731)",
        "(0.210968, 1.497494, 0.082543)",
        "(0.211033, 1.497647, 0.084965)",
        "(0.211049, 1.497676, 0.089915)",
        "(0.211143, 1.497386, 0.094989)",
        "(0.211007, 1.496884, 0.100168)",
        "(0.210658, 1.496130, 0.105357)",
        "(0.210460, 1.495628, 0.107950)",
        "(0.210257, 1.494456, 0.113132)",
        "(0.209991, 1.492980, 0.118167)",
        "(0.209549, 1.491138, 0.123056)",
        "(0.208973, 1.489006, 0.127835)",
        "(0.208660, 1.487839, 0.130194)",
        "(0.208102, 1.485266, 0.134870)",
        "(0.207537, 1.482247, 0.139494)",
        "(0.206807, 1.478776, 0.144011)",
        "(0.205972, 1.474983, 0.148494)",
        "(0.205450, 1.472993, 0.150732)",
        "(0.204384, 1.468939, 0.155129)",
        "(0.203514, 1.464676, 0.159258)",
        "(0.202806, 1.460415, 0.163207)",
        "(0.202354, 1.456338, 0.166852)",
        "(0.202193, 1.454318, 0.168531)",
        "(0.201958, 1.450253, 0.171513)",
        "(0.201818, 1.446173, 0.174105)",
        "(0.201715, 1.442075, 0.176355)",
        "(0.201524, 1.437804, 0.178294)",
        "(0.201414, 1.435580, 0.179160)",
        "(0.201232, 1.431142, 0.180786)",
        "(0.200984, 1.426513, 0.182161)",
        "(0.200673, 1.421552, 0.183218)",
        "(0.200444, 1.416126, 0.183910)",
        "(0.200444, 1.413192, 0.184094)",
        "(0.200620, 1.407097, 0.184306)",
        "(0.200751, 1.400821, 0.184149)",
        "(0.200649, 1.394377, 0.183654)",
        "(0.200679, 1.388226, 0.182927)",
        "(0.200862, 1.385400, 0.182477)",
        "(0.201369, 1.380111, 0.181334)",
        "(0.201747, 1.375238, 0.179792)",
        "(0.202070, 1.370777, 0.177862)",
        "(0.202367, 1.366831, 0.175686)",
        "(0.202496, 1.365049, 0.174516)",
        "(0.202769, 1.361742, 0.171990)",
        "(0.202955, 1.358746, 0.169184)",
        "(0.203001, 1.356003, 0.166150)",
        "(0.202854, 1.353584, 0.162979)",
        "(0.202754, 1.352519, 0.161289)",
        "(0.202594, 1.350562, 0.157689)",
        "(0.202394, 1.348730, 0.153556)",
        "(0.202110, 1.347077, 0.149042)",
        "(0.201745, 1.345685, 0.144314)",
        "(0.201535, 1.345119, 0.141834)",
        "(0.201169, 1.344166, 0.136612)",
        "(0.200748, 1.343453, 0.131013)",
        "(0.200262, 1.342976, 0.125043)",
        "(0.199811, 1.342879, 0.118786)",
        "(0.199579, 1.342963, 0.115567)",
        "(0.199128, 1.343338, 0.108918)",
        "(0.198735, 1.344091, 0.102157)",
        "(0.198409, 1.345114, 0.095306)",
        "(0.198098, 1.346352, 0.088421)",
        "(0.197966, 1.347143, 0.085058)",
        "(0.197726, 1.349122, 0.078590)",
        "(0.197605, 1.351768, 0.072448)",
        "(0.197425, 1.354965, 0.066611)",
        "(0.197276, 1.358587, 0.061075)",
        "(0.197099, 1.360534, 0.058460)",
        "(0.196469, 1.364467, 0.053534)",
        "(0.195352, 1.368824, 0.049372)",
        "(0.194108, 1.373582, 0.045903)",
        "(0.193244, 1.378869, 0.043001)",
        "(0.192935, 1.381815, 0.041860)",
        "(0.192446, 1.388119, 0.039988)",
        "(0.192178, 1.394850, 0.038614)",
        "(0.192136, 1.401714, 0.037593)",
        "(0.192352, 1.408829, 0.037113)",
        "(0.192485, 1.412405, 0.037064)",
        "(0.192616, 1.419375, 0.037110)",
        "(0.192639, 1.426095, 0.037465)",
        "(0.192428, 1.432608, 0.038168)",
        "(0.192381, 1.439039, 0.039334)",
        "(0.192430, 1.442146, 0.040070)",
        "(0.192427, 1.448191, 0.041715)",
        "(0.192384, 1.453923, 0.043608)",
        "(0.192364, 1.459202, 0.045782)",
        "(0.192410, 1.464066, 0.048345)",
        "(0.192423, 1.466304, 0.049759)",
        "(0.192352, 1.470560, 0.052768)",
        "(0.192145, 1.474411, 0.056109)",
        "(0.191961, 1.477809, 0.059812)",
        "(0.191959, 1.480790, 0.063893)",
        "(0.191972, 1.482077, 0.066044)",
        "(0.191870, 1.484351, 0.070448)",
        "(0.191825, 1.485955, 0.075233)",
        "(0.191798, 1.487319, 0.080289)",
        "(0.191788, 1.488308, 0.085489)",
        "(0.191763, 1.488619, 0.088095)",
        "(0.191735, 1.489074, 0.093307)",
        "(0.191677, 1.489296, 0.098520)",
        "(0.191674, 1.489350, 0.103506)",
        "(0.191563, 1.489261, 0.108747)",
        "(0.191523, 1.489137, 0.111436)",
        "(0.191441, 1.488794, 0.116750)",
        "(0.191469, 1.488294, 0.121924)",
        "(0.191339, 1.487489, 0.127030)",
        "(0.191221, 1.486400, 0.132140)",
        "(0.191220, 1.485735, 0.134665)",
        "(0.191171, 1.484247, 0.139738)",
        "(0.191039, 1.482583, 0.144814)",
        "(0.190863, 1.480802, 0.149855)",
        "(0.190612, 1.478811, 0.154751)",
        "(0.190464, 1.477772, 0.157118)",
        "(0.190340, 1.475666, 0.161728)",
        "(0.190490, 1.473505, 0.166147)",
        "(0.190673, 1.471157, 0.170222)",
        "(0.190880, 1.468604, 0.174009)",
        "(0.190979, 1.467260, 0.175819)",
        "(0.191055, 1.464411, 0.179274)",
        "(0.190969, 1.461322, 0.182537)",
        "(0.190833, 1.457922, 0.185597)",
        "(0.190720, 1.454111, 0.188285)",
        "(0.190595, 1.452026, 0.189451)",
        "(0.190112, 1.447553, 0.191442)",
        "(0.189460, 1.442633, 0.192874)",
        "(0.188812, 1.437229, 0.193847)",
        "(0.188233, 1.431480, 0.194466)",
        "(0.187958, 1.428488, 0.194645)",
        "(0.187558, 1.422508, 0.194867)",
        "(0.187414, 1.416690, 0.194867)",
        "(0.187478, 1.411036, 0.194679)",
        "(0.187844, 1.405635, 0.194380)",
        "(0.188077, 1.403025, 0.194140)",
        "(0.188316, 1.397822, 0.193455)",
        "(0.188355, 1.392759, 0.192623)",
        "(0.188482, 1.387976, 0.191592)",
        "(0.188600, 1.385728, 0.190954)",
        "(0.188625, 1.381299, 0.189552)",
        "(0.188390, 1.377008, 0.187509)",
        "(0.188108, 1.372818, 0.184623)",
        "(0.188325, 1.368816, 0.180694)",
        "(0.188527, 1.364919, 0.176153)",
        "(0.188650, 1.363032, 0.173720)",
        "(0.188824, 1.359365, 0.168826)",
        "(0.188876, 1.355866, 0.163827)",
        "(0.188880, 1.352575, 0.158877)",
        "(0.188980, 1.349622, 0.154024)",
        "(0.189045, 1.348231, 0.151631)",
        "(0.189120, 1.345560, 0.146902)",
        "(0.189124, 1.342970, 0.142274)",
        "(0.189074, 1.340579, 0.137790)",
        "(0.189041, 1.338494, 0.133281)",
        "(0.189058, 1.337637, 0.130897)",
        "(0.189196, 1.336228, 0.125926)",
        "(0.189699, 1.335679, 0.120790)",
        "(0.190353, 1.335646, 0.115447)",
        "(0.190976, 1.336133, 0.109651)",
        "(0.191286, 1.336596, 0.106669)",
        "(0.191826, 1.338001, 0.100825)",
        "(0.192535, 1.340513, 0.095036)",
        "(0.193325, 1.343678, 0.089142)",
        "(0.194061, 1.347326, 0.083165)",
        "(0.194467, 1.349454, 0.080236)",
        "(0.195339, 1.354230, 0.074577)",
        "(0.196132, 1.359972, 0.069272)",
        "(0.197033, 1.366602, 0.064421)",
        "(0.197889, 1.374146, 0.060160)",
        "(0.198438, 1.378289, 0.058265)",
        "(0.199494, 1.386875, 0.054761)",
        "(0.200506, 1.396030, 0.051865)",
        "(0.201509, 1.405379, 0.049504)",
        "(0.202619, 1.414796, 0.047670)",
        "(0.203265, 1.419475, 0.046971)",
        "(0.204556, 1.428668, 0.045760)",
        "(0.205695, 1.437501, 0.045062)",
        "(0.206781, 1.445994, 0.044769)",
        "(0.207602, 1.454025, 0.044886)",
        "(0.207948, 1.457835, 0.045084)",
        "(0.208457, 1.464971, 0.045858)",
        "(0.208817, 1.471546, 0.047106)",
        "(0.208971, 1.477517, 0.048558)",
        "(0.208899, 1.482821, 0.050212)",
        "(0.208856, 1.485222, 0.051190)",
        "(0.208789, 1.489696, 0.053373)",
        "(0.208746, 1.493520, 0.055941)",
        "(0.208545, 1.496747, 0.058789)",
        "(0.208545, 1.499555, 0.061949)",
        "(0.208515, 1.500810, 0.063646)",
        "(0.208370, 1.502898, 0.067291)",
        "(0.208289, 1.504344, 0.071206)",
        "(0.207932, 1.505489, 0.075342)",
        "(0.207597, 1.506229, 0.079696)",
        "(0.207387, 1.506384, 0.081969)",
        "(0.207017, 1.506527, 0.086561)",
        "(0.206652, 1.506161, 0.091336)",
        "(0.206180, 1.505609, 0.096262)",
        "(0.205654, 1.504918, 0.101226)",
        "(0.205392, 1.504486, 0.103685)",
        "(0.205057, 1.503485, 0.108576)",
        "(0.204788, 1.502346, 0.113517)",
        "(0.204575, 1.501004, 0.118341)",
        "(0.204339, 1.499473, 0.123145)",
        "(0.204254, 1.498665, 0.125520)",
        "(0.204136, 1.496947, 0.130243)",
        "(0.204001, 1.495000, 0.134914)",
        "(0.203835, 1.492884, 0.139427)",
        "(0.203509, 1.490679, 0.143825)",
        "(0.203295, 1.489546, 0.145958)",
        "(0.202791, 1.487147, 0.150119)",
        "(0.202413, 1.484580, 0.154093)",
        "(0.202191, 1.481897, 0.157895)",
        "(0.201966, 1.479060, 0.161632)",
        "(0.201862, 1.477578, 0.163479)",
        "(0.201700, 1.474390, 0.167082)",
        "(0.201553, 1.470758, 0.170556)",
        "(0.201437, 1.466675, 0.173827)",
        "(0.201130, 1.462238, 0.176975)",
        "(0.200854, 1.459939, 0.178430)",
        "(0.200193, 1.455144, 0.181013)",
        "(0.199498, 1.450032, 0.183176)",
        "(0.199048, 1.444696, 0.184773)",
        "(0.198806, 1.439328, 0.185944)",
        "(0.198704, 1.436646, 0.186425)",
        "(0.198502, 1.431391, 0.187154)",
        "(0.198174, 1.426187, 0.187433)",
        "(0.197901, 1.420951, 0.187195)",
        "(0.197676, 1.415678, 0.186489)",
        "(0.197560, 1.413067, 0.185967)",
        "(0.197121, 1.407862, 0.184828)",
        "(0.196791, 1.402667, 0.183410)",
        "(0.196645, 1.397369, 0.181566)",
        "(0.196338, 1.391916, 0.179178)",
        "(0.196095, 1.389129, 0.177799)",
        "(0.195541, 1.383545, 0.174848)",
        "(0.195186, 1.377997, 0.171583)",
        "(0.195166, 1.372560, 0.167914)",
        "(0.195291, 1.367325, 0.163736)",
        "(0.195318, 1.364837, 0.161435)",
        "(0.195366, 1.360187, 0.156426)",
        "(0.195661, 1.356061, 0.150637)",
        "(0.196036, 1.352358, 0.144103)",
        "(0.196504, 1.349187, 0.136913)",
        "(0.196739, 1.347886, 0.133170)",
        "(0.197224, 1.345816, 0.125461)",
        "(0.197931, 1.344515, 0.117513)",
        "(0.198773, 1.344091, 0.109577)",
        "(0.199843, 1.344477, 0.101607)",
        "(0.200382, 1.344953, 0.097578)",
        "(0.201350, 1.346590, 0.089779)",
        "(0.202396, 1.349723, 0.082488)",
        "(0.203707, 1.354222, 0.075637)",
        "(0.205170, 1.359810, 0.069110)",
        "(0.205857, 1.363039, 0.066061)",
        "(0.207075, 1.370191, 0.060460)",
        "(0.208288, 1.378265, 0.055480)",
        "(0.209308, 1.386987, 0.051170)",
        "(0.210169, 1.396278, 0.047613)",
        "(0.210619, 1.401113, 0.046195)",
        "(0.211463, 1.410836, 0.043755)",
        "(0.212295, 1.420514, 0.041814)",
        "(0.213068, 1.430009, 0.040366)",
        "(0.213746, 1.439291, 0.039409)",
        "(0.214188, 1.443850, 0.039175)",
        "(0.215102, 1.452792, 0.039014)",
        "(0.215969, 1.461196, 0.039161)",
        "(0.216865, 1.469033, 0.039745)",
        "(0.217620, 1.476168, 0.040815)",
        "(0.217926, 1.479641, 0.041441)",
        "(0.218353, 1.485953, 0.043156)",
        "(0.218572, 1.491614, 0.045359)",
        "(0.218696, 1.496731, 0.048112)",
        "(0.218650, 1.501249, 0.051285)",
        "(0.218509, 1.503199, 0.052994)",
        "(0.218128, 1.506614, 0.056630)",
        "(0.217557, 1.509312, 0.060553)",
        "(0.216873, 1.511299, 0.064733)",
        "(0.216089, 1.512666, 0.069179)",
        "(0.215749, 1.513075, 0.071471)",
        "(0.215029, 1.513531, 0.076117)",
        "(0.214102, 1.513459, 0.080869)",
        "(0.213223, 1.513011, 0.085884)",
        "(0.212441, 1.512195, 0.091095)",
        "(0.211991, 1.511676, 0.093728)",
        "(0.210976, 1.510502, 0.099023)",
        "(0.210060, 1.509242, 0.104424)",
        "(0.209383, 1.507840, 0.109843)",
        "(0.208766, 1.506232, 0.115162)",
        "(0.208415, 1.505403, 0.117777)",
        "(0.207788, 1.503757, 0.123002)",
        "(0.207212, 1.502096, 0.128261)",
        "(0.206845, 1.500225, 0.133450)",
        "(0.206336, 1.498167, 0.138559)",
        "(0.206033, 1.497061, 0.141150)",
        "(0.205530, 1.494860, 0.146441)",
        "(0.205135, 1.492498, 0.151677)",
        "(0.204648, 1.489859, 0.156726)",
        "(0.204027, 1.487155, 0.161613)",
        "(0.203804, 1.485803, 0.164048)",
        "(0.203477, 1.482997, 0.168833)",
        "(0.203328, 1.479848, 0.173335)",
        "(0.203140, 1.476234, 0.177329)",
        "(0.202545, 1.472135, 0.180803)",
        "(0.202204, 1.469923, 0.182364)",
        "(0.201553, 1.465291, 0.185319)",
        "(0.200925, 1.460206, 0.187986)",
        "(0.200340, 1.454720, 0.190289)",
        "(0.199642, 1.449035, 0.192244)",
        "(0.199369, 1.446159, 0.193029)",
        "(0.198953, 1.440209, 0.194275)",
        "(0.198876, 1.433836, 0.194960)",
        "(0.198969, 1.426813, 0.195041)",
        "(0.199071, 1.419275, 0.194421)",
        "(0.199008, 1.415417, 0.193957)",
        "(0.198792, 1.408024, 0.193090)",
        "(0.198598, 1.401436, 0.192359)",
        "(0.198712, 1.395716, 0.191445)",
        "(0.198860, 1.390279, 0.189944)",
        "(0.198965, 1.387595, 0.188927)",
        "(0.199370, 1.382504, 0.186660)",
        "(0.199819, 1.378065, 0.184159)",
        "(0.199865, 1.374046, 0.181270)",
        "(0.199593, 1.370214, 0.177816)",
        "(0.199414, 1.368396, 0.175900)",
        "(0.199197, 1.365090, 0.171735)",
        "(0.199103, 1.362179, 0.166886)",
        "(0.198916, 1.359437, 0.161265)",
        "(0.198797, 1.357077, 0.155089)",
        "(0.198779, 1.356125, 0.151776)",
        "(0.198727, 1.354475, 0.144772)",
        "(0.198729, 1.353444, 0.137312)",
        "(0.198718, 1.353226, 0.129586)",
        "(0.198600, 1.354100, 0.121766)",
        "(0.198538, 1.355097, 0.117789)",
        "(0.198341, 1.357843, 0.109797)",
        "(0.198200, 1.361853, 0.101898)",
        "(0.198512, 1.367204, 0.094229)",
        "(0.198915, 1.373627, 0.086862)",
        "(0.199096, 1.377010, 0.083288)",
        "(0.199519, 1.384468, 0.076623)",
        "(0.200008, 1.392540, 0.070541)",
        "(0.200420, 1.401034, 0.064997)",
        "(0.201046, 1.410030, 0.060193)",
        "(0.201537, 1.414798, 0.058226)",
        "(0.202495, 1.424453, 0.054789)",
        "(0.203407, 1.433997, 0.051855)",
        "(0.204180, 1.443416, 0.049573)",
        "(0.205229, 1.452619, 0.047942)",
        "(0.205790, 1.457046, 0.047373)",
        "(0.206855, 1.465633, 0.046569)",
        "(0.207838, 1.473728, 0.046273)",
        "(0.208666, 1.481447, 0.046558)",
        "(0.209585, 1.488539, 0.047432)",
        "(0.209998, 1.491864, 0.048115)",
        "(0.210701, 1.498102, 0.049728)",
        "(0.211267, 1.503682, 0.051815)",
        "(0.211554, 1.508621, 0.054413)",
        "(0.211785, 1.512755, 0.057379)",
        "(0.211883, 1.514454, 0.058966)",
        "(0.211897, 1.517437, 0.062413)",
        "(0.211878, 1.519806, 0.066253)",
        "(0.211791, 1.521565, 0.070409)",
        "(0.211690, 1.522590, 0.074784)",
        "(0.211651, 1.522863, 0.077083)",
        "(0.211531, 1.523175, 0.081937)",
        "(0.211360, 1.523105, 0.087109)",
        "(0.211321, 1.522575, 0.092529)",
        "(0.211328, 1.521630, 0.098063)",
        "(0.211267, 1.521039, 0.100933)",
        "(0.211144, 1.519747, 0.106733)",
        "(0.211083, 1.518098, 0.112568)",
        "(0.210942, 1.516132, 0.118398)",
        "(0.210731, 1.513941, 0.124239)",
        "(0.210587, 1.512777, 0.127199)",
        "(0.210176, 1.510190, 0.133036)",
        "(0.209529, 1.507079, 0.138750)",
        "(0.208964, 1.503619, 0.144399)",
        "(0.208117, 1.500193, 0.150045)",
        "(0.207604, 1.498456, 0.152794)",
        "(0.206681, 1.494816, 0.158096)",
        "(0.206107, 1.490866, 0.163087)",
        "(0.205854, 1.486654, 0.167606)",
        "(0.205494, 1.482276, 0.171697)",
        "(0.205243, 1.479980, 0.173582)",
        "(0.204861, 1.475218, 0.177147)",
        "(0.204511, 1.470373, 0.180346)",
        "(0.204111, 1.465354, 0.183001)",
        "(0.203704, 1.460248, 0.185128)",
        "(0.203543, 1.457637, 0.185891)",
        "(0.203152, 1.452395, 0.186987)",
        "(0.202934, 1.447087, 0.187466)",
        "(0.203038, 1.441873, 0.187570)",
        "(0.203142, 1.436679, 0.187405)",
        "(0.203165, 1.434035, 0.187135)",
        "(0.203257, 1.428719, 0.186216)",
        "(0.203363, 1.423385, 0.184780)",
        "(0.203393, 1.418187, 0.182957)",
        "(0.203130, 1.413158, 0.180917)",
        "(0.202943, 1.410722, 0.179807)",
        "(0.202438, 1.406063, 0.177503)",
        "(0.201854, 1.401747, 0.175032)",
        "(0.201488, 1.397855, 0.172371)",
        "(0.201409, 1.394371, 0.169521)",
        "(0.201460, 1.392760, 0.167926)",
        "(0.201456, 1.389514, 0.164380)",
        "(0.201449, 1.386267, 0.160170)",
        "(0.201556, 1.383218, 0.155701)",
        "(0.201507, 1.380324, 0.151134)",
        "(0.201383, 1.378878, 0.148726)",
        "(0.201011, 1.375970, 0.143563)",
        "(0.200711, 1.373357, 0.138185)",
        "(0.200833, 1.371344, 0.132661)",
        "(0.200964, 1.369784, 0.126792)",
        "(0.200955, 1.369123, 0.123663)",
        "(0.200965, 1.368064, 0.117208)",
        "(0.201055, 1.367634, 0.110632)",
        "(0.201362, 1.367934, 0.104001)",
        "(0.201515, 1.368829, 0.097225)",
        "(0.201555, 1.369612, 0.093811)",
        "(0.201740, 1.371914, 0.087116)",
        "(0.202108, 1.375365, 0.080659)",
        "(0.202626, 1.379830, 0.074374)",
        "(0.203245, 1.385198, 0.068410)",
        "(0.203662, 1.388230, 0.065592)",
        "(0.204493, 1.394744, 0.060315)",
        "(0.205170, 1.401911, 0.055672)",
        "(0.205774, 1.409745, 0.051739)",
        "(0.206541, 1.417940, 0.048408)",
        "(0.206960, 1.422137, 0.046991)",
        "(0.207893, 1.430532, 0.044535)",
        "(0.209010, 1.439033, 0.042687)",
        "(0.210085, 1.447439, 0.041299)",
        "(0.211019, 1.455631, 0.040434)",
        "(0.211504, 1.459650, 0.040297)",
        "(0.212385, 1.467478, 0.040558)",
        "(0.213181, 1.475018, 0.041520)",
        "(0.213834, 1.482150, 0.043105)",
        "(0.214270, 1.488754, 0.045268)",
        "(0.214450, 1.491809, 0.046611)",
        "(0.214675, 1.497534, 0.049644)",
        "(0.214719, 1.502735, 0.053294)",
        "(0.214548, 1.507361, 0.057549)",
        "(0.214238, 1.511322, 0.062360)",
        "(0.214046, 1.513047, 0.064998)",
        "(0.213755, 1.515934, 0.070437)",
        "(0.213369, 1.518117, 0.076273)",
        "(0.212875, 1.519687, 0.082596)",
        "(0.212558, 1.520703, 0.089358)",
        "(0.212418, 1.520972, 0.092858)",
        "(0.211970, 1.521268, 0.099975)",
        "(0.211524, 1.521011, 0.107134)",
        "(0.211164, 1.520453, 0.114369)",
        "(0.210961, 1.519711, 0.121606)",
        "(0.210881, 1.519182, 0.125144)",
        "(0.210719, 1.518029, 0.132223)",
        "(0.210775, 1.516503, 0.139025)",
        "(0.211091, 1.514492, 0.145389)",
        "(0.211421, 1.512052, 0.151543)",
        "(0.211330, 1.510772, 0.154595)",
        "(0.210722, 1.508080, 0.160584)",
        "(0.209768, 1.504999, 0.166241)",
        "(0.208608, 1.501621, 0.171471)",
        "(0.207425, 1.497985, 0.176419)",
        "(0.206921, 1.496084, 0.178779)",
        "(0.206134, 1.492106, 0.183094)",
        "(0.205393, 1.487898, 0.186758)",
        "(0.204808, 1.483365, 0.190063)",
        "(0.204233, 1.478932, 0.193055)",
        "(0.204007, 1.476698, 0.194345)",
        "(0.203584, 1.472038, 0.196387)",
        "(0.203155, 1.467163, 0.197733)",
        "(0.202732, 1.462228, 0.198483)",
        "(0.202192, 1.457121, 0.198795)",
        "(0.201923, 1.454510, 0.198735)",
        "(0.201280, 1.449214, 0.198294)",
        "(0.200491, 1.443933, 0.197404)",
        "(0.199443, 1.438585, 0.196038)",
        "(0.197991, 1.433111, 0.194051)",
        "(0.197259, 1.430427, 0.192804)",
        "(0.196098, 1.425402, 0.190071)",
        "(0.195164, 1.420748, 0.186918)",
        "(0.194354, 1.416298, 0.183255)",
        "(0.193640, 1.412116, 0.179137)",
        "(0.193349, 1.410159, 0.176898)",
        "(0.192956, 1.406443, 0.172160)",
        "(0.192655, 1.402949, 0.167030)",
        "(0.192233, 1.399692, 0.161814)",
        "(0.191944, 1.396725, 0.156460)",
        "(0.191862, 1.395371, 0.153717)",
        "(0.191773, 1.392839, 0.148079)",
        "(0.191865, 1.390580, 0.142276)",
        "(0.192106, 1.388592, 0.136395)",
        "(0.192461, 1.386777, 0.130445)",
        "(0.192702, 1.385952, 0.127470)",
        "(0.193233, 1.384447, 0.121537)",
        "(0.193805, 1.383031, 0.115625)",
        "(0.194141, 1.381796, 0.109893)",
        "(0.194544, 1.380955, 0.104325)",
        "(0.194794, 1.380719, 0.101609)",
        "(0.195281, 1.380436, 0.096194)",
        "(0.195803, 1.380286, 0.090674)",
        "(0.196333, 1.380471, 0.085223)",
        "(0.197004, 1.381134, 0.079994)",
        "(0.197324, 1.381695, 0.077484)",
        "(0.197691, 1.383301, 0.072463)",
        "(0.198181, 1.385596, 0.067380)",
        "(0.199055, 1.388929, 0.062345)",
        "(0.200218, 1.393690, 0.057403)",
        "(0.200963, 1.396711, 0.054943)",
        "(0.202737, 1.403564, 0.049970)",
        "(0.204682, 1.411729, 0.045207)",
        "(0.206870, 1.421290, 0.041236)",
        "(0.209476, 1.431923, 0.038303)",
        "(0.210850, 1.437480, 0.037268)",
        "(0.213543, 1.448746, 0.035681)",
        "(0.216125, 1.460122, 0.034868)",
        "(0.218720, 1.471274, 0.034891)",
        "(0.221393, 1.481945, 0.035846)",
        "(0.222599, 1.486990, 0.036715)",
        "(0.224964, 1.496390, 0.038977)",
        "(0.226916, 1.504761, 0.041948)",
        "(0.228217, 1.512049, 0.045535)",
        "(0.229052, 1.518357, 0.049844)",
        "(0.229358, 1.521051, 0.052349)",
        "(0.229809, 1.525729, 0.057775)",
        "(0.229908, 1.529316, 0.063746)",
        "(0.229409, 1.531870, 0.070216)",
        "(0.228614, 1.533523, 0.077278)",
        "(0.228183, 1.533948, 0.081086)",
        "(0.227369, 1.534189, 0.088840)",
        "(0.226322, 1.533571, 0.096685)",
        "(0.224966, 1.532126, 0.104590)",
        "(0.223492, 1.530110, 0.112660)",
        "(0.222747, 1.528949, 0.116709)",
        "(0.221249, 1.526341, 0.124698)",
        "(0.219733, 1.523273, 0.132409)",
        "(0.218410, 1.519821, 0.139955)",
        "(0.216970, 1.516157, 0.147143)",
        "(0.216205, 1.514223, 0.150600)",
        "(0.214868, 1.510295, 0.157300)",
        "(0.213738, 1.506024, 0.163560)",
        "(0.212434, 1.501534, 0.169288)",
        "(0.210872, 1.497041, 0.174737)",
        "(0.210202, 1.494815, 0.177327)",
        "(0.209269, 1.490171, 0.182123)",
        "(0.208541, 1.485455, 0.186250)",
        "(0.207713, 1.480875, 0.189930)",
        "(0.206990, 1.476444, 0.193111)",
        "(0.206736, 1.474260, 0.194438)",
        "(0.206368, 1.469814, 0.196635)",
        "(0.206010, 1.465235, 0.198233)",
        "(0.205462, 1.460478, 0.199490)",
        "(0.205003, 1.455492, 0.200368)",
        "(0.204809, 1.452852, 0.200589)",
        "(0.204355, 1.447384, 0.200739)",
        "(0.203676, 1.441575, 0.200494)",
        "(0.202712, 1.435482, 0.199845)",
        "(0.201767, 1.429305, 0.198835)",
        "(0.201299, 1.426167, 0.198052)",
        "(0.200369, 1.419869, 0.196044)",
        "(0.199524, 1.413584, 0.193374)",
        "(0.198713, 1.407520, 0.190079)",
        "(0.197941, 1.401793, 0.186205)",
        "(0.197597, 1.399108, 0.184084)",
        "(0.196940, 1.394023, 0.179696)",
        "(0.196261, 1.389302, 0.174812)",
        "(0.195582, 1.384878, 0.169432)",
        "(0.194987, 1.380845, 0.163818)",
        "(0.194780, 1.379055, 0.160968)",
        "(0.194244, 1.375812, 0.155200)",
        "(0.193618, 1.372999, 0.149202)",
        "(0.193145, 1.370403, 0.142560)",
        "(0.192920, 1.368431, 0.135902)",
        "(0.192900, 1.367689, 0.132573)",
        "(0.192875, 1.366541, 0.125926)",
        "(0.192914, 1.365828, 0.119236)",
        "(0.192955, 1.365509, 0.112587)",
        "(0.193192, 1.365710, 0.106117)",
        "(0.193366, 1.366034, 0.102920)",
        "(0.193606, 1.366929, 0.096465)",
        "(0.193839, 1.368319, 0.090013)",
        "(0.194149, 1.370418, 0.083806)",
        "(0.194687, 1.373281, 0.077847)",
        "(0.195096, 1.375012, 0.075003)",
        "(0.195842, 1.378813, 0.069621)",
        "(0.196355, 1.383130, 0.064719)",
        "(0.196944, 1.387996, 0.060307)",
        "(0.197645, 1.393321, 0.056386)",
        "(0.197887, 1.396199, 0.054650)",
        "(0.198363, 1.402370, 0.051607)",
        "(0.198814, 1.409105, 0.049212)",
        "(0.199147, 1.416505, 0.047498)",
        "(0.199631, 1.424694, 0.046501)",
        "(0.199939, 1.429075, 0.046300)",
        "(0.200899, 1.438319, 0.046429)",
        "(0.202594, 1.448107, 0.047339)",
        "(0.204652, 1.458016, 0.048847)",
        "(0.207001, 1.467834, 0.051043)",
        "(0.208202, 1.472786, 0.052456)",
        "(0.210299, 1.482257, 0.055615)",
        "(0.212425, 1.491016, 0.059540)",
        "(0.214689, 1.499032, 0.064394)",
        "(0.217171, 1.506183, 0.070039)",
        "(0.218446, 1.509305, 0.072959)",
        "(0.221143, 1.514321, 0.079264)",
        "(0.223428, 1.518125, 0.085913)",
        "(0.225336, 1.520408, 0.092846)",
        "(0.226550, 1.521659, 0.100029)",
        "(0.227023, 1.521654, 0.103744)",
        "(0.227743, 1.521060, 0.111560)",
        "(0.227838, 1.519542, 0.119655)",
        "(0.227159, 1.517184, 0.127827)",
        "(0.225924, 1.514096, 0.135982)",
        "(0.225317, 1.512247, 0.140021)",
        "(0.224079, 1.508155, 0.147971)",
        "(0.222431, 1.503623, 0.155524)",
        "(0.220554, 1.498927, 0.162809)",
        "(0.218741, 1.494134, 0.169811)",
        "(0.218040, 1.491615, 0.173142)",
        "(0.216958, 1.486673, 0.179565)",
        "(0.216106, 1.481771, 0.185458)",
        "(0.215212, 1.476717, 0.190714)",
        "(0.214305, 1.471493, 0.195293)",
        "(0.213912, 1.468845, 0.197307)",
        "(0.213246, 1.463477, 0.200969)",
        "(0.212500, 1.458127, 0.204117)",
        "(0.211898, 1.452578, 0.206599)",
        "(0.211311, 1.446730, 0.208398)",
        "(0.211010, 1.443780, 0.209055)",
        "(0.210289, 1.437896, 0.210096)",
        "(0.209308, 1.431990, 0.210710)",
        "(0.208393, 1.426116, 0.210949)",
        "(0.207841, 1.420439, 0.210895)",
        "(0.207683, 1.417771, 0.210781)",
        "(0.207124, 1.412475, 0.210456)",
        "(0.206485, 1.407310, 0.209789)",
        "(0.205982, 1.402268, 0.208785)",
        "(0.205610, 1.397406, 0.207464)",
        "(0.205479, 1.395079, 0.206650)",
        "(0.205072, 1.390588, 0.204932)",
        "(0.204590, 1.386330, 0.203015)",
        "(0.204135, 1.382244, 0.200865)",
        "(0.203781, 1.378532, 0.198398)",
        "(0.203671, 1.376780, 0.196958)",
        "(0.203331, 1.373360, 0.193734)",
        "(0.202847, 1.369975, 0.190025)",
        "(0.202218, 1.366746, 0.186029)",
        "(0.201561, 1.364088, 0.181810)",
        "(0.201376, 1.362885, 0.179493)",
        "(0.200946, 1.360843, 0.174391)",
        "(0.200418, 1.358907, 0.168907)",
        "(0.199895, 1.357445, 0.163195)",
        "(0.199364, 1.356407, 0.156962)",
        "(0.199072, 1.355935, 0.153395)",
        "(0.198435, 1.355069, 0.145802)",
        "(0.197890, 1.354742, 0.137714)",
        "(0.197282, 1.355304, 0.129331)",
        "(0.196547, 1.356356, 0.120766)",
        "(0.196135, 1.357135, 0.116533)",
        "(0.195264, 1.358989, 0.107983)",
        "(0.194091, 1.361320, 0.099154)",
        "(0.192761, 1.363997, 0.090179)",
        "(0.190851, 1.367217, 0.081399)",
        "(0.189460, 1.369043, 0.077136)",
        "(0.186160, 1.372765, 0.069054)",
        "(0.182556, 1.376858, 0.061509)",
        "(0.179468, 1.381998, 0.054838)",
        "(0.176812, 1.387688, 0.048687)",
        "(0.175641, 1.390782, 0.045932)",
        "(0.173529, 1.397491, 0.041058)",
        "(0.172287, 1.404819, 0.037174)",
        "(0.171675, 1.412390, 0.034139)",
        "(0.171516, 1.420034, 0.031973)",
        "(0.171604, 1.423860, 0.031330)",
        "(0.171819, 1.431504, 0.030676)",
        "(0.172109, 1.438977, 0.030818)",
        "(0.172464, 1.446214, 0.031722)",
        "(0.172937, 1.453200, 0.033367)",
        "(0.173128, 1.456544, 0.034454)",
        "(0.173530, 1.462978, 0.037013)",
        "(0.173999, 1.469022, 0.040253)",
        "(0.174612, 1.474541, 0.043971)",
        "(0.175197, 1.479439, 0.048019)",
        "(0.175436, 1.481646, 0.050201)",
        "(0.175760, 1.485557, 0.054805)",
        "(0.175937, 1.488831, 0.059744)",
        "(0.176088, 1.491412, 0.064938)",
        "(0.176075, 1.493370, 0.070420)",
        "(0.176038, 1.494054, 0.073292)",
        "(0.175804, 1.495094, 0.079220)",
        "(0.175526, 1.495480, 0.085493)",
        "(0.175183, 1.495030, 0.091897)",
        "(0.174658, 1.493985, 0.098497)",
        "(0.174360, 1.493271, 0.101943)",
        "(0.173886, 1.491515, 0.108988)",
        "(0.173280, 1.489210, 0.116079)",
        "(0.172553, 1.486414, 0.122993)",
        "(0.171777, 1.483414, 0.129839)",
        "(0.171373, 1.481789, 0.133206)",
        "(0.170719, 1.478475, 0.139786)",
        "(0.170240, 1.474997, 0.146085)",
        "(0.169739, 1.471259, 0.152076)",
        "(0.169276, 1.467265, 0.157560)",
        "(0.169057, 1.465165, 0.160148)",
        "(0.168740, 1.460799, 0.165003)",
        "(0.168352, 1.456146, 0.169356)",
        "(0.167868, 1.451173, 0.173160)",
        "(0.167370, 1.446113, 0.176546)",
        "(0.167142, 1.443548, 0.178042)",
        "(0.166658, 1.438299, 0.180581)",
        "(0.166192, 1.432839, 0.182392)",
        "(0.165777, 1.427386, 0.183523)",
        "(0.165347, 1.421849, 0.183807)",
        "(0.165120, 1.419065, 0.183606)",
        "(0.164692, 1.413628, 0.182721)",
        "(0.164318, 1.408410, 0.181166)",
        "(0.164015, 1.403364, 0.178694)",
        "(0.163714, 1.398463, 0.175616)",
        "(0.163567, 1.396077, 0.173789)",
        "(0.163220, 1.391483, 0.169776)",
        "(0.162903, 1.387140, 0.165235)",
        "(0.162629, 1.383026, 0.160202)",
        "(0.162266, 1.379193, 0.154760)",
        "(0.162006, 1.377446, 0.151931)",
        "(0.161556, 1.374191, 0.146079)",
        "(0.161153, 1.371287, 0.139998)",
        "(0.160776, 1.368745, 0.133617)",
        "(0.160480, 1.366563, 0.127140)",
        "(0.160366, 1.365652, 0.123928)",
        "(0.160273, 1.364084, 0.117557)",
        "(0.160290, 1.362893, 0.111273)",
        "(0.160233, 1.361848, 0.104932)",
        "(0.160198, 1.361377, 0.101713)",
        "(0.160167, 1.360657, 0.095442)",
        "(0.160287, 1.360430, 0.089470)",
        "(0.160279, 1.360553, 0.083779)",
        "(0.160313, 1.361077, 0.078344)",
        "(0.160587, 1.362098, 0.073165)",
        "(0.160805, 1.362847, 0.070721)",
        "(0.161362, 1.364605, 0.065961)",
        "(0.161924, 1.366755, 0.061375)",
        "(0.162481, 1.369344, 0.056977)",
        "(0.163177, 1.372506, 0.052932)",
        "(0.163620, 1.374317, 0.051048)",
        "(0.164397, 1.378114, 0.047470)",
        "(0.165068, 1.382358, 0.044284)",
        "(0.165680, 1.387002, 0.041560)",
        "(0.166192, 1.391984, 0.039272)",
        "(0.166398, 1.394629, 0.038326)",
        "(0.166647, 1.400144, 0.036799)",
        "(0.166715, 1.405781, 0.035661)",
        "(0.166594, 1.411516, 0.034816)",
        "(0.166404, 1.417254, 0.034180)",
        "(0.166278, 1.420130, 0.034008)",
        "(0.166029, 1.425984, 0.033930)",
        "(0.165806, 1.431825, 0.034074)",
        "(0.165342, 1.437523, 0.034433)",
        "(0.164742, 1.443121, 0.035031)",
        "(0.164463, 1.445883, 0.035465)",
        "(0.163989, 1.451357, 0.036555)",
        "(0.163563, 1.456661, 0.037937)",
        "(0.163090, 1.461772, 0.039529)",
        "(0.162643, 1.466697, 0.041409)",
        "(0.162449, 1.469061, 0.042486)",
        "(0.162131, 1.473596, 0.044864)",
        "(0.161854, 1.477874, 0.047531)",
        "(0.161636, 1.481913, 0.050568)",
        "(0.161428, 1.485650, 0.053933)",
        "(0.161344, 1.487383, 0.055767)",
        "(0.161233, 1.490675, 0.059602)",
        "(0.161243, 1.493644, 0.063644)",
        "(0.161265, 1.496276, 0.067854)",
        "(0.161323, 1.498589, 0.072344)",
        "(0.161374, 1.499572, 0.074684)",
        "(0.161497, 1.501293, 0.079490)",
        "(0.161583, 1.502577, 0.084378)",
        "(0.161610, 1.503422, 0.089415)",
        "(0.161617, 1.503957, 0.094608)",
        "(0.161609, 1.504086, 0.097246)",
        "(0.161525, 1.503983, 0.102473)",
        "(0.161474, 1.503644, 0.107807)",
        "(0.161354, 1.502887, 0.113113)",
        "(0.161302, 1.502331, 0.115737)",
        "(0.161211, 1.500954, 0.120944)",
        "(0.161169, 1.499133, 0.126003)",
        "(0.161142, 1.496956, 0.130925)",
        "(0.160968, 1.494679, 0.135706)",
        "(0.160638, 1.492242, 0.140344)",
        "(0.160425, 1.490966, 0.142609)",
        "(0.160108, 1.488387, 0.146981)",
        "(0.160039, 1.485659, 0.151135)",
        "(0.160141, 1.482744, 0.154952)",
        "(0.160223, 1.479517, 0.158374)",
        "(0.160221, 1.477820, 0.159912)",
        "(0.160094, 1.474258, 0.162832)",
        "(0.160028, 1.470371, 0.165484)",
        "(0.160327, 1.465985, 0.167865)",
        "(0.160862, 1.461218, 0.169883)",
        "(0.161008, 1.458748, 0.170721)",
        "(0.161269, 1.453696, 0.172110)",
        "(0.161439, 1.448402, 0.172968)",
        "(0.161736, 1.442987, 0.173204)",
        "(0.161959, 1.437637, 0.172931)",
        "(0.161985, 1.434959, 0.172644)",
        "(0.161923, 1.429650, 0.171907)",
        "(0.161900, 1.424401, 0.170786)",
        "(0.161847, 1.419178, 0.169238)",
        "(0.161675, 1.414007, 0.167434)",
        "(0.161614, 1.411471, 0.166407)",
        "(0.161501, 1.406471, 0.164129)",
        "(0.161358, 1.401538, 0.161273)",
        "(0.161213, 1.396626, 0.157850)",
        "(0.161234, 1.391967, 0.154076)",
        "(0.161260, 1.389732, 0.151993)",
        "(0.161309, 1.385338, 0.147461)",
        "(0.161324, 1.381212, 0.142416)",
        "(0.161480, 1.377591, 0.137040)",
        "(0.161736, 1.374453, 0.131284)",
        "(0.161868, 1.373027, 0.128180)",
        "(0.162145, 1.370529, 0.121734)",
        "(0.162421, 1.368800, 0.115093)",
        "(0.162750, 1.367776, 0.108329)",
        "(0.163184, 1.367551, 0.101508)",
        "(0.163408, 1.367831, 0.098102)",
        "(0.163617, 1.368885, 0.091452)",
        "(0.163936, 1.370859, 0.085190)",
        "(0.164158, 1.373802, 0.079305)",
        "(0.164365, 1.377648, 0.073768)",
        "(0.164426, 1.379959, 0.071279)",
        "(0.164401, 1.385038, 0.066810)",
        "(0.164224, 1.390559, 0.062927)",
        "(0.163704, 1.396213, 0.059463)",
        "(0.162741, 1.401969, 0.056458)",
        "(0.162209, 1.404836, 0.055154)",
        "(0.160958, 1.410552, 0.052842)",
        "(0.159681, 1.416406, 0.051120)",
        "(0.158535, 1.422389, 0.049935)",
        "(0.157499, 1.428471, 0.049292)",
        "(0.157020, 1.431565, 0.049194)",
        "(0.156158, 1.437649, 0.049360)",
        "(0.155379, 1.443604, 0.050073)",
        "(0.154775, 1.449416, 0.051338)",
        "(0.154143, 1.455047, 0.052912)",
        "(0.153907, 1.457764, 0.053899)",
        "(0.153637, 1.463052, 0.056341)",
        "(0.153555, 1.468161, 0.059355)",
        "(0.153766, 1.472960, 0.062898)",
        "(0.154258, 1.477360, 0.066876)",
        "(0.154516, 1.479357, 0.069027)",
        "(0.155034, 1.483136, 0.073678)",
        "(0.155562, 1.486453, 0.078807)",
        "(0.156178, 1.489279, 0.084247)",
        "(0.156798, 1.491582, 0.089905)",
        "(0.157095, 1.492509, 0.092842)",
        "(0.157714, 1.494080, 0.098942)",
        "(0.158431, 1.495162, 0.105254)",
        "(0.159145, 1.495686, 0.111773)",
        "(0.159812, 1.495737, 0.118575)",
        "(0.160187, 1.495585, 0.122056)",
        "(0.160943, 1.494945, 0.128946)",
        "(0.161660, 1.493742, 0.135566)",
        "(0.162314, 1.492183, 0.142124)",
        "(0.162895, 1.490329, 0.148692)",
        "(0.163214, 1.489252, 0.151917)",
        "(0.163814, 1.486743, 0.158186)",
        "(0.164397, 1.483763, 0.164255)",
        "(0.165000, 1.480304, 0.170106)",
        "(0.165463, 1.476423, 0.175678)",
        "(0.165672, 1.474299, 0.178314)",
        "(0.166045, 1.469669, 0.183309)",
        "(0.166299, 1.464632, 0.187938)",
        "(0.166437, 1.459281, 0.192065)",
        "(0.166457, 1.453588, 0.195620)",
        "(0.166458, 1.450585, 0.197094)",
        "(0.166364, 1.444417, 0.199602)",
        "(0.166168, 1.438114, 0.201414)",
        "(0.165752, 1.431576, 0.202530)",
        "(0.165187, 1.424996, 0.203038)",
        "(0.164881, 1.421731, 0.203109)",
        "(0.164186, 1.415372, 0.202707)",
        "(0.163500, 1.409230, 0.201605)",
        "(0.162722, 1.403276, 0.199597)",
        "(0.161956, 1.397678, 0.196589)",
        "(0.161600, 1.395060, 0.194694)",
        "(0.160923, 1.390102, 0.190302)",
        "(0.160142, 1.385499, 0.184964)",
        "(0.159161, 1.381114, 0.178748)",
        "(0.158105, 1.377162, 0.171984)",
        "(0.157613, 1.375391, 0.168436)",
        "(0.156620, 1.372144, 0.161073)",
        "(0.155720, 1.369205, 0.153222)",
        "(0.154859, 1.366550, 0.145100)",
        "(0.154104, 1.364360, 0.136913)",
        "(0.153822, 1.363547, 0.132880)",
        "(0.153413, 1.362272, 0.124864)",
        "(0.152970, 1.361343, 0.116817)",
        "(0.152538, 1.360722, 0.108890)",
        "(0.152300, 1.360533, 0.101297)",
        "(0.152252, 1.360606, 0.097653)",
        "(0.152163, 1.360950, 0.090429)",
        "(0.151945, 1.361478, 0.083461)",
        "(0.151842, 1.362709, 0.077283)",
        "(0.151722, 1.364411, 0.071472)",
        "(0.151678, 1.365439, 0.068745)",
        "(0.151604, 1.367980, 0.063828)",
        "(0.151715, 1.371290, 0.059644)",
        "(0.151917, 1.375176, 0.055991)",
        "(0.152131, 1.379494, 0.052763)",
        "(0.152143, 1.381868, 0.051410)",
        "(0.152117, 1.386980, 0.048985)",
        "(0.151994, 1.392313, 0.046899)",
        "(0.151797, 1.397886, 0.045075)",
        "(0.151705, 1.403809, 0.043656)",
        "(0.151702, 1.406839, 0.043069)",
        "(0.151528, 1.412902, 0.042015)",
        "(0.151373, 1.418997, 0.041271)",
        "(0.151230, 1.425156, 0.040967)",
        "(0.151046, 1.431302, 0.041156)",
        "(0.150929, 1.434376, 0.041476)",
        "(0.150777, 1.440482, 0.042341)",
        "(0.150798, 1.446454, 0.043564)",
        "(0.150927, 1.452213, 0.045161)",
        "(0.151107, 1.457795, 0.047150)",
        "(0.151279, 1.460516, 0.048290)",
        "(0.151645, 1.465658, 0.050751)",
        "(0.152044, 1.470459, 0.053520)",
        "(0.152404, 1.474888, 0.056600)",
        "(0.152788, 1.478917, 0.059903)",
        "(0.153019, 1.480742, 0.061600)",
        "(0.153542, 1.484122, 0.065173)",
        "(0.154071, 1.487191, 0.069069)",
        "(0.154558, 1.489872, 0.073223)",
        "(0.154915, 1.492123, 0.077625)",
        "(0.155060, 1.493091, 0.079920)",
        "(0.155361, 1.494687, 0.084654)",
        "(0.155825, 1.495682, 0.089539)",
        "(0.156405, 1.496188, 0.094643)",
        "(0.156858, 1.496189, 0.100089)",
        "(0.157075, 1.495926, 0.102976)",
        "(0.157567, 1.494922, 0.108934)",
        "(0.158169, 1.493047, 0.115174)",
        "(0.158955, 1.490117, 0.121701)",
        "(0.159615, 1.486405, 0.128420)",
        "(0.159833, 1.484258, 0.131893)",
        "(0.159953, 1.479974, 0.139229)",
        "(0.160225, 1.475353, 0.146691)",
        "(0.160622, 1.470399, 0.153930)",
        "(0.160918, 1.465340, 0.160775)",
        "(0.161068, 1.462794, 0.164038)",
        "(0.161536, 1.457636, 0.170237)",
        "(0.162073, 1.452292, 0.175851)",
        "(0.162728, 1.446787, 0.180598)",
        "(0.163357, 1.440925, 0.184386)",
        "(0.163602, 1.437846, 0.185884)",
        "(0.163939, 1.431696, 0.188477)",
        "(0.164242, 1.425699, 0.190471)",
        "(0.164173, 1.419645, 0.191791)",
        "(0.163989, 1.413552, 0.192398)",
        "(0.163894, 1.410606, 0.192400)",
        "(0.163595, 1.404848, 0.191991)",
        "(0.163294, 1.399303, 0.190893)",
        "(0.162937, 1.393984, 0.189062)",
        "(0.162431, 1.388799, 0.186574)",
        "(0.162148, 1.386295, 0.185064)",
        "(0.161492, 1.381402, 0.181567)",
        "(0.160778, 1.376662, 0.177578)",
        "(0.160106, 1.372196, 0.173175)",
        "(0.159576, 1.368021, 0.168315)",
        "(0.159226, 1.366039, 0.165751)",
        "(0.158572, 1.362142, 0.160341)",
        "(0.157929, 1.358549, 0.154548)",
        "(0.157414, 1.355322, 0.148530)",
        "(0.156870, 1.352578, 0.142365)",
        "(0.156595, 1.351402, 0.139220)",
        "(0.156121, 1.349366, 0.132725)",
        "(0.155643, 1.347738, 0.125901)",
        "(0.155004, 1.346363, 0.118992)",
        "(0.154276, 1.345387, 0.112118)",
        "(0.153942, 1.345037, 0.108614)",
        "(0.153194, 1.344572, 0.101497)",
        "(0.152597, 1.344877, 0.094397)",
        "(0.152367, 1.346257, 0.087597)",
        "(0.152321, 1.348390, 0.080887)",
        "(0.152339, 1.349698, 0.077545)",
        "(0.152435, 1.352806, 0.071086)",
        "(0.152744, 1.356656, 0.065070)",
        "(0.153085, 1.361215, 0.059536)",
        "(0.153212, 1.366187, 0.054377)",
        "(0.153117, 1.368821, 0.052075)",
        "(0.153164, 1.374491, 0.047983)",
        "(0.153485, 1.380661, 0.044620)",
        "(0.153410, 1.387060, 0.041867)",
        "(0.153137, 1.393809, 0.040023)",
        "(0.153086, 1.397382, 0.039585)",
        "(0.153242, 1.404745, 0.039208)",
        "(0.153400, 1.412203, 0.039522)",
        "(0.153687, 1.419723, 0.040497)",
        "(0.154242, 1.427203, 0.042108)",
        "(0.154555, 1.430930, 0.043153)",
        "(0.155251, 1.438349, 0.045565)",
        "(0.156097, 1.445487, 0.048393)",
        "(0.157291, 1.452366, 0.051715)",
        "(0.158710, 1.458839, 0.055626)",
        "(0.159448, 1.461863, 0.057782)",
        "(0.160896, 1.467504, 0.062358)",
        "(0.162383, 1.472499, 0.067340)",
        "(0.163746, 1.476751, 0.072733)",
        "(0.164881, 1.480304, 0.078634)",
        "(0.165384, 1.481762, 0.081770)",
        "(0.166189, 1.484175, 0.088237)",
        "(0.166818, 1.485908, 0.094985)",
        "(0.167440, 1.487000, 0.102084)",
        "(0.168018, 1.487545, 0.109479)",
        "(0.168186, 1.487594, 0.113299)",
        "(0.168368, 1.487321, 0.121057)",
        "(0.168457, 1.486593, 0.129028)",
        "(0.168726, 1.485335, 0.137099)",
        "(0.168976, 1.483696, 0.145218)",
        "(0.169028, 1.482707, 0.149226)",
        "(0.169104, 1.480525, 0.157088)",
        "(0.169326, 1.478017, 0.164878)",
        "(0.169526, 1.475319, 0.172541)",
        "(0.169759, 1.472447, 0.179946)",
        "(0.169929, 1.470915, 0.183471)",
        "(0.170380, 1.467608, 0.190176)",
        "(0.170891, 1.463934, 0.196380)",
        "(0.171359, 1.459959, 0.202195)",
        "(0.171638, 1.455628, 0.207575)",
        "(0.171606, 1.453140, 0.209916)",
        "(0.171543, 1.448255, 0.214528)",
        "(0.171568, 1.442861, 0.218274)",
        "(0.171403, 1.437069, 0.221345)",
        "(0.171090, 1.430953, 0.223628)",
        "(0.170855, 1.427805, 0.224467)",
        "(0.170528, 1.421458, 0.225679)",
        "(0.170157, 1.415043, 0.226255)",
        "(0.169682, 1.408493, 0.225966)",
        "(0.169161, 1.401885, 0.224679)",
        "(0.168898, 1.398600, 0.223570)",
        "(0.168345, 1.391963, 0.220680)",
        "(0.167618, 1.385344, 0.216999)",
        "(0.166675, 1.379063, 0.212712)",
        "(0.165559, 1.373206, 0.207674)",
        "(0.165029, 1.370465, 0.204777)",
        "(0.164003, 1.365410, 0.198342)",
        "(0.162990, 1.360958, 0.191069)",
        "(0.162252, 1.357104, 0.183049)",
        "(0.161508, 1.353796, 0.174638)",
        "(0.161150, 1.352439, 0.170334)",
        "(0.160462, 1.350116, 0.161589)",
        "(0.159831, 1.348378, 0.152673)",
        "(0.159316, 1.347302, 0.143695)",
        "(0.158863, 1.347029, 0.134887)",
        "(0.158728, 1.347187, 0.130529)",
        "(0.158438, 1.347898, 0.121852)",
        "(0.158044, 1.349195, 0.113320)",
        "(0.157758, 1.351050, 0.104908)",
        "(0.157463, 1.353452, 0.096705)",
        "(0.157329, 1.354899, 0.092688)",
        "(0.157178, 1.358123, 0.084883)",
        "(0.157013, 1.361896, 0.077439)",
        "(0.156494, 1.366125, 0.070409)",
        "(0.155913, 1.370959, 0.063972)",
        "(0.155690, 1.373650, 0.060957)",
        "(0.155124, 1.379068, 0.055037)",
        "(0.154429, 1.384669, 0.049425)",
        "(0.154057, 1.391005, 0.044642)",
        "(0.153976, 1.398058, 0.040614)",
        "(0.153989, 1.401776, 0.038829)",
        "(0.154220, 1.409292, 0.035644)",
        "(0.154799, 1.417135, 0.033278)",
        "(0.155451, 1.424943, 0.031536)",
        "(0.156047, 1.432548, 0.030386)",
        "(0.156407, 1.436274, 0.030128)",
        "(0.157186, 1.443434, 0.029979)",
        "(0.157744, 1.450103, 0.030338)",
        "(0.158312, 1.456494, 0.031418)",
        "(0.158988, 1.462457, 0.033119)",
        "(0.159304, 1.465200, 0.034234)",
        "(0.160068, 1.470361, 0.036883)",
        "(0.160704, 1.474935, 0.040134)",
        "(0.161112, 1.478782, 0.043914)",
        "(0.161421, 1.481945, 0.048189)",
        "(0.161577, 1.483291, 0.050537)",
        "(0.161941, 1.485631, 0.055444)",
        "(0.162027, 1.487495, 0.060717)",
        "(0.161989, 1.488940, 0.066467)",
        "(0.161890, 1.490013, 0.072680)",
        "(0.161847, 1.490379, 0.075976)",
        "(0.161864, 1.490816, 0.082841)",
        "(0.162133, 1.490885, 0.090197)",
        "(0.162493, 1.490530, 0.097905)",
        "(0.162659, 1.489730, 0.105954)",
        "(0.162680, 1.489175, 0.110119)",
        "(0.162980, 1.487826, 0.118711)",
        "(0.163407, 1.486264, 0.127379)",
        "(0.163907, 1.484310, 0.136258)",
        "(0.164329, 1.482206, 0.145404)",
        "(0.164544, 1.481099, 0.150037)",
        "(0.164985, 1.478713, 0.159282)",
        "(0.165558, 1.476052, 0.168419)",
        "(0.166240, 1.473224, 0.177370)",
        "(0.166928, 1.470211, 0.185602)",
        "(0.167345, 1.468449, 0.189828)",
        "(0.168251, 1.464813, 0.197919)",
        "(0.169040, 1.461171, 0.205383)",
        "(0.169890, 1.457435, 0.212133)",
        "(0.170809, 1.453500, 0.218229)",
        "(0.171226, 1.451334, 0.220825)",
        "(0.171956, 1.446867, 0.225689)",
        "(0.172477, 1.442156, 0.229891)",
        "(0.173055, 1.437153, 0.233314)",
        "(0.173693, 1.431830, 0.235736)",
        "(0.173983, 1.429013, 0.236511)",
        "(0.174336, 1.423172, 0.237567)",
        "(0.174603, 1.417288, 0.238082)",
        "(0.174727, 1.411463, 0.238049)",
        "(0.174613, 1.405632, 0.237356)",
        "(0.174462, 1.402746, 0.236673)",
        "(0.173958, 1.397127, 0.234841)",
        "(0.173378, 1.391771, 0.232227)",
        "(0.172843, 1.386829, 0.228911)",
        "(0.172285, 1.382253, 0.224862)",
        "(0.172010, 1.380114, 0.222537)",
        "(0.171358, 1.376040, 0.217504)",
        "(0.170650, 1.372368, 0.212081)",
        "(0.169964, 1.369135, 0.206365)",
        "(0.169270, 1.366348, 0.200478)",
        "(0.168904, 1.365079, 0.197395)",
        "(0.168155, 1.362638, 0.191125)",
        "(0.167481, 1.360575, 0.184953)",
        "(0.166942, 1.359007, 0.178922)",
        "(0.166405, 1.357783, 0.173075)",
        "(0.166187, 1.357288, 0.170194)",
        "(0.165824, 1.356275, 0.164238)",
        "(0.165650, 1.355314, 0.158050)",
        "(0.165613, 1.354458, 0.151889)",
        "(0.165606, 1.353766, 0.145944)",
        "(0.165589, 1.353471, 0.143025)",
        "(0.165490, 1.352882, 0.137217)",
        "(0.165206, 1.352428, 0.131435)",
        "(0.164817, 1.352249, 0.125703)",
        "(0.164532, 1.352465, 0.119968)",
        "(0.164464, 1.352718, 0.117052)",
        "(0.164340, 1.353283, 0.111039)",
        "(0.164172, 1.354021, 0.104915)",
        "(0.164170, 1.355190, 0.098851)",
        "(0.164173, 1.356627, 0.092839)",
        "(0.164148, 1.357397, 0.089866)",
        "(0.164089, 1.359076, 0.084079)",
        "(0.163815, 1.361031, 0.078612)",
        "(0.163567, 1.363302, 0.073278)",
        "(0.163238, 1.365847, 0.068119)",
        "(0.163098, 1.367243, 0.065652)",
        "(0.162758, 1.370291, 0.060968)",
        "(0.162269, 1.373723, 0.056576)",
        "(0.161877, 1.377702, 0.052611)",
        "(0.161656, 1.382239, 0.049025)",
        "(0.161589, 1.384686, 0.047365)",
        "(0.161490, 1.389816, 0.044282)",
        "(0.161462, 1.395233, 0.041659)",
        "(0.161363, 1.400925, 0.039529)",
        "(0.161180, 1.406811, 0.037863)",
        "(0.160984, 1.409832, 0.037333)",
        "(0.160708, 1.415861, 0.036314)",
        "(0.160454, 1.422154, 0.035864)",
        "(0.160221, 1.428611, 0.035730)",
        "(0.160039, 1.435075, 0.035867)",
        "(0.160071, 1.438301, 0.036092)",
        "(0.160224, 1.444789, 0.036764)",
        "(0.160562, 1.451189, 0.037788)",
        "(0.161019, 1.457463, 0.039265)",
        "(0.161675, 1.463504, 0.041109)",
        "(0.162059, 1.466449, 0.042269)",
        "(0.162715, 1.472173, 0.045069)",
        "(0.163329, 1.477563, 0.048437)",
        "(0.163885, 1.482587, 0.052171)",
        "(0.164478, 1.487183, 0.056247)",
        "(0.164776, 1.489284, 0.058442)",
        "(0.165321, 1.493181, 0.063046)",
        "(0.165882, 1.496605, 0.067985)",
        "(0.166513, 1.499477, 0.073205)",
        "(0.167143, 1.501764, 0.078730)",
        "(0.167435, 1.502680, 0.081632)",
        "(0.168118, 1.504192, 0.087614)",
        "(0.168922, 1.505275, 0.094033)",
        "(0.169808, 1.505946, 0.100921)",
        "(0.170884, 1.506161, 0.108172)",
        "(0.171344, 1.506028, 0.111889)",
        "(0.172229, 1.505291, 0.119348)",
        "(0.172754, 1.504149, 0.127000)",
        "(0.173064, 1.502660, 0.134880)",
        "(0.173236, 1.500819, 0.142904)",
        "(0.173268, 1.499722, 0.146891)",
        "(0.173239, 1.497318, 0.154768)",
        "(0.173156, 1.494538, 0.162613)",
        "(0.173205, 1.491351, 0.170357)",
        "(0.173527, 1.487869, 0.177896)",
        "(0.173663, 1.486036, 0.181611)",
        "(0.173843, 1.482150, 0.188926)",
        "(0.174053, 1.478047, 0.195906)",
        "(0.174400, 1.473633, 0.202244)",
        "(0.174893, 1.468990, 0.208048)",
        "(0.175228, 1.466641, 0.210736)",
        "(0.175836, 1.461924, 0.215837)",
        "(0.176503, 1.456999, 0.220364)",
        "(0.177060, 1.451717, 0.224153)",
        "(0.177437, 1.446091, 0.227339)",
        "(0.177525, 1.443173, 0.228729)",
        "(0.177694, 1.437120, 0.231084)",
        "(0.177730, 1.430686, 0.232721)",
        "(0.177697, 1.424088, 0.233453)",
        "(0.177407, 1.417580, 0.233357)",
        "(0.177125, 1.414394, 0.232935)",
        "(0.176485, 1.408206, 0.231419)",
        "(0.175664, 1.402236, 0.228845)",
        "(0.174778, 1.396457, 0.225002)",
        "(0.173832, 1.391024, 0.219927)",
        "(0.173240, 1.388461, 0.216926)",
        "(0.171851, 1.383494, 0.210187)",
        "(0.170279, 1.378835, 0.202350)",
        "(0.168717, 1.374655, 0.193655)",
        "(0.167042, 1.371154, 0.184384)",
        "(0.166153, 1.369698, 0.179504)",
        "(0.164267, 1.367247, 0.169569)",
        "(0.162503, 1.365584, 0.159101)",
        "(0.160986, 1.364721, 0.148302)",
        "(0.159469, 1.364624, 0.137434)",
        "(0.158684, 1.364766, 0.131974)",
        "(0.157073, 1.365410, 0.121167)",
        "(0.155572, 1.366700, 0.110508)",
        "(0.153833, 1.368518, 0.100340)",
        "(0.152313, 1.370896, 0.090631)",
        "(0.151625, 1.372431, 0.085974)",
        "(0.150690, 1.376045, 0.076907)",
        "(0.150229, 1.380315, 0.068197)",
        "(0.150191, 1.385480, 0.060263)",
        "(0.150817, 1.391445, 0.053202)",
        "(0.151240, 1.394734, 0.050093)",
        "(0.152221, 1.401546, 0.044557)",
        "(0.153351, 1.408856, 0.040066)",
        "(0.154541, 1.416531, 0.036530)",
        "(0.155904, 1.424477, 0.033828)",
        "(0.156638, 1.428595, 0.032829)",
        "(0.158166, 1.436976, 0.031356)",
        "(0.159825, 1.445522, 0.030594)",
        "(0.161678, 1.454177, 0.030655)",
        "(0.163768, 1.462816, 0.031506)",
        "(0.164830, 1.467083, 0.032295)",
        "(0.166811, 1.475405, 0.034301)",
        "(0.168812, 1.483277, 0.037023)",
        "(0.170654, 1.490702, 0.040515)",
        "(0.172267, 1.497514, 0.044754)",
        "(0.172904, 1.500650, 0.047136)",
        "(0.174057, 1.506430, 0.052271)",
        "(0.175179, 1.511412, 0.057985)",
        "(0.176052, 1.515582, 0.064277)",
        "(0.176740, 1.518929, 0.071133)",
        "(0.176961, 1.520218, 0.074811)",
        "(0.177242, 1.522092, 0.082499)",
        "(0.177183, 1.522983, 0.090697)",
        "(0.176863, 1.523092, 0.099261)",
        "(0.176504, 1.522732, 0.108261)",
        "(0.176291, 1.522345, 0.112881)",
        "(0.175907, 1.521146, 0.122135)",
        "(0.175901, 1.519455, 0.131493)",
        "(0.176203, 1.517412, 0.140917)",
        "(0.176506, 1.515139, 0.150311)",
        "(0.176651, 1.513870, 0.154954)",
        "(0.177030, 1.511091, 0.164048)",
        "(0.177358, 1.507979, 0.172833)",
        "(0.177656, 1.504565, 0.181337)",
        "(0.178158, 1.500999, 0.189485)",
        "(0.178389, 1.499139, 0.193443)",
        "(0.178957, 1.495190, 0.200956)",
        "(0.179569, 1.491069, 0.207934)",
        "(0.180136, 1.486663, 0.214385)",
        "(0.180837, 1.481987, 0.220114)",
        "(0.181161, 1.479498, 0.222700)",
        "(0.181695, 1.474284, 0.227564)",
        "(0.182118, 1.468821, 0.231969)",
        "(0.182351, 1.462953, 0.235747)",
        "(0.182421, 1.456749, 0.238886)",
        "(0.182531, 1.453544, 0.240160)",
        "(0.182475, 1.446857, 0.242264)",
        "(0.182040, 1.439717, 0.243669)",
        "(0.181333, 1.432464, 0.244484)",
        "(0.180417, 1.425148, 0.244560)",
        "(0.179975, 1.421515, 0.244229)",
        "(0.178898, 1.414429, 0.242896)",
        "(0.177850, 1.407716, 0.240498)",
        "(0.176804, 1.401271, 0.236979)",
        "(0.175688, 1.394989, 0.232440)",
        "(0.175081, 1.391981, 0.229831)",
        "(0.173852, 1.386263, 0.224245)",
        "(0.172638, 1.380841, 0.217868)",
        "(0.171212, 1.375702, 0.210945)",
        "(0.169896, 1.371117, 0.203590)",
        "(0.169280, 1.369081, 0.199703)",
        "(0.168107, 1.365319, 0.191605)",
        "(0.166927, 1.361940, 0.183215)",
        "(0.165738, 1.359143, 0.174632)",
        "(0.164800, 1.356922, 0.165678)",
        "(0.164432, 1.355944, 0.160935)",
        "(0.163822, 1.354256, 0.151414)",
        "(0.163388, 1.353230, 0.142303)",
        "(0.163134, 1.352767, 0.133608)",
        "(0.162981, 1.352500, 0.125119)",
        "(0.162944, 1.352498, 0.120997)",
        "(0.162974, 1.352749, 0.113099)",
        "(0.162953, 1.353353, 0.105780)",
        "(0.162937, 1.354237, 0.098828)",
        "(0.162880, 1.355380, 0.092069)",
        "(0.162899, 1.356101, 0.088785)",
        "(0.163026, 1.357935, 0.082331)",
        "(0.163281, 1.360322, 0.075939)",
        "(0.163612, 1.363218, 0.069724)",
        "(0.164019, 1.366791, 0.063740)",
        "(0.164265, 1.368839, 0.060797)",
        "(0.164767, 1.373454, 0.055024)",
        "(0.165399, 1.378913, 0.049605)",
        "(0.166169, 1.385203, 0.044782)",
        "(0.166950, 1.392210, 0.040656)",
        "(0.167335, 1.396001, 0.038980)",
        "(0.168148, 1.403931, 0.036213)",
        "(0.168902, 1.412102, 0.034159)",
        "(0.169748, 1.420632, 0.032743)",
        "(0.170707, 1.429388, 0.031852)",
        "(0.171227, 1.433751, 0.031554)",
        "(0.172285, 1.442322, 0.031232)",
        "(0.173382, 1.450872, 0.031414)",
        "(0.174555, 1.459351, 0.032168)",
        "(0.175819, 1.467670, 0.033420)",
        "(0.176411, 1.471709, 0.034210)",
        "(0.177553, 1.479584, 0.036065)",
        "(0.178699, 1.487266, 0.038400)",
        "(0.180060, 1.494595, 0.041233)",
        "(0.181338, 1.501425, 0.044460)",
        "(0.181951, 1.504606, 0.046216)",
        "(0.183121, 1.510551, 0.049869)",
        "(0.184106, 1.515881, 0.053842)",
        "(0.185031, 1.520722, 0.058163)",
        "(0.185727, 1.524970, 0.062759)",
        "(0.186067, 1.526839, 0.065152)",
        "(0.186655, 1.530213, 0.070024)",
        "(0.187227, 1.533011, 0.075158)",
        "(0.187913, 1.535299, 0.080653)",
        "(0.188704, 1.536961, 0.086397)",
        "(0.189031, 1.537542, 0.089332)",
        "(0.189474, 1.538376, 0.095303)",
        "(0.189916, 1.538564, 0.101432)",
        "(0.190416, 1.538234, 0.107638)",
        "(0.190674, 1.537181, 0.113881)",
        "(0.190719, 1.536552, 0.117082)",
        "(0.190790, 1.535048, 0.123567)",
        "(0.190824, 1.533064, 0.130054)",
        "(0.190736, 1.530584, 0.136346)",
        "(0.190573, 1.527715, 0.142435)",
        "(0.190596, 1.526178, 0.145427)",
        "(0.190610, 1.522981, 0.151403)",
        "(0.190513, 1.519424, 0.157147)",
        "(0.190335, 1.515490, 0.162652)",
        "(0.190093, 1.511303, 0.167932)",
        "(0.189933, 1.509192, 0.170524)",
        "(0.189494, 1.504724, 0.175442)",
        "(0.189011, 1.500022, 0.180010)",
        "(0.188596, 1.495114, 0.184148)",
        "(0.188051, 1.490064, 0.187921)",
        "(0.187731, 1.487436, 0.189641)",
        "(0.187125, 1.482153, 0.192911)",
        "(0.186751, 1.476748, 0.195680)",
        "(0.186373, 1.471198, 0.198033)",
        "(0.185864, 1.465506, 0.200128)",
        "(0.185585, 1.462681, 0.201065)",
        "(0.185063, 1.456903, 0.202723)",
        "(0.184420, 1.451040, 0.204021)",
        "(0.183563, 1.445279, 0.205194)",
        "(0.182653, 1.439824, 0.206391)",
        "(0.182221, 1.437186, 0.206921)",
        "(0.181408, 1.431898, 0.207721)",
        "(0.180519, 1.426622, 0.207924)",
        "(0.179575, 1.421528, 0.207464)",
        "(0.178672, 1.416598, 0.206325)",
        "(0.178177, 1.414196, 0.205485)",
        "(0.177200, 1.409472, 0.203397)",
        "(0.176306, 1.404948, 0.200715)",
        "(0.175420, 1.400583, 0.197590)",
        "(0.174456, 1.396300, 0.194073)",
        "(0.173978, 1.394175, 0.192069)",
        "(0.172975, 1.389933, 0.187684)",
        "(0.171889, 1.385827, 0.182863)",
        "(0.170653, 1.382142, 0.177620)",
        "(0.169402, 1.378752, 0.171821)",
        "(0.168654, 1.377198, 0.168801)",
        "(0.167245, 1.374728, 0.162702)",
        "(0.165921, 1.373145, 0.156436)",
        "(0.164673, 1.372119, 0.149804)",
        "(0.163347, 1.371347, 0.142685)",
        "(0.162799, 1.371094, 0.138933)",
        "(0.161847, 1.370892, 0.131425)",
        "(0.161033, 1.371119, 0.123745)",
        "(0.160311, 1.371598, 0.115799)",
        "(0.159854, 1.372186, 0.107728)",
        "(0.159729, 1.372648, 0.103755)",
        "(0.159424, 1.373797, 0.096026)",
        "(0.159150, 1.375324, 0.088532)",
        "(0.158893, 1.377238, 0.081294)",
        "(0.158778, 1.379712, 0.074457)",
        "(0.158731, 1.381235, 0.071231)",
        "(0.158617, 1.384707, 0.065033)",
        "(0.158608, 1.388657, 0.059194)",
        "(0.158674, 1.393302, 0.053813)",
        "(0.159019, 1.398710, 0.049041)",
        "(0.159172, 1.401416, 0.046751)",
        "(0.159587, 1.407590, 0.042892)",
        "(0.159988, 1.414482, 0.039666)",
        "(0.160507, 1.422121, 0.037244)",
        "(0.161181, 1.430152, 0.035275)",
        "(0.161559, 1.434279, 0.034447)",
        "(0.162400, 1.442806, 0.033080)",
        "(0.163439, 1.451685, 0.032117)",
        "(0.164965, 1.460838, 0.031592)",
        "(0.166817, 1.469910, 0.031467)",
        "(0.167866, 1.474373, 0.031609)",
        "(0.169823, 1.483292, 0.032445)",
        "(0.171518, 1.492117, 0.034251)",
        "(0.173157, 1.500649, 0.036960)",
        "(0.174711, 1.508615, 0.040351)",
        "(0.175392, 1.512343, 0.042329)",
        "(0.176471, 1.519353, 0.046685)",
        "(0.177179, 1.525713, 0.051660)",
        "(0.177739, 1.531469, 0.057306)",
        "(0.178347, 1.536467, 0.063523)",
        "(0.178634, 1.538564, 0.066763)",
        "(0.178974, 1.542206, 0.073496)",
        "(0.178944, 1.545076, 0.080603)",
        "(0.178929, 1.547251, 0.088187)",
        "(0.178734, 1.548635, 0.096015)",
        "(0.178567, 1.549012, 0.100015)",
        "(0.178513, 1.549292, 0.108031)",
        "(0.178729, 1.548962, 0.116064)",
        "(0.179115, 1.548107, 0.124157)",
        "(0.179403, 1.546777, 0.132188)",
        "(0.179491, 1.545875, 0.136103)",
        "(0.179600, 1.543764, 0.143751)",
        "(0.179724, 1.541390, 0.151162)",
        "(0.179813, 1.538795, 0.158269)",
        "(0.179816, 1.535908, 0.165039)",
        "(0.179821, 1.534267, 0.168229)",
        "(0.179983, 1.530469, 0.174123)",
        "(0.179932, 1.526114, 0.179395)",
        "(0.179655, 1.521252, 0.183948)",
        "(0.179105, 1.515872, 0.187927)",
        "(0.178826, 1.512909, 0.189658)",
        "(0.178383, 1.506592, 0.192773)",
        "(0.177945, 1.499838, 0.195442)",
        "(0.177036, 1.492964, 0.198012)",
        "(0.175929, 1.486141, 0.200656)",
        "(0.175567, 1.482827, 0.201884)",
        "(0.174979, 1.476120, 0.203933)",
        "(0.174098, 1.469500, 0.205533)",
        "(0.173230, 1.463107, 0.206799)",
        "(0.172483, 1.457065, 0.207651)",
        "(0.172134, 1.454101, 0.207828)",
        "(0.171344, 1.448269, 0.207985)",
        "(0.170544, 1.442714, 0.207908)",
        "(0.169793, 1.437452, 0.207535)",
        "(0.169078, 1.432290, 0.206718)",
        "(0.168768, 1.429711, 0.206106)",
        "(0.168255, 1.424693, 0.204762)",
        "(0.167892, 1.419963, 0.203402)",
        "(0.167523, 1.415427, 0.201635)",
        "(0.167012, 1.410855, 0.199437)",
        "(0.166779, 1.408666, 0.198106)",
        "(0.166291, 1.404263, 0.195294)",
        "(0.165683, 1.400159, 0.192111)",
        "(0.165160, 1.396325, 0.188602)",
        "(0.164592, 1.392704, 0.184696)",
        "(0.164314, 1.390954, 0.182474)",
        "(0.163541, 1.387663, 0.177936)",
        "(0.162841, 1.384761, 0.173292)",
        "(0.162050, 1.382158, 0.168489)",
        "(0.161139, 1.379911, 0.163102)",
        "(0.160589, 1.378886, 0.160242)",
        "(0.159553, 1.377143, 0.154230)",
        "(0.158613, 1.375778, 0.147764)",
        "(0.157662, 1.374698, 0.140783)",
        "(0.156646, 1.374106, 0.133636)",
        "(0.156176, 1.374092, 0.130015)",
        "(0.155302, 1.374284, 0.122638)",
        "(0.154404, 1.374722, 0.115113)",
        "(0.153618, 1.375564, 0.107559)",
        "(0.152929, 1.376760, 0.100190)",
        "(0.152720, 1.377467, 0.096591)",
        "(0.152277, 1.379033, 0.089752)",
        "(0.151449, 1.380832, 0.083487)",
        "(0.150351, 1.382858, 0.077693)",
        "(0.149516, 1.385407, 0.072414)",
        "(0.149248, 1.386976, 0.070002)",
        "(0.148859, 1.390474, 0.065336)",
        "(0.148491, 1.394597, 0.060881)",
        "(0.148368, 1.399448, 0.056697)",
        "(0.148423, 1.404823, 0.052735)",
        "(0.148470, 1.407631, 0.050881)",
        "(0.148471, 1.413519, 0.047450)",
        "(0.148433, 1.419708, 0.044475)",
        "(0.148570, 1.426315, 0.042071)",
        "(0.149074, 1.433098, 0.040074)",
        "(0.149305, 1.436494, 0.039219)",
        "(0.149792, 1.443421, 0.037766)",
        "(0.150430, 1.450770, 0.036862)",
        "(0.151252, 1.458444, 0.036405)",
        "(0.152372, 1.466224, 0.036325)",
        "(0.153046, 1.470211, 0.036494)",
        "(0.154605, 1.478168, 0.037142)",
        "(0.156271, 1.486032, 0.038283)",
        "(0.158007, 1.493598, 0.039909)",
        "(0.160042, 1.500835, 0.042083)",
        "(0.161053, 1.504305, 0.043425)",
        "(0.163046, 1.510943, 0.046484)",
        "(0.165022, 1.517069, 0.050299)",
        "(0.166831, 1.522874, 0.054895)",
        "(0.168535, 1.528094, 0.060172)",
        "(0.169309, 1.530423, 0.063009)",
        "(0.170730, 1.534716, 0.069009)",
        "(0.171927, 1.538269, 0.075455)",
        "(0.172657, 1.541169, 0.082319)",
        "(0.172823, 1.542354, 0.086077)",
        "(0.173201, 1.544635, 0.093734)",
        "(0.173569, 1.546278, 0.101863)",
        "(0.173839, 1.547434, 0.110278)",
        "(0.174091, 1.548029, 0.118728)",
        "(0.174375, 1.547962, 0.127276)",
        "(0.174485, 1.547729, 0.131585)",
        "(0.174874, 1.546837, 0.140211)",
        "(0.175394, 1.545441, 0.148953)",
        "(0.175800, 1.543520, 0.157611)",
        "(0.176086, 1.541314, 0.166303)",
        "(0.176156, 1.540092, 0.170670)",
        "(0.176408, 1.537374, 0.179289)",
        "(0.176832, 1.534223, 0.187558)",
        "(0.177249, 1.530563, 0.195456)",
        "(0.177689, 1.526569, 0.203071)",
        "(0.177836, 1.524425, 0.206713)",
        "(0.178063, 1.519904, 0.213591)",
        "(0.178331, 1.514904, 0.219639)",
        "(0.178348, 1.509469, 0.224782)",
        "(0.178021, 1.503869, 0.229140)",
        "(0.177860, 1.500986, 0.230974)",
        "(0.177384, 1.495070, 0.234093)",
        "(0.176900, 1.489012, 0.236483)",
        "(0.176145, 1.482926, 0.238283)",
        "(0.175538, 1.476629, 0.239312)",
        "(0.175278, 1.473472, 0.239560)",
        "(0.174527, 1.467144, 0.239706)",
        "(0.173608, 1.460708, 0.239166)",
        "(0.172618, 1.454138, 0.238221)",
        "(0.171823, 1.447616, 0.236945)",
        "(0.171433, 1.444407, 0.236158)",
        "(0.170548, 1.437963, 0.234234)",
        "(0.169463, 1.431437, 0.231793)",
        "(0.168364, 1.424893, 0.228780)",
        "(0.167496, 1.418528, 0.225229)",
        "(0.166980, 1.415377, 0.223179)",
        "(0.165847, 1.408840, 0.218291)",
        "(0.164584, 1.401861, 0.212190)",
        "(0.163274, 1.394627, 0.205321)",
        "(0.162144, 1.387745, 0.198203)",
        "(0.161638, 1.384426, 0.194568)",
        "(0.160615, 1.377825, 0.187113)",
        "(0.159620, 1.371475, 0.179488)",
        "(0.158766, 1.365891, 0.172026)",
        "(0.158095, 1.361040, 0.164579)",
        "(0.157737, 1.358807, 0.160720)",
        "(0.157031, 1.354513, 0.152783)",
        "(0.156478, 1.351038, 0.144759)",
        "(0.156128, 1.348350, 0.136612)",
        "(0.155732, 1.346056, 0.128227)",
        "(0.155554, 1.345172, 0.123977)",
        "(0.155370, 1.343976, 0.115556)",
        "(0.155319, 1.343610, 0.107235)",
        "(0.155242, 1.343985, 0.099049)",
        "(0.155295, 1.345144, 0.090969)",
        "(0.155358, 1.346071, 0.087002)",
        "(0.155388, 1.348487, 0.079296)",
        "(0.155533, 1.351799, 0.071966)",
        "(0.155647, 1.355947, 0.065080)",
        "(0.155698, 1.360792, 0.058496)",
        "(0.155692, 1.363310, 0.055251)",
        "(0.155619, 1.369157, 0.049154)",
        "(0.155550, 1.375648, 0.043419)",
        "(0.155346, 1.382736, 0.038363)",
        "(0.155153, 1.390577, 0.034284)",
        "(0.155235, 1.394775, 0.032665)",
        "(0.155232, 1.403510, 0.029820)",
        "(0.155325, 1.412544, 0.027456)",
        "(0.155753, 1.421922, 0.025676)",
        "(0.156631, 1.431618, 0.024551)",
        "(0.157169, 1.436552, 0.024256)",
        "(0.158268, 1.446362, 0.024079)",
        "(0.159291, 1.456114, 0.024786)",
        "(0.160284, 1.465910, 0.026621)",
        "(0.161326, 1.475500, 0.029520)",
        "(0.161838, 1.480185, 0.031432)",
        "(0.162940, 1.489231, 0.035915)",
        "(0.164054, 1.497652, 0.041257)",
        "(0.165095, 1.505263, 0.047280)",
        "(0.165940, 1.511983, 0.053931)",
        "(0.166350, 1.514975, 0.057524)",
        "(0.167080, 1.520390, 0.065038)",
        "(0.167598, 1.524974, 0.072901)",
        "(0.167934, 1.528369, 0.081224)",
        "(0.168261, 1.531119, 0.089777)",
        "(0.168396, 1.531891, 0.094140)",
        "(0.168609, 1.533105, 0.102823)",
        "(0.168651, 1.533394, 0.111638)",
        "(0.168629, 1.533095, 0.120488)",
        "(0.168586, 1.532090, 0.129286)",
        "(0.168610, 1.531246, 0.133528)",
        "(0.168681, 1.529089, 0.141655)",
        "(0.168562, 1.526456, 0.149540)",
        "(0.168133, 1.523442, 0.157129)",
        "(0.167634, 1.519911, 0.164111)",
        "(0.167330, 1.517979, 0.167350)",
        "(0.166960, 1.513883, 0.173429)",
        "(0.166779, 1.509467, 0.178918)",
        "(0.166473, 1.504704, 0.183816)",
        "(0.165906, 1.499888, 0.188422)",
        "(0.165563, 1.497456, 0.190632)",
        "(0.164930, 1.492476, 0.194858)",
        "(0.164378, 1.487224, 0.198692)",
        "(0.163714, 1.481845, 0.202096)",
        "(0.163115, 1.476211, 0.204994)",
        "(0.162904, 1.473271, 0.206257)",
        "(0.162545, 1.467119, 0.208578)",
        "(0.162575, 1.460623, 0.210367)",
        "(0.162443, 1.453389, 0.211895)",
        "(0.161911, 1.446105, 0.212981)",
        "(0.161581, 1.442481, 0.213345)",
        "(0.160927, 1.435357, 0.213605)",
        "(0.160520, 1.428297, 0.213071)",
        "(0.160327, 1.421400, 0.211472)",
        "(0.160129, 1.414539, 0.209286)",
        "(0.159975, 1.411238, 0.208049)",
        "(0.159684, 1.404884, 0.205459)",
        "(0.159320, 1.398856, 0.202446)",
        "(0.158779, 1.393049, 0.199057)",
        "(0.158354, 1.387713, 0.195536)",
        "(0.158242, 1.385291, 0.193723)",
        "(0.157835, 1.380739, 0.190002)",
        "(0.157036, 1.376426, 0.186007)",
        "(0.156035, 1.372399, 0.181662)",
        "(0.155044, 1.368776, 0.177040)",
        "(0.154595, 1.367126, 0.174599)",
        "(0.153627, 1.364168, 0.169421)",
        "(0.152493, 1.361551, 0.163841)",
        "(0.151326, 1.359218, 0.157693)",
        "(0.150357, 1.357033, 0.150888)",
        "(0.149902, 1.356035, 0.147345)",
        "(0.148940, 1.354330, 0.140182)",
        "(0.147901, 1.353087, 0.132859)",
        "(0.147044, 1.352238, 0.125322)",
        "(0.146170, 1.351682, 0.117616)",
        "(0.145758, 1.351607, 0.113787)",
        "(0.144922, 1.351957, 0.106357)",
        "(0.144138, 1.353013, 0.099146)",
        "(0.143356, 1.354556, 0.092087)",
        "(0.142632, 1.356911, 0.085420)",
        "(0.142369, 1.358467, 0.082267)",
        "(0.141951, 1.362047, 0.076121)",
        "(0.141757, 1.366262, 0.070100)",
        "(0.141820, 1.371115, 0.064345)",
        "(0.142012, 1.376644, 0.058925)",
        "(0.142193, 1.379651, 0.056344)",
        "(0.142588, 1.386116, 0.051637)",
        "(0.143154, 1.393229, 0.047571)",
        "(0.143711, 1.400784, 0.044128)",
        "(0.144293, 1.408793, 0.041299)",
        "(0.144652, 1.413004, 0.040162)",
        "(0.145363, 1.421516, 0.038096)",
        "(0.146228, 1.430426, 0.036798)",
        "(0.147134, 1.439546, 0.035993)",
        "(0.148103, 1.448867, 0.035792)",
        "(0.148578, 1.453641, 0.035994)"
    ],
    "leftHandPositions": [
        "(0.413060, 0.850080, -0.175033)",
        "(0.412873, 0.850136, -0.175137)",
        "(0.412452, 0.850279, -0.175365)",
        "(0.412199, 0.850385, -0.175459)",
        "(0.411126, 0.850935, -0.175846)",
        "(0.410847, 0.851092, -0.175934)",
        "(0.410662, 0.851189, -0.176030)",
        "(0.410280, 0.851345, -0.176174)",
        "(0.409988, 0.851498, -0.176208)",
        "(0.409484, 0.851926, -0.176065)",
        "(0.408262, 0.853027, -0.175522)",
        "(0.407380, 0.853812, -0.175130)",
        "(0.404801, 0.856102, -0.174064)",
        "(0.401255, 0.859115, -0.172653)",
        "(0.396442, 0.863001, -0.170993)",
        "(0.390518, 0.867590, -0.169207)",
        "(0.387443, 0.870053, -0.168310)",
        "(0.380807, 0.875460, -0.166485)",
        "(0.374413, 0.881577, -0.164410)",
        "(0.368507, 0.887668, -0.161305)",
        "(0.362119, 0.894553, -0.157740)",
        "(0.358664, 0.898290, -0.155975)",
        "(0.351263, 0.906565, -0.152743)",
        "(0.343403, 0.916027, -0.150007)",
        "(0.335971, 0.926131, -0.146842)",
        "(0.328883, 0.936585, -0.143182)",
        "(0.325278, 0.942159, -0.141337)",
        "(0.317890, 0.954260, -0.137806)",
        "(0.310659, 0.966211, -0.134616)",
        "(0.303544, 0.978558, -0.131740)",
        "(0.296779, 0.990552, -0.128804)",
        "(0.293620, 0.996484, -0.127212)",
        "(0.287462, 1.008964, -0.123901)",
        "(0.281131, 1.023288, -0.120985)",
        "(0.274689, 1.039339, -0.118423)",
        "(0.268558, 1.055722, -0.115894)",
        "(0.265648, 1.063514, -0.114564)",
        "(0.260039, 1.078036, -0.111779)",
        "(0.254755, 1.092507, -0.108727)",
        "(0.250141, 1.109590, -0.105822)",
        "(0.246094, 1.127833, -0.103295)",
        "(0.244144, 1.136643, -0.101712)",
        "(0.241089, 1.154660, -0.097498)",
        "(0.239361, 1.175453, -0.093149)",
        "(0.240040, 1.200629, -0.089967)",
        "(0.243386, 1.225678, -0.086239)",
        "(0.245679, 1.236638, -0.083169)",
        "(0.250554, 1.255796, -0.075661)",
        "(0.255409, 1.273558, -0.069066)",
        "(0.260001, 1.290790, -0.065435)",
        "(0.263832, 1.306118, -0.063596)",
        "(0.265650, 1.313240, -0.062481)",
        "(0.269373, 1.324962, -0.060319)",
        "(0.272587, 1.335193, -0.057748)",
        "(0.275859, 1.344372, -0.056447)",
        "(0.278681, 1.352724, -0.055646)",
        "(0.279714, 1.356428, -0.055145)",
        "(0.281508, 1.362943, -0.054236)",
        "(0.283317, 1.368660, -0.053942)",
        "(0.284645, 1.373640, -0.053940)",
        "(0.285388, 1.377905, -0.054211)",
        "(0.285444, 1.379822, -0.054291)",
        "(0.284910, 1.383120, -0.054354)",
        "(0.284935, 1.386069, -0.054841)",
        "(0.284973, 1.388753, -0.055612)",
        "(0.284104, 1.391753, -0.056209)",
        "(0.283747, 1.393396, -0.056559)",
        "(0.282809, 1.396465, -0.057325)",
        "(0.280251, 1.398817, -0.057969)",
        "(0.277252, 1.401485, -0.060285)",
        "(0.273034, 1.405309, -0.064631)",
        "(0.270440, 1.407597, -0.067188)",
        "(0.264639, 1.412689, -0.073102)",
        "(0.258741, 1.417859, -0.079099)",
        "(0.253872, 1.422896, -0.085277)",
        "(0.249416, 1.428072, -0.091090)",
        "(0.247932, 1.430609, -0.093668)",
        "(0.245978, 1.435391, -0.098527)",
        "(0.245314, 1.439453, -0.103115)",
        "(0.243804, 1.442649, -0.107845)",
        "(0.242200, 1.444903, -0.112286)",
        "(0.241452, 1.445691, -0.114377)",
        "(0.239869, 1.446695, -0.118173)",
        "(0.238234, 1.446195, -0.121441)",
        "(0.235793, 1.444435, -0.124874)",
        "(0.232610, 1.442144, -0.128572)",
        "(0.231123, 1.440936, -0.130361)",
        "(0.228568, 1.438355, -0.133806)",
        "(0.226737, 1.435489, -0.136896)",
        "(0.224563, 1.431519, -0.140366)",
        "(0.220796, 1.426759, -0.145117)",
        "(0.218852, 1.424170, -0.147829)",
        "(0.215377, 1.418257, -0.154201)",
        "(0.211807, 1.411349, -0.162116)",
        "(0.207146, 1.403189, -0.170442)",
        "(0.203004, 1.394651, -0.176570)",
        "(0.201406, 1.390343, -0.178380)",
        "(0.198895, 1.381958, -0.179836)",
        "(0.196955, 1.374070, -0.178452)",
        "(0.195688, 1.366971, -0.173397)",
        "(0.195199, 1.361004, -0.165702)",
        "(0.195256, 1.358411, -0.161227)",
        "(0.195852, 1.354267, -0.150986)",
        "(0.196010, 1.351226, -0.140187)",
        "(0.195771, 1.349225, -0.129534)",
        "(0.195411, 1.348270, -0.119553)",
        "(0.195428, 1.348255, -0.114757)",
        "(0.195852, 1.349308, -0.105271)",
        "(0.195907, 1.351578, -0.096453)",
        "(0.195942, 1.355441, -0.088794)",
        "(0.196349, 1.360568, -0.081976)",
        "(0.196730, 1.363698, -0.079006)",
        "(0.197613, 1.370399, -0.073609)",
        "(0.198408, 1.377536, -0.068878)",
        "(0.199038, 1.385228, -0.064904)",
        "(0.199606, 1.393390, -0.061820)",
        "(0.199896, 1.397551, -0.060560)",
        "(0.200572, 1.405841, -0.058340)",
        "(0.201131, 1.413985, -0.056814)",
        "(0.201665, 1.422113, -0.055806)",
        "(0.202336, 1.429512, -0.055298)",
        "(0.202764, 1.433218, -0.055209)",
        "(0.203859, 1.440619, -0.055404)",
        "(0.204909, 1.447706, -0.056085)",
        "(0.205843, 1.454551, -0.057216)",
        "(0.206595, 1.461110, -0.058950)",
        "(0.206938, 1.464320, -0.060037)",
        "(0.207521, 1.470386, -0.062419)",
        "(0.207979, 1.476084, -0.065388)",
        "(0.208451, 1.481575, -0.068901)",
        "(0.208950, 1.486679, -0.072568)",
        "(0.209154, 1.489125, -0.074491)",
        "(0.209596, 1.493849, -0.078382)",
        "(0.209860, 1.498209, -0.082152)",
        "(0.210246, 1.502114, -0.085532)",
        "(0.210490, 1.503920, -0.087046)",
        "(0.210895, 1.507275, -0.089284)",
        "(0.211213, 1.510279, -0.090189)",
        "(0.211943, 1.513254, -0.090566)",
        "(0.212485, 1.514894, -0.090878)",
        "(0.213840, 1.518268, -0.091845)",
        "(0.216024, 1.521873, -0.092669)",
        "(0.218846, 1.525288, -0.092660)",
        "(0.222069, 1.528373, -0.092576)",
        "(0.225150, 1.531070, -0.093242)",
        "(0.226487, 1.532248, -0.093913)",
        "(0.229189, 1.533968, -0.095583)",
        "(0.231411, 1.535147, -0.098666)",
        "(0.233231, 1.536156, -0.103093)",
        "(0.234573, 1.536787, -0.108308)",
        "(0.235346, 1.536988, -0.113843)",
        "(0.235579, 1.537025, -0.116825)",
        "(0.235798, 1.536972, -0.123408)",
        "(0.236039, 1.536845, -0.130403)",
        "(0.235997, 1.536500, -0.137511)",
        "(0.235745, 1.535918, -0.144838)",
        "(0.235586, 1.535539, -0.148494)",
        "(0.235087, 1.534296, -0.155619)",
        "(0.234512, 1.532391, -0.162481)",
        "(0.233695, 1.529859, -0.169170)",
        "(0.232438, 1.527006, -0.175770)",
        "(0.231652, 1.525404, -0.179002)",
        "(0.229870, 1.521618, -0.185307)",
        "(0.228146, 1.517141, -0.191383)",
        "(0.226360, 1.512010, -0.197298)",
        "(0.224448, 1.506084, -0.203144)",
        "(0.223354, 1.502821, -0.205972)",
        "(0.220750, 1.495748, -0.211607)",
        "(0.217799, 1.488088, -0.217310)",
        "(0.215183, 1.479855, -0.222753)",
        "(0.212646, 1.471162, -0.227750)",
        "(0.211365, 1.466737, -0.230089)",
        "(0.208793, 1.457892, -0.234366)",
        "(0.206521, 1.448808, -0.237861)",
        "(0.204614, 1.439481, -0.240457)",
        "(0.202959, 1.430270, -0.242101)",
        "(0.202159, 1.425642, -0.242615)",
        "(0.200698, 1.416193, -0.242759)",
        "(0.199557, 1.406575, -0.241789)",
        "(0.198596, 1.397049, -0.239685)",
        "(0.198180, 1.392341, -0.238453)",
        "(0.197631, 1.382966, -0.235399)",
        "(0.197570, 1.373907, -0.231647)",
        "(0.197667, 1.365193, -0.227188)",
        "(0.197574, 1.356538, -0.222154)",
        "(0.197740, 1.348073, -0.216263)",
        "(0.197830, 1.344005, -0.213007)",
        "(0.197770, 1.336236, -0.206383)",
        "(0.198006, 1.329432, -0.199331)",
        "(0.198589, 1.323728, -0.191854)",
        "(0.199094, 1.318662, -0.184027)",
        "(0.199280, 1.316313, -0.179993)",
        "(0.199693, 1.312209, -0.171734)",
        "(0.200400, 1.308720, -0.163262)",
        "(0.201235, 1.305860, -0.154478)",
        "(0.201674, 1.304681, -0.149999)",
        "(0.202474, 1.302563, -0.141045)",
        "(0.203378, 1.300856, -0.132126)",
        "(0.204518, 1.299520, -0.123384)",
        "(0.205657, 1.298732, -0.115254)",
        "(0.206805, 1.298509, -0.107790)",
        "(0.207473, 1.298529, -0.104162)",
        "(0.208880, 1.298966, -0.097264)",
        "(0.210331, 1.299910, -0.090886)",
        "(0.211984, 1.301344, -0.085072)",
        "(0.213641, 1.303223, -0.079994)",
        "(0.214380, 1.304307, -0.077723)",
        "(0.215604, 1.306955, -0.073831)",
        "(0.216924, 1.310077, -0.070422)",
        "(0.218140, 1.313431, -0.067439)",
        "(0.219312, 1.317108, -0.064724)",
        "(0.219931, 1.319108, -0.063540)",
        "(0.221298, 1.323591, -0.061526)",
        "(0.222837, 1.328109, -0.059537)",
        "(0.224023, 1.332596, -0.057601)",
        "(0.224511, 1.334968, -0.056740)",
        "(0.225561, 1.339812, -0.055195)",
        "(0.226383, 1.344993, -0.053877)",
        "(0.227068, 1.350586, -0.052716)",
        "(0.227708, 1.356559, -0.051609)",
        "(0.228224, 1.363024, -0.050635)",
        "(0.228488, 1.366251, -0.050170)",
        "(0.229327, 1.373095, -0.049211)",
        "(0.229801, 1.380125, -0.048157)",
        "(0.230113, 1.387312, -0.047109)",
        "(0.230416, 1.394754, -0.046240)",
        "(0.230565, 1.398568, -0.045926)",
        "(0.231033, 1.406329, -0.045481)",
        "(0.231363, 1.414060, -0.045137)",
        "(0.231422, 1.421775, -0.044963)",
        "(0.231432, 1.429367, -0.044975)",
        "(0.231478, 1.433130, -0.045023)",
        "(0.231703, 1.440531, -0.045239)",
        "(0.231782, 1.447598, -0.045492)",
        "(0.231910, 1.454272, -0.045907)",
        "(0.232172, 1.460802, -0.046422)",
        "(0.232282, 1.463890, -0.046789)",
        "(0.232327, 1.469877, -0.047518)",
        "(0.232484, 1.475360, -0.048656)",
        "(0.232486, 1.480661, -0.049989)",
        "(0.232393, 1.485578, -0.051572)",
        "(0.232322, 1.487943, -0.052356)",
        "(0.232110, 1.492226, -0.054077)",
        "(0.231910, 1.496151, -0.056112)",
        "(0.231849, 1.499772, -0.058449)",
        "(0.231546, 1.502977, -0.060887)",
        "(0.231416, 1.504428, -0.062208)",
        "(0.231052, 1.507129, -0.065108)",
        "(0.230599, 1.509361, -0.068339)",
        "(0.230037, 1.511158, -0.071818)",
        "(0.229746, 1.511888, -0.073645)",
        "(0.229146, 1.513139, -0.077479)",
        "(0.228656, 1.514110, -0.081632)",
        "(0.228066, 1.514733, -0.086241)",
        "(0.227359, 1.515077, -0.090993)",
        "(0.226620, 1.515169, -0.096010)",
        "(0.226304, 1.515179, -0.098627)",
        "(0.225756, 1.514992, -0.104070)",
        "(0.225178, 1.514666, -0.109695)",
        "(0.224664, 1.514195, -0.115372)",
        "(0.224159, 1.513669, -0.121034)",
        "(0.223885, 1.513362, -0.123896)",
        "(0.223434, 1.512658, -0.129648)",
        "(0.222997, 1.511777, -0.135403)",
        "(0.222557, 1.510754, -0.141179)",
        "(0.222378, 1.510175, -0.144067)",
        "(0.222118, 1.508863, -0.149906)",
        "(0.221671, 1.507315, -0.155707)",
        "(0.221224, 1.505559, -0.161545)",
        "(0.220605, 1.503664, -0.167442)",
        "(0.219946, 1.501724, -0.173355)",
        "(0.219677, 1.500723, -0.176291)",
        "(0.219278, 1.498502, -0.182054)",
        "(0.218934, 1.495884, -0.187602)",
        "(0.218555, 1.493004, -0.192918)",
        "(0.218075, 1.489834, -0.197996)",
        "(0.217808, 1.488005, -0.200569)",
        "(0.217256, 1.484336, -0.205137)",
        "(0.216666, 1.480418, -0.209371)",
        "(0.216196, 1.476295, -0.213484)",
        "(0.215765, 1.471900, -0.217109)",
        "(0.215529, 1.469560, -0.218684)",
        "(0.214989, 1.464574, -0.221286)",
        "(0.214384, 1.459164, -0.223256)",
        "(0.213944, 1.453556, -0.224894)",
        "(0.213726, 1.450667, -0.225555)",
        "(0.213134, 1.444567, -0.226391)",
        "(0.212572, 1.438318, -0.226942)",
        "(0.212030, 1.431810, -0.227093)",
        "(0.211320, 1.425101, -0.226974)",
        "(0.210939, 1.421695, -0.226823)",
        "(0.210223, 1.414811, -0.226326)",
        "(0.209582, 1.408119, -0.225579)",
        "(0.209150, 1.401439, -0.224515)",
        "(0.208722, 1.394781, -0.223278)",
        "(0.208431, 1.391491, -0.222732)",
        "(0.207884, 1.385113, -0.221648)",
        "(0.207496, 1.379139, -0.220489)",
        "(0.207238, 1.373467, -0.218863)",
        "(0.206918, 1.368041, -0.217062)",
        "(0.206803, 1.363038, -0.215307)",
        "(0.206897, 1.360703, -0.214447)",
        "(0.207255, 1.356320, -0.212630)",
        "(0.207578, 1.352150, -0.210465)",
        "(0.207881, 1.348217, -0.207890)",
        "(0.208350, 1.344492, -0.205034)",
        "(0.208665, 1.342706, -0.203505)",
        "(0.209339, 1.339254, -0.200169)",
        "(0.209925, 1.335883, -0.196567)",
        "(0.210560, 1.332653, -0.192684)",
        "(0.211215, 1.329319, -0.188445)",
        "(0.211465, 1.327680, -0.186350)",
        "(0.212000, 1.324652, -0.182151)",
        "(0.212752, 1.321937, -0.177840)",
        "(0.213449, 1.319233, -0.173444)",
        "(0.213927, 1.316740, -0.169109)",
        "(0.214148, 1.315625, -0.166959)",
        "(0.214634, 1.313772, -0.162507)",
        "(0.214967, 1.312027, -0.157643)",
        "(0.215207, 1.310515, -0.152467)",
        "(0.215453, 1.309349, -0.147406)",
        "(0.215611, 1.308936, -0.144937)",
        "(0.216064, 1.308507, -0.139909)",
        "(0.216425, 1.308320, -0.134881)",
        "(0.216858, 1.308539, -0.129881)",
        "(0.217102, 1.308789, -0.127349)",
        "(0.217569, 1.309387, -0.122239)",
        "(0.218083, 1.310166, -0.117086)",
        "(0.218430, 1.311163, -0.112135)",
        "(0.218945, 1.312613, -0.107401)",
        "(0.219572, 1.314323, -0.102824)",
        "(0.219883, 1.315242, -0.100576)",
        "(0.220643, 1.317419, -0.096244)",
        "(0.221585, 1.319843, -0.092009)",
        "(0.222453, 1.322258, -0.087965)",
        "(0.223202, 1.324792, -0.084323)",
        "(0.223483, 1.326111, -0.082662)",
        "(0.224033, 1.328801, -0.079427)",
        "(0.224590, 1.331691, -0.076569)",
        "(0.225278, 1.334854, -0.074053)",
        "(0.226016, 1.338166, -0.071889)",
        "(0.226361, 1.339862, -0.070924)",
        "(0.226891, 1.343280, -0.069107)",
        "(0.227481, 1.346923, -0.067615)",
        "(0.228089, 1.350727, -0.066316)",
        "(0.228556, 1.354599, -0.065063)",
        "(0.228720, 1.356538, -0.064432)",
        "(0.228926, 1.360378, -0.063146)",
        "(0.229200, 1.364200, -0.061799)",
        "(0.229467, 1.368036, -0.060539)",
        "(0.229723, 1.371752, -0.059277)",
        "(0.229798, 1.373561, -0.058596)",
        "(0.229865, 1.377092, -0.057222)",
        "(0.229780, 1.380413, -0.055826)",
        "(0.229598, 1.383621, -0.054441)",
        "(0.229454, 1.386634, -0.053083)",
        "(0.229358, 1.388025, -0.052384)",
        "(0.229082, 1.390600, -0.051016)",
        "(0.228770, 1.393127, -0.049807)",
        "(0.228556, 1.395644, -0.048734)",
        "(0.228472, 1.396895, -0.048228)",
        "(0.228415, 1.399422, -0.047212)",
        "(0.228350, 1.402039, -0.046241)",
        "(0.228287, 1.404830, -0.045465)",
        "(0.228286, 1.407770, -0.044812)",
        "(0.228225, 1.409251, -0.044487)",
        "(0.228098, 1.412346, -0.043838)",
        "(0.228028, 1.415615, -0.043183)",
        "(0.228032, 1.419119, -0.042566)",
        "(0.228080, 1.422795, -0.041987)",
        "(0.228021, 1.424688, -0.041705)",
        "(0.227789, 1.428596, -0.041123)",
        "(0.227464, 1.432662, -0.040565)",
        "(0.227303, 1.436934, -0.040050)",
        "(0.227487, 1.441384, -0.039552)",
        "(0.227489, 1.445809, -0.039060)",
        "(0.227440, 1.448040, -0.038858)",
        "(0.227230, 1.452625, -0.038742)",
        "(0.227089, 1.457394, -0.038972)",
        "(0.226966, 1.462190, -0.039404)",
        "(0.226681, 1.466808, -0.039884)",
        "(0.226511, 1.469073, -0.040191)",
        "(0.226250, 1.473617, -0.041293)",
        "(0.226003, 1.478269, -0.042831)",
        "(0.225884, 1.482841, -0.044714)",
        "(0.225619, 1.487169, -0.046675)",
        "(0.225438, 1.489239, -0.047764)",
        "(0.225296, 1.493329, -0.050296)",
        "(0.225209, 1.497265, -0.053238)",
        "(0.224977, 1.500918, -0.056141)",
        "(0.224710, 1.504246, -0.059241)",
        "(0.224626, 1.505821, -0.060878)",
        "(0.224438, 1.508693, -0.064359)",
        "(0.224220, 1.511268, -0.068008)",
        "(0.224019, 1.513452, -0.071836)",
        "(0.223846, 1.515267, -0.075743)",
        "(0.223744, 1.515978, -0.077795)",
        "(0.223233, 1.517229, -0.082038)",
        "(0.222812, 1.518072, -0.086568)",
        "(0.222350, 1.518643, -0.091292)",
        "(0.222078, 1.518801, -0.093645)",
        "(0.221321, 1.518903, -0.098486)",
        "(0.220529, 1.518848, -0.103562)",
        "(0.219721, 1.518676, -0.108713)",
        "(0.219037, 1.518310, -0.113852)",
        "(0.218310, 1.517877, -0.119022)",
        "(0.217914, 1.517637, -0.121582)",
        "(0.217154, 1.517002, -0.126574)",
        "(0.216523, 1.516152, -0.131360)",
        "(0.215931, 1.515202, -0.135963)",
        "(0.215703, 1.514672, -0.138174)",
        "(0.215318, 1.513429, -0.142258)",
        "(0.214883, 1.511917, -0.146040)",
        "(0.214358, 1.509997, -0.149420)",
        "(0.213803, 1.507814, -0.152556)",
        "(0.213525, 1.506598, -0.153910)",
        "(0.212983, 1.504021, -0.156541)",
        "(0.212597, 1.501022, -0.158657)",
        "(0.212266, 1.497700, -0.160446)",
        "(0.211830, 1.494125, -0.161880)",
        "(0.211556, 1.492265, -0.162497)",
        "(0.211016, 1.488327, -0.163625)",
        "(0.210466, 1.483944, -0.164492)",
        "(0.209808, 1.479203, -0.165250)",
        "(0.209137, 1.474269, -0.166056)",
        "(0.208545, 1.469031, -0.167063)",
        "(0.208360, 1.466276, -0.167626)",
        "(0.208042, 1.460527, -0.168706)",
        "(0.207526, 1.454525, -0.169885)",
        "(0.206988, 1.448329, -0.171085)",
        "(0.206651, 1.445118, -0.171643)",
        "(0.206016, 1.438616, -0.172665)",
        "(0.205518, 1.432025, -0.173479)",
        "(0.205130, 1.425411, -0.173881)",
        "(0.204846, 1.418872, -0.173942)",
        "(0.204665, 1.412310, -0.173714)",
        "(0.204613, 1.409032, -0.173451)",
        "(0.204481, 1.402436, -0.172557)",
        "(0.204299, 1.395842, -0.171134)",
        "(0.204266, 1.389280, -0.169221)",
        "(0.204167, 1.382657, -0.166776)",
        "(0.204069, 1.379361, -0.165409)",
        "(0.204002, 1.372919, -0.162213)",
        "(0.204153, 1.366727, -0.158518)",
        "(0.204467, 1.360668, -0.154203)",
        "(0.204880, 1.354784, -0.149626)",
        "(0.205056, 1.351942, -0.147311)",
        "(0.205408, 1.346543, -0.142610)",
        "(0.205874, 1.341582, -0.137779)",
        "(0.206215, 1.336928, -0.132874)",
        "(0.206485, 1.332707, -0.127910)",
        "(0.206676, 1.330796, -0.125431)",
        "(0.207104, 1.327424, -0.120396)",
        "(0.207485, 1.324563, -0.115478)",
        "(0.207905, 1.322289, -0.110888)",
        "(0.208340, 1.320651, -0.106493)",
        "(0.208471, 1.319976, -0.104294)",
        "(0.208742, 1.319056, -0.099845)",
        "(0.208927, 1.318678, -0.095482)",
        "(0.209219, 1.318716, -0.091190)",
        "(0.209546, 1.319071, -0.086953)",
        "(0.209701, 1.319318, -0.084878)",
        "(0.209899, 1.320056, -0.080942)",
        "(0.210065, 1.321305, -0.077305)",
        "(0.210255, 1.322937, -0.073794)",
        "(0.210559, 1.324970, -0.070380)",
        "(0.210798, 1.326105, -0.068733)",
        "(0.211196, 1.328471, -0.065543)",
        "(0.211415, 1.331375, -0.062688)",
        "(0.211504, 1.333012, -0.061349)",
        "(0.211645, 1.338580, -0.057499)",
        "(0.211678, 1.340567, -0.056282)",
        "(0.211732, 1.344906, -0.054046)",
        "(0.211653, 1.349645, -0.052053)",
        "(0.211580, 1.354782, -0.050284)",
        "(0.211467, 1.360020, -0.048573)",
        "(0.211399, 1.362679, -0.047751)",
        "(0.211307, 1.368186, -0.046323)",
        "(0.211185, 1.373864, -0.045132)",
        "(0.210903, 1.379635, -0.044109)",
        "(0.210618, 1.385496, -0.043190)",
        "(0.210471, 1.388422, -0.042757)",
        "(0.210135, 1.394229, -0.041972)",
        "(0.209712, 1.400069, -0.041317)",
        "(0.209348, 1.405891, -0.040732)",
        "(0.209046, 1.411672, -0.040202)",
        "(0.208989, 1.414563, -0.039953)",
        "(0.209014, 1.420333, -0.039509)",
        "(0.209024, 1.426058, -0.039175)",
        "(0.209083, 1.431579, -0.038809)",
        "(0.209120, 1.434278, -0.038713)",
        "(0.209363, 1.439648, -0.038657)",
        "(0.209699, 1.444724, -0.038662)",
        "(0.209780, 1.449469, -0.038643)",
        "(0.209656, 1.454001, -0.038822)",
        "(0.209590, 1.458444, -0.039367)",
        "(0.209550, 1.460586, -0.039733)",
        "(0.209308, 1.464545, -0.040551)",
        "(0.208882, 1.468221, -0.041601)",
        "(0.208622, 1.471702, -0.042803)",
        "(0.208509, 1.474914, -0.044218)",
        "(0.208408, 1.476457, -0.045052)",
        "(0.208258, 1.479603, -0.046919)",
        "(0.208372, 1.482831, -0.049287)",
        "(0.208683, 1.485883, -0.051775)",
        "(0.209066, 1.488599, -0.054366)",
        "(0.209262, 1.489887, -0.055762)",
        "(0.209742, 1.492284, -0.058819)",
        "(0.210130, 1.494448, -0.062203)",
        "(0.210438, 1.496487, -0.066014)",
        "(0.210601, 1.497444, -0.067981)",
        "(0.210998, 1.499021, -0.072208)",
        "(0.211165, 1.500326, -0.076572)",
        "(0.211217, 1.501278, -0.081185)",
        "(0.211224, 1.502070, -0.085938)",
        "(0.211186, 1.502557, -0.090770)",
        "(0.211090, 1.502628, -0.093160)",
        "(0.210716, 1.502568, -0.097806)",
        "(0.210091, 1.502069, -0.102317)",
        "(0.209277, 1.501182, -0.106873)",
        "(0.208442, 1.500053, -0.111582)",
        "(0.208006, 1.499394, -0.113937)",
        "(0.206931, 1.497917, -0.118509)",
        "(0.205675, 1.496194, -0.122859)",
        "(0.204527, 1.494270, -0.127037)",
        "(0.204187, 1.493129, -0.129067)",
        "(0.203514, 1.490837, -0.133183)",
        "(0.202832, 1.488459, -0.137259)",
        "(0.202279, 1.485875, -0.141019)",
        "(0.201823, 1.483059, -0.144384)",
        "(0.201320, 1.480149, -0.147360)",
        "(0.201128, 1.478676, -0.148708)",
        "(0.200902, 1.475540, -0.151088)",
        "(0.200991, 1.472010, -0.153053)",
        "(0.201146, 1.468279, -0.154776)",
        "(0.201150, 1.464381, -0.156288)",
        "(0.201125, 1.462336, -0.156972)",
        "(0.201070, 1.458022, -0.158095)",
        "(0.200999, 1.453289, -0.158810)",
        "(0.200876, 1.448447, -0.159302)",
        "(0.200881, 1.443583, -0.159587)",
        "(0.200922, 1.441103, -0.159630)",
        "(0.200943, 1.435993, -0.159695)",
        "(0.201016, 1.430606, -0.159806)",
        "(0.201124, 1.425083, -0.160118)",
        "(0.201360, 1.419355, -0.160614)",
        "(0.201516, 1.416287, -0.160899)",
        "(0.201895, 1.409886, -0.161621)",
        "(0.202052, 1.403104, -0.162525)",
        "(0.201913, 1.396351, -0.163200)",
        "(0.201855, 1.389590, -0.163379)",
        "(0.201853, 1.386208, -0.163341)",
        "(0.202165, 1.379545, -0.162678)",
        "(0.202711, 1.373090, -0.161549)",
        "(0.203065, 1.366996, -0.159903)",
        "(0.203271, 1.361230, -0.157578)",
        "(0.203397, 1.358437, -0.156157)",
        "(0.203588, 1.353166, -0.152705)",
        "(0.203769, 1.348292, -0.148981)",
        "(0.203964, 1.343944, -0.144993)",
        "(0.204153, 1.339982, -0.140677)",
        "(0.204176, 1.338097, -0.138378)",
        "(0.204167, 1.334800, -0.133403)",
        "(0.204388, 1.332049, -0.128117)",
        "(0.204531, 1.329785, -0.122628)",
        "(0.204649, 1.328099, -0.117236)",
        "(0.204694, 1.327502, -0.114618)",
        "(0.204775, 1.326637, -0.109499)",
        "(0.204825, 1.326740, -0.104581)",
        "(0.204961, 1.327337, -0.099680)",
        "(0.205052, 1.327720, -0.097178)",
        "(0.205209, 1.328764, -0.092144)",
        "(0.205353, 1.330313, -0.087229)",
        "(0.205627, 1.332444, -0.082594)",
        "(0.205892, 1.334809, -0.078149)",
        "(0.206068, 1.336061, -0.076002)",
        "(0.206399, 1.338800, -0.071900)",
        "(0.206689, 1.341926, -0.067997)",
        "(0.207092, 1.345459, -0.064340)",
        "(0.207591, 1.349346, -0.060905)",
        "(0.207902, 1.351415, -0.059257)",
        "(0.208440, 1.355586, -0.056020)",
        "(0.209034, 1.359916, -0.052968)",
        "(0.209839, 1.364471, -0.050204)",
        "(0.210794, 1.369220, -0.047809)",
        "(0.211287, 1.371643, -0.046755)",
        "(0.212118, 1.376479, -0.044866)",
        "(0.212810, 1.381410, -0.043410)",
        "(0.213265, 1.386410, -0.042275)",
        "(0.213711, 1.391637, -0.041471)",
        "(0.214029, 1.396569, -0.040962)",
        "(0.214096, 1.399016, -0.040745)",
        "(0.214159, 1.403951, -0.040397)",
        "(0.214023, 1.408930, -0.040165)",
        "(0.214014, 1.413947, -0.040048)",
        "(0.214133, 1.416427, -0.040067)",
        "(0.214072, 1.421213, -0.040052)",
        "(0.213585, 1.425674, -0.040003)",
        "(0.212691, 1.429949, -0.040104)",
        "(0.212097, 1.434141, -0.040414)",
        "(0.211590, 1.438237, -0.040902)",
        "(0.211272, 1.440232, -0.041144)",
        "(0.210693, 1.444185, -0.041716)",
        "(0.210003, 1.448183, -0.042585)",
        "(0.209395, 1.452252, -0.043765)",
        "(0.208695, 1.456309, -0.045013)",
        "(0.208339, 1.458299, -0.045678)",
        "(0.207694, 1.462190, -0.047117)",
        "(0.207307, 1.465954, -0.048676)",
        "(0.207058, 1.469553, -0.050376)",
        "(0.207002, 1.473018, -0.052332)",
        "(0.207016, 1.474721, -0.053418)",
        "(0.206981, 1.477999, -0.055775)",
        "(0.207025, 1.481197, -0.058473)",
        "(0.207050, 1.484337, -0.061329)",
        "(0.206908, 1.487284, -0.064234)",
        "(0.206838, 1.488726, -0.065749)",
        "(0.206809, 1.491480, -0.068831)",
        "(0.206906, 1.493830, -0.071996)",
        "(0.206813, 1.495811, -0.075211)",
        "(0.206787, 1.496622, -0.076829)",
        "(0.206859, 1.497981, -0.080090)",
        "(0.206846, 1.498705, -0.083478)",
        "(0.206688, 1.498857, -0.087103)",
        "(0.206487, 1.498593, -0.090992)",
        "(0.206176, 1.497890, -0.095009)",
        "(0.206011, 1.497345, -0.097047)",
        "(0.205554, 1.496073, -0.101251)",
        "(0.205094, 1.494499, -0.105624)",
        "(0.204685, 1.492609, -0.110099)",
        "(0.204474, 1.491544, -0.112322)",
        "(0.204005, 1.489216, -0.116842)",
        "(0.203497, 1.486831, -0.121540)",
        "(0.203281, 1.484234, -0.126336)",
        "(0.203024, 1.481274, -0.130822)",
        "(0.202635, 1.478081, -0.135065)",
        "(0.202457, 1.476405, -0.137123)",
        "(0.202120, 1.472911, -0.141175)",
        "(0.201814, 1.469163, -0.145035)",
        "(0.201579, 1.465311, -0.148716)",
        "(0.201462, 1.463341, -0.150460)",
        "(0.201245, 1.459165, -0.153720)",
        "(0.201061, 1.454668, -0.156603)",
        "(0.200976, 1.450117, -0.159176)",
        "(0.201057, 1.445444, -0.161393)",
        "(0.201126, 1.442958, -0.162310)",
        "(0.201205, 1.437845, -0.163843)",
        "(0.201414, 1.432641, -0.165046)",
        "(0.201690, 1.427280, -0.165905)",
        "(0.201841, 1.421800, -0.166434)",
        "(0.201816, 1.419044, -0.166636)",
        "(0.201820, 1.413546, -0.166928)",
        "(0.201902, 1.408037, -0.167160)",
        "(0.202180, 1.402700, -0.167290)",
        "(0.202305, 1.397462, -0.167344)",
        "(0.202538, 1.392365, -0.167209)",
        "(0.202651, 1.389838, -0.167087)",
        "(0.202744, 1.384858, -0.166599)",
        "(0.202837, 1.379898, -0.165686)",
        "(0.202779, 1.374876, -0.164394)",
        "(0.202814, 1.370065, -0.162875)",
        "(0.202869, 1.367760, -0.162089)",
        "(0.202994, 1.363319, -0.160289)",
        "(0.203043, 1.358960, -0.158077)",
        "(0.202994, 1.354570, -0.155435)",
        "(0.202901, 1.350337, -0.152537)",
        "(0.202928, 1.348316, -0.151094)",
        "(0.203015, 1.344488, -0.148046)",
        "(0.203122, 1.340839, -0.144554)",
        "(0.203354, 1.337477, -0.140790)",
        "(0.203507, 1.335868, -0.138793)",
        "(0.203973, 1.332922, -0.134466)",
        "(0.204476, 1.330226, -0.129790)",
        "(0.205051, 1.327867, -0.124909)",
        "(0.205713, 1.326072, -0.119874)",
        "(0.206518, 1.324737, -0.114605)",
        "(0.206916, 1.324161, -0.111949)",
        "(0.207758, 1.323565, -0.106598)",
        "(0.208642, 1.323540, -0.101445)",
        "(0.209417, 1.323866, -0.096330)",
        "(0.209796, 1.324143, -0.093766)",
        "(0.210615, 1.325085, -0.088695)",
        "(0.211457, 1.326777, -0.083902)",
        "(0.212222, 1.329001, -0.079318)",
        "(0.212919, 1.331662, -0.074942)",
        "(0.213206, 1.333150, -0.072905)",
        "(0.213774, 1.336309, -0.069068)",
        "(0.214285, 1.339964, -0.065666)",
        "(0.214981, 1.344015, -0.062499)",
        "(0.215625, 1.348478, -0.059702)",
        "(0.215914, 1.350757, -0.058353)",
        "(0.216328, 1.355498, -0.055887)",
        "(0.216368, 1.360323, -0.053662)",
        "(0.216384, 1.365512, -0.051865)",
        "(0.216301, 1.370804, -0.050290)",
        "(0.216148, 1.376080, -0.048865)",
        "(0.215989, 1.378667, -0.048185)",
        "(0.215807, 1.383935, -0.047049)",
        "(0.215762, 1.389175, -0.046170)",
        "(0.215605, 1.394270, -0.045257)",
        "(0.215560, 1.396837, -0.044804)",
        "(0.215730, 1.402061, -0.043995)",
        "(0.216132, 1.407401, -0.043258)",
        "(0.216630, 1.412729, -0.042481)",
        "(0.217011, 1.418040, -0.041699)",
        "(0.217262, 1.420760, -0.041328)",
        "(0.217681, 1.426233, -0.040669)",
        "(0.218249, 1.431779, -0.040166)",
        "(0.218790, 1.437492, -0.040183)",
        "(0.218938, 1.443496, -0.040664)",
        "(0.218943, 1.446571, -0.041053)",
        "(0.218803, 1.452619, -0.041941)",
        "(0.218623, 1.458531, -0.042981)",
        "(0.218442, 1.464290, -0.044370)",
        "(0.218057, 1.469644, -0.046054)",
        "(0.217489, 1.474656, -0.047936)",
        "(0.217166, 1.477025, -0.048937)",
        "(0.216503, 1.481460, -0.051203)",
        "(0.216021, 1.485617, -0.053713)",
        "(0.215711, 1.489384, -0.056459)",
        "(0.215575, 1.492852, -0.059453)",
        "(0.215521, 1.494475, -0.061043)",
        "(0.215386, 1.497341, -0.064362)",
        "(0.215136, 1.499818, -0.067835)",
        "(0.214911, 1.501927, -0.071613)",
        "(0.214640, 1.503830, -0.075649)",
        "(0.214473, 1.504665, -0.077726)",
        "(0.214099, 1.506048, -0.082064)",
        "(0.213773, 1.507110, -0.086650)",
        "(0.213491, 1.507819, -0.091490)",
        "(0.213180, 1.508221, -0.096461)",
        "(0.213049, 1.508266, -0.098983)",
        "(0.212791, 1.508210, -0.104085)",
        "(0.212589, 1.507809, -0.109276)",
        "(0.212325, 1.507037, -0.114343)",
        "(0.211828, 1.505913, -0.119273)",
        "(0.211579, 1.505260, -0.121682)",
        "(0.211021, 1.503842, -0.126420)",
        "(0.210363, 1.502179, -0.131003)",
        "(0.209813, 1.500229, -0.135301)",
        "(0.209407, 1.498002, -0.139260)",
        "(0.209244, 1.496790, -0.141066)",
        "(0.208944, 1.494287, -0.144489)",
        "(0.208781, 1.491511, -0.147506)",
        "(0.208700, 1.488267, -0.150146)",
        "(0.208341, 1.484455, -0.152371)",
        "(0.208078, 1.482567, -0.153334)",
        "(0.207599, 1.478469, -0.155012)",
        "(0.207157, 1.473940, -0.156543)",
        "(0.206721, 1.469055, -0.157938)",
        "(0.206032, 1.463787, -0.159274)",
        "(0.205624, 1.461012, -0.159909)",
        "(0.204749, 1.455094, -0.161100)",
        "(0.203911, 1.448708, -0.161983)",
        "(0.202893, 1.442080, -0.162680)",
        "(0.201765, 1.435381, -0.163278)",
        "(0.201294, 1.432088, -0.163571)",
        "(0.200518, 1.425761, -0.164237)",
        "(0.199827, 1.419700, -0.164793)",
        "(0.199231, 1.413807, -0.165247)",
        "(0.198731, 1.408117, -0.165588)",
        "(0.198460, 1.405375, -0.165743)",
        "(0.197873, 1.399985, -0.166039)",
        "(0.197441, 1.394773, -0.166208)",
        "(0.197298, 1.389638, -0.166198)",
        "(0.197272, 1.387058, -0.166149)",
        "(0.197215, 1.381918, -0.165871)",
        "(0.197195, 1.376766, -0.165245)",
        "(0.197284, 1.371518, -0.164151)",
        "(0.197656, 1.366170, -0.162583)",
        "(0.197931, 1.363417, -0.161551)",
        "(0.198518, 1.357823, -0.159145)",
        "(0.199118, 1.352098, -0.155933)",
        "(0.199652, 1.346353, -0.152242)",
        "(0.200232, 1.340778, -0.148250)",
        "(0.200540, 1.338096, -0.146216)",
        "(0.201284, 1.333165, -0.142036)",
        "(0.201962, 1.328788, -0.137701)",
        "(0.202598, 1.325214, -0.133095)",
        "(0.203360, 1.322347, -0.128301)",
        "(0.204269, 1.320077, -0.123305)",
        "(0.204704, 1.319151, -0.120797)",
        "(0.205542, 1.317893, -0.115815)",
        "(0.206404, 1.317414, -0.111019)",
        "(0.207137, 1.317233, -0.106183)",
        "(0.207801, 1.317451, -0.101477)",
        "(0.208201, 1.317771, -0.099206)",
        "(0.209121, 1.318797, -0.094772)",
        "(0.210084, 1.320239, -0.090588)",
        "(0.210809, 1.321918, -0.086847)",
        "(0.211324, 1.323893, -0.083584)",
        "(0.211547, 1.324989, -0.082092)",
        "(0.211947, 1.327390, -0.079394)",
        "(0.212355, 1.330104, -0.077062)",
        "(0.212764, 1.333082, -0.075004)",
        "(0.213140, 1.336278, -0.073146)",
        "(0.213367, 1.337937, -0.072268)",
        "(0.213722, 1.341320, -0.070591)",
        "(0.214072, 1.344901, -0.069064)",
        "(0.214234, 1.348595, -0.067664)",
        "(0.214250, 1.350467, -0.066978)",
        "(0.214242, 1.354270, -0.065643)",
        "(0.213975, 1.358172, -0.064413)",
        "(0.213679, 1.362371, -0.063337)",
        "(0.213255, 1.366686, -0.062328)",
        "(0.212999, 1.368892, -0.061842)",
        "(0.212523, 1.373572, -0.060941)",
        "(0.212101, 1.378641, -0.060132)",
        "(0.211725, 1.383936, -0.059257)",
        "(0.211342, 1.389277, -0.058359)",
        "(0.210899, 1.394797, -0.057412)",
        "(0.210690, 1.397715, -0.056995)",
        "(0.210240, 1.403786, -0.056330)",
        "(0.209801, 1.410088, -0.055884)",
        "(0.209193, 1.416624, -0.055788)",
        "(0.208852, 1.419952, -0.055903)",
        "(0.208220, 1.426830, -0.056480)",
        "(0.207784, 1.433822, -0.057390)",
        "(0.207378, 1.440656, -0.058537)",
        "(0.206924, 1.447314, -0.059970)",
        "(0.206837, 1.450580, -0.060920)",
        "(0.206762, 1.456948, -0.063125)",
        "(0.206805, 1.463088, -0.065822)",
        "(0.206998, 1.468872, -0.068976)",
        "(0.207313, 1.474195, -0.072349)",
        "(0.207562, 1.476661, -0.074094)",
        "(0.208228, 1.481198, -0.077865)",
        "(0.208983, 1.485282, -0.081995)",
        "(0.209721, 1.488712, -0.086474)",
        "(0.210420, 1.491629, -0.091234)",
        "(0.210838, 1.492916, -0.093708)",
        "(0.211716, 1.495116, -0.098935)",
        "(0.212757, 1.496806, -0.104559)",
        "(0.213595, 1.498158, -0.110267)",
        "(0.214343, 1.498969, -0.116106)",
        "(0.214682, 1.499196, -0.119073)",
        "(0.215267, 1.499383, -0.125165)",
        "(0.215710, 1.499088, -0.131291)",
        "(0.216044, 1.498334, -0.137246)",
        "(0.216150, 1.497244, -0.143102)",
        "(0.216140, 1.496633, -0.146004)",
        "(0.216008, 1.495077, -0.151774)",
        "(0.215933, 1.493301, -0.157436)",
        "(0.215735, 1.491157, -0.162789)",
        "(0.215553, 1.488756, -0.167842)",
        "(0.215485, 1.486140, -0.172556)",
        "(0.215459, 1.484777, -0.174787)",
        "(0.215401, 1.481786, -0.178883)",
        "(0.215480, 1.478278, -0.182419)",
        "(0.215244, 1.474331, -0.185449)",
        "(0.215009, 1.472304, -0.186894)",
        "(0.214304, 1.467945, -0.189300)",
        "(0.213754, 1.463322, -0.191352)",
        "(0.213287, 1.458311, -0.192818)",
        "(0.212705, 1.453137, -0.193904)",
        "(0.212465, 1.450422, -0.194225)",
        "(0.212034, 1.444855, -0.194709)",
        "(0.211575, 1.438942, -0.194633)",
        "(0.210779, 1.432621, -0.194212)",
        "(0.209626, 1.425864, -0.193530)",
        "(0.208584, 1.419068, -0.192693)",
        "(0.208106, 1.415666, -0.192242)",
        "(0.207339, 1.408875, -0.191089)",
        "(0.206587, 1.401917, -0.189463)",
        "(0.205760, 1.394994, -0.187583)",
        "(0.205141, 1.388440, -0.185392)",
        "(0.204928, 1.385303, -0.184158)",
        "(0.204544, 1.379158, -0.181246)",
        "(0.204073, 1.373314, -0.177610)",
        "(0.203613, 1.367690, -0.173713)",
        "(0.203549, 1.365132, -0.171753)",
        "(0.203354, 1.360526, -0.168089)",
        "(0.203196, 1.356505, -0.164213)",
        "(0.203075, 1.353093, -0.159894)",
        "(0.202978, 1.350065, -0.155400)",
        "(0.202957, 1.348847, -0.153141)",
        "(0.203169, 1.346997, -0.148545)",
        "(0.203489, 1.345860, -0.144020)",
        "(0.203773, 1.345368, -0.139537)",
        "(0.204051, 1.345137, -0.134898)",
        "(0.204206, 1.345175, -0.132566)",
        "(0.204504, 1.345783, -0.128123)",
        "(0.204703, 1.346964, -0.124062)",
        "(0.204825, 1.348518, -0.120297)",
        "(0.204739, 1.350197, -0.116622)",
        "(0.204735, 1.351186, -0.114872)",
        "(0.204965, 1.353729, -0.111838)",
        "(0.205140, 1.356665, -0.109211)",
        "(0.205150, 1.359624, -0.106592)",
        "(0.205018, 1.362600, -0.104059)",
        "(0.204906, 1.364198, -0.102929)",
        "(0.204737, 1.367629, -0.100834)",
        "(0.204475, 1.371295, -0.098766)",
        "(0.204331, 1.375045, -0.096547)",
        "(0.204621, 1.379087, -0.094321)",
        "(0.204777, 1.381176, -0.093178)",
        "(0.204943, 1.385484, -0.090736)",
        "(0.205141, 1.389905, -0.088028)",
        "(0.205646, 1.394639, -0.085242)",
        "(0.206563, 1.399735, -0.082523)",
        "(0.207034, 1.402311, -0.081102)",
        "(0.208039, 1.407623, -0.077941)",
        "(0.208974, 1.412707, -0.074836)",
        "(0.210146, 1.418123, -0.071797)",
        "(0.211765, 1.423730, -0.068898)",
        "(0.212591, 1.426504, -0.067428)",
        "(0.213961, 1.431857, -0.064533)",
        "(0.215272, 1.437199, -0.061755)",
        "(0.216546, 1.442549, -0.059262)",
        "(0.218039, 1.447897, -0.057135)",
        "(0.218792, 1.450534, -0.056281)",
        "(0.220148, 1.455707, -0.054756)",
        "(0.221340, 1.460774, -0.053411)",
        "(0.222282, 1.465770, -0.052254)",
        "(0.223391, 1.470723, -0.051316)",
        "(0.224033, 1.473189, -0.050984)",
        "(0.225337, 1.478071, -0.050464)",
        "(0.226674, 1.482753, -0.050125)",
        "(0.227788, 1.487208, -0.049901)",
        "(0.228946, 1.491410, -0.050012)",
        "(0.229507, 1.493411, -0.050227)",
        "(0.230662, 1.497200, -0.050855)",
        "(0.231567, 1.500602, -0.051892)",
        "(0.232181, 1.503629, -0.053244)",
        "(0.232635, 1.506177, -0.054923)",
        "(0.232736, 1.507218, -0.055871)",
        "(0.232758, 1.508999, -0.057831)",
        "(0.232512, 1.510213, -0.060072)",
        "(0.232249, 1.511261, -0.062688)",
        "(0.232061, 1.512151, -0.065679)",
        "(0.231920, 1.512494, -0.067273)",
        "(0.231554, 1.513058, -0.070651)",
        "(0.231121, 1.513411, -0.074232)",
        "(0.230647, 1.513558, -0.077998)",
        "(0.230243, 1.513554, -0.081874)",
        "(0.230023, 1.513489, -0.083797)",
        "(0.229441, 1.513308, -0.087621)",
        "(0.228827, 1.512974, -0.091455)",
        "(0.228259, 1.512447, -0.095125)",
        "(0.227623, 1.511728, -0.098649)",
        "(0.227346, 1.511328, -0.100398)",
        "(0.226945, 1.510491, -0.103936)",
        "(0.226605, 1.509360, -0.107361)",
        "(0.226083, 1.507950, -0.110499)",
        "(0.225451, 1.506253, -0.113587)",
        "(0.225150, 1.505318, -0.115222)",
        "(0.224467, 1.503369, -0.118608)",
        "(0.223537, 1.501267, -0.121988)",
        "(0.222437, 1.498865, -0.125307)",
        "(0.221298, 1.496228, -0.128725)",
        "(0.220741, 1.494832, -0.130547)",
        "(0.219704, 1.491713, -0.134233)",
        "(0.218808, 1.488180, -0.137951)",
        "(0.217848, 1.484432, -0.142039)",
        "(0.216682, 1.480736, -0.146673)",
        "(0.215926, 1.478928, -0.149166)",
        "(0.214600, 1.475128, -0.154223)",
        "(0.213824, 1.470755, -0.159104)",
        "(0.213252, 1.466096, -0.164065)",
        "(0.212073, 1.461175, -0.168956)",
        "(0.211312, 1.458615, -0.171325)",
        "(0.209735, 1.453156, -0.175808)",
        "(0.208404, 1.447141, -0.179893)",
        "(0.207520, 1.440435, -0.183465)",
        "(0.206668, 1.433045, -0.186631)",
        "(0.206139, 1.429080, -0.187923)",
        "(0.205057, 1.420882, -0.190042)",
        "(0.204432, 1.412236, -0.191582)",
        "(0.203841, 1.403126, -0.192607)",
        "(0.202830, 1.393993, -0.193243)",
        "(0.202258, 1.389491, -0.193419)",
        "(0.201413, 1.380648, -0.193476)",
        "(0.200748, 1.371997, -0.192860)",
        "(0.200000, 1.363654, -0.191192)",
        "(0.199244, 1.355706, -0.188453)",
        "(0.198872, 1.351913, -0.186681)",
        "(0.198328, 1.344733, -0.182528)",
        "(0.198015, 1.338259, -0.177581)",
        "(0.197960, 1.332651, -0.172060)",
        "(0.198061, 1.327772, -0.165899)",
        "(0.198223, 1.325625, -0.162483)",
        "(0.198560, 1.321823, -0.155580)",
        "(0.198757, 1.319128, -0.148536)",
        "(0.198935, 1.317193, -0.141379)",
        "(0.198880, 1.316161, -0.133758)",
        "(0.198935, 1.315978, -0.129811)",
        "(0.199331, 1.316226, -0.121784)",
        "(0.200043, 1.317063, -0.113513)",
        "(0.200884, 1.318664, -0.105181)",
        "(0.201742, 1.320863, -0.097304)",
        "(0.202266, 1.322222, -0.093556)",
        "(0.203437, 1.325151, -0.086156)",
        "(0.204862, 1.328594, -0.078998)",
        "(0.206243, 1.332468, -0.072528)",
        "(0.207577, 1.336885, -0.066965)",
        "(0.208149, 1.339325, -0.064526)",
        "(0.209207, 1.344434, -0.060086)",
        "(0.210016, 1.350059, -0.056647)",
        "(0.210796, 1.355990, -0.053837)",
        "(0.211464, 1.362153, -0.051594)",
        "(0.211795, 1.365354, -0.050783)",
        "(0.212357, 1.371815, -0.049625)",
        "(0.212740, 1.378310, -0.048979)",
        "(0.212873, 1.384823, -0.048774)",
        "(0.212889, 1.391390, -0.048845)",
        "(0.212952, 1.394700, -0.049012)",
        "(0.213208, 1.401218, -0.049386)",
        "(0.213244, 1.407485, -0.049774)",
        "(0.213060, 1.413712, -0.050355)",
        "(0.212775, 1.419854, -0.051202)",
        "(0.212637, 1.422864, -0.051643)",
        "(0.212387, 1.428518, -0.052648)",
        "(0.211927, 1.433746, -0.053637)",
        "(0.211342, 1.438602, -0.054614)",
        "(0.210907, 1.443164, -0.055535)",
        "(0.210783, 1.445341, -0.055999)",
        "(0.210453, 1.449527, -0.056986)",
        "(0.209974, 1.453356, -0.057979)",
        "(0.209440, 1.457093, -0.059065)",
        "(0.209332, 1.460769, -0.060509)",
        "(0.209292, 1.462586, -0.061291)",
        "(0.209094, 1.466083, -0.062853)",
        "(0.208652, 1.469464, -0.064502)",
        "(0.208247, 1.472825, -0.066378)",
        "(0.208226, 1.476165, -0.068554)",
        "(0.208181, 1.477802, -0.069722)",
        "(0.208124, 1.480833, -0.072082)",
        "(0.207897, 1.483715, -0.074668)",
        "(0.207770, 1.486486, -0.077607)",
        "(0.207992, 1.489066, -0.080892)",
        "(0.208160, 1.490159, -0.082581)",
        "(0.208561, 1.491841, -0.085990)",
        "(0.209149, 1.493022, -0.089548)",
        "(0.209783, 1.493947, -0.093203)",
        "(0.210516, 1.494711, -0.096888)",
        "(0.210824, 1.495022, -0.098741)",
        "(0.211301, 1.495535, -0.102607)",
        "(0.211766, 1.496129, -0.106769)",
        "(0.212300, 1.496788, -0.111143)",
        "(0.212644, 1.497371, -0.115485)",
        "(0.212726, 1.497604, -0.117651)",
        "(0.212941, 1.497886, -0.121938)",
        "(0.213096, 1.497921, -0.126200)",
        "(0.213078, 1.497719, -0.130393)",
        "(0.212900, 1.497191, -0.134572)",
        "(0.212786, 1.496748, -0.136641)",
        "(0.212496, 1.495615, -0.140748)",
        "(0.212172, 1.493993, -0.144814)",
        "(0.211742, 1.492046, -0.148976)",
        "(0.211166, 1.489731, -0.153142)",
        "(0.210809, 1.488426, -0.155199)",
        "(0.210134, 1.485525, -0.159153)",
        "(0.209463, 1.482092, -0.162892)",
        "(0.208883, 1.478425, -0.166519)",
        "(0.208168, 1.474486, -0.170083)",
        "(0.207879, 1.472377, -0.171782)",
        "(0.207338, 1.467666, -0.175078)",
        "(0.206868, 1.462951, -0.177855)",
        "(0.206358, 1.457989, -0.180459)",
        "(0.205908, 1.452878, -0.182896)",
        "(0.205768, 1.450155, -0.183973)",
        "(0.205518, 1.444456, -0.185959)",
        "(0.205305, 1.438447, -0.187784)",
        "(0.204900, 1.432185, -0.189569)",
        "(0.204307, 1.425669, -0.191312)",
        "(0.204006, 1.422352, -0.192202)",
        "(0.203533, 1.415686, -0.193943)",
        "(0.203014, 1.409072, -0.195420)",
        "(0.202482, 1.402458, -0.196534)",
        "(0.202230, 1.396058, -0.197211)",
        "(0.202222, 1.392970, -0.197278)",
        "(0.202347, 1.386952, -0.196954)",
        "(0.202411, 1.381036, -0.195872)",
        "(0.202396, 1.375243, -0.194025)",
        "(0.202288, 1.369714, -0.191525)",
        "(0.202229, 1.367116, -0.189957)",
        "(0.202358, 1.362288, -0.186265)",
        "(0.202788, 1.358014, -0.181577)",
        "(0.203255, 1.354218, -0.175812)",
        "(0.203694, 1.350949, -0.169261)",
        "(0.203933, 1.349522, -0.165714)",
        "(0.204520, 1.346926, -0.158231)",
        "(0.205234, 1.344762, -0.150102)",
        "(0.205885, 1.342956, -0.141648)",
        "(0.206612, 1.341617, -0.132937)",
        "(0.207122, 1.341200, -0.128486)",
        "(0.208336, 1.340669, -0.119411)",
        "(0.209454, 1.340461, -0.110216)",
        "(0.210551, 1.340729, -0.101330)",
        "(0.211804, 1.341612, -0.092771)",
        "(0.212448, 1.342353, -0.088707)",
        "(0.213769, 1.344186, -0.080881)",
        "(0.215026, 1.346594, -0.073677)",
        "(0.216360, 1.349685, -0.067191)",
        "(0.217801, 1.353441, -0.061378)",
        "(0.218503, 1.355558, -0.058809)",
        "(0.219774, 1.360119, -0.054240)",
        "(0.220799, 1.365146, -0.050506)",
        "(0.221395, 1.370523, -0.047565)",
        "(0.221485, 1.376232, -0.045400)",
        "(0.221246, 1.379236, -0.044629)",
        "(0.220549, 1.385524, -0.043508)",
        "(0.219837, 1.392212, -0.042918)",
        "(0.219201, 1.399231, -0.042748)",
        "(0.218719, 1.406448, -0.042787)",
        "(0.218605, 1.410134, -0.042919)",
        "(0.218453, 1.417521, -0.043281)",
        "(0.218446, 1.424908, -0.043731)",
        "(0.218953, 1.432365, -0.044412)",
        "(0.219564, 1.439654, -0.045250)",
        "(0.219910, 1.443216, -0.045761)",
        "(0.220754, 1.450237, -0.047058)",
        "(0.221520, 1.457046, -0.048752)",
        "(0.222424, 1.463566, -0.050956)",
        "(0.223328, 1.469765, -0.053386)",
        "(0.223789, 1.472740, -0.054688)",
        "(0.224659, 1.478347, -0.057608)",
        "(0.225558, 1.483512, -0.060984)",
        "(0.226724, 1.488245, -0.064732)",
        "(0.227495, 1.492299, -0.068483)",
        "(0.227771, 1.494057, -0.070368)",
        "(0.228209, 1.497223, -0.074259)",
        "(0.228636, 1.499834, -0.078397)",
        "(0.229085, 1.501921, -0.082747)",
        "(0.229374, 1.503484, -0.087298)",
        "(0.229408, 1.504036, -0.089609)",
        "(0.229273, 1.504892, -0.094261)",
        "(0.228951, 1.505149, -0.099111)",
        "(0.228625, 1.505050, -0.104120)",
        "(0.228117, 1.504663, -0.109261)",
        "(0.227809, 1.504354, -0.111867)",
        "(0.227191, 1.503612, -0.117133)",
        "(0.226762, 1.502508, -0.122376)",
        "(0.226200, 1.501084, -0.127543)",
        "(0.225532, 1.499431, -0.132689)",
        "(0.225110, 1.498520, -0.135252)",
        "(0.224371, 1.496542, -0.140399)",
        "(0.223773, 1.494276, -0.145546)",
        "(0.223078, 1.491785, -0.150616)",
        "(0.222237, 1.489166, -0.155557)",
        "(0.221814, 1.487811, -0.157978)",
        "(0.221062, 1.484971, -0.162733)",
        "(0.220485, 1.481907, -0.167173)",
        "(0.219951, 1.478796, -0.171465)",
        "(0.219500, 1.475686, -0.175548)",
        "(0.219364, 1.474105, -0.177453)",
        "(0.219207, 1.470698, -0.180905)",
        "(0.219020, 1.466925, -0.183926)",
        "(0.218763, 1.462751, -0.186425)",
        "(0.218291, 1.458344, -0.188550)",
        "(0.217964, 1.455991, -0.189376)",
        "(0.217453, 1.451242, -0.191016)",
        "(0.217019, 1.446252, -0.192341)",
        "(0.216511, 1.441310, -0.193357)",
        "(0.215927, 1.436407, -0.194017)",
        "(0.215646, 1.433976, -0.194211)",
        "(0.215275, 1.429226, -0.194375)",
        "(0.214964, 1.424579, -0.194100)",
        "(0.214656, 1.419922, -0.193428)",
        "(0.214345, 1.415224, -0.192418)",
        "(0.214182, 1.412850, -0.191765)",
        "(0.213845, 1.408026, -0.190247)",
        "(0.213522, 1.402927, -0.188116)",
        "(0.213281, 1.397556, -0.185489)",
        "(0.213138, 1.394643, -0.183802)",
        "(0.212854, 1.388625, -0.180340)",
        "(0.212671, 1.382025, -0.176361)",
        "(0.212834, 1.374858, -0.171705)",
        "(0.212855, 1.367606, -0.166766)",
        "(0.212783, 1.360378, -0.161619)",
        "(0.212747, 1.356846, -0.158949)",
        "(0.212682, 1.350196, -0.153534)",
        "(0.212982, 1.344303, -0.147983)",
        "(0.213479, 1.339054, -0.142409)",
        "(0.213848, 1.334403, -0.137068)",
        "(0.214279, 1.330566, -0.131921)",
        "(0.214483, 1.328991, -0.129460)",
        "(0.214721, 1.326262, -0.124490)",
        "(0.214834, 1.323917, -0.119240)",
        "(0.215137, 1.321962, -0.113622)",
        "(0.215302, 1.321080, -0.110735)",
        "(0.215615, 1.319584, -0.104811)",
        "(0.216145, 1.318664, -0.098896)",
        "(0.216821, 1.318365, -0.093271)",
        "(0.217310, 1.318600, -0.087944)",
        "(0.217506, 1.318916, -0.085418)",
        "(0.217761, 1.319929, -0.080645)",
        "(0.217970, 1.321824, -0.076274)",
        "(0.218037, 1.324253, -0.071936)",
        "(0.218142, 1.327259, -0.067738)",
        "(0.218190, 1.328998, -0.065719)",
        "(0.218354, 1.332676, -0.061824)",
        "(0.218380, 1.336835, -0.058205)",
        "(0.218451, 1.341523, -0.054922)",
        "(0.218563, 1.346694, -0.052032)",
        "(0.218600, 1.349385, -0.050645)",
        "(0.218566, 1.354824, -0.047965)",
        "(0.218500, 1.360589, -0.045589)",
        "(0.218229, 1.366820, -0.043467)",
        "(0.218045, 1.373754, -0.041745)",
        "(0.217973, 1.377463, -0.041038)",
        "(0.217878, 1.385406, -0.039945)",
        "(0.217742, 1.393921, -0.039212)",
        "(0.217660, 1.403019, -0.038951)",
        "(0.217954, 1.412652, -0.039047)",
        "(0.218231, 1.417586, -0.039233)",
        "(0.218815, 1.427544, -0.039857)",
        "(0.219562, 1.437549, -0.040923)",
        "(0.220215, 1.447316, -0.042349)",
        "(0.220746, 1.456589, -0.044028)",
        "(0.221043, 1.461000, -0.044946)",
        "(0.221647, 1.469330, -0.047093)",
        "(0.222167, 1.476535, -0.049314)",
        "(0.222514, 1.483239, -0.051730)",
        "(0.222774, 1.489204, -0.054170)",
        "(0.222813, 1.491842, -0.055381)",
        "(0.223004, 1.496646, -0.057885)",
        "(0.223315, 1.500606, -0.060457)",
        "(0.223415, 1.503648, -0.062970)",
        "(0.223405, 1.505890, -0.065579)",
        "(0.223346, 1.506684, -0.066926)",
        "(0.223122, 1.507815, -0.069714)",
        "(0.222778, 1.508448, -0.072703)",
        "(0.222391, 1.508587, -0.075841)",
        "(0.221921, 1.508147, -0.079028)",
        "(0.221679, 1.507732, -0.080657)",
        "(0.221271, 1.506706, -0.083952)",
        "(0.220847, 1.505378, -0.087365)",
        "(0.220312, 1.503755, -0.090859)",
        "(0.219739, 1.501893, -0.094503)",
        "(0.219413, 1.500902, -0.096417)",
        "(0.218841, 1.498899, -0.100407)",
        "(0.218357, 1.496747, -0.104596)",
        "(0.217813, 1.494507, -0.108802)",
        "(0.217549, 1.492153, -0.113090)",
        "(0.217525, 1.490911, -0.115274)",
        "(0.217503, 1.488192, -0.119542)",
        "(0.217182, 1.485244, -0.123643)",
        "(0.216892, 1.482185, -0.127632)",
        "(0.216576, 1.478905, -0.131451)",
        "(0.216380, 1.477208, -0.133282)",
        "(0.215961, 1.473814, -0.136834)",
        "(0.215711, 1.470426, -0.140235)",
        "(0.215446, 1.466939, -0.143390)",
        "(0.215283, 1.463372, -0.146256)",
        "(0.215188, 1.461608, -0.147644)",
        "(0.214958, 1.458095, -0.150229)",
        "(0.214763, 1.454484, -0.152520)",
        "(0.214630, 1.450683, -0.154490)",
        "(0.214505, 1.446800, -0.156155)",
        "(0.214458, 1.444840, -0.156907)",
        "(0.214347, 1.440828, -0.158313)",
        "(0.214226, 1.436460, -0.159550)",
        "(0.213946, 1.431941, -0.160801)",
        "(0.213526, 1.427363, -0.162043)",
        "(0.213342, 1.425025, -0.162662)",
        "(0.213054, 1.420285, -0.163900)",
        "(0.212871, 1.415470, -0.164973)",
        "(0.212832, 1.410623, -0.165884)",
        "(0.212893, 1.405716, -0.166490)",
        "(0.212917, 1.403181, -0.166618)",
        "(0.212859, 1.397966, -0.166513)",
        "(0.212736, 1.392658, -0.165944)",
        "(0.212743, 1.387477, -0.164975)",
        "(0.212764, 1.382418, -0.163604)",
        "(0.212793, 1.379922, -0.162718)",
        "(0.212681, 1.374978, -0.160661)",
        "(0.212453, 1.370208, -0.158027)",
        "(0.212283, 1.365702, -0.154876)",
        "(0.212223, 1.361573, -0.151212)",
        "(0.212234, 1.359696, -0.149210)",
        "(0.212204, 1.356215, -0.144842)",
        "(0.212254, 1.353135, -0.140007)",
        "(0.212366, 1.350567, -0.134957)",
        "(0.212706, 1.348573, -0.129553)",
        "(0.212902, 1.347593, -0.126775)",
        "(0.213355, 1.345898, -0.120755)",
        "(0.213847, 1.344629, -0.114651)",
        "(0.214357, 1.343766, -0.108489)",
        "(0.214935, 1.343253, -0.102019)",
        "(0.215253, 1.343153, -0.098584)",
        "(0.215960, 1.343189, -0.091486)",
        "(0.216881, 1.343761, -0.084395)",
        "(0.218180, 1.345229, -0.077620)",
        "(0.219611, 1.347326, -0.071189)",
        "(0.220307, 1.348586, -0.068120)",
        "(0.221614, 1.351361, -0.062187)",
        "(0.222793, 1.354770, -0.056769)",
        "(0.223957, 1.358576, -0.051769)",
        "(0.225111, 1.362720, -0.047243)",
        "(0.225569, 1.364964, -0.045198)",
        "(0.226313, 1.369759, -0.041589)",
        "(0.226784, 1.375117, -0.038789)",
        "(0.227072, 1.381178, -0.036702)",
        "(0.227191, 1.387864, -0.035214)",
        "(0.227229, 1.391529, -0.034843)",
        "(0.227279, 1.398935, -0.034094)",
        "(0.227329, 1.406698, -0.033599)",
        "(0.227358, 1.414524, -0.033131)",
        "(0.227478, 1.422480, -0.032843)",
        "(0.227574, 1.430623, -0.032874)",
        "(0.227705, 1.434733, -0.033033)",
        "(0.227894, 1.442871, -0.033444)",
        "(0.228055, 1.450830, -0.033991)",
        "(0.228225, 1.458572, -0.034807)",
        "(0.228445, 1.462316, -0.035357)",
        "(0.228808, 1.469352, -0.036690)",
        "(0.229193, 1.475613, -0.038323)",
        "(0.229271, 1.481138, -0.040217)",
        "(0.229427, 1.486030, -0.042398)",
        "(0.229593, 1.488197, -0.043614)",
        "(0.229691, 1.492125, -0.046101)",
        "(0.229616, 1.495262, -0.048943)",
        "(0.229352, 1.497950, -0.051962)",
        "(0.228996, 1.500093, -0.055288)",
        "(0.228878, 1.501026, -0.057100)",
        "(0.228684, 1.502703, -0.061118)",
        "(0.228551, 1.503960, -0.065559)",
        "(0.228349, 1.504691, -0.070217)",
        "(0.228170, 1.504980, -0.075176)",
        "(0.228067, 1.504965, -0.077827)",
        "(0.227696, 1.504844, -0.083228)",
        "(0.227154, 1.504494, -0.088821)",
        "(0.226601, 1.503994, -0.094417)",
        "(0.226075, 1.503266, -0.099885)",
        "(0.225850, 1.502816, -0.102554)",
        "(0.225379, 1.501729, -0.107797)",
        "(0.224808, 1.500438, -0.112837)",
        "(0.224105, 1.498948, -0.117580)",
        "(0.223433, 1.497343, -0.122120)",
        "(0.223152, 1.496468, -0.124257)",
        "(0.222688, 1.494542, -0.128278)",
        "(0.222228, 1.492429, -0.131977)",
        "(0.221766, 1.490028, -0.135398)",
        "(0.221242, 1.487316, -0.138584)",
        "(0.220931, 1.485776, -0.140072)",
        "(0.220281, 1.482421, -0.142895)",
        "(0.219442, 1.478481, -0.145368)",
        "(0.218598, 1.474029, -0.147567)",
        "(0.217590, 1.469074, -0.149489)",
        "(0.217084, 1.466404, -0.150369)",
        "(0.216186, 1.460529, -0.151949)",
        "(0.215558, 1.454044, -0.153230)",
        "(0.214976, 1.447183, -0.154217)",
        "(0.214220, 1.439990, -0.154851)",
        "(0.213729, 1.436341, -0.155078)",
        "(0.212736, 1.429216, -0.155569)",
        "(0.211918, 1.422329, -0.156058)",
        "(0.211261, 1.415987, -0.156459)",
        "(0.210725, 1.410118, -0.156703)",
        "(0.210630, 1.407455, -0.156810)",
        "(0.210641, 1.402484, -0.157072)",
        "(0.210831, 1.397924, -0.157244)",
        "(0.211039, 1.393591, -0.157334)",
        "(0.211024, 1.389239, -0.157377)",
        "(0.210910, 1.387078, -0.157423)",
        "(0.210610, 1.382862, -0.157585)",
        "(0.210291, 1.378934, -0.157694)",
        "(0.209914, 1.375207, -0.157521)",
        "(0.209612, 1.371618, -0.156896)",
        "(0.209557, 1.369939, -0.156404)",
        "(0.209625, 1.366711, -0.155040)",
        "(0.209815, 1.363654, -0.153128)",
        "(0.210069, 1.360732, -0.150631)",
        "(0.210311, 1.357874, -0.147837)",
        "(0.210480, 1.356582, -0.146387)",
        "(0.210701, 1.354160, -0.143170)",
        "(0.210634, 1.352064, -0.139896)",
        "(0.210515, 1.350313, -0.136573)",
        "(0.210109, 1.348744, -0.133039)",
        "(0.209735, 1.348012, -0.131116)",
        "(0.208893, 1.346720, -0.126941)",
        "(0.208212, 1.345875, -0.122142)",
        "(0.207844, 1.345756, -0.116650)",
        "(0.208073, 1.346282, -0.110301)",
        "(0.208401, 1.346718, -0.106832)",
        "(0.209074, 1.347617, -0.099638)",
        "(0.209731, 1.348890, -0.092491)",
        "(0.210536, 1.350587, -0.085607)",
        "(0.211280, 1.352503, -0.078740)",
        "(0.211641, 1.353453, -0.075288)",
        "(0.212230, 1.355623, -0.068793)",
        "(0.212369, 1.358371, -0.062919)",
        "(0.211762, 1.361933, -0.057780)",
        "(0.210935, 1.366512, -0.053575)",
        "(0.210542, 1.369191, -0.051883)",
        "(0.209709, 1.374893, -0.048963)",
        "(0.208685, 1.380981, -0.046635)",
        "(0.207549, 1.387554, -0.044837)",
        "(0.206504, 1.394487, -0.043429)",
        "(0.205996, 1.398046, -0.042854)",
        "(0.205194, 1.405330, -0.041945)",
        "(0.204708, 1.413015, -0.041582)",
        "(0.204293, 1.420759, -0.041417)",
        "(0.204054, 1.428415, -0.041452)",
        "(0.204029, 1.432218, -0.041618)",
        "(0.204140, 1.439721, -0.042068)",
        "(0.204215, 1.446853, -0.042590)",
        "(0.204237, 1.453555, -0.043202)",
        "(0.204264, 1.459912, -0.044038)",
        "(0.204308, 1.462929, -0.044560)",
        "(0.204393, 1.468718, -0.045669)",
        "(0.204502, 1.473981, -0.046890)",
        "(0.204559, 1.478613, -0.048164)",
        "(0.204482, 1.482687, -0.049555)",
        "(0.204492, 1.484527, -0.050391)",
        "(0.204581, 1.488057, -0.052411)",
        "(0.204754, 1.491156, -0.054726)",
        "(0.204839, 1.493747, -0.057216)",
        "(0.205050, 1.495890, -0.059982)",
        "(0.205239, 1.496791, -0.061490)",
        "(0.205769, 1.498407, -0.064662)",
        "(0.206347, 1.499652, -0.068204)",
        "(0.206879, 1.500601, -0.071979)",
        "(0.207255, 1.501167, -0.075829)",
        "(0.207418, 1.501276, -0.077816)",
        "(0.207646, 1.501277, -0.081862)",
        "(0.207761, 1.501151, -0.086074)",
        "(0.207705, 1.500973, -0.090507)",
        "(0.207302, 1.500623, -0.094938)",
        "(0.207119, 1.500344, -0.097133)",
        "(0.206754, 1.499657, -0.101523)",
        "(0.206304, 1.498766, -0.105845)",
        "(0.205711, 1.497591, -0.110082)",
        "(0.205189, 1.496010, -0.114169)",
        "(0.204980, 1.495008, -0.116165)",
        "(0.204551, 1.492874, -0.120119)",
        "(0.204251, 1.490621, -0.124087)",
        "(0.203920, 1.488052, -0.127921)",
        "(0.203562, 1.485265, -0.131541)",
        "(0.203379, 1.483862, -0.133249)",
        "(0.203061, 1.481038, -0.136617)",
        "(0.202893, 1.478124, -0.139871)",
        "(0.202686, 1.475139, -0.142945)",
        "(0.202521, 1.472075, -0.145692)",
        "(0.202455, 1.470499, -0.146901)",
        "(0.202258, 1.467167, -0.149029)",
        "(0.202185, 1.463589, -0.150785)",
        "(0.201940, 1.459777, -0.152263)",
        "(0.201418, 1.455801, -0.153418)",
        "(0.201186, 1.453781, -0.153902)",
        "(0.200723, 1.449636, -0.154606)",
        "(0.200446, 1.445436, -0.155077)",
        "(0.200213, 1.441092, -0.155088)",
        "(0.199851, 1.436644, -0.154736)",
        "(0.199686, 1.434332, -0.154286)",
        "(0.199421, 1.429673, -0.153252)",
        "(0.199309, 1.424873, -0.152010)",
        "(0.199109, 1.419882, -0.150739)",
        "(0.198794, 1.414871, -0.149542)",
        "(0.198656, 1.412418, -0.148983)",
        "(0.198511, 1.407668, -0.147946)",
        "(0.198554, 1.403046, -0.147027)",
        "(0.198613, 1.398402, -0.146031)",
        "(0.198672, 1.396093, -0.145346)",
        "(0.198643, 1.391594, -0.143769)",
        "(0.198763, 1.387133, -0.141624)",
        "(0.198987, 1.382743, -0.139080)",
        "(0.199331, 1.378531, -0.136274)",
        "(0.199586, 1.374667, -0.133233)",
        "(0.199761, 1.372824, -0.131574)",
        "(0.200276, 1.369133, -0.128013)",
        "(0.200827, 1.365410, -0.124217)",
        "(0.201417, 1.361926, -0.120410)",
        "(0.202071, 1.358667, -0.116528)",
        "(0.202471, 1.357005, -0.114491)",
        "(0.203288, 1.353596, -0.110253)",
        "(0.204229, 1.350273, -0.105946)",
        "(0.205178, 1.347112, -0.101676)",
        "(0.205962, 1.344141, -0.097343)",
        "(0.206270, 1.342870, -0.095106)",
        "(0.206905, 1.340849, -0.090601)",
        "(0.207773, 1.340044, -0.086092)",
        "(0.208679, 1.340141, -0.081416)",
        "(0.209466, 1.341183, -0.076508)",
        "(0.209809, 1.342099, -0.074035)",
        "(0.210364, 1.344963, -0.069054)",
        "(0.210922, 1.348875, -0.063918)",
        "(0.211636, 1.353666, -0.058377)",
        "(0.212588, 1.358839, -0.052704)",
        "(0.213082, 1.361662, -0.049902)",
        "(0.214013, 1.367588, -0.044489)",
        "(0.214850, 1.373935, -0.039393)",
        "(0.215646, 1.380836, -0.034953)",
        "(0.216383, 1.388445, -0.031616)",
        "(0.216660, 1.392446, -0.030248)",
        "(0.216970, 1.400903, -0.028164)",
        "(0.217313, 1.409946, -0.027008)",
        "(0.217758, 1.419117, -0.026264)",
        "(0.218254, 1.428178, -0.025956)",
        "(0.218480, 1.432640, -0.025975)",
        "(0.218977, 1.441381, -0.026202)",
        "(0.219202, 1.449806, -0.026799)",
        "(0.219510, 1.458009, -0.027808)",
        "(0.220154, 1.465815, -0.029290)",
        "(0.220394, 1.469517, -0.030057)",
        "(0.220612, 1.476438, -0.031726)",
        "(0.220708, 1.482665, -0.033777)",
        "(0.220833, 1.488334, -0.036208)",
        "(0.220912, 1.493298, -0.038905)",
        "(0.220898, 1.495486, -0.040371)",
        "(0.220809, 1.499562, -0.043484)",
        "(0.220703, 1.502904, -0.046891)",
        "(0.220555, 1.505448, -0.050463)",
        "(0.220280, 1.507515, -0.054178)",
        "(0.220144, 1.508362, -0.056072)",
        "(0.219770, 1.509633, -0.060025)",
        "(0.219556, 1.510326, -0.064267)",
        "(0.219413, 1.510632, -0.068551)",
        "(0.218998, 1.510444, -0.072765)",
        "(0.218625, 1.510181, -0.074891)",
        "(0.217906, 1.509443, -0.079260)",
        "(0.217095, 1.508494, -0.083720)",
        "(0.216330, 1.507262, -0.088251)",
        "(0.215580, 1.505718, -0.092730)",
        "(0.215132, 1.504882, -0.094949)",
        "(0.214229, 1.503118, -0.099383)",
        "(0.213314, 1.501148, -0.103744)",
        "(0.212551, 1.498947, -0.107990)",
        "(0.211712, 1.496605, -0.112167)",
        "(0.211261, 1.495396, -0.114346)",
        "(0.210449, 1.493193, -0.118184)",
        "(0.209968, 1.490761, -0.121945)",
        "(0.209695, 1.487985, -0.125602)",
        "(0.209333, 1.484878, -0.129191)",
        "(0.209032, 1.483242, -0.130994)",
        "(0.208357, 1.479959, -0.134668)",
        "(0.207630, 1.476591, -0.138297)",
        "(0.206963, 1.473029, -0.141699)",
        "(0.206062, 1.469265, -0.144916)",
        "(0.205613, 1.467360, -0.146456)",
        "(0.204775, 1.463583, -0.149493)",
        "(0.204174, 1.459763, -0.152400)",
        "(0.203777, 1.455825, -0.155133)",
        "(0.203466, 1.451741, -0.157508)",
        "(0.203266, 1.449626, -0.158517)",
        "(0.202769, 1.445351, -0.160365)",
        "(0.202402, 1.441039, -0.162095)",
        "(0.202182, 1.436620, -0.163619)",
        "(0.201825, 1.431909, -0.164681)",
        "(0.201574, 1.429466, -0.165049)",
        "(0.201010, 1.424449, -0.165735)",
        "(0.200548, 1.419305, -0.166262)",
        "(0.200092, 1.414125, -0.166539)",
        "(0.199606, 1.408863, -0.166542)",
        "(0.199370, 1.406212, -0.166430)",
        "(0.198944, 1.401014, -0.166035)",
        "(0.198514, 1.395981, -0.165225)",
        "(0.198215, 1.391068, -0.163933)",
        "(0.198107, 1.386145, -0.162001)",
        "(0.198053, 1.383709, -0.160817)",
        "(0.198138, 1.379011, -0.158240)",
        "(0.198334, 1.374418, -0.155136)",
        "(0.198638, 1.369724, -0.151326)",
        "(0.199150, 1.364994, -0.146991)",
        "(0.199432, 1.362723, -0.144691)",
        "(0.199870, 1.358298, -0.139796)",
        "(0.200236, 1.354234, -0.134334)",
        "(0.200731, 1.350447, -0.128107)",
        "(0.201358, 1.346957, -0.121048)",
        "(0.201794, 1.345468, -0.117289)",
        "(0.202646, 1.343075, -0.109757)",
        "(0.203588, 1.341665, -0.102109)",
        "(0.204678, 1.341559, -0.094551)",
        "(0.205878, 1.342423, -0.087094)",
        "(0.206494, 1.343271, -0.083426)",
        "(0.207816, 1.345724, -0.076297)",
        "(0.209280, 1.349452, -0.069550)",
        "(0.210704, 1.354262, -0.063195)",
        "(0.212320, 1.359987, -0.057246)",
        "(0.213175, 1.363221, -0.054447)",
        "(0.214707, 1.370214, -0.049144)",
        "(0.215921, 1.377965, -0.044328)",
        "(0.217071, 1.386419, -0.040141)",
        "(0.218378, 1.395580, -0.036951)",
        "(0.218990, 1.400405, -0.035771)",
        "(0.220207, 1.410173, -0.033863)",
        "(0.221229, 1.419973, -0.032509)",
        "(0.222200, 1.429634, -0.031699)",
        "(0.223112, 1.438952, -0.031257)",
        "(0.223582, 1.443409, -0.031189)",
        "(0.224492, 1.451995, -0.031301)",
        "(0.225261, 1.460021, -0.031834)",
        "(0.225787, 1.467373, -0.032802)",
        "(0.225918, 1.474015, -0.034198)",
        "(0.225919, 1.477242, -0.034915)",
        "(0.225654, 1.482949, -0.036659)",
        "(0.225266, 1.488068, -0.038732)",
        "(0.224817, 1.492384, -0.041267)",
        "(0.224020, 1.496062, -0.044087)",
        "(0.223560, 1.497614, -0.045677)",
        "(0.222470, 1.500373, -0.049156)",
        "(0.221316, 1.502483, -0.053090)",
        "(0.219973, 1.504033, -0.057414)",
        "(0.218388, 1.505124, -0.062023)",
        "(0.217496, 1.505473, -0.064449)",
        "(0.215833, 1.505904, -0.069461)",
        "(0.214366, 1.506012, -0.074770)",
        "(0.213047, 1.505811, -0.080224)",
        "(0.211617, 1.505264, -0.085706)",
        "(0.210931, 1.504883, -0.088471)",
        "(0.209593, 1.503900, -0.094042)",
        "(0.208318, 1.502724, -0.099611)",
        "(0.206970, 1.501319, -0.105054)",
        "(0.205775, 1.499799, -0.110447)",
        "(0.205247, 1.498994, -0.113180)",
        "(0.204260, 1.497294, -0.118626)",
        "(0.203367, 1.495320, -0.123929)",
        "(0.202616, 1.493230, -0.129117)",
        "(0.202076, 1.491035, -0.134240)",
        "(0.201876, 1.489920, -0.136756)",
        "(0.201579, 1.487516, -0.141630)",
        "(0.201331, 1.484979, -0.146307)",
        "(0.201137, 1.482361, -0.150824)",
        "(0.200886, 1.479732, -0.155235)",
        "(0.200774, 1.478373, -0.157413)",
        "(0.200704, 1.475520, -0.161633)",
        "(0.200553, 1.472469, -0.165571)",
        "(0.200409, 1.469193, -0.169237)",
        "(0.200510, 1.465892, -0.172714)",
        "(0.200593, 1.464205, -0.174320)",
        "(0.200685, 1.460636, -0.177215)",
        "(0.200687, 1.457021, -0.179869)",
        "(0.200749, 1.453470, -0.182273)",
        "(0.200937, 1.449839, -0.184368)",
        "(0.201025, 1.447919, -0.185228)",
        "(0.201055, 1.443959, -0.186790)",
        "(0.200934, 1.439864, -0.188163)",
        "(0.200728, 1.435470, -0.189134)",
        "(0.200577, 1.430705, -0.189721)",
        "(0.200554, 1.428054, -0.189780)",
        "(0.200258, 1.422591, -0.189654)",
        "(0.199719, 1.416547, -0.188759)",
        "(0.199101, 1.410001, -0.187029)",
        "(0.198742, 1.403239, -0.184713)",
        "(0.198633, 1.399924, -0.183473)",
        "(0.198509, 1.393582, -0.180477)",
        "(0.198215, 1.387323, -0.176890)",
        "(0.197820, 1.381254, -0.172483)",
        "(0.197711, 1.375733, -0.167800)",
        "(0.197814, 1.373353, -0.165220)",
        "(0.198110, 1.368972, -0.159408)",
        "(0.198445, 1.364814, -0.152423)",
        "(0.198990, 1.361009, -0.144634)",
        "(0.199566, 1.357956, -0.136802)",
        "(0.199875, 1.356747, -0.132802)",
        "(0.200802, 1.355115, -0.124617)",
        "(0.201890, 1.354223, -0.115941)",
        "(0.202798, 1.353860, -0.106703)",
        "(0.203770, 1.354653, -0.097487)",
        "(0.204266, 1.355628, -0.092950)",
        "(0.205165, 1.358484, -0.084046)",
        "(0.206008, 1.362862, -0.075641)",
        "(0.206941, 1.368463, -0.067639)",
        "(0.207859, 1.375128, -0.060189)",
        "(0.208353, 1.378952, -0.056858)",
        "(0.209236, 1.387222, -0.051004)",
        "(0.210063, 1.396049, -0.045989)",
        "(0.210493, 1.405211, -0.041587)",
        "(0.210931, 1.414670, -0.037856)",
        "(0.211371, 1.419466, -0.036370)",
        "(0.212047, 1.429048, -0.033828)",
        "(0.212621, 1.438553, -0.031894)",
        "(0.213055, 1.447890, -0.030657)",
        "(0.213466, 1.456905, -0.029915)",
        "(0.213722, 1.461230, -0.029710)",
        "(0.214382, 1.469530, -0.029688)",
        "(0.214855, 1.477312, -0.030018)",
        "(0.215139, 1.484655, -0.030759)",
        "(0.215363, 1.491560, -0.032021)",
        "(0.215414, 1.494811, -0.032918)",
        "(0.215303, 1.501013, -0.035108)",
        "(0.215013, 1.506691, -0.037782)",
        "(0.214442, 1.511902, -0.041037)",
        "(0.214165, 1.516063, -0.044503)",
        "(0.214028, 1.517870, -0.046371)",
        "(0.213542, 1.521080, -0.050282)",
        "(0.212930, 1.523611, -0.054475)",
        "(0.212002, 1.525430, -0.058987)",
        "(0.211199, 1.526535, -0.063991)",
        "(0.210755, 1.526841, -0.066674)",
        "(0.209638, 1.527073, -0.072077)",
        "(0.208364, 1.526768, -0.077641)",
        "(0.207026, 1.525954, -0.083510)",
        "(0.205774, 1.524760, -0.089536)",
        "(0.205146, 1.524015, -0.092580)",
        "(0.203994, 1.522290, -0.098615)",
        "(0.203015, 1.520145, -0.104579)",
        "(0.202072, 1.517628, -0.110321)",
        "(0.201020, 1.514820, -0.115876)",
        "(0.200484, 1.513268, -0.118573)",
        "(0.199554, 1.509921, -0.123951)",
        "(0.198535, 1.506178, -0.129102)",
        "(0.197397, 1.502239, -0.134021)",
        "(0.196572, 1.498026, -0.138823)",
        "(0.196291, 1.495777, -0.141126)",
        "(0.195801, 1.491107, -0.145556)",
        "(0.195064, 1.486152, -0.149755)",
        "(0.194072, 1.481147, -0.153936)",
        "(0.193151, 1.476094, -0.157953)",
        "(0.192881, 1.473496, -0.159878)",
        "(0.192545, 1.468156, -0.163521)",
        "(0.192195, 1.462739, -0.166861)",
        "(0.191613, 1.457407, -0.169872)",
        "(0.191113, 1.452086, -0.172557)",
        "(0.191001, 1.449393, -0.173768)",
        "(0.190918, 1.444117, -0.175978)",
        "(0.190848, 1.438991, -0.177839)",
        "(0.190773, 1.433873, -0.179226)",
        "(0.190821, 1.428774, -0.180252)",
        "(0.190894, 1.426296, -0.180558)",
        "(0.190968, 1.421368, -0.180712)",
        "(0.190841, 1.416504, -0.180255)",
        "(0.190875, 1.411814, -0.179173)",
        "(0.190803, 1.407322, -0.177534)",
        "(0.190687, 1.405150, -0.176455)",
        "(0.190341, 1.400989, -0.174066)",
        "(0.190024, 1.397150, -0.171426)",
        "(0.189958, 1.393811, -0.168552)",
        "(0.190139, 1.390918, -0.165409)",
        "(0.190268, 1.389571, -0.163650)",
        "(0.190604, 1.386921, -0.159806)",
        "(0.191128, 1.384435, -0.155340)",
        "(0.191680, 1.381893, -0.150332)",
        "(0.192358, 1.379225, -0.144913)",
        "(0.192713, 1.377877, -0.142046)",
        "(0.193531, 1.375316, -0.135996)",
        "(0.194504, 1.372915, -0.129613)",
        "(0.195468, 1.370602, -0.122799)",
        "(0.196542, 1.368671, -0.115517)",
        "(0.197098, 1.367979, -0.111717)",
        "(0.198370, 1.367041, -0.103872)",
        "(0.199850, 1.366688, -0.095672)",
        "(0.201352, 1.367089, -0.087558)",
        "(0.202934, 1.368304, -0.079670)",
        "(0.203758, 1.369345, -0.075831)",
        "(0.205497, 1.372248, -0.068547)",
        "(0.207213, 1.376096, -0.061731)",
        "(0.208864, 1.380732, -0.055481)",
        "(0.210554, 1.386216, -0.049851)",
        "(0.211375, 1.389254, -0.047320)",
        "(0.212856, 1.395740, -0.042780)",
        "(0.214091, 1.402821, -0.039010)",
        "(0.215334, 1.410350, -0.035981)",
        "(0.216568, 1.418083, -0.033565)",
        "(0.217163, 1.422017, -0.032581)",
        "(0.218246, 1.429956, -0.030941)",
        "(0.219078, 1.437895, -0.029841)",
        "(0.219695, 1.445840, -0.029306)",
        "(0.220245, 1.453695, -0.029256)",
        "(0.220570, 1.457552, -0.029474)",
        "(0.220945, 1.465014, -0.030251)",
        "(0.220822, 1.472232, -0.031687)",
        "(0.220558, 1.479335, -0.033956)",
        "(0.220123, 1.486064, -0.036873)",
        "(0.219753, 1.489215, -0.038556)",
        "(0.218943, 1.495117, -0.042353)",
        "(0.218207, 1.500609, -0.046796)",
        "(0.217332, 1.505529, -0.051651)",
        "(0.216269, 1.509846, -0.056853)",
        "(0.215892, 1.511747, -0.059648)",
        "(0.215338, 1.515067, -0.065477)",
        "(0.214441, 1.517659, -0.071349)",
        "(0.213476, 1.519546, -0.077387)",
        "(0.212595, 1.520916, -0.083768)",
        "(0.212176, 1.521386, -0.087086)",
        "(0.211326, 1.522006, -0.093878)",
        "(0.210429, 1.522084, -0.100725)",
        "(0.209412, 1.521614, -0.107357)",
        "(0.208321, 1.520665, -0.113830)",
        "(0.207821, 1.520056, -0.117016)",
        "(0.207001, 1.518384, -0.123208)",
        "(0.206060, 1.516194, -0.129057)",
        "(0.205136, 1.513335, -0.134422)",
        "(0.204124, 1.510186, -0.139507)",
        "(0.203606, 1.508372, -0.141836)",
        "(0.202637, 1.504665, -0.146438)",
        "(0.201856, 1.500486, -0.150769)",
        "(0.200962, 1.495909, -0.154621)",
        "(0.199982, 1.490799, -0.158033)",
        "(0.199505, 1.488130, -0.159630)",
        "(0.198580, 1.482559, -0.162545)",
        "(0.197612, 1.476642, -0.165149)",
        "(0.196856, 1.470589, -0.167546)",
        "(0.196172, 1.464579, -0.169809)",
        "(0.195779, 1.461601, -0.170762)",
        "(0.194878, 1.455698, -0.172627)",
        "(0.194036, 1.450042, -0.174249)",
        "(0.193400, 1.444566, -0.175765)",
        "(0.192770, 1.439368, -0.176962)",
        "(0.192367, 1.436801, -0.177414)",
        "(0.191610, 1.431662, -0.178043)",
        "(0.190851, 1.426626, -0.178066)",
        "(0.189930, 1.421760, -0.177554)",
        "(0.189110, 1.417068, -0.176609)",
        "(0.188731, 1.414862, -0.175973)",
        "(0.188001, 1.410604, -0.174335)",
        "(0.187213, 1.406525, -0.172077)",
        "(0.186602, 1.402576, -0.169199)",
        "(0.186169, 1.398691, -0.165729)",
        "(0.186050, 1.396747, -0.163764)",
        "(0.185896, 1.392707, -0.159520)",
        "(0.185082, 1.388560, -0.155057)",
        "(0.184193, 1.384573, -0.150393)",
        "(0.183703, 1.380985, -0.145682)",
        "(0.183690, 1.379432, -0.143353)",
        "(0.183725, 1.376537, -0.138682)",
        "(0.183924, 1.373866, -0.133691)",
        "(0.184419, 1.371489, -0.128378)",
        "(0.185079, 1.369453, -0.123050)",
        "(0.185456, 1.368593, -0.120503)",
        "(0.186092, 1.366981, -0.115545)",
        "(0.186782, 1.365734, -0.110739)",
        "(0.187507, 1.364870, -0.106085)",
        "(0.188342, 1.364287, -0.101457)",
        "(0.188744, 1.364133, -0.099188)",
        "(0.189602, 1.364156, -0.094769)",
        "(0.190590, 1.364594, -0.090398)",
        "(0.191427, 1.365382, -0.086000)",
        "(0.192292, 1.366841, -0.081829)",
        "(0.192806, 1.367933, -0.079860)",
        "(0.194105, 1.370724, -0.075955)",
        "(0.195788, 1.374424, -0.071700)",
        "(0.197713, 1.379128, -0.066893)",
        "(0.199872, 1.385350, -0.061964)",
        "(0.201324, 1.389109, -0.059513)",
        "(0.204278, 1.397322, -0.054375)",
        "(0.207292, 1.406718, -0.048989)",
        "(0.210381, 1.416514, -0.044839)",
        "(0.213487, 1.427305, -0.041565)",
        "(0.214979, 1.432916, -0.040254)",
        "(0.217662, 1.444324, -0.038207)",
        "(0.220155, 1.455703, -0.037003)",
        "(0.222147, 1.466672, -0.036568)",
        "(0.223750, 1.476924, -0.036780)",
        "(0.224441, 1.481682, -0.037216)",
        "(0.225808, 1.490646, -0.038805)",
        "(0.226811, 1.498858, -0.041290)",
        "(0.227515, 1.506186, -0.044555)",
        "(0.227677, 1.512625, -0.048501)",
        "(0.227596, 1.515453, -0.050764)",
        "(0.227534, 1.520440, -0.055800)",
        "(0.227295, 1.524431, -0.061467)",
        "(0.226638, 1.527351, -0.067391)",
        "(0.225607, 1.529270, -0.073665)",
        "(0.225065, 1.529852, -0.077073)",
        "(0.223798, 1.530464, -0.084147)",
        "(0.222040, 1.530121, -0.091460)",
        "(0.220063, 1.529064, -0.099007)",
        "(0.218062, 1.527405, -0.106695)",
        "(0.217033, 1.526322, -0.110509)",
        "(0.214972, 1.523744, -0.117992)",
        "(0.212989, 1.520689, -0.125263)",
        "(0.210997, 1.517185, -0.132159)",
        "(0.208868, 1.513268, -0.138519)",
        "(0.207892, 1.511186, -0.141516)",
        "(0.205990, 1.506887, -0.147205)",
        "(0.204346, 1.502459, -0.152498)",
        "(0.203019, 1.497684, -0.157199)",
        "(0.201525, 1.492579, -0.161296)",
        "(0.200709, 1.489981, -0.163261)",
        "(0.199158, 1.484715, -0.167085)",
        "(0.197788, 1.479318, -0.170629)",
        "(0.196419, 1.473859, -0.173822)",
        "(0.195077, 1.468432, -0.176731)",
        "(0.194424, 1.465674, -0.178042)",
        "(0.193336, 1.460179, -0.180513)",
        "(0.192304, 1.454614, -0.182682)",
        "(0.191388, 1.448889, -0.184588)",
        "(0.190615, 1.442937, -0.186323)",
        "(0.190409, 1.439942, -0.187121)",
        "(0.189912, 1.434003, -0.188692)",
        "(0.189519, 1.428049, -0.189954)",
        "(0.189209, 1.422215, -0.190869)",
        "(0.189048, 1.416472, -0.191471)",
        "(0.189031, 1.413685, -0.191600)",
        "(0.189131, 1.408221, -0.191512)",
        "(0.189133, 1.402777, -0.190655)",
        "(0.188992, 1.397345, -0.188827)",
        "(0.188814, 1.392119, -0.186185)",
        "(0.188770, 1.389642, -0.184581)",
        "(0.188783, 1.384939, -0.180973)",
        "(0.188834, 1.380581, -0.176481)",
        "(0.188897, 1.376412, -0.171030)",
        "(0.188992, 1.372598, -0.164980)",
        "(0.189101, 1.370928, -0.161821)",
        "(0.189341, 1.367902, -0.155310)",
        "(0.189723, 1.365332, -0.148409)",
        "(0.190110, 1.363161, -0.141244)",
        "(0.190489, 1.361426, -0.133969)",
        "(0.190688, 1.360790, -0.130276)",
        "(0.191213, 1.359889, -0.122839)",
        "(0.191693, 1.359516, -0.115429)",
        "(0.192113, 1.359575, -0.107979)",
        "(0.192780, 1.360085, -0.100354)",
        "(0.193211, 1.360497, -0.096473)",
        "(0.194107, 1.361653, -0.088907)",
        "(0.194869, 1.363342, -0.081612)",
        "(0.195598, 1.365711, -0.074716)",
        "(0.196202, 1.368866, -0.068257)",
        "(0.196440, 1.370741, -0.065231)",
        "(0.196902, 1.374831, -0.059552)",
        "(0.197058, 1.379764, -0.054564)",
        "(0.197193, 1.385362, -0.050084)",
        "(0.197356, 1.391750, -0.046364)",
        "(0.197459, 1.395179, -0.044770)",
        "(0.197634, 1.402515, -0.042155)",
        "(0.197856, 1.410375, -0.040162)",
        "(0.197964, 1.418695, -0.038723)",
        "(0.198234, 1.427702, -0.037974)",
        "(0.198511, 1.432414, -0.037837)",
        "(0.199366, 1.441947, -0.038003)",
        "(0.201100, 1.452081, -0.039215)",
        "(0.203100, 1.462313, -0.041120)",
        "(0.205135, 1.472449, -0.043822)",
        "(0.206138, 1.477376, -0.045544)",
        "(0.207819, 1.486861, -0.049377)",
        "(0.209406, 1.495814, -0.053916)",
        "(0.211678, 1.504131, -0.059800)",
        "(0.213975, 1.511114, -0.066018)",
        "(0.215035, 1.513721, -0.069371)",
        "(0.216983, 1.518317, -0.076268)",
        "(0.218533, 1.521989, -0.083520)",
        "(0.219856, 1.524485, -0.091201)",
        "(0.220719, 1.525762, -0.099190)",
        "(0.220898, 1.525931, -0.103290)",
        "(0.221079, 1.525578, -0.111644)",
        "(0.220686, 1.524486, -0.120307)",
        "(0.219983, 1.522945, -0.129101)",
        "(0.219070, 1.520915, -0.137847)",
        "(0.218542, 1.519655, -0.142121)",
        "(0.217611, 1.516704, -0.150240)",
        "(0.216844, 1.513248, -0.157787)",
        "(0.215849, 1.509370, -0.164757)",
        "(0.214641, 1.505171, -0.171265)",
        "(0.214078, 1.502936, -0.174415)",
        "(0.213084, 1.498179, -0.180543)",
        "(0.212113, 1.492980, -0.186080)",
        "(0.210797, 1.487741, -0.191170)",
        "(0.209388, 1.482341, -0.195532)",
        "(0.208764, 1.479591, -0.197578)",
        "(0.207834, 1.473889, -0.200900)",
        "(0.207000, 1.467901, -0.203398)",
        "(0.205943, 1.461904, -0.205157)",
        "(0.204934, 1.455935, -0.206597)",
        "(0.204376, 1.452939, -0.207209)",
        "(0.203436, 1.446890, -0.208150)",
        "(0.202721, 1.440878, -0.208757)",
        "(0.201823, 1.434917, -0.209273)",
        "(0.200991, 1.429104, -0.209644)",
        "(0.200477, 1.426275, -0.209768)",
        "(0.199484, 1.420631, -0.209882)",
        "(0.198651, 1.415313, -0.209721)",
        "(0.198046, 1.410240, -0.209252)",
        "(0.197541, 1.405287, -0.208314)",
        "(0.197308, 1.402853, -0.207582)",
        "(0.196674, 1.398003, -0.205735)",
        "(0.195983, 1.393354, -0.203393)",
        "(0.195470, 1.388916, -0.200628)",
        "(0.195046, 1.384602, -0.197331)",
        "(0.194851, 1.382504, -0.195394)",
        "(0.194420, 1.378338, -0.191094)",
        "(0.193973, 1.374435, -0.186312)",
        "(0.193702, 1.370921, -0.181125)",
        "(0.193593, 1.367730, -0.175439)",
        "(0.193588, 1.366278, -0.172361)",
        "(0.193487, 1.363411, -0.165747)",
        "(0.193374, 1.361023, -0.158725)",
        "(0.193438, 1.359182, -0.151425)",
        "(0.193551, 1.357806, -0.143643)",
        "(0.193648, 1.357302, -0.139524)",
        "(0.194031, 1.356444, -0.130890)",
        "(0.194427, 1.355968, -0.121778)",
        "(0.194868, 1.356255, -0.112725)",
        "(0.195297, 1.357294, -0.103798)",
        "(0.195390, 1.358135, -0.099477)",
        "(0.195476, 1.359886, -0.090673)",
        "(0.195582, 1.362371, -0.082040)",
        "(0.195663, 1.365578, -0.073653)",
        "(0.194866, 1.369419, -0.065487)",
        "(0.193941, 1.371726, -0.061585)",
        "(0.191030, 1.376604, -0.054254)",
        "(0.187591, 1.381201, -0.047841)",
        "(0.185250, 1.386952, -0.042318)",
        "(0.183233, 1.393186, -0.037318)",
        "(0.182228, 1.396309, -0.035045)",
        "(0.180332, 1.402698, -0.031014)",
        "(0.179019, 1.409456, -0.027867)",
        "(0.178538, 1.416511, -0.025572)",
        "(0.178348, 1.423626, -0.024079)",
        "(0.178152, 1.427173, -0.023577)",
        "(0.177580, 1.434229, -0.022964)",
        "(0.177478, 1.441569, -0.023410)",
        "(0.177574, 1.449121, -0.024670)",
        "(0.177310, 1.456523, -0.026320)",
        "(0.177142, 1.460130, -0.027399)",
        "(0.176901, 1.467071, -0.029977)",
        "(0.176572, 1.473560, -0.033120)",
        "(0.176046, 1.479632, -0.036838)",
        "(0.175349, 1.485098, -0.041001)",
        "(0.174960, 1.487474, -0.043246)",
        "(0.174048, 1.491678, -0.048034)",
        "(0.172967, 1.495052, -0.053292)",
        "(0.171529, 1.497527, -0.058852)",
        "(0.169886, 1.499294, -0.064762)",
        "(0.169011, 1.499901, -0.067810)",
        "(0.167077, 1.500671, -0.074009)",
        "(0.165216, 1.500754, -0.080518)",
        "(0.163399, 1.500114, -0.087262)",
        "(0.161707, 1.498785, -0.094296)",
        "(0.160809, 1.497866, -0.097908)",
        "(0.158814, 1.495812, -0.105304)",
        "(0.156931, 1.493326, -0.112759)",
        "(0.155293, 1.490383, -0.120025)",
        "(0.154007, 1.486960, -0.126936)",
        "(0.153427, 1.485071, -0.130243)",
        "(0.152115, 1.481120, -0.136715)",
        "(0.150860, 1.476797, -0.142885)",
        "(0.149838, 1.472179, -0.148617)",
        "(0.148944, 1.466993, -0.153632)",
        "(0.148597, 1.464281, -0.155888)",
        "(0.147958, 1.458740, -0.160102)",
        "(0.147241, 1.453226, -0.163988)",
        "(0.146876, 1.447763, -0.167544)",
        "(0.146711, 1.442126, -0.170500)",
        "(0.146625, 1.439279, -0.171713)",
        "(0.146475, 1.433607, -0.173749)",
        "(0.146334, 1.427931, -0.175150)",
        "(0.146400, 1.422400, -0.176038)",
        "(0.146610, 1.417121, -0.176269)",
        "(0.146686, 1.414541, -0.176052)",
        "(0.146720, 1.409448, -0.175092)",
        "(0.146720, 1.404660, -0.173377)",
        "(0.146828, 1.400152, -0.171020)",
        "(0.147058, 1.395872, -0.167967)",
        "(0.147295, 1.393845, -0.166056)",
        "(0.147751, 1.389878, -0.161689)",
        "(0.148324, 1.385944, -0.156383)",
        "(0.149012, 1.382084, -0.150336)",
        "(0.149717, 1.378307, -0.143784)",
        "(0.150011, 1.376490, -0.140411)",
        "(0.150433, 1.372947, -0.133622)",
        "(0.150934, 1.369666, -0.126757)",
        "(0.151508, 1.366742, -0.119992)",
        "(0.152268, 1.364266, -0.113294)",
        "(0.152617, 1.363099, -0.109960)",
        "(0.153215, 1.360731, -0.103388)",
        "(0.153792, 1.358589, -0.097165)",
        "(0.154483, 1.356892, -0.091306)",
        "(0.154881, 1.356279, -0.088556)",
        "(0.155581, 1.355257, -0.083308)",
        "(0.156301, 1.354783, -0.078536)",
        "(0.156869, 1.354922, -0.074246)",
        "(0.157667, 1.355778, -0.070500)",
        "(0.158502, 1.357220, -0.067199)",
        "(0.158950, 1.358165, -0.065690)",
        "(0.159856, 1.360420, -0.062835)",
        "(0.160719, 1.363072, -0.060239)",
        "(0.161621, 1.366263, -0.058073)",
        "(0.162443, 1.369924, -0.056335)",
        "(0.162770, 1.371898, -0.055589)",
        "(0.163346, 1.376073, -0.054281)",
        "(0.163666, 1.380570, -0.053254)",
        "(0.164024, 1.385470, -0.052458)",
        "(0.164263, 1.390813, -0.051990)",
        "(0.164297, 1.393553, -0.051836)",
        "(0.164353, 1.399283, -0.051775)",
        "(0.164247, 1.405104, -0.051795)",
        "(0.163786, 1.411073, -0.051924)",
        "(0.163461, 1.417236, -0.052143)",
        "(0.163353, 1.420389, -0.052319)",
        "(0.162893, 1.426558, -0.052549)",
        "(0.162183, 1.432560, -0.052590)",
        "(0.161285, 1.438401, -0.052463)",
        "(0.160846, 1.444252, -0.052372)",
        "(0.160643, 1.447171, -0.052280)",
        "(0.160016, 1.452828, -0.051991)",
        "(0.159109, 1.458340, -0.051791)",
        "(0.158131, 1.463842, -0.051884)",
        "(0.157307, 1.469249, -0.052394)",
        "(0.156909, 1.471876, -0.052772)",
        "(0.155785, 1.476917, -0.053704)",
        "(0.154488, 1.481519, -0.055067)",
        "(0.153227, 1.485947, -0.056776)",
        "(0.152280, 1.490081, -0.058996)",
        "(0.151862, 1.492016, -0.060201)",
        "(0.150944, 1.495465, -0.062678)",
        "(0.150013, 1.498317, -0.065302)",
        "(0.149157, 1.500747, -0.068170)",
        "(0.148480, 1.502924, -0.071388)",
        "(0.148052, 1.503754, -0.073153)",
        "(0.147207, 1.505179, -0.076794)",
        "(0.146490, 1.506211, -0.080720)",
        "(0.145775, 1.506922, -0.084808)",
        "(0.145213, 1.507235, -0.089013)",
        "(0.145001, 1.507190, -0.091118)",
        "(0.144641, 1.506785, -0.095273)",
        "(0.144042, 1.505927, -0.099316)",
        "(0.143519, 1.504848, -0.103467)",
        "(0.143322, 1.504215, -0.105554)",
        "(0.143001, 1.502662, -0.109738)",
        "(0.142696, 1.500592, -0.113914)",
        "(0.142349, 1.498295, -0.118063)",
        "(0.141920, 1.495573, -0.122074)",
        "(0.141499, 1.492557, -0.126025)",
        "(0.141318, 1.490926, -0.127959)",
        "(0.140876, 1.487545, -0.131807)",
        "(0.140345, 1.483993, -0.135501)",
        "(0.139824, 1.480245, -0.138950)",
        "(0.139386, 1.476353, -0.142121)",
        "(0.139247, 1.474427, -0.143629)",
        "(0.139126, 1.470588, -0.146505)",
        "(0.139307, 1.466555, -0.148952)",
        "(0.139764, 1.462217, -0.150807)",
        "(0.140408, 1.457773, -0.152190)",
        "(0.140767, 1.455573, -0.152751)",
        "(0.141363, 1.451038, -0.153589)",
        "(0.141927, 1.446280, -0.154116)",
        "(0.142359, 1.441463, -0.154465)",
        "(0.142425, 1.436635, -0.154611)",
        "(0.142344, 1.434240, -0.154616)",
        "(0.142276, 1.429562, -0.154562)",
        "(0.142400, 1.424946, -0.154245)",
        "(0.142584, 1.420332, -0.153544)",
        "(0.142787, 1.415769, -0.152387)",
        "(0.142928, 1.413532, -0.151611)",
        "(0.143398, 1.409126, -0.149765)",
        "(0.144094, 1.404862, -0.147387)",
        "(0.144785, 1.400604, -0.144242)",
        "(0.145485, 1.396340, -0.140359)",
        "(0.145848, 1.394286, -0.138231)",
        "(0.146709, 1.390410, -0.133731)",
        "(0.147714, 1.386755, -0.128522)",
        "(0.148755, 1.383197, -0.122357)",
        "(0.149807, 1.380080, -0.115721)",
        "(0.150380, 1.378828, -0.112477)",
        "(0.151632, 1.376647, -0.105712)",
        "(0.152941, 1.374788, -0.098324)",
        "(0.154168, 1.373616, -0.090906)",
        "(0.155504, 1.373277, -0.083672)",
        "(0.156182, 1.373384, -0.080041)",
        "(0.157412, 1.373944, -0.072920)",
        "(0.158371, 1.375167, -0.066190)",
        "(0.159127, 1.377283, -0.060025)",
        "(0.159621, 1.380344, -0.054692)",
        "(0.159798, 1.382236, -0.052403)",
        "(0.159770, 1.386503, -0.048425)",
        "(0.159298, 1.391437, -0.045319)",
        "(0.158454, 1.396818, -0.042825)",
        "(0.157485, 1.402589, -0.040781)",
        "(0.156822, 1.405553, -0.039896)",
        "(0.155217, 1.411441, -0.038273)",
        "(0.153509, 1.417312, -0.036970)",
        "(0.152007, 1.423298, -0.036185)",
        "(0.150738, 1.429562, -0.035999)",
        "(0.150123, 1.432706, -0.036031)",
        "(0.148592, 1.438738, -0.036247)",
        "(0.147322, 1.444725, -0.037021)",
        "(0.146349, 1.450901, -0.038611)",
        "(0.145224, 1.456929, -0.040484)",
        "(0.144609, 1.459849, -0.041596)",
        "(0.143644, 1.465539, -0.044255)",
        "(0.143021, 1.470934, -0.047403)",
        "(0.142642, 1.475955, -0.050845)",
        "(0.142457, 1.480481, -0.054586)",
        "(0.142388, 1.482486, -0.056619)",
        "(0.142209, 1.486170, -0.060988)",
        "(0.142020, 1.489498, -0.065830)",
        "(0.141868, 1.492386, -0.071052)",
        "(0.141794, 1.494826, -0.076555)",
        "(0.141767, 1.495836, -0.079430)",
        "(0.141834, 1.497468, -0.085374)",
        "(0.141914, 1.498346, -0.091539)",
        "(0.141638, 1.498594, -0.097840)",
        "(0.141286, 1.498383, -0.104351)",
        "(0.141179, 1.498119, -0.107699)",
        "(0.141114, 1.497227, -0.114319)",
        "(0.141053, 1.495739, -0.120725)",
        "(0.141008, 1.493636, -0.126898)",
        "(0.141042, 1.490992, -0.132962)",
        "(0.141120, 1.489428, -0.135924)",
        "(0.141171, 1.485837, -0.141670)",
        "(0.141184, 1.481576, -0.147099)",
        "(0.141078, 1.476715, -0.152347)",
        "(0.140924, 1.471378, -0.157501)",
        "(0.140845, 1.468499, -0.160020)",
        "(0.140698, 1.462510, -0.164879)",
        "(0.140531, 1.456150, -0.169363)",
        "(0.140180, 1.449454, -0.173429)",
        "(0.139939, 1.442510, -0.177028)",
        "(0.139853, 1.438997, -0.178633)",
        "(0.139723, 1.431901, -0.181485)",
        "(0.139643, 1.424728, -0.183844)",
        "(0.139636, 1.417586, -0.185662)",
        "(0.139616, 1.410612, -0.186744)",
        "(0.139598, 1.407257, -0.186959)",
        "(0.139636, 1.400712, -0.186839)",
        "(0.139831, 1.394513, -0.185849)",
        "(0.140074, 1.388676, -0.183919)",
        "(0.140472, 1.383270, -0.180868)",
        "(0.140686, 1.380714, -0.178802)",
        "(0.141136, 1.375916, -0.173895)",
        "(0.141908, 1.371624, -0.167867)",
        "(0.142739, 1.367827, -0.160992)",
        "(0.143603, 1.364617, -0.153377)",
        "(0.143983, 1.363140, -0.149181)",
        "(0.144682, 1.360156, -0.140162)",
        "(0.145428, 1.357450, -0.130770)",
        "(0.146212, 1.355258, -0.121628)",
        "(0.147010, 1.353785, -0.112609)",
        "(0.147448, 1.353365, -0.108183)",
        "(0.148076, 1.352581, -0.099384)",
        "(0.148633, 1.352099, -0.090752)",
        "(0.149155, 1.352599, -0.082875)",
        "(0.149425, 1.353388, -0.075390)",
        "(0.149452, 1.354004, -0.071959)",
        "(0.149444, 1.355552, -0.065488)",
        "(0.149477, 1.357655, -0.059602)",
        "(0.149289, 1.360219, -0.054473)",
        "(0.149045, 1.363200, -0.050052)",
        "(0.148849, 1.364787, -0.048092)",
        "(0.148440, 1.368176, -0.044685)",
        "(0.148023, 1.371823, -0.041863)",
        "(0.147511, 1.375815, -0.039563)",
        "(0.147213, 1.380173, -0.037714)",
        "(0.147070, 1.382509, -0.036980)",
        "(0.146697, 1.387427, -0.035796)",
        "(0.146217, 1.392660, -0.034963)",
        "(0.145771, 1.398090, -0.034416)",
        "(0.145279, 1.403742, -0.034224)",
        "(0.145003, 1.406703, -0.034313)",
        "(0.144472, 1.412796, -0.034672)",
        "(0.144151, 1.419063, -0.035329)",
        "(0.144050, 1.425379, -0.036219)",
        "(0.143963, 1.431893, -0.037677)",
        "(0.143920, 1.435154, -0.038565)",
        "(0.143869, 1.441676, -0.040610)",
        "(0.143848, 1.448087, -0.043028)",
        "(0.143786, 1.454334, -0.045880)",
        "(0.143796, 1.460379, -0.049144)",
        "(0.143788, 1.463273, -0.050927)",
        "(0.143726, 1.468808, -0.054711)",
        "(0.143702, 1.473964, -0.058902)",
        "(0.143631, 1.478725, -0.063354)",
        "(0.143634, 1.483004, -0.068220)",
        "(0.143625, 1.485041, -0.070742)",
        "(0.143561, 1.488668, -0.076006)",
        "(0.143408, 1.491780, -0.081350)",
        "(0.143238, 1.494161, -0.086888)",
        "(0.142952, 1.496142, -0.092580)",
        "(0.142728, 1.496849, -0.095477)",
        "(0.142158, 1.497928, -0.101425)",
        "(0.141698, 1.498610, -0.107673)",
        "(0.141339, 1.498750, -0.113999)",
        "(0.141021, 1.498300, -0.120418)",
        "(0.140953, 1.497903, -0.123683)",
        "(0.140955, 1.496905, -0.130252)",
        "(0.140871, 1.495393, -0.136792)",
        "(0.140976, 1.493316, -0.143221)",
        "(0.141154, 1.490665, -0.149501)",
        "(0.141232, 1.489124, -0.152606)",
        "(0.141353, 1.485801, -0.158817)",
        "(0.141528, 1.482005, -0.164978)",
        "(0.141670, 1.477564, -0.170810)",
        "(0.141601, 1.472617, -0.176376)",
        "(0.141557, 1.469985, -0.179036)",
        "(0.141344, 1.464434, -0.183949)",
        "(0.141028, 1.458389, -0.188210)",
        "(0.140526, 1.451837, -0.191891)",
        "(0.140111, 1.445004, -0.195163)",
        "(0.140027, 1.441574, -0.196650)",
        "(0.140005, 1.434766, -0.199138)",
        "(0.139945, 1.427693, -0.200757)",
        "(0.139757, 1.420303, -0.201518)",
        "(0.139428, 1.412872, -0.201341)",
        "(0.139268, 1.409253, -0.200974)",
        "(0.139156, 1.402330, -0.199958)",
        "(0.139119, 1.395887, -0.198277)",
        "(0.138961, 1.389697, -0.195743)",
        "(0.138877, 1.383850, -0.192482)",
        "(0.138941, 1.381113, -0.190588)",
        "(0.139151, 1.376065, -0.186332)",
        "(0.139425, 1.371313, -0.181358)",
        "(0.139763, 1.366731, -0.175775)",
        "(0.140185, 1.362319, -0.169574)",
        "(0.140414, 1.360298, -0.166420)",
        "(0.141148, 1.356519, -0.160017)",
        "(0.141900, 1.353219, -0.153565)",
        "(0.142542, 1.349779, -0.146228)",
        "(0.143268, 1.346432, -0.138408)",
        "(0.143677, 1.344918, -0.134414)",
        "(0.144412, 1.342039, -0.126184)",
        "(0.144870, 1.339451, -0.117805)",
        "(0.145310, 1.337410, -0.109511)",
        "(0.145711, 1.336059, -0.101559)",
        "(0.145888, 1.335778, -0.097795)",
        "(0.146123, 1.335921, -0.090609)",
        "(0.146269, 1.336697, -0.083643)",
        "(0.146269, 1.337722, -0.076625)",
        "(0.146392, 1.339425, -0.069825)",
        "(0.146448, 1.340600, -0.066636)",
        "(0.146492, 1.343203, -0.060560)",
        "(0.146439, 1.346256, -0.055030)",
        "(0.146191, 1.349885, -0.050103)",
        "(0.145742, 1.354056, -0.045630)",
        "(0.145528, 1.356396, -0.043689)",
        "(0.145028, 1.361603, -0.040410)",
        "(0.144407, 1.367463, -0.037768)",
        "(0.143941, 1.373922, -0.035685)",
        "(0.143693, 1.380954, -0.034249)",
        "(0.143563, 1.384663, -0.033798)",
        "(0.143431, 1.392196, -0.033199)",
        "(0.143509, 1.399668, -0.033062)",
        "(0.143548, 1.407114, -0.033622)",
        "(0.143579, 1.414606, -0.034995)",
        "(0.143619, 1.418326, -0.035991)",
        "(0.143611, 1.425623, -0.038296)",
        "(0.143741, 1.432719, -0.041144)",
        "(0.143751, 1.439605, -0.044647)",
        "(0.143829, 1.446343, -0.048928)",
        "(0.143944, 1.449585, -0.051335)",
        "(0.144140, 1.455680, -0.056340)",
        "(0.144372, 1.461276, -0.061825)",
        "(0.144676, 1.466386, -0.067865)",
        "(0.144717, 1.470876, -0.074323)",
        "(0.144655, 1.472902, -0.077765)",
        "(0.144646, 1.476684, -0.084962)",
        "(0.144839, 1.479928, -0.092481)",
        "(0.145235, 1.482471, -0.100151)",
        "(0.145837, 1.484345, -0.107929)",
        "(0.146185, 1.485006, -0.111884)",
        "(0.146676, 1.485914, -0.119758)",
        "(0.147065, 1.486268, -0.127640)",
        "(0.147631, 1.486104, -0.135408)",
        "(0.148141, 1.485283, -0.142926)",
        "(0.148283, 1.484575, -0.146585)",
        "(0.148608, 1.482789, -0.153807)",
        "(0.148721, 1.480548, -0.160852)",
        "(0.148733, 1.477884, -0.167640)",
        "(0.148731, 1.474814, -0.174082)",
        "(0.148757, 1.473126, -0.177153)",
        "(0.148713, 1.469487, -0.183046)",
        "(0.148777, 1.465587, -0.188656)",
        "(0.148750, 1.461424, -0.193950)",
        "(0.148728, 1.456869, -0.198581)",
        "(0.148777, 1.454326, -0.200484)",
        "(0.148607, 1.449266, -0.204305)",
        "(0.148384, 1.443959, -0.207515)",
        "(0.148415, 1.438615, -0.210311)",
        "(0.148612, 1.433134, -0.212501)",
        "(0.148688, 1.430304, -0.213311)",
        "(0.148793, 1.424406, -0.214604)",
        "(0.148721, 1.418181, -0.215425)",
        "(0.148423, 1.411692, -0.215802)",
        "(0.148006, 1.404849, -0.215380)",
        "(0.147739, 1.401407, -0.214875)",
        "(0.146989, 1.394413, -0.213297)",
        "(0.145993, 1.387294, -0.210689)",
        "(0.144966, 1.380279, -0.207018)",
        "(0.144057, 1.373612, -0.202099)",
        "(0.143612, 1.370435, -0.199289)",
        "(0.142814, 1.364670, -0.192806)",
        "(0.142184, 1.359715, -0.185969)",
        "(0.141442, 1.355487, -0.178825)",
        "(0.140662, 1.352072, -0.171216)",
        "(0.140313, 1.350613, -0.167315)",
        "(0.139843, 1.348275, -0.159508)",
        "(0.139547, 1.346765, -0.151472)",
        "(0.139494, 1.345890, -0.143067)",
        "(0.139502, 1.345649, -0.134594)",
        "(0.139518, 1.345834, -0.130458)",
        "(0.139657, 1.346800, -0.122445)",
        "(0.139957, 1.348697, -0.114799)",
        "(0.140304, 1.351167, -0.107355)",
        "(0.140554, 1.353988, -0.100109)",
        "(0.140664, 1.355812, -0.096690)",
        "(0.140994, 1.359822, -0.090040)",
        "(0.141454, 1.364749, -0.083825)",
        "(0.141795, 1.370050, -0.077967)",
        "(0.142151, 1.375889, -0.072618)",
        "(0.142368, 1.378962, -0.070094)",
        "(0.142865, 1.385273, -0.065138)",
        "(0.143300, 1.391640, -0.060381)",
        "(0.143828, 1.398010, -0.055978)",
        "(0.144302, 1.404466, -0.052217)",
        "(0.144465, 1.407733, -0.050664)",
        "(0.144766, 1.414370, -0.048226)",
        "(0.144908, 1.421187, -0.046667)",
        "(0.144933, 1.428111, -0.045799)",
        "(0.144909, 1.434808, -0.045266)",
        "(0.145068, 1.438106, -0.045192)",
        "(0.145236, 1.444501, -0.045224)",
        "(0.145356, 1.450709, -0.045603)",
        "(0.145577, 1.456978, -0.046650)",
        "(0.146080, 1.463147, -0.048410)",
        "(0.146284, 1.466137, -0.049466)",
        "(0.146596, 1.471873, -0.051995)",
        "(0.146857, 1.477359, -0.054932)",
        "(0.147202, 1.482339, -0.058514)",
        "(0.147611, 1.486908, -0.062395)",
        "(0.147690, 1.488899, -0.064543)",
        "(0.147774, 1.492680, -0.068994)",
        "(0.147766, 1.496025, -0.073861)",
        "(0.147746, 1.498948, -0.079135)",
        "(0.147654, 1.501463, -0.084853)",
        "(0.147602, 1.502487, -0.087930)",
        "(0.147444, 1.504109, -0.094259)",
        "(0.147246, 1.505074, -0.100778)",
        "(0.147068, 1.505489, -0.107504)",
        "(0.146921, 1.505403, -0.114538)",
        "(0.146880, 1.505116, -0.118176)",
        "(0.146861, 1.504023, -0.125624)",
        "(0.146683, 1.502583, -0.133272)",
        "(0.146308, 1.500556, -0.141338)",
        "(0.145950, 1.498131, -0.149548)",
        "(0.145755, 1.496698, -0.153628)",
        "(0.145466, 1.493521, -0.161656)",
        "(0.145098, 1.489996, -0.169543)",
        "(0.144809, 1.486286, -0.177313)",
        "(0.144702, 1.482460, -0.184843)",
        "(0.144671, 1.480480, -0.188445)",
        "(0.144786, 1.476320, -0.195240)",
        "(0.144971, 1.471988, -0.201362)",
        "(0.145287, 1.467642, -0.206975)",
        "(0.146000, 1.463345, -0.211950)",
        "(0.146480, 1.461177, -0.214091)",
        "(0.147493, 1.456575, -0.217673)",
        "(0.148400, 1.451630, -0.220340)",
        "(0.149035, 1.446425, -0.222201)",
        "(0.149558, 1.441071, -0.223321)",
        "(0.149870, 1.438374, -0.223607)",
        "(0.150420, 1.432893, -0.223826)",
        "(0.150652, 1.427219, -0.223494)",
        "(0.150510, 1.421479, -0.222605)",
        "(0.150335, 1.415763, -0.221153)",
        "(0.150302, 1.412982, -0.220227)",
        "(0.150293, 1.407527, -0.218004)",
        "(0.150065, 1.402129, -0.215018)",
        "(0.149660, 1.396703, -0.211063)",
        "(0.149043, 1.391374, -0.206419)",
        "(0.148803, 1.389055, -0.204204)",
        "(0.148600, 1.384611, -0.199534)",
        "(0.148558, 1.380287, -0.194161)",
        "(0.148378, 1.375824, -0.187982)",
        "(0.148318, 1.371575, -0.181623)",
        "(0.148450, 1.369625, -0.178494)",
        "(0.148844, 1.365983, -0.172220)",
        "(0.149138, 1.362461, -0.165952)",
        "(0.149368, 1.359088, -0.159859)",
        "(0.149636, 1.356018, -0.154104)",
        "(0.149872, 1.354696, -0.151375)",
        "(0.150543, 1.352481, -0.146037)",
        "(0.151286, 1.350403, -0.140655)",
        "(0.152002, 1.348466, -0.135279)",
        "(0.152825, 1.346984, -0.130206)",
        "(0.153175, 1.346402, -0.127760)",
        "(0.153990, 1.345400, -0.122689)",
        "(0.154842, 1.344663, -0.117371)",
        "(0.155427, 1.344347, -0.112296)",
        "(0.155808, 1.344414, -0.107470)",
        "(0.155899, 1.344611, -0.105105)",
        "(0.156241, 1.345187, -0.100218)",
        "(0.156615, 1.345951, -0.095262)",
        "(0.157022, 1.347064, -0.090570)",
        "(0.157280, 1.348533, -0.086234)",
        "(0.157322, 1.349342, -0.084153)",
        "(0.157390, 1.351031, -0.080067)",
        "(0.157335, 1.353015, -0.076254)",
        "(0.157154, 1.355336, -0.072723)",
        "(0.156959, 1.357957, -0.069395)",
        "(0.156818, 1.359375, -0.067771)",
        "(0.156428, 1.362538, -0.064687)",
        "(0.156055, 1.366225, -0.061887)",
        "(0.155832, 1.370425, -0.059322)",
        "(0.155530, 1.375051, -0.056884)",
        "(0.155440, 1.377509, -0.055737)",
        "(0.155339, 1.382626, -0.053598)",
        "(0.155173, 1.388040, -0.051815)",
        "(0.154909, 1.393667, -0.050384)",
        "(0.154582, 1.399543, -0.049321)",
        "(0.154411, 1.402656, -0.049035)",
        "(0.153784, 1.408769, -0.048397)",
        "(0.153050, 1.415035, -0.048119)",
        "(0.152222, 1.421368, -0.048184)",
        "(0.151360, 1.427717, -0.048506)",
        "(0.150953, 1.430837, -0.048740)",
        "(0.150341, 1.437015, -0.049446)",
        "(0.149628, 1.443152, -0.050625)",
        "(0.148908, 1.449288, -0.052380)",
        "(0.148220, 1.455300, -0.054714)",
        "(0.148001, 1.458243, -0.056162)",
        "(0.147666, 1.463930, -0.059444)",
        "(0.147338, 1.469151, -0.063085)",
        "(0.147086, 1.473935, -0.067024)",
        "(0.146805, 1.478132, -0.071370)",
        "(0.146638, 1.480015, -0.073740)",
        "(0.146359, 1.483563, -0.078802)",
        "(0.146066, 1.486777, -0.084422)",
        "(0.145675, 1.489585, -0.090463)",
        "(0.145423, 1.491953, -0.096878)",
        "(0.145310, 1.492942, -0.100205)",
        "(0.145016, 1.494596, -0.107025)",
        "(0.144791, 1.495806, -0.114169)",
        "(0.144627, 1.496537, -0.121511)",
        "(0.144528, 1.496812, -0.128994)",
        "(0.144511, 1.496717, -0.132776)",
        "(0.144475, 1.496244, -0.140388)",
        "(0.144352, 1.495288, -0.147995)",
        "(0.144195, 1.493932, -0.155452)",
        "(0.144129, 1.492059, -0.162674)",
        "(0.144167, 1.490955, -0.166223)",
        "(0.144228, 1.488339, -0.173049)",
        "(0.144218, 1.485340, -0.179705)",
        "(0.144342, 1.482140, -0.186420)",
        "(0.144744, 1.478683, -0.193065)",
        "(0.145029, 1.476824, -0.196253)",
        "(0.145514, 1.472725, -0.202263)",
        "(0.146006, 1.468200, -0.207823)",
        "(0.146657, 1.463244, -0.212916)",
        "(0.147353, 1.457797, -0.217451)",
        "(0.147735, 1.454880, -0.219481)",
        "(0.148696, 1.448785, -0.223123)",
        "(0.149947, 1.442204, -0.226226)",
        "(0.151350, 1.435315, -0.228810)",
        "(0.152834, 1.428344, -0.230846)",
        "(0.153583, 1.424787, -0.231575)",
        "(0.155045, 1.417604, -0.232714)",
        "(0.156456, 1.410495, -0.233093)",
        "(0.157458, 1.403574, -0.232749)",
        "(0.157908, 1.396796, -0.231476)",
        "(0.157989, 1.393560, -0.230445)",
        "(0.158208, 1.387489, -0.227690)",
        "(0.158303, 1.381925, -0.223890)",
        "(0.158369, 1.376963, -0.218943)",
        "(0.158375, 1.372587, -0.212811)",
        "(0.158217, 1.370605, -0.209269)",
        "(0.157774, 1.366940, -0.201485)",
        "(0.156990, 1.363963, -0.192847)",
        "(0.156225, 1.361696, -0.183440)",
        "(0.155452, 1.360038, -0.173212)",
        "(0.155078, 1.359276, -0.167790)",
        "(0.154175, 1.358093, -0.156364)",
        "(0.153238, 1.357242, -0.144812)",
        "(0.152380, 1.356862, -0.133074)",
        "(0.151533, 1.356842, -0.121718)",
        "(0.150998, 1.357114, -0.116305)",
        "(0.150009, 1.357941, -0.105798)",
        "(0.149083, 1.359552, -0.096171)",
        "(0.147822, 1.361857, -0.087276)",
        "(0.146422, 1.364821, -0.079128)",
        "(0.145803, 1.366620, -0.075333)",
        "(0.144733, 1.370758, -0.068302)",
        "(0.143984, 1.375709, -0.061927)",
        "(0.143974, 1.381841, -0.056645)",
        "(0.144022, 1.388519, -0.052237)",
        "(0.144152, 1.392298, -0.050568)",
        "(0.144565, 1.399918, -0.047459)",
        "(0.145089, 1.408027, -0.045378)",
        "(0.145630, 1.416488, -0.044139)",
        "(0.146324, 1.425302, -0.043743)",
        "(0.146782, 1.429799, -0.043861)",
        "(0.147657, 1.438781, -0.044393)",
        "(0.148743, 1.447699, -0.045385)",
        "(0.149961, 1.456501, -0.046903)",
        "(0.151333, 1.465208, -0.048965)",
        "(0.152001, 1.469412, -0.050170)",
        "(0.153126, 1.477520, -0.052807)",
        "(0.154124, 1.485257, -0.055948)",
        "(0.154993, 1.492540, -0.059634)",
        "(0.155856, 1.499245, -0.063908)",
        "(0.156297, 1.502299, -0.066305)",
        "(0.156972, 1.507888, -0.071439)",
        "(0.157543, 1.512700, -0.077003)",
        "(0.157920, 1.516628, -0.083008)",
        "(0.158211, 1.519694, -0.089483)",
        "(0.158276, 1.520868, -0.092913)",
        "(0.158320, 1.522691, -0.100130)",
        "(0.158289, 1.523752, -0.107901)",
        "(0.158103, 1.524094, -0.116105)",
        "(0.157617, 1.523811, -0.124640)",
        "(0.157289, 1.523417, -0.128989)",
        "(0.156659, 1.522242, -0.137758)",
        "(0.156256, 1.520599, -0.146636)",
        "(0.155890, 1.518522, -0.155615)",
        "(0.155619, 1.516157, -0.164560)",
        "(0.155629, 1.514794, -0.168987)",
        "(0.155755, 1.511795, -0.177668)",
        "(0.155587, 1.508304, -0.186107)",
        "(0.155424, 1.504438, -0.194365)",
        "(0.155700, 1.500344, -0.202473)",
        "(0.155824, 1.498112, -0.206352)",
        "(0.155922, 1.493089, -0.213868)",
        "(0.155849, 1.488032, -0.220432)",
        "(0.155980, 1.482731, -0.226597)",
        "(0.156526, 1.477035, -0.232301)",
        "(0.156801, 1.474021, -0.234909)",
        "(0.157222, 1.467769, -0.239774)",
        "(0.157821, 1.461229, -0.244080)",
        "(0.158562, 1.454197, -0.247664)",
        "(0.159037, 1.446830, -0.250685)",
        "(0.159192, 1.443036, -0.251908)",
        "(0.159377, 1.435292, -0.253937)",
        "(0.159624, 1.427291, -0.255228)",
        "(0.159886, 1.419268, -0.255955)",
        "(0.159770, 1.411447, -0.256224)",
        "(0.159662, 1.407711, -0.256078)",
        "(0.159458, 1.400526, -0.255143)",
        "(0.159264, 1.393651, -0.253050)",
        "(0.159147, 1.387258, -0.249754)",
        "(0.158779, 1.381324, -0.245471)",
        "(0.158531, 1.378554, -0.242998)",
        "(0.158091, 1.373289, -0.237565)",
        "(0.157626, 1.368365, -0.231167)",
        "(0.156918, 1.363592, -0.223854)",
        "(0.156195, 1.358949, -0.215781)",
        "(0.155889, 1.356765, -0.211476)",
        "(0.155384, 1.352643, -0.202581)",
        "(0.154940, 1.348727, -0.193396)",
        "(0.154546, 1.345016, -0.184096)",
        "(0.154386, 1.341616, -0.174698)",
        "(0.154242, 1.340037, -0.170059)",
        "(0.153961, 1.337103, -0.160817)",
        "(0.153653, 1.334453, -0.151782)",
        "(0.153400, 1.332315, -0.143083)",
        "(0.153316, 1.331013, -0.134749)",
        "(0.153372, 1.330770, -0.130762)",
        "(0.153513, 1.330790, -0.123099)",
        "(0.153621, 1.331516, -0.115888)",
        "(0.153703, 1.333011, -0.109178)",
        "(0.153811, 1.335389, -0.102868)",
        "(0.153830, 1.336945, -0.099880)",
        "(0.153876, 1.340473, -0.093959)",
        "(0.153917, 1.344623, -0.088141)",
        "(0.153912, 1.349401, -0.082552)",
        "(0.154025, 1.354888, -0.077225)",
        "(0.154102, 1.357881, -0.074681)",
        "(0.154122, 1.364338, -0.069850)",
        "(0.154220, 1.371506, -0.065475)",
        "(0.154362, 1.379251, -0.061574)",
        "(0.154379, 1.387493, -0.058122)",
        "(0.154415, 1.391910, -0.056703)",
        "(0.154619, 1.401036, -0.054351)",
        "(0.154989, 1.410467, -0.052698)",
        "(0.155550, 1.420102, -0.051636)",
        "(0.156453, 1.429910, -0.051165)",
        "(0.156982, 1.434863, -0.051150)",
        "(0.158107, 1.444659, -0.051430)",
        "(0.159031, 1.454237, -0.052113)",
        "(0.159914, 1.463576, -0.053294)",
        "(0.160766, 1.472580, -0.054903)",
        "(0.161214, 1.476910, -0.055828)",
        "(0.162191, 1.485252, -0.057923)",
        "(0.163165, 1.493199, -0.060457)",
        "(0.164068, 1.500649, -0.063358)",
        "(0.164792, 1.507452, -0.066636)",
        "(0.165069, 1.510567, -0.068472)",
        "(0.165558, 1.516335, -0.072429)",
        "(0.165729, 1.521439, -0.076886)",
        "(0.165680, 1.525790, -0.081626)",
        "(0.165451, 1.529481, -0.086616)",
        "(0.165382, 1.531086, -0.089234)",
        "(0.165447, 1.533898, -0.094699)",
        "(0.165261, 1.536145, -0.100397)",
        "(0.165117, 1.537852, -0.106427)",
        "(0.165185, 1.539115, -0.112857)",
        "(0.165316, 1.539510, -0.116162)",
        "(0.165454, 1.539922, -0.122840)",
        "(0.165480, 1.539647, -0.129507)",
        "(0.165278, 1.538777, -0.136076)",
        "(0.164948, 1.537250, -0.142656)",
        "(0.164910, 1.536424, -0.146076)",
        "(0.164835, 1.534520, -0.152903)",
        "(0.164474, 1.531959, -0.159523)",
        "(0.164008, 1.529067, -0.165883)",
        "(0.163576, 1.525653, -0.171975)",
        "(0.163414, 1.523825, -0.174981)",
        "(0.162944, 1.519817, -0.180778)",
        "(0.162226, 1.515485, -0.186315)",
        "(0.161384, 1.510873, -0.191572)",
        "(0.160797, 1.505864, -0.196389)",
        "(0.160551, 1.503293, -0.198717)",
        "(0.160069, 1.497984, -0.203115)",
        "(0.159480, 1.492393, -0.207151)",
        "(0.158842, 1.486587, -0.210732)",
        "(0.158191, 1.480555, -0.213947)",
        "(0.157854, 1.477474, -0.215490)",
        "(0.157184, 1.471259, -0.218514)",
        "(0.156381, 1.464907, -0.221347)",
        "(0.155554, 1.458300, -0.223889)",
        "(0.154888, 1.451591, -0.226325)",
        "(0.154647, 1.448299, -0.227518)",
        "(0.154258, 1.441854, -0.229614)",
        "(0.153830, 1.435422, -0.231300)",
        "(0.153414, 1.429062, -0.232567)",
        "(0.153102, 1.422865, -0.233648)",
        "(0.152915, 1.419829, -0.234068)",
        "(0.152485, 1.413860, -0.234640)",
        "(0.152138, 1.408061, -0.234646)",
        "(0.151979, 1.402390, -0.233796)",
        "(0.151960, 1.396520, -0.231837)",
        "(0.152018, 1.393453, -0.230417)",
        "(0.152181, 1.387018, -0.226374)",
        "(0.152241, 1.380303, -0.221567)",
        "(0.152331, 1.373544, -0.216231)",
        "(0.152223, 1.366847, -0.210589)",
        "(0.152072, 1.363564, -0.207710)",
        "(0.151717, 1.357293, -0.201581)",
        "(0.151424, 1.351594, -0.194978)",
        "(0.151286, 1.346415, -0.188080)",
        "(0.151181, 1.341888, -0.180710)",
        "(0.151083, 1.339965, -0.176876)",
        "(0.150724, 1.336603, -0.169207)",
        "(0.150288, 1.334269, -0.161185)",
        "(0.149977, 1.332489, -0.152745)",
        "(0.149903, 1.331263, -0.143836)",
        "(0.149903, 1.330928, -0.139294)",
        "(0.149824, 1.330571, -0.130206)",
        "(0.149748, 1.330877, -0.121256)",
        "(0.149687, 1.331829, -0.112566)",
        "(0.149379, 1.333374, -0.104225)",
        "(0.149187, 1.334393, -0.100187)",
        "(0.148739, 1.337016, -0.092594)",
        "(0.148316, 1.340592, -0.085684)",
        "(0.147921, 1.345060, -0.079462)",
        "(0.147604, 1.350034, -0.073760)",
        "(0.147444, 1.352728, -0.071161)",
        "(0.146856, 1.358536, -0.066516)",
        "(0.145860, 1.364969, -0.062613)",
        "(0.145125, 1.372124, -0.059320)",
        "(0.144668, 1.380095, -0.056779)",
        "(0.144399, 1.384097, -0.055548)",
        "(0.144018, 1.392768, -0.053829)",
        "(0.143747, 1.401823, -0.052437)",
        "(0.143761, 1.411270, -0.051549)",
        "(0.144124, 1.420875, -0.051070)",
        "(0.144357, 1.425720, -0.050961)",
        "(0.144788, 1.435435, -0.050827)",
        "(0.145425, 1.445248, -0.051002)",
        "(0.146456, 1.455145, -0.051591)",
        "(0.147546, 1.464887, -0.052455)",
        "(0.148012, 1.469678, -0.052983)",
        "(0.148947, 1.479210, -0.054420)",
        "(0.149877, 1.488685, -0.056609)",
        "(0.150794, 1.497155, -0.059372)",
        "(0.151655, 1.505308, -0.062858)",
        "(0.152067, 1.509185, -0.064876)",
        "(0.152679, 1.516490, -0.069298)",
        "(0.153150, 1.523134, -0.074323)",
        "(0.153344, 1.528910, -0.080001)",
        "(0.153178, 1.533774, -0.086246)",
        "(0.153006, 1.535786, -0.089569)",
        "(0.152466, 1.539278, -0.096548)",
        "(0.151841, 1.541831, -0.104055)",
        "(0.151173, 1.543419, -0.111885)",
        "(0.150479, 1.544036, -0.119913)",
        "(0.149946, 1.543946, -0.123997)",
        "(0.148888, 1.543383, -0.132352)",
        "(0.148096, 1.542326, -0.140927)",
        "(0.147577, 1.540756, -0.149494)",
        "(0.147207, 1.538544, -0.157646)",
        "(0.147035, 1.537133, -0.161505)",
        "(0.146795, 1.533964, -0.168986)",
        "(0.146592, 1.530379, -0.176084)",
        "(0.146165, 1.526519, -0.182831)",
        "(0.145888, 1.522254, -0.188837)",
        "(0.145837, 1.519892, -0.191454)",
        "(0.145729, 1.514864, -0.196162)",
        "(0.145607, 1.509500, -0.200364)",
        "(0.145550, 1.503758, -0.204091)",
        "(0.145575, 1.497593, -0.207345)",
        "(0.145546, 1.494397, -0.208871)",
        "(0.145419, 1.487945, -0.211737)",
        "(0.145250, 1.481306, -0.214310)",
        "(0.145051, 1.474590, -0.216624)",
        "(0.144737, 1.467905, -0.218779)",
        "(0.144473, 1.464572, -0.219698)",
        "(0.143606, 1.457806, -0.220913)",
        "(0.142516, 1.450942, -0.220938)",
        "(0.141125, 1.444076, -0.220022)",
        "(0.139804, 1.437550, -0.218538)",
        "(0.139469, 1.434637, -0.217722)",
        "(0.139196, 1.429393, -0.216159)",
        "(0.139184, 1.424810, -0.214319)",
        "(0.139098, 1.420416, -0.211884)",
        "(0.138976, 1.416013, -0.208745)",
        "(0.138881, 1.413866, -0.207078)",
        "(0.138954, 1.409855, -0.203713)",
        "(0.139106, 1.405925, -0.200253)",
        "(0.139034, 1.401810, -0.196518)",
        "(0.138889, 1.397585, -0.192669)",
        "(0.138908, 1.395532, -0.190678)",
        "(0.139078, 1.391577, -0.186692)",
        "(0.139236, 1.387532, -0.182367)",
        "(0.139325, 1.383208, -0.177541)",
        "(0.139432, 1.378936, -0.172374)",
        "(0.139501, 1.376888, -0.169653)",
        "(0.139740, 1.372960, -0.163976)",
        "(0.140223, 1.369201, -0.157884)",
        "(0.140771, 1.365681, -0.151506)",
        "(0.140995, 1.362652, -0.145112)",
        "(0.141079, 1.361399, -0.141910)",
        "(0.141451, 1.359270, -0.135378)",
        "(0.141904, 1.357542, -0.128555)",
        "(0.142280, 1.356228, -0.121719)",
        "(0.142714, 1.355575, -0.115006)",
        "(0.143016, 1.355408, -0.111651)",
        "(0.143464, 1.355258, -0.104956)",
        "(0.143710, 1.355694, -0.098507)",
        "(0.144175, 1.356792, -0.092379)",
        "(0.144728, 1.358152, -0.086351)",
        "(0.145009, 1.358813, -0.083326)",
        "(0.145543, 1.360216, -0.077507)",
        "(0.145733, 1.361892, -0.072346)",
        "(0.145696, 1.363948, -0.067888)",
        "(0.145562, 1.366726, -0.064423)",
        "(0.145347, 1.368405, -0.063092)",
        "(0.145069, 1.372053, -0.060617)",
        "(0.144561, 1.376119, -0.058347)",
        "(0.144065, 1.380842, -0.056428)",
        "(0.143620, 1.386275, -0.055000)",
        "(0.143414, 1.389261, -0.054492)",
        "(0.143072, 1.395625, -0.053775)",
        "(0.142619, 1.402372, -0.053235)",
        "(0.142138, 1.409379, -0.052745)",
        "(0.141725, 1.416718, -0.052469)",
        "(0.141487, 1.420480, -0.052417)",
        "(0.141098, 1.428139, -0.052357)",
        "(0.140901, 1.436040, -0.052324)",
        "(0.140908, 1.444304, -0.052436)",
        "(0.140917, 1.452872, -0.052835)",
        "(0.140982, 1.457263, -0.053182)",
        "(0.141185, 1.466114, -0.054027)",
        "(0.141507, 1.475054, -0.055311)",
        "(0.142197, 1.483847, -0.057074)",
        "(0.142874, 1.492119, -0.058914)",
        "(0.143159, 1.496057, -0.059899)",
        "(0.143818, 1.503532, -0.062372)",
        "(0.144725, 1.510486, -0.065337)",
        "(0.145223, 1.516459, -0.068704)",
        "(0.145528, 1.521859, -0.072459)",
        "(0.145578, 1.524226, -0.074615)",
        "(0.145535, 1.528303, -0.079394)",
        "(0.145663, 1.531712, -0.084796)",
        "(0.145667, 1.534382, -0.090870)",
        "(0.145605, 1.535324, -0.094208)",
        "(0.145410, 1.536928, -0.101061)",
        "(0.145213, 1.537763, -0.108523)",
        "(0.144982, 1.538057, -0.116495)",
        "(0.144802, 1.537832, -0.124885)",
        "(0.144600, 1.537113, -0.133544)",
        "(0.144502, 1.536391, -0.137970)",
        "(0.144321, 1.534723, -0.146768)",
        "(0.144328, 1.532497, -0.155632)",
        "(0.144432, 1.529683, -0.164553)",
        "(0.144662, 1.526392, -0.173318)",
        "(0.144664, 1.524549, -0.177580)",
        "(0.144702, 1.520526, -0.185840)",
        "(0.145025, 1.515875, -0.193596)",
        "(0.145395, 1.510920, -0.200978)",
        "(0.145913, 1.505453, -0.207675)",
        "(0.146166, 1.502583, -0.210781)",
        "(0.146845, 1.496736, -0.216690)",
        "(0.147931, 1.490869, -0.221901)",
        "(0.148877, 1.484755, -0.226316)",
        "(0.149552, 1.478638, -0.230179)",
        "(0.149913, 1.475630, -0.231882)",
        "(0.150866, 1.469689, -0.234907)",
        "(0.151561, 1.463498, -0.237251)",
        "(0.151862, 1.457151, -0.238976)",
        "(0.151775, 1.450703, -0.240361)",
        "(0.151772, 1.447453, -0.240919)",
        "(0.151972, 1.440936, -0.241805)",
        "(0.152195, 1.434401, -0.242416)",
        "(0.152456, 1.427726, -0.242787)",
        "(0.152635, 1.421056, -0.242863)",
        "(0.152589, 1.417784, -0.242771)",
        "(0.152334, 1.411250, -0.242317)",
        "(0.152159, 1.404841, -0.241459)",
        "(0.151845, 1.398613, -0.240113)",
        "(0.151058, 1.392347, -0.238182)",
        "(0.150513, 1.389176, -0.236875)",
        "(0.149419, 1.382748, -0.233591)",
        "(0.148229, 1.376353, -0.229404)",
        "(0.147040, 1.370069, -0.224525)",
        "(0.145853, 1.363883, -0.219286)",
        "(0.145224, 1.360911, -0.216589)",
        "(0.144113, 1.355507, -0.211170)",
        "(0.143254, 1.350648, -0.205507)",
        "(0.142386, 1.345897, -0.199383)",
        "(0.141942, 1.341619, -0.192821)",
        "(0.141812, 1.339805, -0.189572)",
        "(0.141623, 1.336802, -0.183139)",
        "(0.141675, 1.334639, -0.176410)",
        "(0.141815, 1.332994, -0.169083)",
        "(0.142027, 1.331969, -0.161155)",
        "(0.142120, 1.331801, -0.157382)",
        "(0.142493, 1.331975, -0.149791)",
        "(0.142866, 1.332641, -0.142130)",
        "(0.143347, 1.334011, -0.134422)",
        "(0.144113, 1.336088, -0.126489)",
        "(0.144544, 1.337418, -0.122402)",
        "(0.145407, 1.340287, -0.114035)",
        "(0.146069, 1.343472, -0.105627)",
        "(0.146709, 1.347545, -0.097661)",
        "(0.147202, 1.352589, -0.090236)",
        "(0.147452, 1.355131, -0.086611)",
        "(0.147993, 1.361164, -0.080142)",
        "(0.148682, 1.368861, -0.075032)",
        "(0.149675, 1.377900, -0.070596)",
        "(0.150487, 1.387155, -0.066356)",
        "(0.150770, 1.391808, -0.064328)",
        "(0.151010, 1.401357, -0.060679)",
        "(0.151202, 1.411353, -0.057705)",
        "(0.151156, 1.421228, -0.055029)",
        "(0.150959, 1.431016, -0.052858)",
        "(0.150923, 1.435935, -0.052101)",
        "(0.150804, 1.445702, -0.051166)",
        "(0.150579, 1.455359, -0.051059)",
        "(0.150305, 1.464649, -0.051803)",
        "(0.150158, 1.473466, -0.053370)",
        "(0.150101, 1.477690, -0.054492)",
        "(0.149783, 1.485716, -0.057332)",
        "(0.149523, 1.493108, -0.061166)",
        "(0.149090, 1.499672, -0.065973)",
        "(0.148292, 1.505315, -0.071787)",
        "(0.147817, 1.507762, -0.075124)",
        "(0.146806, 1.512114, -0.082378)",
        "(0.145630, 1.515709, -0.090182)",
        "(0.144404, 1.518366, -0.098779)",
        "(0.143367, 1.520346, -0.107787)",
        "(0.142784, 1.520776, -0.112510)",
        "(0.141603, 1.521389, -0.121947)",
        "(0.140769, 1.521139, -0.131589)",
        "(0.140269, 1.520311, -0.141252)",
        "(0.139852, 1.518968, -0.150825)",
        "(0.139661, 1.518012, -0.155533)",
        "(0.139190, 1.515813, -0.164706)",
        "(0.138967, 1.513263, -0.173486)",
        "(0.139067, 1.510404, -0.181789)",
        "(0.139426, 1.507172, -0.189484)",
        "(0.139649, 1.505367, -0.193046)",
        "(0.140065, 1.501477, -0.199767)",
        "(0.140394, 1.497382, -0.205963)",
        "(0.140916, 1.493123, -0.211408)",
        "(0.141575, 1.488432, -0.216000)",
        "(0.141867, 1.485941, -0.218000)",
        "(0.142384, 1.480904, -0.221800)",
        "(0.142805, 1.475938, -0.225288)",
        "(0.143055, 1.470844, -0.228267)",
        "(0.143193, 1.465402, -0.230730)",
        "(0.143225, 1.462569, -0.231864)",
        "(0.143433, 1.456876, -0.234020)",
        "(0.143597, 1.451134, -0.236117)",
        "(0.143835, 1.445357, -0.237901)",
        "(0.143985, 1.439396, -0.239111)",
        "(0.143920, 1.436352, -0.239469)",
        "(0.143738, 1.430317, -0.239782)",
        "(0.143264, 1.424455, -0.239578)",
        "(0.142520, 1.418793, -0.238671)",
        "(0.141696, 1.413239, -0.236787)",
        "(0.141347, 1.410561, -0.235402)",
        "(0.140865, 1.405534, -0.232097)",
        "(0.140397, 1.400896, -0.228221)",
        "(0.139925, 1.396465, -0.223896)",
        "(0.139425, 1.392110, -0.219159)",
        "(0.139094, 1.389954, -0.216625)",
        "(0.138438, 1.385703, -0.211336)",
        "(0.137848, 1.381459, -0.205465)",
        "(0.137316, 1.377327, -0.199137)",
        "(0.137062, 1.373479, -0.192398)",
        "(0.136915, 1.371619, -0.188826)",
        "(0.136643, 1.367943, -0.180980)",
        "(0.136361, 1.364526, -0.172745)",
        "(0.136335, 1.361526, -0.164446)",
        "(0.136426, 1.358943, -0.156151)",
        "(0.136506, 1.357950, -0.151938)",
        "(0.136705, 1.355944, -0.143091)",
        "(0.136929, 1.354083, -0.133848)",
        "(0.137449, 1.352735, -0.124746)",
        "(0.138109, 1.351799, -0.115801)",
        "(0.138451, 1.351379, -0.111245)",
        "(0.139200, 1.350603, -0.102134)",
        "(0.139930, 1.350307, -0.093485)",
        "(0.140693, 1.350617, -0.085437)",
        "(0.141381, 1.351676, -0.077996)",
        "(0.141689, 1.352579, -0.074605)",
        "(0.142161, 1.354911, -0.068307)",
        "(0.142515, 1.357945, -0.062599)",
        "(0.142767, 1.362249, -0.057858)",
        "(0.142999, 1.367290, -0.053527)",
        "(0.143136, 1.370119, -0.051616)",
        "(0.143390, 1.376405, -0.048319)",
        "(0.143624, 1.383528, -0.045667)",
        "(0.143781, 1.391119, -0.043487)",
        "(0.144038, 1.399192, -0.041947)",
        "(0.144262, 1.403526, -0.041512)",
        "(0.144516, 1.412332, -0.040771)",
        "(0.144720, 1.421552, -0.040627)",
        "(0.144825, 1.430729, -0.040616)",
        "(0.144967, 1.439913, -0.040893)",
        "(0.145038, 1.444481, -0.041175)"
    ],
    "rightHandRotations": [
        "(41.624170, 266.545200, 340.033400)",
        "(41.625400, 266.451500, 340.120900)",
        "(41.596780, 266.365100, 340.231700)",
        "(41.614670, 266.355400, 340.255700)",
        "(41.628250, 266.338300, 340.266700)",
        "(41.614150, 266.354300, 340.276700)",
        "(41.601250, 266.375900, 340.256100)",
        "(41.606370, 266.367500, 340.237600)",
        "(41.603400, 266.257800, 340.195100)",
        "(41.569690, 266.108900, 340.183400)",
        "(41.474560, 265.968000, 340.124400)",
        "(41.481920, 265.990000, 340.127000)",
        "(41.196050, 265.904300, 339.881200)",
        "(40.271980, 265.603800, 339.493700)",
        "(38.942200, 265.200800, 339.116600)",
        "(37.410160, 265.128800, 338.678400)",
        "(36.794800, 265.224700, 338.498600)",
        "(35.805730, 265.616000, 338.542700)",
        "(34.165240, 265.603500, 338.659700)",
        "(30.795160, 264.671300, 338.796300)",
        "(27.877210, 264.147200, 339.028100)",
        "(26.678040, 264.065100, 338.883000)",
        "(24.653200, 264.116400, 338.120000)",
        "(22.452140, 264.506900, 337.580200)",
        "(19.494070, 264.239200, 337.738000)",
        "(15.654610, 262.676800, 338.561200)",
        "(13.524370, 261.719500, 338.912900)",
        "(9.452669, 260.869600, 338.876600)",
        "(6.410370, 261.103600, 337.814200)",
        "(3.770382, 261.764500, 336.356900)",
        "(0.521370, 261.925400, 335.732500)",
        "(358.701500, 261.760000, 335.583700)",
        "(354.967800, 261.302700, 334.960300)",
        "(351.578000, 261.550400, 333.345500)",
        "(348.468100, 262.514400, 330.371700)",
        "(345.115900, 264.046300, 327.709500)",
        "(343.587100, 264.741000, 326.673200)",
        "(341.224500, 266.012000, 324.544900)",
        "(340.671700, 267.613300, 321.321300)",
        "(341.586700, 269.744300, 315.768800)",
        "(341.099900, 271.453000, 310.128700)",
        "(340.350300, 271.733200, 308.550900)",
        "(338.367500, 271.143600, 307.959400)",
        "(337.089800, 270.926700, 305.416500)",
        "(335.121200, 270.547100, 300.915400)",
        "(331.292000, 269.046900, 299.142900)",
        "(329.093700, 268.071300, 299.711900)",
        "(325.178300, 266.030400, 301.177500)",
        "(322.432300, 263.980800, 302.194800)",
        "(320.443000, 262.952800, 301.274100)",
        "(319.043400, 262.853500, 299.196300)",
        "(318.435200, 262.946500, 298.344500)",
        "(317.476300, 263.471200, 297.070100)",
        "(316.607300, 264.070500, 296.353900)",
        "(315.559000, 264.965900, 294.200500)",
        "(314.276400, 265.816100, 291.450600)",
        "(313.735500, 266.099600, 290.677100)",
        "(312.654400, 266.454400, 290.416600)",
        "(311.520600, 266.582900, 291.011900)",
        "(310.158800, 266.438400, 291.673700)",
        "(308.970900, 266.405800, 292.330700)",
        "(308.478500, 266.410600, 292.715100)",
        "(308.009700, 266.537000, 293.835700)",
        "(307.223400, 265.970700, 295.927000)",
        "(305.337300, 265.150700, 298.844400)",
        "(302.985900, 265.193800, 302.005000)",
        "(301.673400, 265.320900, 303.616000)",
        "(298.870700, 263.822000, 308.652500)",
        "(296.387800, 259.884200, 317.764500)",
        "(292.839000, 255.979200, 327.075400)",
        "(289.222200, 252.860000, 334.288100)",
        "(287.770600, 251.428500, 337.457100)",
        "(285.936300, 247.777700, 345.423400)",
        "(284.615900, 242.318200, 355.901000)",
        "(282.802000, 239.073000, 1.985036)",
        "(281.028700, 241.682300, 0.103095)",
        "(280.327100, 246.018300, 356.081500)",
        "(279.562100, 252.322000, 351.399700)",
        "(279.351100, 249.900400, 357.815700)",
        "(279.258100, 245.636300, 4.645600)",
        "(278.965500, 249.497200, 1.184484)",
        "(278.802300, 255.900500, 355.035800)",
        "(278.828200, 265.175700, 346.451500)",
        "(278.979000, 267.286100, 344.819800)",
        "(279.480000, 267.205100, 346.293000)",
        "(279.804500, 271.062500, 343.597400)",
        "(280.037500, 272.808200, 342.038500)",
        "(280.647300, 276.578700, 338.479200)",
        "(280.862200, 279.075300, 336.732600)",
        "(281.214900, 278.118900, 339.046500)",
        "(281.763000, 281.942700, 336.655100)",
        "(282.193200, 285.314600, 333.726400)",
        "(283.364900, 292.561100, 327.056100)",
        "(284.718800, 299.642400, 320.822000)",
        "(286.363300, 305.159700, 316.214300)",
        "(288.733500, 307.425200, 314.663800)",
        "(289.766200, 307.655300, 314.534300)",
        "(291.038400, 306.718400, 315.346100)",
        "(291.538500, 303.344100, 319.356000)",
        "(291.892800, 298.856700, 323.889500)",
        "(292.373200, 294.642000, 326.563000)",
        "(292.547500, 292.814100, 327.474700)",
        "(292.517700, 289.180000, 329.494800)",
        "(292.251800, 284.849800, 332.512200)",
        "(292.147000, 280.523300, 335.400900)",
        "(291.997900, 277.964200, 336.618300)",
        "(291.847700, 277.203500, 336.604200)",
        "(291.504200, 276.107800, 336.088800)",
        "(290.896800, 275.284100, 335.515900)",
        "(290.082400, 273.840800, 335.853400)",
        "(289.188100, 272.494100, 336.293200)",
        "(288.767800, 271.666400, 336.703000)",
        "(287.798200, 270.144700, 337.597700)",
        "(286.719100, 268.713700, 338.482500)",
        "(285.793500, 267.484200, 339.395100)",
        "(284.974500, 266.205600, 340.486000)",
        "(284.523300, 265.870900, 340.784400)",
        "(283.611700, 265.640900, 341.048400)",
        "(282.626100, 266.532100, 340.266800)",
        "(281.728100, 267.775600, 339.116400)",
        "(280.667200, 269.348600, 337.613400)",
        "(280.169200, 270.275700, 336.764800)",
        "(279.293200, 272.659300, 334.669700)",
        "(278.587200, 275.113200, 332.512800)",
        "(277.720800, 277.399200, 330.628100)",
        "(276.849500, 279.427300, 329.268000)",
        "(276.493000, 280.821400, 328.240500)",
        "(275.846400, 283.640000, 326.101600)",
        "(275.209700, 288.121300, 322.370200)",
        "(274.665600, 295.421300, 315.708300)",
        "(274.347500, 303.412500, 308.446000)",
        "(274.259500, 306.742900, 305.535600)",
        "(274.085000, 314.844900, 298.184700)",
        "(274.014600, 321.166600, 292.571800)",
        "(274.020300, 328.824800, 285.557500)",
        "(274.038200, 332.165600, 282.530400)",
        "(273.923500, 334.500100, 280.758500)",
        "(273.436300, 327.681500, 288.468100)",
        "(273.163800, 322.431800, 294.982300)",
        "(273.121000, 329.084600, 288.287500)",
        "(273.387800, 341.637900, 275.190200)",
        "(274.309500, 347.028700, 268.763100)",
        "(274.649000, 333.965500, 280.588100)",
        "(274.811700, 329.210900, 284.593800)",
        "(274.674500, 338.669300, 274.572400)",
        "(274.185200, 345.275100, 268.165100)",
        "(273.742000, 3.180101, 251.746000)",
        "(274.403400, 16.028950, 240.232800)",
        "(275.466900, 14.969510, 241.517000)",
        "(276.477300, 11.296730, 245.383900)",
        "(277.316600, 9.995759, 247.409000)",
        "(277.487300, 10.131320, 247.755000)",
        "(278.000900, 11.683380, 247.484100)",
        "(278.568500, 13.787900, 246.525600)",
        "(278.732000, 14.611090, 246.818400)",
        "(278.758700, 14.208240, 248.530100)",
        "(278.870500, 14.069380, 249.219000)",
        "(279.098200, 12.432450, 251.770200)",
        "(279.211700, 11.308380, 253.789600)",
        "(279.280600, 10.638060, 255.502800)",
        "(279.330300, 9.114292, 258.026100)",
        "(279.379500, 8.185233, 259.424500)",
        "(279.505600, 6.155591, 262.229800)",
        "(279.592600, 3.290214, 265.810800)",
        "(279.580700, 0.262787, 269.461900)",
        "(279.565000, 357.093100, 273.304300)",
        "(279.559600, 355.304000, 275.427000)",
        "(279.482400, 350.506300, 280.862700)",
        "(279.591200, 345.207800, 286.813700)",
        "(279.935000, 341.406500, 291.022100)",
        "(280.326000, 337.028400, 295.523600)",
        "(280.447200, 334.555500, 298.073200)",
        "(280.726000, 329.933700, 303.011700)",
        "(281.025300, 325.519300, 307.647300)",
        "(281.366900, 320.417200, 312.764600)",
        "(281.953900, 314.937100, 318.254600)",
        "(282.325600, 312.166000, 320.979100)",
        "(283.137100, 307.639600, 325.305500)",
        "(284.108200, 304.081100, 328.537200)",
        "(285.420600, 301.410600, 330.769100)",
        "(286.097200, 300.322800, 331.528700)",
        "(287.365700, 297.934100, 333.136500)",
        "(288.169300, 295.263400, 335.342200)",
        "(288.950500, 294.032700, 336.457200)",
        "(290.158200, 292.972200, 336.670200)",
        "(291.637400, 291.908400, 336.675600)",
        "(292.179500, 291.133000, 336.963400)",
        "(292.972500, 289.874200, 337.740500)",
        "(293.775200, 289.676600, 337.538900)",
        "(295.301100, 290.027200, 335.951100)",
        "(296.679000, 289.349700, 335.066700)",
        "(297.180500, 289.229000, 334.624400)",
        "(297.892600, 289.450700, 333.359400)",
        "(298.745200, 289.528400, 331.698100)",
        "(299.539400, 288.477800, 331.100000)",
        "(299.810400, 287.585900, 331.334400)",
        "(300.033500, 285.936100, 332.181900)",
        "(300.282700, 284.827600, 331.860800)",
        "(300.778400, 283.821900, 331.018000)",
        "(301.103500, 282.337600, 331.133600)",
        "(301.272000, 281.390300, 330.772300)",
        "(301.450800, 280.879200, 330.419400)",
        "(301.765000, 279.361400, 330.042100)",
        "(301.456900, 277.705500, 330.576300)",
        "(301.001700, 276.439500, 330.981400)",
        "(300.927900, 275.130600, 330.986400)",
        "(300.883400, 274.472400, 330.886700)",
        "(300.676400, 272.985500, 330.983100)",
        "(300.116600, 272.366700, 330.826100)",
        "(299.645600, 271.804100, 330.381600)",
        "(299.156000, 270.628000, 330.642100)",
        "(298.826700, 270.059000, 330.952400)",
        "(298.207600, 268.985200, 331.424100)",
        "(297.689200, 267.744100, 331.868000)",
        "(297.092900, 266.337100, 332.623700)",
        "(296.752000, 265.621600, 333.064500)",
        "(296.131900, 264.047500, 334.051600)",
        "(295.417200, 263.125900, 334.503500)",
        "(294.619400, 261.941400, 335.356300)",
        "(293.697100, 260.778900, 336.186200)",
        "(292.784200, 259.792400, 336.591000)",
        "(292.341000, 259.415300, 336.736400)",
        "(291.334400, 259.398700, 336.522200)",
        "(290.223100, 258.561300, 337.086500)",
        "(289.103800, 257.840200, 337.822200)",
        "(287.871000, 257.549200, 338.043000)",
        "(287.248400, 257.346200, 338.208600)",
        "(286.145200, 256.381500, 339.163200)",
        "(285.066200, 255.484400, 340.196100)",
        "(284.011900, 255.230500, 340.650100)",
        "(282.907300, 255.351300, 340.526900)",
        "(282.345500, 255.436300, 340.419500)",
        "(281.267400, 255.349300, 340.665400)",
        "(280.347500, 254.368700, 342.049400)",
        "(279.459200, 253.941700, 342.878100)",
        "(278.599500, 253.810800, 343.269300)",
        "(278.178400, 253.891100, 343.374200)",
        "(277.364200, 253.978200, 343.588100)",
        "(276.512100, 254.595300, 343.370800)",
        "(275.685100, 254.946500, 343.527700)",
        "(274.847800, 256.241700, 342.777600)",
        "(274.468000, 257.473200, 341.791600)",
        "(273.835800, 258.807300, 340.903900)",
        "(273.124800, 260.328000, 339.994400)",
        "(272.439800, 264.338100, 336.717500)",
        "(271.900200, 274.602000, 327.057400)",
        "(271.780700, 278.681800, 323.295300)",
        "(271.502400, 290.890600, 311.752800)",
        "(271.267600, 310.116300, 293.200700)",
        "(271.149100, 326.857300, 277.259100)",
        "(271.141100, 334.844500, 269.703500)",
        "(271.263800, 347.317300, 258.083000)",
        "(271.515200, 355.357400, 250.869500)",
        "(271.856900, 2.873540, 244.084200)",
        "(272.111800, 7.003434, 240.882200)",
        "(272.234700, 8.307857, 240.600100)",
        "(272.325000, 8.823694, 240.569700)",
        "(272.618400, 9.353305, 240.904400)",
        "(272.964200, 7.818103, 243.265300)",
        "(273.275400, 7.412376, 244.584800)",
        "(273.536600, 8.003724, 244.977000)",
        "(273.686600, 8.116370, 245.352900)",
        "(274.041600, 7.760000, 246.544300)",
        "(274.399800, 5.557192, 249.517000)",
        "(274.762500, 3.434094, 252.277900)",
        "(274.971900, 2.320872, 253.731700)",
        "(275.333400, 359.259900, 257.477600)",
        "(275.672900, 356.703900, 260.656200)",
        "(275.908400, 355.026900, 262.949500)",
        "(276.018800, 352.849900, 265.841800)",
        "(276.019000, 350.656400, 268.848300)",
        "(276.007500, 348.728200, 271.168500)",
        "(276.135800, 344.605700, 275.987500)",
        "(276.446000, 341.041100, 280.196100)",
        "(276.710000, 337.478000, 284.342000)",
        "(276.957500, 334.059900, 288.386500)",
        "(277.065200, 332.044300, 290.711600)",
        "(277.327400, 328.118200, 295.317400)",
        "(277.752500, 324.097400, 299.830600)",
        "(278.252800, 320.765500, 303.471400)",
        "(278.701300, 317.841800, 306.812300)",
        "(278.940600, 316.546000, 308.371200)",
        "(279.451400, 313.905700, 311.345900)",
        "(279.992400, 311.384000, 314.043200)",
        "(280.452600, 308.943500, 316.691300)",
        "(280.722200, 307.621400, 318.128400)",
        "(281.288400, 305.292300, 320.686000)",
        "(281.817000, 303.327400, 322.732800)",
        "(282.465100, 301.531300, 324.644000)",
        "(283.191300, 299.830100, 326.435300)",
        "(283.562100, 299.001200, 327.275800)",
        "(284.242200, 297.236300, 329.156400)",
        "(284.847000, 295.905900, 330.535600)",
        "(285.566700, 294.927200, 331.391800)",
        "(286.296200, 293.627400, 332.569800)",
        "(286.610900, 292.841400, 333.328900)",
        "(287.127000, 291.403400, 334.800400)",
        "(287.638800, 290.638700, 335.579800)",
        "(288.277200, 290.811600, 335.091600)",
        "(288.929400, 290.490000, 335.072600)",
        "(289.418900, 289.856400, 335.696300)",
        "(289.643300, 289.729500, 335.715900)",
        "(290.143800, 289.439500, 335.626100)",
        "(290.564100, 288.970700, 335.862600)",
        "(291.042900, 288.456500, 336.043500)",
        "(291.635000, 287.926000, 336.197300)",
        "(291.868300, 287.510900, 336.374700)",
        "(292.165200, 286.821700, 336.761500)",
        "(292.405700, 286.668300, 336.476700)",
        "(292.858700, 286.326900, 336.181200)",
        "(293.292000, 285.221700, 336.912400)",
        "(293.398200, 284.815400, 337.212300)",
        "(293.571000, 284.280500, 337.380600)",
        "(293.994700, 284.146500, 336.801600)",
        "(294.473700, 283.534900, 336.654000)",
        "(294.689500, 282.660700, 337.095600)",
        "(294.762800, 282.309900, 337.219900)",
        "(295.030300, 281.882800, 336.987200)",
        "(295.368800, 281.485800, 336.517900)",
        "(295.482700, 280.575300, 336.836400)",
        "(295.462400, 279.627400, 337.176700)",
        "(295.523100, 279.230300, 337.228300)",
        "(295.832600, 278.827700, 336.778900)",
        "(296.088900, 277.925800, 336.806900)",
        "(296.068900, 276.829400, 337.385800)",
        "(296.057400, 276.241100, 337.621600)",
        "(296.102400, 275.352000, 337.710200)",
        "(296.239600, 274.391600, 337.774600)",
        "(296.279900, 273.189900, 338.242900)",
        "(296.007800, 272.040000, 338.652100)",
        "(295.759700, 270.720600, 339.195400)",
        "(295.592700, 270.074500, 339.487600)",
        "(295.298900, 268.822400, 340.129200)",
        "(295.054300, 267.830100, 340.529900)",
        "(294.810900, 266.927100, 340.673100)",
        "(294.412700, 266.205900, 340.854800)",
        "(294.195700, 265.925300, 340.883100)",
        "(293.901000, 265.222100, 341.062300)",
        "(293.567800, 264.450100, 341.469600)",
        "(293.158800, 263.821900, 341.880700)",
        "(292.819900, 263.355900, 341.949800)",
        "(292.606400, 263.281500, 341.840000)",
        "(292.182300, 263.175400, 341.659800)",
        "(291.856800, 262.685000, 341.847800)",
        "(291.427200, 262.233900, 342.000400)",
        "(290.855500, 261.606600, 342.346600)",
        "(290.574200, 261.224000, 342.593700)",
        "(290.018700, 260.547100, 343.127600)",
        "(289.524400, 259.936100, 343.513900)",
        "(288.965900, 259.576900, 343.663200)",
        "(288.460900, 259.273800, 343.743500)",
        "(288.292900, 259.080600, 343.838000)",
        "(287.848700, 258.723000, 344.031800)",
        "(287.308000, 258.000400, 344.586000)",
        "(286.720900, 257.514100, 344.900500)",
        "(286.210400, 257.229300, 345.017600)",
        "(285.974900, 257.014200, 345.139500)",
        "(285.650800, 256.033800, 346.082700)",
        "(285.388100, 255.208700, 346.971300)",
        "(284.980700, 254.933600, 347.031700)",
        "(284.785700, 254.849000, 347.041500)",
        "(284.393300, 254.803600, 347.024000)",
        "(284.088000, 254.624600, 347.104000)",
        "(283.650500, 254.428000, 347.247000)",
        "(283.206400, 254.032600, 347.662200)",
        "(283.004000, 253.849300, 347.815300)",
        "(282.554900, 253.564900, 347.965000)",
        "(282.061400, 252.701100, 348.749200)",
        "(281.650300, 251.748600, 349.690700)",
        "(281.261700, 250.870500, 350.469500)",
        "(281.025600, 250.321700, 350.976600)",
        "(280.546900, 249.095100, 352.219000)",
        "(280.131300, 247.675200, 353.635300)",
        "(279.815600, 246.339200, 355.021800)",
        "(279.408300, 244.762700, 356.561600)",
        "(278.924200, 243.232400, 358.147600)",
        "(278.683600, 242.391100, 359.034900)",
        "(278.114400, 241.405800, 0.087476)",
        "(277.454800, 240.699200, 0.695358)",
        "(276.817900, 239.310100, 2.145878)",
        "(276.303600, 237.148100, 4.462190)",
        "(276.031700, 235.862600, 5.810731)",
        "(275.425300, 232.536000, 9.284534)",
        "(274.809400, 228.841600, 13.186200)",
        "(274.308900, 225.939000, 16.253930)",
        "(273.875400, 221.648700, 20.728040)",
        "(273.668100, 218.530600, 23.987820)",
        "(273.293400, 210.698500, 32.229170)",
        "(272.858800, 201.098400, 42.095860)",
        "(272.538400, 192.365000, 51.110270)",
        "(272.382400, 182.955700, 60.919590)",
        "(272.357000, 177.936100, 66.218610)",
        "(272.302200, 167.465600, 77.217230)",
        "(272.166900, 157.633800, 87.438580)",
        "(272.074700, 149.943500, 95.665730)",
        "(272.036100, 144.840900, 101.380600)",
        "(272.000700, 142.648700, 103.861600)",
        "(271.926200, 138.749200, 108.425100)",
        "(271.908000, 130.607800, 117.321300)",
        "(271.821800, 121.578400, 127.028500)",
        "(271.750100, 116.895500, 132.047000)",
        "(271.602100, 108.247900, 141.498800)",
        "(271.521400, 96.903740, 153.676400)",
        "(271.501400, 84.609990, 166.721500)",
        "(271.588100, 70.182170, 181.887600)",
        "(271.758500, 55.471660, 197.306000)",
        "(271.854100, 49.371290, 203.729500)",
        "(272.012200, 40.358880, 213.506400)",
        "(272.153700, 36.787580, 217.915700)",
        "(272.297400, 32.288760, 223.225400)",
        "(272.392900, 30.109540, 225.767900)",
        "(272.486200, 26.114700, 230.426200)",
        "(272.540500, 23.907820, 233.435800)",
        "(272.553800, 20.797520, 237.252900)",
        "(272.518600, 17.117690, 241.552200)",
        "(272.424100, 14.792150, 244.231900)",
        "(272.351800, 8.696846, 251.118300)",
        "(272.369100, 359.095300, 261.383700)",
        "(272.452900, 349.028300, 272.021100)",
        "(272.582600, 337.865100, 283.753000)",
        "(272.661600, 331.723200, 290.139500)",
        "(272.900100, 320.824200, 301.431900)",
        "(273.154800, 310.036800, 312.643500)",
        "(273.475300, 301.175000, 321.877000)",
        "(273.953500, 293.459800, 329.953700)",
        "(274.465200, 287.699200, 335.898800)",
        "(274.764400, 284.917400, 338.779200)",
        "(275.525600, 281.337900, 342.639200)",
        "(276.526800, 278.640500, 345.535800)",
        "(277.574700, 277.169000, 347.121800)",
        "(278.049500, 276.614300, 347.687600)",
        "(278.927700, 275.869700, 348.422500)",
        "(279.861800, 275.348800, 349.012800)",
        "(280.699600, 274.995400, 349.375000)",
        "(281.371700, 275.224000, 349.045100)",
        "(282.072400, 275.781300, 348.259600)",
        "(282.444300, 275.779600, 348.104600)",
        "(283.192600, 275.365700, 348.266600)",
        "(283.752400, 275.328700, 347.973900)",
        "(284.320200, 275.733600, 347.079600)",
        "(284.983000, 275.743600, 346.634800)",
        "(285.243100, 275.439100, 346.747000)",
        "(285.784100, 274.790200, 347.014500)",
        "(286.392700, 274.953500, 346.261000)",
        "(287.082700, 275.019100, 345.454000)",
        "(287.643300, 274.433700, 345.488100)",
        "(287.885700, 274.251900, 345.399800)",
        "(288.442600, 274.220400, 344.651400)",
        "(289.132400, 274.098200, 343.875500)",
        "(289.496400, 272.481100, 344.790800)",
        "(289.622400, 271.571100, 345.223100)",
        "(289.780300, 271.400800, 344.979100)",
        "(290.106400, 271.239700, 344.214000)",
        "(290.337900, 270.517200, 344.193500)",
        "(290.447400, 269.800500, 344.371700)",
        "(290.580200, 269.578700, 343.786300)",
        "(290.716600, 269.543700, 343.365400)",
        "(290.963000, 268.703200, 343.395500)",
        "(290.890000, 267.504700, 344.189900)",
        "(290.742000, 266.715000, 344.339800)",
        "(290.714400, 266.321000, 343.905900)",
        "(290.725900, 265.968100, 343.868900)",
        "(290.577000, 264.692600, 344.569400)",
        "(290.342300, 263.611100, 345.203500)",
        "(290.153100, 262.551100, 345.673500)",
        "(289.848800, 261.676600, 345.987600)",
        "(289.652400, 261.171100, 346.196100)",
        "(289.206300, 260.192100, 346.699600)",
        "(288.929900, 259.278300, 347.133100)",
        "(288.757600, 258.908200, 347.284400)",
        "(288.092800, 257.574200, 347.865100)",
        "(287.880400, 257.050000, 348.202900)",
        "(287.428900, 256.024000, 349.007000)",
        "(287.013200, 255.188500, 349.498900)",
        "(286.522000, 254.696700, 349.611800)",
        "(286.045100, 254.213400, 349.770200)",
        "(285.782700, 253.899200, 349.992000)",
        "(285.212500, 252.972900, 350.733600)",
        "(284.606000, 252.390100, 351.115500)",
        "(284.017500, 251.973600, 351.190900)",
        "(283.491100, 250.744200, 352.210100)",
        "(283.190800, 249.825300, 353.050700)",
        "(282.634100, 247.647000, 355.082000)",
        "(282.059800, 245.782300, 356.811800)",
        "(281.486800, 244.183100, 358.140400)",
        "(280.792400, 242.002500, 0.174876)",
        "(280.511900, 240.554600, 1.629135)",
        "(280.036000, 237.996900, 4.190193)",
        "(279.491700, 235.562200, 6.529652)",
        "(278.893000, 233.240100, 8.875680)",
        "(278.585000, 231.926500, 10.158320)",
        "(278.010900, 229.439500, 12.652990)",
        "(277.452200, 227.031900, 15.108730)",
        "(276.775800, 224.230200, 17.943990)",
        "(276.179100, 221.330000, 21.013220)",
        "(275.761400, 218.468300, 24.042920)",
        "(275.551400, 216.940900, 25.685200)",
        "(275.035700, 213.502400, 29.318070)",
        "(274.506500, 209.010700, 34.013630)",
        "(274.082300, 204.373600, 38.952610)",
        "(273.760400, 200.129400, 43.493320)",
        "(273.637200, 197.978200, 45.803720)",
        "(273.379600, 192.787200, 51.399630)",
        "(273.003800, 183.996700, 60.531360)",
        "(272.742900, 176.018900, 68.922740)",
        "(272.607500, 169.088800, 76.385220)",
        "(272.547900, 165.197900, 80.523200)",
        "(272.436900, 155.390500, 90.755900)",
        "(272.436100, 146.876000, 99.777310)",
        "(272.467300, 138.580800, 108.698700)",
        "(272.482800, 135.989500, 111.566400)",
        "(272.540700, 132.212800, 116.050800)",
        "(272.531400, 129.088600, 119.870400)",
        "(272.497000, 124.473200, 125.088500)",
        "(272.425000, 120.161700, 130.146200)",
        "(272.273700, 119.693100, 131.341200)",
        "(272.219800, 118.616100, 132.827400)",
        "(272.120200, 115.102600, 137.215600)",
        "(271.897300, 110.488500, 142.536100)",
        "(271.646900, 106.132000, 147.655700)",
        "(271.366000, 100.847200, 153.814500)",
        "(271.212900, 96.663120, 158.431900)",
        "(270.898700, 82.793460, 173.094100)",
        "(270.656100, 57.457230, 199.175900)",
        "(270.550000, 27.626530, 229.684600)",
        "(270.547500, 14.520790, 243.247800)",
        "(270.768700, 349.512900, 269.156400)",
        "(271.269500, 331.307000, 287.999800)",
        "(271.712000, 325.195800, 294.732400)",
        "(272.015500, 320.262700, 300.263900)",
        "(272.310400, 315.118000, 306.079000)",
        "(272.475700, 312.018000, 309.483300)",
        "(272.779300, 307.381500, 314.712200)",
        "(273.152700, 304.344100, 318.122900)",
        "(273.542600, 300.831100, 321.996800)",
        "(273.925000, 296.638200, 326.514500)",
        "(274.072400, 294.649000, 328.626100)",
        "(274.301000, 290.646700, 332.840000)",
        "(274.549300, 284.744200, 339.014400)",
        "(274.941900, 280.298600, 343.772700)",
        "(275.440300, 278.177900, 345.973800)",
        "(275.685600, 277.848700, 346.234300)",
        "(276.237100, 276.750100, 347.165400)",
        "(276.947700, 273.208700, 350.652400)",
        "(277.619800, 268.675800, 355.183300)",
        "(278.233200, 264.474700, 359.381000)",
        "(278.585800, 262.902600, 0.942727)",
        "(279.509200, 260.801500, 3.051875)",
        "(280.401900, 260.220900, 3.604572)",
        "(281.201800, 260.048200, 3.667109)",
        "(281.948500, 260.043900, 3.501752)",
        "(282.281400, 260.092700, 3.373099)",
        "(282.990700, 260.377700, 2.885718)",
        "(283.532100, 261.013300, 2.058134)",
        "(284.141500, 261.676100, 0.958552)",
        "(284.623700, 261.741500, 0.547083)",
        "(284.796300, 261.777700, 0.386414)",
        "(285.166000, 262.106000, 359.647000)",
        "(285.582900, 262.654000, 358.601900)",
        "(285.977700, 262.738700, 357.953300)",
        "(286.211100, 262.571500, 357.618200)",
        "(286.302200, 262.604300, 357.278900)",
        "(286.558000, 262.963400, 356.206700)",
        "(286.890600, 262.773200, 355.692400)",
        "(287.100700, 262.232400, 355.710400)",
        "(287.349600, 262.067800, 355.123700)",
        "(287.485100, 262.231200, 354.512100)",
        "(287.714700, 261.678600, 354.157000)",
        "(287.790600, 260.409200, 354.840500)",
        "(287.768600, 259.446000, 355.152800)",
        "(287.755400, 259.179000, 355.035900)",
        "(287.792800, 258.835600, 354.536000)",
        "(287.784800, 258.241100, 354.442900)",
        "(287.660100, 257.424700, 354.659600)",
        "(287.419100, 256.884000, 354.492200)",
        "(287.282000, 256.631700, 354.379000)",
        "(287.017300, 256.095300, 354.263500)",
        "(286.783800, 255.362400, 354.341600)",
        "(286.495500, 254.572100, 354.448500)",
        "(286.083100, 253.504500, 354.872300)",
        "(285.866700, 252.992500, 355.129200)",
        "(285.497800, 252.026200, 355.531800)",
        "(285.192200, 250.973900, 356.115700)",
        "(284.968000, 249.639900, 356.955300)",
        "(284.618700, 247.808100, 358.300700)",
        "(284.498200, 246.861000, 358.994700)",
        "(284.210800, 245.160700, 0.150459)",
        "(283.845700, 243.765600, 1.143313)",
        "(283.591900, 241.919400, 2.628504)",
        "(283.219200, 240.056800, 4.176594)",
        "(282.870200, 238.371200, 5.511032)",
        "(282.703500, 237.603500, 6.166368)",
        "(282.435900, 236.046300, 7.473497)",
        "(282.196100, 235.133800, 8.198496)",
        "(281.916500, 234.528600, 8.668807)",
        "(281.777300, 234.036700, 9.044150)",
        "(281.359600, 232.762500, 10.147130)",
        "(280.838200, 231.308100, 11.541940)",
        "(280.401800, 230.368000, 12.408220)",
        "(280.095800, 229.436400, 13.375700)",
        "(279.923600, 228.481600, 14.369930)",
        "(279.829100, 228.122900, 14.779190)",
        "(279.513400, 227.211900, 15.822490)",
        "(279.183700, 226.900600, 16.346700)",
        "(278.816300, 226.220200, 17.084050)",
        "(278.514200, 225.004200, 18.578100)",
        "(278.420900, 224.282000, 19.502690)",
        "(278.002300, 223.210800, 20.915460)",
        "(277.371200, 222.931500, 21.310950)",
        "(276.905700, 222.479400, 22.023370)",
        "(276.555600, 221.852600, 23.137720)",
        "(276.404800, 221.487500, 23.717090)",
        "(276.119600, 221.036600, 24.580030)",
        "(275.777400, 220.849600, 25.215770)",
        "(275.435000, 220.561500, 25.925610)",
        "(275.140600, 219.350400, 27.637910)",
        "(275.060900, 218.632600, 28.649420)",
        "(274.909100, 217.687200, 30.239870)",
        "(274.683300, 217.955400, 30.566690)",
        "(274.409100, 219.244400, 29.754110)",
        "(274.276900, 219.539600, 29.756040)",
        "(274.019100, 219.123200, 30.801640)",
        "(273.719100, 217.905800, 32.665820)",
        "(273.426200, 219.380200, 31.879070)",
        "(273.282300, 221.138400, 30.740180)",
        "(273.094800, 221.846400, 30.784360)",
        "(273.024400, 222.198100, 30.809620)",
        "(272.934300, 224.805500, 29.016870)",
        "(272.887500, 228.379500, 26.136480)",
        "(272.814700, 231.348800, 23.927530)",
        "(272.817600, 232.776300, 22.865510)",
        "(272.945300, 234.755200, 21.654130)",
        "(273.043600, 236.417200, 20.767050)",
        "(273.118800, 239.490100, 18.350960)",
        "(273.362700, 241.815800, 16.688590)",
        "(273.693600, 245.432500, 13.918390)",
        "(273.883700, 247.160500, 12.556700)",
        "(274.225300, 250.425300, 9.837700)",
        "(274.455000, 252.112400, 8.700315)",
        "(274.765100, 253.149800, 8.218956)",
        "(274.981700, 253.365700, 8.260221)",
        "(275.480400, 253.267300, 8.820864)",
        "(275.810900, 252.839100, 9.671906)",
        "(276.262300, 254.071500, 8.704367)",
        "(276.694200, 255.661700, 7.233520)",
        "(276.895900, 256.347200, 6.521827)",
        "(277.393200, 257.039400, 5.727564)",
        "(277.898400, 255.398200, 7.331020)",
        "(278.386100, 253.610600, 9.147027)",
        "(278.890700, 253.060800, 9.607681)",
        "(279.154200, 252.992300, 9.564766)",
        "(279.715400, 252.864400, 9.414396)",
        "(280.299200, 253.090400, 9.124671)",
        "(280.806600, 253.894300, 8.155000)",
        "(281.301000, 254.693100, 6.971791)",
        "(281.520900, 255.139300, 6.240936)",
        "(281.646500, 255.748400, 5.496379)",
        "(282.127000, 256.972600, 3.879666)",
        "(282.652500, 257.824600, 2.894032)",
        "(283.117500, 258.452200, 2.152232)",
        "(283.428800, 259.414200, 0.816307)",
        "(283.579100, 259.812100, 0.256263)",
        "(283.931200, 260.543100, 359.329400)",
        "(284.378700, 261.230800, 358.233900)",
        "(284.832100, 261.600400, 357.520800)",
        "(285.202100, 261.599300, 357.132900)",
        "(285.356300, 261.738600, 356.774100)",
        "(285.680800, 261.692600, 356.340200)",
        "(286.138000, 261.785400, 355.840200)",
        "(286.508800, 261.676600, 355.467000)",
        "(286.641400, 261.558200, 355.378600)",
        "(286.787900, 261.626100, 354.858000)",
        "(287.059900, 262.095100, 353.789700)",
        "(287.402000, 262.148100, 353.131600)",
        "(287.626200, 261.523000, 353.267500)",
        "(287.676100, 261.150900, 353.107300)",
        "(287.723600, 261.088800, 352.806000)",
        "(287.869600, 260.922800, 352.141900)",
        "(287.952900, 259.797300, 352.625900)",
        "(287.960400, 258.418000, 353.449300)",
        "(287.925400, 257.939200, 353.608100)",
        "(287.945400, 256.965800, 353.803800)",
        "(287.927100, 255.693400, 354.416600)",
        "(287.587400, 254.256900, 355.271700)",
        "(287.235400, 253.251600, 355.616000)",
        "(287.112100, 252.875700, 355.646500)",
        "(286.841800, 252.040000, 355.815300)",
        "(286.491700, 251.012300, 356.204900)",
        "(286.082300, 250.012800, 356.641100)",
        "(285.589400, 248.943800, 357.152800)",
        "(285.340500, 248.142900, 357.663600)",
        "(284.810700, 246.643800, 358.727800)",
        "(284.287600, 245.485100, 359.391100)",
        "(283.746900, 244.345200, 0.081902)",
        "(283.188200, 242.518800, 1.534102)",
        "(282.598900, 240.785200, 2.935533)",
        "(282.368800, 239.946900, 3.580459)",
        "(281.961600, 238.486500, 4.723331)",
        "(281.373400, 236.903300, 5.945353)",
        "(280.836200, 234.654200, 7.966651)",
        "(280.603300, 233.291300, 9.289569)",
        "(280.038900, 230.496600, 11.890070)",
        "(279.357600, 228.315600, 13.867340)",
        "(278.716100, 225.583000, 16.453610)",
        "(278.143600, 222.388400, 19.649580)",
        "(277.876900, 221.083300, 20.937460)",
        "(277.274700, 218.739500, 23.231390)",
        "(276.643500, 215.666300, 26.254880)",
        "(275.876800, 211.073300, 30.980550)",
        "(275.126400, 205.474300, 36.613270)",
        "(274.803300, 202.182200, 39.961080)",
        "(274.289700, 195.787100, 46.582100)",
        "(273.911700, 188.211700, 54.312050)",
        "(273.545900, 176.195700, 66.522240)",
        "(273.501000, 163.167400, 79.747410)",
        "(273.598600, 152.409800, 90.870630)",
        "(273.689800, 147.896000, 95.502410)",
        "(273.918100, 139.969000, 103.800100)",
        "(274.246900, 132.725300, 111.450300)",
        "(274.632900, 127.839900, 116.811900)",
        "(275.041100, 123.169300, 121.928100)",
        "(275.248800, 121.198900, 124.150600)",
        "(275.589300, 118.380900, 127.518900)",
        "(275.919700, 116.858400, 129.623200)",
        "(276.219900, 116.083900, 131.167600)",
        "(276.464200, 114.332000, 133.655300)",
        "(276.561900, 113.318800, 134.987200)",
        "(276.662700, 112.449900, 136.554100)",
        "(276.717600, 111.846400, 138.048400)",
        "(276.654000, 110.821600, 139.963500)",
        "(276.415600, 109.464100, 142.097200)",
        "(276.295100, 108.852000, 143.112800)",
        "(276.055800, 107.539400, 145.351400)",
        "(275.757500, 106.276500, 147.486500)",
        "(275.464600, 104.802800, 149.759100)",
        "(275.129300, 103.389300, 152.028100)",
        "(274.981400, 102.399300, 153.451100)",
        "(274.684300, 100.580200, 156.058500)",
        "(274.312600, 99.651560, 157.749700)",
        "(273.923100, 99.590520, 158.547300)",
        "(273.587900, 99.447890, 159.368200)",
        "(273.394100, 99.482580, 159.582500)",
        "(272.953900, 100.216100, 159.395700)",
        "(272.426300, 103.813700, 156.358000)",
        "(271.859000, 109.879700, 150.889500)",
        "(271.306300, 120.523700, 140.717000)",
        "(271.037400, 129.810800, 131.563500)",
        "(270.676700, 161.044300, 100.544100)",
        "(270.826100, 204.506100, 57.452210)",
        "(271.354100, 227.312000, 34.865430)",
        "(271.983500, 240.600500, 21.631390)",
        "(272.346200, 245.946600, 16.333360)",
        "(273.209000, 254.927900, 7.414724)",
        "(274.119100, 259.844400, 2.449207)",
        "(274.964400, 262.863600, 359.419000)",
        "(275.784300, 263.987200, 358.383200)",
        "(276.182700, 264.432500, 357.987700)",
        "(276.990100, 265.271000, 357.190000)",
        "(277.789300, 266.190400, 356.180000)",
        "(278.533300, 266.599900, 355.593000)",
        "(279.435600, 266.815600, 355.400300)",
        "(279.935200, 266.780500, 355.446100)",
        "(281.008500, 266.938900, 355.221700)",
        "(282.315700, 266.793700, 355.236000)",
        "(283.553500, 266.883500, 355.060000)",
        "(284.067800, 267.049500, 354.773800)",
        "(284.988300, 267.549400, 353.856500)",
        "(285.855700, 267.558600, 353.582200)",
        "(286.710100, 266.725300, 354.276300)",
        "(287.409800, 266.345400, 354.409200)",
        "(287.768500, 266.449000, 354.052300)",
        "(288.515200, 266.376800, 353.486600)",
        "(289.076400, 266.096300, 353.364000)",
        "(289.670700, 265.508600, 353.294300)",
        "(290.178700, 264.586300, 353.722500)",
        "(290.397900, 264.164600, 353.919300)",
        "(290.847200, 263.409900, 354.004000)",
        "(291.266900, 263.102100, 353.758900)",
        "(291.712400, 262.955200, 353.126400)",
        "(292.093700, 262.560600, 352.778400)",
        "(292.226400, 261.743200, 352.865700)",
        "(292.241900, 261.342000, 352.921700)",
        "(292.351000, 260.842000, 352.588800)",
        "(292.496400, 260.467200, 351.994100)",
        "(292.478700, 259.309700, 352.411500)",
        "(292.372900, 258.504500, 352.475000)",
        "(292.399700, 258.166400, 352.356000)",
        "(292.458900, 257.652200, 352.072600)",
        "(292.414400, 257.214200, 351.660000)",
        "(292.258000, 256.299900, 351.749200)",
        "(291.939300, 254.735400, 352.515300)",
        "(291.716200, 253.872100, 353.078700)",
        "(291.264100, 252.431800, 353.990500)",
        "(290.916500, 251.365400, 354.451300)",
        "(290.688300, 250.112900, 355.219800)",
        "(290.238500, 248.899400, 355.960500)",
        "(289.968300, 248.451600, 356.138500)",
        "(289.297800, 247.459200, 356.752300)",
        "(288.746100, 246.182000, 357.662000)",
        "(288.138300, 244.699500, 358.812300)",
        "(287.803400, 244.145300, 359.202000)",
        "(287.214200, 243.167800, 359.787800)",
        "(286.629300, 242.002400, 0.700867)",
        "(286.083400, 240.756500, 1.806711)",
        "(285.453200, 239.904500, 2.339829)",
        "(285.143700, 239.541200, 2.591984)",
        "(284.525200, 238.407400, 3.577977)",
        "(283.991400, 236.606300, 5.294843)",
        "(283.293100, 235.012100, 6.732911)",
        "(282.594800, 233.277300, 8.363239)",
        "(281.967200, 230.946300, 10.670920)",
        "(281.627700, 230.037500, 11.602540)",
        "(280.999900, 228.733700, 12.862970)",
        "(280.320300, 226.858200, 14.658610)",
        "(279.573100, 223.528400, 18.029660)",
        "(279.210800, 221.602300, 20.027490)",
        "(278.499800, 217.740900, 24.027690)",
        "(277.798200, 213.510500, 28.399630)",
        "(277.224300, 208.698100, 33.392940)",
        "(276.679400, 203.418300, 38.883810)",
        "(276.454000, 200.369900, 42.038080)",
        "(275.981000, 193.787200, 48.971360)",
        "(275.639400, 187.565700, 55.554550)",
        "(275.289400, 181.716800, 61.799000)",
        "(274.900800, 173.520400, 70.310270)",
        "(274.752700, 168.363000, 75.662640)",
        "(274.662800, 158.294200, 86.251540)",
        "(274.619800, 149.896400, 95.297690)",
        "(274.567800, 143.675600, 102.138900)",
        "(274.556900, 137.048300, 109.347300)",
        "(274.577600, 134.050100, 112.691200)",
        "(274.667100, 128.595200, 118.936500)",
        "(274.645000, 124.739200, 123.628300)",
        "(274.583400, 121.058400, 128.176900)",
        "(274.500200, 118.011300, 132.119900)",
        "(274.462600, 116.955100, 133.648100)",
        "(274.335500, 114.981800, 136.659600)",
        "(274.145000, 112.937400, 139.676000)",
        "(273.962200, 110.134800, 143.363200)",
        "(273.684000, 108.828500, 145.653700)",
        "(273.518500, 108.548500, 146.444200)",
        "(273.129000, 109.176400, 146.753200)",
        "(272.847900, 108.810300, 147.920700)",
        "(272.613700, 110.667200, 146.895100)",
        "(272.376300, 112.747700, 145.608900)",
        "(271.977400, 114.357700, 144.665300)",
        "(271.736200, 116.657300, 142.713500)",
        "(271.258200, 122.538900, 137.440000)",
        "(270.866100, 141.193300, 119.320200)",
        "(270.790800, 170.163200, 90.934780)",
        "(270.786100, 188.739200, 72.679060)",
        "(271.013500, 224.759700, 36.940150)",
        "(271.527400, 242.285800, 19.636510)",
        "(272.057700, 246.332700, 15.931440)",
        "(272.708500, 252.589800, 9.862633)",
        "(273.069500, 254.635700, 7.834243)",
        "(273.705400, 257.188400, 5.367449)",
        "(274.138200, 257.890800, 4.585452)",
        "(274.734300, 257.033900, 5.395559)",
        "(275.590700, 257.560900, 4.867932)",
        "(276.453600, 259.193300, 3.205543)",
        "(276.811000, 260.129700, 2.186162)",
        "(277.380100, 262.750000, 359.239800)",
        "(278.045000, 265.536300, 356.068400)",
        "(279.083800, 267.108600, 354.195100)",
        "(280.139500, 267.880300, 353.041800)",
        "(280.661400, 268.112900, 352.551300)",
        "(281.584400, 267.166100, 353.028500)",
        "(282.050600, 266.724700, 353.092000)",
        "(282.931900, 267.578400, 351.527800)",
        "(283.482800, 267.924400, 350.764400)",
        "(284.631400, 268.036400, 349.958400)",
        "(285.505600, 268.015800, 349.179700)",
        "(285.846600, 267.376500, 349.017900)",
        "(286.399200, 267.020300, 348.429800)",
        "(286.811200, 266.912900, 348.014200)",
        "(287.605300, 265.527500, 348.722400)",
        "(287.722500, 264.570600, 349.423500)",
        "(287.596400, 264.915000, 348.315000)",
        "(287.942100, 265.811200, 346.587200)",
        "(288.131900, 265.695100, 346.335200)",
        "(288.340500, 263.977000, 347.368900)",
        "(288.048300, 262.397100, 348.413900)",
        "(287.732100, 261.849500, 348.119300)",
        "(287.598300, 260.873600, 348.323800)",
        "(287.459800, 260.171700, 348.793100)",
        "(286.976300, 259.154400, 349.406800)",
        "(286.456100, 258.967800, 349.054700)",
        "(286.017200, 258.442100, 349.112900)",
        "(285.652800, 257.474500, 349.707300)",
        "(285.398800, 257.206400, 349.746500)",
        "(284.909900, 256.824900, 349.632100)",
        "(284.360900, 256.797400, 349.196100)",
        "(283.887200, 256.350300, 349.156200)",
        "(283.377200, 255.533400, 349.516000)",
        "(283.091500, 255.020500, 349.783200)",
        "(282.475200, 253.492200, 350.861400)",
        "(281.725600, 251.784000, 352.159400)",
        "(280.991600, 250.253600, 353.211500)",
        "(280.225300, 248.502300, 354.483500)",
        "(279.796600, 247.521500, 355.240200)",
        "(278.903400, 245.595800, 356.773400)",
        "(278.124700, 243.504700, 358.382300)",
        "(277.224300, 241.047900, 0.362344)",
        "(276.271500, 238.074000, 2.977398)",
        "(275.822500, 236.235600, 4.618697)",
        "(275.075600, 231.094500, 9.407060)",
        "(274.459800, 224.424900, 15.793250)",
        "(273.701200, 216.803600, 23.172120)",
        "(273.037500, 205.025900, 34.622070)",
        "(272.794400, 196.954100, 42.559860)",
        "(272.531800, 177.195000, 62.235550)",
        "(272.571800, 158.202700, 81.100750)",
        "(272.857600, 141.602100, 97.651200)",
        "(273.270400, 131.055200, 108.262200)",
        "(273.520300, 128.267500, 111.124800)",
        "(274.007000, 120.374200, 119.118800)",
        "(274.440200, 112.440800, 127.051300)",
        "(274.925000, 106.284000, 133.246000)",
        "(275.484800, 102.143300, 137.560300)",
        "(275.747800, 100.314600, 139.493000)",
        "(276.247000, 97.357210, 142.652400)",
        "(276.753800, 94.554690, 145.760400)",
        "(277.366000, 92.133620, 148.431200)",
        "(277.857000, 90.458710, 150.489300)",
        "(278.048700, 89.850070, 151.360300)",
        "(278.387200, 88.167600, 153.475300)",
        "(278.606600, 87.306550, 154.726900)",
        "(278.937400, 86.280880, 156.320100)",
        "(279.331400, 85.768710, 157.414800)",
        "(279.488900, 85.523950, 158.044200)",
        "(279.766000, 84.700080, 159.595400)",
        "(279.863100, 83.601710, 161.275000)",
        "(279.924500, 82.901570, 162.592300)",
        "(279.882700, 82.252870, 164.027500)",
        "(279.879700, 81.950540, 164.714400)",
        "(279.925500, 81.189910, 166.281000)",
        "(279.942800, 80.529790, 167.644800)",
        "(279.908300, 80.172950, 168.788200)",
        "(279.782400, 80.174100, 169.621300)",
        "(279.645800, 80.373280, 169.831900)",
        "(279.435700, 79.641320, 171.368100)",
        "(279.228800, 78.528240, 173.098600)",
        "(278.933100, 77.803340, 174.495200)",
        "(278.532700, 78.192960, 174.948300)",
        "(278.399700, 77.793040, 175.785200)",
        "(278.062600, 76.589030, 177.623200)",
        "(277.504100, 75.959100, 178.938500)",
        "(276.952200, 76.039590, 179.706500)",
        "(276.472600, 73.603260, 182.836200)",
        "(276.262000, 71.653080, 185.062900)",
        "(275.886300, 68.820380, 188.536200)",
        "(275.353600, 68.107320, 189.872300)",
        "(274.641000, 64.553680, 194.113900)",
        "(274.249100, 56.100620, 203.151100)",
        "(274.204800, 52.126840, 207.416600)",
        "(274.087200, 44.384000, 215.768000)",
        "(273.759900, 35.949080, 224.705200)",
        "(273.848500, 26.147210, 234.702300)",
        "(273.827600, 13.296340, 247.981600)",
        "(273.824300, 6.177236, 255.414200)",
        "(274.023400, 355.912500, 266.003500)",
        "(274.394000, 346.590000, 275.443400)",
        "(274.901500, 333.688500, 288.611000)",
        "(275.434300, 322.855800, 299.854300)",
        "(275.744000, 319.085600, 303.752300)",
        "(276.527300, 314.102000, 308.796900)",
        "(277.446900, 309.534200, 313.309200)",
        "(278.369700, 305.196600, 317.735700)",
        "(279.352000, 301.539000, 321.342200)",
        "(279.851300, 300.280800, 322.516400)",
        "(280.855900, 298.498700, 323.950900)",
        "(281.697600, 296.221800, 326.017400)",
        "(282.327900, 294.299000, 327.702900)",
        "(283.079000, 292.668600, 328.835800)",
        "(283.556400, 291.812200, 329.396900)",
        "(284.500000, 289.811700, 330.779500)",
        "(285.194600, 288.016200, 332.000700)",
        "(285.582200, 286.474700, 332.902400)",
        "(286.060200, 285.100000, 333.394300)",
        "(286.335000, 284.101500, 333.833000)",
        "(286.749100, 281.448500, 335.608400)",
        "(286.985200, 279.297900, 336.840600)",
        "(287.188200, 277.221800, 337.712900)",
        "(287.155000, 274.462600, 339.491500)",
        "(287.041600, 273.275000, 340.129700)",
        "(286.931900, 271.684900, 340.584100)",
        "(287.071300, 270.687900, 340.378400)",
        "(287.114000, 268.283800, 341.775400)",
        "(286.754600, 266.450800, 342.855700)",
        "(286.610000, 265.930600, 342.947900)",
        "(286.409400, 265.670100, 342.176000)",
        "(286.086800, 264.583400, 342.303700)",
        "(285.505900, 263.224300, 343.063900)",
        "(284.895000, 263.182700, 342.157900)",
        "(284.618800, 263.159000, 341.697700)",
        "(283.990600, 261.705200, 342.487900)",
        "(283.190700, 259.502000, 344.191900)",
        "(282.367600, 258.260000, 344.840300)",
        "(281.530500, 256.935600, 345.701400)",
        "(281.114000, 255.987900, 346.479300)",
        "(280.278000, 254.591000, 347.474600)",
        "(279.402600, 253.375800, 348.271700)",
        "(278.554500, 251.900700, 349.498900)",
        "(277.741400, 250.665300, 350.525100)",
        "(277.363700, 250.095000, 350.984400)",
        "(276.621700, 248.018300, 352.889300)",
        "(275.778700, 245.545600, 355.356700)",
        "(274.962200, 243.857900, 356.856500)",
        "(274.165000, 239.970000, 0.671820)",
        "(273.774200, 236.857700, 3.821588)",
        "(273.068400, 229.571700, 11.139830)",
        "(272.435400, 221.042200, 19.609770)",
        "(271.998500, 207.204500, 33.486140)",
        "(271.767600, 188.131000, 52.639160)",
        "(271.732100, 179.043200, 61.730980)",
        "(271.824600, 162.227200, 78.608070)",
        "(271.983100, 143.083600, 97.948110)",
        "(272.305900, 125.663300, 115.443600)",
        "(272.787400, 117.047700, 124.245400)",
        "(273.051000, 114.171400, 127.288300)",
        "(273.468600, 111.650900, 130.131400)",
        "(273.820200, 108.468500, 133.505100)",
        "(274.328700, 104.335000, 137.843000)",
        "(274.841700, 101.020700, 141.459800)",
        "(275.066000, 100.373700, 142.277800)",
        "(275.512500, 98.548530, 144.475100)",
        "(275.961200, 97.188390, 146.143900)",
        "(276.407200, 97.084180, 146.580500)",
        "(276.812200, 97.890940, 146.213300)",
        "(276.997200, 98.845500, 145.465100)",
        "(277.374300, 101.033900, 143.770000)",
        "(277.661400, 103.324400, 142.083400)",
        "(277.872600, 105.407400, 140.540100)",
        "(278.068200, 106.945000, 139.657600)",
        "(278.174200, 107.575600, 139.342700)",
        "(278.362000, 109.120500, 138.531700)",
        "(278.466100, 110.085500, 138.372500)",
        "(278.347200, 110.369100, 138.740200)",
        "(278.212300, 109.812300, 139.886500)",
        "(278.184700, 109.331700, 140.751800)",
        "(278.143000, 108.742300, 142.097700)",
        "(278.020600, 108.346900, 143.320600)",
        "(277.846200, 107.838200, 144.618000)",
        "(277.648800, 106.512700, 146.720500)",
        "(277.493700, 105.813400, 147.788700)",
        "(277.180100, 104.602100, 149.785900)",
        "(276.849200, 103.081400, 152.088000)",
        "(276.485100, 101.390000, 154.415700)",
        "(275.998600, 102.047800, 154.459300)",
        "(275.814400, 102.569300, 154.417300)",
        "(275.413500, 103.197700, 154.668500)",
        "(274.741300, 102.678400, 155.968700)",
        "(274.000700, 101.390800, 157.933900)",
        "(273.366700, 99.364430, 160.711100)",
        "(273.052500, 98.237100, 162.178700)",
        "(272.427700, 96.332470, 164.760900)",
        "(271.785100, 95.984410, 165.825400)",
        "(271.041000, 95.240470, 167.138900)",
        "(270.343800, 84.261030, 178.626100)",
        "(270.086200, 263.184200, 0.000000)",
        "(270.957000, 279.223400, 344.308700)",
        "(272.039800, 279.984300, 343.925800)",
        "(273.243800, 281.414300, 342.357900)",
        "(274.122000, 281.582000, 342.008300)",
        "(274.447900, 281.056900, 342.591200)",
        "(274.924500, 277.829700, 345.968000)",
        "(275.508400, 276.416200, 347.346900)",
        "(276.170400, 277.446400, 346.124200)",
        "(276.800500, 278.899000, 344.474100)",
        "(277.132200, 279.495800, 343.777900)",
        "(277.858100, 279.247000, 343.781800)",
        "(278.517900, 279.459300, 343.406500)",
        "(279.230400, 280.227000, 342.250000)",
        "(279.866300, 280.087000, 341.905300)",
        "(280.134000, 279.456300, 342.375800)",
        "(280.715300, 278.236000, 343.199100)",
        "(281.462600, 277.356100, 343.554900)",
        "(282.416000, 277.189500, 343.023300)",
        "(283.156100, 275.599700, 343.850700)",
        "(283.359900, 274.817200, 344.349500)",
        "(283.838400, 273.909500, 344.422200)",
        "(284.440200, 273.287600, 344.029300)",
        "(284.890300, 271.038500, 345.333300)",
        "(284.996400, 268.411200, 347.255700)",
        "(285.065100, 267.432900, 347.717300)",
        "(285.343400, 266.414600, 347.518700)",
        "(285.548000, 265.116700, 347.625600)",
        "(285.505200, 262.873500, 348.839200)",
        "(285.161100, 260.173800, 350.667200)",
        "(284.954500, 259.036000, 351.346300)",
        "(284.629900, 257.265700, 352.035000)",
        "(284.180000, 255.891300, 352.374500)",
        "(283.703700, 254.577600, 352.698300)",
        "(283.064000, 253.154600, 353.225500)",
        "(282.711100, 252.292800, 353.705300)",
        "(282.005800, 250.466300, 354.817500)",
        "(281.275100, 248.625600, 355.893300)",
        "(280.467500, 246.438800, 357.395700)",
        "(279.708000, 243.563900, 359.752300)",
        "(279.319400, 242.015400, 1.085350)",
        "(278.578900, 239.122300, 3.413505)",
        "(277.780800, 236.065400, 6.032438)",
        "(276.938400, 231.516400, 10.248010)",
        "(276.134500, 225.360000, 16.212760)",
        "(275.756700, 222.511200, 18.960810)",
        "(275.003100, 215.837800, 25.333430)",
        "(274.343200, 206.599700, 34.481640)",
        "(273.838000, 194.145500, 46.898120)",
        "(273.466800, 178.706200, 62.344750)",
        "(273.318200, 169.532100, 71.513490)",
        "(273.229800, 149.850800, 91.220470)",
        "(273.536700, 133.615600, 107.620800)",
        "(273.962800, 121.865300, 119.654500)",
        "(274.456500, 112.448400, 129.260200)",
        "(274.778200, 108.917300, 132.927700)",
        "(275.389000, 103.738800, 138.562400)",
        "(275.880600, 100.426500, 142.291800)",
        "(276.461100, 97.644480, 145.542100)",
        "(277.009800, 95.514740, 148.308800)",
        "(277.242000, 94.447480, 149.683300)",
        "(277.647700, 92.696530, 151.981800)",
        "(277.986100, 92.137480, 153.249400)",
        "(278.205700, 91.221880, 154.916000)",
        "(278.388700, 90.057530, 156.677600)",
        "(278.492200, 89.636210, 157.477800)",
        "(278.639700, 89.523570, 158.382000)",
        "(278.717100, 89.553630, 159.220300)",
        "(278.735600, 89.199330, 160.398600)",
        "(278.662200, 88.717600, 161.649800)",
        "(278.570600, 88.794300, 161.985300)",
        "(278.441500, 88.900960, 162.745800)",
        "(278.417800, 88.925130, 163.604200)",
        "(278.324600, 88.800090, 164.581500)",
        "(278.087100, 88.572280, 165.624300)",
        "(278.013400, 88.781100, 165.813800)",
        "(277.905700, 89.123870, 166.351800)",
        "(277.639600, 89.330090, 167.025400)",
        "(277.316300, 89.510360, 167.629400)",
        "(277.084500, 90.038670, 167.852200)",
        "(276.879000, 90.191760, 168.115600)",
        "(276.463100, 90.727920, 168.324800)",
        "(275.968500, 91.716100, 167.966500)",
        "(275.508400, 93.740800, 166.586900)",
        "(275.037600, 96.314420, 164.776500)",
        "(274.817100, 96.917660, 164.482200)",
        "(274.214700, 97.222430, 164.693100)",
        "(273.566800, 98.750050, 163.719700)",
        "(273.006500, 101.760600, 161.254500)",
        "(272.472300, 106.351200, 157.042400)",
        "(272.201100, 110.502900, 153.077700)",
        "(271.714800, 121.979600, 141.977200)",
        "(271.244300, 135.773800, 128.394500)",
        "(270.904400, 175.203500, 89.197650)",
        "(271.304400, 220.449400, 44.181620)",
        "(271.612800, 230.571200, 34.108360)",
        "(272.297500, 240.926500, 23.783050)",
        "(273.043100, 246.952500, 17.833050)",
        "(273.853100, 251.418000, 13.389730)",
        "(274.644400, 255.188400, 9.579299)",
        "(275.009200, 257.029100, 7.666878)",
        "(275.650000, 260.560000, 3.993761)",
        "(276.414700, 262.585400, 1.783694)",
        "(277.200200, 263.953700, 0.340447)",
        "(277.536900, 265.194600, 359.029400)",
        "(278.210300, 267.772200, 356.102700)",
        "(278.988100, 270.091400, 353.407700)",
        "(280.040300, 270.720900, 352.674000)",
        "(280.800500, 271.024200, 352.544500)",
        "(281.381900, 272.412100, 350.870800)",
        "(281.787700, 273.957400, 349.073100)",
        "(282.781200, 277.282800, 345.212300)",
        "(283.476100, 278.859400, 343.277900)",
        "(284.003200, 278.858000, 343.097700)",
        "(284.679100, 279.008600, 342.325000)",
        "(285.372000, 279.334700, 341.254900)",
        "(285.628200, 278.896000, 341.315800)",
        "(285.981700, 277.117700, 342.474000)",
        "(286.247300, 275.895400, 343.023600)",
        "(286.860000, 275.335700, 342.351500)",
        "(287.169200, 274.599200, 342.459600)",
        "(287.354600, 271.710000, 344.483600)",
        "(287.364200, 269.444100, 345.945400)",
        "(287.606900, 268.209200, 345.965200)",
        "(287.670800, 265.837600, 347.273700)",
        "(287.469500, 264.601400, 348.158300)",
        "(287.202600, 262.810600, 349.186900)",
        "(287.056600, 262.793900, 348.273200)",
        "(287.004400, 262.244900, 347.811800)",
        "(286.500900, 260.206500, 349.237300)",
        "(286.140300, 259.379400, 349.725100)",
        "(285.558200, 258.371900, 349.802400)",
        "(284.971200, 256.902200, 350.485300)",
        "(284.325100, 254.643400, 352.080300)",
        "(283.596600, 252.652500, 353.336300)",
        "(283.186500, 251.447800, 354.189700)",
        "(282.339800, 248.822000, 356.345700)",
        "(281.521900, 246.673800, 358.015100)",
        "(280.740500, 244.690500, 359.543500)",
        "(279.892900, 241.790800, 2.053394)",
        "(279.403500, 240.060200, 3.601716)",
        "(278.253700, 236.408700, 6.912888)",
        "(277.176500, 232.214500, 10.870350)",
        "(276.158300, 225.788300, 17.174060)",
        "(275.188000, 218.071800, 24.834370)",
        "(274.690700, 213.564300, 29.283430)",
        "(273.803400, 200.753600, 42.063720)",
        "(273.281100, 182.842700, 60.141220)",
        "(273.052900, 162.041700, 81.165990)",
        "(273.198100, 139.366200, 103.971800)",
        "(273.440300, 129.424900, 113.976600)",
        "(274.140700, 115.534600, 128.065700)",
        "(274.850300, 107.414800, 136.536900)",
        "(275.650000, 101.527400, 142.809000)",
        "(276.546700, 96.860560, 147.801500)",
        "(276.969000, 95.545770, 149.343500)",
        "(277.706500, 92.780280, 152.610500)",
        "(278.221400, 90.608270, 155.110300)",
        "(278.656500, 89.379330, 156.883200)",
        "(279.202900, 88.331830, 158.390700)",
        "(279.525800, 87.877550, 159.098500)",
        "(279.991700, 86.634240, 161.018800)",
        "(280.116300, 85.458320, 162.689500)",
        "(280.187700, 84.786580, 163.983900)",
        "(280.304900, 84.786320, 164.664700)",
        "(280.335000, 84.791660, 165.041200)",
        "(280.340700, 84.222810, 166.222700)",
        "(280.181200, 84.058300, 167.013700)",
        "(280.050500, 84.708610, 167.153100)",
        "(279.876300, 85.213610, 167.469100)",
        "(279.788300, 85.220460, 167.851500)",
        "(279.548900, 85.228430, 168.523100)",
        "(279.300200, 85.068240, 169.472400)",
        "(278.881500, 84.898700, 170.434100)",
        "(278.526400, 84.903440, 171.212800)",
        "(278.415800, 84.578990, 171.942500)",
        "(278.124100, 84.361640, 172.896200)",
        "(277.813400, 83.563930, 174.484400)",
        "(277.355300, 82.780840, 175.958400)",
        "(276.943300, 81.518570, 177.926800)",
        "(276.698900, 80.777360, 179.012300)",
        "(276.220000, 79.315700, 181.143900)",
        "(275.841300, 76.528310, 184.626000)",
        "(275.390000, 72.423940, 189.209500)",
        "(275.063200, 69.530020, 192.608200)",
        "(274.926700, 67.998050, 194.428800)",
        "(274.560100, 64.884470, 197.993500)",
        "(274.160600, 60.613370, 202.676800)",
        "(273.751900, 56.354890, 207.262900)",
        "(273.334900, 52.528550, 211.326800)",
        "(273.028300, 49.429030, 214.578800)",
        "(272.428500, 40.607110, 223.623700)",
        "(271.979500, 28.080610, 236.318200)",
        "(271.699700, 6.931353, 257.557000)",
        "(271.680400, 340.816100, 283.719900)",
        "(271.821100, 326.587300, 297.962700)",
        "(272.230000, 304.965600, 319.574600)",
        "(272.726600, 293.246200, 331.292700)",
        "(273.345700, 288.088700, 336.355700)",
        "(274.131400, 286.581100, 337.679600)",
        "(274.530700, 285.966600, 338.146900)",
        "(275.096500, 283.415000, 340.497400)",
        "(275.619100, 280.161500, 343.496000)",
        "(276.286400, 278.102200, 345.306500)",
        "(277.084400, 276.859900, 346.142900)",
        "(277.488900, 276.062900, 346.738100)",
        "(278.187600, 274.912300, 347.500700)",
        "(278.841900, 274.471700, 347.366700)",
        "(279.437700, 274.026000, 347.160100)",
        "(280.041800, 272.735900, 347.850500)",
        "(280.329300, 271.956400, 348.320300)",
        "(280.787500, 270.781100, 348.785700)",
        "(281.313600, 270.003400, 348.720600)",
        "(281.841600, 269.356000, 348.427700)",
        "(282.228300, 267.406400, 349.366700)",
        "(282.388600, 266.274400, 350.046700)",
        "(282.699600, 264.036800, 351.274000)",
        "(283.131900, 262.379600, 351.564000)",
        "(283.525500, 259.052000, 353.570100)",
        "(283.630600, 254.485800, 357.164000)",
        "(283.657700, 252.818600, 358.292800)",
        "(283.705900, 250.795600, 359.122400)",
        "(283.739200, 249.122500, 359.692700)",
        "(283.684300, 247.080600, 0.766442)",
        "(283.375400, 245.185300, 1.728091)",
        "(283.186200, 244.467600, 1.983943)",
        "(282.848500, 243.014200, 2.571021)",
        "(282.453900, 241.124800, 3.772179)",
        "(281.974100, 239.042200, 5.101032)",
        "(281.428600, 237.332000, 6.121601)",
        "(281.165600, 236.394200, 6.668761)",
        "(280.576400, 234.178000, 8.371761)",
        "(280.014600, 231.099300, 11.001060)",
        "(279.389500, 227.872600, 13.840000)",
        "(278.727900, 223.706800, 17.712880)",
        "(278.340300, 221.220900, 20.078450)",
        "(277.590100, 216.298800, 24.784930)",
        "(276.859400, 211.372400, 29.479780)",
        "(276.086200, 204.166100, 36.569060)",
        "(275.561800, 194.875800, 45.801370)",
        "(275.290300, 185.239900, 55.510880)",
        "(275.173800, 180.525600, 60.256250)",
        "(274.996500, 170.127600, 70.660320)",
        "(275.045100, 156.137800, 84.624100)",
        "(275.369900, 143.775300, 97.185300)",
        "(275.561500, 140.124900, 100.929700)",
        "(275.789800, 137.604100, 103.677200)",
        "(275.815600, 137.010700, 104.591200)",
        "(275.984600, 127.847200, 113.855100)",
        "(276.563600, 118.777700, 123.124100)",
        "(276.877200, 116.473000, 125.718100)",
        "(277.382500, 113.236000, 129.564800)",
        "(277.773600, 109.666800, 133.521300)",
        "(278.246200, 106.186100, 137.436600)",
        "(278.658500, 104.531500, 139.606600)",
        "(278.791100, 104.383800, 140.100200)",
        "(279.059200, 104.157100, 141.055700)",
        "(279.247800, 103.588600, 142.348600)",
        "(279.307100, 102.089900, 144.414600)",
        "(279.298200, 100.963300, 146.083300)",
        "(279.319600, 100.706400, 146.696200)",
        "(279.373100, 100.625900, 147.629600)",
        "(279.445000, 100.336900, 148.660100)",
        "(279.430700, 99.593320, 150.138700)",
        "(279.251600, 99.200230, 151.311600)",
        "(279.125500, 99.023960, 151.883200)",
        "(278.993200, 98.269390, 153.331500)",
        "(278.791600, 98.037590, 154.224400)",
        "(278.567700, 98.484680, 154.552300)",
        "(278.279600, 99.525910, 154.276800)",
        "(278.145300, 99.841220, 154.326300)",
        "(277.790700, 100.387600, 154.416300)",
        "(277.449200, 100.960600, 154.510400)",
        "(277.077100, 101.910000, 154.157400)",
        "(276.721200, 102.913600, 153.724200)",
        "(276.501700, 103.178000, 153.828000)",
        "(275.959700, 103.413000, 154.288100)",
        "(275.316400, 103.790700, 154.484700)",
        "(274.743800, 104.593200, 154.319300)",
        "(274.153000, 103.136600, 156.261400)",
        "(273.826700, 102.364300, 157.230900)",
        "(273.250500, 102.093400, 157.934300)",
        "(272.723800, 103.351300, 157.125100)",
        "(272.243800, 104.056300, 156.737800)",
        "(271.712500, 107.482100, 153.581400)",
        "(271.466100, 112.425300, 148.789100)",
        "(271.071500, 126.983800, 134.524200)",
        "(270.727400, 159.334200, 102.360400)",
        "(270.899600, 213.697200, 48.076450)",
        "(271.553700, 235.903200, 25.900500)",
        "(271.948400, 241.050500, 20.750100)",
        "(272.668000, 246.109600, 15.626050)",
        "(273.301500, 248.199300, 13.429530)",
        "(274.358900, 249.758400, 11.788820)",
        "(275.281400, 251.743300, 9.797272)",
        "(275.606500, 253.222300, 8.252407)",
        "(276.123900, 256.266800, 4.891562)",
        "(276.644200, 257.918600, 3.035177)",
        "(277.278100, 258.840900, 1.869595)",
        "(277.765500, 259.731300, 0.689807)",
        "(277.982000, 260.094700, 0.188166)",
        "(278.311000, 260.867400, 358.982800)",
        "(278.608000, 261.527700, 357.810300)",
        "(278.949900, 261.290000, 357.570300)",
        "(279.230500, 260.837100, 357.700700)",
        "(279.387600, 261.011200, 357.266200)",
        "(279.745200, 262.547900, 354.976700)",
        "(280.090400, 262.838400, 353.886500)",
        "(280.226900, 261.633900, 354.524000)",
        "(280.396400, 261.390800, 354.081100)",
        "(280.534500, 261.873000, 353.158500)",
        "(280.667300, 261.897600, 352.291100)",
        "(280.726100, 261.165500, 352.268900)",
[truncated: 528,036 more chars]
