# Supplementary material for: Playing the mirror game in virtual reality with an autonomous character
Source: Sci Rep. 2022 Dec 9;12:21329. doi: 10.1038/s41598-022-25197-z (PMC9734752; doi:10.1038/s41598-022-25197-z)
Supplement: Supplementary file 2 — Supplementary Information 1. [file 41598_2022_25197_MOESM2_ESM.zip › Data/Couple20/condition1_trial1_player1.json]

{
    "isFemale": false,
    "eyesLevel": 1.6765371561050416,
    "timestamps": [
        0.0,
        0.02001953125,
        0.03997802734375,
        0.05999755859375,
        0.08001708984375,
        0.0999755859375,
        0.1199951171875,
        0.1400146484375,
        0.1600341796875,
        0.17999267578125,
        0.20001220703125,
        0.22003173828125,
        0.239990234375,
        0.260009765625,
        0.280029296875,
        0.29998779296875,
        0.32000732421875,
        0.34002685546875,
        0.3599853515625,
        0.3800048828125,
        0.4000244140625,
        0.41998291015625,
        0.44000244140625,
        0.46002197265625,
        0.47998046875,
        0.5,
        0.52001953125,
        0.53997802734375,
        0.55999755859375,
        0.58001708984375,
        0.5999755859375,
        0.6199951171875,
        0.6400146484375,
        0.6600341796875,
        0.67999267578125,
        0.70001220703125,
        0.72003173828125,
        0.739990234375,
        0.760009765625,
        0.780029296875,
        0.79998779296875,
        0.82000732421875,
        0.84002685546875,
        0.8599853515625,
        0.8800048828125,
        0.9000244140625,
        0.91998291015625,
        0.94000244140625,
        0.96002197265625,
        0.97998046875,
        1.0,
        1.02001953125,
        1.03997802734375,
        1.05999755859375,
        1.08001708984375,
        1.0999755859375,
        1.1199951171875,
        1.1400146484375,
        1.1600341796875,
        1.17999267578125,
        1.20001220703125,
        1.22003173828125,
        1.239990234375,
        1.260009765625,
        1.280029296875,
        1.29998779296875,
        1.32000732421875,
        1.34002685546875,
        1.3599853515625,
        1.3800048828125,
        1.4000244140625,
        1.41998291015625,
        1.44000244140625,
        1.46002197265625,
        1.47998046875,
        1.5,
        1.52001953125,
        1.53997802734375,
        1.55999755859375,
        1.58001708984375,
        1.5999755859375,
        1.6199951171875,
        1.6400146484375,
        1.6600341796875,
        1.67999267578125,
        1.70001220703125,
        1.72003173828125,
        1.739990234375,
        1.760009765625,
        1.780029296875,
        1.79998779296875,
        1.82000732421875,
        1.84002685546875,
        1.8599853515625,
        1.8800048828125,
        1.9000244140625,
        1.91998291015625,
        1.94000244140625,
        1.96002197265625,
        1.97998046875,
        2.0,
        2.02001953125,
        2.03997802734375,
        2.05999755859375,
        2.08001708984375,
        2.0999755859375,
        2.1199951171875,
        2.1400146484375,
        2.1600341796875,
        2.17999267578125,
        2.20001220703125,
        2.22003173828125,
        2.239990234375,
        2.260009765625,
        2.280029296875,
        2.29998779296875,
        2.32000732421875,
        2.34002685546875,
        2.3599853515625,
        2.3800048828125,
        2.4000244140625,
        2.41998291015625,
        2.44000244140625,
        2.46002197265625,
        2.47998046875,
        2.5,
        2.52001953125,
        2.53997802734375,
        2.55999755859375,
        2.58001708984375,
        2.5999755859375,
        2.6199951171875,
        2.6400146484375,
        2.6600341796875,
        2.67999267578125,
        2.70001220703125,
        2.72003173828125,
        2.739990234375,
        2.760009765625,
        2.780029296875,
        2.79998779296875,
        2.82000732421875,
        2.84002685546875,
        2.8599853515625,
        2.8800048828125,
        2.9000244140625,
        2.91998291015625,
        2.94000244140625,
        2.96002197265625,
        2.97998046875,
        3.0,
        3.02001953125,
        3.03997802734375,
        3.05999755859375,
        3.08001708984375,
        3.0999755859375,
        3.1199951171875,
        3.1400146484375,
        3.1600341796875,
        3.17999267578125,
        3.20001220703125,
        3.22003173828125,
        3.239990234375,
        3.260009765625,
        3.280029296875,
        3.29998779296875,
        3.32000732421875,
        3.34002685546875,
        3.3599853515625,
        3.3800048828125,
        3.4000244140625,
        3.41998291015625,
        3.44000244140625,
        3.46002197265625,
        3.47998046875,
        3.5,
        3.52001953125,
        3.53997802734375,
        3.55999755859375,
        3.58001708984375,
        3.5999755859375,
        3.6199951171875,
        3.6400146484375,
        3.6600341796875,
        3.67999267578125,
        3.70001220703125,
        3.72003173828125,
        3.739990234375,
        3.760009765625,
        3.780029296875,
        3.79998779296875,
        3.82000732421875,
        3.84002685546875,
        3.8599853515625,
        3.8800048828125,
        3.9000244140625,
        3.91998291015625,
        3.94000244140625,
        3.96002197265625,
        3.97998046875,
        4.0,
        4.02001953125,
        4.03997802734375,
        4.05999755859375,
        4.08001708984375,
        4.0999755859375,
        4.1199951171875,
        4.1400146484375,
        4.1600341796875,
        4.17999267578125,
        4.20001220703125,
        4.22003173828125,
        4.239990234375,
        4.260009765625,
        4.280029296875,
        4.29998779296875,
        4.32000732421875,
        4.34002685546875,
        4.3599853515625,
        4.3800048828125,
        4.4000244140625,
        4.41998291015625,
        4.44000244140625,
        4.46002197265625,
        4.47998046875,
        4.5,
        4.52001953125,
        4.53997802734375,
        4.55999755859375,
        4.58001708984375,
        4.5999755859375,
        4.6199951171875,
        4.6400146484375,
        4.6600341796875,
        4.67999267578125,
        4.70001220703125,
        4.72003173828125,
        4.739990234375,
        4.760009765625,
        4.780029296875,
        4.79998779296875,
        4.82000732421875,
        4.84002685546875,
        4.8599853515625,
        4.8800048828125,
        4.9000244140625,
        4.91998291015625,
        4.94000244140625,
        4.96002197265625,
        4.97998046875,
        5.0,
        5.02001953125,
        5.03997802734375,
        5.05999755859375,
        5.08001708984375,
        5.0999755859375,
        5.1199951171875,
        5.1400146484375,
        5.1600341796875,
        5.17999267578125,
        5.20001220703125,
        5.22003173828125,
        5.239990234375,
        5.260009765625,
        5.280029296875,
        5.29998779296875,
        5.32000732421875,
        5.34002685546875,
        5.3599853515625,
        5.3800048828125,
        5.4000244140625,
        5.41998291015625,
        5.44000244140625,
        5.46002197265625,
        5.47998046875,
        5.5,
        5.52001953125,
        5.53997802734375,
        5.55999755859375,
        5.58001708984375,
        5.5999755859375,
        5.6199951171875,
        5.6400146484375,
        5.6600341796875,
        5.67999267578125,
        5.70001220703125,
        5.72003173828125,
        5.739990234375,
        5.760009765625,
        5.780029296875,
        5.79998779296875,
        5.82000732421875,
        5.84002685546875,
        5.8599853515625,
        5.8800048828125,
        5.9000244140625,
        5.91998291015625,
        5.94000244140625,
        5.96002197265625,
        5.97998046875,
        6.0,
        6.02001953125,
        6.03997802734375,
        6.05999755859375,
        6.08001708984375,
        6.0999755859375,
        6.1199951171875,
        6.1400146484375,
        6.1600341796875,
        6.17999267578125,
        6.20001220703125,
        6.22003173828125,
        6.239990234375,
        6.260009765625,
        6.280029296875,
        6.29998779296875,
        6.32000732421875,
        6.34002685546875,
        6.3599853515625,
        6.3800048828125,
        6.4000244140625,
        6.41998291015625,
        6.44000244140625,
        6.46002197265625,
        6.47998046875,
        6.5,
        6.52001953125,
        6.53997802734375,
        6.55999755859375,
        6.58001708984375,
        6.5999755859375,
        6.6199951171875,
        6.6400146484375,
        6.6600341796875,
        6.67999267578125,
        6.70001220703125,
        6.72003173828125,
        6.739990234375,
        6.760009765625,
        6.780029296875,
        6.79998779296875,
        6.82000732421875,
        6.84002685546875,
        6.8599853515625,
        6.8800048828125,
        6.9000244140625,
        6.91998291015625,
        6.94000244140625,
        6.96002197265625,
        6.97998046875,
        7.0,
        7.02001953125,
        7.03997802734375,
        7.05999755859375,
        7.08001708984375,
        7.0999755859375,
        7.1199951171875,
        7.1400146484375,
        7.1600341796875,
        7.17999267578125,
        7.20001220703125,
        7.22003173828125,
        7.239990234375,
        7.260009765625,
        7.280029296875,
        7.29998779296875,
        7.32000732421875,
        7.34002685546875,
        7.3599853515625,
        7.3800048828125,
        7.4000244140625,
        7.41998291015625,
        7.44000244140625,
        7.46002197265625,
        7.47998046875,
        7.5,
        7.52001953125,
        7.53997802734375,
        7.55999755859375,
        7.58001708984375,
        7.5999755859375,
        7.6199951171875,
        7.6400146484375,
        7.6600341796875,
        7.67999267578125,
        7.70001220703125,
        7.72003173828125,
        7.739990234375,
        7.760009765625,
        7.780029296875,
        7.79998779296875,
        7.82000732421875,
        7.84002685546875,
        7.8599853515625,
        7.8800048828125,
        7.9000244140625,
        7.91998291015625,
        7.94000244140625,
        7.96002197265625,
        7.97998046875,
        8.0,
        8.02001953125,
        8.03997802734375,
        8.05999755859375,
        8.08001708984375,
        8.0999755859375,
        8.1199951171875,
        8.1400146484375,
        8.1600341796875,
        8.17999267578125,
        8.20001220703125,
        8.22003173828125,
        8.239990234375,
        8.260009765625,
        8.280029296875,
        8.29998779296875,
        8.32000732421875,
        8.34002685546875,
        8.3599853515625,
        8.3800048828125,
        8.4000244140625,
        8.41998291015625,
        8.44000244140625,
        8.46002197265625,
        8.47998046875,
        8.5,
        8.52001953125,
        8.53997802734375,
        8.55999755859375,
        8.58001708984375,
        8.5999755859375,
        8.6199951171875,
        8.6400146484375,
        8.6600341796875,
        8.67999267578125,
        8.70001220703125,
        8.72003173828125,
        8.739990234375,
        8.760009765625,
        8.780029296875,
        8.79998779296875,
        8.82000732421875,
        8.84002685546875,
        8.8599853515625,
        8.8800048828125,
        8.9000244140625,
        8.91998291015625,
        8.94000244140625,
        8.96002197265625,
        8.97998046875,
        9.0,
        9.02001953125,
        9.03997802734375,
        9.05999755859375,
        9.08001708984375,
        9.0999755859375,
        9.1199951171875,
        9.1400146484375,
        9.1600341796875,
        9.17999267578125,
        9.20001220703125,
        9.22003173828125,
        9.239990234375,
        9.260009765625,
        9.280029296875,
        9.29998779296875,
        9.32000732421875,
        9.34002685546875,
        9.3599853515625,
        9.3800048828125,
        9.4000244140625,
        9.41998291015625,
        9.44000244140625,
        9.46002197265625,
        9.47998046875,
        9.5,
        9.52001953125,
        9.53997802734375,
        9.55999755859375,
        9.58001708984375,
        9.5999755859375,
        9.6199951171875,
        9.6400146484375,
        9.6600341796875,
        9.67999267578125,
        9.70001220703125,
        9.72003173828125,
        9.739990234375,
        9.760009765625,
        9.780029296875,
        9.79998779296875,
        9.82000732421875,
        9.84002685546875,
        9.8599853515625,
        9.8800048828125,
        9.9000244140625,
        9.91998291015625,
        9.94000244140625,
        9.96002197265625,
        9.97998046875,
        10.0,
        10.02001953125,
        10.03997802734375,
        10.05999755859375,
        10.08001708984375,
        10.0999755859375,
        10.1199951171875,
        10.1400146484375,
        10.1600341796875,
        10.17999267578125,
        10.20001220703125,
        10.22003173828125,
        10.239990234375,
        10.260009765625,
        10.280029296875,
        10.29998779296875,
        10.32000732421875,
        10.34002685546875,
        10.3599853515625,
        10.3800048828125,
        10.4000244140625,
        10.41998291015625,
        10.44000244140625,
        10.46002197265625,
        10.47998046875,
        10.5,
        10.52001953125,
        10.53997802734375,
        10.55999755859375,
        10.58001708984375,
        10.5999755859375,
        10.6199951171875,
        10.6400146484375,
        10.6600341796875,
        10.67999267578125,
        10.70001220703125,
        10.72003173828125,
        10.739990234375,
        10.760009765625,
        10.780029296875,
        10.79998779296875,
        10.82000732421875,
        10.84002685546875,
        10.8599853515625,
        10.8800048828125,
        10.9000244140625,
        10.91998291015625,
        10.94000244140625,
        10.96002197265625,
        10.97998046875,
        11.0,
        11.02001953125,
        11.03997802734375,
        11.05999755859375,
        11.08001708984375,
        11.0999755859375,
        11.1199951171875,
        11.1400146484375,
        11.1600341796875,
        11.17999267578125,
        11.20001220703125,
        11.22003173828125,
        11.239990234375,
        11.260009765625,
        11.280029296875,
        11.29998779296875,
        11.32000732421875,
        11.34002685546875,
        11.3599853515625,
        11.3800048828125,
        11.4000244140625,
        11.41998291015625,
        11.44000244140625,
        11.46002197265625,
        11.47998046875,
        11.5,
        11.52001953125,
        11.53997802734375,
        11.55999755859375,
        11.58001708984375,
        11.5999755859375,
        11.6199951171875,
        11.6400146484375,
        11.6600341796875,
        11.67999267578125,
        11.70001220703125,
        11.72003173828125,
        11.739990234375,
        11.760009765625,
        11.780029296875,
        11.79998779296875,
        11.82000732421875,
        11.84002685546875,
        11.8599853515625,
        11.8800048828125,
        11.9000244140625,
        11.91998291015625,
        11.94000244140625,
        11.96002197265625,
        11.97998046875,
        12.0,
        12.02001953125,
        12.03997802734375,
        12.05999755859375,
        12.08001708984375,
        12.0999755859375,
        12.1199951171875,
        12.1400146484375,
        12.1600341796875,
        12.17999267578125,
        12.20001220703125,
        12.22003173828125,
        12.239990234375,
        12.260009765625,
        12.280029296875,
        12.29998779296875,
        12.32000732421875,
        12.34002685546875,
        12.3599853515625,
        12.3800048828125,
        12.4000244140625,
        12.41998291015625,
        12.44000244140625,
        12.46002197265625,
        12.47998046875,
        12.5,
        12.52001953125,
        12.53997802734375,
        12.55999755859375,
        12.58001708984375,
        12.5999755859375,
        12.6199951171875,
        12.6400146484375,
        12.6600341796875,
        12.67999267578125,
        12.70001220703125,
        12.72003173828125,
        12.739990234375,
        12.760009765625,
        12.780029296875,
        12.79998779296875,
        12.82000732421875,
        12.84002685546875,
        12.8599853515625,
        12.8800048828125,
        12.9000244140625,
        12.91998291015625,
        12.94000244140625,
        12.96002197265625,
        12.97998046875,
        13.0,
        13.02001953125,
        13.03997802734375,
        13.05999755859375,
        13.08001708984375,
        13.0999755859375,
        13.1199951171875,
        13.1400146484375,
        13.1600341796875,
        13.17999267578125,
        13.20001220703125,
        13.22003173828125,
        13.239990234375,
        13.260009765625,
        13.280029296875,
        13.29998779296875,
        13.32000732421875,
        13.34002685546875,
        13.3599853515625,
        13.3800048828125,
        13.4000244140625,
        13.41998291015625,
        13.44000244140625,
        13.46002197265625,
        13.47998046875,
        13.5,
        13.52001953125,
        13.53997802734375,
        13.55999755859375,
        13.58001708984375,
        13.5999755859375,
        13.6199951171875,
        13.6400146484375,
        13.6600341796875,
        13.67999267578125,
        13.70001220703125,
        13.72003173828125,
        13.739990234375,
        13.760009765625,
        13.780029296875,
        13.79998779296875,
        13.82000732421875,
        13.84002685546875,
        13.8599853515625,
        13.8800048828125,
        13.9000244140625,
        13.91998291015625,
        13.94000244140625,
        13.96002197265625,
        13.97998046875,
        14.0,
        14.02001953125,
        14.03997802734375,
        14.05999755859375,
        14.08001708984375,
        14.0999755859375,
        14.1199951171875,
        14.1400146484375,
        14.1600341796875,
        14.17999267578125,
        14.20001220703125,
        14.22003173828125,
        14.239990234375,
        14.260009765625,
        14.280029296875,
        14.29998779296875,
        14.32000732421875,
        14.34002685546875,
        14.3599853515625,
        14.3800048828125,
        14.4000244140625,
        14.41998291015625,
        14.44000244140625,
        14.46002197265625,
        14.47998046875,
        14.5,
        14.52001953125,
        14.53997802734375,
        14.55999755859375,
        14.58001708984375,
        14.5999755859375,
        14.6199951171875,
        14.6400146484375,
        14.6600341796875,
        14.67999267578125,
        14.70001220703125,
        14.72003173828125,
        14.739990234375,
        14.760009765625,
        14.780029296875,
        14.79998779296875,
        14.82000732421875,
        14.84002685546875,
        14.8599853515625,
        14.8800048828125,
        14.9000244140625,
        14.91998291015625,
        14.94000244140625,
        14.96002197265625,
        14.97998046875,
        15.0,
        15.02001953125,
        15.03997802734375,
        15.05999755859375,
        15.08001708984375,
        15.0999755859375,
        15.1199951171875,
        15.1400146484375,
        15.1600341796875,
        15.17999267578125,
        15.20001220703125,
        15.22003173828125,
        15.239990234375,
        15.260009765625,
        15.280029296875,
        15.29998779296875,
        15.32000732421875,
        15.34002685546875,
        15.3599853515625,
        15.3800048828125,
        15.4000244140625,
        15.41998291015625,
        15.44000244140625,
        15.46002197265625,
        15.47998046875,
        15.5,
        15.52001953125,
        15.53997802734375,
        15.55999755859375,
        15.58001708984375,
        15.5999755859375,
        15.6199951171875,
        15.6400146484375,
        15.6600341796875,
        15.67999267578125,
        15.70001220703125,
        15.72003173828125,
        15.739990234375,
        15.760009765625,
        15.780029296875,
        15.79998779296875,
        15.82000732421875,
        15.84002685546875,
        15.8599853515625,
        15.8800048828125,
        15.9000244140625,
        15.91998291015625,
        15.94000244140625,
        15.96002197265625,
        15.97998046875,
        16.0,
        16.02001953125,
        16.03997802734375,
        16.05999755859375,
        16.08001708984375,
        16.0999755859375,
        16.1199951171875,
        16.1400146484375,
        16.1600341796875,
        16.17999267578125,
        16.20001220703125,
        16.22003173828125,
        16.239990234375,
        16.260009765625,
        16.280029296875,
        16.29998779296875,
        16.32000732421875,
        16.34002685546875,
        16.3599853515625,
        16.3800048828125,
        16.4000244140625,
        16.41998291015625,
        16.44000244140625,
        16.46002197265625,
        16.47998046875,
        16.5,
        16.52001953125,
        16.53997802734375,
        16.55999755859375,
        16.58001708984375,
        16.5999755859375,
        16.6199951171875,
        16.6400146484375,
        16.6600341796875,
        16.67999267578125,
        16.70001220703125,
        16.72003173828125,
        16.739990234375,
        16.760009765625,
        16.780029296875,
        16.79998779296875,
        16.82000732421875,
        16.84002685546875,
        16.8599853515625,
        16.8800048828125,
        16.9000244140625,
        16.91998291015625,
        16.94000244140625,
        16.96002197265625,
        16.97998046875,
        17.0,
        17.02001953125,
        17.03997802734375,
        17.05999755859375,
        17.08001708984375,
        17.0999755859375,
        17.1199951171875,
        17.1400146484375,
        17.1600341796875,
        17.17999267578125,
        17.20001220703125,
        17.22003173828125,
        17.239990234375,
        17.260009765625,
        17.280029296875,
        17.29998779296875,
        17.32000732421875,
        17.34002685546875,
        17.3599853515625,
        17.3800048828125,
        17.4000244140625,
        17.41998291015625,
        17.44000244140625,
        17.46002197265625,
        17.47998046875,
        17.5,
        17.52001953125,
        17.53997802734375,
        17.55999755859375,
        17.58001708984375,
        17.5999755859375,
        17.6199951171875,
        17.6400146484375,
        17.6600341796875,
        17.67999267578125,
        17.70001220703125,
        17.72003173828125,
        17.739990234375,
        17.760009765625,
        17.780029296875,
        17.79998779296875,
        17.82000732421875,
        17.84002685546875,
        17.8599853515625,
        17.8800048828125,
        17.9000244140625,
        17.91998291015625,
        17.94000244140625,
        17.96002197265625,
        17.97998046875,
        18.0,
        18.02001953125,
        18.03997802734375,
        18.05999755859375,
        18.08001708984375,
        18.0999755859375,
        18.1199951171875,
        18.1400146484375,
        18.1600341796875,
        18.17999267578125,
        18.20001220703125,
        18.22003173828125,
        18.239990234375,
        18.260009765625,
        18.280029296875,
        18.29998779296875,
        18.32000732421875,
        18.34002685546875,
        18.3599853515625,
        18.3800048828125,
        18.4000244140625,
        18.41998291015625,
        18.44000244140625,
        18.46002197265625,
        18.47998046875,
        18.5,
        18.52001953125,
        18.53997802734375,
        18.55999755859375,
        18.58001708984375,
        18.5999755859375,
        18.6199951171875,
        18.6400146484375,
        18.6600341796875,
        18.67999267578125,
        18.70001220703125,
        18.72003173828125,
        18.739990234375,
        18.760009765625,
        18.780029296875,
        18.79998779296875,
        18.82000732421875,
        18.84002685546875,
        18.8599853515625,
        18.8800048828125,
        18.9000244140625,
        18.91998291015625,
        18.94000244140625,
        18.96002197265625,
        18.97998046875,
        19.0,
        19.02001953125,
        19.03997802734375,
        19.05999755859375,
        19.08001708984375,
        19.0999755859375,
        19.1199951171875,
        19.1400146484375,
        19.1600341796875,
        19.17999267578125,
        19.20001220703125,
        19.22003173828125,
        19.239990234375,
        19.260009765625,
        19.280029296875,
        19.29998779296875,
        19.32000732421875,
        19.34002685546875,
        19.3599853515625,
        19.3800048828125,
        19.4000244140625,
        19.41998291015625,
        19.44000244140625,
        19.46002197265625,
        19.47998046875,
        19.5,
        19.52001953125,
        19.53997802734375,
        19.55999755859375,
        19.58001708984375,
        19.5999755859375,
        19.6199951171875,
        19.6400146484375,
        19.6600341796875,
        19.67999267578125,
        19.70001220703125,
        19.72003173828125,
        19.739990234375,
        19.760009765625,
        19.780029296875,
        19.79998779296875,
        19.82000732421875,
        19.84002685546875,
        19.8599853515625,
        19.8800048828125,
        19.9000244140625,
        19.91998291015625,
        19.94000244140625,
        19.96002197265625,
        19.97998046875,
        20.0,
        20.02001953125,
        20.03997802734375,
        20.05999755859375,
        20.08001708984375,
        20.0999755859375,
        20.1199951171875,
        20.1400146484375,
        20.1600341796875,
        20.17999267578125,
        20.20001220703125,
        20.22003173828125,
        20.239990234375,
        20.260009765625,
        20.280029296875,
        20.29998779296875,
        20.32000732421875,
        20.34002685546875,
        20.3599853515625,
        20.3800048828125,
        20.4000244140625,
        20.41998291015625,
        20.44000244140625,
        20.46002197265625,
        20.47998046875,
        20.5,
        20.52001953125,
        20.53997802734375,
        20.55999755859375,
        20.58001708984375,
        20.5999755859375,
        20.6199951171875,
        20.6400146484375,
        20.6600341796875,
        20.67999267578125,
        20.70001220703125,
        20.72003173828125,
        20.739990234375,
        20.760009765625,
        20.780029296875,
        20.79998779296875,
        20.82000732421875,
        20.84002685546875,
        20.8599853515625,
        20.8800048828125,
        20.9000244140625,
        20.91998291015625,
        20.94000244140625,
        20.96002197265625,
        20.97998046875,
        21.0,
        21.02001953125,
        21.03997802734375,
        21.05999755859375,
        21.08001708984375,
        21.0999755859375,
        21.1199951171875,
        21.1400146484375,
        21.1600341796875,
        21.17999267578125,
        21.20001220703125,
        21.22003173828125,
        21.239990234375,
        21.260009765625,
        21.280029296875,
        21.29998779296875,
        21.32000732421875,
        21.34002685546875,
        21.3599853515625,
        21.3800048828125,
        21.4000244140625,
        21.41998291015625,
        21.44000244140625,
        21.46002197265625,
        21.47998046875,
        21.5,
        21.52001953125,
        21.53997802734375,
        21.55999755859375,
        21.58001708984375,
        21.5999755859375,
        21.6199951171875,
        21.6400146484375,
        21.6600341796875,
        21.67999267578125,
        21.70001220703125,
        21.72003173828125,
        21.739990234375,
        21.760009765625,
        21.780029296875,
        21.79998779296875,
        21.82000732421875,
        21.84002685546875,
        21.8599853515625,
        21.8800048828125,
        21.9000244140625,
        21.91998291015625,
        21.94000244140625,
        21.96002197265625,
        21.97998046875,
        22.0,
        22.02001953125,
        22.03997802734375,
        22.05999755859375,
        22.08001708984375,
        22.0999755859375,
        22.1199951171875,
        22.1400146484375,
        22.1600341796875,
        22.17999267578125,
        22.20001220703125,
        22.22003173828125,
        22.239990234375,
        22.260009765625,
        22.280029296875,
        22.29998779296875,
        22.32000732421875,
        22.34002685546875,
        22.3599853515625,
        22.3800048828125,
        22.4000244140625,
        22.41998291015625,
        22.44000244140625,
        22.46002197265625,
        22.47998046875,
        22.5,
        22.52001953125,
        22.53997802734375,
        22.55999755859375,
        22.58001708984375,
        22.5999755859375,
        22.6199951171875,
        22.6400146484375,
        22.6600341796875,
        22.67999267578125,
        22.70001220703125,
        22.72003173828125,
        22.739990234375,
        22.760009765625,
        22.780029296875,
        22.79998779296875,
        22.82000732421875,
        22.84002685546875,
        22.8599853515625,
        22.8800048828125,
        22.9000244140625,
        22.91998291015625,
        22.94000244140625,
        22.96002197265625,
        22.97998046875,
        23.0,
        23.02001953125,
        23.03997802734375,
        23.05999755859375,
        23.08001708984375,
        23.0999755859375,
        23.1199951171875,
        23.1400146484375,
        23.1600341796875,
        23.17999267578125,
        23.20001220703125,
        23.22003173828125,
        23.239990234375,
        23.260009765625,
        23.280029296875,
        23.29998779296875,
        23.32000732421875,
        23.34002685546875,
        23.3599853515625,
        23.3800048828125,
        23.4000244140625,
        23.41998291015625,
        23.44000244140625,
        23.46002197265625,
        23.47998046875,
        23.5,
        23.52001953125,
        23.53997802734375,
        23.55999755859375,
        23.58001708984375,
        23.5999755859375,
        23.6199951171875,
        23.6400146484375,
        23.6600341796875,
        23.67999267578125,
        23.70001220703125,
        23.72003173828125,
        23.739990234375,
        23.760009765625,
        23.780029296875,
        23.79998779296875,
        23.82000732421875,
        23.84002685546875,
        23.8599853515625,
        23.8800048828125,
        23.9000244140625,
        23.91998291015625,
        23.94000244140625,
        23.96002197265625,
        23.97998046875,
        24.0,
        24.02001953125,
        24.03997802734375,
        24.05999755859375,
        24.08001708984375,
        24.0999755859375,
        24.1199951171875,
        24.1400146484375,
        24.1600341796875,
        24.17999267578125,
        24.20001220703125,
        24.22003173828125,
        24.239990234375,
        24.260009765625,
        24.280029296875,
        24.29998779296875,
        24.32000732421875,
        24.34002685546875,
        24.3599853515625,
        24.3800048828125,
        24.4000244140625,
        24.41998291015625,
        24.44000244140625,
        24.46002197265625,
        24.47998046875,
        24.5,
        24.52001953125,
        24.53997802734375,
        24.55999755859375,
        24.58001708984375,
        24.5999755859375,
        24.6199951171875,
        24.6400146484375,
        24.6600341796875,
        24.67999267578125,
        24.70001220703125,
        24.72003173828125,
        24.739990234375,
        24.760009765625,
        24.780029296875,
        24.79998779296875,
        24.82000732421875,
        24.84002685546875,
        24.8599853515625,
        24.8800048828125,
        24.9000244140625,
        24.91998291015625,
        24.94000244140625,
        24.96002197265625,
        24.97998046875,
        25.0,
        25.02001953125,
        25.03997802734375,
        25.05999755859375,
        25.08001708984375,
        25.0999755859375,
        25.1199951171875,
        25.1400146484375,
        25.1600341796875,
        25.17999267578125,
        25.20001220703125,
        25.22003173828125,
        25.239990234375,
        25.260009765625,
        25.280029296875,
        25.29998779296875,
        25.32000732421875,
        25.34002685546875,
        25.3599853515625,
        25.3800048828125,
        25.4000244140625,
        25.41998291015625,
        25.44000244140625,
        25.46002197265625,
        25.47998046875,
        25.5,
        25.52001953125,
        25.53997802734375,
        25.55999755859375,
        25.58001708984375,
        25.5999755859375,
        25.6199951171875,
        25.6400146484375,
        25.6600341796875,
        25.67999267578125,
        25.70001220703125,
        25.72003173828125,
        25.739990234375,
        25.760009765625,
        25.780029296875,
        25.79998779296875,
        25.82000732421875,
        25.84002685546875,
        25.8599853515625,
        25.8800048828125,
        25.9000244140625,
        25.91998291015625,
        25.94000244140625,
        25.96002197265625,
        25.97998046875,
        26.0,
        26.02001953125,
        26.03997802734375,
        26.05999755859375,
        26.08001708984375,
        26.0999755859375,
        26.1199951171875,
        26.1400146484375,
        26.1600341796875,
        26.17999267578125,
        26.20001220703125,
        26.22003173828125,
        26.239990234375,
        26.260009765625,
        26.280029296875,
        26.29998779296875,
        26.32000732421875,
        26.34002685546875,
        26.3599853515625,
        26.3800048828125,
        26.4000244140625,
        26.41998291015625,
        26.44000244140625,
        26.46002197265625,
        26.47998046875,
        26.5,
        26.52001953125,
        26.53997802734375,
        26.55999755859375,
        26.58001708984375,
        26.5999755859375,
        26.6199951171875,
        26.6400146484375,
        26.6600341796875,
        26.67999267578125,
        26.70001220703125,
        26.72003173828125,
        26.739990234375,
        26.760009765625,
        26.780029296875,
        26.79998779296875,
        26.82000732421875,
        26.84002685546875,
        26.8599853515625,
        26.8800048828125,
        26.9000244140625,
        26.91998291015625,
        26.94000244140625,
        26.96002197265625,
        26.97998046875,
        27.0,
        27.02001953125,
        27.03997802734375,
        27.05999755859375,
        27.08001708984375,
        27.0999755859375,
        27.1199951171875,
        27.1400146484375,
        27.1600341796875,
        27.17999267578125,
        27.20001220703125,
        27.22003173828125,
        27.239990234375,
        27.260009765625,
        27.280029296875,
        27.29998779296875,
        27.32000732421875,
        27.34002685546875,
        27.3599853515625,
        27.3800048828125,
        27.4000244140625,
        27.41998291015625,
        27.44000244140625,
        27.46002197265625,
        27.47998046875,
        27.5,
        27.52001953125,
        27.53997802734375,
        27.55999755859375,
        27.58001708984375,
        27.5999755859375,
        27.6199951171875,
        27.6400146484375,
        27.6600341796875,
        27.67999267578125,
        27.70001220703125,
        27.72003173828125,
        27.739990234375,
        27.760009765625,
        27.780029296875,
        27.79998779296875,
        27.82000732421875,
        27.84002685546875,
        27.8599853515625,
        27.8800048828125,
        27.9000244140625,
        27.91998291015625,
        27.94000244140625,
        27.96002197265625,
        27.97998046875,
        28.0,
        28.02001953125,
        28.03997802734375,
        28.05999755859375,
        28.08001708984375,
        28.0999755859375,
        28.1199951171875,
        28.1400146484375,
        28.1600341796875,
        28.17999267578125,
        28.20001220703125,
        28.22003173828125,
        28.239990234375,
        28.260009765625,
        28.280029296875,
        28.29998779296875,
        28.32000732421875,
        28.34002685546875,
        28.3599853515625,
        28.3800048828125,
        28.4000244140625,
        28.41998291015625,
        28.44000244140625,
        28.46002197265625,
        28.47998046875,
        28.5,
        28.52001953125,
        28.53997802734375,
        28.55999755859375,
        28.58001708984375,
        28.5999755859375,
        28.6199951171875,
        28.6400146484375,
        28.6600341796875,
        28.67999267578125,
        28.70001220703125,
        28.72003173828125,
        28.739990234375,
        28.760009765625,
        28.780029296875,
        28.79998779296875,
        28.82000732421875,
        28.84002685546875,
        28.8599853515625,
        28.8800048828125,
        28.9000244140625,
        28.91998291015625,
        28.94000244140625,
        28.96002197265625,
        28.97998046875,
        29.0,
        29.02001953125,
        29.03997802734375,
        29.05999755859375,
        29.08001708984375,
        29.0999755859375,
        29.1199951171875,
        29.1400146484375,
        29.1600341796875,
        29.17999267578125,
        29.20001220703125,
        29.22003173828125,
        29.239990234375,
        29.260009765625,
        29.280029296875,
        29.29998779296875,
        29.32000732421875,
        29.34002685546875,
        29.3599853515625,
        29.3800048828125,
        29.4000244140625,
        29.41998291015625,
        29.44000244140625,
        29.46002197265625,
        29.47998046875,
        29.5,
        29.52001953125,
        29.53997802734375,
        29.55999755859375,
        29.58001708984375,
        29.5999755859375,
        29.6199951171875,
        29.6400146484375,
        29.6600341796875,
        29.67999267578125,
        29.70001220703125,
        29.72003173828125,
        29.739990234375,
        29.760009765625,
        29.780029296875,
        29.79998779296875,
        29.82000732421875,
        29.84002685546875,
        29.8599853515625,
        29.8800048828125,
        29.9000244140625,
        29.91998291015625,
        29.94000244140625,
        29.96002197265625,
        29.97998046875,
        30.0,
        30.02001953125,
        30.03997802734375,
        30.05999755859375,
        30.08001708984375,
        30.0999755859375,
        30.1199951171875,
        30.1400146484375,
        30.1600341796875,
        30.17999267578125,
        30.20001220703125,
        30.22003173828125,
        30.239990234375,
        30.260009765625,
        30.280029296875,
        30.29998779296875,
        30.32000732421875,
        30.34002685546875,
        30.3599853515625,
        30.3800048828125,
        30.4000244140625,
        30.41998291015625,
        30.44000244140625,
        30.46002197265625,
        30.47998046875,
        30.5,
        30.52001953125,
        30.53997802734375,
        30.55999755859375,
        30.58001708984375,
        30.5999755859375,
        30.6199951171875,
        30.6400146484375,
        30.6600341796875,
        30.67999267578125,
        30.70001220703125,
        30.72003173828125,
        30.739990234375,
        30.760009765625,
        30.780029296875,
        30.79998779296875,
        30.82000732421875,
        30.84002685546875,
        30.8599853515625,
        30.8800048828125,
        30.9000244140625,
        30.91998291015625,
        30.94000244140625,
        30.96002197265625,
        30.97998046875,
        31.0,
        31.02001953125,
        31.03997802734375,
        31.05999755859375,
        31.08001708984375,
        31.0999755859375,
        31.1199951171875,
        31.1400146484375,
        31.1600341796875,
        31.17999267578125,
        31.20001220703125,
        31.22003173828125,
        31.239990234375,
        31.260009765625,
        31.280029296875,
        31.29998779296875,
        31.32000732421875,
        31.34002685546875,
        31.3599853515625,
        31.3800048828125,
        31.4000244140625,
        31.41998291015625,
        31.44000244140625,
        31.46002197265625,
        31.47998046875,
        31.5,
        31.52001953125,
        31.53997802734375,
        31.55999755859375,
        31.58001708984375,
        31.5999755859375,
        31.6199951171875,
        31.6400146484375,
        31.6600341796875,
        31.67999267578125,
        31.70001220703125,
        31.72003173828125,
        31.739990234375,
        31.760009765625,
        31.780029296875,
        31.79998779296875,
        31.82000732421875,
        31.84002685546875,
        31.8599853515625,
        31.8800048828125,
        31.9000244140625,
        31.91998291015625,
        31.94000244140625,
        31.96002197265625,
        31.97998046875,
        32.0,
        32.02001953125,
        32.03997802734375,
        32.05999755859375,
        32.08001708984375,
        32.0999755859375,
        32.1199951171875,
        32.1400146484375,
        32.1600341796875,
        32.17999267578125,
        32.20001220703125,
        32.22003173828125,
        32.239990234375,
        32.260009765625,
        32.280029296875,
        32.29998779296875,
        32.32000732421875,
        32.34002685546875,
        32.3599853515625,
        32.3800048828125,
        32.4000244140625,
        32.41998291015625,
        32.44000244140625,
        32.46002197265625,
        32.47998046875,
        32.5,
        32.52001953125,
        32.53997802734375,
        32.55999755859375,
        32.58001708984375,
        32.5999755859375,
        32.6199951171875,
        32.6400146484375,
        32.6600341796875,
        32.67999267578125,
        32.70001220703125,
        32.72003173828125,
        32.739990234375,
        32.760009765625,
        32.780029296875,
        32.79998779296875,
        32.82000732421875,
        32.84002685546875,
        32.8599853515625,
        32.8800048828125,
        32.9000244140625,
        32.91998291015625,
        32.94000244140625,
        32.96002197265625,
        32.97998046875,
        33.0,
        33.02001953125,
        33.03997802734375,
        33.05999755859375,
        33.08001708984375,
        33.0999755859375,
        33.1199951171875,
        33.1400146484375,
        33.1600341796875,
        33.17999267578125,
        33.20001220703125,
        33.22003173828125,
        33.239990234375,
        33.260009765625,
        33.280029296875,
        33.29998779296875,
        33.32000732421875,
        33.34002685546875,
        33.3599853515625,
        33.3800048828125,
        33.4000244140625,
        33.41998291015625,
        33.44000244140625,
        33.46002197265625,
        33.47998046875,
        33.5,
        33.52001953125,
        33.53997802734375,
        33.55999755859375,
        33.58001708984375,
        33.5999755859375,
        33.6199951171875,
        33.6400146484375,
        33.6600341796875,
        33.67999267578125,
        33.70001220703125,
        33.72003173828125,
        33.739990234375,
        33.760009765625,
        33.780029296875,
        33.79998779296875,
        33.82000732421875,
        33.84002685546875,
        33.8599853515625,
        33.8800048828125,
        33.9000244140625,
        33.91998291015625,
        33.94000244140625,
        33.96002197265625,
        33.97998046875,
        34.0,
        34.02001953125,
        34.03997802734375,
        34.05999755859375,
        34.08001708984375,
        34.0999755859375,
        34.1199951171875,
        34.1400146484375,
        34.1600341796875,
        34.17999267578125,
        34.20001220703125,
        34.22003173828125,
        34.239990234375,
        34.260009765625,
        34.280029296875,
        34.29998779296875,
        34.32000732421875,
        34.34002685546875,
        34.3599853515625,
        34.3800048828125,
        34.4000244140625,
        34.41998291015625,
        34.44000244140625,
        34.46002197265625,
        34.47998046875,
        34.5,
        34.52001953125,
        34.53997802734375,
        34.55999755859375,
        34.58001708984375,
        34.5999755859375,
        34.6199951171875,
        34.6400146484375,
        34.6600341796875,
        34.67999267578125,
        34.70001220703125,
        34.72003173828125,
        34.739990234375,
        34.760009765625,
        34.780029296875,
        34.79998779296875,
        34.82000732421875,
        34.84002685546875,
        34.8599853515625,
        34.8800048828125,
        34.9000244140625,
        34.91998291015625,
        34.94000244140625,
        34.96002197265625,
        34.97998046875,
        35.0,
        35.02001953125,
        35.03997802734375,
        35.05999755859375,
        35.08001708984375,
        35.0999755859375,
        35.1199951171875,
        35.1400146484375,
        35.1600341796875,
        35.17999267578125,
        35.20001220703125,
        35.22003173828125,
        35.239990234375,
        35.260009765625,
        35.280029296875,
        35.29998779296875,
        35.32000732421875,
        35.34002685546875,
        35.3599853515625,
        35.3800048828125,
        35.4000244140625,
        35.41998291015625,
        35.44000244140625,
        35.46002197265625,
        35.47998046875,
        35.5,
        35.52001953125,
        35.53997802734375,
        35.55999755859375,
        35.58001708984375,
        35.5999755859375,
        35.6199951171875,
        35.6400146484375,
        35.6600341796875,
        35.67999267578125,
        35.70001220703125,
        35.72003173828125,
        35.739990234375,
        35.760009765625,
        35.780029296875,
        35.79998779296875,
        35.82000732421875,
        35.84002685546875,
        35.8599853515625,
        35.8800048828125,
        35.9000244140625,
        35.91998291015625,
        35.94000244140625,
        35.96002197265625,
        35.97998046875,
        36.0,
        36.02001953125,
        36.03997802734375,
        36.05999755859375,
        36.08001708984375,
        36.0999755859375,
        36.1199951171875,
        36.1400146484375,
        36.1600341796875,
        36.17999267578125,
        36.20001220703125,
        36.22003173828125,
        36.239990234375,
        36.260009765625,
        36.280029296875,
        36.29998779296875,
        36.32000732421875,
        36.34002685546875,
        36.3599853515625,
        36.3800048828125,
        36.4000244140625,
        36.41998291015625,
        36.44000244140625,
        36.46002197265625,
        36.47998046875,
        36.5,
        36.52001953125,
        36.53997802734375,
        36.55999755859375,
        36.58001708984375,
        36.5999755859375,
        36.6199951171875,
        36.6400146484375,
        36.6600341796875,
        36.67999267578125,
        36.70001220703125,
        36.72003173828125,
        36.739990234375,
        36.760009765625,
        36.780029296875,
        36.79998779296875,
        36.82000732421875,
        36.84002685546875,
        36.8599853515625,
        36.8800048828125,
        36.9000244140625,
        36.91998291015625,
        36.94000244140625,
        36.96002197265625,
        36.97998046875,
        37.0,
        37.02001953125,
        37.03997802734375,
        37.05999755859375,
        37.08001708984375,
        37.0999755859375,
        37.1199951171875,
        37.1400146484375,
        37.1600341796875,
        37.17999267578125,
        37.20001220703125,
        37.22003173828125,
        37.239990234375,
        37.260009765625,
        37.280029296875,
        37.29998779296875,
        37.32000732421875,
        37.34002685546875,
        37.3599853515625,
        37.3800048828125,
        37.4000244140625,
        37.41998291015625,
        37.44000244140625,
        37.46002197265625,
        37.47998046875,
        37.5,
        37.52001953125,
        37.53997802734375,
        37.55999755859375,
        37.58001708984375,
        37.5999755859375,
        37.6199951171875,
        37.6400146484375,
        37.6600341796875,
        37.67999267578125,
        37.70001220703125,
        37.72003173828125,
        37.739990234375,
        37.760009765625,
        37.780029296875,
        37.79998779296875,
        37.82000732421875,
        37.84002685546875,
        37.8599853515625,
        37.8800048828125,
        37.9000244140625,
        37.91998291015625,
        37.94000244140625,
        37.96002197265625,
        37.97998046875,
        38.0,
        38.02001953125,
        38.03997802734375,
        38.05999755859375,
        38.08001708984375,
        38.0999755859375,
        38.1199951171875,
        38.1400146484375,
        38.1600341796875,
        38.17999267578125,
        38.20001220703125,
        38.22003173828125,
        38.239990234375,
        38.260009765625,
        38.280029296875,
        38.29998779296875,
        38.32000732421875,
        38.34002685546875,
        38.3599853515625,
        38.3800048828125,
        38.4000244140625,
        38.41998291015625,
        38.44000244140625,
        38.46002197265625,
        38.47998046875,
        38.5,
        38.52001953125,
        38.53997802734375,
        38.55999755859375,
        38.58001708984375,
        38.5999755859375,
        38.6199951171875,
        38.6400146484375,
        38.6600341796875,
        38.67999267578125,
        38.70001220703125,
        38.72003173828125,
        38.739990234375,
        38.760009765625,
        38.780029296875,
        38.79998779296875,
        38.82000732421875,
        38.84002685546875,
        38.8599853515625,
        38.8800048828125,
        38.9000244140625,
        38.91998291015625,
        38.94000244140625,
        38.96002197265625,
        38.97998046875,
        39.0,
        39.02001953125,
        39.03997802734375,
        39.05999755859375,
        39.08001708984375,
        39.0999755859375,
        39.1199951171875,
        39.1400146484375,
        39.1600341796875,
        39.17999267578125,
        39.20001220703125,
        39.22003173828125,
        39.239990234375,
        39.260009765625,
        39.280029296875,
        39.29998779296875,
        39.32000732421875,
        39.34002685546875,
        39.3599853515625,
        39.3800048828125,
        39.4000244140625,
        39.41998291015625,
        39.44000244140625,
        39.46002197265625,
        39.47998046875,
        39.5,
        39.52001953125,
        39.53997802734375,
        39.55999755859375,
        39.58001708984375,
        39.5999755859375,
        39.6199951171875,
        39.6400146484375,
        39.6600341796875,
        39.67999267578125,
        39.70001220703125,
        39.72003173828125,
        39.739990234375,
        39.760009765625,
        39.780029296875,
        39.79998779296875,
        39.82000732421875,
        39.84002685546875,
        39.8599853515625,
        39.8800048828125,
        39.9000244140625,
        39.91998291015625,
        39.94000244140625,
        39.96002197265625,
        39.97998046875,
        40.0,
        40.02001953125,
        40.03997802734375,
        40.05999755859375,
        40.08001708984375,
        40.0999755859375,
        40.1199951171875,
        40.1400146484375,
        40.1600341796875,
        40.17999267578125,
        40.20001220703125,
        40.22003173828125,
        40.239990234375,
        40.260009765625,
        40.280029296875,
        40.29998779296875,
        40.32000732421875,
        40.34002685546875,
        40.3599853515625,
        40.3800048828125,
        40.4000244140625,
        40.41998291015625,
        40.44000244140625,
        40.46002197265625,
        40.47998046875,
        40.5,
        40.52001953125,
        40.53997802734375,
        40.55999755859375,
        40.58001708984375,
        40.5999755859375,
        40.6199951171875,
        40.6400146484375,
        40.65997314453125,
        40.67999267578125,
        40.70001220703125,
        40.72003173828125,
        40.739990234375,
        40.760009765625,
        40.780029296875,
        40.79998779296875,
        40.82000732421875,
        40.84002685546875,
        40.8599853515625,
        40.8800048828125,
        40.9000244140625,
        40.91998291015625,
        40.94000244140625,
        40.96002197265625,
        40.97998046875,
        41.0,
        41.02001953125,
        41.03997802734375,
        41.05999755859375,
        41.08001708984375,
        41.0999755859375,
        41.1199951171875,
        41.1400146484375,
        41.15997314453125,
        41.17999267578125,
        41.20001220703125,
        41.22003173828125,
        41.239990234375,
        41.260009765625,
        41.280029296875,
        41.29998779296875,
        41.32000732421875,
        41.34002685546875,
        41.3599853515625,
        41.3800048828125,
        41.4000244140625,
        41.41998291015625,
        41.44000244140625,
        41.46002197265625,
        41.47998046875,
        41.5,
        41.52001953125,
        41.53997802734375,
        41.55999755859375,
        41.58001708984375,
        41.5999755859375,
        41.6199951171875,
        41.6400146484375,
        41.65997314453125,
        41.67999267578125,
        41.70001220703125,
        41.72003173828125,
        41.739990234375,
        41.760009765625,
        41.780029296875,
        41.79998779296875,
        41.82000732421875,
        41.84002685546875,
        41.8599853515625,
        41.8800048828125,
        41.9000244140625,
        41.91998291015625,
        41.94000244140625,
        41.96002197265625,
        41.97998046875,
        42.0,
        42.02001953125,
        42.03997802734375,
        42.05999755859375,
        42.08001708984375,
        42.0999755859375,
        42.1199951171875,
        42.1400146484375,
        42.15997314453125,
        42.17999267578125,
        42.20001220703125,
        42.22003173828125,
        42.239990234375,
        42.260009765625,
        42.280029296875,
        42.29998779296875,
        42.32000732421875,
        42.34002685546875,
        42.3599853515625,
        42.3800048828125,
        42.4000244140625,
        42.41998291015625,
        42.44000244140625,
        42.46002197265625,
        42.47998046875,
        42.5,
        42.52001953125,
        42.53997802734375,
        42.55999755859375,
        42.58001708984375,
        42.5999755859375,
        42.6199951171875,
        42.6400146484375,
        42.65997314453125,
        42.67999267578125,
        42.70001220703125,
        42.72003173828125,
        42.739990234375,
        42.760009765625,
        42.780029296875,
        42.79998779296875,
        42.82000732421875,
        42.84002685546875,
        42.8599853515625,
        42.8800048828125,
        42.9000244140625,
        42.91998291015625,
        42.94000244140625,
        42.96002197265625,
        42.97998046875,
        43.0,
        43.02001953125,
        43.03997802734375,
        43.05999755859375,
        43.08001708984375,
        43.0999755859375,
        43.1199951171875,
        43.1400146484375,
        43.15997314453125,
        43.17999267578125,
        43.20001220703125,
        43.22003173828125,
        43.239990234375,
        43.260009765625,
        43.280029296875,
        43.29998779296875,
        43.32000732421875,
        43.34002685546875,
        43.3599853515625,
        43.3800048828125,
        43.4000244140625,
        43.41998291015625,
        43.44000244140625,
        43.46002197265625,
        43.47998046875,
        43.5,
        43.52001953125,
        43.53997802734375,
        43.55999755859375,
        43.58001708984375,
        43.5999755859375,
        43.6199951171875,
        43.6400146484375,
        43.65997314453125,
        43.67999267578125,
        43.70001220703125,
        43.72003173828125,
        43.739990234375,
        43.760009765625,
        43.780029296875,
        43.79998779296875,
        43.82000732421875,
        43.84002685546875,
        43.8599853515625,
        43.8800048828125,
        43.9000244140625,
        43.91998291015625,
        43.94000244140625,
        43.96002197265625,
        43.97998046875,
        44.0,
        44.02001953125,
        44.03997802734375,
        44.05999755859375,
        44.08001708984375,
        44.0999755859375,
        44.1199951171875,
        44.1400146484375,
        44.15997314453125,
        44.17999267578125,
        44.20001220703125,
        44.22003173828125,
        44.239990234375,
        44.260009765625,
        44.280029296875,
        44.29998779296875,
        44.32000732421875,
        44.34002685546875,
        44.3599853515625,
        44.3800048828125,
        44.4000244140625,
        44.41998291015625,
        44.44000244140625,
        44.46002197265625,
        44.47998046875,
        44.5,
        44.52001953125,
        44.53997802734375,
        44.55999755859375,
        44.58001708984375,
        44.5999755859375,
        44.6199951171875,
        44.6400146484375,
        44.65997314453125,
        44.67999267578125,
        44.70001220703125,
        44.72003173828125,
        44.739990234375,
        44.760009765625,
        44.780029296875,
        44.79998779296875,
        44.82000732421875,
        44.84002685546875,
        44.8599853515625,
        44.8800048828125,
        44.9000244140625,
        44.91998291015625,
        44.94000244140625,
        44.96002197265625,
        44.97998046875,
        45.0,
        45.02001953125,
        45.03997802734375,
        45.05999755859375,
        45.08001708984375,
        45.0999755859375,
        45.1199951171875,
        45.1400146484375,
        45.15997314453125,
        45.17999267578125,
        45.20001220703125,
        45.22003173828125,
        45.239990234375,
        45.260009765625,
        45.280029296875,
        45.29998779296875,
        45.32000732421875,
        45.34002685546875,
        45.3599853515625,
        45.3800048828125,
        45.4000244140625,
        45.41998291015625,
        45.44000244140625,
        45.46002197265625,
        45.47998046875,
        45.5,
        45.52001953125,
        45.53997802734375,
        45.55999755859375,
        45.58001708984375,
        45.5999755859375,
        45.6199951171875,
        45.6400146484375,
        45.65997314453125,
        45.67999267578125,
        45.70001220703125,
        45.72003173828125,
        45.739990234375,
        45.760009765625,
        45.780029296875,
        45.79998779296875,
        45.82000732421875,
        45.84002685546875,
        45.8599853515625,
        45.8800048828125,
        45.9000244140625,
        45.91998291015625,
        45.94000244140625,
        45.96002197265625,
        45.97998046875,
        46.0,
        46.02001953125,
        46.03997802734375,
        46.05999755859375,
        46.08001708984375,
        46.0999755859375,
        46.1199951171875,
        46.1400146484375,
        46.15997314453125,
        46.17999267578125,
        46.20001220703125,
        46.22003173828125,
        46.239990234375,
        46.260009765625,
        46.280029296875,
        46.29998779296875,
        46.32000732421875,
        46.34002685546875,
        46.3599853515625,
        46.3800048828125,
        46.4000244140625,
        46.41998291015625,
        46.44000244140625,
        46.46002197265625,
        46.47998046875,
        46.5,
        46.52001953125,
        46.53997802734375,
        46.55999755859375,
        46.58001708984375,
        46.5999755859375,
        46.6199951171875,
        46.6400146484375,
        46.65997314453125,
        46.67999267578125,
        46.70001220703125,
        46.72003173828125,
        46.739990234375,
        46.760009765625,
        46.780029296875,
        46.79998779296875,
        46.82000732421875,
        46.84002685546875,
        46.8599853515625,
        46.8800048828125,
        46.9000244140625,
        46.91998291015625,
        46.94000244140625,
        46.96002197265625,
        46.97998046875,
        47.0,
        47.02001953125,
        47.03997802734375,
        47.05999755859375,
        47.08001708984375,
        47.0999755859375,
        47.1199951171875,
        47.1400146484375,
        47.15997314453125,
        47.17999267578125,
        47.20001220703125,
        47.22003173828125,
        47.239990234375,
        47.260009765625,
        47.280029296875,
        47.29998779296875,
        47.32000732421875,
        47.34002685546875,
        47.3599853515625,
        47.3800048828125,
        47.4000244140625,
        47.41998291015625,
        47.44000244140625,
        47.46002197265625,
        47.47998046875,
        47.5,
        47.52001953125,
        47.53997802734375,
        47.55999755859375,
        47.58001708984375,
        47.5999755859375,
        47.6199951171875,
        47.6400146484375,
        47.65997314453125,
        47.67999267578125,
        47.70001220703125,
        47.72003173828125,
        47.739990234375,
        47.760009765625,
        47.780029296875,
        47.79998779296875,
        47.82000732421875,
        47.84002685546875,
        47.8599853515625,
        47.8800048828125,
        47.9000244140625,
        47.91998291015625,
        47.94000244140625,
        47.96002197265625,
        47.97998046875,
        48.0,
        48.02001953125,
        48.03997802734375,
        48.05999755859375,
        48.08001708984375,
        48.0999755859375,
        48.1199951171875,
        48.1400146484375,
        48.15997314453125,
        48.17999267578125,
        48.20001220703125,
        48.22003173828125,
        48.239990234375,
        48.260009765625,
        48.280029296875,
        48.29998779296875,
        48.32000732421875,
        48.34002685546875,
        48.3599853515625,
        48.3800048828125,
        48.4000244140625,
        48.41998291015625,
        48.44000244140625,
        48.46002197265625,
        48.47998046875,
        48.5,
        48.52001953125,
        48.53997802734375,
        48.55999755859375,
        48.58001708984375,
        48.5999755859375,
        48.6199951171875,
        48.6400146484375,
        48.65997314453125,
        48.67999267578125,
        48.70001220703125,
        48.72003173828125,
        48.739990234375,
        48.760009765625,
        48.780029296875,
        48.79998779296875,
        48.82000732421875,
        48.84002685546875,
        48.8599853515625,
        48.8800048828125,
        48.9000244140625,
        48.91998291015625,
        48.94000244140625,
        48.96002197265625,
        48.97998046875,
        49.0,
        49.02001953125,
        49.03997802734375,
        49.05999755859375,
        49.08001708984375,
        49.0999755859375,
        49.1199951171875,
        49.1400146484375,
        49.15997314453125,
        49.17999267578125,
        49.20001220703125,
        49.22003173828125,
        49.239990234375,
        49.260009765625,
        49.280029296875,
        49.29998779296875,
        49.32000732421875,
        49.34002685546875,
        49.3599853515625,
        49.3800048828125,
        49.4000244140625,
        49.41998291015625,
        49.44000244140625,
        49.46002197265625,
        49.47998046875,
        49.5,
        49.52001953125,
        49.53997802734375,
        49.55999755859375,
        49.58001708984375,
        49.5999755859375,
        49.6199951171875,
        49.6400146484375,
        49.65997314453125,
        49.67999267578125,
        49.70001220703125,
        49.72003173828125,
        49.739990234375,
        49.760009765625,
        49.780029296875,
        49.79998779296875,
        49.82000732421875,
        49.84002685546875,
        49.8599853515625,
        49.8800048828125,
        49.9000244140625,
        49.91998291015625,
        49.94000244140625,
        49.96002197265625,
        49.97998046875,
        50.0,
        50.02001953125,
        50.03997802734375,
        50.05999755859375,
        50.08001708984375,
        50.0999755859375,
        50.1199951171875,
        50.1400146484375,
        50.15997314453125,
        50.17999267578125,
        50.20001220703125,
        50.22003173828125,
        50.239990234375,
        50.260009765625,
        50.280029296875,
        50.29998779296875,
        50.32000732421875,
        50.34002685546875,
        50.3599853515625,
        50.3800048828125,
        50.4000244140625,
        50.41998291015625,
        50.44000244140625,
        50.46002197265625,
        50.47998046875,
        50.5,
        50.52001953125,
        50.53997802734375,
        50.55999755859375,
        50.58001708984375,
        50.5999755859375,
        50.6199951171875,
        50.6400146484375,
        50.65997314453125,
        50.67999267578125,
        50.70001220703125,
        50.72003173828125,
        50.739990234375,
        50.760009765625,
        50.780029296875,
        50.79998779296875,
        50.82000732421875,
        50.84002685546875,
        50.8599853515625,
        50.8800048828125,
        50.9000244140625,
        50.91998291015625,
        50.94000244140625,
        50.96002197265625,
        50.97998046875,
        51.0,
        51.02001953125,
        51.03997802734375,
        51.05999755859375,
        51.08001708984375,
        51.0999755859375,
        51.1199951171875,
        51.1400146484375,
        51.15997314453125,
        51.17999267578125,
        51.20001220703125,
        51.22003173828125,
        51.239990234375,
        51.260009765625,
        51.280029296875,
        51.29998779296875,
        51.32000732421875,
        51.34002685546875,
        51.3599853515625,
        51.3800048828125,
        51.4000244140625,
        51.41998291015625,
        51.44000244140625,
        51.46002197265625,
        51.47998046875,
        51.5,
        51.52001953125,
        51.53997802734375,
        51.55999755859375,
        51.58001708984375,
        51.5999755859375,
        51.6199951171875,
        51.6400146484375,
        51.65997314453125,
        51.67999267578125,
        51.70001220703125,
        51.72003173828125,
        51.739990234375,
        51.760009765625,
        51.780029296875,
        51.79998779296875,
        51.82000732421875,
        51.84002685546875,
        51.8599853515625,
        51.8800048828125,
        51.9000244140625,
        51.91998291015625,
        51.94000244140625,
        51.96002197265625,
        51.97998046875,
        52.0,
        52.02001953125,
        52.03997802734375,
        52.05999755859375,
        52.08001708984375,
        52.0999755859375,
        52.1199951171875,
        52.1400146484375,
        52.15997314453125,
        52.17999267578125,
        52.20001220703125,
        52.22003173828125,
        52.239990234375,
        52.260009765625,
        52.280029296875,
        52.29998779296875,
        52.32000732421875,
        52.34002685546875,
        52.3599853515625,
        52.3800048828125,
        52.4000244140625,
        52.41998291015625,
        52.44000244140625,
        52.46002197265625,
        52.47998046875,
        52.5,
        52.52001953125,
        52.53997802734375,
        52.55999755859375,
        52.58001708984375,
        52.5999755859375,
        52.6199951171875,
        52.6400146484375,
        52.65997314453125,
        52.67999267578125,
        52.70001220703125,
        52.72003173828125,
        52.739990234375,
        52.760009765625,
        52.780029296875,
        52.79998779296875,
        52.82000732421875,
        52.84002685546875,
        52.8599853515625,
        52.8800048828125,
        52.9000244140625,
        52.91998291015625,
        52.94000244140625,
        52.96002197265625,
        52.97998046875,
        53.0,
        53.02001953125,
        53.03997802734375,
        53.05999755859375,
        53.08001708984375,
        53.0999755859375,
        53.1199951171875,
        53.1400146484375,
        53.15997314453125,
        53.17999267578125,
        53.20001220703125,
        53.22003173828125,
        53.239990234375,
        53.260009765625,
        53.280029296875,
        53.29998779296875,
        53.32000732421875,
        53.34002685546875,
        53.3599853515625,
        53.3800048828125,
        53.4000244140625,
        53.41998291015625,
        53.44000244140625,
        53.46002197265625,
        53.47998046875,
        53.5,
        53.52001953125,
        53.53997802734375,
        53.55999755859375,
        53.58001708984375,
        53.5999755859375,
        53.6199951171875,
        53.6400146484375,
        53.65997314453125,
        53.67999267578125,
        53.70001220703125,
        53.72003173828125,
        53.739990234375,
        53.760009765625,
        53.780029296875,
        53.79998779296875,
        53.82000732421875,
        53.84002685546875,
        53.8599853515625,
        53.8800048828125,
        53.9000244140625,
        53.91998291015625,
        53.94000244140625,
        53.96002197265625,
        53.97998046875,
        54.0,
        54.02001953125,
        54.03997802734375,
        54.05999755859375,
        54.08001708984375,
        54.0999755859375,
        54.1199951171875,
        54.1400146484375,
        54.15997314453125,
        54.17999267578125,
        54.20001220703125,
        54.22003173828125,
        54.239990234375,
        54.260009765625,
        54.280029296875,
        54.29998779296875,
        54.32000732421875,
        54.34002685546875,
        54.3599853515625,
        54.3800048828125,
        54.4000244140625,
        54.41998291015625,
        54.44000244140625,
        54.46002197265625,
        54.47998046875,
        54.5,
        54.52001953125,
        54.53997802734375,
        54.55999755859375,
        54.58001708984375,
        54.5999755859375,
        54.6199951171875,
        54.6400146484375,
        54.65997314453125,
        54.67999267578125,
        54.70001220703125,
        54.72003173828125,
        54.739990234375,
        54.760009765625,
        54.780029296875,
        54.79998779296875,
        54.82000732421875,
        54.84002685546875,
        54.8599853515625,
        54.8800048828125,
        54.9000244140625,
        54.91998291015625,
        54.94000244140625,
        54.96002197265625,
        54.97998046875,
        55.0,
        55.02001953125,
        55.03997802734375,
        55.05999755859375,
        55.08001708984375,
        55.0999755859375,
        55.1199951171875,
        55.1400146484375,
        55.15997314453125,
        55.17999267578125,
        55.20001220703125,
        55.22003173828125,
        55.239990234375,
        55.260009765625,
        55.280029296875,
        55.29998779296875,
        55.32000732421875,
        55.34002685546875,
        55.3599853515625,
        55.3800048828125,
        55.4000244140625,
        55.41998291015625,
        55.44000244140625,
        55.46002197265625,
        55.47998046875,
        55.5,
        55.52001953125,
        55.53997802734375,
        55.55999755859375,
        55.58001708984375,
        55.5999755859375,
        55.6199951171875,
        55.6400146484375,
        55.65997314453125,
        55.67999267578125,
        55.70001220703125,
        55.72003173828125,
        55.739990234375,
        55.760009765625,
        55.780029296875,
        55.79998779296875,
        55.82000732421875,
        55.84002685546875,
        55.8599853515625,
        55.8800048828125,
        55.9000244140625,
        55.91998291015625,
        55.94000244140625,
        55.96002197265625,
        55.97998046875,
        56.0,
        56.02001953125,
        56.03997802734375,
        56.05999755859375,
        56.08001708984375,
        56.0999755859375,
        56.1199951171875,
        56.1400146484375,
        56.15997314453125,
        56.17999267578125,
        56.20001220703125,
        56.22003173828125,
        56.239990234375,
        56.260009765625,
        56.280029296875,
        56.29998779296875,
        56.32000732421875,
        56.34002685546875,
        56.3599853515625,
        56.3800048828125,
        56.4000244140625,
        56.41998291015625,
        56.44000244140625,
        56.46002197265625,
        56.47998046875,
        56.5,
        56.52001953125,
        56.53997802734375,
        56.55999755859375,
        56.58001708984375,
        56.5999755859375,
        56.6199951171875,
        56.6400146484375,
        56.65997314453125,
        56.67999267578125,
        56.70001220703125,
        56.72003173828125,
        56.739990234375,
        56.760009765625,
        56.780029296875,
        56.79998779296875,
        56.82000732421875,
        56.84002685546875,
        56.8599853515625,
        56.8800048828125,
        56.9000244140625,
        56.91998291015625,
        56.94000244140625,
        56.96002197265625,
        56.97998046875,
        57.0,
        57.02001953125,
        57.03997802734375,
        57.05999755859375,
        57.08001708984375,
        57.0999755859375,
        57.1199951171875,
        57.1400146484375,
        57.15997314453125,
        57.17999267578125,
        57.20001220703125,
        57.22003173828125,
        57.239990234375,
        57.260009765625,
        57.280029296875,
        57.29998779296875,
        57.32000732421875,
        57.34002685546875,
        57.3599853515625,
        57.3800048828125,
        57.4000244140625,
        57.41998291015625,
        57.44000244140625,
        57.46002197265625,
        57.47998046875,
        57.5,
        57.52001953125,
        57.53997802734375,
        57.55999755859375,
        57.58001708984375,
        57.5999755859375,
        57.6199951171875,
        57.6400146484375,
        57.65997314453125,
        57.67999267578125,
        57.70001220703125,
        57.72003173828125,
        57.739990234375,
        57.760009765625,
        57.780029296875,
        57.79998779296875,
        57.82000732421875,
        57.84002685546875,
        57.8599853515625,
        57.8800048828125,
        57.9000244140625,
        57.91998291015625,
        57.94000244140625,
        57.96002197265625,
        57.97998046875,
        58.0,
        58.02001953125,
        58.03997802734375,
        58.05999755859375,
        58.08001708984375,
        58.0999755859375,
        58.1199951171875,
        58.1400146484375,
        58.15997314453125,
        58.17999267578125,
        58.20001220703125,
        58.22003173828125,
        58.239990234375,
        58.260009765625,
        58.280029296875,
        58.29998779296875,
        58.32000732421875,
        58.34002685546875,
        58.3599853515625,
        58.3800048828125,
        58.4000244140625,
        58.41998291015625,
        58.44000244140625,
        58.46002197265625,
        58.47998046875,
        58.5,
        58.52001953125,
        58.53997802734375,
        58.55999755859375,
        58.58001708984375,
        58.5999755859375,
        58.6199951171875,
        58.6400146484375,
        58.65997314453125,
        58.67999267578125,
        58.70001220703125,
        58.72003173828125,
        58.739990234375,
        58.760009765625,
        58.780029296875,
        58.79998779296875,
        58.82000732421875,
        58.84002685546875,
        58.8599853515625,
        58.8800048828125,
        58.9000244140625,
        58.91998291015625,
        58.94000244140625,
        58.96002197265625,
        58.97998046875,
        59.0,
        59.02001953125,
        59.03997802734375,
        59.05999755859375,
        59.08001708984375,
        59.0999755859375,
        59.1199951171875,
        59.1400146484375,
        59.15997314453125,
        59.17999267578125,
        59.20001220703125,
        59.22003173828125,
        59.239990234375,
        59.260009765625,
        59.280029296875,
        59.29998779296875,
        59.32000732421875,
        59.34002685546875,
        59.3599853515625,
        59.3800048828125,
        59.4000244140625,
        59.41998291015625,
        59.44000244140625,
        59.46002197265625,
        59.47998046875,
        59.5,
        59.52001953125,
        59.53997802734375,
        59.55999755859375,
        59.58001708984375,
        59.5999755859375,
        59.6199951171875,
        59.6400146484375,
        59.65997314453125,
        59.67999267578125,
        59.70001220703125,
        59.72003173828125,
        59.739990234375,
        59.760009765625,
        59.780029296875,
        59.79998779296875,
        59.82000732421875,
        59.84002685546875,
        59.8599853515625,
        59.8800048828125,
        59.9000244140625,
        59.91998291015625,
        59.94000244140625,
        59.96002197265625,
        59.97998046875
    ],
    "rightHandPositions": [
        "(-0.211653, 1.189596, -0.196890)",
        "(-0.212163, 1.188691, -0.196948)",
        "(-0.212163, 1.188691, -0.196948)",
        "(-0.212835, 1.187828, -0.196919)",
        "(-0.213517, 1.186891, -0.196750)",
        "(-0.214737, 1.185531, -0.196127)",
        "(-0.215508, 1.184571, -0.195618)",
        "(-0.215508, 1.184571, -0.195618)",
        "(-0.216155, 1.183669, -0.195126)",
        "(-0.217037, 1.183269, -0.194503)",
        "(-0.218116, 1.182667, -0.193346)",
        "(-0.218644, 1.182328, -0.192142)",
        "(-0.218644, 1.182328, -0.192142)",
        "(-0.218961, 1.181988, -0.190682)",
        "(-0.219180, 1.182074, -0.188978)",
        "(-0.219294, 1.182521, -0.185793)",
        "(-0.219169, 1.183058, -0.183179)",
        "(-0.218930, 1.183455, -0.181637)",
        "(-0.218930, 1.183455, -0.181637)",
        "(-0.217823, 1.184720, -0.176996)",
        "(-0.215974, 1.187209, -0.171140)",
        "(-0.214257, 1.189548, -0.166592)",
        "(-0.214257, 1.189548, -0.166592)",
        "(-0.212276, 1.192347, -0.161680)",
        "(-0.209828, 1.195974, -0.156408)",
        "(-0.205832, 1.203376, -0.147801)",
        "(-0.203015, 1.209698, -0.141953)",
        "(-0.203015, 1.209698, -0.141953)",
        "(-0.198593, 1.221168, -0.133599)",
        "(-0.198593, 1.221168, -0.133599)",
        "(-0.192808, 1.239156, -0.123440)",
        "(-0.189939, 1.249095, -0.118999)",
        "(-0.189939, 1.249095, -0.118999)",
        "(-0.187080, 1.259766, -0.115349)",
        "(-0.184364, 1.271147, -0.112501)",
        "(-0.180738, 1.288679, -0.109249)",
        "(-0.178463, 1.300367, -0.107617)",
        "(-0.178463, 1.300367, -0.107617)",
        "(-0.176814, 1.312243, -0.106641)",
        "(-0.175516, 1.324041, -0.106223)",
        "(-0.174412, 1.341832, -0.106556)",
        "(-0.174134, 1.352459, -0.107018)",
        "(-0.174134, 1.352459, -0.107018)",
        "(-0.174119, 1.362932, -0.107958)",
        "(-0.174169, 1.373425, -0.109137)",
        "(-0.174756, 1.388595, -0.111513)",
        "(-0.175402, 1.398007, -0.113161)",
        "(-0.175402, 1.398007, -0.113161)",
        "(-0.176281, 1.406633, -0.114849)",
        "(-0.177098, 1.414836, -0.116922)",
        "(-0.178724, 1.426202, -0.120717)",
        "(-0.180282, 1.432996, -0.123352)",
        "(-0.180282, 1.432996, -0.123352)",
        "(-0.181709, 1.439526, -0.126112)",
        "(-0.183112, 1.445583, -0.129288)",
        "(-0.185415, 1.453812, -0.134489)",
        "(-0.187103, 1.458810, -0.138253)",
        "(-0.187103, 1.458810, -0.138253)",
        "(-0.188648, 1.463404, -0.142425)",
        "(-0.189926, 1.467840, -0.147237)",
        "(-0.191674, 1.473932, -0.155065)",
        "(-0.192686, 1.477508, -0.160586)",
        "(-0.192686, 1.477508, -0.160586)",
        "(-0.193332, 1.480754, -0.166629)",
        "(-0.193812, 1.483792, -0.173108)",
        "(-0.194080, 1.487826, -0.183316)",
        "(-0.194312, 1.490220, -0.189993)",
        "(-0.194312, 1.490220, -0.189993)",
        "(-0.194706, 1.492315, -0.196459)",
        "(-0.195313, 1.494157, -0.202831)",
        "(-0.196085, 1.496303, -0.212304)",
        "(-0.196617, 1.497342, -0.218459)",
        "(-0.196617, 1.497342, -0.218459)",
        "(-0.197386, 1.498068, -0.224341)",
        "(-0.198398, 1.498462, -0.229931)",
        "(-0.199735, 1.498254, -0.238042)",
        "(-0.200645, 1.497575, -0.243133)",
        "(-0.200645, 1.497575, -0.243133)",
        "(-0.201601, 1.496414, -0.247859)",
        "(-0.202853, 1.493628, -0.254330)",
        "(-0.203465, 1.491338, -0.258484)",
        "(-0.203912, 1.488391, -0.262220)",
        "(-0.203912, 1.488391, -0.262220)",
        "(-0.204297, 1.484899, -0.265530)",
        "(-0.204713, 1.480786, -0.268253)",
        "(-0.205116, 1.473490, -0.271640)",
        "(-0.205264, 1.468162, -0.273756)",
        "(-0.205264, 1.468162, -0.273756)",
        "(-0.205299, 1.462549, -0.275693)",
        "(-0.205040, 1.456398, -0.277444)",
        "(-0.204465, 1.446687, -0.279631)",
        "(-0.204206, 1.439940, -0.280761)",
        "(-0.204206, 1.439940, -0.280761)",
        "(-0.204165, 1.433086, -0.281529)",
        "(-0.204056, 1.426172, -0.282092)",
        "(-0.203944, 1.415769, -0.282405)",
        "(-0.203823, 1.408908, -0.282234)",
        "(-0.203823, 1.408908, -0.282234)",
        "(-0.203545, 1.402081, -0.281708)",
        "(-0.203115, 1.395366, -0.280839)",
        "(-0.202416, 1.385859, -0.279512)",
        "(-0.201973, 1.379886, -0.278584)",
        "(-0.201973, 1.379886, -0.278584)",
        "(-0.201651, 1.374303, -0.277305)",
        "(-0.201252, 1.368790, -0.275626)",
        "(-0.200857, 1.360882, -0.272499)",
        "(-0.200877, 1.355974, -0.269952)",
        "(-0.200877, 1.355974, -0.269952)",
        "(-0.200804, 1.351200, -0.267420)",
        "(-0.200872, 1.346952, -0.264791)",
        "(-0.200910, 1.341187, -0.260839)",
        "(-0.200857, 1.337487, -0.257848)",
        "(-0.200857, 1.337487, -0.257848)",
        "(-0.200681, 1.334024, -0.254811)",
        "(-0.200642, 1.330695, -0.251656)",
        "(-0.200788, 1.326067, -0.246919)",
        "(-0.200812, 1.323058, -0.243789)",
        "(-0.200812, 1.323058, -0.243789)",
        "(-0.200794, 1.320002, -0.240494)",
        "(-0.200827, 1.316908, -0.236780)",
        "(-0.200819, 1.312341, -0.230995)",
        "(-0.200989, 1.309670, -0.227237)",
        "(-0.200989, 1.309670, -0.227237)",
        "(-0.201141, 1.307259, -0.223514)",
        "(-0.201181, 1.305095, -0.219770)",
        "(-0.201149, 1.302474, -0.214267)",
        "(-0.201263, 1.301079, -0.210443)",
        "(-0.201263, 1.301079, -0.210443)",
        "(-0.201361, 1.299836, -0.206304)",
        "(-0.201387, 1.298726, -0.201840)",
        "(-0.201263, 1.297219, -0.194909)",
        "(-0.201144, 1.296624, -0.190257)",
        "(-0.201144, 1.296624, -0.190257)",
        "(-0.200892, 1.296368, -0.185456)",
        "(-0.200623, 1.296501, -0.180489)",
        "(-0.200243, 1.297511, -0.172890)",
        "(-0.199975, 1.298819, -0.167612)",
        "(-0.199975, 1.298819, -0.167612)",
        "(-0.199637, 1.300727, -0.162137)",
        "(-0.199196, 1.303303, -0.156624)",
        "(-0.198424, 1.308450, -0.148423)",
        "(-0.197934, 1.312886, -0.142933)",
        "(-0.197934, 1.312886, -0.142933)",
        "(-0.197664, 1.318157, -0.137445)",
        "(-0.197551, 1.324101, -0.131978)",
        "(-0.197451, 1.333691, -0.123963)",
        "(-0.197338, 1.340675, -0.118948)",
        "(-0.197338, 1.340675, -0.118948)",
        "(-0.196982, 1.348162, -0.114279)",
        "(-0.196414, 1.356162, -0.109991)",
        "(-0.195363, 1.368781, -0.104245)",
        "(-0.194643, 1.377675, -0.101018)",
        "(-0.194643, 1.377675, -0.101018)",
        "(-0.193957, 1.386847, -0.098182)",
        "(-0.193715, 1.391708, -0.097069)",
        "(-0.193055, 1.411000, -0.093317)",
        "(-0.192841, 1.420706, -0.092114)",
        "(-0.192841, 1.420706, -0.092114)",
        "(-0.192705, 1.430453, -0.091434)",
        "(-0.192535, 1.439999, -0.091445)",
        "(-0.192243, 1.453522, -0.092239)",
        "(-0.192254, 1.462119, -0.093308)",
        "(-0.192254, 1.462119, -0.093308)",
        "(-0.192400, 1.470300, -0.094860)",
        "(-0.192707, 1.477917, -0.097040)",
        "(-0.193675, 1.488577, -0.101320)",
        "(-0.194699, 1.495210, -0.105018)",
        "(-0.194699, 1.495210, -0.105018)",
        "(-0.195558, 1.501488, -0.109250)",
        "(-0.196457, 1.507243, -0.114054)",
        "(-0.197716, 1.514953, -0.122551)",
        "(-0.198564, 1.519597, -0.129056)",
        "(-0.198564, 1.519597, -0.129056)",
        "(-0.199288, 1.523794, -0.136126)",
        "(-0.200012, 1.527348, -0.143757)",
        "(-0.200933, 1.531580, -0.156044)",
        "(-0.201342, 1.533538, -0.164886)",
        "(-0.201342, 1.533538, -0.164886)",
        "(-0.201630, 1.534722, -0.174205)",
        "(-0.201738, 1.534965, -0.183971)",
        "(-0.201377, 1.533703, -0.198522)",
        "(-0.200874, 1.531765, -0.208042)",
        "(-0.200874, 1.531765, -0.208042)",
        "(-0.200143, 1.528872, -0.217325)",
        "(-0.199199, 1.525000, -0.226397)",
        "(-0.197997, 1.518023, -0.238128)",
        "(-0.197456, 1.512018, -0.245139)",
        "(-0.197456, 1.512018, -0.245139)",
        "(-0.196976, 1.505129, -0.251819)",
        "(-0.196574, 1.497869, -0.258188)",
        "(-0.196178, 1.485808, -0.266387)",
        "(-0.195584, 1.476828, -0.271054)",
        "(-0.195584, 1.476828, -0.271054)",
        "(-0.194917, 1.467292, -0.275214)",
        "(-0.194628, 1.457437, -0.278818)",
        "(-0.194032, 1.442394, -0.282875)",
        "(-0.193301, 1.432161, -0.284792)",
        "(-0.193301, 1.432161, -0.284792)",
        "(-0.191925, 1.417168, -0.286564)",
        "(-0.191045, 1.407338, -0.287143)",
        "(-0.190275, 1.397741, -0.286836)",
        "(-0.189670, 1.388422, -0.285739)",
        "(-0.189670, 1.388422, -0.285739)",
        "(-0.189007, 1.379380, -0.283936)",
        "(-0.188040, 1.366557, -0.279935)",
        "(-0.187483, 1.358767, -0.276865)",
        "(-0.186885, 1.351746, -0.273444)",
        "(-0.186885, 1.351746, -0.273444)",
        "(-0.186269, 1.345509, -0.269525)",
        "(-0.185181, 1.336632, -0.262785)",
        "(-0.184404, 1.330970, -0.257814)",
        "(-0.183563, 1.325751, -0.252538)",
        "(-0.183563, 1.325751, -0.252538)",
        "(-0.182668, 1.321008, -0.246980)",
        "(-0.181861, 1.316760, -0.241200)",
        "(-0.181076, 1.311640, -0.232280)",
        "(-0.180493, 1.308632, -0.226084)",
        "(-0.180493, 1.308632, -0.226084)",
        "(-0.179890, 1.306148, -0.219353)",
        "(-0.179379, 1.304178, -0.212490)",
        "(-0.178993, 1.302540, -0.201711)",
        "(-0.178709, 1.302125, -0.194107)",
        "(-0.178709, 1.302125, -0.194107)",
        "(-0.178389, 1.302334, -0.186221)",
        "(-0.178255, 1.303580, -0.177953)",
        "(-0.178468, 1.307054, -0.165144)",
        "(-0.178468, 1.307054, -0.165144)",
        "(-0.178478, 1.310304, -0.156802)",
        "(-0.178499, 1.314550, -0.148594)",
        "(-0.178495, 1.319612, -0.140675)",
        "(-0.178492, 1.328876, -0.129872)",
        "(-0.178380, 1.335760, -0.123238)",
        "(-0.178380, 1.335760, -0.123238)",
        "(-0.178142, 1.342988, -0.117000)",
        "(-0.177990, 1.350810, -0.111460)",
        "(-0.177659, 1.363296, -0.104470)",
        "(-0.177549, 1.372439, -0.101170)",
        "(-0.177549, 1.372439, -0.101170)",
        "(-0.177234, 1.381833, -0.098746)",
        "(-0.176536, 1.395933, -0.096434)",
        "(-0.176159, 1.405129, -0.095337)",
        "(-0.175918, 1.414162, -0.094980)",
        "(-0.175918, 1.414162, -0.094980)",
        "(-0.175819, 1.422969, -0.095163)",
        "(-0.175605, 1.431602, -0.095861)",
        "(-0.174876, 1.444240, -0.098069)",
        "(-0.174339, 1.452636, -0.100313)",
        "(-0.174339, 1.452636, -0.100313)",
        "(-0.173743, 1.460957, -0.103321)",
        "(-0.173389, 1.469268, -0.106870)",
        "(-0.172953, 1.481247, -0.113511)",
        "(-0.172673, 1.488791, -0.118568)",
        "(-0.172673, 1.488791, -0.118568)",
        "(-0.172365, 1.495931, -0.124387)",
        "(-0.172072, 1.502846, -0.131010)",
        "(-0.171571, 1.512227, -0.142176)",
        "(-0.171229, 1.517624, -0.150060)",
        "(-0.171229, 1.517624, -0.150060)",
        "(-0.170951, 1.522530, -0.158420)",
        "(-0.170616, 1.526916, -0.167241)",
        "(-0.170168, 1.532463, -0.181086)",
        "(-0.169885, 1.535331, -0.190454)",
        "(-0.169885, 1.535331, -0.190454)",
        "(-0.169787, 1.537429, -0.199770)",
        "(-0.169568, 1.538972, -0.213777)",
        "(-0.169444, 1.539293, -0.223031)",
        "(-0.169411, 1.538648, -0.232190)",
        "(-0.169411, 1.538648, -0.232190)",
        "(-0.169317, 1.537087, -0.241067)",
        "(-0.169050, 1.534633, -0.249530)",
        "(-0.168237, 1.529357, -0.261488)",
        "(-0.167532, 1.525036, -0.269123)",
        "(-0.167532, 1.525036, -0.269123)",
        "(-0.166906, 1.520034, -0.276346)",
        "(-0.166081, 1.510929, -0.285691)",
        "(-0.165468, 1.503847, -0.291059)",
        "(-0.164797, 1.496105, -0.295767)",
        "(-0.164797, 1.496105, -0.295767)",
        "(-0.164078, 1.487783, -0.299739)",
        "(-0.163534, 1.479006, -0.302839)",
        "(-0.162896, 1.465673, -0.306216)",
        "(-0.162896, 1.465673, -0.306216)",
        "(-0.162298, 1.451960, -0.308067)",
        "(-0.162298, 1.451960, -0.308067)",
        "(-0.161429, 1.437727, -0.308652)",
        "(-0.160823, 1.423029, -0.307578)",
        "(-0.161244, 1.413114, -0.305939)",
        "(-0.161244, 1.413114, -0.305939)",
        "(-0.162659, 1.402922, -0.303057)",
        "(-0.163962, 1.392337, -0.299215)",
        "(-0.165578, 1.376050, -0.292817)",
        "(-0.167110, 1.366060, -0.288501)",
        "(-0.167110, 1.366060, -0.288501)",
        "(-0.168735, 1.356791, -0.284127)",
        "(-0.170119, 1.348004, -0.279533)",
        "(-0.171780, 1.335485, -0.272131)",
        "(-0.172560, 1.327726, -0.266696)",
        "(-0.172560, 1.327726, -0.266696)",
        "(-0.173663, 1.317050, -0.257309)",
        "(-0.173663, 1.317050, -0.257309)",
        "(-0.173785, 1.303915, -0.243672)",
        "(-0.173413, 1.298259, -0.235708)",
        "(-0.173413, 1.298259, -0.235708)",
        "(-0.172721, 1.293068, -0.226886)",
        "(-0.172139, 1.288793, -0.216964)",
        "(-0.171393, 1.284531, -0.200872)",
        "(-0.170794, 1.283146, -0.189964)",
        "(-0.170794, 1.283146, -0.189964)",
        "(-0.170300, 1.282672, -0.178916)",
        "(-0.169876, 1.283311, -0.167859)",
        "(-0.169683, 1.286507, -0.152024)",
        "(-0.169763, 1.289925, -0.142190)",
        "(-0.169763, 1.289925, -0.142190)",
        "(-0.170253, 1.294233, -0.132818)",
        "(-0.171120, 1.299425, -0.123981)",
        "(-0.173021, 1.308554, -0.111723)",
        "(-0.174305, 1.315304, -0.104356)",
        "(-0.174305, 1.315304, -0.104356)",
        "(-0.174993, 1.322292, -0.097710)",
        "(-0.175488, 1.329925, -0.091932)",
        "(-0.176404, 1.342781, -0.085217)",
        "(-0.177226, 1.352243, -0.082262)",
        "(-0.177226, 1.352243, -0.082262)",
        "(-0.178022, 1.362121, -0.080163)",
        "(-0.178588, 1.372448, -0.079005)",
        "(-0.178640, 1.388026, -0.078351)",
        "(-0.178452, 1.398586, -0.078492)",
        "(-0.178452, 1.398586, -0.078492)",
        "(-0.178298, 1.408217, -0.079238)",
        "(-0.178130, 1.417861, -0.080611)",
        "(-0.177968, 1.432350, -0.083853)",
        "(-0.177820, 1.441741, -0.086902)",
        "(-0.177820, 1.441741, -0.086902)",
        "(-0.177781, 1.450906, -0.090687)",
        "(-0.178020, 1.459842, -0.095260)",
        "(-0.178533, 1.472458, -0.103428)",
        "(-0.178944, 1.480074, -0.109801)",
        "(-0.178944, 1.480074, -0.109801)",
        "(-0.179441, 1.487418, -0.116656)",
        "(-0.179897, 1.494151, -0.124454)",
        "(-0.180168, 1.502627, -0.137178)",
        "(-0.179990, 1.507263, -0.146373)",
        "(-0.179990, 1.507263, -0.146373)",
        "(-0.179884, 1.511053, -0.156146)",
        "(-0.180094, 1.513759, -0.166476)",
        "(-0.181162, 1.515438, -0.182238)",
        "(-0.181996, 1.514562, -0.192802)",
        "(-0.181996, 1.514562, -0.192802)",
        "(-0.183022, 1.512211, -0.203139)",
        "(-0.184198, 1.508576, -0.212999)",
        "(-0.185121, 1.501369, -0.226436)",
        "(-0.184927, 1.495369, -0.234613)",
        "(-0.184927, 1.495369, -0.234613)",
        "(-0.184695, 1.488840, -0.242267)",
        "(-0.184809, 1.482099, -0.249496)",
        "(-0.186106, 1.470779, -0.258134)",
        "(-0.187060, 1.462228, -0.262756)",
        "(-0.187060, 1.462228, -0.262756)",
        "(-0.187982, 1.452709, -0.266676)",
        "(-0.188799, 1.442630, -0.270255)",
        "(-0.190204, 1.426846, -0.272956)",
        "(-0.190710, 1.415440, -0.272562)",
        "(-0.190710, 1.415440, -0.272562)",
        "(-0.190425, 1.403710, -0.271466)",
        "(-0.189622, 1.392648, -0.270091)",
        "(-0.189129, 1.377801, -0.267176)",
        "(-0.188595, 1.368129, -0.264346)",
        "(-0.188595, 1.368129, -0.264346)",
        "(-0.187231, 1.358309, -0.261037)",
        "(-0.185732, 1.349033, -0.257355)",
        "(-0.184129, 1.336164, -0.250237)",
        "(-0.183030, 1.327855, -0.244137)",
        "(-0.182430, 1.324076, -0.240687)",
        "(-0.182430, 1.324076, -0.240687)",
        "(-0.180117, 1.310311, -0.227420)",
        "(-0.178663, 1.304462, -0.219917)",
        "(-0.176833, 1.299086, -0.211730)",
        "(-0.176833, 1.299086, -0.211730)",
        "(-0.175186, 1.294612, -0.203066)",
        "(-0.173068, 1.289650, -0.189056)",
        "(-0.171912, 1.287461, -0.179100)",
        "(-0.170907, 1.286180, -0.168716)",
        "(-0.170907, 1.286180, -0.168716)",
        "(-0.170194, 1.285827, -0.158011)",
        "(-0.169857, 1.286572, -0.147203)",
        "(-0.169645, 1.289806, -0.131749)",
        "(-0.169211, 1.292879, -0.122045)",
        "(-0.169046, 1.295189, -0.117545)",
        "(-0.169046, 1.295189, -0.117545)",
        "(-0.168305, 1.305075, -0.100612)",
        "(-0.167892, 1.311280, -0.093304)",
        "(-0.167524, 1.318211, -0.087008)",
        "(-0.167524, 1.318211, -0.087008)",
        "(-0.167060, 1.325570, -0.081625)",
        "(-0.166599, 1.333385, -0.077258)",
        "(-0.166595, 1.341884, -0.073873)",
        "(-0.166782, 1.346323, -0.072613)",
        "(-0.167254, 1.355451, -0.070581)",
        "(-0.167262, 1.368222, -0.070176)",
        "(-0.167262, 1.368222, -0.070176)",
        "(-0.166210, 1.384160, -0.070923)",
        "(-0.165692, 1.392406, -0.072479)",
        "(-0.165692, 1.392406, -0.072479)",
        "(-0.165120, 1.400929, -0.075046)",
        "(-0.164596, 1.409390, -0.078471)",
        "(-0.163777, 1.421666, -0.084711)",
        "(-0.163397, 1.429910, -0.090105)",
        "(-0.163397, 1.429910, -0.090105)",
        "(-0.163396, 1.438183, -0.096365)",
        "(-0.163755, 1.446116, -0.103270)",
        "(-0.164371, 1.456975, -0.114653)",
        "(-0.164857, 1.463540, -0.122924)",
        "(-0.164857, 1.463540, -0.122924)",
        "(-0.165540, 1.469586, -0.131630)",
        "(-0.166443, 1.475006, -0.140706)",
        "(-0.167778, 1.481442, -0.154713)",
        "(-0.168584, 1.484454, -0.164034)",
        "(-0.168584, 1.484454, -0.164034)",
        "(-0.169627, 1.486510, -0.173245)",
        "(-0.170847, 1.487652, -0.182173)",
        "(-0.172779, 1.487532, -0.194699)",
        "(-0.174090, 1.486266, -0.202394)",
        "(-0.174090, 1.486266, -0.202394)",
        "(-0.175221, 1.484069, -0.209448)",
        "(-0.176216, 1.481070, -0.215752)",
        "(-0.178012, 1.475052, -0.223630)",
        "(-0.179585, 1.470333, -0.227943)",
        "(-0.179585, 1.470333, -0.227943)",
        "(-0.181206, 1.464989, -0.231657)",
        "(-0.182627, 1.458896, -0.234682)",
        "(-0.184542, 1.448802, -0.238335)",
        "(-0.185547, 1.441606, -0.240222)",
        "(-0.185547, 1.441606, -0.240222)",
        "(-0.186212, 1.434003, -0.241571)",
        "(-0.186651, 1.425925, -0.242237)",
        "(-0.186820, 1.413164, -0.242177)",
        "(-0.186587, 1.404238, -0.241382)",
        "(-0.186587, 1.404238, -0.241382)",
        "(-0.185978, 1.394721, -0.239619)",
        "(-0.184963, 1.384822, -0.237348)",
        "(-0.183684, 1.370551, -0.233346)",
        "(-0.183050, 1.361341, -0.229650)",
        "(-0.183050, 1.361341, -0.229650)",
        "(-0.182310, 1.352003, -0.224845)",
        "(-0.181556, 1.342739, -0.219088)",
        "(-0.180551, 1.330148, -0.210304)",
        "(-0.180108, 1.322902, -0.204358)",
        "(-0.180108, 1.322902, -0.204358)",
        "(-0.179669, 1.316211, -0.197823)",
        "(-0.179126, 1.309819, -0.190453)",
        "(-0.178501, 1.301011, -0.178164)",
        "(-0.178510, 1.296076, -0.169458)",
        "(-0.178510, 1.296076, -0.169458)",
        "(-0.178654, 1.291890, -0.160527)",
        "(-0.178854, 1.288519, -0.151506)",
        "(-0.178947, 1.284913, -0.138002)",
        "(-0.178744, 1.283249, -0.129066)",
        "(-0.178744, 1.283249, -0.129066)",
        "(-0.178545, 1.282810, -0.120234)",
        "(-0.178708, 1.284267, -0.107132)",
        "(-0.179244, 1.286538, -0.098544)",
        "(-0.179244, 1.286538, -0.098544)",
        "(-0.179804, 1.289888, -0.090225)",
        "(-0.180542, 1.294545, -0.082567)",
        "(-0.181191, 1.300122, -0.075538)",
        "(-0.181902, 1.310190, -0.066338)",
        "(-0.182311, 1.317950, -0.061037)",
        "(-0.182311, 1.317950, -0.061037)",
        "(-0.182726, 1.326811, -0.056721)",
        "(-0.183292, 1.341500, -0.051516)",
        "(-0.183570, 1.351277, -0.049192)",
        "(-0.183700, 1.361433, -0.047682)",
        "(-0.183700, 1.361433, -0.047682)",
        "(-0.183766, 1.371790, -0.046751)",
        "(-0.183938, 1.387637, -0.046575)",
        "(-0.184247, 1.398330, -0.047368)",
        "(-0.184647, 1.409011, -0.049006)",
        "(-0.184647, 1.409011, -0.049006)",
        "(-0.185337, 1.424451, -0.052901)",
        "(-0.185686, 1.434351, -0.056184)",
        "(-0.186013, 1.443881, -0.060435)",
        "(-0.186210, 1.452861, -0.065554)",
        "(-0.186210, 1.452861, -0.065554)",
        "(-0.186115, 1.461341, -0.071670)",
        "(-0.186019, 1.469372, -0.078835)",
        "(-0.186399, 1.480101, -0.090545)",
        "(-0.187145, 1.486506, -0.099071)",
        "(-0.187145, 1.486506, -0.099071)",
        "(-0.187973, 1.492220, -0.108070)",
        "(-0.188612, 1.497031, -0.117440)",
        "(-0.189505, 1.502836, -0.131802)",
        "(-0.190359, 1.505816, -0.141668)",
        "(-0.190359, 1.505816, -0.141668)",
        "(-0.191352, 1.507972, -0.151685)",
        "(-0.192239, 1.509124, -0.161661)",
        "(-0.193351, 1.508564, -0.176108)",
        "(-0.194072, 1.506920, -0.185434)",
        "(-0.194072, 1.506920, -0.185434)",
        "(-0.194776, 1.504012, -0.194283)",
        "(-0.195260, 1.499907, -0.202689)",
        "(-0.195704, 1.492120, -0.214309)",
        "(-0.195996, 1.485951, -0.221156)",
        "(-0.195996, 1.485951, -0.221156)",
        "(-0.196336, 1.479071, -0.226720)",
        "(-0.196529, 1.471782, -0.231702)",
        "(-0.196723, 1.460502, -0.238936)",
        "(-0.196737, 1.452808, -0.243413)",
        "(-0.196737, 1.452808, -0.243413)",
        "(-0.196555, 1.444700, -0.246903)",
        "(-0.195864, 1.431725, -0.250446)",
        "(-0.195283, 1.422737, -0.251721)",
        "(-0.194665, 1.413576, -0.252573)",
        "(-0.194665, 1.413576, -0.252573)",
        "(-0.194061, 1.404235, -0.252728)",
        "(-0.193573, 1.394844, -0.251910)",
        "(-0.193030, 1.380811, -0.248808)",
        "(-0.193030, 1.380811, -0.248808)",
        "(-0.192873, 1.367431, -0.244186)",
        "(-0.192873, 1.367431, -0.244186)",
        "(-0.192577, 1.350806, -0.235689)",
        "(-0.192530, 1.343264, -0.229717)",
        "(-0.192423, 1.336055, -0.222926)",
        "(-0.192423, 1.336055, -0.222926)",
        "(-0.191997, 1.329369, -0.215377)",
        "(-0.191331, 1.320635, -0.203410)",
        "(-0.190841, 1.315589, -0.194858)",
        "(-0.190327, 1.310948, -0.185952)",
        "(-0.190327, 1.310948, -0.185952)",
        "(-0.189601, 1.306630, -0.177110)",
        "(-0.188797, 1.302783, -0.168521)",
        "(-0.187050, 1.298323, -0.156731)",
        "(-0.185750, 1.296579, -0.149312)",
        "(-0.185750, 1.296579, -0.149312)",
        "(-0.184584, 1.296113, -0.141998)",
        "(-0.183312, 1.296497, -0.134769)",
        "(-0.181042, 1.299179, -0.124157)",
        "(-0.179874, 1.303109, -0.117425)",
        "(-0.179874, 1.303109, -0.117425)",
        "(-0.179303, 1.309203, -0.111183)",
        "(-0.179121, 1.316727, -0.105191)",
        "(-0.179165, 1.330278, -0.096415)",
        "(-0.179287, 1.339740, -0.091261)",
        "(-0.179503, 1.344983, -0.088933)",
        "(-0.179503, 1.344983, -0.088933)",
        "(-0.180554, 1.366245, -0.080500)",
        "(-0.181396, 1.377421, -0.077289)",
        "(-0.182449, 1.388355, -0.074409)",
        "(-0.182449, 1.388355, -0.074409)",
        "(-0.183330, 1.398670, -0.071865)",
        "(-0.184190, 1.408777, -0.069964)",
        "(-0.185620, 1.424199, -0.069104)",
        "(-0.186482, 1.434518, -0.069939)",
        "(-0.186482, 1.434518, -0.069939)",
        "(-0.187447, 1.449500, -0.073106)",
        "(-0.187767, 1.459059, -0.075908)",
        "(-0.187882, 1.468291, -0.079788)",
        "(-0.188137, 1.477373, -0.084695)",
        "(-0.188137, 1.477373, -0.084695)",
        "(-0.188540, 1.486174, -0.090465)",
        "(-0.188898, 1.494392, -0.096864)",
        "(-0.189518, 1.505440, -0.107456)",
        "(-0.190085, 1.512109, -0.115320)",
        "(-0.190085, 1.512109, -0.115320)",
        "(-0.190843, 1.518148, -0.123636)",
        "(-0.191853, 1.523383, -0.132232)",
        "(-0.193598, 1.530396, -0.145677)",
        "(-0.194349, 1.534397, -0.155478)",
        "(-0.194349, 1.534397, -0.155478)",
        "(-0.195315, 1.537541, -0.165226)",
        "(-0.196440, 1.539931, -0.174842)",
        "(-0.198021, 1.541955, -0.189361)",
        "(-0.199101, 1.541861, -0.198766)",
        "(-0.199101, 1.541861, -0.198766)",
        "(-0.200083, 1.540336, -0.208072)",
        "(-0.200794, 1.537446, -0.217003)",
        "(-0.201809, 1.531100, -0.228862)",
        "(-0.202380, 1.525614, -0.235666)",
        "(-0.202380, 1.525614, -0.235666)",
        "(-0.202952, 1.519650, -0.241983)",
        "(-0.203257, 1.512750, -0.247505)",
        "(-0.203195, 1.501139, -0.254423)",
        "(-0.203228, 1.492812, -0.257855)",
        "(-0.203228, 1.492812, -0.257855)",
        "(-0.203126, 1.483833, -0.260267)",
        "(-0.202458, 1.469746, -0.262253)",
        "(-0.201983, 1.460093, -0.262651)",
        "(-0.201517, 1.450069, -0.262456)",
        "(-0.201517, 1.450069, -0.262456)",
        "(-0.200896, 1.439610, -0.261616)",
        "(-0.198935, 1.422329, -0.258787)",
        "(-0.196701, 1.409696, -0.256703)",
        "(-0.193967, 1.396284, -0.254123)",
        "(-0.193967, 1.396284, -0.254123)",
        "(-0.190924, 1.382534, -0.250903)",
        "(-0.187722, 1.368721, -0.246887)",
        "(-0.182824, 1.348829, -0.239524)",
        "(-0.180007, 1.336775, -0.233900)",
        "(-0.180007, 1.336775, -0.233900)",
        "(-0.177775, 1.326156, -0.227389)",
        "(-0.176003, 1.316752, -0.220214)",
        "(-0.174108, 1.304974, -0.208419)",
        "(-0.173415, 1.298786, -0.199862)",
        "(-0.173415, 1.298786, -0.199862)",
        "(-0.172806, 1.293598, -0.190897)",
        "(-0.172350, 1.289517, -0.181484)",
        "(-0.171845, 1.285699, -0.167049)",
        "(-0.171345, 1.284294, -0.157464)",
        "(-0.171345, 1.284294, -0.157464)",
        "(-0.170875, 1.284029, -0.147884)",
        "(-0.170901, 1.284954, -0.138406)",
        "(-0.172064, 1.289517, -0.124598)",
        "(-0.172965, 1.293978, -0.116696)",
        "(-0.172965, 1.293978, -0.116696)",
        "(-0.173938, 1.299811, -0.109309)",
        "(-0.175366, 1.310649, -0.098875)",
        "(-0.176314, 1.319044, -0.092603)",
        "(-0.177220, 1.328761, -0.087376)",
        "(-0.177220, 1.328761, -0.087376)",
        "(-0.178140, 1.339215, -0.082902)",
        "(-0.179152, 1.350218, -0.079209)",
        "(-0.180971, 1.367689, -0.075479)",
        "(-0.182335, 1.379662, -0.074441)",
        "(-0.182335, 1.379662, -0.074441)",
        "(-0.183532, 1.391395, -0.073774)",
        "(-0.185102, 1.408388, -0.074415)",
        "(-0.186029, 1.419192, -0.075681)",
        "(-0.187119, 1.429747, -0.077723)",
        "(-0.187119, 1.429747, -0.077723)",
        "(-0.188519, 1.440127, -0.080512)",
        "(-0.191004, 1.455152, -0.086233)",
        "(-0.192687, 1.464742, -0.090981)",
        "(-0.194301, 1.473727, -0.096821)",
        "(-0.194301, 1.473727, -0.096821)",
        "(-0.195793, 1.482390, -0.103563)",
        "(-0.197174, 1.490629, -0.111337)",
        "(-0.198696, 1.501341, -0.124390)",
        "(-0.199344, 1.507260, -0.133673)",
        "(-0.199344, 1.507260, -0.133673)",
        "(-0.199961, 1.512481, -0.143607)",
        "(-0.200483, 1.516937, -0.154050)",
        "(-0.201019, 1.522074, -0.170168)",
        "(-0.201184, 1.524490, -0.181043)",
        "(-0.201184, 1.524490, -0.181043)",
        "(-0.201162, 1.525862, -0.191844)",
        "(-0.201209, 1.526369, -0.202512)",
        "(-0.201067, 1.525241, -0.217594)",
        "(-0.200583, 1.522889, -0.226569)",
        "(-0.200583, 1.522889, -0.226569)",
        "(-0.199812, 1.519268, -0.234619)",
        "(-0.198977, 1.512004, -0.244952)",
        "(-0.198329, 1.506451, -0.251320)",
        "(-0.198329, 1.506451, -0.251320)",
        "(-0.197383, 1.499799, -0.256573)",
        "(-0.196204, 1.492478, -0.261273)",
        "(-0.194848, 1.480567, -0.267539)",
        "(-0.194084, 1.472259, -0.271102)",
        "(-0.193155, 1.463431, -0.274011)",
        "(-0.193155, 1.463431, -0.274011)",
        "(-0.192182, 1.454067, -0.276063)",
        "(-0.190762, 1.439364, -0.277504)",
        "(-0.189713, 1.429178, -0.277615)",
        "(-0.188552, 1.418593, -0.277011)",
        "(-0.188552, 1.418593, -0.277011)",
        "(-0.187319, 1.407777, -0.275695)",
        "(-0.185416, 1.391386, -0.272547)",
        "(-0.184038, 1.380305, -0.269444)",
        "(-0.182797, 1.369237, -0.265629)",
        "(-0.182360, 1.363836, -0.263298)",
        "(-0.182360, 1.363836, -0.263298)",
        "(-0.180000, 1.342214, -0.253841)",
        "(-0.178714, 1.331654, -0.248550)",
        "(-0.177593, 1.321842, -0.242990)",
        "(-0.177593, 1.321842, -0.242990)",
        "(-0.176740, 1.312963, -0.236900)",
        "(-0.175512, 1.300457, -0.225895)",
        "(-0.174844, 1.292869, -0.217390)",
        "(-0.174803, 1.286790, -0.208243)",
        "(-0.174803, 1.286790, -0.208243)",
        "(-0.175400, 1.282634, -0.198830)",
        "(-0.176080, 1.279726, -0.189046)",
        "(-0.177329, 1.278270, -0.173350)",
        "(-0.178183, 1.278980, -0.162467)",
        "(-0.178183, 1.278980, -0.162467)",
        "(-0.178886, 1.281455, -0.151370)",
        "(-0.179289, 1.285591, -0.140316)",
        "(-0.180018, 1.295012, -0.125701)",
        "(-0.180524, 1.303475, -0.116612)",
        "(-0.180524, 1.303475, -0.116612)",
        "(-0.180999, 1.313588, -0.108358)",
        "(-0.181868, 1.331476, -0.098086)",
        "(-0.182471, 1.344366, -0.092297)",
        "(-0.183126, 1.357872, -0.087703)",
        "(-0.183126, 1.357872, -0.087703)",
        "(-0.183885, 1.378636, -0.083366)",
        "(-0.184203, 1.392199, -0.081499)",
        "(-0.184445, 1.405541, -0.080978)",
        "(-0.184801, 1.418760, -0.081588)",
        "(-0.184801, 1.418760, -0.081588)",
        "(-0.185094, 1.431489, -0.083013)",
        "(-0.185626, 1.449261, -0.086449)",
        "(-0.186073, 1.460423, -0.089711)",
        "(-0.186944, 1.471027, -0.094056)",
        "(-0.186944, 1.471027, -0.094056)",
        "(-0.188020, 1.481025, -0.099261)",
        "(-0.189090, 1.490247, -0.105205)",
        "(-0.190681, 1.502442, -0.115486)",
        "(-0.191730, 1.509650, -0.123202)",
        "(-0.191730, 1.509650, -0.123202)",
        "(-0.192569, 1.515678, -0.131596)",
        "(-0.193404, 1.523337, -0.144863)",
        "(-0.193915, 1.527049, -0.154332)",
        "(-0.194617, 1.529846, -0.163894)",
        "(-0.194617, 1.529846, -0.163894)",
        "(-0.195421, 1.531727, -0.173428)",
        "(-0.196204, 1.532535, -0.182933)",
        "(-0.197254, 1.532404, -0.197162)",
        "(-0.197762, 1.531090, -0.206547)",
        "(-0.197762, 1.531090, -0.206547)",
        "(-0.197940, 1.528816, -0.215820)",
        "(-0.197969, 1.523789, -0.229066)",
        "(-0.197870, 1.519441, -0.237284)",
        "(-0.197870, 1.519441, -0.237284)",
        "(-0.197409, 1.514095, -0.244828)",
        "(-0.196920, 1.507878, -0.251519)",
        "(-0.196422, 1.500954, -0.257525)",
        "(-0.195357, 1.489399, -0.265252)",
        "(-0.194555, 1.481027, -0.269401)",
        "(-0.194555, 1.481027, -0.269401)",
        "(-0.193673, 1.472348, -0.272984)",
        "(-0.192556, 1.463328, -0.275622)",
        "(-0.190890, 1.450049, -0.278839)",
        "(-0.190111, 1.441562, -0.280669)",
        "(-0.190111, 1.441562, -0.280669)",
        "(-0.189239, 1.433576, -0.282035)",
        "(-0.188338, 1.426115, -0.282989)",
        "(-0.187211, 1.416551, -0.283959)",
        "(-0.186155, 1.410986, -0.284624)",
        "(-0.186155, 1.410986, -0.284624)",
        "(-0.185072, 1.406823, -0.285497)",
        "(-0.183282, 1.403986, -0.286356)",
        "(-0.181973, 1.403751, -0.286308)",
        "(-0.180670, 1.405073, -0.285830)",
        "(-0.180670, 1.405073, -0.285830)",
        "(-0.179773, 1.407760, -0.284939)",
        "(-0.178826, 1.410882, -0.283736)",
        "(-0.177572, 1.416041, -0.281523)",
        "(-0.176913, 1.419363, -0.279894)",
        "(-0.176913, 1.419363, -0.279894)",
        "(-0.176471, 1.422246, -0.278234)",
        "(-0.175989, 1.424272, -0.276836)",
        "(-0.175807, 1.425936, -0.275226)",
        "(-0.175701, 1.426025, -0.274752)",
        "(-0.175701, 1.426025, -0.274752)",
        "(-0.175399, 1.424649, -0.274802)",
        "(-0.175362, 1.422468, -0.275072)",
        "(-0.175526, 1.417276, -0.276237)",
        "(-0.175639, 1.412989, -0.276809)",
        "(-0.175639, 1.412989, -0.276809)",
        "(-0.175700, 1.407656, -0.277303)",
        "(-0.175837, 1.401744, -0.277397)",
        "(-0.175963, 1.391807, -0.276129)",
        "(-0.176170, 1.384767, -0.274512)",
        "(-0.176170, 1.384767, -0.274512)",
        "(-0.176530, 1.377875, -0.272427)",
        "(-0.176989, 1.371080, -0.269960)",
        "(-0.177483, 1.360928, -0.265006)",
        "(-0.177671, 1.354353, -0.260991)",
        "(-0.177671, 1.354353, -0.260991)",
        "(-0.177837, 1.347977, -0.256376)",
        "(-0.177958, 1.341631, -0.250750)",
        "(-0.178327, 1.332846, -0.240810)",
        "(-0.178828, 1.327705, -0.233264)",
        "(-0.178828, 1.327705, -0.233264)",
        "(-0.179472, 1.323227, -0.224921)",
        "(-0.180989, 1.317859, -0.210764)",
        "(-0.182215, 1.314992, -0.200311)",
        "(-0.183854, 1.313048, -0.189043)",
        "(-0.183854, 1.313048, -0.189043)",
        "(-0.185631, 1.311760, -0.177636)",
        "(-0.187428, 1.311297, -0.166310)",
        "(-0.190072, 1.312114, -0.149655)",
        "(-0.191781, 1.313906, -0.139003)",
        "(-0.191781, 1.313906, -0.139003)",
        "(-0.193191, 1.316805, -0.129108)",
        "(-0.194553, 1.323259, -0.116050)",
        "(-0.195193, 1.328974, -0.108258)",
        "(-0.195743, 1.335738, -0.101129)",
        "(-0.195743, 1.335738, -0.101129)",
        "(-0.196315, 1.343462, -0.094569)",
        "(-0.197130, 1.356508, -0.086163)",
        "(-0.197609, 1.366051, -0.081616)",
        "(-0.198107, 1.376135, -0.077947)",
        "(-0.198107, 1.376135, -0.077947)",
        "(-0.198604, 1.386596, -0.075087)",
        "(-0.199276, 1.402734, -0.072376)",
        "(-0.199629, 1.413745, -0.071823)",
        "(-0.199946, 1.424808, -0.072006)",
        "(-0.199946, 1.424808, -0.072006)",
        "(-0.200246, 1.435963, -0.073304)",
        "(-0.200746, 1.452516, -0.077645)",
        "(-0.201154, 1.463440, -0.082000)",
        "(-0.201534, 1.474045, -0.087593)",
        "(-0.201534, 1.474045, -0.087593)",
        "(-0.201761, 1.484145, -0.094396)",
        "(-0.201714, 1.497958, -0.106510)",
        "(-0.201552, 1.506275, -0.115488)",
        "(-0.201280, 1.513451, -0.125480)",
        "(-0.201280, 1.513451, -0.125480)",
        "(-0.200905, 1.519718, -0.136028)",
        "(-0.199799, 1.526889, -0.152988)",
        "(-0.198842, 1.530420, -0.164766)",
        "(-0.197715, 1.532785, -0.176522)",
        "(-0.197715, 1.532785, -0.176522)",
        "(-0.196387, 1.533968, -0.188214)",
        "(-0.194717, 1.533835, -0.205217)",
        "(-0.193873, 1.532489, -0.216238)",
        "(-0.193012, 1.529563, -0.227082)",
        "(-0.193012, 1.529563, -0.227082)",
        "(-0.192148, 1.525305, -0.237299)",
        "(-0.190431, 1.517596, -0.251788)",
        "(-0.189365, 1.510861, -0.260930)",
        "(-0.188427, 1.503229, -0.269126)",
        "(-0.188427, 1.503229, -0.269126)",
        "(-0.187373, 1.494965, -0.276034)",
        "(-0.185845, 1.481152, -0.284617)",
        "(-0.184947, 1.471050, -0.289301)",
        "(-0.184135, 1.461568, -0.292064)",
        "(-0.184135, 1.461568, -0.292064)",
        "(-0.183162, 1.452455, -0.293825)",
        "(-0.182428, 1.439090, -0.296084)",
        "(-0.182206, 1.430584, -0.296742)",
        "(-0.182162, 1.422225, -0.295686)",
        "(-0.182162, 1.422225, -0.295686)",
        "(-0.181846, 1.413675, -0.293479)",
        "(-0.181646, 1.405143, -0.290625)",
        "(-0.181627, 1.392614, -0.284602)",
        "(-0.181438, 1.384104, -0.279118)",
        "(-0.181438, 1.384104, -0.279118)",
        "(-0.181049, 1.375382, -0.272345)",
        "(-0.180340, 1.362188, -0.259749)",
        "(-0.179810, 1.353660, -0.249606)",
        "(-0.179218, 1.345491, -0.238254)",
        "(-0.179218, 1.345491, -0.238254)",
        "(-0.178528, 1.337836, -0.225667)",
        "(-0.177844, 1.330917, -0.212091)",
        "(-0.176907, 1.322749, -0.190612)",
        "(-0.176492, 1.319223, -0.175741)",
        "(-0.176492, 1.319223, -0.175741)",
        "(-0.176361, 1.318143, -0.160722)",
        "(-0.176289, 1.318972, -0.145752)",
        "(-0.175911, 1.323773, -0.123750)",
        "(-0.175451, 1.329477, -0.110282)",
        "(-0.175451, 1.329477, -0.110282)",
        "(-0.175055, 1.337790, -0.098319)",
        "(-0.174525, 1.353144, -0.082963)",
        "(-0.174232, 1.364943, -0.074664)",
        "(-0.174324, 1.378103, -0.068259)",
        "(-0.174324, 1.378103, -0.068259)",
        "(-0.174985, 1.392191, -0.063751)",
        "(-0.176019, 1.406380, -0.060680)",
        "(-0.177947, 1.427102, -0.059089)",
        "(-0.179427, 1.440166, -0.059919)",
        "(-0.179427, 1.440166, -0.059919)",
        "(-0.181158, 1.452542, -0.062286)",
        "(-0.182907, 1.463981, -0.065980)",
        "(-0.184587, 1.474330, -0.070756)",
        "(-0.185400, 1.479004, -0.073552)",
        "(-0.186954, 1.487490, -0.079684)",
        "(-0.188426, 1.494843, -0.086653)",
        "(-0.190428, 1.503930, -0.098795)",
        "(-0.191531, 1.508783, -0.107813)",
        "(-0.192358, 1.512336, -0.117704)",
        "(-0.192358, 1.512336, -0.117704)",
        "(-0.192837, 1.514891, -0.128105)",
        "(-0.192524, 1.516146, -0.144533)",
        "(-0.191931, 1.515651, -0.155715)",
        "(-0.191171, 1.513937, -0.166873)",
        "(-0.191171, 1.513937, -0.166873)",
        "(-0.190269, 1.511117, -0.177903)",
        "(-0.188563, 1.504756, -0.194098)",
        "(-0.187162, 1.499478, -0.204597)",
        "(-0.185517, 1.492800, -0.214558)",
        "(-0.185517, 1.492800, -0.214558)",
        "(-0.183909, 1.485255, -0.223983)",
        "(-0.181929, 1.472682, -0.236944)",
        "(-0.180830, 1.463516, -0.244664)",
        "(-0.179935, 1.453763, -0.251250)",
        "(-0.179935, 1.453763, -0.251250)",
        "(-0.179007, 1.443297, -0.256628)",
        "(-0.177770, 1.426339, -0.262373)",
        "(-0.176849, 1.414553, -0.265146)",
        "(-0.175877, 1.402984, -0.267654)",
        "(-0.175877, 1.402984, -0.267654)",
        "(-0.175024, 1.391798, -0.268937)",
        "(-0.173760, 1.375371, -0.268592)",
        "(-0.172870, 1.364668, -0.266860)",
        "(-0.172356, 1.354442, -0.263987)",
        "(-0.172356, 1.354442, -0.263987)",
        "(-0.172104, 1.344604, -0.259669)",
        "(-0.172144, 1.330525, -0.250964)",
        "(-0.172282, 1.321256, -0.244136)",
        "(-0.172650, 1.312552, -0.236410)",
        "(-0.172650, 1.312552, -0.236410)",
        "(-0.172955, 1.304378, -0.227983)",
        "(-0.173088, 1.296845, -0.218840)",
        "(-0.173249, 1.287357, -0.203659)",
        "(-0.173483, 1.282372, -0.192753)",
        "(-0.173483, 1.282372, -0.192753)",
        "(-0.173865, 1.278872, -0.181434)",
        "(-0.174094, 1.275499, -0.164757)",
        "(-0.173904, 1.274962, -0.154346)",
        "(-0.173573, 1.277055, -0.144917)",
        "(-0.173573, 1.277055, -0.144917)",
        "(-0.173269, 1.281271, -0.136106)",
        "(-0.173054, 1.287305, -0.127424)",
        "(-0.173152, 1.299375, -0.114518)",
        "(-0.173571, 1.309170, -0.106365)",
        "(-0.173571, 1.309170, -0.106365)",
        "(-0.174281, 1.319793, -0.098623)",
        "(-0.175705, 1.336794, -0.088365)",
        "(-0.176787, 1.348395, -0.082655)",
        "(-0.177985, 1.359953, -0.077800)",
        "(-0.177985, 1.359953, -0.077800)",
        "(-0.180317, 1.377069, -0.071792)",
        "(-0.182112, 1.388594, -0.068605)",
        "(-0.184141, 1.400242, -0.066560)",
        "(-0.186126, 1.411857, -0.065664)",
        "(-0.186126, 1.411857, -0.065664)",
        "(-0.188158, 1.423619, -0.066602)",
        "(-0.191324, 1.441262, -0.070467)",
        "(-0.193592, 1.452435, -0.074306)",
        "(-0.195887, 1.463119, -0.078951)",
        "(-0.195887, 1.463119, -0.078951)",
        "(-0.198271, 1.473119, -0.084816)",
        "(-0.201503, 1.486543, -0.095115)",
        "(-0.203415, 1.494415, -0.102848)",
        "(-0.205142, 1.501299, -0.111197)",
        "(-0.205142, 1.501299, -0.111197)",
        "(-0.206558, 1.507130, -0.120132)",
        "(-0.207978, 1.513861, -0.134447)",
        "(-0.208580, 1.517207, -0.144273)",
        "(-0.208875, 1.519350, -0.154092)",
        "(-0.208875, 1.519350, -0.154092)",
        "(-0.208931, 1.520726, -0.163854)",
        "(-0.208919, 1.521277, -0.173485)",
        "(-0.208620, 1.520361, -0.187587)",
        "(-0.208047, 1.518076, -0.196600)",
        "(-0.208047, 1.518076, -0.196600)",
        "(-0.207549, 1.514694, -0.204913)",
        "(-0.207290, 1.510563, -0.212548)",
        "(-0.207148, 1.501914, -0.222140)",
        "(-0.207101, 1.495236, -0.227971)",
        "(-0.207101, 1.495236, -0.227971)",
        "(-0.207006, 1.487697, -0.233423)",
        "(-0.206828, 1.479571, -0.238462)",
        "(-0.205885, 1.465875, -0.244808)",
        "(-0.205085, 1.456051, -0.248374)",
        "(-0.205085, 1.456051, -0.248374)",
        "(-0.204141, 1.445860, -0.251706)",
        "(-0.203055, 1.435369, -0.254659)",
        "(-0.201008, 1.419023, -0.257144)",
        "(-0.199482, 1.407715, -0.257597)",
        "(-0.199482, 1.407715, -0.257597)",
        "(-0.198059, 1.396462, -0.257440)",
        "(-0.196444, 1.380166, -0.255687)",
        "(-0.195537, 1.369510, -0.253051)",
        "(-0.194619, 1.358883, -0.249060)",
        "(-0.194619, 1.358883, -0.249060)",
        "(-0.193872, 1.348389, -0.243986)",
        "(-0.193141, 1.335143, -0.236028)",
        "(-0.192817, 1.326860, -0.229640)",
        "(-0.192462, 1.318917, -0.222185)",
        "(-0.192462, 1.318917, -0.222185)",
        "(-0.192235, 1.311704, -0.214038)",
        "(-0.192122, 1.302671, -0.200755)",
        "(-0.192333, 1.298153, -0.191298)",
        "(-0.192655, 1.295102, -0.181694)",
        "(-0.192655, 1.295102, -0.181694)",
        "(-0.193143, 1.293531, -0.171946)",
        "(-0.193877, 1.293925, -0.157866)",
        "(-0.194240, 1.295958, -0.148955)",
        "(-0.194536, 1.299310, -0.140328)",
        "(-0.194536, 1.299310, -0.140328)",
        "(-0.194754, 1.304042, -0.132122)",
        "(-0.194972, 1.313843, -0.120858)",
        "(-0.195095, 1.321767, -0.113988)",
        "(-0.195235, 1.330741, -0.107778)",
        "(-0.195235, 1.330741, -0.107778)",
        "(-0.195549, 1.340436, -0.101964)",
        "(-0.196817, 1.356962, -0.094243)",
        "(-0.198013, 1.368406, -0.089572)",
        "(-0.199732, 1.380457, -0.085810)",
        "(-0.199732, 1.380457, -0.085810)",
        "(-0.201644, 1.392797, -0.083059)",
        "(-0.204537, 1.411255, -0.080776)",
        "(-0.206287, 1.423325, -0.080454)",
        "(-0.207815, 1.435048, -0.081197)",
        "(-0.207815, 1.435048, -0.081197)",
        "(-0.209282, 1.446295, -0.083156)",
        "(-0.211574, 1.462610, -0.087438)",
        "(-0.213177, 1.472640, -0.091779)",
        "(-0.214608, 1.482045, -0.096943)",
        "(-0.214608, 1.482045, -0.096943)",
        "(-0.215943, 1.490600, -0.103122)",
        "(-0.217289, 1.498537, -0.109795)",
        "(-0.219177, 1.508782, -0.120935)",
        "(-0.220185, 1.514491, -0.129091)",
        "(-0.220185, 1.514491, -0.129091)",
        "(-0.220848, 1.519364, -0.137695)",
        "(-0.220884, 1.523340, -0.146807)",
        "(-0.219376, 1.527551, -0.161497)",
        "(-0.217729, 1.529400, -0.171538)",
        "(-0.217729, 1.529400, -0.171538)",
        "(-0.216148, 1.530137, -0.181501)",
        "(-0.215127, 1.530058, -0.191053)",
        "(-0.214466, 1.527906, -0.204544)",
        "(-0.214374, 1.525051, -0.213170)",
        "(-0.214374, 1.525051, -0.213170)",
        "(-0.214336, 1.521079, -0.221515)",
        "(-0.214091, 1.515827, -0.229423)",
        "(-0.213022, 1.505898, -0.240619)",
        "(-0.213022, 1.505898, -0.240619)",
        "(-0.211938, 1.497531, -0.247183)",
        "(-0.210841, 1.488136, -0.252597)",
        "(-0.209099, 1.473419, -0.259205)",
        "(-0.207933, 1.462965, -0.262263)",
        "(-0.206703, 1.452449, -0.264635)",
        "(-0.206703, 1.452449, -0.264635)",
        "(-0.205858, 1.442480, -0.266064)",
        "(-0.205331, 1.428412, -0.266404)",
        "(-0.205492, 1.419407, -0.265523)",
        "(-0.206114, 1.410826, -0.263450)",
        "(-0.206114, 1.410826, -0.263450)",
        "(-0.206503, 1.402083, -0.261099)",
        "(-0.206987, 1.388462, -0.255207)",
        "(-0.207095, 1.378950, -0.250302)",
        "(-0.207005, 1.369045, -0.244260)",
        "(-0.207005, 1.369045, -0.244260)",
        "(-0.206673, 1.358980, -0.237396)",
        "(-0.205857, 1.343790, -0.224705)",
        "(-0.205168, 1.334493, -0.215175)",
        "(-0.204314, 1.325853, -0.204470)",
        "(-0.204314, 1.325853, -0.204470)",
        "(-0.203569, 1.318115, -0.193145)",
        "(-0.202646, 1.311685, -0.181349)",
        "(-0.200538, 1.305055, -0.163592)",
        "(-0.198944, 1.303406, -0.151821)",
        "(-0.198944, 1.303406, -0.151821)",
        "(-0.197477, 1.304400, -0.140104)",
        "(-0.196005, 1.307237, -0.128780)",
        "(-0.193885, 1.314910, -0.113113)",
        "(-0.192732, 1.322063, -0.103690)",
        "(-0.192732, 1.322063, -0.103690)",
        "(-0.191861, 1.330796, -0.095333)",
        "(-0.191191, 1.340536, -0.087987)",
        "(-0.190426, 1.355956, -0.078309)",
        "(-0.190005, 1.366462, -0.072651)",
        "(-0.190005, 1.366462, -0.072651)",
        "(-0.189741, 1.377265, -0.068087)",
        "(-0.189589, 1.388221, -0.064322)",
        "(-0.189803, 1.405001, -0.060489)",
        "(-0.190039, 1.416122, -0.058884)",
        "(-0.190039, 1.416122, -0.058884)",
        "(-0.190223, 1.426966, -0.058281)",
        "(-0.190164, 1.437418, -0.058455)",
        "(-0.190326, 1.452670, -0.060503)",
        "(-0.190601, 1.462413, -0.062972)",
        "(-0.190601, 1.462413, -0.062972)",
        "(-0.190923, 1.471610, -0.066204)",
        "(-0.191308, 1.480374, -0.070278)",
        "(-0.192343, 1.492620, -0.078137)",
        "(-0.193087, 1.500237, -0.083867)",
        "(-0.193087, 1.500237, -0.083867)",
        "(-0.193794, 1.507112, -0.090398)",
        "(-0.194665, 1.516190, -0.101461)",
        "(-0.194945, 1.521318, -0.109493)",
        "(-0.194929, 1.525679, -0.118026)",
        "(-0.194929, 1.525679, -0.118026)",
        "(-0.194855, 1.529472, -0.127091)",
        "(-0.194838, 1.534094, -0.141421)",
        "(-0.194718, 1.536318, -0.151162)",
        "(-0.194639, 1.537303, -0.161028)",
        "(-0.194639, 1.537303, -0.161028)",
        "(-0.194416, 1.537101, -0.171048)",
        "(-0.193768, 1.535719, -0.181045)",
        "(-0.192890, 1.531626, -0.195163)",
        "(-0.192551, 1.527645, -0.203780)",
        "(-0.192551, 1.527645, -0.203780)",
        "(-0.192434, 1.522853, -0.211819)",
        "(-0.192435, 1.517321, -0.219287)",
        "(-0.192349, 1.507485, -0.229170)",
        "(-0.192042, 1.499802, -0.234894)",
        "(-0.192042, 1.499802, -0.234894)",
        "(-0.191752, 1.491619, -0.239950)",
        "(-0.191354, 1.477946, -0.245890)",
        "(-0.191148, 1.467468, -0.248803)",
        "(-0.191025, 1.456242, -0.251490)",
        "(-0.191025, 1.456242, -0.251490)",
        "(-0.191547, 1.443771, -0.253557)",
        "(-0.193044, 1.424277, -0.256281)",
        "(-0.193804, 1.410781, -0.257266)",
        "(-0.194273, 1.396971, -0.257163)",
        "(-0.194273, 1.396971, -0.257163)",
        "(-0.194819, 1.383181, -0.255569)",
        "(-0.196225, 1.362927, -0.250340)",
        "(-0.197136, 1.350153, -0.245671)",
        "(-0.197988, 1.338334, -0.239962)",
        "(-0.197988, 1.338334, -0.239962)",
        "(-0.198704, 1.327520, -0.233161)",
        "(-0.199446, 1.314053, -0.220905)",
        "(-0.199828, 1.306974, -0.211500)",
        "(-0.200018, 1.302123, -0.200907)",
        "(-0.200018, 1.302123, -0.200907)",
        "(-0.200141, 1.299068, -0.190170)",
        "(-0.200069, 1.297227, -0.172989)",
        "(-0.199797, 1.297815, -0.161678)",
        "(-0.199585, 1.300766, -0.150780)",
        "(-0.199585, 1.300766, -0.150780)",
        "(-0.199185, 1.305081, -0.140351)",
        "(-0.198075, 1.313047, -0.125369)",
        "(-0.197044, 1.318890, -0.115831)",
        "(-0.195911, 1.325612, -0.107046)",
        "(-0.195911, 1.325612, -0.107046)",
        "(-0.194735, 1.333178, -0.099126)",
        "(-0.193133, 1.346427, -0.088964)",
        "(-0.192128, 1.356638, -0.083584)",
        "(-0.192128, 1.356638, -0.083584)",
        "(-0.191353, 1.368099, -0.079481)",
        "(-0.190754, 1.380228, -0.076533)",
        "(-0.190343, 1.399204, -0.074528)",
        "(-0.190296, 1.412042, -0.074751)",
        "(-0.190484, 1.424812, -0.076192)",
        "(-0.190484, 1.424812, -0.076192)",
        "(-0.190914, 1.437165, -0.078745)",
        "(-0.192094, 1.454672, -0.084518)",
        "(-0.193166, 1.465597, -0.089633)",
        "(-0.194462, 1.475797, -0.095577)",
        "(-0.194462, 1.475797, -0.095577)",
        "(-0.195818, 1.485086, -0.102188)",
        "(-0.198185, 1.497130, -0.113072)",
        "(-0.199851, 1.503967, -0.120866)",
        "(-0.201370, 1.509804, -0.129009)",
        "(-0.201370, 1.509804, -0.129009)",
        "(-0.202908, 1.514626, -0.137583)",
        "(-0.205277, 1.519812, -0.150805)",
        "(-0.206569, 1.521753, -0.159722)",
        "(-0.207616, 1.522359, -0.168515)",
        "(-0.207616, 1.522359, -0.168515)",
        "(-0.208542, 1.521020, -0.177216)",
        "(-0.210026, 1.516266, -0.189908)",
        "(-0.211043, 1.511396, -0.197424)",
        "(-0.211829, 1.505048, -0.204097)",
        "(-0.211829, 1.505048, -0.204097)",
        "(-0.212285, 1.497497, -0.210285)",
        "(-0.211892, 1.483977, -0.218988)",
        "(-0.211355, 1.473934, -0.224625)",
        "(-0.210762, 1.463462, -0.230061)",
        "(-0.210762, 1.463462, -0.230061)",
        "(-0.209623, 1.447164, -0.237077)",
        "(-0.208008, 1.430140, -0.242967)",
        "(-0.207207, 1.423895, -0.243829)",
        "(-0.205696, 1.411661, -0.245792)",
        "(-0.205696, 1.411661, -0.245792)",
        "(-0.204225, 1.399206, -0.246836)",
        "(-0.202502, 1.379479, -0.245861)",
        "(-0.202037, 1.365520, -0.243593)",
        "(-0.201760, 1.350918, -0.239926)",
        "(-0.201760, 1.350918, -0.239926)",
        "(-0.201309, 1.336320, -0.236076)",
        "(-0.200539, 1.315570, -0.228390)",
        "(-0.200073, 1.303154, -0.221732)",
        "(-0.199544, 1.292039, -0.214028)",
        "(-0.199544, 1.292039, -0.214028)",
        "(-0.198893, 1.282459, -0.205372)",
        "(-0.197976, 1.271633, -0.191257)",
        "(-0.197556, 1.266974, -0.181284)",
        "(-0.197198, 1.263917, -0.170528)",
        "(-0.197198, 1.263917, -0.170528)",
        "(-0.196706, 1.262063, -0.159246)",
        "(-0.195938, 1.261265, -0.147818)",
        "(-0.194707, 1.262482, -0.131208)",
        "(-0.194707, 1.262482, -0.131208)",
        "(-0.193775, 1.264817, -0.120667)",
        "(-0.192877, 1.268436, -0.110644)",
        "(-0.192144, 1.273237, -0.101218)",
        "(-0.191761, 1.282746, -0.088559)",
        "(-0.191975, 1.290813, -0.080826)",
        "(-0.191975, 1.290813, -0.080826)",
        "(-0.192082, 1.299989, -0.073325)",
        "(-0.191541, 1.314242, -0.064198)",
        "(-0.191285, 1.325381, -0.059214)",
        "(-0.191230, 1.338123, -0.055602)",
        "(-0.191230, 1.338123, -0.055602)",
        "(-0.191005, 1.351226, -0.053286)",
        "(-0.190487, 1.370679, -0.051256)",
        "(-0.190143, 1.383496, -0.051252)",
        "(-0.189841, 1.395880, -0.052081)",
        "(-0.189841, 1.395880, -0.052081)",
        "(-0.189733, 1.407658, -0.053691)",
        "(-0.189816, 1.423683, -0.057191)",
        "(-0.190179, 1.433287, -0.060098)",
        "(-0.190637, 1.441961, -0.063341)",
        "(-0.190637, 1.441961, -0.063341)",
        "(-0.190898, 1.449366, -0.066729)",
        "(-0.190954, 1.458000, -0.071614)",
        "(-0.190997, 1.462498, -0.074689)",
        "(-0.190991, 1.466171, -0.077753)",
        "(-0.190991, 1.466171, -0.077753)",
        "(-0.191069, 1.469238, -0.080717)",
        "(-0.191027, 1.472828, -0.084739)",
        "(-0.190990, 1.474970, -0.087753)",
        "(-0.190899, 1.476835, -0.090887)",
        "(-0.190899, 1.476835, -0.090887)",
        "(-0.190559, 1.478291, -0.094083)",
        "(-0.190010, 1.480018, -0.098975)",
        "(-0.189461, 1.480605, -0.101876)",
        "(-0.188733, 1.480753, -0.104570)",
        "(-0.188733, 1.480753, -0.104570)",
        "(-0.187887, 1.480682, -0.108127)",
        "(-0.187247, 1.480384, -0.110321)",
        "(-0.186719, 1.479949, -0.112326)",
        "(-0.186039, 1.479404, -0.114286)",
        "(-0.186039, 1.479404, -0.114286)",
        "(-0.185319, 1.478766, -0.116145)",
        "(-0.184480, 1.478074, -0.118590)",
        "(-0.183742, 1.477590, -0.120048)",
        "(-0.183123, 1.477142, -0.121312)",
        "(-0.183123, 1.477142, -0.121312)",
        "(-0.182703, 1.476827, -0.122312)",
        "(-0.182142, 1.476512, -0.123453)",
        "(-0.181844, 1.476360, -0.124053)",
        "(-0.181470, 1.476162, -0.124484)",
        "(-0.181470, 1.476162, -0.124484)",
        "(-0.180987, 1.475888, -0.125016)",
        "(-0.180178, 1.475541, -0.126022)",
        "(-0.179510, 1.475314, -0.126886)",
        "(-0.178793, 1.475153, -0.128100)",
        "(-0.178560, 1.475184, -0.128797)",
        "(-0.178560, 1.475184, -0.128797)",
        "(-0.177890, 1.475312, -0.131482)",
        "(-0.177585, 1.475442, -0.133121)",
        "(-0.177585, 1.475442, -0.133121)",
        "(-0.177275, 1.475541, -0.134712)",
        "(-0.176739, 1.475494, -0.136315)",
        "(-0.175750, 1.475220, -0.138917)",
        "(-0.174997, 1.474895, -0.140693)",
        "(-0.174262, 1.474471, -0.142475)",
        "(-0.174262, 1.474471, -0.142475)",
        "(-0.173428, 1.473955, -0.144296)",
        "(-0.172081, 1.473079, -0.147129)",
        "(-0.171092, 1.472329, -0.149018)",
        "(-0.170160, 1.471574, -0.150829)",
        "(-0.170160, 1.471574, -0.150829)",
        "(-0.169285, 1.470860, -0.152315)",
        "(-0.167855, 1.469757, -0.154266)",
        "(-0.166942, 1.468966, -0.155459)",
        "(-0.165995, 1.468007, -0.156746)",
        "(-0.165995, 1.468007, -0.156746)",
        "(-0.164943, 1.466785, -0.158369)",
        "(-0.163297, 1.464162, -0.161432)",
        "(-0.162105, 1.461675, -0.163802)",
        "(-0.160868, 1.458481, -0.166507)",
        "(-0.160868, 1.458481, -0.166507)",
        "(-0.159727, 1.454524, -0.169407)",
        "(-0.158125, 1.446824, -0.173873)",
        "(-0.157027, 1.440368, -0.176659)",
        "(-0.155764, 1.433233, -0.179161)",
        "(-0.155764, 1.433233, -0.179161)",
        "(-0.154345, 1.424972, -0.181129)",
        "(-0.151912, 1.410993, -0.182580)",
        "(-0.150305, 1.400992, -0.182292)",
        "(-0.148814, 1.390505, -0.180815)",
        "(-0.148814, 1.390505, -0.180815)",
        "(-0.147616, 1.379634, -0.178333)",
        "(-0.146291, 1.363641, -0.172456)",
        "(-0.145600, 1.353569, -0.167198)",
        "(-0.144861, 1.344127, -0.160818)",
        "(-0.144861, 1.344127, -0.160818)",
        "(-0.144325, 1.335708, -0.153089)",
        "(-0.144334, 1.326536, -0.139430)",
        "(-0.144935, 1.323144, -0.129414)",
        "(-0.145900, 1.322745, -0.118833)",
        "(-0.145900, 1.322745, -0.118833)",
        "(-0.147041, 1.325016, -0.108569)",
        "(-0.148744, 1.333772, -0.094979)",
        "(-0.149866, 1.342602, -0.087370)",
        "(-0.151103, 1.353107, -0.080773)",
        "(-0.151103, 1.353107, -0.080773)",
        "(-0.152334, 1.364675, -0.075192)",
        "(-0.154252, 1.383096, -0.069034)",
        "(-0.155622, 1.395637, -0.066520)",
        "(-0.157011, 1.408039, -0.065324)",
        "(-0.157011, 1.408039, -0.065324)",
        "(-0.158298, 1.420003, -0.065421)",
        "(-0.159487, 1.431396, -0.066944)",
        "(-0.161200, 1.447441, -0.071769)",
        "(-0.162239, 1.457082, -0.076323)",
        "(-0.162239, 1.457082, -0.076323)",
        "(-0.163068, 1.465688, -0.081856)",
        "(-0.163986, 1.476978, -0.092206)",
        "(-0.164293, 1.483398, -0.100229)",
        "(-0.164315, 1.488735, -0.108912)",
        "(-0.164315, 1.488735, -0.108912)",
        "(-0.164063, 1.492936, -0.118035)",
        "(-0.163301, 1.497157, -0.132426)",
        "(-0.162551, 1.498844, -0.142217)",
        "(-0.161476, 1.499360, -0.151988)",
        "(-0.161476, 1.499360, -0.151988)",
        "(-0.160218, 1.499133, -0.161728)",
        "(-0.158293, 1.496948, -0.176154)",
        "(-0.156978, 1.494459, -0.185350)",
        "(-0.155606, 1.491218, -0.194119)",
        "(-0.155606, 1.491218, -0.194119)",
        "(-0.154215, 1.487129, -0.202434)",
        "(-0.152247, 1.479660, -0.213823)",
        "(-0.150983, 1.473896, -0.220531)",
        "(-0.149799, 1.467624, -0.226476)",
        "(-0.149799, 1.467624, -0.226476)",
        "(-0.148766, 1.460897, -0.231743)",
        "(-0.147603, 1.449661, -0.238339)",
        "(-0.147136, 1.441533, -0.241663)",
        "(-0.147136, 1.441533, -0.241663)",
        "(-0.146842, 1.432838, -0.243991)",
        "(-0.146606, 1.423661, -0.245520)",
        "(-0.146135, 1.409091, -0.246689)",
        "(-0.145764, 1.399570, -0.246617)",
        "(-0.145282, 1.389567, -0.245664)",
        "(-0.145282, 1.389567, -0.245664)",
        "(-0.144775, 1.379342, -0.243970)",
        "(-0.144509, 1.364075, -0.239986)",
        "(-0.144423, 1.353788, -0.235982)",
        "(-0.144195, 1.343391, -0.230618)",
        "(-0.144195, 1.343391, -0.230618)",
        "(-0.143952, 1.333454, -0.224561)",
        "(-0.144011, 1.320396, -0.214003)",
        "(-0.144299, 1.312851, -0.205733)",
        "(-0.144817, 1.306529, -0.196774)",
        "(-0.144817, 1.306529, -0.196774)",
        "(-0.145612, 1.301641, -0.187146)",
        "(-0.146834, 1.296564, -0.171870)",
        "(-0.147283, 1.294644, -0.161841)",
        "(-0.146989, 1.293573, -0.152083)",
        "(-0.146989, 1.293573, -0.152083)",
        "(-0.146037, 1.293162, -0.142729)",
        "(-0.144477, 1.294984, -0.129510)",
        "(-0.143887, 1.298486, -0.121361)",
        "(-0.143748, 1.303747, -0.113769)",
        "(-0.143939, 1.307272, -0.110202)",
        "(-0.143939, 1.307272, -0.110202)",
        "(-0.145483, 1.323175, -0.096802)",
        "(-0.146983, 1.333015, -0.090945)",
        "(-0.148738, 1.343622, -0.085742)",
        "(-0.148738, 1.343622, -0.085742)",
        "(-0.150691, 1.354791, -0.081286)",
        "(-0.154020, 1.372136, -0.076115)",
        "(-0.156262, 1.383697, -0.074006)",
        "(-0.156262, 1.383697, -0.074006)",
        "(-0.158406, 1.395047, -0.072471)",
        "(-0.160487, 1.406280, -0.072058)",
        "(-0.163615, 1.422595, -0.072905)",
        "(-0.165754, 1.433104, -0.074569)",
        "(-0.165754, 1.433104, -0.074569)",
        "(-0.167870, 1.443179, -0.076995)",
        "(-0.169819, 1.452638, -0.080083)",
        "(-0.172353, 1.465570, -0.085926)",
        "(-0.173846, 1.473453, -0.090681)",
        "(-0.173846, 1.473453, -0.090681)",
        "(-0.175330, 1.480906, -0.096107)",
        "(-0.176849, 1.487714, -0.102343)",
        "(-0.178912, 1.496816, -0.113102)",
        "(-0.180068, 1.502145, -0.121041)",
        "(-0.181056, 1.506813, -0.129473)",
        "(-0.181056, 1.506813, -0.129473)",
        "(-0.181907, 1.510807, -0.138330)",
        "(-0.182790, 1.515266, -0.152063)",
        "(-0.183188, 1.517150, -0.161527)",
        "(-0.183518, 1.518213, -0.171184)",
        "(-0.183518, 1.518213, -0.171184)",
        "(-0.183603, 1.518028, -0.180750)",
        "(-0.183471, 1.517129, -0.190014)",
        "(-0.182584, 1.514064, -0.203222)",
        "(-0.181793, 1.511172, -0.211666)",
        "(-0.181793, 1.511172, -0.211666)",
        "(-0.181017, 1.507592, -0.219614)",
        "(-0.180171, 1.500876, -0.230217)",
        "(-0.179633, 1.495502, -0.236444)",
        "(-0.178909, 1.489213, -0.241753)",
        "(-0.178909, 1.489213, -0.241753)",
        "(-0.177958, 1.481986, -0.246265)",
        "(-0.176108, 1.469689, -0.252097)",
        "(-0.174470, 1.460521, -0.255015)",
        "(-0.172514, 1.450428, -0.257182)",
        "(-0.172514, 1.450428, -0.257182)",
        "(-0.170502, 1.439646, -0.258474)",
        "(-0.167483, 1.422347, -0.258587)",
        "(-0.165389, 1.409837, -0.257249)",
        "(-0.163129, 1.397708, -0.255084)",
        "(-0.163129, 1.397708, -0.255084)",
        "(-0.160744, 1.385545, -0.251987)",
        "(-0.157610, 1.367038, -0.244695)",
        "(-0.155585, 1.354915, -0.238550)",
        "(-0.153854, 1.343524, -0.231938)",
        "(-0.153854, 1.343524, -0.231938)",
        "(-0.152806, 1.333325, -0.224528)",
        "(-0.151722, 1.319872, -0.211248)",
        "(-0.151016, 1.312204, -0.201502)",
        "(-0.150656, 1.306197, -0.191401)",
        "(-0.150656, 1.306197, -0.191401)",
        "(-0.150647, 1.302012, -0.180942)",
        "(-0.151178, 1.298700, -0.164363)",
        "(-0.151717, 1.298418, -0.152901)",
        "(-0.152564, 1.300345, -0.141340)",
        "(-0.152564, 1.300345, -0.141340)",
        "(-0.153363, 1.303025, -0.129993)",
        "(-0.154669, 1.310770, -0.113937)",
        "(-0.155626, 1.318097, -0.104438)",
        "(-0.156533, 1.327008, -0.096066)",
        "(-0.156533, 1.327008, -0.096066)",
        "(-0.157524, 1.337163, -0.088847)",
        "(-0.159496, 1.354090, -0.080282)",
        "(-0.160935, 1.366058, -0.076315)",
        "(-0.162319, 1.378252, -0.073832)",
        "(-0.162319, 1.378252, -0.073832)",
        "(-0.163586, 1.390307, -0.072705)",
        "(-0.165829, 1.408062, -0.073446)",
        "(-0.167661, 1.419483, -0.075539)",
        "(-0.169555, 1.430506, -0.078276)",
        "(-0.169555, 1.430506, -0.078276)",
        "(-0.171486, 1.440856, -0.082302)",
        "(-0.174155, 1.455004, -0.090349)",
        "(-0.175834, 1.463812, -0.097189)",
        "(-0.175834, 1.463812, -0.097189)",
        "(-0.177613, 1.472106, -0.105121)",
        "(-0.179470, 1.479668, -0.113692)",
        "(-0.182226, 1.488967, -0.127109)",
        "(-0.183834, 1.493937, -0.136382)",
        "(-0.185091, 1.497787, -0.145838)",
        "(-0.185091, 1.497787, -0.145838)",
        "(-0.185839, 1.500411, -0.155176)",
        "(-0.186206, 1.502116, -0.168691)",
        "(-0.186220, 1.501983, -0.177470)",
        "(-0.186076, 1.501110, -0.186234)",
        "(-0.186076, 1.501110, -0.186234)",
        "(-0.185965, 1.499063, -0.194808)",
        "(-0.185427, 1.493295, -0.206675)",
        "(-0.184730, 1.487787, -0.213383)",
        "(-0.184200, 1.480790, -0.218812)",
        "(-0.184200, 1.480790, -0.218812)",
        "(-0.184001, 1.473471, -0.223636)",
        "(-0.183917, 1.461235, -0.229227)",
        "(-0.183799, 1.452037, -0.231524)",
        "(-0.183624, 1.442667, -0.233492)",
        "(-0.183624, 1.442667, -0.233492)",
        "(-0.183533, 1.432812, -0.234503)",
        "(-0.183453, 1.416978, -0.234132)",
        "(-0.183361, 1.405788, -0.232342)",
        "(-0.183251, 1.394285, -0.229667)",
        "(-0.183251, 1.394285, -0.229667)",
        "(-0.183068, 1.382583, -0.226351)",
        "(-0.182728, 1.364726, -0.220277)",
        "(-0.182116, 1.352632, -0.216081)",
        "(-0.180957, 1.340322, -0.211511)",
        "(-0.180957, 1.340322, -0.211511)",
        "(-0.179766, 1.328170, -0.206097)",
        "(-0.178739, 1.311843, -0.196607)",
        "(-0.178319, 1.302122, -0.189407)",
        "(-0.177815, 1.293518, -0.181769)",
        "(-0.177815, 1.293518, -0.181769)",
        "(-0.177321, 1.286698, -0.174341)",
        "(-0.176703, 1.278755, -0.162411)",
        "(-0.176514, 1.275291, -0.153905)",
        "(-0.176475, 1.273598, -0.145146)",
        "(-0.176475, 1.273598, -0.145146)",
        "(-0.176552, 1.273608, -0.136181)",
        "(-0.176785, 1.276960, -0.122666)",
        "(-0.177093, 1.281262, -0.113809)",
        "(-0.177394, 1.287156, -0.105341)",
        "(-0.177394, 1.287156, -0.105341)",
        "(-0.177612, 1.294607, -0.097529)",
        "(-0.177790, 1.308329, -0.087073)",
        "(-0.177955, 1.318885, -0.080820)",
        "(-0.178344, 1.330537, -0.075284)",
        "(-0.178344, 1.330537, -0.075284)",
        "(-0.178887, 1.343037, -0.070775)",
        "(-0.179949, 1.362776, -0.066025)",
        "(-0.180656, 1.376095, -0.064087)",
        "(-0.181590, 1.389508, -0.063202)",
        "(-0.181590, 1.389508, -0.063202)",
        "(-0.182596, 1.402768, -0.063434)",
        "(-0.184382, 1.422274, -0.065957)",
        "(-0.185530, 1.434603, -0.068910)",
        "(-0.186635, 1.446291, -0.072757)",
        "(-0.186635, 1.446291, -0.072757)",
        "(-0.187904, 1.457273, -0.077356)",
        "(-0.190270, 1.472422, -0.085574)",
        "(-0.191975, 1.481516, -0.091728)",
        "(-0.191975, 1.481516, -0.091728)",
        "(-0.193620, 1.489680, -0.098361)",
        "(-0.195126, 1.496654, -0.105417)",
        "(-0.197214, 1.505857, -0.116313)",
        "(-0.198502, 1.510775, -0.123963)",
        "(-0.199631, 1.514854, -0.131818)",
        "(-0.199631, 1.514854, -0.131818)",
        "(-0.200474, 1.517971, -0.139788)",
        "(-0.201150, 1.520949, -0.151941)",
        "(-0.201357, 1.522081, -0.160261)",
        "(-0.201330, 1.522491, -0.168721)",
        "(-0.201330, 1.522491, -0.168721)",
        "(-0.200918, 1.521907, -0.177294)",
        "(-0.199892, 1.519334, -0.189881)",
        "(-0.198986, 1.516390, -0.197647)",
        "(-0.197735, 1.512320, -0.204889)",
        "(-0.197735, 1.512320, -0.204889)",
        "(-0.196200, 1.507326, -0.211631)",
        "(-0.193511, 1.498177, -0.220955)",
        "(-0.191540, 1.490592, -0.226573)",
        "(-0.190545, 1.486143, -0.228939)",
        "(-0.190545, 1.486143, -0.228939)",
        "(-0.187369, 1.472589, -0.235646)",
        "(-0.184130, 1.456433, -0.240026)",
        "(-0.182103, 1.444793, -0.241844)",
        "(-0.179885, 1.432161, -0.242543)",
        "(-0.179885, 1.432161, -0.242543)",
        "(-0.177338, 1.418656, -0.242348)",
        "(-0.173721, 1.397709, -0.241183)",
        "(-0.171223, 1.383592, -0.240268)",
        "(-0.168650, 1.369019, -0.238615)",
        "(-0.168650, 1.369019, -0.238615)",
        "(-0.166182, 1.354583, -0.236318)",
        "(-0.163399, 1.334103, -0.231382)",
        "(-0.162426, 1.321474, -0.226820)",
        "(-0.161774, 1.309744, -0.221142)",
        "(-0.161774, 1.309744, -0.221142)",
        "(-0.161130, 1.298906, -0.214519)",
        "(-0.160546, 1.289277, -0.206875)",
        "(-0.160059, 1.277969, -0.193197)",
        "(-0.160010, 1.272429, -0.182712)",
        "(-0.160010, 1.272429, -0.182712)",
        "(-0.159935, 1.268720, -0.171082)",
        "(-0.159911, 1.266848, -0.153650)",
        "(-0.160169, 1.268226, -0.142154)",
        "(-0.160532, 1.271758, -0.131060)",
        "(-0.160532, 1.271758, -0.131060)",
        "(-0.160786, 1.276862, -0.120286)",
        "(-0.161027, 1.283429, -0.109907)",
        "(-0.161315, 1.296022, -0.095558)",
        "(-0.161421, 1.306076, -0.087087)",
        "(-0.161421, 1.306076, -0.087087)",
        "(-0.160925, 1.323978, -0.077180)",
        "(-0.160376, 1.336953, -0.071963)",
        "(-0.159768, 1.351008, -0.068341)",
        "(-0.159372, 1.365608, -0.065981)",
        "(-0.159372, 1.365608, -0.065981)",
        "(-0.159316, 1.380570, -0.064999)",
        "(-0.160238, 1.403240, -0.066283)",
        "(-0.161381, 1.417982, -0.068654)",
        "(-0.163137, 1.432031, -0.072598)",
        "(-0.163137, 1.432031, -0.072598)",
        "(-0.165221, 1.445619, -0.077174)",
        "(-0.169536, 1.464783, -0.086468)",
        "(-0.172856, 1.476552, -0.093755)",
        "(-0.176173, 1.487218, -0.101674)",
        "(-0.176173, 1.487218, -0.101674)",
        "(-0.179471, 1.496959, -0.110377)",
        "(-0.182740, 1.505790, -0.119898)",
        "(-0.187302, 1.516976, -0.135191)",
        "(-0.187302, 1.516976, -0.135191)",
        "(-0.189783, 1.522782, -0.145923)",
        "(-0.191944, 1.527604, -0.156930)",
        "(-0.193681, 1.530953, -0.168238)",
        "(-0.195311, 1.533739, -0.185222)",
        "(-0.195311, 1.533739, -0.185222)",
        "(-0.195609, 1.534000, -0.196307)",
        "(-0.195621, 1.533033, -0.207019)",
        "(-0.195429, 1.529228, -0.222349)",
        "(-0.195086, 1.525269, -0.232131)",
        "(-0.194433, 1.520037, -0.241264)",
        "(-0.194433, 1.520037, -0.241264)",
        "(-0.193326, 1.512983, -0.249490)",
        "(-0.192051, 1.504762, -0.257164)",
        "(-0.189614, 1.489986, -0.267248)",
        "(-0.187692, 1.478580, -0.272803)",
        "(-0.187692, 1.478580, -0.272803)",
        "(-0.185629, 1.465997, -0.277245)",
        "(-0.182434, 1.445715, -0.282215)",
        "(-0.180377, 1.431175, -0.283783)",
        "(-0.178507, 1.416176, -0.283983)",
        "(-0.178507, 1.416176, -0.283983)",
        "(-0.176519, 1.400396, -0.282184)",
        "(-0.174286, 1.384339, -0.279356)",
        "(-0.171538, 1.360569, -0.271560)",
        "(-0.170648, 1.346071, -0.264083)",
        "(-0.170648, 1.346071, -0.264083)",
        "(-0.169600, 1.331803, -0.255533)",
        "(-0.167969, 1.311614, -0.238913)",
        "(-0.167246, 1.300052, -0.227021)",
        "(-0.166601, 1.290163, -0.214697)",
        "(-0.166601, 1.290163, -0.214697)",
        "(-0.165588, 1.281407, -0.201883)",
        "(-0.164469, 1.273991, -0.188953)",
        "(-0.163009, 1.265866, -0.169147)",
        "(-0.162281, 1.262119, -0.155413)",
        "(-0.162281, 1.262119, -0.155413)",
        "(-0.161961, 1.260480, -0.141557)",
        "(-0.161592, 1.260313, -0.128024)",
        "(-0.161127, 1.263281, -0.108704)",
        "(-0.161058, 1.267641, -0.096778)",
        "(-0.161058, 1.267641, -0.096778)",
        "(-0.161055, 1.273926, -0.085992)",
        "(-0.161121, 1.282314, -0.076135)",
        "(-0.161147, 1.297199, -0.064970)",
        "(-0.160846, 1.309048, -0.059292)",
        "(-0.160846, 1.309048, -0.059292)",
        "(-0.160310, 1.322389, -0.055115)",
        "(-0.159687, 1.336657, -0.052113)",
        "(-0.158473, 1.359123, -0.049986)",
        "(-0.157632, 1.374417, -0.049902)",
        "(-0.157632, 1.374417, -0.049902)",
        "(-0.156867, 1.389590, -0.050774)",
        "(-0.156340, 1.412364, -0.054030)",
        "(-0.156451, 1.427119, -0.057491)",
        "(-0.156699, 1.440942, -0.061858)",
        "(-0.156852, 1.447272, -0.064349)",
        "(-0.156852, 1.447272, -0.064349)",
        "(-0.157901, 1.471834, -0.075385)",
        "(-0.159093, 1.483448, -0.082300)",
        "(-0.160352, 1.493842, -0.089667)",
        "(-0.160352, 1.493842, -0.089667)",
        "(-0.161438, 1.502881, -0.097398)",
        "(-0.162775, 1.511042, -0.105703)",
        "(-0.164966, 1.521526, -0.119472)",
        "(-0.166166, 1.527003, -0.129269)",
        "(-0.166166, 1.527003, -0.129269)",
        "(-0.167180, 1.531219, -0.139463)",
        "(-0.168293, 1.534425, -0.150154)",
        "(-0.169831, 1.537372, -0.167065)",
        "(-0.169831, 1.537372, -0.167065)",
        "(-0.170403, 1.537930, -0.178651)",
        "(-0.170737, 1.537329, -0.190214)",
        "(-0.171110, 1.534539, -0.207558)",
        "(-0.170978, 1.531437, -0.218945)",
        "(-0.170213, 1.527187, -0.229978)",
        "(-0.170213, 1.527187, -0.229978)",
        "(-0.168934, 1.521896, -0.240338)",
        "(-0.167180, 1.512316, -0.254339)",
        "(-0.166077, 1.504652, -0.262528)",
        "(-0.164814, 1.495831, -0.269555)",
        "(-0.164814, 1.495831, -0.269555)",
        "(-0.163472, 1.485791, -0.275154)",
        "(-0.162117, 1.468996, -0.281251)",
        "(-0.161623, 1.457185, -0.283406)",
        "(-0.161623, 1.457185, -0.283406)",
        "(-0.160661, 1.444677, -0.283916)",
        "(-0.159303, 1.431850, -0.282976)",
        "(-0.157180, 1.412650, -0.277836)",
        "(-0.155718, 1.400180, -0.272806)",
        "(-0.154386, 1.388465, -0.265617)",
        "(-0.154386, 1.388465, -0.265617)",
        "(-0.153294, 1.377691, -0.256888)",
        "(-0.151846, 1.363095, -0.241401)",
        "(-0.151153, 1.354776, -0.229377)",
        "(-0.150699, 1.347407, -0.216816)",
        "(-0.150699, 1.347407, -0.216816)",
        "(-0.150549, 1.341258, -0.203713)",
        "(-0.150414, 1.333735, -0.183537)",
        "(-0.150166, 1.329837, -0.170220)",
        "(-0.150166, 1.329837, -0.170220)",
        "(-0.149859, 1.326934, -0.157167)",
        "(-0.149693, 1.325302, -0.144517)",
        "(-0.149870, 1.326096, -0.126959)",
        "(-0.150046, 1.328230, -0.116225)",
        "(-0.150046, 1.328230, -0.116225)",
        "(-0.150584, 1.331678, -0.106190)",
        "(-0.151784, 1.336863, -0.096961)",
        "(-0.154509, 1.347465, -0.085162)",
        "(-0.156413, 1.355489, -0.078416)",
        "(-0.158320, 1.364090, -0.072589)",
        "(-0.158320, 1.364090, -0.072589)",
        "(-0.160215, 1.373189, -0.067840)",
        "(-0.162938, 1.387915, -0.062594)",
        "(-0.164611, 1.397463, -0.060282)",
        "(-0.164611, 1.397463, -0.060282)",
        "(-0.166147, 1.407399, -0.058965)",
        "(-0.167516, 1.417633, -0.058593)",
        "(-0.169591, 1.433428, -0.059985)",
        "(-0.171063, 1.444137, -0.062348)",
        "(-0.171063, 1.444137, -0.062348)",
        "(-0.172604, 1.454800, -0.065820)",
        "(-0.174114, 1.465202, -0.070397)",
        "(-0.176097, 1.480101, -0.079213)",
        "(-0.177402, 1.489753, -0.086354)",
        "(-0.178494, 1.498891, -0.094604)",
        "(-0.178494, 1.498891, -0.094604)",
        "(-0.179311, 1.507326, -0.103713)",
        "(-0.180251, 1.518740, -0.119213)",
        "(-0.180697, 1.525338, -0.130489)",
        "(-0.180697, 1.525338, -0.130489)",
        "(-0.181113, 1.531035, -0.142435)",
        "(-0.181596, 1.535790, -0.154894)",
        "(-0.182707, 1.541270, -0.174315)",
        "(-0.183620, 1.543826, -0.187561)",
        "(-0.183620, 1.543826, -0.187561)",
        "(-0.184441, 1.545286, -0.200950)",
        "(-0.185065, 1.545655, -0.214292)",
        "(-0.185410, 1.544036, -0.234078)",
        "(-0.185337, 1.541676, -0.246839)",
        "(-0.185337, 1.541676, -0.246839)",
        "(-0.184885, 1.538104, -0.259140)",
        "(-0.184189, 1.533202, -0.271003)",
        "(-0.182901, 1.523656, -0.286869)",
        "(-0.182901, 1.523656, -0.286869)",
        "(-0.181764, 1.515756, -0.295749)",
        "(-0.180430, 1.506447, -0.303419)",
        "(-0.179103, 1.496145, -0.310170)",
        "(-0.177101, 1.479423, -0.318168)",
        "(-0.175359, 1.467221, -0.322105)",
        "(-0.175359, 1.467221, -0.322105)",
        "(-0.173455, 1.454453, -0.325023)",
        "(-0.171771, 1.441529, -0.327421)",
        "(-0.169631, 1.421862, -0.328758)",
        "(-0.167831, 1.408372, -0.328435)",
        "(-0.166133, 1.395324, -0.327398)",
        "(-0.166133, 1.395324, -0.327398)",
        "(-0.164775, 1.382887, -0.325527)",
        "(-0.162782, 1.364501, -0.320249)",
        "(-0.160980, 1.351763, -0.315231)",
        "(-0.159446, 1.339246, -0.309254)",
        "(-0.159446, 1.339246, -0.309254)",
        "(-0.158248, 1.327100, -0.302166)",
        "(-0.156735, 1.309052, -0.288720)",
        "(-0.155598, 1.297089, -0.277988)",
        "(-0.154578, 1.285631, -0.265917)",
        "(-0.154578, 1.285631, -0.265917)",
        "(-0.153878, 1.275093, -0.252483)",
        "(-0.153672, 1.261850, -0.230480)",
        "(-0.153874, 1.255237, -0.214745)",
        "(-0.154357, 1.250679, -0.198206)",
        "(-0.154357, 1.250679, -0.198206)",
        "(-0.154991, 1.249084, -0.181400)",
        "(-0.156320, 1.252543, -0.157424)",
        "(-0.157126, 1.259069, -0.142624)",
        "(-0.157600, 1.268378, -0.129110)",
        "(-0.157600, 1.268378, -0.129110)",
        "(-0.157617, 1.280035, -0.117054)",
        "(-0.157381, 1.301211, -0.101597)",
        "(-0.157156, 1.316925, -0.093003)",
        "(-0.156741, 1.333368, -0.085794)",
        "(-0.156741, 1.333368, -0.085794)",
        "(-0.155915, 1.358887, -0.077671)",
        "(-0.155314, 1.376019, -0.073343)",
        "(-0.154671, 1.393776, -0.070729)",
        "(-0.154105, 1.410360, -0.069313)",
        "(-0.154105, 1.410360, -0.069313)",
        "(-0.153676, 1.426848, -0.068696)",
        "(-0.154172, 1.451702, -0.069745)",
        "(-0.155133, 1.468023, -0.071484)",
        "(-0.156595, 1.483574, -0.074288)",
        "(-0.156595, 1.483574, -0.074288)",
        "(-0.158154, 1.498493, -0.077610)",
        "(-0.161007, 1.518723, -0.084597)",
        "(-0.163188, 1.531147, -0.090561)",
        "(-0.165426, 1.542604, -0.097572)",
        "(-0.165426, 1.542604, -0.097572)",
        "(-0.167334, 1.552778, -0.105378)",
        "(-0.169699, 1.565415, -0.118537)",
        "(-0.171141, 1.572251, -0.128294)",
        "(-0.172486, 1.577782, -0.138813)",
        "(-0.172486, 1.577782, -0.138813)",
        "(-0.173722, 1.582091, -0.150123)",
        "(-0.175002, 1.586093, -0.168636)",
        "(-0.175653, 1.587241, -0.181827)",
        "(-0.176209, 1.587075, -0.195522)",
        "(-0.176209, 1.587075, -0.195522)",
        "(-0.176664, 1.585500, -0.209535)",
        "(-0.176859, 1.580381, -0.231082)",
        "(-0.176837, 1.574938, -0.245659)",
        "(-0.176769, 1.567864, -0.260235)",
        "(-0.176769, 1.567864, -0.260235)",
        "(-0.176552, 1.558928, -0.274479)",
        "(-0.175634, 1.542159, -0.294124)",
        "(-0.174714, 1.528787, -0.306105)",
        "(-0.174714, 1.528787, -0.306105)",
        "(-0.173382, 1.505767, -0.322862)",
        "(-0.173382, 1.505767, -0.322862)",
        "(-0.172801, 1.471505, -0.341682)",
        "(-0.172720, 1.452470, -0.349192)",
        "(-0.172720, 1.452470, -0.349192)",
        "(-0.172559, 1.432815, -0.355472)",
        "(-0.172643, 1.412765, -0.360449)",
        "(-0.172985, 1.382126, -0.365557)",
        "(-0.172880, 1.361475, -0.367352)",
        "(-0.173314, 1.341069, -0.366875)",
        "(-0.173718, 1.331061, -0.365806)",
        "(-0.173718, 1.331061, -0.365806)",
        "(-0.175135, 1.291720, -0.358520)",
        "(-0.175873, 1.273048, -0.352816)",
        "(-0.176662, 1.255940, -0.345805)",
        "(-0.176662, 1.255940, -0.345805)",
        "(-0.177420, 1.240569, -0.337274)",
        "(-0.178402, 1.220232, -0.320823)",
        "(-0.178761, 1.208023, -0.307172)",
        "(-0.178761, 1.208023, -0.307172)",
        "(-0.179000, 1.197463, -0.291735)",
        "(-0.179269, 1.188649, -0.275420)",
        "(-0.179755, 1.179768, -0.249089)",
        "(-0.179829, 1.176138, -0.231172)",
        "(-0.179829, 1.176138, -0.231172)",
        "(-0.179699, 1.174782, -0.213361)",
        "(-0.179236, 1.175387, -0.195768)",
        "(-0.178130, 1.180413, -0.170239)",
        "(-0.176879, 1.186503, -0.154276)",
        "(-0.175153, 1.195053, -0.139556)",
        "(-0.175153, 1.195053, -0.139556)",
        "(-0.173139, 1.206300, -0.126250)",
        "(-0.169844, 1.228169, -0.109435)",
        "(-0.167473, 1.244946, -0.100117)",
        "(-0.167473, 1.244946, -0.100117)",
        "(-0.165301, 1.263126, -0.092195)",
        "(-0.163211, 1.282174, -0.085666)",
        "(-0.160582, 1.311482, -0.078308)",
        "(-0.159115, 1.331118, -0.074545)",
        "(-0.159115, 1.331118, -0.074545)",
        "(-0.158132, 1.351349, -0.072436)",
        "(-0.157490, 1.370171, -0.071734)",
        "(-0.156538, 1.398028, -0.072163)",
        "(-0.156160, 1.415900, -0.073608)",
        "(-0.156160, 1.415900, -0.073608)",
        "(-0.156204, 1.433389, -0.075763)",
        "(-0.156782, 1.450404, -0.079240)",
        "(-0.158532, 1.474513, -0.086824)",
        "(-0.160156, 1.489726, -0.093437)",
        "(-0.160156, 1.489726, -0.093437)",
        "(-0.161980, 1.504014, -0.101020)",
        "(-0.164019, 1.517427, -0.109651)",
        "(-0.167477, 1.535523, -0.124578)",
        "(-0.170003, 1.546295, -0.135976)",
        "(-0.170003, 1.546295, -0.135976)",
        "(-0.172762, 1.555900, -0.148426)",
        "(-0.175486, 1.563961, -0.161527)",
        "(-0.178863, 1.572840, -0.182073)",
        "(-0.180733, 1.576768, -0.196369)",
        "(-0.180733, 1.576768, -0.196369)",
        "(-0.182837, 1.578847, -0.211150)",
        "(-0.185066, 1.579419, -0.226214)",
        "(-0.187006, 1.578181, -0.241612)",
        "(-0.189841, 1.572866, -0.264163)",
        "(-0.189841, 1.572866, -0.264163)",
        "(-0.192270, 1.563148, -0.285091)",
        "(-0.192270, 1.563148, -0.285091)",
        "(-0.194824, 1.544852, -0.310738)",
        "(-0.195831, 1.533263, -0.322268)",
        "(-0.195831, 1.533263, -0.322268)",
        "(-0.196440, 1.520267, -0.332533)",
        "(-0.196706, 1.505754, -0.341349)",
        "(-0.197012, 1.490447, -0.349443)",
        "(-0.197382, 1.465428, -0.359797)",
        "(-0.197382, 1.465428, -0.359797)",
        "(-0.197544, 1.447784, -0.365064)",
        "(-0.197797, 1.429656, -0.368871)",
        "(-0.197833, 1.411011, -0.370930)",
        "(-0.196234, 1.381456, -0.370439)",
        "(-0.196234, 1.381456, -0.370439)",
        "(-0.194517, 1.361798, -0.367591)",
        "(-0.192778, 1.342815, -0.362201)",
        "(-0.191107, 1.324308, -0.355631)",
        "(-0.189125, 1.298415, -0.342982)",
        "(-0.189125, 1.298415, -0.342982)",
        "(-0.188119, 1.282454, -0.333388)",
        "(-0.187187, 1.267340, -0.322209)",
        "(-0.185526, 1.246157, -0.302656)",
        "(-0.184659, 1.234148, -0.288472)",
        "(-0.184659, 1.234148, -0.288472)",
        "(-0.183763, 1.223558, -0.273014)",
        "(-0.182704, 1.214331, -0.255560)",
        "(-0.181731, 1.206440, -0.237301)",
        "(-0.180608, 1.198255, -0.209845)",
        "(-0.180608, 1.198255, -0.209845)",
        "(-0.180246, 1.196262, -0.191757)",
        "(-0.179856, 1.196365, -0.174051)",
        "(-0.178431, 1.200689, -0.149091)",
        "(-0.176902, 1.205252, -0.133594)",
        "(-0.176902, 1.205252, -0.133594)",
        "(-0.174773, 1.212446, -0.119929)",
        "(-0.172304, 1.222346, -0.108054)",
        "(-0.169838, 1.234549, -0.097650)",
        "(-0.165740, 1.256080, -0.084775)",
        "(-0.165740, 1.256080, -0.084775)",
        "(-0.163051, 1.272176, -0.077798)",
        "(-0.160406, 1.289619, -0.072384)",
        "(-0.156491, 1.316916, -0.066518)",
        "(-0.154131, 1.335383, -0.063437)",
        "(-0.154131, 1.335383, -0.063437)",
        "(-0.151725, 1.353564, -0.060886)",
        "(-0.149562, 1.372684, -0.059663)",
        "(-0.148013, 1.391643, -0.059785)",
        "(-0.146217, 1.420762, -0.061697)",
        "(-0.146217, 1.420762, -0.061697)",
        "(-0.145243, 1.440085, -0.063949)",
        "(-0.144868, 1.459321, -0.067289)",
        "(-0.146439, 1.488334, -0.074465)",
        "(-0.148624, 1.507059, -0.080630)",
        "(-0.148624, 1.507059, -0.080630)",
        "(-0.151592, 1.524634, -0.087532)",
        "(-0.154957, 1.540558, -0.094897)",
        "(-0.158728, 1.555123, -0.102888)",
        "(-0.165079, 1.575052, -0.116972)",
        "(-0.165079, 1.575052, -0.116972)",
        "(-0.169286, 1.586771, -0.127225)",
        "(-0.173308, 1.596765, -0.138350)",
        "(-0.177022, 1.605458, -0.150084)",
        "(-0.182031, 1.615921, -0.169070)",
        "(-0.182031, 1.615921, -0.169070)",
        "(-0.184911, 1.621150, -0.182347)",
        "(-0.187336, 1.624706, -0.196170)",
        "(-0.189564, 1.626314, -0.210690)",
        "(-0.192763, 1.626647, -0.232750)",
        "(-0.194518, 1.624599, -0.247611)",
        "(-0.194518, 1.624599, -0.247611)",
        "(-0.196076, 1.621072, -0.262603)",
        "(-0.197521, 1.615962, -0.277482)",
        "(-0.199297, 1.605239, -0.299120)",
        "(-0.199297, 1.605239, -0.299120)",
        "(-0.199865, 1.595882, -0.312372)",
        "(-0.199974, 1.585309, -0.324822)",
        "(-0.199986, 1.573406, -0.336358)",
        "(-0.200114, 1.553062, -0.352021)",
        "(-0.200114, 1.553062, -0.352021)",
        "(-0.199820, 1.538025, -0.361368)",
        "(-0.199430, 1.513093, -0.373227)",
        "(-0.199346, 1.495663, -0.380163)",
        "(-0.199056, 1.476819, -0.385715)",
        "(-0.198425, 1.457026, -0.389790)",
        "(-0.198425, 1.457026, -0.389790)",
        "(-0.197509, 1.436788, -0.392170)",
        "(-0.196449, 1.416386, -0.393037)",
        "(-0.194702, 1.385622, -0.392679)",
        "(-0.194702, 1.385622, -0.392679)",
        "(-0.193935, 1.365741, -0.390542)",
        "(-0.192761, 1.337094, -0.383232)",
        "(-0.191409, 1.317863, -0.377401)",
        "(-0.189563, 1.299052, -0.370340)",
        "(-0.187574, 1.281467, -0.362331)",
        "(-0.187574, 1.281467, -0.362331)",
        "(-0.185473, 1.264944, -0.352912)",
        "(-0.183299, 1.249468, -0.341269)",
        "(-0.180432, 1.229221, -0.319890)",
        "(-0.180432, 1.229221, -0.319890)",
        "(-0.178955, 1.218361, -0.304465)",
        "(-0.177455, 1.209228, -0.288484)",
        "(-0.175614, 1.201187, -0.271970)",
        "(-0.172389, 1.191382, -0.246088)",
        "(-0.172389, 1.191382, -0.246088)",
        "(-0.169979, 1.186748, -0.228207)",
        "(-0.167568, 1.184319, -0.210539)",
        "(-0.165004, 1.184711, -0.193731)",
        "(-0.160697, 1.189740, -0.170107)",
        "(-0.160697, 1.189740, -0.170107)",
        "(-0.157354, 1.196115, -0.155863)",
        "(-0.153703, 1.205826, -0.143035)",
        "(-0.149969, 1.217701, -0.131113)",
        "(-0.144179, 1.239395, -0.115522)",
        "(-0.140484, 1.255943, -0.106323)",
        "(-0.140484, 1.255943, -0.106323)",
        "(-0.137241, 1.274703, -0.098069)",
        "(-0.134879, 1.293027, -0.090851)",
        "(-0.132022, 1.322450, -0.081399)",
        "(-0.130446, 1.342738, -0.076136)",
        "(-0.130446, 1.342738, -0.076136)",
        "(-0.129221, 1.363044, -0.071715)",
        "(-0.128874, 1.394411, -0.068056)",
        "(-0.129178, 1.415195, -0.067198)",
        "(-0.129810, 1.435023, -0.067639)",
        "(-0.129810, 1.435023, -0.067639)",
        "(-0.130772, 1.454185, -0.069287)",
        "(-0.132597, 1.473117, -0.072585)",
        "(-0.136244, 1.500148, -0.080581)",
        "(-0.138871, 1.516354, -0.087104)",
        "(-0.140253, 1.523587, -0.090820)",
        "(-0.140253, 1.523587, -0.090820)",
        "(-0.146953, 1.551105, -0.107347)",
        "(-0.150691, 1.562883, -0.117245)",
        "(-0.150691, 1.562883, -0.117245)",
        "(-0.153865, 1.572763, -0.127897)",
        "(-0.156537, 1.580716, -0.139112)",
        "(-0.160338, 1.589977, -0.157418)",
        "(-0.162970, 1.594837, -0.170379)",
        "(-0.162970, 1.594837, -0.170379)",
        "(-0.165289, 1.598172, -0.183918)",
        "(-0.167120, 1.599778, -0.197801)",
        "(-0.168848, 1.600190, -0.212126)",
        "(-0.171378, 1.598296, -0.234266)",
        "(-0.173041, 1.595260, -0.249202)",
        "(-0.173041, 1.595260, -0.249202)",
        "(-0.174611, 1.590707, -0.263714)",
        "(-0.175712, 1.584837, -0.277777)",
        "(-0.176919, 1.573681, -0.298308)",
        "(-0.177888, 1.565097, -0.311402)",
        "(-0.177888, 1.565097, -0.311402)",
        "(-0.178613, 1.555256, -0.323764)",
        "(-0.179433, 1.538030, -0.341528)",
        "(-0.180163, 1.525221, -0.353221)",
        "(-0.181213, 1.511392, -0.364840)",
        "(-0.181213, 1.511392, -0.364840)",
        "(-0.182337, 1.496529, -0.375977)",
        "(-0.183530, 1.472472, -0.391483)",
        "(-0.183997, 1.455453, -0.400585)",
        "(-0.184562, 1.437872, -0.407707)",
        "(-0.184562, 1.437872, -0.407707)",
        "(-0.185485, 1.420498, -0.413037)",
        "(-0.186522, 1.394596, -0.419560)",
        "(-0.187007, 1.377685, -0.422295)",
        "(-0.187007, 1.377685, -0.422295)",
        "(-0.187559, 1.361845, -0.423374)",
        "(-0.188076, 1.346640, -0.423203)",
        "(-0.188280, 1.331891, -0.421622)",
        "(-0.188319, 1.311015, -0.416397)",
        "(-0.188319, 1.311015, -0.416397)",
        "(-0.188106, 1.297922, -0.411097)",
        "(-0.187539, 1.285369, -0.403893)",
        "(-0.186410, 1.272703, -0.395153)",
        "(-0.184007, 1.254514, -0.379899)",
        "(-0.182616, 1.243562, -0.368777)",
        "(-0.182616, 1.243562, -0.368777)",
        "(-0.181098, 1.233287, -0.356491)",
        "(-0.179234, 1.223612, -0.342885)",
        "(-0.175912, 1.210822, -0.321409)",
        "(-0.173446, 1.203716, -0.306605)",
        "(-0.173446, 1.203716, -0.306605)",
        "(-0.170813, 1.197702, -0.290803)",
        "(-0.166869, 1.191165, -0.265921)",
        "(-0.164363, 1.188271, -0.249212)",
        "(-0.162058, 1.186902, -0.232324)",
        "(-0.162058, 1.186902, -0.232324)",
        "(-0.159772, 1.186384, -0.215407)",
        "(-0.156459, 1.187829, -0.190965)",
        "(-0.154754, 1.190770, -0.176348)",
        "(-0.153285, 1.195113, -0.162367)",
        "(-0.153285, 1.195113, -0.162367)",
        "(-0.151919, 1.200717, -0.149094)",
        "(-0.150091, 1.211710, -0.130932)",
        "(-0.149012, 1.220768, -0.119954)",
        "(-0.147996, 1.231240, -0.110172)",
        "(-0.147996, 1.231240, -0.110172)",
        "(-0.146804, 1.243221, -0.101675)",
        "(-0.144986, 1.264030, -0.091232)",
        "(-0.143639, 1.279294, -0.085859)",
        "(-0.142196, 1.295810, -0.082330)",
        "(-0.142196, 1.295810, -0.082330)",
        "(-0.140681, 1.313551, -0.081025)",
        "(-0.138468, 1.340352, -0.080767)",
        "(-0.137026, 1.358400, -0.082454)",
        "(-0.135841, 1.376600, -0.085741)",
        "(-0.135841, 1.376600, -0.085741)",
        "(-0.135081, 1.395137, -0.090618)",
        "(-0.135209, 1.423253, -0.101500)",
        "(-0.135972, 1.441448, -0.110281)",
        "(-0.137151, 1.458695, -0.120057)",
        "(-0.137151, 1.458695, -0.120057)",
        "(-0.138795, 1.474992, -0.130926)",
        "(-0.140999, 1.490297, -0.142899)",
        "(-0.145171, 1.510749, -0.162613)",
        "(-0.145171, 1.510749, -0.162613)",
        "(-0.148265, 1.522431, -0.176654)",
        "(-0.151761, 1.532545, -0.191223)",
        "(-0.155515, 1.541093, -0.206330)",
        "(-0.161550, 1.550587, -0.229906)",
        "(-0.161550, 1.550587, -0.229906)",
        "(-0.165512, 1.554600, -0.246015)",
        "(-0.169340, 1.555848, -0.262077)",
        "(-0.175163, 1.553769, -0.285541)",
        "(-0.178781, 1.549512, -0.300457)",
        "(-0.181746, 1.542730, -0.314487)",
        "(-0.181746, 1.542730, -0.314487)",
        "(-0.184333, 1.533766, -0.327726)",
        "(-0.187477, 1.516829, -0.346020)",
        "(-0.188977, 1.503558, -0.356998)",
        "(-0.189988, 1.487713, -0.366172)",
        "(-0.189988, 1.487713, -0.366172)",
        "(-0.190907, 1.470797, -0.374187)",
        "(-0.192515, 1.444165, -0.382512)",
        "(-0.193746, 1.425584, -0.385617)",
        "(-0.194928, 1.406365, -0.386976)",
        "(-0.195393, 1.396586, -0.386620)",
        "(-0.195393, 1.396586, -0.386620)",
        "(-0.196361, 1.357217, -0.382105)",
        "(-0.196104, 1.336997, -0.376824)",
        "(-0.195513, 1.317047, -0.369202)",
        "(-0.195513, 1.317047, -0.369202)",
        "(-0.194791, 1.297768, -0.360113)",
        "(-0.193853, 1.271468, -0.343279)",
        "(-0.193001, 1.255722, -0.330641)",
        "(-0.191949, 1.241652, -0.317039)",
        "(-0.191949, 1.241652, -0.317039)",
        "(-0.190846, 1.229970, -0.302515)",
        "(-0.188664, 1.214091, -0.280441)",
        "(-0.186788, 1.205391, -0.265115)",
        "(-0.184726, 1.198188, -0.249549)",
        "(-0.184726, 1.198188, -0.249549)",
        "(-0.182609, 1.192578, -0.234020)",
        "(-0.179174, 1.187303, -0.211808)",
        "(-0.176707, 1.185982, -0.197690)",
        "(-0.176707, 1.185982, -0.197690)",
        "(-0.172968, 1.188347, -0.177062)",
        "(-0.172968, 1.188347, -0.177062)",
        "(-0.167974, 1.197766, -0.150475)",
        "(-0.165647, 1.205611, -0.139371)",
        "(-0.163443, 1.215661, -0.129207)",
        "(-0.163443, 1.215661, -0.129207)",
        "(-0.161535, 1.227587, -0.120075)",
        "(-0.158976, 1.247710, -0.108554)",
        "(-0.157430, 1.262147, -0.102285)",
        "(-0.155967, 1.276993, -0.096844)",
        "(-0.155967, 1.276993, -0.096844)",
        "(-0.154467, 1.292534, -0.092799)",
        "(-0.152145, 1.316890, -0.088855)",
        "(-0.150531, 1.333549, -0.087476)",
        "(-0.150531, 1.333549, -0.087476)",
        "(-0.148869, 1.350825, -0.087077)",
        "(-0.147305, 1.368797, -0.087876)",
        "(-0.145945, 1.387253, -0.090187)",
        "(-0.144585, 1.414610, -0.095836)",
        "(-0.144585, 1.414610, -0.095836)",
        "(-0.144529, 1.432223, -0.100800)",
        "(-0.145687, 1.449829, -0.107396)",
        "(-0.147304, 1.466354, -0.115001)",
        "(-0.150049, 1.487766, -0.127779)",
        "(-0.150049, 1.487766, -0.127779)",
        "(-0.152107, 1.499746, -0.136864)",
        "(-0.154629, 1.510283, -0.146560)",
        "(-0.157648, 1.519523, -0.156945)",
        "(-0.162534, 1.530622, -0.174035)",
        "(-0.162534, 1.530622, -0.174035)",
        "(-0.165642, 1.535942, -0.185956)",
        "(-0.168735, 1.539906, -0.198148)",
        "(-0.171846, 1.542892, -0.210764)",
        "(-0.176560, 1.545302, -0.230123)",
        "(-0.179568, 1.545287, -0.243232)",
        "(-0.179568, 1.545287, -0.243232)",
        "(-0.183055, 1.543979, -0.256328)",
        "(-0.189457, 1.540505, -0.275922)",
        "(-0.194191, 1.537137, -0.288894)",
        "(-0.198790, 1.533147, -0.301750)",
        "(-0.198790, 1.533147, -0.301750)",
        "(-0.203324, 1.528297, -0.314515)",
        "(-0.209740, 1.519380, -0.333379)",
        "(-0.213277, 1.511865, -0.345383)",
        "(-0.215856, 1.502738, -0.356571)",
        "(-0.215856, 1.502738, -0.356571)",
        "(-0.217819, 1.485886, -0.370912)",
        "(-0.218578, 1.473599, -0.379562)",
        "(-0.218587, 1.459784, -0.387097)",
        "(-0.217990, 1.444969, -0.393597)",
        "(-0.217990, 1.444969, -0.393597)",
        "(-0.216600, 1.429289, -0.398872)",
        "(-0.213949, 1.404377, -0.403890)",
        "(-0.212187, 1.387158, -0.404729)",
        "(-0.212187, 1.387158, -0.404729)",
        "(-0.210692, 1.370181, -0.404021)",
        "(-0.209732, 1.353610, -0.400813)",
        "(-0.208708, 1.329316, -0.391120)",
        "(-0.207864, 1.313928, -0.382117)",
        "(-0.207864, 1.313928, -0.382117)",
        "(-0.206800, 1.299624, -0.371647)",
        "(-0.205347, 1.286209, -0.360641)",
        "(-0.203386, 1.273640, -0.349446)",
        "(-0.199794, 1.257407, -0.331524)",
        "(-0.199794, 1.257407, -0.331524)",
        "(-0.196848, 1.248124, -0.318070)",
        "(-0.193309, 1.239672, -0.303702)",
        "(-0.187699, 1.229857, -0.281485)",
        "(-0.183916, 1.225441, -0.266014)",
        "(-0.183916, 1.225441, -0.266014)",
        "(-0.180046, 1.222071, -0.250032)",
        "(-0.176448, 1.220402, -0.233647)",
        "(-0.172528, 1.220862, -0.208089)",
        "(-0.171763, 1.223556, -0.189500)",
        "(-0.172303, 1.227858, -0.171871)",
        "(-0.172303, 1.227858, -0.171871)",
        "(-0.173835, 1.233926, -0.154713)",
        "(-0.175642, 1.241534, -0.138929)",
        "(-0.177826, 1.255526, -0.118302)",
        "(-0.178332, 1.266677, -0.107224)",
        "(-0.178332, 1.266677, -0.107224)",
        "(-0.178253, 1.279766, -0.098359)",
        "(-0.177176, 1.302179, -0.088988)",
        "(-0.176278, 1.318586, -0.084986)",
        "(-0.175374, 1.335856, -0.082803)",
        "(-0.174927, 1.344732, -0.082698)",
        "(-0.174927, 1.344732, -0.082698)",
        "(-0.173123, 1.379265, -0.084155)",
        "(-0.172300, 1.395733, -0.086705)",
        "(-0.172300, 1.395733, -0.086705)",
        "(-0.171744, 1.411604, -0.090381)",
        "(-0.171535, 1.426821, -0.095083)",
        "(-0.171176, 1.440956, -0.100869)",
        "(-0.170709, 1.460129, -0.111337)",
        "(-0.170709, 1.460129, -0.111337)",
        "(-0.170726, 1.471950, -0.119285)",
        "(-0.171063, 1.482723, -0.128288)",
        "(-0.172146, 1.497140, -0.142978)",
        "(-0.173066, 1.505825, -0.153388)",
        "(-0.174180, 1.513545, -0.164579)",
        "(-0.174180, 1.513545, -0.164579)",
        "(-0.175525, 1.520147, -0.176459)",
        "(-0.176821, 1.525764, -0.188676)",
        "(-0.178938, 1.532283, -0.207885)",
        "(-0.180821, 1.535407, -0.221501)",
        "(-0.180821, 1.535407, -0.221501)",
        "(-0.182952, 1.537019, -0.235663)",
        "(-0.185136, 1.536623, -0.249890)",
        "(-0.188407, 1.532963, -0.270747)",
        "(-0.190984, 1.528681, -0.283538)",
        "(-0.190984, 1.528681, -0.283538)",
        "(-0.193409, 1.523282, -0.295531)",
        "(-0.195507, 1.516793, -0.306869)",
        "(-0.197936, 1.505291, -0.322674)",
        "(-0.199200, 1.496573, -0.332193)",
        "(-0.199200, 1.496573, -0.332193)",
        "(-0.200330, 1.486836, -0.340715)",
        "(-0.201694, 1.471280, -0.352012)",
        "(-0.202270, 1.460328, -0.358252)",
        "(-0.202663, 1.448826, -0.363753)",
        "(-0.202663, 1.448826, -0.363753)",
        "(-0.202892, 1.436651, -0.368535)",
        "(-0.202874, 1.417418, -0.373253)",
        "(-0.202985, 1.404289, -0.374962)",
        "(-0.202995, 1.390411, -0.375266)",
        "(-0.202995, 1.390411, -0.375266)",
        "(-0.202636, 1.375716, -0.374607)",
        "(-0.201628, 1.353202, -0.371537)",
        "(-0.201002, 1.338544, -0.368036)",
        "(-0.200239, 1.324115, -0.363242)",
        "(-0.200239, 1.324115, -0.363242)",
        "(-0.199022, 1.309853, -0.357624)",
        "(-0.196766, 1.289629, -0.347096)",
        "(-0.195161, 1.277210, -0.338609)",
        "(-0.193401, 1.265903, -0.329185)",
        "(-0.193401, 1.265903, -0.329185)",
        "(-0.191511, 1.255935, -0.319015)",
        "(-0.188665, 1.243619, -0.301495)",
        "(-0.186806, 1.236849, -0.288133)",
        "(-0.185157, 1.231611, -0.274096)",
        "(-0.185157, 1.231611, -0.274096)",
        "(-0.183848, 1.227875, -0.259614)",
        "(-0.182111, 1.224514, -0.237314)",
        "(-0.181107, 1.224045, -0.221850)",
        "(-0.181107, 1.224045, -0.221850)",
        "(-0.180187, 1.225188, -0.207746)",
        "(-0.179354, 1.228387, -0.193826)",
        "(-0.178076, 1.236689, -0.173408)",
        "(-0.177113, 1.244540, -0.160602)",
        "(-0.177113, 1.244540, -0.160602)",
        "(-0.176454, 1.254681, -0.148648)",
        "(-0.176056, 1.266634, -0.137725)",
        "(-0.175643, 1.286870, -0.123689)",
        "(-0.175390, 1.301215, -0.115978)",
        "(-0.175390, 1.301215, -0.115978)",
        "(-0.175036, 1.315733, -0.109280)",
        "(-0.174674, 1.330385, -0.103787)",
        "(-0.173588, 1.351693, -0.097385)",
        "(-0.172791, 1.365681, -0.094413)",
        "(-0.171979, 1.379689, -0.092624)",
        "(-0.171979, 1.379689, -0.092624)",
        "(-0.171160, 1.393691, -0.091901)",
        "(-0.170013, 1.414484, -0.092619)",
        "(-0.169465, 1.428179, -0.094374)",
        "(-0.169465, 1.428179, -0.094374)",
        "(-0.169209, 1.441642, -0.097231)",
        "(-0.169326, 1.454758, -0.101158)",
        "(-0.170363, 1.473708, -0.109003)",
        "(-0.171550, 1.485609, -0.115479)",
        "(-0.171550, 1.485609, -0.115479)",
        "(-0.172871, 1.496674, -0.122887)",
        "(-0.174005, 1.506597, -0.131284)",
        "(-0.176106, 1.519279, -0.145541)",
        "(-0.177927, 1.526387, -0.156060)",
        "(-0.177927, 1.526387, -0.156060)",
        "(-0.179559, 1.532103, -0.167285)",
        "(-0.180747, 1.536384, -0.179030)",
        "(-0.182235, 1.540718, -0.197358)",
        "(-0.183268, 1.542442, -0.209972)",
        "(-0.183268, 1.542442, -0.209972)",
        "(-0.184687, 1.542747, -0.228715)",
        "(-0.184687, 1.542747, -0.228715)",
        "(-0.185584, 1.539550, -0.251018)",
        "(-0.185696, 1.536125, -0.261140)",
        "(-0.185696, 1.536125, -0.261140)",
        "(-0.186138, 1.531789, -0.271232)",
        "(-0.187686, 1.522743, -0.285003)",
        "(-0.188538, 1.515670, -0.293014)",
        "(-0.189218, 1.507006, -0.299784)",
        "(-0.189218, 1.507006, -0.299784)",
        "(-0.189779, 1.497379, -0.306224)",
        "(-0.190093, 1.486684, -0.312332)",
        "(-0.189713, 1.468910, -0.319731)",
        "(-0.189060, 1.455749, -0.323577)",
        "(-0.189060, 1.455749, -0.323577)",
        "(-0.187979, 1.441785, -0.326619)",
        "(-0.186610, 1.427327, -0.328236)",
        "(-0.184340, 1.404878, -0.328100)",
        "(-0.183006, 1.389390, -0.326014)",
        "(-0.183006, 1.389390, -0.326014)",
        "(-0.181502, 1.373871, -0.322398)",
        "(-0.179574, 1.351181, -0.313957)",
        "(-0.178437, 1.336057, -0.307021)",
        "(-0.177543, 1.321136, -0.298605)",
        "(-0.177543, 1.321136, -0.298605)",
        "(-0.176622, 1.306770, -0.289155)",
        "(-0.175717, 1.293234, -0.278665)",
        "(-0.174320, 1.274715, -0.260872)",
        "(-0.173220, 1.263564, -0.247584)",
        "(-0.173220, 1.263564, -0.247584)",
        "(-0.172506, 1.254427, -0.233248)",
        "(-0.172341, 1.247954, -0.218360)",
        "(-0.172139, 1.243384, -0.195512)",
        "(-0.171924, 1.242511, -0.180318)",
        "(-0.171924, 1.242511, -0.180318)",
        "(-0.171997, 1.245598, -0.165338)",
        "(-0.172331, 1.252375, -0.150807)",
        "(-0.172482, 1.265983, -0.132323)",
        "(-0.172410, 1.276805, -0.120866)",
        "(-0.172410, 1.276805, -0.120866)",
        "(-0.172353, 1.288503, -0.110090)",
        "(-0.172387, 1.300134, -0.100174)",
        "(-0.172945, 1.318209, -0.087342)",
        "(-0.174038, 1.331354, -0.081028)",
        "(-0.174038, 1.331354, -0.081028)",
        "(-0.175031, 1.344717, -0.076412)",
        "(-0.175758, 1.358418, -0.073690)",
        "(-0.176440, 1.372780, -0.072704)",
        "(-0.177381, 1.395498, -0.074780)",
        "(-0.177381, 1.395498, -0.074780)",
        "(-0.177898, 1.410973, -0.077659)",
        "(-0.178439, 1.426540, -0.082254)",
        "(-0.179084, 1.441921, -0.088222)",
        "(-0.180019, 1.463711, -0.099374)",
        "(-0.180019, 1.463711, -0.099374)",
        "(-0.180622, 1.477207, -0.108194)",
        "(-0.181209, 1.489328, -0.118355)",
        "(-0.181850, 1.500133, -0.129258)",
        "(-0.183008, 1.513588, -0.147186)",
        "(-0.183008, 1.513588, -0.147186)",
        "(-0.183496, 1.520497, -0.160237)",
        "(-0.183528, 1.525663, -0.174022)",
        "(-0.183190, 1.529078, -0.188408)",
        "(-0.182836, 1.532137, -0.210649)",
        "(-0.182837, 1.532583, -0.225769)",
        "(-0.182837, 1.532583, -0.225769)",
        "(-0.182934, 1.531555, -0.240871)",
        "(-0.182987, 1.529021, -0.255513)",
        "(-0.183360, 1.522208, -0.276005)",
        "(-0.183360, 1.522208, -0.276005)",
        "(-0.185124, 1.512555, -0.293660)",
        "(-0.185124, 1.512555, -0.293660)",
        "(-0.187895, 1.495348, -0.312857)",
        "(-0.188862, 1.484478, -0.320469)",
        "(-0.188862, 1.484478, -0.320469)",
        "(-0.189622, 1.472330, -0.327511)",
        "(-0.190005, 1.458865, -0.333998)",
        "(-0.189091, 1.436937, -0.341922)",
        "(-0.187671, 1.421381, -0.345492)",
        "(-0.187671, 1.421381, -0.345492)",
        "(-0.186082, 1.405530, -0.348077)",
        "(-0.184062, 1.389352, -0.349530)",
        "(-0.182017, 1.373220, -0.349479)",
        "(-0.179817, 1.350407, -0.345610)",
        "(-0.179817, 1.350407, -0.345610)",
        "(-0.178379, 1.335960, -0.341493)",
        "(-0.176750, 1.322050, -0.336850)",
        "(-0.174260, 1.302449, -0.328981)",
        "(-0.172336, 1.290480, -0.323124)",
        "(-0.172336, 1.290480, -0.323124)",
        "(-0.170191, 1.279562, -0.316979)",
        "(-0.167730, 1.269390, -0.310239)",
        "(-0.165209, 1.260447, -0.302096)",
        "(-0.161706, 1.249365, -0.287233)",
        "(-0.161706, 1.249365, -0.287233)",
        "(-0.159390, 1.243808, -0.275335)",
        "(-0.157143, 1.239787, -0.262023)",
        "(-0.155161, 1.237737, -0.247147)",
        "(-0.153121, 1.238675, -0.223699)",
        "(-0.152329, 1.242293, -0.207580)",
        "(-0.152329, 1.242293, -0.207580)",
        "(-0.151815, 1.248045, -0.190857)",
        "(-0.151673, 1.255218, -0.174059)",
        "(-0.152338, 1.270052, -0.151322)",
        "(-0.152338, 1.270052, -0.151322)",
        "(-0.153031, 1.281536, -0.137682)",
        "(-0.154176, 1.295286, -0.125489)",
        "(-0.155903, 1.314673, -0.110578)",
        "(-0.156592, 1.327339, -0.101771)",
        "(-0.156592, 1.327339, -0.101771)",
        "(-0.157029, 1.340208, -0.094561)",
        "(-0.157508, 1.353209, -0.088165)",
        "(-0.157844, 1.372892, -0.081661)",
        "(-0.157756, 1.385942, -0.078723)",
        "(-0.157756, 1.385942, -0.078723)",
        "(-0.157658, 1.399217, -0.077070)",
        "(-0.158005, 1.419973, -0.077250)",
        "(-0.158541, 1.433885, -0.078415)",
        "(-0.159324, 1.447630, -0.080859)",
        "(-0.159324, 1.447630, -0.080859)",
        "(-0.160386, 1.461032, -0.084443)",
        "(-0.161922, 1.474095, -0.089071)",
        "(-0.163643, 1.486547, -0.094914)",
        "(-0.166120, 1.503826, -0.105312)",
        "(-0.166120, 1.503826, -0.105312)",
        "(-0.167601, 1.513997, -0.113577)",
        "(-0.169095, 1.523082, -0.122847)",
        "(-0.170675, 1.530869, -0.133112)",
        "(-0.172678, 1.540451, -0.150053)",
        "(-0.172678, 1.540451, -0.150053)",
        "(-0.173690, 1.544963, -0.162515)",
        "(-0.174597, 1.548667, -0.175271)",
        "(-0.175383, 1.550962, -0.188576)",
        "(-0.176478, 1.552258, -0.208854)",
        "(-0.176478, 1.552258, -0.208854)",
        "(-0.177283, 1.552045, -0.221892)",
        "(-0.177234, 1.550636, -0.234612)",
        "(-0.176790, 1.547792, -0.246917)",
        "(-0.176587, 1.541350, -0.263749)",
        "(-0.176587, 1.541350, -0.263749)",
        "(-0.176403, 1.535281, -0.273963)",
        "(-0.175958, 1.527459, -0.283183)",
        "(-0.175353, 1.518301, -0.291455)",
        "(-0.174371, 1.502309, -0.302765)",
        "(-0.174371, 1.502309, -0.302765)",
        "(-0.173161, 1.489985, -0.309433)",
        "(-0.171589, 1.476222, -0.315210)",
        "(-0.170129, 1.461605, -0.320424)",
        "(-0.167820, 1.438192, -0.325993)",
        "(-0.167820, 1.438192, -0.325993)",
        "(-0.165980, 1.421365, -0.328020)",
        "(-0.163840, 1.394846, -0.329199)",
        "(-0.162923, 1.377223, -0.329466)",
        "(-0.162474, 1.359443, -0.327669)",
        "(-0.162474, 1.359443, -0.327669)",
        "(-0.161877, 1.341314, -0.324220)",
        "(-0.161591, 1.323481, -0.318711)",
        "(-0.161621, 1.307080, -0.311779)",
        "(-0.161831, 1.285495, -0.298365)",
        "(-0.161831, 1.285495, -0.298365)",
        "(-0.161841, 1.272558, -0.287755)",
        "(-0.161542, 1.261312, -0.275847)",
        "(-0.161137, 1.251582, -0.262508)",
        "(-0.160335, 1.240104, -0.240308)",
        "(-0.160335, 1.240104, -0.240308)",
        "(-0.159795, 1.234604, -0.225021)",
        "(-0.159154, 1.230947, -0.210115)",
        "(-0.158184, 1.228755, -0.188833)",
        "(-0.157562, 1.229116, -0.174928)",
        "(-0.157562, 1.229116, -0.174928)",
        "(-0.157007, 1.231761, -0.161689)",
        "(-0.156438, 1.236105, -0.149272)",
        "(-0.155442, 1.245826, -0.132228)",
        "(-0.154630, 1.254305, -0.122162)",
        "(-0.154630, 1.254305, -0.122162)",
        "(-0.153208, 1.270734, -0.109977)",
        "(-0.153208, 1.270734, -0.109977)",
        "(-0.151393, 1.296382, -0.096922)",
        "(-0.150461, 1.310446, -0.092445)",
        "(-0.150461, 1.310446, -0.092445)",
        "(-0.149602, 1.325519, -0.088972)",
        "(-0.149000, 1.341752, -0.086518)",
        "(-0.149051, 1.367255, -0.084772)",
        "(-0.149858, 1.384563, -0.084793)",
        "(-0.149858, 1.384563, -0.084793)",
        "(-0.151379, 1.402055, -0.086095)",
        "(-0.153551, 1.419498, -0.088686)",
        "(-0.157714, 1.444865, -0.095164)",
        "(-0.160883, 1.460843, -0.101082)",
        "(-0.160883, 1.460843, -0.101082)",
        "(-0.162621, 1.468124, -0.104970)",
        "(-0.167658, 1.489577, -0.116740)",
        "(-0.173463, 1.508159, -0.131926)",
        "(-0.177375, 1.518792, -0.143382)",
        "(-0.177375, 1.518792, -0.143382)",
        "(-0.181265, 1.527948, -0.155620)",
        "(-0.185150, 1.535061, -0.168754)",
        "(-0.188817, 1.540498, -0.182463)",
        "(-0.193738, 1.544928, -0.204007)",
        "(-0.193738, 1.544928, -0.204007)",
        "(-0.196720, 1.545545, -0.218453)",
        "(-0.199294, 1.543485, -0.232400)",
        "(-0.201040, 1.539319, -0.245423)",
        "(-0.201644, 1.528996, -0.262804)",
        "(-0.201644, 1.528996, -0.262804)",
        "(-0.200285, 1.514653, -0.277934)",
        "(-0.200285, 1.514653, -0.277934)",
        "(-0.198071, 1.492370, -0.295541)",
        "(-0.196723, 1.479870, -0.303058)",
        "(-0.196723, 1.479870, -0.303058)",
        "(-0.195080, 1.466311, -0.309320)",
        "(-0.193215, 1.452194, -0.314529)",
        "(-0.190754, 1.430290, -0.320314)",
        "(-0.189297, 1.415555, -0.322976)",
        "(-0.189297, 1.415555, -0.322976)",
        "(-0.187886, 1.400431, -0.324034)",
        "(-0.186558, 1.384716, -0.323420)",
        "(-0.184174, 1.359969, -0.320689)",
        "(-0.181798, 1.342309, -0.316892)",
        "(-0.181798, 1.342309, -0.316892)",
        "(-0.178876, 1.324251, -0.311856)",
        "(-0.176251, 1.306690, -0.305390)",
        "(-0.174069, 1.290494, -0.297571)",
        "(-0.170753, 1.268520, -0.284597)",
        "(-0.170753, 1.268520, -0.284597)",
        "(-0.168407, 1.255620, -0.275322)",
        "(-0.166736, 1.245736, -0.264429)",
        "(-0.165449, 1.238051, -0.252350)",
        "(-0.163396, 1.231276, -0.233408)",
        "(-0.163396, 1.231276, -0.233408)",
        "(-0.161437, 1.229341, -0.220707)",
        "(-0.159473, 1.228768, -0.207743)",
        "(-0.156613, 1.232240, -0.187896)",
        "(-0.154686, 1.235091, -0.174866)",
        "(-0.154686, 1.235091, -0.174866)",
        "(-0.152826, 1.238794, -0.161934)",
        "(-0.150962, 1.243573, -0.149824)",
        "(-0.148399, 1.254703, -0.133618)",
        "(-0.147000, 1.264670, -0.124102)",
        "(-0.147000, 1.264670, -0.124102)",
        "(-0.145478, 1.284916, -0.113189)",
        "(-0.145478, 1.284916, -0.113189)",
        "(-0.144789, 1.318030, -0.103467)",
        "(-0.145234, 1.336765, -0.101383)",
        "(-0.145234, 1.336765, -0.101383)",
        "(-0.146056, 1.356061, -0.101320)",
        "(-0.147405, 1.375442, -0.103177)",
        "(-0.150590, 1.404048, -0.110094)",
        "(-0.153107, 1.421418, -0.116528)",
        "(-0.153107, 1.421418, -0.116528)",
        "(-0.156258, 1.437847, -0.124765)",
        "(-0.159570, 1.453198, -0.134235)",
        "(-0.165069, 1.473326, -0.150334)",
        "(-0.168855, 1.484765, -0.162198)",
        "(-0.168855, 1.484765, -0.162198)",
        "(-0.172296, 1.493819, -0.174962)",
        "(-0.175370, 1.501916, -0.187952)",
        "(-0.179025, 1.510008, -0.208535)",
        "(-0.180928, 1.513336, -0.222359)",
        "(-0.180928, 1.513336, -0.222359)",
        "(-0.182344, 1.514894, -0.235945)",
        "(-0.182950, 1.514173, -0.249023)",
        "(-0.182654, 1.510933, -0.260958)",
        "(-0.181261, 1.502116, -0.276440)",
        "(-0.181261, 1.502116, -0.276440)",
        "(-0.180179, 1.494644, -0.285309)",
        "(-0.179022, 1.486175, -0.293134)",
        "(-0.176711, 1.471197, -0.302947)",
        "(-0.174746, 1.459952, -0.308272)",
        "(-0.174746, 1.459952, -0.308272)",
        "(-0.172822, 1.447624, -0.312231)",
        "(-0.171142, 1.434602, -0.315073)",
        "(-0.168276, 1.413361, -0.316579)",
        "(-0.166108, 1.398480, -0.315902)",
        "(-0.166108, 1.398480, -0.315902)",
        "(-0.163819, 1.383468, -0.314222)",
        "(-0.161520, 1.368523, -0.311626)",
        "(-0.159314, 1.353780, -0.307793)",
        "(-0.156804, 1.333644, -0.299579)",
        "(-0.156804, 1.333644, -0.299579)",
        "(-0.155558, 1.321274, -0.293170)",
        "(-0.154614, 1.309792, -0.285288)",
        "(-0.153611, 1.294239, -0.271302)",
        "(-0.153382, 1.285288, -0.261123)",
        "(-0.153382, 1.285288, -0.261123)",
        "(-0.153240, 1.276982, -0.250192)",
        "(-0.153038, 1.269419, -0.239031)",
        "(-0.152760, 1.260586, -0.222639)",
        "(-0.152468, 1.256136, -0.211633)",
        "(-0.152468, 1.256136, -0.211633)",
        "(-0.151733, 1.252636, -0.200718)",
        "(-0.150464, 1.250204, -0.190206)",
        "(-0.148786, 1.250051, -0.174589)",
        "(-0.148194, 1.252666, -0.164315)",
        "(-0.148194, 1.252666, -0.164315)",
        "(-0.147697, 1.256890, -0.154346)",
        "(-0.147142, 1.262257, -0.144737)",
        "(-0.146546, 1.273188, -0.131019)",
        "(-0.146365, 1.282301, -0.122401)",
        "(-0.146365, 1.282301, -0.122401)",
        "(-0.146300, 1.292301, -0.114200)",
        "(-0.146338, 1.303166, -0.106647)",
        "(-0.146915, 1.321212, -0.096860)",
        "(-0.148170, 1.334160, -0.091642)",
        "(-0.148170, 1.334160, -0.091642)",
        "(-0.150176, 1.347457, -0.087489)",
        "(-0.152816, 1.361270, -0.084644)",
        "(-0.157638, 1.382393, -0.083065)",
        "(-0.161004, 1.396438, -0.083950)",
        "(-0.161004, 1.396438, -0.083950)",
        "(-0.164310, 1.410087, -0.086343)",
        "(-0.167545, 1.423278, -0.090070)",
        "(-0.172094, 1.442035, -0.098253)",
        "(-0.174712, 1.453492, -0.105132)",
        "(-0.174712, 1.453492, -0.105132)",
        "(-0.176589, 1.463885, -0.113240)",
        "(-0.177744, 1.472997, -0.122816)",
        "(-0.178943, 1.485175, -0.139057)",
        "(-0.179089, 1.490865, -0.150801)",
        "(-0.179089, 1.490865, -0.150801)",
        "(-0.178525, 1.494655, -0.163222)",
        "(-0.177486, 1.496867, -0.176300)",
        "(-0.175608, 1.497230, -0.196235)",
        "(-0.174467, 1.495884, -0.209256)",
        "(-0.174467, 1.495884, -0.209256)",
        "(-0.173482, 1.493293, -0.221871)",
        "(-0.172657, 1.489709, -0.233896)",
        "(-0.171992, 1.482439, -0.250434)",
        "(-0.171950, 1.476618, -0.260184)",
        "(-0.171950, 1.476618, -0.260184)",
        "(-0.171871, 1.469859, -0.268894)",
        "(-0.171438, 1.462177, -0.276426)",
        "(-0.170884, 1.449625, -0.285576)",
        "(-0.170743, 1.440652, -0.290428)",
        "(-0.170743, 1.440652, -0.290428)",
        "(-0.170589, 1.430727, -0.294238)",
        "(-0.170427, 1.420090, -0.297388)",
        "(-0.170726, 1.402902, -0.300386)",
        "(-0.171276, 1.390679, -0.301051)",
        "(-0.171276, 1.390679, -0.301051)",
        "(-0.171980, 1.377791, -0.300975)",
        "(-0.171971, 1.364543, -0.300398)",
        "(-0.171466, 1.344423, -0.298340)",
        "(-0.170517, 1.330926, -0.295600)",
        "(-0.170517, 1.330926, -0.295600)",
        "(-0.169094, 1.317163, -0.291936)",
        "(-0.167393, 1.303401, -0.286511)",
        "(-0.164932, 1.283832, -0.275323)",
        "(-0.163154, 1.271647, -0.266566)",
        "(-0.163154, 1.271647, -0.266566)",
        "(-0.160938, 1.259489, -0.256785)",
        "(-0.158629, 1.247599, -0.245269)",
        "(-0.156538, 1.234329, -0.225536)",
        "(-0.155870, 1.228534, -0.211503)",
        "(-0.155870, 1.228534, -0.211503)",
        "(-0.155062, 1.223949, -0.196894)",
        "(-0.154338, 1.220988, -0.181982)",
        "(-0.153875, 1.222352, -0.159593)",
        "(-0.153127, 1.226270, -0.145500)",
        "(-0.153127, 1.226270, -0.145500)",
        "(-0.151699, 1.232134, -0.131977)",
        "(-0.149831, 1.240083, -0.119093)",
        "(-0.146509, 1.255569, -0.101636)",
        "(-0.144269, 1.269264, -0.091805)",
        "(-0.144269, 1.269264, -0.091805)",
        "(-0.142218, 1.283824, -0.082816)",
        "(-0.140369, 1.299785, -0.075392)",
        "(-0.138443, 1.325856, -0.067167)",
        "(-0.138086, 1.344970, -0.064512)",
        "(-0.138086, 1.344970, -0.064512)",
        "(-0.138170, 1.364442, -0.064055)",
        "(-0.138621, 1.383584, -0.065860)",
        "(-0.140079, 1.410992, -0.071979)",
        "(-0.141554, 1.427963, -0.078320)",
        "(-0.141554, 1.427963, -0.078320)",
        "(-0.143019, 1.443271, -0.086225)",
        "(-0.144449, 1.457086, -0.095267)",
        "(-0.146671, 1.474504, -0.111116)",
        "(-0.147677, 1.483561, -0.122739)",
        "(-0.147677, 1.483561, -0.122739)",
        "(-0.148181, 1.490341, -0.135033)",
        "(-0.148309, 1.495277, -0.148183)",
        "(-0.148964, 1.500009, -0.169336)",
        "(-0.150019, 1.501796, -0.183795)",
        "(-0.150019, 1.501796, -0.183795)",
        "(-0.151290, 1.502107, -0.198091)",
        "(-0.152365, 1.500520, -0.211892)",
        "(-0.153754, 1.494141, -0.231954)",
        "(-0.155041, 1.488219, -0.243962)",
        "(-0.155041, 1.488219, -0.243962)",
        "(-0.156612, 1.481240, -0.254737)",
        "(-0.158296, 1.473082, -0.264382)",
        "(-0.160622, 1.458288, -0.276874)",
        "(-0.161802, 1.446909, -0.284165)",
        "(-0.161802, 1.446909, -0.284165)",
        "(-0.163045, 1.427522, -0.292734)",
        "(-0.163045, 1.427522, -0.292734)",
        "(-0.164434, 1.400065, -0.300154)",
        "(-0.164741, 1.385174, -0.301716)",
        "(-0.164741, 1.385174, -0.301716)",
        "(-0.165028, 1.369753, -0.301728)",
        "(-0.165417, 1.354288, -0.300322)",
        "(-0.166085, 1.331095, -0.295518)",
        "(-0.165995, 1.315279, -0.290744)",
        "(-0.165995, 1.315279, -0.290744)",
        "(-0.165370, 1.298989, -0.283925)",
        "(-0.164802, 1.282830, -0.275916)",
        "(-0.165005, 1.260938, -0.260406)",
        "(-0.165586, 1.248191, -0.249344)",
        "(-0.165586, 1.248191, -0.249344)",
        "(-0.165987, 1.236426, -0.237588)",
        "(-0.166319, 1.225807, -0.224886)",
        "(-0.166825, 1.213067, -0.204613)",
        "(-0.166673, 1.206819, -0.190954)",
        "(-0.166673, 1.206819, -0.190954)",
        "(-0.166182, 1.202477, -0.177222)",
        "(-0.165380, 1.200214, -0.163612)",
        "(-0.163275, 1.201932, -0.144032)",
        "(-0.161360, 1.206407, -0.131555)",
        "(-0.161360, 1.206407, -0.131555)",
        "(-0.159121, 1.213649, -0.119709)",
        "(-0.156926, 1.224181, -0.108916)",
        "(-0.154028, 1.245925, -0.095436)",
        "(-0.152377, 1.263089, -0.088040)",
        "(-0.152377, 1.263089, -0.088040)",
        "(-0.150817, 1.281334, -0.081617)",
        "(-0.149609, 1.300864, -0.076594)",
        "(-0.148369, 1.330079, -0.070366)",
        "(-0.148010, 1.349816, -0.067834)",
        "(-0.148010, 1.349816, -0.067834)",
        "(-0.148164, 1.369290, -0.066978)",
        "(-0.148544, 1.388110, -0.067140)",
        "(-0.149583, 1.414325, -0.069642)",
        "(-0.150830, 1.430229, -0.073013)",
        "(-0.152613, 1.445455, -0.077408)",
        "(-0.152613, 1.445455, -0.077408)",
        "(-0.155016, 1.459745, -0.082946)",
        "(-0.159216, 1.478770, -0.093106)",
        "(-0.162175, 1.489621, -0.100959)",
        "(-0.162175, 1.489621, -0.100959)",
        "(-0.165213, 1.498979, -0.109616)",
        "(-0.168146, 1.507330, -0.118602)",
        "(-0.171664, 1.516573, -0.133454)",
        "(-0.173235, 1.521369, -0.143967)",
        "(-0.173235, 1.521369, -0.143967)",
        "(-0.174402, 1.524994, -0.154607)",
        "(-0.175355, 1.527653, -0.165514)",
        "(-0.176648, 1.530191, -0.182069)",
        "(-0.177251, 1.530653, -0.192917)",
        "(-0.177251, 1.530653, -0.192917)",
        "(-0.177519, 1.530117, -0.203726)",
        "(-0.177739, 1.528623, -0.214538)",
        "(-0.177982, 1.524710, -0.229925)",
        "(-0.178057, 1.520911, -0.239514)",
        "(-0.178057, 1.520911, -0.239514)",
        "(-0.177997, 1.516119, -0.248596)",
        "(-0.177789, 1.510367, -0.257008)",
        "(-0.176925, 1.499992, -0.268149)",
        "(-0.175839, 1.491865, -0.274776)",
        "(-0.175839, 1.491865, -0.274776)",
        "(-0.174037, 1.479888, -0.282894)",
        "(-0.174037, 1.479888, -0.282894)",
        "(-0.171984, 1.462774, -0.292178)",
        "(-0.170784, 1.454106, -0.295647)",
        "(-0.170784, 1.454106, -0.295647)",
        "(-0.169765, 1.445751, -0.298647)",
        "(-0.168876, 1.437437, -0.301360)",
        "(-0.167597, 1.424458, -0.303357)",
        "(-0.166564, 1.415605, -0.303385)",
        "(-0.166564, 1.415605, -0.303385)",
        "(-0.165647, 1.407380, -0.302982)",
        "(-0.164974, 1.399773, -0.302066)",
        "(-0.163809, 1.388474, -0.299143)",
        "(-0.163176, 1.381241, -0.296264)",
        "(-0.163176, 1.381241, -0.296264)",
        "(-0.162783, 1.374690, -0.293026)",
        "(-0.162558, 1.368818, -0.289746)",
        "(-0.162088, 1.360477, -0.284209)",
        "(-0.161615, 1.355057, -0.279968)",
        "(-0.161615, 1.355057, -0.279968)",
        "(-0.161260, 1.350496, -0.275703)",
        "(-0.161161, 1.346615, -0.271343)",
        "(-0.161158, 1.341146, -0.263928)",
        "(-0.161192, 1.337751, -0.258472)",
        "(-0.161192, 1.337751, -0.258472)",
        "(-0.161208, 1.334339, -0.252495)",
        "(-0.161115, 1.330926, -0.246000)",
        "(-0.160886, 1.326290, -0.235610)",
        "(-0.160672, 1.323641, -0.228510)",
        "(-0.160672, 1.323641, -0.228510)",
        "(-0.160495, 1.321373, -0.221155)",
        "(-0.160431, 1.319558, -0.213556)",
        "(-0.160542, 1.317695, -0.201906)",
        "(-0.160803, 1.317238, -0.194164)",
        "(-0.160803, 1.317238, -0.194164)",
        "(-0.161171, 1.317349, -0.186503)",
        "(-0.161720, 1.318047, -0.178720)",
        "(-0.162713, 1.320475, -0.167193)",
        "(-0.163571, 1.323280, -0.159774)",
        "(-0.163571, 1.323280, -0.159774)",
        "(-0.164506, 1.326761, -0.152454)",
        "(-0.165434, 1.330804, -0.145313)",
        "(-0.166796, 1.338073, -0.135046)",
        "(-0.167734, 1.343854, -0.128871)",
        "(-0.167734, 1.343854, -0.128871)",
        "(-0.168695, 1.350374, -0.123295)",
        "(-0.169574, 1.357244, -0.118277)",
        "(-0.170782, 1.368551, -0.112256)",
        "(-0.171662, 1.376831, -0.109313)",
        "(-0.171662, 1.376831, -0.109313)",
        "(-0.172656, 1.385659, -0.107315)",
        "(-0.173661, 1.394404, -0.105676)",
        "(-0.175290, 1.407872, -0.104719)",
        "(-0.176508, 1.416921, -0.104973)",
        "(-0.176508, 1.416921, -0.104973)",
        "(-0.177726, 1.425934, -0.105998)",
        "(-0.178896, 1.434716, -0.107717)",
        "(-0.180636, 1.447496, -0.111634)",
        "(-0.181664, 1.455525, -0.115046)",
        "(-0.181664, 1.455525, -0.115046)",
        "(-0.182501, 1.463024, -0.119250)",
        "(-0.183160, 1.473084, -0.127270)",
        "(-0.183270, 1.478869, -0.133403)",
        "(-0.183200, 1.483957, -0.139997)",
        "(-0.183200, 1.483957, -0.139997)",
        "(-0.182857, 1.488106, -0.147152)",
        "(-0.182278, 1.491502, -0.154729)",
        "(-0.181072, 1.495161, -0.166713)",
        "(-0.179989, 1.496552, -0.174873)",
        "(-0.179989, 1.496552, -0.174873)",
        "(-0.178793, 1.497125, -0.183074)",
        "(-0.177595, 1.496976, -0.190923)",
        "(-0.175816, 1.495332, -0.202561)",
        "(-0.174414, 1.493088, -0.209965)",
        "(-0.174414, 1.493088, -0.209965)",
        "(-0.172813, 1.490037, -0.217268)",
        "(-0.171385, 1.486437, -0.224290)",
        "(-0.169237, 1.479469, -0.233757)",
        "(-0.167512, 1.473752, -0.239334)",
        "(-0.167512, 1.473752, -0.239334)",
        "(-0.165765, 1.467411, -0.244455)",
        "(-0.164119, 1.460725, -0.249088)",
        "(-0.161647, 1.450320, -0.255080)",
        "(-0.160229, 1.443323, -0.258518)",
        "(-0.160229, 1.443323, -0.258518)",
        "(-0.159019, 1.436205, -0.261384)",
        "(-0.158124, 1.429336, -0.263502)",
        "(-0.157065, 1.419453, -0.266038)",
        "(-0.156438, 1.412900, -0.267033)",
        "(-0.156438, 1.412900, -0.267033)",
        "(-0.156002, 1.406766, -0.267487)",
        "(-0.155819, 1.401189, -0.267501)",
        "(-0.155667, 1.393560, -0.266659)",
        "(-0.155538, 1.388791, -0.265407)",
        "(-0.155538, 1.388791, -0.265407)",
        "(-0.155470, 1.384331, -0.263628)",
        "(-0.155489, 1.379988, -0.261373)",
        "(-0.155373, 1.373422, -0.257300)",
        "(-0.155265, 1.369072, -0.254175)",
        "(-0.155265, 1.369072, -0.254175)",
        "(-0.155114, 1.364572, -0.250752)",
        "(-0.154988, 1.360100, -0.247105)",
        "(-0.154901, 1.353786, -0.241807)",
        "(-0.154877, 1.349778, -0.238344)",
        "(-0.154877, 1.349778, -0.238344)",
        "(-0.154813, 1.345756, -0.234800)",
        "(-0.154589, 1.341625, -0.231004)",
        "(-0.153936, 1.335072, -0.224532)",
        "(-0.153430, 1.330436, -0.219375)",
        "(-0.153430, 1.330436, -0.219375)",
        "(-0.153052, 1.326015, -0.213435)",
        "(-0.152863, 1.321941, -0.206472)",
        "(-0.152862, 1.316389, -0.193925)",
        "(-0.152870, 1.313410, -0.184417)",
        "(-0.152870, 1.313410, -0.184417)",
        "(-0.153010, 1.311720, -0.173686)",
        "(-0.153072, 1.311070, -0.162254)",
        "(-0.153150, 1.313552, -0.144277)",
        "(-0.153230, 1.317368, -0.132400)",
        "(-0.153230, 1.317368, -0.132400)",
        "(-0.153382, 1.322681, -0.120971)",
        "(-0.153846, 1.330136, -0.110408)",
        "(-0.154879, 1.344022, -0.096660)",
        "(-0.155709, 1.354775, -0.089387)",
        "(-0.155709, 1.354775, -0.089387)",
        "(-0.156812, 1.366457, -0.083761)",
        "(-0.158157, 1.378755, -0.079693)",
        "(-0.160532, 1.397537, -0.076495)",
        "(-0.162359, 1.409946, -0.076140)",
        "(-0.162359, 1.409946, -0.076140)",
        "(-0.164210, 1.422046, -0.077197)",
        "(-0.166073, 1.433672, -0.079653)",
        "(-0.168836, 1.449965, -0.085809)",
        "(-0.170604, 1.460085, -0.091284)",
        "(-0.170604, 1.460085, -0.091284)",
        "(-0.172233, 1.469346, -0.097798)",
        "(-0.174433, 1.481276, -0.109369)",
        "(-0.175677, 1.488176, -0.117914)",
        "(-0.176689, 1.493960, -0.127279)",
        "(-0.176689, 1.493960, -0.127279)",
        "(-0.177498, 1.498746, -0.137663)",
        "(-0.178024, 1.502244, -0.148076)",
        "(-0.178085, 1.505161, -0.164656)",
        "(-0.177765, 1.505467, -0.176105)",
        "(-0.177765, 1.505467, -0.176105)",
        "(-0.177322, 1.504313, -0.187573)",
        "(-0.176787, 1.501586, -0.198738)",
        "(-0.175693, 1.494713, -0.214560)",
        "(-0.174720, 1.488345, -0.224145)",
        "(-0.174720, 1.488345, -0.224145)",
        "(-0.173160, 1.476726, -0.237076)",
        "(-0.173160, 1.476726, -0.237076)",
        "(-0.170941, 1.458271, -0.251473)",
        "(-0.170167, 1.447970, -0.257261)",
        "(-0.170167, 1.447970, -0.257261)",
        "(-0.169459, 1.436837, -0.262138)",
        "(-0.168598, 1.424996, -0.266040)",
        "(-0.167283, 1.405978, -0.269524)",
        "(-0.166457, 1.392748, -0.270057)",
        "(-0.166457, 1.392748, -0.270057)",
        "(-0.165723, 1.379083, -0.269021)",
        "(-0.165088, 1.365236, -0.267017)",
        "(-0.164429, 1.344492, -0.260306)",
        "(-0.164321, 1.331009, -0.253767)",
        "(-0.164321, 1.331009, -0.253767)",
        "(-0.164402, 1.317982, -0.246590)",
        "(-0.164728, 1.305719, -0.237736)",
        "(-0.165459, 1.288997, -0.222432)",
        "(-0.166044, 1.279529, -0.211133)",
        "(-0.166044, 1.279529, -0.211133)",
        "(-0.166557, 1.271402, -0.199155)",
        "(-0.166803, 1.264663, -0.186386)",
        "(-0.166842, 1.258159, -0.166770)",
        "(-0.166962, 1.257070, -0.153509)",
        "(-0.166962, 1.257070, -0.153509)",
        "(-0.167386, 1.258855, -0.140264)",
        "(-0.167711, 1.262650, -0.127710)",
        "(-0.167938, 1.272025, -0.110708)",
        "(-0.167915, 1.281014, -0.101224)",
        "(-0.167915, 1.281014, -0.101224)",
        "(-0.167939, 1.290638, -0.092311)",
        "(-0.168204, 1.301806, -0.084781)",
        "(-0.168855, 1.320405, -0.076155)",
        "(-0.169027, 1.333386, -0.072357)",
        "(-0.169027, 1.333386, -0.072357)",
        "(-0.168786, 1.352725, -0.069291)",
        "(-0.168786, 1.352725, -0.069291)",
        "(-0.168022, 1.378646, -0.069441)",
        "(-0.167373, 1.391200, -0.071511)",
        "(-0.167373, 1.391200, -0.071511)",
        "(-0.166548, 1.403262, -0.075031)",
        "(-0.165763, 1.415222, -0.079682)",
        "(-0.165073, 1.432608, -0.089664)",
        "(-0.164726, 1.443723, -0.096930)",
        "(-0.164726, 1.443723, -0.096930)",
        "(-0.164560, 1.454077, -0.105606)",
        "(-0.164674, 1.463796, -0.115269)",
        "(-0.165241, 1.476643, -0.131436)",
        "(-0.165777, 1.484113, -0.143135)",
        "(-0.165777, 1.484113, -0.143135)",
        "(-0.166624, 1.490727, -0.155535)",
        "(-0.167743, 1.496374, -0.168357)",
        "(-0.169591, 1.502510, -0.187929)",
        "(-0.170973, 1.504826, -0.201016)",
        "(-0.170973, 1.504826, -0.201016)",
        "(-0.172558, 1.505341, -0.213985)",
        "(-0.174132, 1.503731, -0.226298)",
        "(-0.175895, 1.497627, -0.242816)",
        "(-0.176692, 1.491685, -0.253038)",
        "(-0.176692, 1.491685, -0.253038)",
        "(-0.177103, 1.483481, -0.262700)",
        "(-0.177067, 1.474634, -0.270983)",
        "(-0.176653, 1.464372, -0.277827)",
        "(-0.175530, 1.446819, -0.285845)",
        "(-0.175530, 1.446819, -0.285845)",
        "(-0.174447, 1.433833, -0.289561)",
        "(-0.172175, 1.419916, -0.292045)",
        "(-0.167672, 1.398153, -0.293120)",
        "(-0.165448, 1.384073, -0.291942)",
        "(-0.165448, 1.384073, -0.291942)",
        "(-0.163549, 1.370393, -0.289425)",
        "(-0.161644, 1.356589, -0.285512)",
        "(-0.158490, 1.336098, -0.277315)",
        "(-0.156727, 1.323547, -0.270448)",
        "(-0.156727, 1.323547, -0.270448)",
        "(-0.155313, 1.312143, -0.262440)",
        "(-0.153811, 1.301639, -0.253772)",
        "(-0.151719, 1.288758, -0.239567)",
        "(-0.150795, 1.282467, -0.229225)",
        "(-0.150795, 1.282467, -0.229225)",
        "(-0.150172, 1.278134, -0.218571)",
        "(-0.149462, 1.275546, -0.207630)",
        "(-0.148877, 1.275542, -0.191134)",
        "(-0.148829, 1.277697, -0.180186)",
        "(-0.148829, 1.277697, -0.180186)",
        "(-0.149043, 1.281875, -0.169548)",
        "(-0.149307, 1.287171, -0.159314)",
        "(-0.149997, 1.297775, -0.144599)",
        "(-0.150613, 1.306303, -0.135196)",
        "(-0.150613, 1.306303, -0.135196)",
        "(-0.151599, 1.316181, -0.126573)",
        "(-0.153063, 1.327455, -0.119040)",
        "(-0.155480, 1.345669, -0.109691)",
        "(-0.157216, 1.358746, -0.105224)",
        "(-0.157216, 1.358746, -0.105224)",
        "(-0.158965, 1.371929, -0.101482)",
        "(-0.160649, 1.385477, -0.099632)",
        "(-0.163035, 1.405953, -0.099710)",
        "(-0.164890, 1.419535, -0.101483)",
        "(-0.164890, 1.419535, -0.101483)",
        "(-0.166735, 1.432839, -0.104662)",
        "(-0.168467, 1.445785, -0.109262)",
        "(-0.171519, 1.464445, -0.118523)",
        "(-0.173827, 1.476061, -0.125889)",
        "(-0.173827, 1.476061, -0.125889)",
        "(-0.176247, 1.486866, -0.134287)",
        "(-0.178640, 1.496881, -0.143733)",
        "(-0.182158, 1.509833, -0.159447)"
    ],
    "leftHandPositions": [
        "(-0.221665, 1.216145, 0.118920)",
        "(-0.221707, 1.215142, 0.118566)",
        "(-0.221707, 1.215142, 0.118566)",
        "(-0.221823, 1.214387, 0.118229)",
        "(-0.222168, 1.213988, 0.117925)",
        "(-0.222547, 1.213981, 0.117638)",
        "(-0.222583, 1.214092, 0.117538)",
        "(-0.222583, 1.214092, 0.117538)",
        "(-0.222875, 1.214413, 0.117254)",
        "(-0.223031, 1.214785, 0.117116)",
        "(-0.222984, 1.214987, 0.116832)",
        "(-0.222837, 1.214920, 0.116393)",
        "(-0.222837, 1.214920, 0.116393)",
        "(-0.222781, 1.214784, 0.115742)",
        "(-0.222946, 1.214694, 0.114855)",
        "(-0.223388, 1.214681, 0.113160)",
        "(-0.223644, 1.214994, 0.111660)",
        "(-0.223709, 1.215401, 0.110640)",
        "(-0.223709, 1.215401, 0.110640)",
        "(-0.223545, 1.216708, 0.107281)",
        "(-0.222233, 1.219086, 0.102835)",
        "(-0.220836, 1.222039, 0.099367)",
        "(-0.220836, 1.222039, 0.099367)",
        "(-0.219198, 1.226093, 0.095750)",
        "(-0.217165, 1.231613, 0.091974)",
        "(-0.213411, 1.241459, 0.086014)",
        "(-0.210974, 1.248835, 0.081670)",
        "(-0.210974, 1.248835, 0.081670)",
        "(-0.208084, 1.261581, 0.075321)",
        "(-0.208084, 1.261581, 0.075321)",
        "(-0.203195, 1.281031, 0.067975)",
        "(-0.200261, 1.291342, 0.064870)",
        "(-0.200261, 1.291342, 0.064870)",
        "(-0.197783, 1.301948, 0.062184)",
        "(-0.195229, 1.312786, 0.060089)",
        "(-0.191045, 1.329675, 0.058187)",
        "(-0.188540, 1.340978, 0.057267)",
        "(-0.188540, 1.340978, 0.057267)",
        "(-0.186317, 1.352209, 0.056942)",
        "(-0.184280, 1.363323, 0.056965)",
        "(-0.182595, 1.380131, 0.057807)",
        "(-0.182438, 1.391315, 0.058651)",
        "(-0.182438, 1.391315, 0.058651)",
        "(-0.182942, 1.402560, 0.060019)",
        "(-0.183567, 1.413586, 0.061541)",
        "(-0.185347, 1.429240, 0.063996)",
        "(-0.187731, 1.438984, 0.065690)",
        "(-0.187731, 1.438984, 0.065690)",
        "(-0.190071, 1.448394, 0.067656)",
        "(-0.192300, 1.457062, 0.069852)",
        "(-0.195683, 1.468716, 0.073326)",
        "(-0.197827, 1.475672, 0.075874)",
        "(-0.197827, 1.475672, 0.075874)",
        "(-0.199881, 1.482359, 0.078405)",
        "(-0.202120, 1.488379, 0.081106)",
        "(-0.205719, 1.496337, 0.085287)",
        "(-0.208082, 1.501097, 0.088204)",
        "(-0.208082, 1.501097, 0.088204)",
        "(-0.210312, 1.505530, 0.091312)",
        "(-0.212550, 1.509557, 0.094572)",
        "(-0.215670, 1.515117, 0.100213)",
        "(-0.217610, 1.518543, 0.104571)",
        "(-0.217610, 1.518543, 0.104571)",
        "(-0.219300, 1.522022, 0.109627)",
        "(-0.220608, 1.525476, 0.114908)",
        "(-0.222004, 1.530173, 0.123239)",
        "(-0.222706, 1.532812, 0.129011)",
        "(-0.222706, 1.532812, 0.129011)",
        "(-0.223476, 1.535266, 0.134914)",
        "(-0.224449, 1.537668, 0.141104)",
        "(-0.226439, 1.540632, 0.150471)",
        "(-0.227950, 1.542083, 0.156751)",
        "(-0.227950, 1.542083, 0.156751)",
        "(-0.229399, 1.543285, 0.163245)",
        "(-0.230790, 1.544230, 0.169903)",
        "(-0.232927, 1.544770, 0.179858)",
        "(-0.234258, 1.544669, 0.186355)",
        "(-0.234258, 1.544669, 0.186355)",
        "(-0.235488, 1.544116, 0.192727)",
        "(-0.237274, 1.542278, 0.201460)",
        "(-0.238534, 1.540633, 0.206813)",
        "(-0.239783, 1.538107, 0.211374)",
        "(-0.239783, 1.538107, 0.211374)",
        "(-0.240798, 1.534589, 0.215356)",
        "(-0.241310, 1.530476, 0.218225)",
        "(-0.241502, 1.522655, 0.221457)",
        "(-0.241385, 1.516498, 0.223133)",
        "(-0.241385, 1.516498, 0.223133)",
        "(-0.241148, 1.509726, 0.224584)",
        "(-0.240743, 1.502522, 0.225993)",
        "(-0.239645, 1.490927, 0.227742)",
        "(-0.238536, 1.482676, 0.228728)",
        "(-0.238536, 1.482676, 0.228728)",
        "(-0.237096, 1.474074, 0.229577)",
        "(-0.235785, 1.465284, 0.230218)",
        "(-0.233837, 1.452169, 0.230697)",
        "(-0.232222, 1.443808, 0.230893)",
        "(-0.232222, 1.443808, 0.230893)",
        "(-0.230400, 1.435799, 0.230776)",
        "(-0.228986, 1.428440, 0.230296)",
        "(-0.227626, 1.419115, 0.229274)",
        "(-0.227111, 1.413814, 0.228499)",
        "(-0.227111, 1.413814, 0.228499)",
        "(-0.226817, 1.409221, 0.227476)",
        "(-0.226818, 1.405077, 0.226111)",
        "(-0.226611, 1.399295, 0.223481)",
        "(-0.226326, 1.395599, 0.221328)",
        "(-0.226326, 1.395599, 0.221328)",
        "(-0.226084, 1.391818, 0.218943)",
        "(-0.225750, 1.388199, 0.216114)",
        "(-0.225091, 1.382908, 0.211314)",
        "(-0.224506, 1.379563, 0.207879)",
        "(-0.224506, 1.379563, 0.207879)",
        "(-0.223921, 1.376349, 0.204256)",
        "(-0.223365, 1.373277, 0.200519)",
        "(-0.222382, 1.369090, 0.194667)",
        "(-0.221714, 1.366375, 0.190681)",
        "(-0.221714, 1.366375, 0.190681)",
        "(-0.220950, 1.363699, 0.186708)",
        "(-0.220198, 1.361100, 0.182636)",
        "(-0.219178, 1.357337, 0.176469)",
        "(-0.218426, 1.355016, 0.172339)",
        "(-0.218426, 1.355016, 0.172339)",
        "(-0.217855, 1.352908, 0.168123)",
        "(-0.217410, 1.350980, 0.163712)",
        "(-0.216624, 1.348413, 0.156869)",
        "(-0.216154, 1.346979, 0.152325)",
        "(-0.216154, 1.346979, 0.152325)",
        "(-0.215978, 1.345791, 0.147664)",
        "(-0.215842, 1.344762, 0.142816)",
        "(-0.215450, 1.343234, 0.135405)",
        "(-0.215056, 1.342494, 0.130530)",
        "(-0.215056, 1.342494, 0.130530)",
        "(-0.214688, 1.342113, 0.125631)",
        "(-0.214296, 1.342067, 0.120554)",
        "(-0.213745, 1.342647, 0.112318)",
        "(-0.213276, 1.343610, 0.106626)",
        "(-0.213276, 1.343610, 0.106626)",
        "(-0.212748, 1.345298, 0.101048)",
        "(-0.212098, 1.347931, 0.095586)",
        "(-0.211263, 1.353250, 0.087666)",
        "(-0.210888, 1.357578, 0.082505)",
        "(-0.210888, 1.357578, 0.082505)",
        "(-0.210570, 1.362551, 0.077542)",
        "(-0.210450, 1.368368, 0.072958)",
        "(-0.210787, 1.378209, 0.066633)",
        "(-0.210768, 1.385325, 0.062888)",
        "(-0.210768, 1.385325, 0.062888)",
        "(-0.210558, 1.392591, 0.059435)",
        "(-0.210396, 1.400253, 0.056327)",
        "(-0.210529, 1.412518, 0.052562)",
        "(-0.210818, 1.421250, 0.050700)",
        "(-0.210818, 1.421250, 0.050700)",
        "(-0.211034, 1.430084, 0.049085)",
        "(-0.211075, 1.434594, 0.048516)",
        "(-0.211070, 1.452505, 0.046598)",
        "(-0.211190, 1.461374, 0.045963)",
        "(-0.211190, 1.461374, 0.045963)",
        "(-0.211522, 1.470342, 0.045656)",
        "(-0.212062, 1.479462, 0.045945)",
        "(-0.213379, 1.492681, 0.046822)",
        "(-0.214705, 1.501088, 0.047815)",
        "(-0.214705, 1.501088, 0.047815)",
        "(-0.216287, 1.509144, 0.049299)",
        "(-0.217974, 1.516702, 0.051219)",
        "(-0.220517, 1.526849, 0.054982)",
        "(-0.222099, 1.532944, 0.058244)",
        "(-0.222099, 1.532944, 0.058244)",
        "(-0.223533, 1.538560, 0.061977)",
        "(-0.224725, 1.543563, 0.066319)",
        "(-0.226471, 1.549821, 0.073546)",
        "(-0.227515, 1.553380, 0.078861)",
        "(-0.227515, 1.553380, 0.078861)",
        "(-0.228461, 1.556557, 0.084659)",
        "(-0.229316, 1.559124, 0.090873)",
        "(-0.230501, 1.562008, 0.100889)",
        "(-0.231230, 1.563166, 0.108045)",
        "(-0.231230, 1.563166, 0.108045)",
        "(-0.231758, 1.563714, 0.115837)",
        "(-0.232130, 1.563610, 0.123952)",
        "(-0.232076, 1.562530, 0.136716)",
        "(-0.231563, 1.561004, 0.145349)",
        "(-0.231563, 1.561004, 0.145349)",
        "(-0.230841, 1.558789, 0.153837)",
        "(-0.229882, 1.556023, 0.162113)",
        "(-0.227977, 1.550871, 0.173773)",
        "(-0.226314, 1.546733, 0.181004)",
        "(-0.226314, 1.546733, 0.181004)",
        "(-0.224427, 1.542027, 0.187556)",
        "(-0.222684, 1.536837, 0.193664)",
        "(-0.220746, 1.527920, 0.201347)",
        "(-0.219863, 1.521052, 0.205444)",
        "(-0.219863, 1.521052, 0.205444)",
        "(-0.219069, 1.513639, 0.208870)",
        "(-0.218190, 1.505629, 0.211308)",
        "(-0.216330, 1.492490, 0.213548)",
        "(-0.214898, 1.482928, 0.214198)",
        "(-0.214898, 1.482928, 0.214198)",
        "(-0.212366, 1.468061, 0.213919)",
        "(-0.210594, 1.458062, 0.213510)",
        "(-0.208769, 1.448138, 0.212866)",
        "(-0.207144, 1.438478, 0.211901)",
        "(-0.207144, 1.438478, 0.211901)",
        "(-0.205778, 1.429155, 0.210348)",
        "(-0.203695, 1.415908, 0.207128)",
        "(-0.202500, 1.407513, 0.204622)",
        "(-0.201682, 1.399734, 0.201573)",
        "(-0.201682, 1.399734, 0.201573)",
        "(-0.201120, 1.392539, 0.198085)",
        "(-0.200538, 1.382692, 0.192349)",
        "(-0.200353, 1.376712, 0.188462)",
        "(-0.200372, 1.371478, 0.184443)",
        "(-0.200372, 1.371478, 0.184443)",
        "(-0.200410, 1.366654, 0.180310)",
        "(-0.200506, 1.361966, 0.175952)",
        "(-0.200268, 1.356171, 0.169191)",
        "(-0.200495, 1.353083, 0.163917)",
        "(-0.200495, 1.353083, 0.163917)",
        "(-0.200960, 1.350594, 0.157494)",
        "(-0.201281, 1.348350, 0.149952)",
        "(-0.201117, 1.346179, 0.138052)",
        "(-0.200898, 1.345807, 0.129862)",
        "(-0.200898, 1.345807, 0.129862)",
        "(-0.200394, 1.345984, 0.121455)",
        "(-0.199671, 1.346935, 0.112697)",
        "(-0.198817, 1.349928, 0.099574)",
        "(-0.198817, 1.349928, 0.099574)",
        "(-0.198320, 1.353109, 0.091214)",
        "(-0.197588, 1.356974, 0.083174)",
        "(-0.196196, 1.361438, 0.075420)",
        "(-0.193719, 1.368913, 0.064063)",
        "(-0.192524, 1.374702, 0.057028)",
        "(-0.192524, 1.374702, 0.057028)",
        "(-0.191689, 1.381080, 0.050571)",
        "(-0.190949, 1.387981, 0.044558)",
        "(-0.190758, 1.398369, 0.037063)",
        "(-0.190812, 1.406178, 0.033058)",
        "(-0.190812, 1.406178, 0.033058)",
        "(-0.191407, 1.414185, 0.029630)",
        "(-0.192698, 1.426471, 0.025824)",
        "(-0.193337, 1.434653, 0.024149)",
        "(-0.193662, 1.442900, 0.023382)",
        "(-0.193662, 1.442900, 0.023382)",
        "(-0.193849, 1.450999, 0.023328)",
        "(-0.193742, 1.459071, 0.023968)",
        "(-0.193295, 1.470712, 0.025920)",
        "(-0.192938, 1.478414, 0.027901)",
        "(-0.192938, 1.478414, 0.027901)",
        "(-0.192692, 1.486110, 0.030571)",
        "(-0.192706, 1.493843, 0.033994)",
        "(-0.193116, 1.504892, 0.039951)",
        "(-0.193335, 1.512040, 0.044624)",
        "(-0.193335, 1.512040, 0.044624)",
        "(-0.193724, 1.518996, 0.049976)",
        "(-0.194377, 1.525644, 0.055876)",
        "(-0.195468, 1.534649, 0.065466)",
        "(-0.196040, 1.539966, 0.072234)",
        "(-0.196040, 1.539966, 0.072234)",
        "(-0.196387, 1.544802, 0.079333)",
        "(-0.196686, 1.548876, 0.086638)",
        "(-0.197042, 1.553854, 0.097897)",
        "(-0.197186, 1.556494, 0.105411)",
        "(-0.197186, 1.556494, 0.105411)",
        "(-0.197292, 1.558552, 0.112984)",
        "(-0.197857, 1.560112, 0.124070)",
        "(-0.198393, 1.560673, 0.131316)",
        "(-0.199024, 1.560652, 0.138321)",
        "(-0.199024, 1.560652, 0.138321)",
        "(-0.199618, 1.560058, 0.145091)",
        "(-0.200130, 1.558866, 0.151444)",
        "(-0.200651, 1.556307, 0.160623)",
        "(-0.200896, 1.554027, 0.166394)",
        "(-0.200896, 1.554027, 0.166394)",
        "(-0.200999, 1.550922, 0.171734)",
        "(-0.200454, 1.544469, 0.178705)",
        "(-0.199194, 1.539433, 0.183294)",
        "(-0.197155, 1.533612, 0.187951)",
        "(-0.197155, 1.533612, 0.187951)",
        "(-0.194611, 1.527121, 0.192593)",
        "(-0.191887, 1.520087, 0.196974)",
        "(-0.188011, 1.508229, 0.202348)",
        "(-0.188011, 1.508229, 0.202348)",
        "(-0.184164, 1.495663, 0.207314)",
        "(-0.184164, 1.495663, 0.207314)",
        "(-0.180544, 1.482642, 0.211913)",
        "(-0.178005, 1.468609, 0.215501)",
        "(-0.176818, 1.458730, 0.217386)",
        "(-0.176818, 1.458730, 0.217386)",
        "(-0.176223, 1.448733, 0.219099)",
        "(-0.176288, 1.438883, 0.220500)",
        "(-0.176960, 1.424048, 0.221077)",
        "(-0.177005, 1.414134, 0.220801)",
        "(-0.177005, 1.414134, 0.220801)",
        "(-0.177018, 1.404359, 0.219826)",
        "(-0.177402, 1.394986, 0.217843)",
        "(-0.178277, 1.381574, 0.212970)",
        "(-0.178651, 1.373020, 0.208884)",
        "(-0.178651, 1.373020, 0.208884)",
        "(-0.179645, 1.361186, 0.200773)",
        "(-0.179645, 1.361186, 0.200773)",
        "(-0.181113, 1.346987, 0.186539)",
        "(-0.180959, 1.340795, 0.177997)",
        "(-0.180959, 1.340795, 0.177997)",
        "(-0.180296, 1.335351, 0.168752)",
        "(-0.179603, 1.330726, 0.158861)",
        "(-0.178642, 1.325904, 0.142673)",
        "(-0.178019, 1.323885, 0.131865)",
        "(-0.178019, 1.323885, 0.131865)",
        "(-0.177394, 1.322959, 0.121368)",
        "(-0.177011, 1.322862, 0.110968)",
        "(-0.176735, 1.324046, 0.095208)",
        "(-0.176054, 1.325995, 0.085038)",
        "(-0.176054, 1.325995, 0.085038)",
        "(-0.175384, 1.329142, 0.075348)",
        "(-0.175155, 1.333420, 0.066294)",
        "(-0.175584, 1.342030, 0.054273)",
        "(-0.175802, 1.348617, 0.047096)",
        "(-0.175802, 1.348617, 0.047096)",
        "(-0.175919, 1.355661, 0.040652)",
        "(-0.176109, 1.363238, 0.035163)",
        "(-0.176716, 1.375260, 0.028524)",
        "(-0.177283, 1.384045, 0.025713)",
        "(-0.177283, 1.384045, 0.025713)",
        "(-0.177824, 1.393255, 0.023903)",
        "(-0.178074, 1.402576, 0.023033)",
        "(-0.178023, 1.416310, 0.023053)",
        "(-0.178179, 1.425461, 0.023722)",
        "(-0.178179, 1.425461, 0.023722)",
        "(-0.178616, 1.434824, 0.025076)",
        "(-0.179357, 1.444099, 0.027031)",
        "(-0.180403, 1.457796, 0.030934)",
        "(-0.181695, 1.466852, 0.034272)",
        "(-0.181695, 1.466852, 0.034272)",
        "(-0.183487, 1.475871, 0.038219)",
        "(-0.185427, 1.484469, 0.042627)",
        "(-0.187558, 1.496029, 0.050018)",
        "(-0.189091, 1.502646, 0.055455)",
        "(-0.189091, 1.502646, 0.055455)",
        "(-0.190924, 1.509120, 0.061109)",
        "(-0.193221, 1.514755, 0.067142)",
        "(-0.196564, 1.521739, 0.076684)",
        "(-0.198427, 1.525627, 0.083650)",
        "(-0.198427, 1.525627, 0.083650)",
        "(-0.200133, 1.528262, 0.090922)",
        "(-0.201670, 1.528531, 0.098068)",
        "(-0.203612, 1.527479, 0.110261)",
        "(-0.204272, 1.527092, 0.119375)",
        "(-0.204272, 1.527092, 0.119375)",
        "(-0.205359, 1.526182, 0.128405)",
        "(-0.207320, 1.524363, 0.136641)",
        "(-0.210799, 1.520807, 0.148844)",
        "(-0.212895, 1.517846, 0.157039)",
        "(-0.212895, 1.517846, 0.157039)",
        "(-0.214574, 1.514228, 0.165051)",
        "(-0.215925, 1.509832, 0.172692)",
        "(-0.216915, 1.500562, 0.183072)",
        "(-0.216894, 1.493402, 0.189539)",
        "(-0.216894, 1.493402, 0.189539)",
        "(-0.216326, 1.485005, 0.195522)",
        "(-0.215502, 1.475472, 0.200881)",
        "(-0.213579, 1.460301, 0.207143)",
        "(-0.212331, 1.449361, 0.209753)",
        "(-0.212331, 1.449361, 0.209753)",
        "(-0.210680, 1.437985, 0.211319)",
        "(-0.208571, 1.426298, 0.211712)",
        "(-0.205823, 1.408503, 0.210925)",
        "(-0.204360, 1.396982, 0.209943)",
        "(-0.204360, 1.396982, 0.209943)",
        "(-0.202968, 1.385889, 0.208211)",
        "(-0.201314, 1.375002, 0.205724)",
        "(-0.197968, 1.359446, 0.200608)",
        "(-0.195853, 1.350046, 0.196524)",
        "(-0.195088, 1.346129, 0.193958)",
        "(-0.195088, 1.346129, 0.193958)",
        "(-0.192384, 1.331678, 0.182689)",
        "(-0.190884, 1.325884, 0.175617)",
        "(-0.189187, 1.321157, 0.167836)",
        "(-0.189187, 1.321157, 0.167836)",
        "(-0.187539, 1.317479, 0.159451)",
        "(-0.184795, 1.313987, 0.146099)",
        "(-0.182812, 1.312949, 0.136919)",
        "(-0.180817, 1.313097, 0.127687)",
        "(-0.180817, 1.313097, 0.127687)",
        "(-0.179065, 1.314555, 0.118244)",
        "(-0.177341, 1.317136, 0.109671)",
        "(-0.174999, 1.323112, 0.097577)",
        "(-0.173701, 1.328411, 0.090126)",
        "(-0.173131, 1.331904, 0.086796)",
        "(-0.173131, 1.331904, 0.086796)",
        "(-0.171184, 1.346391, 0.074392)",
        "(-0.170312, 1.354305, 0.068757)",
        "(-0.169380, 1.362313, 0.063519)",
        "(-0.169380, 1.362313, 0.063519)",
        "(-0.168320, 1.369884, 0.058493)",
        "(-0.168032, 1.377015, 0.053914)",
        "(-0.167344, 1.383862, 0.049868)",
        "(-0.166914, 1.387387, 0.048107)",
        "(-0.166595, 1.395149, 0.045153)",
        "(-0.168193, 1.408694, 0.042708)",
        "(-0.168193, 1.408694, 0.042708)",
        "(-0.170426, 1.426228, 0.041151)",
        "(-0.171141, 1.434842, 0.041427)",
        "(-0.171141, 1.434842, 0.041427)",
        "(-0.172185, 1.443533, 0.042548)",
        "(-0.173595, 1.452119, 0.044761)",
        "(-0.174876, 1.464683, 0.049693)",
        "(-0.175124, 1.472417, 0.054049)",
        "(-0.175124, 1.472417, 0.054049)",
        "(-0.175232, 1.479689, 0.059135)",
        "(-0.175833, 1.486449, 0.064970)",
        "(-0.176978, 1.495662, 0.075248)",
        "(-0.177547, 1.501269, 0.083002)",
        "(-0.177547, 1.501269, 0.083002)",
        "(-0.178066, 1.506305, 0.091291)",
        "(-0.178661, 1.510583, 0.099945)",
        "(-0.180053, 1.515792, 0.113375)",
        "(-0.181244, 1.518612, 0.122309)",
        "(-0.181244, 1.518612, 0.122309)",
        "(-0.182693, 1.520627, 0.131039)",
        "(-0.184319, 1.521740, 0.139339)",
        "(-0.187257, 1.521237, 0.150554)",
        "(-0.189527, 1.519531, 0.157106)",
        "(-0.189527, 1.519531, 0.157106)",
        "(-0.191071, 1.517239, 0.163658)",
        "(-0.191717, 1.514043, 0.169636)",
        "(-0.193021, 1.507340, 0.177064)",
        "(-0.194171, 1.502149, 0.181474)",
        "(-0.194171, 1.502149, 0.181474)",
        "(-0.195111, 1.496481, 0.185677)",
        "(-0.195528, 1.490066, 0.189529)",
        "(-0.195138, 1.478535, 0.194413)",
        "(-0.194508, 1.469703, 0.197182)",
        "(-0.194508, 1.469703, 0.197182)",
        "(-0.193602, 1.460108, 0.199683)",
        "(-0.192635, 1.450028, 0.201921)",
        "(-0.191136, 1.434858, 0.204953)",
        "(-0.190258, 1.424474, 0.206195)",
        "(-0.190258, 1.424474, 0.206195)",
        "(-0.189355, 1.413861, 0.206871)",
        "(-0.188498, 1.403279, 0.206995)",
        "(-0.187256, 1.388171, 0.206389)",
        "(-0.186781, 1.378848, 0.205035)",
        "(-0.186781, 1.378848, 0.205035)",
        "(-0.186640, 1.370201, 0.202737)",
        "(-0.186704, 1.362133, 0.199901)",
        "(-0.186891, 1.351300, 0.194206)",
        "(-0.187137, 1.344665, 0.189217)",
        "(-0.187137, 1.344665, 0.189217)",
        "(-0.187386, 1.338117, 0.183464)",
        "(-0.187802, 1.331367, 0.176895)",
        "(-0.188905, 1.322001, 0.166104)",
        "(-0.189673, 1.316762, 0.157565)",
        "(-0.189673, 1.316762, 0.157565)",
        "(-0.191073, 1.312530, 0.147615)",
        "(-0.192411, 1.309158, 0.137243)",
        "(-0.193400, 1.306042, 0.122388)",
        "(-0.193974, 1.305254, 0.112919)",
        "(-0.193974, 1.305254, 0.112919)",
        "(-0.194700, 1.305752, 0.103538)",
        "(-0.196251, 1.308073, 0.090066)",
        "(-0.197201, 1.310869, 0.081998)",
        "(-0.197201, 1.310869, 0.081998)",
        "(-0.197920, 1.314743, 0.074807)",
        "(-0.198419, 1.319517, 0.068159)",
        "(-0.198784, 1.325153, 0.062277)",
        "(-0.199082, 1.335672, 0.055004)",
        "(-0.199632, 1.344009, 0.050977)",
        "(-0.199632, 1.344009, 0.050977)",
        "(-0.199949, 1.353311, 0.047751)",
        "(-0.199748, 1.368019, 0.043767)",
        "(-0.199424, 1.378299, 0.041875)",
        "(-0.199404, 1.388814, 0.040686)",
        "(-0.199404, 1.388814, 0.040686)",
        "(-0.199542, 1.399332, 0.040016)",
        "(-0.199818, 1.414630, 0.039687)",
        "(-0.199921, 1.424660, 0.040026)",
        "(-0.200267, 1.434555, 0.040951)",
        "(-0.200267, 1.434555, 0.040951)",
        "(-0.201126, 1.448853, 0.043422)",
        "(-0.201841, 1.458260, 0.045555)",
        "(-0.202952, 1.467307, 0.048447)",
        "(-0.204122, 1.476065, 0.051990)",
        "(-0.204122, 1.476065, 0.051990)",
        "(-0.205357, 1.484577, 0.056557)",
        "(-0.206852, 1.493479, 0.062257)",
        "(-0.210438, 1.507297, 0.072889)",
        "(-0.213587, 1.515847, 0.080837)",
        "(-0.213587, 1.515847, 0.080837)",
        "(-0.216516, 1.523518, 0.088991)",
        "(-0.218914, 1.529730, 0.097543)",
        "(-0.221892, 1.537232, 0.110715)",
        "(-0.223782, 1.540342, 0.119554)",
        "(-0.223782, 1.540342, 0.119554)",
        "(-0.225424, 1.542275, 0.128262)",
        "(-0.226609, 1.543332, 0.136761)",
        "(-0.227296, 1.543139, 0.148823)",
        "(-0.227165, 1.542067, 0.156383)",
        "(-0.227165, 1.542067, 0.156383)",
        "(-0.226514, 1.540517, 0.163647)",
        "(-0.225595, 1.538560, 0.170570)",
        "(-0.225137, 1.534188, 0.179154)",
        "(-0.225453, 1.530234, 0.183390)",
        "(-0.225453, 1.530234, 0.183390)",
        "(-0.225790, 1.525166, 0.186135)",
        "(-0.225785, 1.519076, 0.188096)",
        "(-0.224983, 1.507809, 0.189910)",
        "(-0.224107, 1.499242, 0.190424)",
        "(-0.224107, 1.499242, 0.190424)",
        "(-0.222451, 1.490258, 0.190373)",
        "(-0.219228, 1.475779, 0.189650)",
        "(-0.216815, 1.465380, 0.188722)",
        "(-0.214628, 1.454926, 0.187482)",
        "(-0.214628, 1.454926, 0.187482)",
        "(-0.212912, 1.444536, 0.185681)",
        "(-0.211345, 1.434299, 0.183899)",
        "(-0.208138, 1.420144, 0.182338)",
        "(-0.208138, 1.420144, 0.182338)",
        "(-0.206552, 1.406545, 0.177929)",
        "(-0.206552, 1.406545, 0.177929)",
        "(-0.204905, 1.389863, 0.169033)",
        "(-0.203705, 1.382142, 0.163099)",
        "(-0.202289, 1.374715, 0.156175)",
        "(-0.202289, 1.374715, 0.156175)",
        "(-0.200785, 1.367575, 0.148348)",
        "(-0.198617, 1.357108, 0.135083)",
        "(-0.197205, 1.350236, 0.125829)",
        "(-0.195855, 1.343515, 0.116697)",
        "(-0.195855, 1.343515, 0.116697)",
        "(-0.194834, 1.337200, 0.107754)",
        "(-0.193937, 1.331384, 0.099098)",
        "(-0.192789, 1.324544, 0.086583)",
        "(-0.192108, 1.321130, 0.078433)",
        "(-0.192108, 1.321130, 0.078433)",
        "(-0.190941, 1.319414, 0.070805)",
        "(-0.189524, 1.319596, 0.063542)",
        "(-0.188269, 1.323364, 0.054196)",
        "(-0.188109, 1.328254, 0.048517)",
        "(-0.188109, 1.328254, 0.048517)",
        "(-0.188476, 1.335254, 0.043368)",
        "(-0.189418, 1.343814, 0.038700)",
        "(-0.191316, 1.358211, 0.032531)",
        "(-0.192324, 1.368226, 0.028873)",
        "(-0.192669, 1.373321, 0.027423)",
        "(-0.192669, 1.373321, 0.027423)",
        "(-0.194498, 1.393159, 0.022225)",
        "(-0.195363, 1.403010, 0.020738)",
        "(-0.196423, 1.413164, 0.020333)",
        "(-0.196423, 1.413164, 0.020333)",
        "(-0.197737, 1.423681, 0.021576)",
        "(-0.198942, 1.433955, 0.023010)",
        "(-0.201497, 1.448888, 0.026348)",
        "(-0.203734, 1.459115, 0.029686)",
        "(-0.203734, 1.459115, 0.029686)",
        "(-0.206807, 1.474497, 0.036526)",
        "(-0.208782, 1.484537, 0.041599)",
        "(-0.210922, 1.494234, 0.047446)",
        "(-0.213129, 1.503540, 0.053859)",
        "(-0.213129, 1.503540, 0.053859)",
        "(-0.215282, 1.512324, 0.060799)",
        "(-0.217252, 1.520566, 0.068260)",
        "(-0.220105, 1.531704, 0.080180)",
        "(-0.222036, 1.538173, 0.088573)",
        "(-0.222036, 1.538173, 0.088573)",
        "(-0.224137, 1.543342, 0.096893)",
        "(-0.226486, 1.546575, 0.104824)",
        "(-0.229690, 1.550528, 0.118302)",
        "(-0.232042, 1.554143, 0.128155)",
        "(-0.232042, 1.554143, 0.128155)",
        "(-0.235576, 1.556934, 0.137794)",
        "(-0.239052, 1.559478, 0.147579)",
        "(-0.242940, 1.562395, 0.162519)",
        "(-0.244401, 1.563373, 0.172487)",
        "(-0.244401, 1.563373, 0.172487)",
        "(-0.245419, 1.563839, 0.182299)",
        "(-0.246266, 1.563524, 0.191810)",
        "(-0.248147, 1.561792, 0.205060)",
        "(-0.249705, 1.559552, 0.212586)",
        "(-0.249705, 1.559552, 0.212586)",
        "(-0.251097, 1.556308, 0.219081)",
        "(-0.251972, 1.551793, 0.224284)",
        "(-0.251905, 1.542633, 0.229761)",
        "(-0.250859, 1.534945, 0.232025)",
        "(-0.250859, 1.534945, 0.232025)",
        "(-0.249206, 1.525821, 0.233183)",
        "(-0.246025, 1.509833, 0.233075)",
        "(-0.243517, 1.498044, 0.231903)",
        "(-0.240233, 1.485039, 0.229575)",
        "(-0.240233, 1.485039, 0.229575)",
        "(-0.236174, 1.470741, 0.225790)",
        "(-0.228704, 1.447158, 0.216938)",
        "(-0.224294, 1.431800, 0.209982)",
        "(-0.221306, 1.418050, 0.202697)",
        "(-0.221306, 1.418050, 0.202697)",
        "(-0.218703, 1.405921, 0.195524)",
        "(-0.215674, 1.394770, 0.188391)",
        "(-0.209517, 1.378856, 0.177959)",
        "(-0.205282, 1.369105, 0.170829)",
        "(-0.205282, 1.369105, 0.170829)",
        "(-0.202046, 1.361019, 0.163478)",
        "(-0.199673, 1.354396, 0.155989)",
        "(-0.196644, 1.346200, 0.144226)",
        "(-0.194223, 1.340835, 0.135983)",
        "(-0.194223, 1.340835, 0.135983)",
        "(-0.191072, 1.335605, 0.127605)",
        "(-0.187829, 1.330963, 0.119026)",
        "(-0.183980, 1.325728, 0.105737)",
        "(-0.181823, 1.323696, 0.097001)",
        "(-0.181823, 1.323696, 0.097001)",
        "(-0.180506, 1.323503, 0.088570)",
        "(-0.180457, 1.324899, 0.080544)",
        "(-0.181494, 1.329707, 0.069503)",
        "(-0.182271, 1.334465, 0.062843)",
        "(-0.182271, 1.334465, 0.062843)",
        "(-0.182631, 1.339974, 0.056803)",
        "(-0.181925, 1.350518, 0.048948)",
        "(-0.182134, 1.358073, 0.043571)",
        "(-0.182981, 1.366387, 0.038436)",
        "(-0.182981, 1.366387, 0.038436)",
        "(-0.183978, 1.375650, 0.033971)",
        "(-0.185594, 1.385831, 0.030256)",
        "(-0.188424, 1.402202, 0.026195)",
        "(-0.190375, 1.413301, 0.024594)",
        "(-0.190375, 1.413301, 0.024594)",
        "(-0.192562, 1.424428, 0.023474)",
        "(-0.196156, 1.441136, 0.023576)",
        "(-0.198355, 1.451772, 0.024456)",
        "(-0.200017, 1.462039, 0.026172)",
        "(-0.200017, 1.462039, 0.026172)",
        "(-0.201114, 1.471882, 0.028917)",
        "(-0.202974, 1.486161, 0.034490)",
        "(-0.204183, 1.495335, 0.039221)",
        "(-0.205176, 1.504253, 0.045084)",
        "(-0.205176, 1.504253, 0.045084)",
        "(-0.206210, 1.512888, 0.051728)",
        "(-0.207137, 1.521101, 0.059363)",
        "(-0.208183, 1.531665, 0.071782)",
        "(-0.208818, 1.537865, 0.080393)",
        "(-0.208818, 1.537865, 0.080393)",
        "(-0.209860, 1.543371, 0.089081)",
        "(-0.211098, 1.548337, 0.097892)",
        "(-0.213205, 1.554419, 0.110981)",
        "(-0.214749, 1.557307, 0.119409)",
        "(-0.214749, 1.557307, 0.119409)",
        "(-0.216319, 1.559202, 0.127762)",
        "(-0.218038, 1.560440, 0.136078)",
        "(-0.220740, 1.560384, 0.148012)",
        "(-0.221830, 1.559472, 0.155805)",
        "(-0.221830, 1.559472, 0.155805)",
        "(-0.222247, 1.557638, 0.163359)",
        "(-0.222436, 1.552486, 0.173334)",
        "(-0.222741, 1.548050, 0.179388)",
        "(-0.222741, 1.548050, 0.179388)",
        "(-0.222932, 1.542319, 0.184688)",
        "(-0.222686, 1.535491, 0.189232)",
        "(-0.221419, 1.523405, 0.194773)",
        "(-0.220046, 1.514552, 0.197905)",
        "(-0.218277, 1.505362, 0.200296)",
        "(-0.218277, 1.505362, 0.200296)",
        "(-0.216222, 1.495804, 0.201932)",
        "(-0.213028, 1.480767, 0.203221)",
        "(-0.210981, 1.470227, 0.203135)",
        "(-0.208900, 1.459054, 0.202349)",
        "(-0.208900, 1.459054, 0.202349)",
        "(-0.206519, 1.447330, 0.200932)",
        "(-0.202309, 1.429321, 0.197922)",
        "(-0.199353, 1.417544, 0.195446)",
        "(-0.196748, 1.406449, 0.192390)",
        "(-0.195753, 1.401465, 0.190493)",
        "(-0.195753, 1.401465, 0.190493)",
        "(-0.193020, 1.382864, 0.182329)",
        "(-0.192208, 1.374408, 0.177329)",
        "(-0.191981, 1.366202, 0.171521)",
        "(-0.191981, 1.366202, 0.171521)",
        "(-0.192612, 1.358279, 0.165268)",
        "(-0.193195, 1.347480, 0.156117)",
        "(-0.193036, 1.340449, 0.149709)",
        "(-0.192320, 1.333740, 0.142552)",
        "(-0.192320, 1.333740, 0.142552)",
        "(-0.191040, 1.327699, 0.134160)",
        "(-0.189546, 1.322510, 0.124802)",
        "(-0.187575, 1.317035, 0.109115)",
        "(-0.186713, 1.315196, 0.098190)",
        "(-0.186713, 1.315196, 0.098190)",
        "(-0.186312, 1.315601, 0.086528)",
        "(-0.186158, 1.317647, 0.075979)",
        "(-0.185360, 1.324252, 0.061460)",
        "(-0.184942, 1.330985, 0.052659)",
        "(-0.184942, 1.330985, 0.052659)",
        "(-0.184470, 1.339246, 0.044827)",
        "(-0.182977, 1.354337, 0.035193)",
        "(-0.182248, 1.365527, 0.029796)",
        "(-0.182684, 1.377757, 0.025163)",
        "(-0.182684, 1.377757, 0.025163)",
        "(-0.184541, 1.396924, 0.019328)",
        "(-0.185315, 1.409600, 0.015988)",
        "(-0.186188, 1.422200, 0.013383)",
        "(-0.187353, 1.435420, 0.012045)",
        "(-0.187353, 1.435420, 0.012045)",
        "(-0.189228, 1.449559, 0.012337)",
        "(-0.192148, 1.471012, 0.015310)",
        "(-0.193951, 1.484884, 0.018419)",
        "(-0.195824, 1.498138, 0.022620)",
        "(-0.195824, 1.498138, 0.022620)",
        "(-0.197974, 1.511059, 0.027743)",
        "(-0.200498, 1.523283, 0.033763)",
        "(-0.204446, 1.539760, 0.043996)",
        "(-0.207011, 1.549339, 0.051534)",
        "(-0.207011, 1.549339, 0.051534)",
        "(-0.209227, 1.557484, 0.059918)",
        "(-0.211777, 1.568509, 0.073556)",
        "(-0.213198, 1.574338, 0.083094)",
        "(-0.214503, 1.578910, 0.092605)",
        "(-0.214503, 1.578910, 0.092605)",
        "(-0.215407, 1.582213, 0.102001)",
        "(-0.216064, 1.583842, 0.111336)",
        "(-0.217179, 1.584538, 0.125517)",
        "(-0.218399, 1.583329, 0.134844)",
        "(-0.218399, 1.583329, 0.134844)",
        "(-0.219928, 1.580992, 0.143964)",
        "(-0.221774, 1.575332, 0.156778)",
        "(-0.222211, 1.570475, 0.164611)",
        "(-0.222211, 1.570475, 0.164611)",
        "(-0.222139, 1.564503, 0.171555)",
        "(-0.221578, 1.557982, 0.177663)",
        "(-0.220992, 1.550791, 0.182960)",
        "(-0.219710, 1.539331, 0.189557)",
        "(-0.218610, 1.531217, 0.193250)",
        "(-0.218610, 1.531217, 0.193250)",
        "(-0.217526, 1.522601, 0.196676)",
        "(-0.216525, 1.513848, 0.199657)",
        "(-0.214988, 1.501159, 0.203434)",
        "(-0.213788, 1.492580, 0.205978)",
        "(-0.213788, 1.492580, 0.205978)",
        "(-0.212269, 1.484249, 0.208014)",
        "(-0.210563, 1.476481, 0.209781)",
        "(-0.208035, 1.465796, 0.212130)",
        "(-0.206506, 1.459475, 0.213323)",
        "(-0.206506, 1.459475, 0.213323)",
        "(-0.204824, 1.454552, 0.213988)",
        "(-0.202335, 1.449841, 0.214317)",
        "(-0.200769, 1.448893, 0.214365)",
        "(-0.199433, 1.449451, 0.214100)",
        "(-0.199433, 1.449451, 0.214100)",
        "(-0.198419, 1.451239, 0.213366)",
        "(-0.197786, 1.453666, 0.212393)",
        "(-0.197336, 1.458506, 0.210423)",
        "(-0.197344, 1.461684, 0.208987)",
        "(-0.197344, 1.461684, 0.208987)",
        "(-0.197540, 1.464382, 0.207455)",
        "(-0.197671, 1.466285, 0.206081)",
        "(-0.197595, 1.467537, 0.204559)",
        "(-0.197684, 1.467257, 0.203748)",
        "(-0.197684, 1.467257, 0.203748)",
        "(-0.197669, 1.465745, 0.203349)",
        "(-0.197594, 1.463337, 0.203127)",
        "(-0.197588, 1.457935, 0.203288)",
        "(-0.197402, 1.453677, 0.203520)",
        "(-0.197402, 1.453677, 0.203520)",
        "(-0.197027, 1.448748, 0.203604)",
        "(-0.196558, 1.443304, 0.203418)",
        "(-0.196211, 1.434922, 0.202176)",
        "(-0.196247, 1.429177, 0.200766)",
        "(-0.196247, 1.429177, 0.200766)",
        "(-0.196251, 1.423286, 0.198996)",
        "(-0.196174, 1.417367, 0.196887)",
        "(-0.196428, 1.408503, 0.192639)",
        "(-0.196490, 1.402699, 0.189196)",
        "(-0.196490, 1.402699, 0.189196)",
        "(-0.196131, 1.397134, 0.185672)",
        "(-0.195584, 1.391562, 0.181650)",
        "(-0.194468, 1.383372, 0.174148)",
        "(-0.193739, 1.378228, 0.168260)",
        "(-0.193739, 1.378228, 0.168260)",
        "(-0.193106, 1.373604, 0.161880)",
        "(-0.192245, 1.367860, 0.151211)",
        "(-0.192091, 1.364646, 0.142827)",
        "(-0.192001, 1.361583, 0.133854)",
        "(-0.192001, 1.361583, 0.133854)",
        "(-0.192226, 1.359149, 0.124350)",
        "(-0.192885, 1.357288, 0.114699)",
        "(-0.194308, 1.355605, 0.100162)",
        "(-0.195164, 1.355312, 0.090885)",
        "(-0.195164, 1.355312, 0.090885)",
        "(-0.196068, 1.355964, 0.081928)",
        "(-0.197500, 1.358839, 0.069355)",
        "(-0.198484, 1.362247, 0.061550)",
        "(-0.199630, 1.366602, 0.054196)",
        "(-0.199630, 1.366602, 0.054196)",
        "(-0.200707, 1.372222, 0.047726)",
        "(-0.202291, 1.382625, 0.039714)",
        "(-0.203246, 1.390680, 0.035389)",
        "(-0.204005, 1.399880, 0.032156)",
        "(-0.204005, 1.399880, 0.032156)",
        "(-0.204742, 1.409881, 0.029896)",
        "(-0.205852, 1.426190, 0.028625)",
        "(-0.206710, 1.437617, 0.029180)",
        "(-0.207488, 1.449070, 0.030297)",
        "(-0.207488, 1.449070, 0.030297)",
        "(-0.208216, 1.460606, 0.032661)",
        "(-0.209278, 1.477705, 0.038318)",
        "(-0.210326, 1.489046, 0.043333)",
        "(-0.211740, 1.500113, 0.049309)",
        "(-0.211740, 1.500113, 0.049309)",
        "(-0.213275, 1.510699, 0.056186)",
        "(-0.215678, 1.525064, 0.067858)",
        "(-0.217338, 1.533601, 0.076094)",
        "(-0.219077, 1.540761, 0.084737)",
        "(-0.219077, 1.540761, 0.084737)",
        "(-0.220489, 1.546823, 0.093730)",
        "(-0.222229, 1.553248, 0.107455)",
        "(-0.222968, 1.555290, 0.116107)",
        "(-0.223286, 1.555944, 0.124330)",
        "(-0.223286, 1.555944, 0.124330)",
        "(-0.223407, 1.555432, 0.132356)",
        "(-0.222928, 1.553277, 0.144431)",
        "(-0.222104, 1.550916, 0.152339)",
        "(-0.220950, 1.547215, 0.159900)",
        "(-0.220950, 1.547215, 0.159900)",
        "(-0.219339, 1.542720, 0.167145)",
        "(-0.216219, 1.535615, 0.177494)",
        "(-0.213725, 1.529876, 0.183746)",
        "(-0.211414, 1.523341, 0.189393)",
        "(-0.211414, 1.523341, 0.189393)",
        "(-0.209434, 1.516622, 0.194167)",
        "(-0.207035, 1.506707, 0.199619)",
        "(-0.205744, 1.499775, 0.202661)",
        "(-0.204664, 1.492668, 0.205412)",
        "(-0.204664, 1.492668, 0.205412)",
        "(-0.203524, 1.485997, 0.207542)",
        "(-0.201238, 1.476984, 0.210310)",
        "(-0.199729, 1.470853, 0.211925)",
        "(-0.198442, 1.464304, 0.212838)",
        "(-0.198442, 1.464304, 0.212838)",
        "(-0.197504, 1.456751, 0.212880)",
        "(-0.196701, 1.448952, 0.212250)",
        "(-0.194997, 1.435270, 0.210398)",
        "(-0.192966, 1.425163, 0.208069)",
        "(-0.192966, 1.425163, 0.208069)",
        "(-0.190559, 1.414580, 0.204650)",
        "(-0.187032, 1.398315, 0.197455)",
        "(-0.184977, 1.387790, 0.191409)",
        "(-0.183614, 1.377694, 0.183951)",
        "(-0.183614, 1.377694, 0.183951)",
        "(-0.182803, 1.368284, 0.174933)",
        "(-0.182269, 1.359726, 0.164768)",
        "(-0.181767, 1.349435, 0.148188)",
        "(-0.181216, 1.344595, 0.136821)",
        "(-0.181216, 1.344595, 0.136821)",
        "(-0.180666, 1.341955, 0.124821)",
        "(-0.180187, 1.341091, 0.112618)",
        "(-0.179734, 1.344633, 0.094595)",
        "(-0.180147, 1.349913, 0.083285)",
        "(-0.180147, 1.349913, 0.083285)",
        "(-0.180859, 1.357896, 0.072963)",
        "(-0.182243, 1.373121, 0.059715)",
        "(-0.183724, 1.385601, 0.052807)",
        "(-0.185664, 1.399518, 0.047706)",
        "(-0.185664, 1.399518, 0.047706)",
        "(-0.187775, 1.414070, 0.044049)",
        "(-0.190226, 1.429040, 0.042128)",
        "(-0.194356, 1.451385, 0.042353)",
        "(-0.197076, 1.465577, 0.044347)",
        "(-0.197076, 1.465577, 0.044347)",
        "(-0.199751, 1.479014, 0.047682)",
        "(-0.202356, 1.491556, 0.052246)",
        "(-0.204789, 1.502952, 0.057883)",
        "(-0.205882, 1.508154, 0.061097)",
        "(-0.207780, 1.517606, 0.067976)",
        "(-0.209334, 1.525780, 0.075556)",
        "(-0.211262, 1.535631, 0.087898)",
        "(-0.212491, 1.540916, 0.096573)",
        "(-0.213674, 1.544895, 0.105655)",
        "(-0.213674, 1.544895, 0.105655)",
        "(-0.214573, 1.547789, 0.114844)",
        "(-0.214681, 1.549852, 0.129248)",
        "(-0.214039, 1.549826, 0.138897)",
        "(-0.213237, 1.548352, 0.148046)",
        "(-0.213237, 1.548352, 0.148046)",
        "(-0.212772, 1.545962, 0.156828)",
        "(-0.212672, 1.540040, 0.169240)",
        "(-0.212532, 1.534398, 0.177003)",
        "(-0.212185, 1.527161, 0.184169)",
        "(-0.212185, 1.527161, 0.184169)",
        "(-0.211500, 1.519012, 0.190732)",
        "(-0.209189, 1.504693, 0.199576)",
        "(-0.206962, 1.493811, 0.204689)",
        "(-0.204503, 1.482498, 0.209070)",
        "(-0.204503, 1.482498, 0.209070)",
        "(-0.201923, 1.471033, 0.212870)",
        "(-0.197770, 1.453900, 0.217705)",
        "(-0.195490, 1.442955, 0.220289)",
        "(-0.193695, 1.432403, 0.222684)",
        "(-0.193695, 1.432403, 0.222684)",
        "(-0.192275, 1.422479, 0.224260)",
        "(-0.189597, 1.408206, 0.225059)",
        "(-0.188021, 1.398720, 0.224494)",
        "(-0.187036, 1.389418, 0.223088)",
        "(-0.187036, 1.389418, 0.223088)",
        "(-0.186662, 1.380450, 0.220970)",
        "(-0.186654, 1.366853, 0.216057)",
        "(-0.186361, 1.357587, 0.211369)",
        "(-0.185724, 1.348241, 0.205086)",
        "(-0.185724, 1.348241, 0.205086)",
        "(-0.185041, 1.339107, 0.197620)",
        "(-0.184339, 1.330588, 0.189189)",
        "(-0.183760, 1.320040, 0.175051)",
        "(-0.183640, 1.314660, 0.164631)",
        "(-0.183640, 1.314660, 0.164631)",
        "(-0.183763, 1.310815, 0.153354)",
        "(-0.184013, 1.308205, 0.136363)",
        "(-0.184246, 1.308761, 0.125627)",
        "(-0.184610, 1.311663, 0.115699)",
        "(-0.184610, 1.311663, 0.115699)",
        "(-0.184636, 1.316048, 0.106578)",
        "(-0.184362, 1.321785, 0.098119)",
        "(-0.184205, 1.333023, 0.086563)",
        "(-0.184663, 1.342037, 0.079532)",
        "(-0.184663, 1.342037, 0.079532)",
        "(-0.185578, 1.351928, 0.073073)",
        "(-0.187522, 1.368117, 0.064318)",
        "(-0.189044, 1.379480, 0.059163)",
        "(-0.190601, 1.391200, 0.054620)",
        "(-0.190601, 1.391200, 0.054620)",
        "(-0.193457, 1.409547, 0.049449)",
        "(-0.195594, 1.421738, 0.046643)",
        "(-0.197910, 1.433844, 0.044898)",
        "(-0.199820, 1.445722, 0.044629)",
        "(-0.199820, 1.445722, 0.044629)",
        "(-0.200231, 1.456679, 0.045799)",
        "(-0.201222, 1.471607, 0.048094)",
        "(-0.203695, 1.481603, 0.051232)",
        "(-0.206274, 1.491620, 0.055232)",
        "(-0.206274, 1.491620, 0.055232)",
        "(-0.208675, 1.500698, 0.060119)",
        "(-0.211122, 1.511964, 0.068493)",
        "(-0.212539, 1.518573, 0.075094)",
        "(-0.214335, 1.524541, 0.082420)",
        "(-0.214335, 1.524541, 0.082420)",
        "(-0.216490, 1.529873, 0.090398)",
        "(-0.219452, 1.536394, 0.103356)",
        "(-0.221144, 1.539797, 0.112147)",
        "(-0.222604, 1.541987, 0.121102)",
        "(-0.222604, 1.541987, 0.121102)",
        "(-0.224035, 1.543672, 0.130080)",
        "(-0.225259, 1.544451, 0.139242)",
        "(-0.226410, 1.544142, 0.152389)",
        "(-0.227600, 1.543057, 0.160378)",
        "(-0.227600, 1.543057, 0.160378)",
        "(-0.229697, 1.541239, 0.167696)",
        "(-0.231896, 1.539016, 0.175110)",
        "(-0.234801, 1.533505, 0.185561)",
        "(-0.235945, 1.527972, 0.191665)",
        "(-0.235945, 1.527972, 0.191665)",
        "(-0.236016, 1.520375, 0.196759)",
        "(-0.235279, 1.511182, 0.201113)",
        "(-0.232772, 1.494827, 0.205801)",
        "(-0.230719, 1.482890, 0.207927)",
        "(-0.230719, 1.482890, 0.207927)",
        "(-0.228327, 1.470275, 0.209564)",
        "(-0.225808, 1.457242, 0.210692)",
        "(-0.222582, 1.437741, 0.211596)",
        "(-0.220969, 1.425378, 0.211666)",
        "(-0.220969, 1.425378, 0.211666)",
        "(-0.219552, 1.413502, 0.211317)",
        "(-0.217402, 1.396402, 0.209075)",
        "(-0.215877, 1.385768, 0.206544)",
        "(-0.214590, 1.375896, 0.202990)",
        "(-0.214590, 1.375896, 0.202990)",
        "(-0.213527, 1.366717, 0.198457)",
        "(-0.211938, 1.353940, 0.189941)",
        "(-0.210585, 1.346081, 0.182960)",
        "(-0.208997, 1.338696, 0.175084)",
        "(-0.208997, 1.338696, 0.175084)",
        "(-0.207084, 1.332296, 0.166726)",
        "(-0.204616, 1.325051, 0.152722)",
        "(-0.203274, 1.321696, 0.142645)",
        "(-0.202143, 1.319870, 0.132433)",
        "(-0.202143, 1.319870, 0.132433)",
        "(-0.201228, 1.319742, 0.122328)",
        "(-0.200451, 1.322143, 0.107487)",
        "(-0.199913, 1.325076, 0.097992)",
        "(-0.199535, 1.329494, 0.088962)",
        "(-0.199535, 1.329494, 0.088962)",
        "(-0.199568, 1.335067, 0.080891)",
        "(-0.200654, 1.345529, 0.069409)",
        "(-0.201687, 1.353495, 0.062634)",
        "(-0.202723, 1.362961, 0.057228)",
        "(-0.202723, 1.362961, 0.057228)",
        "(-0.204237, 1.373371, 0.052385)",
        "(-0.207491, 1.391283, 0.047011)",
        "(-0.209360, 1.403368, 0.043831)",
        "(-0.210693, 1.415577, 0.041218)",
        "(-0.210693, 1.415577, 0.041218)",
        "(-0.211549, 1.427564, 0.039062)",
        "(-0.212335, 1.445053, 0.037095)",
        "(-0.213415, 1.456490, 0.036742)",
        "(-0.214898, 1.467895, 0.037239)",
        "(-0.214898, 1.467895, 0.037239)",
        "(-0.216943, 1.478897, 0.038891)",
        "(-0.220058, 1.494495, 0.042511)",
        "(-0.222375, 1.503940, 0.045935)",
        "(-0.224704, 1.512623, 0.049971)",
        "(-0.224704, 1.512623, 0.049971)",
        "(-0.226865, 1.520461, 0.054606)",
        "(-0.228679, 1.527455, 0.059932)",
        "(-0.230729, 1.536474, 0.068940)",
        "(-0.232075, 1.541604, 0.075580)",
        "(-0.232075, 1.541604, 0.075580)",
        "(-0.233499, 1.546238, 0.082799)",
        "(-0.234992, 1.550436, 0.090565)",
        "(-0.236907, 1.555425, 0.103497)",
        "(-0.237955, 1.557504, 0.113002)",
        "(-0.237955, 1.557504, 0.113002)",
        "(-0.238829, 1.558254, 0.123344)",
        "(-0.239516, 1.557919, 0.134082)",
        "(-0.240317, 1.555362, 0.150280)",
        "(-0.240490, 1.552642, 0.160662)",
        "(-0.240490, 1.552642, 0.160662)",
        "(-0.239900, 1.549044, 0.170278)",
        "(-0.238606, 1.544537, 0.179224)",
        "(-0.236075, 1.535589, 0.191201)",
        "(-0.236075, 1.535589, 0.191201)",
        "(-0.234735, 1.528034, 0.197926)",
        "(-0.233329, 1.519546, 0.203620)",
        "(-0.230678, 1.505758, 0.210629)",
        "(-0.228430, 1.495410, 0.213865)",
        "(-0.226146, 1.484224, 0.216292)",
        "(-0.226146, 1.484224, 0.216292)",
        "(-0.224535, 1.472874, 0.218291)",
        "(-0.225360, 1.455914, 0.220415)",
        "(-0.226390, 1.442893, 0.219994)",
        "(-0.224526, 1.427848, 0.217986)",
        "(-0.224526, 1.427848, 0.217986)",
        "(-0.222137, 1.413526, 0.215829)",
        "(-0.220581, 1.394210, 0.211135)",
        "(-0.219702, 1.382669, 0.208085)",
        "(-0.218356, 1.372092, 0.204532)",
        "(-0.218356, 1.372092, 0.204532)",
        "(-0.216757, 1.362031, 0.199777)",
        "(-0.214616, 1.348600, 0.190305)",
        "(-0.213263, 1.341183, 0.182452)",
        "(-0.211908, 1.334898, 0.173387)",
        "(-0.211908, 1.334898, 0.173387)",
        "(-0.210445, 1.329778, 0.163379)",
        "(-0.209005, 1.326182, 0.152944)",
        "(-0.207607, 1.324528, 0.137234)",
        "(-0.206727, 1.325624, 0.127258)",
        "(-0.206727, 1.325624, 0.127258)",
        "(-0.205346, 1.328292, 0.117882)",
        "(-0.204033, 1.332383, 0.108892)",
        "(-0.202149, 1.340942, 0.096509)",
        "(-0.200818, 1.347998, 0.089097)",
        "(-0.200818, 1.347998, 0.089097)",
        "(-0.199564, 1.356305, 0.082606)",
        "(-0.198343, 1.365547, 0.076960)",
        "(-0.196937, 1.380658, 0.069688)",
        "(-0.196304, 1.391321, 0.065661)",
        "(-0.196304, 1.391321, 0.065661)",
        "(-0.196133, 1.402475, 0.062491)",
        "(-0.196209, 1.413929, 0.060072)",
        "(-0.196979, 1.430961, 0.057867)",
        "(-0.197483, 1.442183, 0.057096)",
        "(-0.197483, 1.442183, 0.057096)",
        "(-0.198364, 1.453297, 0.056980)",
        "(-0.199516, 1.464197, 0.057485)",
        "(-0.201089, 1.480207, 0.059387)",
        "(-0.201973, 1.490428, 0.061279)",
        "(-0.201973, 1.490428, 0.061279)",
        "(-0.202961, 1.500151, 0.063754)",
        "(-0.204141, 1.509516, 0.066993)",
        "(-0.206571, 1.522543, 0.073411)",
        "(-0.208322, 1.530624, 0.078038)",
        "(-0.208322, 1.530624, 0.078038)",
        "(-0.210471, 1.537820, 0.083598)",
        "(-0.213659, 1.547544, 0.093044)",
        "(-0.215849, 1.553100, 0.099827)",
        "(-0.217874, 1.557879, 0.106828)",
        "(-0.217874, 1.557879, 0.106828)",
        "(-0.219696, 1.561781, 0.114137)",
        "(-0.222168, 1.566538, 0.126207)",
        "(-0.223896, 1.568585, 0.134774)",
        "(-0.225472, 1.569631, 0.143767)",
        "(-0.225472, 1.569631, 0.143767)",
        "(-0.226884, 1.569262, 0.153663)",
        "(-0.228070, 1.567655, 0.164721)",
        "(-0.229597, 1.562557, 0.181926)",
        "(-0.230226, 1.557662, 0.193224)",
        "(-0.230226, 1.557662, 0.193224)",
        "(-0.230386, 1.552161, 0.203978)",
        "(-0.229891, 1.545511, 0.213726)",
        "(-0.228564, 1.534363, 0.226279)",
        "(-0.227700, 1.526060, 0.232852)",
        "(-0.227700, 1.526060, 0.232852)",
        "(-0.226974, 1.517425, 0.238017)",
        "(-0.225689, 1.503564, 0.243775)",
        "(-0.224686, 1.493459, 0.245949)",
        "(-0.224150, 1.482855, 0.247411)",
        "(-0.224150, 1.482855, 0.247411)",
        "(-0.224033, 1.471204, 0.247786)",
        "(-0.224583, 1.452245, 0.247558)",
        "(-0.224560, 1.439361, 0.246653)",
        "(-0.224436, 1.425732, 0.244610)",
        "(-0.224436, 1.425732, 0.244610)",
        "(-0.224211, 1.412129, 0.241916)",
        "(-0.223731, 1.392969, 0.236364)",
        "(-0.223132, 1.380872, 0.231289)",
        "(-0.221809, 1.369453, 0.224840)",
        "(-0.221809, 1.369453, 0.224840)",
        "(-0.219950, 1.359092, 0.217262)",
        "(-0.217316, 1.346152, 0.203302)",
        "(-0.215208, 1.338757, 0.192858)",
        "(-0.212204, 1.333180, 0.181724)",
        "(-0.212204, 1.333180, 0.181724)",
        "(-0.209371, 1.329376, 0.169677)",
        "(-0.205830, 1.326656, 0.150174)",
        "(-0.203781, 1.326806, 0.137408)",
        "(-0.201844, 1.328854, 0.125318)",
        "(-0.201844, 1.328854, 0.125318)",
        "(-0.200646, 1.332038, 0.113390)",
        "(-0.198457, 1.337816, 0.095912)",
        "(-0.196623, 1.341614, 0.084573)",
        "(-0.193880, 1.345433, 0.074424)",
        "(-0.193880, 1.345433, 0.074424)",
        "(-0.190799, 1.349724, 0.065016)",
        "(-0.187279, 1.358512, 0.052399)",
        "(-0.186451, 1.366851, 0.045392)",
        "(-0.186451, 1.366851, 0.045392)",
        "(-0.186716, 1.377285, 0.039756)",
        "(-0.187557, 1.389219, 0.035513)",
        "(-0.189652, 1.408841, 0.031497)",
        "(-0.190879, 1.423012, 0.030796)",
        "(-0.192144, 1.436580, 0.031516)",
        "(-0.192144, 1.436580, 0.031516)",
        "(-0.193300, 1.450338, 0.033424)",
        "(-0.196195, 1.470683, 0.038528)",
        "(-0.198695, 1.483879, 0.043521)",
        "(-0.201135, 1.496422, 0.049517)",
        "(-0.201135, 1.496422, 0.049517)",
        "(-0.203457, 1.507677, 0.056183)",
        "(-0.206522, 1.522501, 0.067373)",
        "(-0.208563, 1.530893, 0.075374)",
        "(-0.210595, 1.538128, 0.083642)",
        "(-0.210595, 1.538128, 0.083642)",
        "(-0.212818, 1.544262, 0.092036)",
        "(-0.216316, 1.551693, 0.105126)",
        "(-0.218653, 1.555240, 0.114049)",
        "(-0.220887, 1.557286, 0.123029)",
        "(-0.220887, 1.557286, 0.123029)",
        "(-0.222962, 1.557635, 0.132020)",
        "(-0.226011, 1.554109, 0.144664)",
        "(-0.227889, 1.548558, 0.151900)",
        "(-0.228803, 1.541050, 0.158385)",
        "(-0.228803, 1.541050, 0.158385)",
        "(-0.228353, 1.531670, 0.163584)",
        "(-0.226174, 1.515354, 0.170527)",
        "(-0.224628, 1.504340, 0.175575)",
        "(-0.223449, 1.493455, 0.181050)",
        "(-0.223449, 1.493455, 0.181050)",
        "(-0.221412, 1.477350, 0.189326)",
        "(-0.218741, 1.460595, 0.197774)",
        "(-0.217573, 1.454824, 0.200451)",
        "(-0.215793, 1.443506, 0.205481)",
        "(-0.215793, 1.443506, 0.205481)",
        "(-0.213934, 1.432319, 0.209924)",
        "(-0.210812, 1.415449, 0.214899)",
        "(-0.208628, 1.403947, 0.216973)",
        "(-0.207162, 1.392435, 0.217044)",
        "(-0.207162, 1.392435, 0.217044)",
        "(-0.206190, 1.380786, 0.215267)",
        "(-0.206135, 1.363339, 0.206520)",
        "(-0.206077, 1.352600, 0.198978)",
        "(-0.206206, 1.342992, 0.190562)",
        "(-0.206206, 1.342992, 0.190562)",
        "(-0.206046, 1.334435, 0.181927)",
        "(-0.205280, 1.323842, 0.168457)",
        "(-0.205018, 1.318375, 0.158941)",
        "(-0.204730, 1.314090, 0.148767)",
        "(-0.204730, 1.314090, 0.148767)",
        "(-0.204332, 1.310790, 0.138088)",
        "(-0.203504, 1.308449, 0.127375)",
        "(-0.202272, 1.307565, 0.111767)",
        "(-0.202272, 1.307565, 0.111767)",
        "(-0.201370, 1.308719, 0.101967)",
        "(-0.200443, 1.311208, 0.092710)",
        "(-0.199809, 1.315540, 0.084210)",
        "(-0.199441, 1.325066, 0.072860)",
        "(-0.199782, 1.333479, 0.066304)",
        "(-0.199782, 1.333479, 0.066304)",
        "(-0.200915, 1.343436, 0.060461)",
        "(-0.204029, 1.360943, 0.053259)",
        "(-0.206347, 1.373275, 0.049483)",
        "(-0.208433, 1.385680, 0.046681)",
        "(-0.208433, 1.385680, 0.046681)",
        "(-0.209612, 1.397803, 0.045183)",
        "(-0.210941, 1.415604, 0.044377)",
        "(-0.211563, 1.427234, 0.045109)",
        "(-0.211917, 1.438304, 0.046635)",
        "(-0.211917, 1.438304, 0.046635)",
        "(-0.211625, 1.448658, 0.048972)",
        "(-0.210859, 1.462811, 0.053089)",
        "(-0.210288, 1.471429, 0.056257)",
        "(-0.210089, 1.479063, 0.059602)",
        "(-0.210089, 1.479063, 0.059602)",
        "(-0.209794, 1.485932, 0.062991)",
        "(-0.209370, 1.494198, 0.067758)",
        "(-0.209105, 1.498737, 0.070871)",
        "(-0.208948, 1.502486, 0.073868)",
        "(-0.208948, 1.502486, 0.073868)",
        "(-0.208972, 1.505461, 0.076549)",
        "(-0.209146, 1.508708, 0.080196)",
        "(-0.209294, 1.510302, 0.082562)",
        "(-0.209299, 1.511344, 0.084781)",
        "(-0.209299, 1.511344, 0.084781)",
        "(-0.208993, 1.511925, 0.086845)",
        "(-0.208412, 1.512147, 0.089465)",
        "(-0.207872, 1.511914, 0.090931)",
        "(-0.207263, 1.511480, 0.092205)",
        "(-0.207263, 1.511480, 0.092205)",
        "(-0.206308, 1.510602, 0.093599)",
        "(-0.205618, 1.510067, 0.094391)",
        "(-0.204974, 1.509548, 0.094899)",
        "(-0.204299, 1.509054, 0.095316)",
        "(-0.204299, 1.509054, 0.095316)",
        "(-0.203750, 1.508619, 0.095591)",
        "(-0.203094, 1.507988, 0.095726)",
        "(-0.202940, 1.507793, 0.095648)",
        "(-0.202470, 1.507322, 0.095472)",
        "(-0.202470, 1.507322, 0.095472)",
        "(-0.202025, 1.506976, 0.095214)",
        "(-0.200760, 1.506200, 0.094428)",
        "(-0.200235, 1.505998, 0.093950)",
        "(-0.199965, 1.505939, 0.093600)",
        "(-0.199965, 1.505939, 0.093600)",
        "(-0.199436, 1.505743, 0.092850)",
        "(-0.198912, 1.505598, 0.092260)",
        "(-0.198546, 1.505448, 0.091819)",
        "(-0.198129, 1.505259, 0.091418)",
        "(-0.197920, 1.505209, 0.091303)",
        "(-0.197920, 1.505209, 0.091303)",
        "(-0.196738, 1.504927, 0.091128)",
        "(-0.196075, 1.504796, 0.091244)",
        "(-0.196075, 1.504796, 0.091244)",
        "(-0.195454, 1.504727, 0.091414)",
        "(-0.195094, 1.504678, 0.091643)",
        "(-0.193949, 1.504493, 0.092453)",
        "(-0.193265, 1.504361, 0.093093)",
        "(-0.192621, 1.504135, 0.093805)",
        "(-0.192621, 1.504135, 0.093805)",
        "(-0.191804, 1.503891, 0.094485)",
        "(-0.190378, 1.503237, 0.095441)",
        "(-0.189624, 1.502727, 0.096155)",
        "(-0.188992, 1.502247, 0.096749)",
        "(-0.188992, 1.502247, 0.096749)",
        "(-0.188179, 1.501676, 0.097060)",
        "(-0.186908, 1.500644, 0.097295)",
        "(-0.186227, 1.499931, 0.097499)",
        "(-0.185706, 1.499206, 0.097893)",
        "(-0.185706, 1.499206, 0.097893)",
        "(-0.185147, 1.498296, 0.098731)",
        "(-0.184100, 1.495862, 0.100806)",
        "(-0.183274, 1.493041, 0.102759)",
        "(-0.182196, 1.488893, 0.105160)",
        "(-0.182196, 1.488893, 0.105160)",
        "(-0.180790, 1.483467, 0.107758)",
        "(-0.178142, 1.473070, 0.111230)",
        "(-0.175936, 1.464482, 0.113067)",
        "(-0.173688, 1.455477, 0.114646)",
        "(-0.173688, 1.455477, 0.114646)",
        "(-0.171451, 1.445976, 0.116041)",
        "(-0.168173, 1.431492, 0.117516)",
        "(-0.165995, 1.421815, 0.117807)",
        "(-0.164156, 1.412400, 0.117640)",
        "(-0.164156, 1.412400, 0.117640)",
        "(-0.162783, 1.403595, 0.117027)",
        "(-0.161678, 1.391287, 0.114761)",
        "(-0.161289, 1.383433, 0.111692)",
        "(-0.160679, 1.375896, 0.107200)",
        "(-0.160679, 1.375896, 0.107200)",
        "(-0.159968, 1.369042, 0.101586)",
        "(-0.159043, 1.361441, 0.091254)",
        "(-0.158521, 1.358961, 0.084094)",
        "(-0.158284, 1.359710, 0.076847)",
        "(-0.158284, 1.359710, 0.076847)",
        "(-0.158535, 1.362737, 0.069593)",
        "(-0.159941, 1.372077, 0.059597)",
        "(-0.161354, 1.380965, 0.054078)",
        "(-0.162906, 1.391236, 0.049503)",
        "(-0.162906, 1.391236, 0.049503)",
        "(-0.164572, 1.402308, 0.045885)",
        "(-0.167527, 1.419628, 0.042377)",
        "(-0.169642, 1.431139, 0.041268)",
        "(-0.171711, 1.442354, 0.041093)",
        "(-0.171711, 1.442354, 0.041093)",
        "(-0.173828, 1.453201, 0.041880)",
        "(-0.176081, 1.463470, 0.043581)",
        "(-0.179895, 1.477705, 0.047680)",
        "(-0.182574, 1.486311, 0.051179)",
        "(-0.182574, 1.486311, 0.051179)",
        "(-0.185202, 1.494134, 0.055311)",
        "(-0.188805, 1.504507, 0.062763)",
        "(-0.190823, 1.510410, 0.068289)",
        "(-0.192450, 1.515493, 0.074261)",
        "(-0.192450, 1.515493, 0.074261)",
        "(-0.193794, 1.519870, 0.080632)",
        "(-0.195155, 1.525073, 0.090747)",
        "(-0.195547, 1.527771, 0.097800)",
        "(-0.195755, 1.529469, 0.105005)",
        "(-0.195755, 1.529469, 0.105005)",
        "(-0.195869, 1.530497, 0.112303)",
        "(-0.195751, 1.530608, 0.123458)",
        "(-0.195303, 1.529681, 0.130851)",
        "(-0.194470, 1.527874, 0.138005)",
        "(-0.194470, 1.527874, 0.138005)",
        "(-0.193392, 1.525280, 0.144752)",
        "(-0.191087, 1.519658, 0.153637)",
        "(-0.189152, 1.514861, 0.158812)",
        "(-0.187149, 1.509238, 0.163471)",
        "(-0.187149, 1.509238, 0.163471)",
        "(-0.185154, 1.502836, 0.167470)",
        "(-0.182396, 1.492253, 0.172203)",
        "(-0.180883, 1.484542, 0.174625)",
        "(-0.180883, 1.484542, 0.174625)",
        "(-0.179516, 1.476156, 0.176519)",
        "(-0.177926, 1.467312, 0.178013)",
        "(-0.174470, 1.453064, 0.179587)",
        "(-0.171731, 1.442690, 0.179903)",
        "(-0.169133, 1.431853, 0.179404)",
        "(-0.169133, 1.431853, 0.179404)",
        "(-0.166738, 1.420705, 0.177993)",
        "(-0.162917, 1.403463, 0.174336)",
        "(-0.160648, 1.392192, 0.170917)",
        "(-0.158763, 1.381673, 0.166545)",
        "(-0.158763, 1.381673, 0.166545)",
        "(-0.157108, 1.371880, 0.161118)",
        "(-0.155182, 1.358837, 0.151021)",
        "(-0.154226, 1.351452, 0.143423)",
        "(-0.153637, 1.345373, 0.135493)",
        "(-0.153637, 1.345373, 0.135493)",
        "(-0.153403, 1.340695, 0.127275)",
        "(-0.153749, 1.336310, 0.114688)",
        "(-0.153956, 1.334702, 0.106591)",
        "(-0.153834, 1.334141, 0.099098)",
        "(-0.153834, 1.334141, 0.099098)",
        "(-0.153602, 1.334499, 0.091885)",
        "(-0.153401, 1.337328, 0.081882)",
        "(-0.153335, 1.340660, 0.075854)",
        "(-0.153331, 1.345468, 0.070540)",
        "(-0.153344, 1.348488, 0.068114)",
        "(-0.153344, 1.348488, 0.068114)",
        "(-0.154246, 1.362505, 0.059243)",
        "(-0.155454, 1.371232, 0.055554)",
        "(-0.156897, 1.380628, 0.052333)",
        "(-0.156897, 1.380628, 0.052333)",
        "(-0.158687, 1.390569, 0.049563)",
        "(-0.162139, 1.406183, 0.046069)",
        "(-0.164851, 1.416858, 0.044324)",
        "(-0.164851, 1.416858, 0.044324)",
        "(-0.167604, 1.427443, 0.042835)",
        "(-0.170526, 1.438002, 0.041991)",
        "(-0.174994, 1.453602, 0.041790)",
        "(-0.178068, 1.463552, 0.042321)",
        "(-0.178068, 1.463552, 0.042321)",
        "(-0.181287, 1.473283, 0.043475)",
        "(-0.184744, 1.482621, 0.045146)",
        "(-0.189924, 1.495875, 0.048704)",
        "(-0.193153, 1.503971, 0.051859)",
        "(-0.193153, 1.503971, 0.051859)",
        "(-0.196174, 1.511680, 0.055552)",
        "(-0.198996, 1.518764, 0.060038)",
        "(-0.203137, 1.528401, 0.067813)",
        "(-0.205733, 1.534104, 0.073735)",
        "(-0.208216, 1.539226, 0.080275)",
        "(-0.208216, 1.539226, 0.080275)",
        "(-0.210508, 1.543704, 0.087395)",
        "(-0.213173, 1.548861, 0.098911)",
        "(-0.214396, 1.551137, 0.106797)",
        "(-0.215283, 1.552475, 0.114771)",
        "(-0.215283, 1.552475, 0.114771)",
        "(-0.215891, 1.552976, 0.122685)",
        "(-0.216085, 1.552597, 0.130212)",
        "(-0.215350, 1.550263, 0.140231)",
        "(-0.214371, 1.547537, 0.145717)",
        "(-0.214371, 1.547537, 0.145717)",
        "(-0.213400, 1.544140, 0.150590)",
        "(-0.211504, 1.537191, 0.156776)",
        "(-0.209538, 1.531498, 0.160508)",
        "(-0.206764, 1.524651, 0.163748)",
        "(-0.206764, 1.524651, 0.163748)",
        "(-0.203138, 1.516505, 0.166793)",
        "(-0.197405, 1.502622, 0.171256)",
        "(-0.194046, 1.492689, 0.173867)",
        "(-0.191195, 1.482572, 0.176269)",
        "(-0.191195, 1.482572, 0.176269)",
        "(-0.188698, 1.472203, 0.178408)",
        "(-0.185181, 1.455942, 0.180777)",
        "(-0.183351, 1.444933, 0.181613)",
        "(-0.182079, 1.433927, 0.181440)",
        "(-0.182079, 1.433927, 0.181440)",
        "(-0.180977, 1.423132, 0.180256)",
        "(-0.179067, 1.408422, 0.176405)",
        "(-0.177018, 1.399497, 0.172359)",
        "(-0.174269, 1.391220, 0.167243)",
        "(-0.174269, 1.391220, 0.167243)",
        "(-0.171009, 1.383742, 0.161483)",
        "(-0.166180, 1.373916, 0.151532)",
        "(-0.163273, 1.368068, 0.144014)",
        "(-0.160547, 1.362661, 0.136139)",
        "(-0.160547, 1.362661, 0.136139)",
        "(-0.157979, 1.357915, 0.128090)",
        "(-0.154692, 1.352775, 0.115575)",
        "(-0.152967, 1.350880, 0.106953)",
        "(-0.151949, 1.351164, 0.098167)",
        "(-0.151949, 1.351164, 0.098167)",
        "(-0.151302, 1.352497, 0.089416)",
        "(-0.151436, 1.358336, 0.076598)",
        "(-0.152117, 1.364064, 0.068449)",
        "(-0.153289, 1.371078, 0.060889)",
        "(-0.153289, 1.371078, 0.060889)",
        "(-0.154975, 1.379258, 0.054045)",
        "(-0.158573, 1.393475, 0.045767)",
        "(-0.161254, 1.403698, 0.041715)",
        "(-0.164146, 1.414280, 0.038842)",
        "(-0.164146, 1.414280, 0.038842)",
        "(-0.167294, 1.424955, 0.037104)",
        "(-0.172601, 1.440766, 0.036353)",
        "(-0.176670, 1.451083, 0.037495)",
        "(-0.180741, 1.461293, 0.039238)",
        "(-0.180741, 1.461293, 0.039238)",
        "(-0.184946, 1.471154, 0.042532)",
        "(-0.190493, 1.484904, 0.050557)",
        "(-0.193547, 1.492965, 0.057413)",
        "(-0.193547, 1.492965, 0.057413)",
        "(-0.196550, 1.500496, 0.065372)",
        "(-0.199522, 1.507287, 0.074197)",
        "(-0.203442, 1.515600, 0.088157)",
        "(-0.205327, 1.520137, 0.097645)",
        "(-0.206542, 1.523921, 0.107375)",
        "(-0.206542, 1.523921, 0.107375)",
        "(-0.207229, 1.526942, 0.117078)",
        "(-0.207791, 1.529894, 0.131542)",
        "(-0.207620, 1.530947, 0.141361)",
        "(-0.207037, 1.531346, 0.150886)",
        "(-0.207037, 1.531346, 0.150886)",
        "(-0.206482, 1.531210, 0.159753)",
        "(-0.205105, 1.529773, 0.171603)",
        "(-0.204216, 1.527599, 0.178550)",
        "(-0.203295, 1.524243, 0.184533)",
        "(-0.203295, 1.524243, 0.184533)",
        "(-0.202484, 1.519793, 0.189549)",
        "(-0.201224, 1.510175, 0.194952)",
        "(-0.199980, 1.501427, 0.197036)",
        "(-0.198886, 1.491694, 0.198615)",
        "(-0.198886, 1.491694, 0.198615)",
        "(-0.197760, 1.480315, 0.198959)",
        "(-0.195875, 1.462048, 0.198240)",
        "(-0.194176, 1.449322, 0.197213)",
        "(-0.192277, 1.436436, 0.195752)",
        "(-0.192277, 1.436436, 0.195752)",
        "(-0.190389, 1.423726, 0.193897)",
        "(-0.187709, 1.405121, 0.190020)",
        "(-0.185695, 1.392757, 0.186535)",
        "(-0.183287, 1.380291, 0.182484)",
        "(-0.183287, 1.380291, 0.182484)",
        "(-0.180762, 1.368382, 0.178081)",
        "(-0.177545, 1.352551, 0.171029)",
        "(-0.175636, 1.343156, 0.165701)",
        "(-0.173926, 1.334656, 0.159407)",
        "(-0.173926, 1.334656, 0.159407)",
        "(-0.172699, 1.327312, 0.152069)",
        "(-0.171670, 1.318946, 0.139233)",
        "(-0.171352, 1.314981, 0.129800)",
        "(-0.171102, 1.312289, 0.120122)",
        "(-0.171102, 1.312289, 0.120122)",
        "(-0.170857, 1.310867, 0.110326)",
        "(-0.170990, 1.311825, 0.096222)",
        "(-0.171366, 1.314843, 0.087736)",
        "(-0.171858, 1.319571, 0.079832)",
        "(-0.171858, 1.319571, 0.079832)",
        "(-0.172395, 1.325733, 0.072453)",
        "(-0.173009, 1.337773, 0.062794)",
        "(-0.173434, 1.347645, 0.057398)",
        "(-0.174004, 1.359000, 0.052930)",
        "(-0.174004, 1.359000, 0.052930)",
        "(-0.174883, 1.371488, 0.049380)",
        "(-0.176863, 1.391801, 0.045792)",
        "(-0.178797, 1.405960, 0.044381)",
        "(-0.181146, 1.420413, 0.043902)",
        "(-0.181146, 1.420413, 0.043902)",
        "(-0.184116, 1.434920, 0.044333)",
        "(-0.188928, 1.456277, 0.046884)",
        "(-0.192322, 1.469749, 0.049507)",
        "(-0.195761, 1.482384, 0.052797)",
        "(-0.195761, 1.482384, 0.052797)",
        "(-0.199132, 1.494209, 0.056729)",
        "(-0.204256, 1.510229, 0.063951)",
        "(-0.207520, 1.519736, 0.069470)",
        "(-0.207520, 1.519736, 0.069470)",
        "(-0.210469, 1.528050, 0.075737)",
        "(-0.213115, 1.535058, 0.082502)",
        "(-0.216279, 1.544145, 0.093129)",
        "(-0.217686, 1.548725, 0.100598)",
        "(-0.218515, 1.552334, 0.108383)",
        "(-0.218515, 1.552334, 0.108383)",
        "(-0.218985, 1.555049, 0.116414)",
        "(-0.218904, 1.557068, 0.128799)",
        "(-0.218316, 1.557140, 0.137339)",
        "(-0.217553, 1.556449, 0.146121)",
        "(-0.217553, 1.556449, 0.146121)",
        "(-0.216712, 1.555084, 0.155046)",
        "(-0.215204, 1.551389, 0.168202)",
        "(-0.213758, 1.547748, 0.176561)",
        "(-0.212147, 1.543477, 0.184504)",
        "(-0.212147, 1.543477, 0.184504)",
        "(-0.210374, 1.538144, 0.191662)",
        "(-0.207871, 1.528111, 0.201059)",
        "(-0.206395, 1.520058, 0.206322)",
        "(-0.205792, 1.515385, 0.208413)",
        "(-0.205792, 1.515385, 0.208413)",
        "(-0.203648, 1.501476, 0.214700)",
        "(-0.200853, 1.486143, 0.219151)",
        "(-0.198712, 1.475483, 0.221530)",
        "(-0.196511, 1.464639, 0.223514)",
        "(-0.196511, 1.464639, 0.223514)",
        "(-0.194326, 1.453478, 0.225148)",
        "(-0.191607, 1.436414, 0.226200)",
        "(-0.190178, 1.425076, 0.226319)",
        "(-0.188966, 1.413810, 0.225750)",
        "(-0.188966, 1.413810, 0.225750)",
        "(-0.187577, 1.402245, 0.224221)",
        "(-0.184482, 1.384207, 0.220015)",
        "(-0.181739, 1.372051, 0.216153)",
        "(-0.178544, 1.359522, 0.210391)",
        "(-0.178544, 1.359522, 0.210391)",
        "(-0.175251, 1.346829, 0.202212)",
        "(-0.172072, 1.334090, 0.190628)",
        "(-0.167779, 1.316788, 0.170372)",
        "(-0.165635, 1.307717, 0.156359)",
        "(-0.165635, 1.307717, 0.156359)",
        "(-0.164349, 1.300980, 0.142438)",
        "(-0.162708, 1.295388, 0.122836)",
        "(-0.162106, 1.295269, 0.111071)",
        "(-0.162041, 1.298192, 0.100335)",
        "(-0.162041, 1.298192, 0.100335)",
        "(-0.161982, 1.302699, 0.090269)",
        "(-0.161993, 1.309233, 0.080827)",
        "(-0.162117, 1.322151, 0.068171)",
        "(-0.162036, 1.332239, 0.060645)",
        "(-0.162036, 1.332239, 0.060645)",
        "(-0.161337, 1.349714, 0.051265)",
        "(-0.160781, 1.362230, 0.046030)",
        "(-0.160021, 1.375710, 0.042192)",
        "(-0.159695, 1.389988, 0.039528)",
        "(-0.159695, 1.389988, 0.039528)",
        "(-0.159731, 1.404811, 0.038162)",
        "(-0.160037, 1.427497, 0.038969)",
        "(-0.160516, 1.442557, 0.040952)",
        "(-0.162109, 1.457544, 0.044647)",
        "(-0.162109, 1.457544, 0.044647)",
        "(-0.164382, 1.472378, 0.049125)",
        "(-0.169265, 1.493465, 0.058329)",
        "(-0.172903, 1.506228, 0.065309)",
        "(-0.176774, 1.517833, 0.072753)",
        "(-0.176774, 1.517833, 0.072753)",
        "(-0.180904, 1.528443, 0.080815)",
        "(-0.185159, 1.537922, 0.089502)",
        "(-0.191456, 1.549895, 0.103459)",
        "(-0.191456, 1.549895, 0.103459)",
        "(-0.195046, 1.556194, 0.113188)",
        "(-0.198209, 1.561565, 0.123020)",
        "(-0.201110, 1.565378, 0.132989)",
        "(-0.205685, 1.568565, 0.147918)",
        "(-0.205685, 1.568565, 0.147918)",
        "(-0.208870, 1.568893, 0.157277)",
        "(-0.211566, 1.567562, 0.165572)",
        "(-0.214524, 1.563298, 0.176536)",
        "(-0.216185, 1.559144, 0.183410)",
        "(-0.217403, 1.553249, 0.190320)",
        "(-0.217403, 1.553249, 0.190320)",
        "(-0.217306, 1.546535, 0.196568)",
        "(-0.216381, 1.538792, 0.202456)",
        "(-0.213167, 1.525215, 0.210396)",
        "(-0.210129, 1.514760, 0.215294)",
        "(-0.210129, 1.514760, 0.215294)",
        "(-0.206825, 1.503435, 0.219822)",
        "(-0.201292, 1.484808, 0.225336)",
        "(-0.197401, 1.471142, 0.227910)",
        "(-0.193503, 1.456772, 0.229563)",
        "(-0.193503, 1.456772, 0.229563)",
        "(-0.190023, 1.441868, 0.229660)",
        "(-0.186902, 1.426646, 0.228375)",
        "(-0.182363, 1.403470, 0.223706)",
        "(-0.179477, 1.388726, 0.218795)",
        "(-0.179477, 1.388726, 0.218795)",
        "(-0.176928, 1.374475, 0.212894)",
        "(-0.173098, 1.354679, 0.200988)",
        "(-0.170791, 1.342749, 0.191558)",
        "(-0.169013, 1.332061, 0.181027)",
        "(-0.169013, 1.332061, 0.181027)",
        "(-0.167433, 1.322374, 0.169638)",
        "(-0.166122, 1.313713, 0.157551)",
        "(-0.164648, 1.303699, 0.139117)",
        "(-0.163886, 1.298695, 0.126710)",
        "(-0.163886, 1.298695, 0.126710)",
        "(-0.162996, 1.294975, 0.114160)",
        "(-0.161947, 1.292165, 0.101859)",
        "(-0.161017, 1.291263, 0.084827)",
        "(-0.160788, 1.293476, 0.075072)",
        "(-0.160788, 1.293476, 0.075072)",
        "(-0.160686, 1.298006, 0.066679)",
        "(-0.160524, 1.304782, 0.059718)",
        "(-0.160208, 1.319127, 0.052017)",
        "(-0.160036, 1.330820, 0.048574)",
        "(-0.160036, 1.330820, 0.048574)",
        "(-0.160190, 1.343819, 0.046304)",
        "(-0.160412, 1.357738, 0.045069)",
        "(-0.161635, 1.380057, 0.044959)",
        "(-0.162980, 1.395722, 0.045878)",
        "(-0.162980, 1.395722, 0.045878)",
        "(-0.164392, 1.411553, 0.047420)",
        "(-0.166050, 1.434910, 0.050479)",
        "(-0.166801, 1.449680, 0.053061)",
        "(-0.167194, 1.463598, 0.056292)",
        "(-0.167442, 1.470337, 0.058357)",
        "(-0.167442, 1.470337, 0.058357)",
        "(-0.167642, 1.495951, 0.067972)",
        "(-0.167738, 1.507230, 0.073888)",
        "(-0.168175, 1.517756, 0.080462)",
        "(-0.168175, 1.517756, 0.080462)",
        "(-0.168990, 1.527383, 0.087747)",
        "(-0.170150, 1.536011, 0.095718)",
        "(-0.172950, 1.546698, 0.108651)",
        "(-0.175155, 1.552467, 0.117648)",
        "(-0.175155, 1.552467, 0.117648)",
        "(-0.177138, 1.557058, 0.126731)",
        "(-0.178847, 1.560431, 0.135743)",
        "(-0.180841, 1.563288, 0.149006)",
        "(-0.180841, 1.563288, 0.149006)",
        "(-0.182115, 1.563974, 0.157494)",
        "(-0.183297, 1.563791, 0.165699)",
        "(-0.184277, 1.562252, 0.177742)",
        "(-0.184512, 1.560505, 0.185731)",
        "(-0.184387, 1.558137, 0.193487)",
        "(-0.184387, 1.558137, 0.193487)",
        "(-0.183783, 1.555033, 0.200988)",
        "(-0.182526, 1.548846, 0.211612)",
        "(-0.181537, 1.543628, 0.218085)",
        "(-0.180495, 1.537255, 0.223987)",
        "(-0.180495, 1.537255, 0.223987)",
        "(-0.179442, 1.529735, 0.229016)",
        "(-0.177573, 1.516518, 0.234127)",
        "(-0.176038, 1.506704, 0.236120)",
        "(-0.176038, 1.506704, 0.236120)",
        "(-0.174043, 1.496024, 0.236864)",
        "(-0.171670, 1.484779, 0.236157)",
        "(-0.167867, 1.467754, 0.232092)",
        "(-0.165205, 1.456609, 0.228341)",
        "(-0.162604, 1.445628, 0.222837)",
        "(-0.162604, 1.445628, 0.222837)",
        "(-0.160496, 1.435053, 0.215901)",
        "(-0.158836, 1.420532, 0.202784)",
        "(-0.158898, 1.412486, 0.192726)",
        "(-0.159667, 1.405505, 0.182072)",
        "(-0.159667, 1.405505, 0.182072)",
        "(-0.160314, 1.399195, 0.170716)",
        "(-0.159683, 1.390440, 0.152707)",
        "(-0.158627, 1.385265, 0.140459)",
        "(-0.158627, 1.385265, 0.140459)",
        "(-0.157530, 1.380755, 0.128084)",
        "(-0.156231, 1.376897, 0.115659)",
        "(-0.154154, 1.373191, 0.097983)",
        "(-0.153332, 1.372361, 0.086979)",
        "(-0.153332, 1.372361, 0.086979)",
        "(-0.153218, 1.373126, 0.076774)",
        "(-0.153605, 1.375553, 0.067645)",
        "(-0.155051, 1.382668, 0.056225)",
        "(-0.156919, 1.389136, 0.049555)",
        "(-0.159402, 1.397068, 0.043997)",
        "(-0.159402, 1.397068, 0.043997)",
        "(-0.162303, 1.405764, 0.039247)",
        "(-0.166450, 1.420518, 0.034270)",
        "(-0.168974, 1.430714, 0.031713)",
        "(-0.168974, 1.430714, 0.031713)",
        "(-0.171374, 1.441350, 0.030140)",
        "(-0.173625, 1.452294, 0.029590)",
        "(-0.176695, 1.469102, 0.030667)",
        "(-0.178943, 1.480179, 0.032368)",
        "(-0.178943, 1.480179, 0.032368)",
        "(-0.181419, 1.491083, 0.034786)",
        "(-0.183951, 1.501872, 0.038410)",
        "(-0.188266, 1.517381, 0.045558)",
        "(-0.191364, 1.527356, 0.051272)",
        "(-0.194450, 1.537111, 0.058327)",
        "(-0.194450, 1.537111, 0.058327)",
        "(-0.197411, 1.546588, 0.066561)",
        "(-0.201627, 1.559378, 0.080234)",
        "(-0.204182, 1.566861, 0.090102)",
        "(-0.204182, 1.566861, 0.090102)",
        "(-0.206195, 1.573449, 0.100723)",
        "(-0.207869, 1.579181, 0.111906)",
        "(-0.210289, 1.585297, 0.128449)",
        "(-0.211529, 1.587733, 0.139219)",
        "(-0.211529, 1.587733, 0.139219)",
        "(-0.212682, 1.589118, 0.150011)",
        "(-0.213846, 1.589392, 0.160633)",
        "(-0.214891, 1.587983, 0.176021)",
        "(-0.214957, 1.585865, 0.185776)",
        "(-0.214957, 1.585865, 0.185776)",
        "(-0.214518, 1.582736, 0.195016)",
        "(-0.213852, 1.578367, 0.203583)",
        "(-0.212693, 1.570196, 0.215108)",
        "(-0.212693, 1.570196, 0.215108)",
        "(-0.211592, 1.563664, 0.222200)",
        "(-0.210043, 1.556039, 0.228644)",
        "(-0.207971, 1.547362, 0.234372)",
        "(-0.203919, 1.532301, 0.241525)",
        "(-0.200659, 1.521136, 0.245321)",
        "(-0.200659, 1.521136, 0.245321)",
        "(-0.197040, 1.509075, 0.248666)",
        "(-0.193229, 1.496282, 0.251219)",
        "(-0.187764, 1.476465, 0.252813)",
        "(-0.184380, 1.462852, 0.252374)",
        "(-0.181391, 1.448918, 0.250927)",
        "(-0.181391, 1.448918, 0.250927)",
        "(-0.178763, 1.435166, 0.248191)",
        "(-0.175380, 1.415041, 0.240510)",
        "(-0.172773, 1.401184, 0.233343)",
        "(-0.170784, 1.388329, 0.225328)",
        "(-0.170784, 1.388329, 0.225328)",
        "(-0.169583, 1.375797, 0.216292)",
        "(-0.168265, 1.357899, 0.201047)",
        "(-0.167144, 1.346147, 0.189812)",
        "(-0.165596, 1.334866, 0.177948)",
        "(-0.165596, 1.334866, 0.177948)",
        "(-0.164043, 1.324961, 0.165905)",
        "(-0.162206, 1.313310, 0.147735)",
        "(-0.161240, 1.307154, 0.135004)",
        "(-0.160353, 1.302754, 0.122311)",
        "(-0.160353, 1.302754, 0.122311)",
        "(-0.159937, 1.301295, 0.110572)",
        "(-0.160130, 1.303962, 0.094416)",
        "(-0.160344, 1.308874, 0.084541)",
        "(-0.160660, 1.316280, 0.075580)",
        "(-0.160660, 1.316280, 0.075580)",
        "(-0.161166, 1.326081, 0.067576)",
        "(-0.162156, 1.344409, 0.057226)",
        "(-0.162700, 1.357983, 0.050955)",
        "(-0.163121, 1.372333, 0.044987)",
        "(-0.163121, 1.372333, 0.044987)",
        "(-0.163870, 1.395139, 0.037101)",
        "(-0.164702, 1.411024, 0.032615)",
        "(-0.165999, 1.427622, 0.029158)",
        "(-0.167477, 1.444225, 0.026454)",
        "(-0.167477, 1.444225, 0.026454)",
        "(-0.169166, 1.461083, 0.024665)",
        "(-0.172721, 1.486506, 0.023882)",
        "(-0.175506, 1.502901, 0.024139)",
        "(-0.177762, 1.518485, 0.025128)",
        "(-0.177762, 1.518485, 0.025128)",
        "(-0.179456, 1.533731, 0.026552)",
        "(-0.180771, 1.555009, 0.030822)",
        "(-0.182147, 1.568101, 0.034600)",
        "(-0.183838, 1.580259, 0.039384)",
        "(-0.183838, 1.580259, 0.039384)",
        "(-0.185621, 1.591133, 0.045100)",
        "(-0.188572, 1.604722, 0.055016)",
        "(-0.191046, 1.612061, 0.062311)",
        "(-0.193615, 1.618075, 0.070203)",
        "(-0.193615, 1.618075, 0.070203)",
        "(-0.196021, 1.622797, 0.078851)",
        "(-0.199254, 1.627872, 0.093655)",
        "(-0.201540, 1.629815, 0.104517)",
        "(-0.203712, 1.630536, 0.116083)",
        "(-0.203712, 1.630536, 0.116083)",
        "(-0.205627, 1.630196, 0.128148)",
        "(-0.208031, 1.627406, 0.147066)",
        "(-0.209474, 1.623837, 0.159763)",
        "(-0.210863, 1.618642, 0.172077)",
        "(-0.210863, 1.618642, 0.172077)",
        "(-0.211723, 1.611997, 0.183668)",
        "(-0.211951, 1.599158, 0.198953)",
        "(-0.211897, 1.588675, 0.207871)",
        "(-0.211897, 1.588675, 0.207871)",
        "(-0.211457, 1.569181, 0.219503)",
        "(-0.211457, 1.569181, 0.219503)",
        "(-0.210018, 1.538576, 0.232516)",
        "(-0.208747, 1.521352, 0.237759)",
        "(-0.208747, 1.521352, 0.237759)",
        "(-0.207085, 1.503059, 0.242415)",
        "(-0.205239, 1.483859, 0.246389)",
        "(-0.202387, 1.454182, 0.250403)",
        "(-0.200456, 1.433988, 0.252106)",
        "(-0.198183, 1.413336, 0.252967)",
        "(-0.197061, 1.402902, 0.252700)",
        "(-0.197061, 1.402902, 0.252700)",
        "(-0.194009, 1.362672, 0.249574)",
        "(-0.193250, 1.343687, 0.246054)",
        "(-0.192132, 1.325552, 0.241766)",
        "(-0.192132, 1.325552, 0.241766)",
        "(-0.190900, 1.308774, 0.237055)",
        "(-0.188601, 1.287056, 0.229225)",
        "(-0.186773, 1.274912, 0.223579)",
        "(-0.186773, 1.274912, 0.223579)",
        "(-0.184806, 1.264071, 0.217150)",
        "(-0.182738, 1.254424, 0.209667)",
        "(-0.179668, 1.242796, 0.196169)",
        "(-0.177443, 1.237042, 0.184843)",
        "(-0.177443, 1.237042, 0.184843)",
        "(-0.175289, 1.232818, 0.172246)",
        "(-0.173509, 1.231600, 0.158524)",
        "(-0.171581, 1.235201, 0.137390)",
        "(-0.170629, 1.241113, 0.123427)",
        "(-0.169676, 1.249602, 0.109945)",
        "(-0.169676, 1.249602, 0.109945)",
        "(-0.169079, 1.260718, 0.097234)",
        "(-0.168587, 1.281343, 0.080213)",
        "(-0.168361, 1.296882, 0.070219)",
        "(-0.168361, 1.296882, 0.070219)",
        "(-0.168430, 1.313574, 0.061499)",
        "(-0.168690, 1.331384, 0.054353)",
        "(-0.169619, 1.359869, 0.045871)",
        "(-0.169900, 1.378754, 0.041014)",
        "(-0.169900, 1.378754, 0.041014)",
        "(-0.169384, 1.397294, 0.037142)",
        "(-0.169135, 1.415695, 0.033999)",
        "(-0.169941, 1.443303, 0.031370)",
        "(-0.171884, 1.462021, 0.031551)",
        "(-0.171884, 1.462021, 0.031551)",
        "(-0.173776, 1.480271, 0.032377)",
        "(-0.175443, 1.497684, 0.034393)",
        "(-0.177614, 1.522232, 0.040136)",
        "(-0.179229, 1.537797, 0.045710)",
        "(-0.179229, 1.537797, 0.045710)",
        "(-0.180935, 1.552375, 0.052206)",
        "(-0.183006, 1.565938, 0.059719)",
        "(-0.187449, 1.583983, 0.072687)",
        "(-0.191297, 1.594599, 0.082306)",
        "(-0.191297, 1.594599, 0.082306)",
        "(-0.195967, 1.603782, 0.092866)",
        "(-0.200781, 1.611817, 0.103965)",
        "(-0.208025, 1.620582, 0.121426)",
        "(-0.212523, 1.624834, 0.133436)",
        "(-0.212523, 1.624834, 0.133436)",
        "(-0.216432, 1.627161, 0.145745)",
        "(-0.219969, 1.627658, 0.157860)",
        "(-0.223038, 1.626237, 0.169807)",
        "(-0.226481, 1.621667, 0.188221)",
        "(-0.226481, 1.621667, 0.188221)",
        "(-0.228301, 1.614779, 0.206707)",
        "(-0.228301, 1.614779, 0.206707)",
        "(-0.228425, 1.601115, 0.230053)",
        "(-0.227356, 1.592062, 0.241027)",
        "(-0.227356, 1.592062, 0.241027)",
        "(-0.225781, 1.582207, 0.251728)",
        "(-0.224136, 1.570685, 0.261672)",
        "(-0.222255, 1.557914, 0.271107)",
        "(-0.218067, 1.535432, 0.283987)",
        "(-0.218067, 1.535432, 0.283987)",
        "(-0.215111, 1.518872, 0.291597)",
        "(-0.212582, 1.501427, 0.298205)",
        "(-0.210331, 1.483245, 0.303891)",
        "(-0.207377, 1.455214, 0.310277)",
        "(-0.207377, 1.455214, 0.310277)",
        "(-0.206233, 1.436622, 0.312815)",
        "(-0.205770, 1.418334, 0.313633)",
        "(-0.205294, 1.400192, 0.312806)",
        "(-0.203947, 1.373214, 0.307446)",
        "(-0.203947, 1.373214, 0.307446)",
        "(-0.202712, 1.355520, 0.302233)",
        "(-0.201385, 1.338372, 0.294715)",
        "(-0.198625, 1.314046, 0.280316)",
        "(-0.196076, 1.298572, 0.269163)",
        "(-0.196076, 1.298572, 0.269163)",
        "(-0.192927, 1.284289, 0.256548)",
        "(-0.189738, 1.271514, 0.242801)",
        "(-0.186687, 1.260384, 0.226885)",
        "(-0.183030, 1.248149, 0.203581)",
        "(-0.183030, 1.248149, 0.203581)",
        "(-0.181601, 1.243117, 0.187219)",
        "(-0.180132, 1.240189, 0.170570)",
        "(-0.177297, 1.240654, 0.145385)",
        "(-0.175302, 1.243499, 0.129353)",
        "(-0.175302, 1.243499, 0.129353)",
        "(-0.173463, 1.249954, 0.114481)",
        "(-0.172469, 1.259547, 0.101239)",
        "(-0.171271, 1.271608, 0.089884)",
        "(-0.168834, 1.292789, 0.075649)",
        "(-0.168834, 1.292789, 0.075649)",
        "(-0.166329, 1.307858, 0.067634)",
        "(-0.163746, 1.323950, 0.060863)",
        "(-0.160560, 1.349898, 0.053078)",
        "(-0.158026, 1.367491, 0.048699)",
        "(-0.158026, 1.367491, 0.048699)",
        "(-0.155480, 1.384753, 0.044488)",
        "(-0.153929, 1.402960, 0.041429)",
        "(-0.153936, 1.422510, 0.039889)",
        "(-0.154724, 1.451453, 0.039318)",
        "(-0.154724, 1.451453, 0.039318)",
        "(-0.155089, 1.469783, 0.039368)",
        "(-0.156152, 1.488205, 0.040946)",
        "(-0.159587, 1.516602, 0.046432)",
        "(-0.162784, 1.535344, 0.051818)",
        "(-0.162784, 1.535344, 0.051818)",
        "(-0.166029, 1.553436, 0.058453)",
        "(-0.169272, 1.570464, 0.066159)",
        "(-0.172560, 1.586404, 0.074821)",
        "(-0.177589, 1.607965, 0.089547)",
        "(-0.177589, 1.607965, 0.089547)",
        "(-0.181160, 1.620471, 0.099950)",
        "(-0.185242, 1.631340, 0.110498)",
        "(-0.190059, 1.640771, 0.121323)",
        "(-0.197623, 1.652143, 0.138215)",
        "(-0.197623, 1.652143, 0.138215)",
        "(-0.202458, 1.657831, 0.149595)",
        "(-0.207042, 1.661735, 0.161237)",
        "(-0.211463, 1.663481, 0.173360)",
        "(-0.217770, 1.664282, 0.192034)",
        "(-0.221691, 1.662838, 0.204827)",
        "(-0.221691, 1.662838, 0.204827)",
        "(-0.225277, 1.659826, 0.217665)",
        "(-0.228291, 1.655362, 0.230354)",
        "(-0.231606, 1.645852, 0.248873)",
        "(-0.231606, 1.645852, 0.248873)",
        "(-0.232849, 1.637749, 0.260944)",
        "(-0.233502, 1.628398, 0.272601)",
        "(-0.233569, 1.617377, 0.283766)",
        "(-0.232655, 1.598781, 0.299730)",
        "(-0.232655, 1.598781, 0.299730)",
        "(-0.231424, 1.585072, 0.309480)",
        "(-0.228950, 1.561140, 0.321839)",
        "(-0.227577, 1.543956, 0.328898)",
        "(-0.226216, 1.525642, 0.334459)",
        "(-0.224744, 1.506536, 0.338753)",
        "(-0.224744, 1.506536, 0.338753)",
        "(-0.222832, 1.486480, 0.341804)",
        "(-0.220532, 1.465642, 0.343649)",
        "(-0.216435, 1.433902, 0.344417)",
        "(-0.216435, 1.433902, 0.344417)",
        "(-0.214047, 1.412752, 0.343368)",
        "(-0.210252, 1.381117, 0.338917)",
        "(-0.207715, 1.360266, 0.334750)",
        "(-0.205062, 1.339498, 0.328697)",
        "(-0.202279, 1.318960, 0.321075)",
        "(-0.202279, 1.318960, 0.321075)",
        "(-0.199089, 1.299110, 0.312016)",
        "(-0.195814, 1.280094, 0.301434)",
        "(-0.190761, 1.253675, 0.283596)",
        "(-0.190761, 1.253675, 0.283596)",
        "(-0.187181, 1.237760, 0.270560)",
        "(-0.183639, 1.224578, 0.256633)",
        "(-0.179944, 1.214047, 0.242518)",
        "(-0.174496, 1.203704, 0.220859)",
        "(-0.174496, 1.203704, 0.220859)",
        "(-0.171189, 1.201130, 0.206078)",
        "(-0.168191, 1.201731, 0.191132)",
        "(-0.165066, 1.205373, 0.176618)",
        "(-0.160363, 1.216531, 0.156417)",
        "(-0.160363, 1.216531, 0.156417)",
        "(-0.157358, 1.227045, 0.143872)",
        "(-0.154410, 1.240035, 0.131919)",
        "(-0.151378, 1.254264, 0.120470)",
        "(-0.147767, 1.279237, 0.104661)",
        "(-0.146374, 1.297084, 0.094790)",
        "(-0.146374, 1.297084, 0.094790)",
        "(-0.145582, 1.315856, 0.085578)",
        "(-0.144834, 1.334688, 0.076613)",
        "(-0.144515, 1.363469, 0.064039)",
        "(-0.144985, 1.383484, 0.057068)",
        "(-0.144985, 1.383484, 0.057068)",
        "(-0.145399, 1.403772, 0.051152)",
        "(-0.144423, 1.433377, 0.044689)",
        "(-0.143894, 1.452878, 0.042062)",
        "(-0.145736, 1.473430, 0.041978)",
        "(-0.145736, 1.473430, 0.041978)",
        "(-0.148369, 1.493718, 0.043503)",
        "(-0.150941, 1.512748, 0.046548)",
        "(-0.154585, 1.539059, 0.053244)",
        "(-0.157819, 1.555445, 0.059377)",
        "(-0.159939, 1.562806, 0.063330)",
        "(-0.159939, 1.562806, 0.063330)",
        "(-0.168266, 1.590262, 0.079739)",
        "(-0.172580, 1.601623, 0.089185)",
        "(-0.172580, 1.601623, 0.089185)",
        "(-0.176544, 1.611529, 0.099636)",
        "(-0.180515, 1.619994, 0.110554)",
        "(-0.186633, 1.629605, 0.128119)",
        "(-0.190714, 1.634910, 0.140530)",
        "(-0.190714, 1.634910, 0.140530)",
        "(-0.194717, 1.638610, 0.153638)",
        "(-0.198393, 1.641038, 0.166980)",
        "(-0.201662, 1.642017, 0.180597)",
        "(-0.206013, 1.641036, 0.201385)",
        "(-0.208303, 1.638494, 0.215301)",
        "(-0.208303, 1.638494, 0.215301)",
        "(-0.209817, 1.634235, 0.228832)",
        "(-0.210526, 1.628750, 0.241859)",
        "(-0.210727, 1.617666, 0.260192)",
        "(-0.210480, 1.608393, 0.271819)",
        "(-0.210480, 1.608393, 0.271819)",
        "(-0.209927, 1.597746, 0.282819)",
        "(-0.208088, 1.579017, 0.297484)",
        "(-0.205904, 1.564804, 0.306172)",
        "(-0.203311, 1.548849, 0.314263)",
        "(-0.203311, 1.548849, 0.314263)",
        "(-0.200465, 1.531744, 0.322056)",
        "(-0.196778, 1.505540, 0.332434)",
        "(-0.194091, 1.487990, 0.339210)",
        "(-0.191168, 1.469929, 0.345723)",
        "(-0.191168, 1.469929, 0.345723)",
        "(-0.188456, 1.451551, 0.351584)",
        "(-0.185473, 1.424646, 0.359535)",
        "(-0.184455, 1.407398, 0.364073)",
        "(-0.184455, 1.407398, 0.364073)",
        "(-0.183529, 1.390822, 0.367802)",
        "(-0.183046, 1.374617, 0.370369)",
        "(-0.182781, 1.358918, 0.371745)",
        "(-0.182498, 1.336492, 0.370350)",
        "(-0.182498, 1.336492, 0.370350)",
        "(-0.181930, 1.321934, 0.367398)",
        "(-0.181149, 1.307759, 0.362799)",
        "(-0.180309, 1.294083, 0.356451)",
        "(-0.177714, 1.274676, 0.344059)",
        "(-0.175418, 1.262384, 0.333480)",
        "(-0.175418, 1.262384, 0.333480)",
        "(-0.172764, 1.250967, 0.322161)",
        "(-0.169641, 1.240224, 0.309582)",
        "(-0.164888, 1.227081, 0.288243)",
        "(-0.161393, 1.219782, 0.272276)",
        "(-0.161393, 1.219782, 0.272276)",
        "(-0.157742, 1.213575, 0.255028)",
        "(-0.152743, 1.207734, 0.228531)",
        "(-0.149950, 1.205673, 0.210720)",
        "(-0.147371, 1.205588, 0.192782)",
        "(-0.147371, 1.205588, 0.192782)",
        "(-0.145347, 1.206935, 0.175328)",
        "(-0.143670, 1.212544, 0.150714)",
        "(-0.143108, 1.218337, 0.135755)",
        "(-0.142998, 1.225322, 0.121868)",
        "(-0.142998, 1.225322, 0.121868)",
        "(-0.142931, 1.233367, 0.109362)",
        "(-0.142944, 1.247460, 0.093475)",
        "(-0.142973, 1.258199, 0.084740)",
        "(-0.143046, 1.269775, 0.077030)",
        "(-0.143046, 1.269775, 0.077030)",
        "(-0.143078, 1.281879, 0.070034)",
        "(-0.142934, 1.301162, 0.060709)",
        "(-0.143211, 1.315168, 0.055349)",
        "(-0.144195, 1.330670, 0.051368)",
        "(-0.144195, 1.330670, 0.051368)",
        "(-0.145451, 1.347729, 0.049491)",
        "(-0.147239, 1.374449, 0.048866)",
        "(-0.148691, 1.393201, 0.050590)",
        "(-0.150558, 1.412294, 0.053789)",
        "(-0.150558, 1.412294, 0.053789)",
        "(-0.153228, 1.431627, 0.058354)",
        "(-0.157978, 1.460246, 0.067854)",
        "(-0.160806, 1.478435, 0.075572)",
        "(-0.163198, 1.495547, 0.084086)",
        "(-0.163198, 1.495547, 0.084086)",
        "(-0.165502, 1.511807, 0.093639)",
        "(-0.168116, 1.527140, 0.104159)",
        "(-0.172779, 1.548073, 0.121730)",
        "(-0.172779, 1.548073, 0.121730)",
        "(-0.176341, 1.560478, 0.134270)",
        "(-0.180470, 1.571418, 0.147238)",
        "(-0.184723, 1.580685, 0.160571)",
        "(-0.190914, 1.591409, 0.181383)",
        "(-0.190914, 1.591409, 0.181383)",
        "(-0.194925, 1.596252, 0.195523)",
        "(-0.198957, 1.599068, 0.209690)",
        "(-0.204264, 1.598711, 0.230472)",
        "(-0.206739, 1.595448, 0.243429)",
        "(-0.208612, 1.589842, 0.255359)",
        "(-0.208612, 1.589842, 0.255359)",
        "(-0.209731, 1.582174, 0.266373)",
        "(-0.210005, 1.567034, 0.281590)",
        "(-0.209463, 1.554736, 0.290474)",
        "(-0.208212, 1.541221, 0.298203)",
        "(-0.208212, 1.541221, 0.298203)",
        "(-0.206273, 1.526582, 0.304695)",
        "(-0.202707, 1.502485, 0.312820)",
        "(-0.201180, 1.485258, 0.316745)",
        "(-0.200248, 1.467429, 0.319349)",
        "(-0.199927, 1.458274, 0.319830)",
        "(-0.199927, 1.458274, 0.319830)",
        "(-0.197858, 1.421459, 0.319043)",
        "(-0.196784, 1.402862, 0.316176)",
        "(-0.195957, 1.384523, 0.311630)",
        "(-0.195957, 1.384523, 0.311630)",
        "(-0.195491, 1.366747, 0.305604)",
        "(-0.194101, 1.340834, 0.293247)",
        "(-0.192656, 1.324216, 0.282950)",
        "(-0.190853, 1.308673, 0.271248)",
        "(-0.190853, 1.308673, 0.271248)",
        "(-0.188796, 1.294503, 0.257841)",
        "(-0.185407, 1.274902, 0.236574)",
        "(-0.182849, 1.263453, 0.220951)",
        "(-0.180401, 1.253477, 0.204645)",
        "(-0.180401, 1.253477, 0.204645)",
        "(-0.178379, 1.245344, 0.188063)",
        "(-0.176147, 1.236822, 0.163194)",
        "(-0.174514, 1.233995, 0.147833)",
        "(-0.174514, 1.233995, 0.147833)",
        "(-0.172292, 1.235678, 0.127182)",
        "(-0.172292, 1.235678, 0.127182)",
        "(-0.169673, 1.244895, 0.101088)",
        "(-0.168535, 1.252795, 0.089004)",
        "(-0.167181, 1.262574, 0.078083)",
        "(-0.167181, 1.262574, 0.078083)",
        "(-0.165972, 1.274357, 0.068535)",
        "(-0.164551, 1.294692, 0.056225)",
        "(-0.163588, 1.309438, 0.049503)",
        "(-0.162303, 1.324585, 0.043750)",
        "(-0.162303, 1.324585, 0.043750)",
        "(-0.161324, 1.340610, 0.039411)",
        "(-0.161138, 1.366007, 0.034975)",
        "(-0.161483, 1.383268, 0.033221)",
        "(-0.161483, 1.383268, 0.033221)",
        "(-0.162059, 1.400412, 0.032596)",
        "(-0.163075, 1.417253, 0.032943)",
        "(-0.164022, 1.433530, 0.034167)",
        "(-0.165597, 1.457073, 0.037776)",
        "(-0.165597, 1.457073, 0.037776)",
        "(-0.167167, 1.472795, 0.042120)",
        "(-0.169570, 1.488682, 0.047931)",
        "(-0.172756, 1.504182, 0.054861)",
        "(-0.179007, 1.525821, 0.066420)",
        "(-0.179007, 1.525821, 0.066420)",
        "(-0.184275, 1.538960, 0.074551)",
        "(-0.189989, 1.550743, 0.083522)",
        "(-0.195058, 1.560908, 0.092623)",
        "(-0.200852, 1.572509, 0.106075)",
        "(-0.200852, 1.572509, 0.106075)",
        "(-0.203272, 1.578184, 0.115951)",
        "(-0.205145, 1.582899, 0.126815)",
        "(-0.206915, 1.586506, 0.138616)",
        "(-0.210175, 1.590310, 0.157905)",
        "(-0.212424, 1.591441, 0.171605)",
        "(-0.212424, 1.591441, 0.171605)",
        "(-0.214379, 1.591392, 0.185764)",
        "(-0.216733, 1.588814, 0.207551)",
        "(-0.217889, 1.585492, 0.221990)",
        "(-0.218584, 1.581158, 0.236418)",
        "(-0.218584, 1.581158, 0.236418)",
        "(-0.218708, 1.576056, 0.250742)",
        "(-0.218299, 1.566323, 0.271960)",
        "(-0.217665, 1.558555, 0.285904)",
        "(-0.216505, 1.549871, 0.299535)",
        "(-0.216505, 1.549871, 0.299535)",
        "(-0.214769, 1.533894, 0.316629)",
        "(-0.213920, 1.522409, 0.326220)",
        "(-0.213204, 1.510027, 0.333824)",
        "(-0.212479, 1.497225, 0.340039)",
        "(-0.212479, 1.497225, 0.340039)",
        "(-0.211931, 1.484222, 0.344773)",
        "(-0.212004, 1.464323, 0.348846)",
        "(-0.211761, 1.451125, 0.349378)",
        "(-0.211761, 1.451125, 0.349378)",
        "(-0.211349, 1.437539, 0.349094)",
        "(-0.210268, 1.423446, 0.346955)",
        "(-0.207502, 1.400598, 0.341694)",
        "(-0.204629, 1.384678, 0.337269)",
        "(-0.204629, 1.384678, 0.337269)",
        "(-0.201223, 1.368587, 0.331330)",
        "(-0.197627, 1.352433, 0.323273)",
        "(-0.193238, 1.336653, 0.313201)",
        "(-0.185916, 1.314831, 0.294449)",
        "(-0.185916, 1.314831, 0.294449)",
        "(-0.180814, 1.302238, 0.280064)",
        "(-0.175904, 1.291712, 0.264089)",
        "(-0.168594, 1.279722, 0.237785)",
        "(-0.164402, 1.274582, 0.220265)",
        "(-0.164402, 1.274582, 0.220265)",
        "(-0.160625, 1.270782, 0.202027)",
        "(-0.157910, 1.268212, 0.182036)",
        "(-0.156846, 1.265083, 0.149579)",
        "(-0.158550, 1.263150, 0.126895)",
        "(-0.161644, 1.262503, 0.105924)",
        "(-0.161644, 1.262503, 0.105924)",
        "(-0.165449, 1.264454, 0.088073)",
        "(-0.168512, 1.269016, 0.074082)",
        "(-0.170167, 1.281206, 0.058535)",
        "(-0.169918, 1.292956, 0.050684)",
        "(-0.169918, 1.292956, 0.050684)",
        "(-0.169561, 1.307343, 0.044158)",
        "(-0.169558, 1.333158, 0.036634)",
        "(-0.170141, 1.352280, 0.033212)",
        "(-0.171126, 1.372279, 0.031393)",
        "(-0.171642, 1.382480, 0.031397)",
        "(-0.171642, 1.382480, 0.031397)",
        "(-0.173203, 1.421385, 0.032588)",
        "(-0.174387, 1.439814, 0.034907)",
        "(-0.174387, 1.439814, 0.034907)",
        "(-0.175860, 1.457207, 0.038255)",
        "(-0.177762, 1.473348, 0.042452)",
        "(-0.179957, 1.488183, 0.047206)",
        "(-0.183284, 1.507952, 0.055534)",
        "(-0.183284, 1.507952, 0.055534)",
        "(-0.185755, 1.520023, 0.061944)",
        "(-0.188971, 1.531058, 0.069249)",
        "(-0.194234, 1.545821, 0.081045)",
        "(-0.197463, 1.554738, 0.089531)",
        "(-0.200578, 1.562640, 0.098560)",
        "(-0.200578, 1.562640, 0.098560)",
        "(-0.203587, 1.569669, 0.108058)",
        "(-0.206322, 1.575793, 0.117978)",
        "(-0.209923, 1.583375, 0.133988)",
        "(-0.212339, 1.587216, 0.145313)",
        "(-0.212339, 1.587216, 0.145313)",
        "(-0.214680, 1.589783, 0.157042)",
        "(-0.216916, 1.590549, 0.169094)",
        "(-0.219884, 1.588242, 0.187514)",
        "(-0.221653, 1.583854, 0.199863)",
        "(-0.221653, 1.583854, 0.199863)",
        "(-0.222983, 1.577193, 0.211831)",
        "(-0.223638, 1.568899, 0.223075)",
        "(-0.222537, 1.553905, 0.239017)",
        "(-0.220600, 1.543042, 0.249349)",
        "(-0.220600, 1.543042, 0.249349)",
        "(-0.218018, 1.531657, 0.259172)",
        "(-0.214944, 1.514204, 0.272875)",
        "(-0.213699, 1.502467, 0.281251)",
        "(-0.213118, 1.490754, 0.288949)",
        "(-0.213118, 1.490754, 0.288949)",
        "(-0.212935, 1.479092, 0.295816)",
        "(-0.213051, 1.460765, 0.304148)",
        "(-0.212224, 1.447862, 0.309357)",
        "(-0.210701, 1.434349, 0.314096)",
        "(-0.210701, 1.434349, 0.314096)",
        "(-0.209195, 1.420107, 0.317886)",
        "(-0.206561, 1.397943, 0.321548)",
        "(-0.204342, 1.382939, 0.322404)",
        "(-0.201566, 1.367770, 0.321726)",
        "(-0.201566, 1.367770, 0.321726)",
        "(-0.198514, 1.352814, 0.319366)",
        "(-0.193579, 1.332343, 0.312289)",
        "(-0.190164, 1.320602, 0.306103)",
        "(-0.186769, 1.310485, 0.298380)",
        "(-0.186769, 1.310485, 0.298380)",
        "(-0.183510, 1.301841, 0.289015)",
        "(-0.178674, 1.291862, 0.271660)",
        "(-0.175764, 1.286920, 0.258201)",
        "(-0.172902, 1.283189, 0.243706)",
        "(-0.172902, 1.283189, 0.243706)",
        "(-0.170243, 1.280691, 0.228410)",
        "(-0.166968, 1.279396, 0.205140)",
        "(-0.164975, 1.279972, 0.189600)",
        "(-0.164975, 1.279972, 0.189600)",
        "(-0.163013, 1.281829, 0.174457)",
        "(-0.161286, 1.285387, 0.159813)",
        "(-0.158737, 1.293241, 0.138718)",
        "(-0.157002, 1.300384, 0.125415)",
        "(-0.157002, 1.300384, 0.125415)",
        "(-0.155373, 1.309036, 0.113046)",
        "(-0.154218, 1.319246, 0.101604)",
        "(-0.154211, 1.337086, 0.085722)",
        "(-0.155520, 1.350849, 0.076893)",
        "(-0.155520, 1.350849, 0.076893)",
        "(-0.157195, 1.365685, 0.069693)",
        "(-0.159663, 1.381237, 0.063730)",
        "(-0.162984, 1.404143, 0.056688)",
        "(-0.165073, 1.418887, 0.053024)",
        "(-0.167159, 1.433250, 0.050388)",
        "(-0.167159, 1.433250, 0.050388)",
        "(-0.169166, 1.447452, 0.048906)",
        "(-0.172005, 1.468082, 0.048603)",
        "(-0.173461, 1.481011, 0.049581)",
        "(-0.173461, 1.481011, 0.049581)",
        "(-0.174710, 1.493179, 0.051902)",
        "(-0.175916, 1.504981, 0.055226)",
        "(-0.178473, 1.521609, 0.062410)",
        "(-0.180456, 1.531821, 0.068362)",
        "(-0.180456, 1.531821, 0.068362)",
        "(-0.182620, 1.541199, 0.075339)",
        "(-0.184942, 1.549843, 0.083510)",
        "(-0.189016, 1.561268, 0.097606)",
        "(-0.191564, 1.567723, 0.107912)",
        "(-0.191564, 1.567723, 0.107912)",
        "(-0.193730, 1.572823, 0.119039)",
        "(-0.195675, 1.577043, 0.130693)",
        "(-0.198384, 1.580912, 0.149390)",
        "(-0.200259, 1.582197, 0.162235)",
        "(-0.200259, 1.582197, 0.162235)",
        "(-0.202827, 1.581664, 0.181878)",
        "(-0.202827, 1.581664, 0.181878)",
        "(-0.205962, 1.576392, 0.207511)",
        "(-0.207065, 1.571186, 0.219507)",
        "(-0.207065, 1.571186, 0.219507)",
        "(-0.208304, 1.564996, 0.230071)",
        "(-0.211342, 1.554244, 0.243918)",
        "(-0.213634, 1.546638, 0.252575)",
        "(-0.215902, 1.538083, 0.260636)",
        "(-0.215902, 1.538083, 0.260636)",
        "(-0.217926, 1.528795, 0.268643)",
        "(-0.219482, 1.518265, 0.276198)",
        "(-0.220445, 1.500687, 0.286548)",
        "(-0.220549, 1.487754, 0.292317)",
        "(-0.220549, 1.487754, 0.292317)",
        "(-0.220146, 1.474026, 0.297243)",
        "(-0.219270, 1.459621, 0.301208)",
        "(-0.217423, 1.437286, 0.304356)",
        "(-0.215873, 1.422526, 0.304571)",
        "(-0.215873, 1.422526, 0.304571)",
        "(-0.214279, 1.408167, 0.303087)",
        "(-0.211405, 1.387954, 0.297926)",
        "(-0.209317, 1.374964, 0.293406)",
        "(-0.207136, 1.362719, 0.287381)",
        "(-0.207136, 1.362719, 0.287381)",
        "(-0.204693, 1.351013, 0.280016)",
        "(-0.201538, 1.339816, 0.271518)",
        "(-0.195634, 1.324857, 0.256684)",
        "(-0.191397, 1.316548, 0.245492)",
        "(-0.191397, 1.316548, 0.245492)",
        "(-0.186965, 1.309802, 0.233339)",
        "(-0.182332, 1.304883, 0.220210)",
        "(-0.176118, 1.302161, 0.198541)",
        "(-0.172611, 1.302457, 0.183922)",
        "(-0.172611, 1.302457, 0.183922)",
        "(-0.169608, 1.305749, 0.168910)",
        "(-0.167202, 1.311568, 0.153522)",
        "(-0.165808, 1.323653, 0.132741)",
        "(-0.166387, 1.333488, 0.119062)",
        "(-0.166387, 1.333488, 0.119062)",
        "(-0.167978, 1.344386, 0.105661)",
        "(-0.170850, 1.356229, 0.092749)",
        "(-0.176110, 1.374618, 0.075299)",
        "(-0.180013, 1.388464, 0.066145)",
        "(-0.180013, 1.388464, 0.066145)",
        "(-0.184538, 1.403199, 0.058748)",
        "(-0.188370, 1.418052, 0.053040)",
        "(-0.190370, 1.432606, 0.048801)",
        "(-0.190985, 1.453687, 0.045284)",
        "(-0.190985, 1.453687, 0.045284)",
        "(-0.191234, 1.467467, 0.044320)",
        "(-0.191779, 1.481178, 0.045244)",
        "(-0.193062, 1.494712, 0.047707)",
        "(-0.194868, 1.513612, 0.054002)",
        "(-0.194868, 1.513612, 0.054002)",
        "(-0.195633, 1.525082, 0.059595)",
        "(-0.196296, 1.535241, 0.066662)",
        "(-0.197397, 1.544248, 0.074813)",
        "(-0.199753, 1.555441, 0.089180)",
        "(-0.199753, 1.555441, 0.089180)",
        "(-0.201099, 1.561075, 0.099988)",
        "(-0.201898, 1.565137, 0.111534)",
        "(-0.202082, 1.567628, 0.123761)",
        "(-0.202224, 1.569147, 0.142844)",
        "(-0.202286, 1.569174, 0.155944)",
        "(-0.202286, 1.569174, 0.155944)",
        "(-0.202150, 1.568230, 0.169481)",
        "(-0.201711, 1.566693, 0.182928)",
        "(-0.200687, 1.563916, 0.203225)",
        "(-0.200687, 1.563916, 0.203225)",
        "(-0.200690, 1.560511, 0.223671)",
        "(-0.200690, 1.560511, 0.223671)",
        "(-0.203423, 1.552194, 0.249365)",
        "(-0.205043, 1.545525, 0.261084)",
        "(-0.205043, 1.545525, 0.261084)",
        "(-0.205948, 1.537241, 0.272078)",
        "(-0.205848, 1.527304, 0.282182)",
        "(-0.204400, 1.509775, 0.294747)",
        "(-0.203246, 1.496511, 0.300812)",
        "(-0.203246, 1.496511, 0.300812)",
        "(-0.201924, 1.482016, 0.304715)",
        "(-0.200187, 1.466353, 0.306822)",
        "(-0.198069, 1.449885, 0.307521)",
        "(-0.194223, 1.424115, 0.305689)",
        "(-0.194223, 1.424115, 0.305689)",
        "(-0.191241, 1.406022, 0.302010)",
        "(-0.186732, 1.386963, 0.296221)",
        "(-0.179944, 1.358657, 0.285747)",
        "(-0.176688, 1.341977, 0.277482)",
        "(-0.176688, 1.341977, 0.277482)",
        "(-0.174799, 1.327883, 0.268373)",
        "(-0.172889, 1.315353, 0.258476)",
        "(-0.170478, 1.305038, 0.247719)",
        "(-0.166435, 1.293293, 0.230660)",
        "(-0.166435, 1.293293, 0.230660)",
        "(-0.163563, 1.288355, 0.218453)",
        "(-0.160906, 1.285477, 0.205319)",
        "(-0.158464, 1.284847, 0.191520)",
        "(-0.155972, 1.287340, 0.170316)",
        "(-0.155175, 1.291479, 0.156507)",
        "(-0.155175, 1.291479, 0.156507)",
        "(-0.155405, 1.297986, 0.143778)",
        "(-0.156059, 1.306170, 0.132671)",
        "(-0.156726, 1.321395, 0.119729)",
        "(-0.156726, 1.321395, 0.119729)",
        "(-0.156958, 1.332359, 0.112311)",
        "(-0.156479, 1.344299, 0.106202)",
        "(-0.154550, 1.363014, 0.097826)",
        "(-0.152419, 1.375832, 0.092897)",
        "(-0.152419, 1.375832, 0.092897)",
        "(-0.149446, 1.388813, 0.088408)",
        "(-0.146981, 1.401946, 0.083954)",
        "(-0.145883, 1.423629, 0.078352)",
        "(-0.147276, 1.438801, 0.075269)",
        "(-0.147276, 1.438801, 0.075269)",
        "(-0.149741, 1.453942, 0.072745)",
        "(-0.155815, 1.476351, 0.070749)",
        "(-0.160282, 1.490615, 0.070228)",
        "(-0.164850, 1.503941, 0.070620)",
        "(-0.164850, 1.503941, 0.070620)",
        "(-0.169376, 1.516405, 0.071965)",
        "(-0.173936, 1.528033, 0.074361)",
        "(-0.178206, 1.538820, 0.078181)",
        "(-0.183933, 1.553400, 0.085891)",
        "(-0.183933, 1.553400, 0.085891)",
        "(-0.187174, 1.561755, 0.092693)",
        "(-0.190050, 1.568908, 0.100406)",
        "(-0.192531, 1.574745, 0.109064)",
        "(-0.195597, 1.581743, 0.123351)",
        "(-0.195597, 1.581743, 0.123351)",
        "(-0.197369, 1.584880, 0.133756)",
        "(-0.199092, 1.587320, 0.144281)",
        "(-0.200639, 1.588650, 0.155177)",
        "(-0.202774, 1.588698, 0.172549)",
        "(-0.202774, 1.588698, 0.172549)",
        "(-0.204000, 1.587198, 0.185094)",
        "(-0.205180, 1.584810, 0.198141)",
        "(-0.206338, 1.581739, 0.211284)",
        "(-0.207161, 1.575574, 0.230540)",
        "(-0.207161, 1.575574, 0.230540)",
        "(-0.206812, 1.570201, 0.242505)",
        "(-0.205512, 1.563328, 0.253124)",
        "(-0.203697, 1.555506, 0.262631)",
        "(-0.200211, 1.541839, 0.274442)",
        "(-0.200211, 1.541839, 0.274442)",
        "(-0.197587, 1.531045, 0.280453)",
        "(-0.195107, 1.519227, 0.285404)",
        "(-0.193063, 1.506468, 0.289182)",
        "(-0.190907, 1.485852, 0.293100)",
        "(-0.190907, 1.485852, 0.293100)",
        "(-0.189755, 1.471380, 0.295081)",
        "(-0.187160, 1.447317, 0.297312)",
        "(-0.184650, 1.429820, 0.298614)",
        "(-0.180752, 1.409861, 0.299771)",
        "(-0.180752, 1.409861, 0.299771)",
        "(-0.175019, 1.387310, 0.300326)",
        "(-0.168091, 1.362440, 0.299352)",
        "(-0.161885, 1.336742, 0.296361)",
        "(-0.154519, 1.300830, 0.289260)",
        "(-0.154519, 1.300830, 0.289260)",
        "(-0.150985, 1.280031, 0.282216)",
        "(-0.148351, 1.262649, 0.273306)",
        "(-0.146406, 1.249429, 0.262609)",
        "(-0.145138, 1.238714, 0.243964)",
        "(-0.145138, 1.238714, 0.243964)",
        "(-0.145258, 1.237290, 0.230871)",
        "(-0.145370, 1.238818, 0.217526)",
        "(-0.144902, 1.244137, 0.196948)",
        "(-0.144671, 1.248881, 0.182778)",
        "(-0.144671, 1.248881, 0.182778)",
        "(-0.144745, 1.254810, 0.168387)",
        "(-0.145162, 1.261344, 0.154171)",
        "(-0.146248, 1.272460, 0.133201)",
        "(-0.147329, 1.280775, 0.119572)",
        "(-0.147329, 1.280775, 0.119572)",
        "(-0.149668, 1.296844, 0.101691)",
        "(-0.149668, 1.296844, 0.101691)",
        "(-0.153150, 1.323256, 0.082257)",
        "(-0.154817, 1.338617, 0.074764)",
        "(-0.154817, 1.338617, 0.074764)",
        "(-0.156422, 1.354931, 0.068609)",
        "(-0.157986, 1.372139, 0.063853)",
        "(-0.160357, 1.399297, 0.059650)",
        "(-0.162719, 1.418438, 0.058704)",
        "(-0.162719, 1.418438, 0.058704)",
        "(-0.165823, 1.436459, 0.059093)",
        "(-0.168999, 1.454343, 0.060602)",
        "(-0.173134, 1.480360, 0.065532)",
        "(-0.176105, 1.496789, 0.070381)",
        "(-0.176105, 1.496789, 0.070381)",
        "(-0.177863, 1.504373, 0.073752)",
        "(-0.183031, 1.526291, 0.084083)",
        "(-0.189068, 1.544834, 0.097534)",
        "(-0.193320, 1.555251, 0.107630)",
        "(-0.193320, 1.555251, 0.107630)",
        "(-0.197354, 1.564104, 0.118333)",
        "(-0.201112, 1.571083, 0.129795)",
        "(-0.204505, 1.576700, 0.141809)",
        "(-0.209222, 1.581843, 0.160568)",
        "(-0.209222, 1.581843, 0.160568)",
        "(-0.212025, 1.583027, 0.173003)",
        "(-0.214241, 1.582030, 0.185128)",
        "(-0.215640, 1.579597, 0.196891)",
        "(-0.216208, 1.572886, 0.213995)",
        "(-0.216208, 1.572886, 0.213995)",
        "(-0.215718, 1.562384, 0.229386)",
        "(-0.215718, 1.562384, 0.229386)",
        "(-0.213880, 1.544725, 0.247089)",
        "(-0.212148, 1.534259, 0.254607)",
        "(-0.212148, 1.534259, 0.254607)",
        "(-0.210124, 1.522591, 0.261052)",
        "(-0.207930, 1.510138, 0.266511)",
        "(-0.203814, 1.489964, 0.272609)",
        "(-0.201174, 1.475289, 0.274847)",
        "(-0.201174, 1.475289, 0.274847)",
        "(-0.197808, 1.459753, 0.275786)",
        "(-0.192953, 1.444059, 0.275806)",
        "(-0.186458, 1.420762, 0.273740)",
        "(-0.182975, 1.406084, 0.270589)",
        "(-0.182975, 1.406084, 0.270589)",
        "(-0.180249, 1.392095, 0.266186)",
        "(-0.178269, 1.378573, 0.260437)",
        "(-0.176128, 1.365171, 0.253670)",
        "(-0.171214, 1.344411, 0.241687)",
        "(-0.171214, 1.344411, 0.241687)",
        "(-0.167343, 1.330251, 0.232675)",
        "(-0.163291, 1.316031, 0.222967)",
        "(-0.159043, 1.301775, 0.212314)",
        "(-0.153622, 1.281884, 0.193148)",
        "(-0.153622, 1.281884, 0.193148)",
        "(-0.151811, 1.271528, 0.178989)",
        "(-0.151217, 1.264203, 0.164805)",
        "(-0.151359, 1.261507, 0.143986)",
        "(-0.151323, 1.262468, 0.130800)",
        "(-0.151323, 1.262468, 0.130800)",
        "(-0.151524, 1.268222, 0.118802)",
        "(-0.152054, 1.277439, 0.107821)",
        "(-0.152033, 1.295011, 0.092843)",
        "(-0.152138, 1.308899, 0.083983)",
        "(-0.152138, 1.308899, 0.083983)",
        "(-0.153779, 1.333275, 0.073127)",
        "(-0.153779, 1.333275, 0.073127)",
        "(-0.158442, 1.368738, 0.062059)",
        "(-0.161984, 1.387181, 0.058526)",
        "(-0.161984, 1.387181, 0.058526)",
        "(-0.165683, 1.405286, 0.056404)",
        "(-0.169559, 1.422753, 0.055940)",
        "(-0.176264, 1.447412, 0.058945)",
        "(-0.180322, 1.462577, 0.063212)",
        "(-0.180322, 1.462577, 0.063212)",
        "(-0.183729, 1.475992, 0.069235)",
        "(-0.186397, 1.488057, 0.076232)",
        "(-0.189335, 1.503579, 0.088831)",
        "(-0.191383, 1.512583, 0.098287)",
        "(-0.191383, 1.512583, 0.098287)",
        "(-0.193745, 1.520538, 0.108736)",
        "(-0.196147, 1.528053, 0.119338)",
        "(-0.199865, 1.536793, 0.136333)",
        "(-0.202666, 1.540885, 0.148046)",
        "(-0.202666, 1.540885, 0.148046)",
        "(-0.205727, 1.543125, 0.160020)",
        "(-0.207971, 1.544245, 0.173283)",
        "(-0.209700, 1.544374, 0.187049)",
        "(-0.211985, 1.540624, 0.206519)",
        "(-0.211985, 1.540624, 0.206519)",
        "(-0.212540, 1.536349, 0.218431)",
        "(-0.212222, 1.530685, 0.229545)",
        "(-0.210832, 1.519221, 0.244614)",
        "(-0.209379, 1.509662, 0.253743)",
        "(-0.209379, 1.509662, 0.253743)",
        "(-0.206218, 1.497316, 0.260840)",
        "(-0.201269, 1.482951, 0.266022)",
        "(-0.191065, 1.458487, 0.270364)",
        "(-0.184281, 1.441375, 0.271670)",
        "(-0.184281, 1.441375, 0.271670)",
        "(-0.178532, 1.424713, 0.272251)",
        "(-0.174218, 1.409313, 0.271985)",
        "(-0.171100, 1.395309, 0.270299)",
        "(-0.166983, 1.376744, 0.264758)",
        "(-0.166983, 1.376744, 0.264758)",
        "(-0.164578, 1.365731, 0.259882)",
        "(-0.162743, 1.356315, 0.253480)",
        "(-0.160204, 1.343893, 0.240419)",
        "(-0.158459, 1.335993, 0.230518)",
        "(-0.158459, 1.335993, 0.230518)",
        "(-0.157139, 1.328949, 0.220194)",
        "(-0.156168, 1.322994, 0.209807)",
        "(-0.154844, 1.315829, 0.194622)",
        "(-0.153550, 1.311961, 0.184475)",
        "(-0.153550, 1.311961, 0.184475)",
        "(-0.151401, 1.308744, 0.173553)",
        "(-0.148500, 1.305849, 0.161789)",
        "(-0.143968, 1.303887, 0.142511)",
        "(-0.142152, 1.305143, 0.129754)",
        "(-0.142152, 1.305143, 0.129754)",
        "(-0.141587, 1.308287, 0.117334)",
        "(-0.141802, 1.313322, 0.105732)",
        "(-0.142074, 1.322722, 0.089641)",
        "(-0.142700, 1.330616, 0.080006)",
        "(-0.142700, 1.330616, 0.080006)",
        "(-0.143930, 1.340032, 0.071568)",
        "(-0.145612, 1.350297, 0.064190)",
        "(-0.148067, 1.366035, 0.055264)",
        "(-0.150232, 1.376913, 0.050319)",
        "(-0.150232, 1.376913, 0.050319)",
        "(-0.153020, 1.388212, 0.046725)",
        "(-0.155120, 1.400539, 0.045478)",
        "(-0.159505, 1.420506, 0.047176)",
        "(-0.163279, 1.434287, 0.050280)",
        "(-0.163279, 1.434287, 0.050280)",
        "(-0.167725, 1.447864, 0.054917)",
        "(-0.172254, 1.460857, 0.060921)",
        "(-0.178400, 1.478753, 0.072103)",
        "(-0.181940, 1.489395, 0.080776)",
        "(-0.181940, 1.489395, 0.080776)",
        "(-0.185000, 1.498915, 0.090196)",
        "(-0.187631, 1.507025, 0.100405)",
        "(-0.190589, 1.517791, 0.116315)",
        "(-0.191525, 1.523503, 0.127758)",
        "(-0.191525, 1.523503, 0.127758)",
        "(-0.191913, 1.527865, 0.139638)",
        "(-0.192039, 1.530732, 0.151946)",
        "(-0.191584, 1.531870, 0.170690)",
        "(-0.190821, 1.530629, 0.183099)",
        "(-0.190821, 1.530629, 0.183099)",
        "(-0.189909, 1.527639, 0.195246)",
        "(-0.189108, 1.522628, 0.206711)",
        "(-0.187051, 1.512351, 0.222698)",
        "(-0.184875, 1.504467, 0.233059)",
        "(-0.184875, 1.504467, 0.233059)",
        "(-0.182602, 1.495749, 0.242692)",
        "(-0.180153, 1.486153, 0.251550)",
        "(-0.176141, 1.471635, 0.262302)",
        "(-0.173561, 1.461320, 0.268490)",
        "(-0.173561, 1.461320, 0.268490)",
        "(-0.171291, 1.450728, 0.273670)",
        "(-0.169061, 1.439835, 0.278273)",
        "(-0.164522, 1.422671, 0.284437)",
        "(-0.160310, 1.410787, 0.288466)",
        "(-0.160310, 1.410787, 0.288466)",
        "(-0.155928, 1.398512, 0.291815)",
        "(-0.152073, 1.386061, 0.293897)",
        "(-0.146962, 1.367965, 0.294341)",
        "(-0.144385, 1.356727, 0.292627)",
        "(-0.144385, 1.356727, 0.292627)",
        "(-0.142187, 1.346007, 0.289983)",
        "(-0.140337, 1.336008, 0.285631)",
        "(-0.137963, 1.321701, 0.275111)",
        "(-0.136521, 1.312296, 0.265125)",
        "(-0.136521, 1.312296, 0.265125)",
        "(-0.135137, 1.303328, 0.252549)",
        "(-0.133861, 1.295074, 0.238096)",
        "(-0.132954, 1.285460, 0.213776)",
        "(-0.133041, 1.280795, 0.196104)",
        "(-0.133041, 1.280795, 0.196104)",
        "(-0.133138, 1.277336, 0.177959)",
        "(-0.133473, 1.275401, 0.159589)",
        "(-0.134874, 1.275988, 0.132807)",
        "(-0.136232, 1.278902, 0.116245)",
        "(-0.136232, 1.278902, 0.116245)",
        "(-0.137713, 1.284291, 0.101222)",
        "(-0.138810, 1.292142, 0.088256)",
        "(-0.138692, 1.307689, 0.072390)",
        "(-0.138136, 1.321237, 0.063936)",
        "(-0.138136, 1.321237, 0.063936)",
        "(-0.136996, 1.336328, 0.056871)",
        "(-0.135278, 1.352725, 0.051790)",
        "(-0.133061, 1.377888, 0.046282)",
        "(-0.132466, 1.395273, 0.044984)",
        "(-0.132466, 1.395273, 0.044984)",
        "(-0.132553, 1.412466, 0.045215)",
        "(-0.133647, 1.429161, 0.047279)",
        "(-0.137083, 1.453154, 0.052705)",
        "(-0.140370, 1.468064, 0.057869)",
        "(-0.140370, 1.468064, 0.057869)",
        "(-0.144108, 1.481504, 0.063922)",
        "(-0.147732, 1.493690, 0.070620)",
        "(-0.152715, 1.509621, 0.082578)",
        "(-0.155673, 1.518497, 0.091722)",
        "(-0.155673, 1.518497, 0.091722)",
        "(-0.157992, 1.525896, 0.101591)",
        "(-0.159991, 1.531910, 0.112010)",
        "(-0.163127, 1.538901, 0.128828)",
        "(-0.165330, 1.542135, 0.140565)",
        "(-0.165330, 1.542135, 0.140565)",
        "(-0.167374, 1.543790, 0.152317)",
        "(-0.169035, 1.543639, 0.163867)",
        "(-0.170777, 1.540202, 0.180617)",
        "(-0.171836, 1.536200, 0.191221)",
        "(-0.171836, 1.536200, 0.191221)",
        "(-0.172881, 1.530836, 0.201400)",
        "(-0.173788, 1.524168, 0.211060)",
        "(-0.174743, 1.511820, 0.224198)",
        "(-0.175071, 1.502328, 0.232133)",
        "(-0.175071, 1.502328, 0.232133)",
        "(-0.175111, 1.486403, 0.242699)",
        "(-0.175111, 1.486403, 0.242699)",
        "(-0.174862, 1.462580, 0.254349)",
        "(-0.174654, 1.449402, 0.258778)",
        "(-0.174654, 1.449402, 0.258778)",
        "(-0.174485, 1.435447, 0.262198)",
        "(-0.174306, 1.420867, 0.264655)",
        "(-0.173335, 1.397952, 0.267027)",
        "(-0.172073, 1.382003, 0.268170)",
        "(-0.172073, 1.382003, 0.268170)",
        "(-0.170068, 1.365556, 0.267891)",
        "(-0.167906, 1.348842, 0.266350)",
        "(-0.164210, 1.323896, 0.259995)",
        "(-0.161797, 1.308659, 0.252833)",
        "(-0.161797, 1.308659, 0.252833)",
        "(-0.159556, 1.294479, 0.243876)",
        "(-0.157427, 1.282027, 0.232613)",
        "(-0.154515, 1.266897, 0.212973)",
        "(-0.152815, 1.259369, 0.198200)",
        "(-0.152815, 1.259369, 0.198200)",
        "(-0.151469, 1.254999, 0.182024)",
        "(-0.150556, 1.252476, 0.165377)",
        "(-0.149063, 1.253037, 0.140742)",
        "(-0.147898, 1.256811, 0.125633)",
        "(-0.147898, 1.256811, 0.125633)",
        "(-0.146663, 1.264043, 0.112176)",
        "(-0.145608, 1.274583, 0.100286)",
        "(-0.144786, 1.295845, 0.085386)",
        "(-0.144570, 1.312188, 0.076900)",
        "(-0.144570, 1.312188, 0.076900)",
        "(-0.144446, 1.329175, 0.069193)",
        "(-0.144107, 1.346823, 0.062639)",
        "(-0.143466, 1.373207, 0.053984)",
        "(-0.144130, 1.390834, 0.049271)",
        "(-0.144130, 1.390834, 0.049271)",
        "(-0.145537, 1.408384, 0.045467)",
        "(-0.147660, 1.425332, 0.042418)",
        "(-0.151125, 1.448921, 0.040096)",
        "(-0.154152, 1.463842, 0.040618)",
        "(-0.157891, 1.478411, 0.042377)",
        "(-0.157891, 1.478411, 0.042377)",
        "(-0.161861, 1.491950, 0.045325)",
        "(-0.167799, 1.509953, 0.051935)",
        "(-0.171425, 1.520183, 0.057903)",
        "(-0.171425, 1.520183, 0.057903)",
        "(-0.174864, 1.529315, 0.064787)",
        "(-0.178206, 1.537421, 0.072542)",
        "(-0.182710, 1.546928, 0.085708)",
        "(-0.184936, 1.551691, 0.095162)",
        "(-0.184936, 1.551691, 0.095162)",
        "(-0.186467, 1.555175, 0.104846)",
        "(-0.187470, 1.557544, 0.114792)",
        "(-0.188367, 1.559026, 0.129544)",
        "(-0.188686, 1.558486, 0.138625)",
        "(-0.188686, 1.558486, 0.138625)",
        "(-0.188699, 1.556393, 0.146572)",
        "(-0.188036, 1.552776, 0.153705)",
        "(-0.186663, 1.545787, 0.163709)",
        "(-0.186355, 1.540660, 0.170593)",
        "(-0.186355, 1.540660, 0.170593)",
        "(-0.186282, 1.535285, 0.177756)",
        "(-0.186072, 1.529465, 0.184816)",
        "(-0.185776, 1.520039, 0.194764)",
        "(-0.185581, 1.513472, 0.201081)",
        "(-0.185581, 1.513472, 0.201081)",
        "(-0.184524, 1.503543, 0.209596)",
        "(-0.184524, 1.503543, 0.209596)",
        "(-0.182656, 1.489595, 0.219708)",
        "(-0.181787, 1.482557, 0.223708)",
        "(-0.181787, 1.482557, 0.223708)",
        "(-0.181245, 1.475655, 0.226857)",
        "(-0.180877, 1.468607, 0.229394)",
        "(-0.179827, 1.457681, 0.232313)",
        "(-0.178745, 1.449911, 0.233346)",
        "(-0.178745, 1.449911, 0.233346)",
        "(-0.177823, 1.442204, 0.233680)",
        "(-0.176968, 1.434784, 0.233744)",
        "(-0.175511, 1.424114, 0.233172)",
        "(-0.174469, 1.417397, 0.232426)",
        "(-0.174469, 1.417397, 0.232426)",
        "(-0.173752, 1.411269, 0.231449)",
        "(-0.173270, 1.405907, 0.230220)",
        "(-0.172907, 1.398611, 0.227749)",
        "(-0.172481, 1.394213, 0.225775)",
        "(-0.172481, 1.394213, 0.225775)",
        "(-0.171662, 1.390019, 0.223854)",
        "(-0.171286, 1.386519, 0.221780)",
        "(-0.171020, 1.381945, 0.218423)",
        "(-0.170465, 1.378424, 0.215334)",
        "(-0.170465, 1.378424, 0.215334)",
        "(-0.169579, 1.374757, 0.211702)",
        "(-0.168940, 1.371311, 0.207390)",
        "(-0.168261, 1.366472, 0.199683)",
        "(-0.167641, 1.363365, 0.194206)",
        "(-0.167641, 1.363365, 0.194206)",
        "(-0.167107, 1.360506, 0.188493)",
        "(-0.166649, 1.358065, 0.182542)",
        "(-0.166001, 1.355046, 0.173526)",
        "(-0.165705, 1.353895, 0.167534)",
        "(-0.165705, 1.353895, 0.167534)",
        "(-0.165620, 1.353465, 0.161471)",
        "(-0.165602, 1.353709, 0.155385)",
        "(-0.165575, 1.355293, 0.146365)",
        "(-0.165897, 1.357621, 0.140459)",
        "(-0.165897, 1.357621, 0.140459)",
        "(-0.166500, 1.360819, 0.134553)",
        "(-0.167382, 1.364706, 0.128618)",
        "(-0.168989, 1.371762, 0.119447)",
        "(-0.170426, 1.377480, 0.113459)",
        "(-0.170426, 1.377480, 0.113459)",
        "(-0.172183, 1.384023, 0.107875)",
        "(-0.174047, 1.390990, 0.102635)",
        "(-0.176954, 1.402337, 0.095839)",
        "(-0.179332, 1.410655, 0.092090)",
        "(-0.179332, 1.410655, 0.092090)",
        "(-0.181873, 1.419296, 0.089280)",
        "(-0.184238, 1.427958, 0.086958)",
        "(-0.187615, 1.441103, 0.084828)",
        "(-0.189634, 1.449713, 0.084481)",
        "(-0.189634, 1.449713, 0.084481)",
        "(-0.191522, 1.458216, 0.084969)",
        "(-0.193375, 1.466583, 0.086186)",
        "(-0.196214, 1.478515, 0.089449)",
        "(-0.197923, 1.485889, 0.092512)",
        "(-0.197923, 1.485889, 0.092512)",
        "(-0.199392, 1.492670, 0.096266)",
        "(-0.201215, 1.501696, 0.103254)",
        "(-0.202222, 1.506922, 0.108596)",
        "(-0.202958, 1.511418, 0.114399)",
        "(-0.202958, 1.511418, 0.114399)",
        "(-0.203385, 1.514970, 0.120570)",
        "(-0.203493, 1.517701, 0.127041)",
        "(-0.203191, 1.520443, 0.137292)",
        "(-0.202495, 1.521278, 0.144321)",
        "(-0.202495, 1.521278, 0.144321)",
        "(-0.201449, 1.521297, 0.151471)",
        "(-0.200294, 1.520698, 0.158871)",
        "(-0.198237, 1.518776, 0.170125)",
        "(-0.196490, 1.516484, 0.177430)",
        "(-0.196490, 1.516484, 0.177430)",
        "(-0.194623, 1.513299, 0.184383)",
        "(-0.192992, 1.509594, 0.190817)",
        "(-0.191194, 1.503208, 0.199670)",
        "(-0.190046, 1.498558, 0.205374)",
        "(-0.190046, 1.498558, 0.205374)",
        "(-0.188845, 1.493634, 0.210880)",
        "(-0.187580, 1.488485, 0.216171)",
        "(-0.185573, 1.481110, 0.223547)",
        "(-0.184022, 1.476259, 0.227978)",
        "(-0.184022, 1.476259, 0.227978)",
        "(-0.182267, 1.471275, 0.231906)",
        "(-0.180575, 1.466533, 0.235252)",
        "(-0.178651, 1.459839, 0.239444)",
        "(-0.177437, 1.455447, 0.241565)",
        "(-0.177437, 1.455447, 0.241565)",
        "(-0.176104, 1.451141, 0.243162)",
        "(-0.175087, 1.447192, 0.244248)",
        "(-0.174251, 1.441846, 0.245074)",
        "(-0.173515, 1.438268, 0.245151)",
        "(-0.173515, 1.438268, 0.245151)",
        "(-0.172622, 1.434694, 0.244982)",
        "(-0.171887, 1.431185, 0.244495)",
        "(-0.170953, 1.425800, 0.243194)",
        "(-0.170241, 1.421829, 0.241917)",
        "(-0.170241, 1.421829, 0.241917)",
        "(-0.169596, 1.417443, 0.240247)",
        "(-0.168950, 1.412577, 0.238215)",
        "(-0.167920, 1.404164, 0.234595)",
        "(-0.166949, 1.397857, 0.231770)",
        "(-0.166949, 1.397857, 0.231770)",
        "(-0.165530, 1.390946, 0.228389)",
        "(-0.163577, 1.383844, 0.224582)",
        "(-0.160177, 1.372923, 0.217437)",
        "(-0.157792, 1.365617, 0.211353)",
        "(-0.157792, 1.365617, 0.211353)",
        "(-0.155867, 1.359167, 0.204178)",
        "(-0.154859, 1.354140, 0.195755)",
        "(-0.154655, 1.348687, 0.180675)",
        "(-0.154750, 1.346261, 0.169183)",
        "(-0.154750, 1.346261, 0.169183)",
        "(-0.155035, 1.345578, 0.156499)",
        "(-0.155548, 1.346214, 0.143393)",
        "(-0.157034, 1.350649, 0.123800)",
        "(-0.158168, 1.355955, 0.111764)",
        "(-0.158168, 1.355955, 0.111764)",
        "(-0.159574, 1.363063, 0.101028)",
        "(-0.160992, 1.371959, 0.091970)",
        "(-0.163593, 1.388395, 0.081566)",
        "(-0.165292, 1.400677, 0.076579)",
        "(-0.165292, 1.400677, 0.076579)",
        "(-0.167074, 1.413685, 0.073415)",
        "(-0.168948, 1.426982, 0.071775)",
        "(-0.172109, 1.446729, 0.071842)",
        "(-0.174308, 1.459192, 0.073475)",
        "(-0.174308, 1.459192, 0.073475)",
        "(-0.176413, 1.470926, 0.075993)",
        "(-0.178509, 1.481697, 0.079563)",
        "(-0.181503, 1.496085, 0.086958)",
        "(-0.183390, 1.504433, 0.093093)",
        "(-0.183390, 1.504433, 0.093093)",
        "(-0.185141, 1.511773, 0.100004)",
        "(-0.187352, 1.520764, 0.111636)",
        "(-0.188382, 1.525782, 0.120029)",
        "(-0.189222, 1.529787, 0.128971)",
        "(-0.189222, 1.529787, 0.128971)",
        "(-0.189962, 1.532897, 0.138387)",
        "(-0.190697, 1.534969, 0.148188)",
        "(-0.191717, 1.535802, 0.163594)",
        "(-0.192206, 1.534982, 0.173939)",
        "(-0.192206, 1.534982, 0.173939)",
        "(-0.192366, 1.532931, 0.184136)",
        "(-0.192156, 1.529602, 0.193997)",
        "(-0.191624, 1.522325, 0.207519)",
        "(-0.191145, 1.515888, 0.215492)",
        "(-0.191145, 1.515888, 0.215492)",
        "(-0.189612, 1.504472, 0.226057)",
        "(-0.189612, 1.504472, 0.226057)",
        "(-0.186787, 1.486381, 0.238184)",
        "(-0.185234, 1.476053, 0.243234)",
        "(-0.185234, 1.476053, 0.243234)",
        "(-0.183774, 1.465212, 0.247557)",
        "(-0.182453, 1.453989, 0.251106)",
        "(-0.180619, 1.436887, 0.255262)",
        "(-0.179773, 1.425326, 0.257109)",
        "(-0.179773, 1.425326, 0.257109)",
        "(-0.179483, 1.413817, 0.257802)",
        "(-0.179479, 1.402207, 0.257549)",
        "(-0.180050, 1.384119, 0.253932)",
        "(-0.180292, 1.371255, 0.248868)",
        "(-0.180292, 1.371255, 0.248868)",
        "(-0.180405, 1.358988, 0.243178)",
        "(-0.180337, 1.346951, 0.235772)",
        "(-0.180465, 1.330036, 0.223006)",
        "(-0.180780, 1.319828, 0.213626)",
        "(-0.180780, 1.319828, 0.213626)",
        "(-0.181118, 1.310762, 0.203288)",
        "(-0.181507, 1.303346, 0.191624)",
        "(-0.181902, 1.295571, 0.172480)",
        "(-0.182425, 1.293448, 0.159194)",
        "(-0.182425, 1.293448, 0.159194)",
        "(-0.182931, 1.294090, 0.146200)",
        "(-0.183485, 1.296965, 0.133903)",
        "(-0.184393, 1.305244, 0.117347)",
        "(-0.184922, 1.314085, 0.108283)",
        "(-0.184922, 1.314085, 0.108283)",
        "(-0.185440, 1.323673, 0.099999)",
        "(-0.185495, 1.335040, 0.093394)",
        "(-0.184755, 1.353966, 0.085789)",
        "(-0.184366, 1.367662, 0.082213)",
        "(-0.184366, 1.367662, 0.082213)",
        "(-0.184043, 1.388753, 0.078963)",
        "(-0.184043, 1.388753, 0.078963)",
        "(-0.182712, 1.416159, 0.077946)",
        "(-0.182492, 1.429184, 0.079151)",
        "(-0.182492, 1.429184, 0.079151)",
        "(-0.182743, 1.441720, 0.081584)",
        "(-0.183245, 1.453836, 0.085297)",
        "(-0.184215, 1.470747, 0.093066)",
        "(-0.185312, 1.481385, 0.098933)",
        "(-0.185312, 1.481385, 0.098933)",
        "(-0.187211, 1.490935, 0.105895)",
        "(-0.189450, 1.499897, 0.113830)",
        "(-0.193218, 1.511976, 0.127073)",
        "(-0.195879, 1.519174, 0.136532)",
        "(-0.195879, 1.519174, 0.136532)",
        "(-0.198528, 1.525648, 0.146548)",
        "(-0.201273, 1.531398, 0.157259)",
        "(-0.205805, 1.538041, 0.173873)",
        "(-0.209106, 1.540908, 0.185200)",
        "(-0.209106, 1.540908, 0.185200)",
        "(-0.212465, 1.542488, 0.196586)",
        "(-0.215651, 1.542469, 0.207706)",
        "(-0.219033, 1.539380, 0.223543)",
        "(-0.220304, 1.535387, 0.233221)",
        "(-0.220304, 1.535387, 0.233221)",
        "(-0.220846, 1.529550, 0.241933)",
        "(-0.220647, 1.522436, 0.249819)",
        "(-0.219596, 1.513699, 0.256645)",
        "(-0.215982, 1.498397, 0.264527)",
        "(-0.215982, 1.498397, 0.264527)",
        "(-0.211935, 1.486475, 0.267137)",
        "(-0.207859, 1.473569, 0.268003)",
        "(-0.202280, 1.453369, 0.266587)",
        "(-0.198917, 1.439663, 0.263656)",
        "(-0.198917, 1.439663, 0.263656)",
        "(-0.195594, 1.425846, 0.259710)",
        "(-0.192491, 1.412127, 0.254718)",
        "(-0.188350, 1.391908, 0.244911)",
        "(-0.185479, 1.379056, 0.237225)",
        "(-0.185479, 1.379056, 0.237225)",
        "(-0.182217, 1.366759, 0.228307)",
        "(-0.179211, 1.355442, 0.218484)",
        "(-0.174992, 1.341440, 0.202862)",
        "(-0.172385, 1.333923, 0.192071)",
        "(-0.172385, 1.333923, 0.192071)",
        "(-0.169827, 1.327832, 0.181105)",
        "(-0.167413, 1.323624, 0.170383)",
        "(-0.164536, 1.320824, 0.154565)",
        "(-0.163148, 1.320927, 0.144305)",
        "(-0.163148, 1.320927, 0.144305)",
        "(-0.162363, 1.323232, 0.134849)",
        "(-0.161827, 1.327102, 0.126176)",
        "(-0.161398, 1.335841, 0.114787)",
        "(-0.161145, 1.343388, 0.108395)",
        "(-0.161145, 1.343388, 0.108395)",
        "(-0.161347, 1.352574, 0.102994)",
        "(-0.162153, 1.363696, 0.098755)",
        "(-0.164062, 1.382170, 0.093623)",
        "(-0.166121, 1.395743, 0.091467)",
        "(-0.166121, 1.395743, 0.091467)",
        "(-0.168434, 1.409402, 0.089773)",
        "(-0.171325, 1.423606, 0.089452)",
        "(-0.175825, 1.444795, 0.090627)",
        "(-0.178721, 1.458373, 0.092320)",
        "(-0.178721, 1.458373, 0.092320)",
        "(-0.181886, 1.471434, 0.094841)",
        "(-0.185269, 1.483822, 0.098345)",
        "(-0.190216, 1.500772, 0.105077)",
        "(-0.193812, 1.510988, 0.110303)",
        "(-0.193812, 1.510988, 0.110303)",
        "(-0.198089, 1.520554, 0.116274)",
        "(-0.203033, 1.529427, 0.123031)",
        "(-0.210198, 1.541235, 0.134262)"
    ],
    "rightHandRotations": [
        "(307.575900, 93.548790, 322.859500)",
        "(307.554100, 93.056290, 323.500000)",
        "(307.554100, 93.056290, 323.500000)",
        "(307.331900, 92.782590, 324.155500)",
        "(307.279200, 92.509330, 324.808400)",
        "(307.294600, 92.124760, 325.340100)",
        "(307.355200, 91.903980, 325.684300)",
        "(307.355200, 91.903980, 325.684300)",
        "(307.407500, 91.810700, 326.010200)",
        "(307.442200, 92.054430, 325.600800)",
        "(307.658300, 92.352690, 325.073900)",
        "(307.861100, 92.251860, 325.054700)",
        "(307.861100, 92.251860, 325.054700)",
        "(308.096400, 92.079410, 325.077700)",
        "(308.133300, 92.021750, 324.933800)",
        "(308.136900, 91.868350, 324.546400)",
        "(308.127200, 91.416140, 324.566700)",
        "(308.120800, 91.021220, 324.814500)",
        "(308.120800, 91.021220, 324.814500)",
        "(307.937700, 89.975330, 325.391200)",
        "(307.745800, 88.786450, 325.525400)",
        "(307.505000, 87.608630, 326.001100)",
        "(307.505000, 87.608630, 326.001100)",
        "(307.114900, 86.217960, 326.743200)",
        "(306.595900, 84.756990, 327.649600)",
        "(305.762000, 82.161480, 328.966900)",
        "(305.013000, 80.139020, 330.106800)",
        "(305.013000, 80.139020, 330.106800)",
        "(303.743200, 76.861110, 332.359500)",
        "(303.743200, 76.861110, 332.359500)",
        "(301.899400, 72.420830, 335.282700)",
        "(301.136400, 70.081590, 336.917100)",
        "(301.136400, 70.081590, 336.917100)",
        "(300.526000, 67.829310, 338.675000)",
        "(299.616100, 66.300750, 339.898500)",
        "(298.488900, 64.118320, 341.554400)",
        "(297.529900, 62.561460, 343.089100)",
        "(297.529900, 62.561460, 343.089100)",
        "(296.199400, 60.715790, 345.013800)",
        "(295.003900, 59.188870, 346.631300)",
        "(292.757500, 56.420930, 349.645900)",
        "(291.393500, 53.985440, 352.391700)",
        "(291.393500, 53.985440, 352.391700)",
        "(290.257400, 51.496940, 355.359500)",
        "(289.005800, 48.708250, 358.549700)",
        "(287.286900, 44.332850, 3.422694)",
        "(286.460900, 40.701160, 7.293057)",
        "(286.460900, 40.701160, 7.293057)",
        "(285.900600, 36.933030, 11.180610)",
        "(285.337000, 34.313550, 14.060020)",
        "(284.280900, 29.201720, 19.896400)",
        "(283.824500, 26.312000, 22.987280)",
        "(283.824500, 26.312000, 22.987280)",
        "(283.380200, 23.860960, 25.820030)",
        "(282.993600, 20.895530, 29.291070)",
        "(282.508900, 16.188650, 35.064620)",
        "(282.248000, 13.213480, 38.415230)",
        "(282.248000, 13.213480, 38.415230)",
        "(281.968800, 11.325240, 40.590770)",
        "(281.602400, 9.408202, 43.237610)",
        "(281.029200, 6.208881, 47.788660)",
        "(280.816600, 4.271207, 50.492590)",
        "(280.816600, 4.271207, 50.492590)",
        "(280.538200, 2.617964, 53.136830)",
        "(280.148700, 1.267563, 55.484400)",
        "(279.400000, 359.763400, 58.463050)",
        "(279.028000, 358.942800, 60.380210)",
        "(279.028000, 358.942800, 60.380210)",
        "(278.726000, 357.060800, 63.322510)",
        "(278.484700, 354.350100, 66.977190)",
        "(278.249400, 350.423900, 72.504080)",
        "(278.156100, 348.885300, 75.101830)",
        "(278.156100, 348.885300, 75.101830)",
        "(278.066400, 346.936500, 77.971310)",
        "(277.947900, 344.141800, 81.570520)",
        "(277.871000, 340.675700, 86.439380)",
        "(277.896000, 337.974100, 89.962700)",
        "(277.896000, 337.974100, 89.962700)",
        "(278.004200, 335.305300, 93.346690)",
        "(277.984400, 334.785200, 95.159100)",
        "(278.103900, 333.314800, 97.366020)",
        "(278.112100, 333.376800, 98.051330)",
        "(278.112100, 333.376800, 98.051330)",
        "(277.911500, 334.559100, 97.426740)",
        "(277.686400, 335.832800, 96.525110)",
        "(277.384400, 340.526300, 92.422000)",
        "(276.974900, 344.577300, 88.745160)",
        "(276.974900, 344.577300, 88.745160)",
        "(276.561500, 348.782400, 84.822810)",
        "(276.391800, 353.654100, 80.103710)",
        "(275.943300, 4.198025, 69.842280)",
        "(275.858500, 9.564349, 64.496680)",
        "(275.858500, 9.564349, 64.496680)",
        "(275.899500, 13.569120, 60.641010)",
        "(275.984000, 16.814490, 57.779340)",
        "(276.054100, 21.006480, 53.837750)",
        "(276.101900, 23.337640, 51.512450)",
        "(276.101900, 23.337640, 51.512450)",
        "(276.265500, 27.749200, 47.095380)",
        "(276.563200, 32.889510, 41.793050)",
        "(277.323400, 38.336360, 36.391570)",
        "(277.750600, 42.037200, 32.664470)",
        "(277.750600, 42.037200, 32.664470)",
        "(278.039100, 46.923440, 27.381020)",
        "(278.492500, 50.828380, 23.045520)",
        "(279.279100, 54.177990, 19.308150)",
        "(279.684200, 55.210290, 17.860220)",
        "(279.684200, 55.210290, 17.860220)",
        "(280.102200, 55.824210, 16.947830)",
        "(280.457600, 56.366500, 16.090600)",
        "(280.802700, 57.857520, 14.119600)",
        "(281.043000, 58.651800, 12.915100)",
        "(281.043000, 58.651800, 12.915100)",
        "(281.357400, 58.916820, 12.273670)",
        "(281.657000, 58.500080, 12.348080)",
        "(281.888100, 58.509140, 11.753210)",
        "(281.991500, 58.469990, 11.521050)",
        "(281.991500, 58.469990, 11.521050)",
        "(282.214800, 59.109760, 10.525760)",
        "(282.505400, 59.776000, 9.254853)",
        "(283.116200, 59.403860, 8.950233)",
        "(283.345600, 59.379990, 8.527784)",
        "(283.345600, 59.379990, 8.527784)",
        "(283.546900, 59.584030, 7.769720)",
        "(283.861700, 59.816500, 7.090419)",
        "(284.192000, 60.380980, 5.806396)",
        "(284.284800, 60.925960, 4.746112)",
        "(284.284800, 60.925960, 4.746112)",
        "(284.444000, 61.269040, 3.720417)",
        "(284.673800, 61.096150, 3.203514)",
        "(284.894500, 59.902810, 3.500388)",
        "(284.953200, 59.191100, 3.590854)",
        "(284.953200, 59.191100, 3.590854)",
        "(285.093100, 58.980180, 3.147417)",
        "(285.182600, 58.449030, 2.932132)",
        "(285.187400, 57.419090, 2.924686)",
        "(285.103600, 56.609380, 3.023636)",
        "(285.103600, 56.609380, 3.023636)",
        "(285.034200, 55.519710, 3.282746)",
        "(284.977500, 53.920320, 4.140775)",
        "(284.763000, 51.547180, 5.314235)",
        "(284.530100, 49.652530, 6.396719)",
        "(284.530100, 49.652530, 6.396719)",
        "(284.232100, 47.273880, 7.964921)",
        "(283.893300, 44.554210, 9.897985)",
        "(283.478600, 39.406990, 13.960010)",
        "(283.250900, 35.578790, 17.224030)",
        "(283.250900, 35.578790, 17.224030)",
        "(283.091600, 32.094200, 20.207260)",
        "(282.954300, 29.301300, 22.451220)",
        "(282.675300, 25.330040, 25.566700)",
        "(282.484400, 22.216580, 28.311040)",
        "(282.484400, 22.216580, 28.311040)",
        "(282.361200, 19.394530, 30.937700)",
        "(282.253100, 18.188590, 32.016240)",
        "(281.902100, 12.344750, 37.570590)",
        "(281.788300, 8.487122, 41.560010)",
        "(281.788300, 8.487122, 41.560010)",
        "(281.677900, 4.639307, 45.558610)",
        "(281.371600, 1.752451, 48.653620)",
        "(281.135300, 357.969700, 52.805840)",
        "(280.965700, 355.509200, 55.442170)",
        "(280.965700, 355.509200, 55.442170)",
        "(280.788400, 353.061500, 58.106910)",
        "(280.687400, 349.885600, 61.668870)",
        "(280.632800, 344.905400, 67.321480)",
        "(280.556500, 341.488500, 71.054650)",
        "(280.556500, 341.488500, 71.054650)",
        "(280.368500, 339.116000, 73.974040)",
        "(280.237000, 336.023800, 77.571430)",
        "(280.113300, 331.857500, 82.782140)",
        "(279.873700, 329.700100, 85.700550)",
        "(279.873700, 329.700100, 85.700550)",
        "(279.593400, 327.659500, 88.531420)",
        "(279.432100, 325.452300, 91.529000)",
        "(279.204800, 322.339200, 96.062320)",
        "(279.007400, 320.804000, 98.665980)",
        "(279.007400, 320.804000, 98.665980)",
        "(278.867600, 318.872700, 101.745300)",
        "(278.650800, 316.704900, 105.185300)",
        "(278.244400, 314.910300, 108.768000)",
        "(277.763300, 314.312500, 110.419700)",
        "(277.763300, 314.312500, 110.419700)",
        "(277.270000, 314.534200, 111.288600)",
        "(276.678400, 315.202000, 111.851200)",
        "(275.897600, 316.809900, 111.409600)",
        "(275.587300, 319.463400, 109.099900)",
        "(275.587300, 319.463400, 109.099900)",
        "(275.266800, 323.783800, 105.222500)",
        "(274.861500, 326.812800, 102.903600)",
        "(274.332800, 329.724300, 100.542100)",
        "(274.065200, 336.796600, 93.926780)",
        "(274.065200, 336.796600, 93.926780)",
        "(273.652600, 347.653900, 83.594410)",
        "(273.147700, 358.716900, 72.938190)",
        "(272.680900, 19.665400, 52.629810)",
        "(272.970300, 38.073190, 34.502360)",
        "(272.970300, 38.073190, 34.502360)",
        "(273.977300, 63.296980, 9.611840)",
        "(274.729200, 72.084640, 0.918397)",
        "(275.554900, 78.557410, 354.367900)",
        "(276.411000, 81.633480, 351.033300)",
        "(276.411000, 81.633480, 351.033300)",
        "(277.193800, 82.647810, 349.887200)",
        "(278.199300, 79.682060, 352.614000)",
        "(278.590500, 77.722830, 354.362900)",
        "(279.061600, 77.377150, 354.432800)",
        "(279.061600, 77.377150, 354.432800)",
        "(279.477400, 77.272860, 354.017100)",
        "(280.157800, 76.695210, 353.988200)",
        "(280.676900, 75.366340, 354.729200)",
        "(281.358400, 74.595900, 354.818400)",
        "(281.358400, 74.595900, 354.818400)",
        "(282.095300, 74.479100, 354.307300)",
        "(282.632900, 73.494530, 354.615000)",
        "(283.189200, 72.551700, 354.419600)",
        "(283.618100, 72.226020, 353.862200)",
        "(283.618100, 72.226020, 353.862200)",
        "(284.129700, 71.409610, 353.691200)",
        "(284.407300, 70.270650, 353.873300)",
        "(284.488000, 68.398910, 354.300400)",
        "(284.717400, 67.249950, 354.356800)",
        "(284.717400, 67.249950, 354.356800)",
        "(284.913200, 65.865110, 354.595700)",
        "(284.955800, 63.993850, 355.257600)",
        "(284.744900, 59.985900, 357.342800)",
        "(284.744900, 59.985900, 357.342800)",
        "(284.569700, 57.061560, 359.174100)",
        "(284.436800, 54.263050, 0.935837)",
        "(284.279400, 51.535510, 2.511798)",
        "(283.910200, 47.478520, 5.091969)",
        "(283.687700, 45.274990, 6.366161)",
        "(283.687700, 45.274990, 6.366161)",
        "(283.657300, 43.058840, 7.726164)",
        "(283.551100, 40.128970, 9.887017)",
        "(283.162300, 35.482200, 13.760990)",
        "(282.529300, 32.344730, 16.513370)",
        "(282.529300, 32.344730, 16.513370)",
        "(281.892400, 29.133230, 19.636300)",
        "(281.295700, 25.464850, 23.224090)",
        "(280.923100, 22.807550, 25.726840)",
        "(280.527300, 19.718130, 28.751690)",
        "(280.527300, 19.718130, 28.751690)",
        "(280.183900, 16.507650, 31.840760)",
        "(279.897800, 13.224850, 35.247660)",
        "(279.666700, 9.281371, 39.798620)",
        "(279.447300, 7.259242, 42.027050)",
        "(279.447300, 7.259242, 42.027050)",
        "(279.232500, 6.101287, 43.364690)",
        "(279.003900, 4.955519, 44.674710)",
        "(278.706700, 359.757700, 50.670120)",
        "(278.788500, 355.787800, 55.469230)",
        "(278.788500, 355.787800, 55.469230)",
        "(278.864900, 352.185300, 59.892070)",
        "(278.689800, 349.755000, 62.994420)",
        "(278.410200, 345.366300, 68.473450)",
        "(278.400600, 341.588300, 73.220130)",
        "(278.400600, 341.588300, 73.220130)",
        "(278.442100, 337.959200, 77.917840)",
        "(278.407900, 335.533300, 81.524830)",
        "(278.217700, 332.122400, 86.634920)",
        "(278.121600, 329.523900, 90.299470)",
        "(278.121600, 329.523900, 90.299470)",
        "(277.969100, 327.647700, 93.160130)",
        "(277.587200, 325.225900, 97.366730)",
        "(277.324300, 323.395600, 100.258500)",
        "(276.992200, 320.307700, 104.300200)",
        "(276.992200, 320.307700, 104.300200)",
        "(276.682500, 317.743600, 107.828000)",
        "(276.389100, 315.816900, 110.663900)",
        "(275.887100, 315.933000, 111.724600)",
        "(275.310500, 315.646500, 112.813300)",
        "(275.310500, 315.646500, 112.813300)",
        "(274.727100, 315.019300, 114.082700)",
        "(273.784800, 315.354000, 114.268800)",
        "(273.043900, 320.208200, 109.748000)",
        "(272.219800, 333.592300, 96.795400)",
        "(272.219800, 333.592300, 96.795400)",
        "(271.606800, 3.994945, 66.902440)",
        "(271.867100, 40.267800, 31.029840)",
        "(273.046300, 65.424870, 6.375489)",
        "(273.046300, 65.424870, 6.375489)",
        "(274.271300, 73.102110, 359.137500)",
        "(274.271300, 73.102110, 359.137500)",
        "(275.662400, 76.482400, 355.857900)",
        "(276.960700, 75.797990, 356.331600)",
        "(277.227100, 72.011050, 359.649600)",
        "(277.227100, 72.011050, 359.649600)",
        "(276.744900, 62.907960, 8.055576)",
        "(276.925900, 52.089360, 18.128780)",
        "(278.870700, 42.117170, 27.242500)",
        "(279.748600, 39.217300, 29.444160)",
        "(279.748600, 39.217300, 29.444160)",
        "(280.074400, 38.518480, 29.280480)",
        "(280.398600, 40.216430, 26.879780)",
        "(280.890900, 42.725410, 23.545610)",
        "(280.988300, 45.376330, 20.433180)",
        "(280.988300, 45.376330, 20.433180)",
        "(280.848800, 51.150990, 13.222960)",
        "(280.848800, 51.150990, 13.222960)",
        "(280.952200, 58.684640, 4.705375)",
        "(280.942300, 62.846790, 359.727300)",
        "(280.942300, 62.846790, 359.727300)",
        "(281.253800, 65.907180, 355.884800)",
        "(281.738600, 66.830240, 353.960000)",
        "(282.078500, 65.411500, 353.565100)",
        "(282.138900, 63.747910, 354.228900)",
        "(282.138900, 63.747910, 354.228900)",
        "(282.203900, 62.567940, 354.138500)",
        "(282.409600, 60.715780, 354.599600)",
        "(282.449500, 56.586850, 356.881900)",
        "(282.144000, 53.612550, 358.809500)",
        "(282.144000, 53.612550, 358.809500)",
        "(281.683500, 50.799900, 0.475719)",
        "(281.038500, 47.353680, 2.885313)",
        "(280.016800, 40.140570, 8.630455)",
        "(279.306200, 35.041260, 12.812950)",
        "(279.306200, 35.041260, 12.812950)",
        "(278.980600, 29.655710, 17.637320)",
        "(279.029000, 26.097600, 20.417390)",
        "(278.782400, 23.395380, 22.189950)",
        "(278.420500, 20.288010, 24.814150)",
        "(278.420500, 20.288010, 24.814150)",
        "(278.121700, 15.220460, 29.666140)",
        "(277.669600, 12.065420, 32.512990)",
        "(277.407000, 11.001240, 33.360180)",
        "(277.561700, 10.293460, 34.147790)",
        "(277.561700, 10.293460, 34.147790)",
        "(277.810800, 9.123486, 35.572140)",
        "(278.065100, 7.133899, 37.933980)",
        "(278.163600, 3.505142, 42.077950)",
        "(278.230600, 1.407204, 44.685100)",
        "(278.230600, 1.407204, 44.685100)",
        "(278.336900, 358.486600, 48.306540)",
        "(278.299800, 355.091800, 52.302990)",
        "(278.515400, 348.156500, 60.476670)",
        "(278.796400, 345.025600, 64.638150)",
        "(278.796400, 345.025600, 64.638150)",
        "(279.043100, 342.218900, 68.412500)",
        "(279.066400, 339.063000, 72.627010)",
        "(279.386800, 334.659300, 78.945570)",
        "(279.537100, 333.513500, 81.689800)",
        "(279.537100, 333.513500, 81.689800)",
        "(279.450700, 333.375000, 83.147920)",
        "(279.222000, 331.677100, 85.943900)",
        "(279.023000, 328.810900, 90.549410)",
        "(278.801200, 328.629600, 92.222240)",
        "(278.801200, 328.629600, 92.222240)",
        "(278.585000, 328.950300, 93.285660)",
        "(278.194300, 328.229400, 94.997550)",
        "(277.938800, 329.104600, 95.385190)",
        "(277.740400, 334.149800, 91.252670)",
        "(277.740400, 334.149800, 91.252670)",
        "(277.180700, 341.162800, 84.957630)",
        "(276.490100, 347.566500, 79.059940)",
        "(275.416700, 354.033800, 72.802050)",
        "(275.096500, 359.352800, 67.738720)",
        "(275.096500, 359.352800, 67.738720)",
        "(275.105700, 6.531902, 61.101360)",
        "(274.690500, 15.267700, 53.226300)",
        "(273.256200, 40.363560, 28.372760)",
        "(273.466400, 47.566390, 20.886130)",
        "(273.466400, 47.566390, 20.886130)",
        "(274.437000, 47.286690, 21.478570)",
        "(275.321900, 49.615260, 20.070080)",
        "(275.582600, 62.723890, 6.572779)",
        "(276.021600, 70.322200, 358.331900)",
        "(276.021600, 70.322200, 358.331900)",
        "(276.881700, 72.066180, 356.661400)",
        "(277.996700, 76.975730, 351.844800)",
        "(279.254600, 85.924220, 341.767700)",
        "(280.082300, 86.416060, 340.670200)",
        "(280.428600, 84.531880, 342.452400)",
        "(280.428600, 84.531880, 342.452400)",
        "(281.443800, 84.855670, 341.138700)",
        "(282.099500, 85.530940, 339.746900)",
        "(283.047600, 84.634000, 339.912600)",
        "(283.047600, 84.634000, 339.912600)",
        "(283.967700, 84.213910, 339.272900)",
        "(284.957700, 83.140970, 338.518400)",
        "(285.389300, 81.217790, 339.283100)",
        "(285.837600, 79.037830, 340.192200)",
        "(285.837600, 79.037830, 340.192200)",
        "(286.343100, 76.681460, 341.294300)",
        "(286.753900, 74.050090, 342.510300)",
        "(287.038500, 69.702080, 344.814200)",
        "(287.369800, 67.076290, 346.191300)",
        "(287.552400, 65.774610, 346.893300)",
        "(287.552400, 65.774610, 346.893300)",
        "(287.893100, 60.256320, 350.271900)",
        "(287.805300, 57.952710, 351.574900)",
        "(287.641200, 55.731430, 352.731200)",
        "(287.641200, 55.731430, 352.731200)",
        "(287.475500, 53.723980, 353.986800)",
        "(287.037200, 51.924050, 354.969600)",
        "(286.032500, 50.389200, 355.294500)",
        "(285.282000, 49.517750, 355.482300)",
        "(283.865400, 47.669390, 355.969300)",
        "(282.633100, 51.242580, 350.630900)",
        "(282.633100, 51.242580, 350.630900)",
        "(281.412200, 43.354970, 359.204200)",
        "(280.784200, 37.819980, 5.417715)",
        "(280.784200, 37.819980, 5.417715)",
        "(280.215200, 33.561600, 10.431580)",
        "(279.671800, 28.518610, 16.365210)",
        "(279.467800, 17.836790, 28.916510)",
        "(279.475400, 12.713880, 35.262960)",
        "(279.475400, 12.713880, 35.262960)",
        "(279.081900, 8.229663, 40.751810)",
        "(278.839900, 2.737891, 47.220110)",
        "(279.024300, 354.557300, 57.438950)",
        "(279.154400, 350.578500, 62.908900)",
        "(279.154400, 350.578500, 62.908900)",
        "(279.174000, 347.239100, 67.607610)",
        "(279.103200, 343.584400, 72.437740)",
        "(278.874000, 339.945900, 78.050170)",
        "(278.864000, 338.808500, 80.645030)",
        "(278.864000, 338.808500, 80.645030)",
        "(278.729300, 337.599600, 83.147290)",
        "(278.419600, 336.739800, 85.148500)",
        "(277.837800, 335.397900, 88.163050)",
        "(277.640000, 334.862100, 89.859410)",
        "(277.640000, 334.862100, 89.859410)",
        "(277.555500, 335.008700, 90.993040)",
        "(277.695200, 336.054600, 91.239990)",
        "(277.839000, 338.460500, 90.129070)",
        "(277.488400, 340.497100, 88.598010)",
        "(277.488400, 340.497100, 88.598010)",
        "(277.255300, 341.436800, 88.392540)",
        "(277.081900, 344.292600, 86.472500)",
        "(276.954600, 350.697200, 80.791080)",
        "(276.586500, 356.603600, 75.120980)",
        "(276.586500, 356.603600, 75.120980)",
        "(276.200000, 3.706729, 68.170200)",
        "(276.150700, 10.396520, 61.507320)",
        "(276.355600, 22.611570, 49.122130)",
        "(276.596300, 28.335020, 43.378060)",
        "(276.596300, 28.335020, 43.378060)",
        "(277.015700, 30.413780, 41.384230)",
        "(277.934700, 32.989700, 38.904400)",
        "(278.635400, 38.789100, 32.861920)",
        "(278.849300, 43.941020, 27.111520)",
        "(278.849300, 43.941020, 27.111520)",
        "(279.493600, 47.549690, 22.964160)",
        "(280.677100, 47.844300, 22.357970)",
        "(282.111100, 49.131620, 20.732730)",
        "(282.523900, 52.283380, 16.959810)",
        "(282.523900, 52.283380, 16.959810)",
        "(283.002100, 56.515750, 11.757930)",
        "(283.767000, 59.228970, 7.916804)",
        "(285.048500, 59.881390, 5.745845)",
        "(285.579500, 59.383120, 5.274836)",
        "(285.579500, 59.383120, 5.274836)",
        "(286.147900, 59.576760, 4.004408)",
        "(286.604500, 60.053890, 2.416440)",
        "(287.119900, 60.057760, 0.639773)",
        "(287.606000, 59.571330, 0.141026)",
        "(287.606000, 59.571330, 0.141026)",
        "(288.072800, 59.556340, 359.228300)",
        "(288.319200, 58.751580, 358.259900)",
        "(288.128800, 57.001130, 358.737600)",
        "(288.128800, 57.001130, 358.737600)",
        "(287.828800, 53.797610, 0.907161)",
        "(287.648600, 51.096300, 2.513732)",
        "(287.422800, 49.289430, 3.301340)",
        "(286.902600, 45.099590, 6.114673)",
        "(286.497700, 41.383400, 9.027272)",
        "(286.497700, 41.383400, 9.027272)",
        "(285.958300, 37.683100, 12.112780)",
        "(285.295700, 31.749060, 17.250000)",
        "(284.934000, 28.143560, 20.511740)",
        "(284.557100, 24.708790, 23.752810)",
        "(284.557100, 24.708790, 23.752810)",
        "(284.363800, 21.399540, 26.945430)",
        "(284.142900, 17.485950, 30.956310)",
        "(283.939300, 14.577960, 34.046330)",
        "(283.625900, 11.141850, 37.749320)",
        "(283.625900, 11.141850, 37.749320)",
        "(283.439700, 6.013263, 43.390420)",
        "(283.457000, 3.379212, 46.493000)",
        "(283.455900, 1.428723, 49.068070)",
        "(283.482400, 0.202580, 51.011940)",
        "(283.482400, 0.202580, 51.011940)",
        "(283.411500, 0.212995, 51.791820)",
        "(282.919200, 0.460335, 52.401620)",
        "(282.333100, 0.836066, 53.622440)",
        "(282.155100, 358.917700, 56.707340)",
        "(282.155100, 358.917700, 56.707340)",
        "(281.975300, 355.822100, 61.173110)",
        "(281.813400, 353.632900, 64.925900)",
        "(281.760000, 351.796500, 69.036950)",
        "(281.532500, 350.720200, 71.407340)",
        "(281.532500, 350.720200, 71.407340)",
        "(281.137800, 349.374400, 74.016430)",
        "(280.796200, 348.084400, 76.706930)",
        "(280.476800, 348.591500, 78.438220)",
        "(280.146100, 349.104100, 79.173260)",
        "(280.146100, 349.104100, 79.173260)",
        "(279.664100, 350.280900, 79.015270)",
        "(279.159900, 352.797400, 77.350580)",
        "(278.446700, 0.483722, 70.811910)",
        "(278.223900, 6.881650, 64.870450)",
        "(278.223900, 6.881650, 64.870450)",
        "(278.189100, 15.002480, 56.683580)",
        "(278.364900, 22.535040, 49.115550)",
        "(278.578200, 32.704140, 39.669700)",
        "(278.460400, 39.155360, 33.607640)",
        "(278.460400, 39.155360, 33.607640)",
        "(278.523900, 46.486870, 26.307060)",
        "(279.233200, 55.754760, 16.810700)",
        "(279.861100, 58.668420, 13.736380)",
        "(280.265400, 60.062270, 12.400240)",
        "(280.265400, 60.062270, 12.400240)",
        "(280.659300, 61.665670, 10.718420)",
        "(280.913800, 62.817010, 9.146458)",
        "(281.186900, 61.616980, 9.301366)",
        "(281.186900, 61.616980, 9.301366)",
        "(281.075400, 61.552090, 8.093785)",
        "(281.075400, 61.552090, 8.093785)",
        "(281.008800, 66.336730, 1.667089)",
        "(281.067700, 69.174250, 358.063400)",
        "(281.228400, 70.568730, 355.898200)",
        "(281.228400, 70.568730, 355.898200)",
        "(281.765400, 70.125080, 355.794300)",
        "(282.522000, 71.182290, 353.744000)",
        "(283.159500, 72.491210, 351.252700)",
        "(283.933200, 71.892770, 350.455000)",
        "(283.933200, 71.892770, 350.455000)",
        "(284.782400, 69.604150, 351.282400)",
        "(285.411900, 66.244640, 353.179700)",
        "(286.190900, 61.932820, 355.849800)",
        "(286.573700, 60.377430, 356.443100)",
        "(286.573700, 60.377430, 356.443100)",
        "(286.700500, 58.532440, 357.120500)",
        "(286.847800, 56.069810, 358.537300)",
        "(287.236800, 52.207550, 1.431836)",
        "(287.344000, 50.010540, 3.002485)",
        "(287.344000, 50.010540, 3.002485)",
        "(286.856000, 47.940150, 4.299567)",
        "(286.241800, 45.653150, 5.870039)",
        "(285.522300, 41.166350, 9.489488)",
        "(285.206900, 37.837830, 12.539720)",
        "(284.977900, 36.310800, 13.874710)",
        "(284.977900, 36.310800, 13.874710)",
        "(283.648100, 29.782030, 19.477350)",
        "(282.645900, 26.619910, 22.262910)",
        "(281.650900, 22.555200, 25.987220)",
        "(281.650900, 22.555200, 25.987220)",
        "(281.350700, 17.923320, 30.648370)",
        "(281.373700, 13.828060, 34.794250)",
        "(281.094600, 9.574354, 38.695000)",
        "(280.702100, 6.536075, 41.617390)",
        "(280.702100, 6.536075, 41.617390)",
        "(280.401400, 2.495719, 45.814190)",
        "(280.357800, 0.369651, 48.171710)",
        "(280.428200, 358.479500, 50.558800)",
        "(280.217000, 356.600700, 52.820380)",
        "(280.217000, 356.600700, 52.820380)",
        "(279.788600, 354.303200, 55.489220)",
        "(279.580800, 351.453400, 59.107890)",
        "(279.788400, 346.609400, 65.659070)",
        "(279.865400, 343.374000, 70.015420)",
        "(279.865400, 343.374000, 70.015420)",
        "(279.696900, 341.153600, 72.907720)",
        "(279.213100, 339.894800, 74.143340)",
        "(278.189700, 339.531500, 74.220420)",
        "(277.228400, 339.339800, 75.354080)",
        "(277.228400, 339.339800, 75.354080)",
        "(277.088300, 336.809100, 79.398740)",
        "(277.390700, 332.385600, 85.490900)",
        "(277.490800, 329.087800, 91.404010)",
        "(277.311700, 328.218000, 93.771510)",
        "(277.311700, 328.218000, 93.771510)",
        "(277.007500, 327.777200, 95.660870)",
        "(276.543100, 327.813600, 97.296650)",
        "(276.266300, 329.234800, 98.289480)",
        "(276.119700, 333.076400, 95.873240)",
        "(276.119700, 333.076400, 95.873240)",
        "(275.793200, 334.633100, 95.356930)",
        "(275.410000, 336.498100, 94.335750)",
        "(274.588200, 345.748800, 86.400050)",
        "(274.118600, 353.301300, 79.348850)",
        "(274.118600, 353.301300, 79.348850)",
        "(273.840500, 1.683053, 71.552090)",
        "(273.931200, 21.924370, 52.075820)",
        "(274.392500, 32.180390, 42.149460)",
        "(274.965900, 42.079230, 32.493900)",
        "(274.965900, 42.079230, 32.493900)",
        "(275.559900, 51.743170, 22.966290)",
        "(277.240300, 62.047550, 12.606230)",
        "(278.733400, 66.784710, 8.240561)",
        "(280.302200, 69.694570, 5.704622)",
        "(280.302200, 69.694570, 5.704622)",
        "(281.845800, 71.681400, 3.545437)",
        "(283.567000, 73.948640, 0.633007)",
        "(286.111500, 75.667660, 357.795000)",
        "(287.409200, 75.525400, 357.289200)",
        "(287.409200, 75.525400, 357.289200)",
        "(288.352500, 75.196950, 356.846800)",
        "(289.231700, 74.765200, 356.293200)",
        "(290.226900, 73.613350, 355.968900)",
        "(290.324500, 72.637190, 355.679300)",
        "(290.324500, 72.637190, 355.679300)",
        "(290.403700, 71.283620, 355.995300)",
        "(290.627300, 69.662990, 356.531600)",
        "(290.874600, 67.530330, 356.558900)",
        "(291.164600, 66.745840, 356.038100)",
        "(291.164600, 66.745840, 356.038100)",
        "(291.572300, 65.570010, 355.946700)",
        "(291.763900, 63.862920, 356.280900)",
        "(291.334100, 61.122740, 356.933500)",
        "(290.843400, 58.943990, 358.068800)",
        "(290.843400, 58.943990, 358.068800)",
        "(290.266400, 57.156420, 358.794300)",
        "(289.295000, 54.560780, 359.728300)",
        "(288.595800, 51.940180, 1.439841)",
        "(287.702000, 49.382060, 3.211739)",
        "(287.702000, 49.382060, 3.211739)",
        "(286.759200, 46.984360, 4.879105)",
        "(285.924200, 44.066460, 7.187017)",
        "(284.630200, 38.033940, 12.746370)",
        "(283.671700, 34.134610, 16.416000)",
        "(283.671700, 34.134610, 16.416000)",
        "(282.912600, 30.487110, 19.829750)",
        "(282.090100, 26.470680, 23.627340)",
        "(281.821700, 24.275550, 25.956540)",
        "(281.427200, 21.910630, 28.535000)",
        "(281.427200, 21.910630, 28.535000)",
        "(280.807400, 19.082440, 31.382970)",
        "(279.807800, 13.638570, 36.907650)",
        "(279.235600, 9.049526, 41.780230)",
        "(278.860600, 3.331220, 48.185590)",
        "(278.860600, 3.331220, 48.185590)",
        "(278.546400, 357.541700, 54.590620)",
        "(278.113900, 354.144000, 58.339310)",
        "(277.758700, 350.434100, 63.227860)",
        "(278.163700, 347.015700, 68.132900)",
        "(278.163700, 347.015700, 68.132900)",
        "(278.351700, 343.838000, 72.749760)",
        "(278.266400, 341.916000, 75.927420)",
        "(277.795900, 340.644200, 78.836650)",
        "(277.493500, 339.937900, 80.828850)",
        "(277.493500, 339.937900, 80.828850)",
        "(277.433000, 339.487800, 82.801710)",
        "(277.278500, 338.632300, 85.134700)",
        "(276.810200, 337.949700, 87.750430)",
        "(276.550700, 340.802000, 86.076090)",
        "(276.550700, 340.802000, 86.076090)",
        "(276.431200, 346.693100, 81.347960)",
        "(276.454000, 354.037500, 75.310590)",
        "(276.413000, 358.925700, 71.168690)",
        "(276.413000, 358.925700, 71.168690)",
        "(276.457700, 6.037247, 64.775130)",
        "(276.789100, 13.223980, 58.247180)",
        "(277.120400, 21.870050, 50.384960)",
        "(277.208600, 27.361850, 45.208760)",
        "(277.434000, 32.982360, 39.948540)",
        "(277.434000, 32.982360, 39.948540)",
        "(277.832100, 39.478180, 33.701840)",
        "(278.545800, 45.747470, 27.494200)",
        "(278.992600, 47.713600, 25.777230)",
        "(279.552600, 49.706840, 23.972930)",
        "(279.552600, 49.706840, 23.972930)",
        "(280.221100, 53.088860, 20.391320)",
        "(281.244900, 58.965810, 13.920820)",
        "(282.183000, 61.716000, 10.798920)",
        "(283.288100, 64.310000, 7.591294)",
        "(283.769500, 65.407200, 5.964209)",
        "(283.769500, 65.407200, 5.964209)",
        "(285.418800, 67.600000, 2.112720)",
        "(286.210900, 67.111310, 1.853519)",
        "(286.976200, 68.314530, 359.512100)",
        "(286.976200, 68.314530, 359.512100)",
        "(287.607100, 70.866890, 355.760200)",
        "(288.730100, 72.310550, 352.703000)",
        "(290.019800, 71.704320, 352.148500)",
        "(290.940300, 70.309080, 352.154200)",
        "(290.940300, 70.309080, 352.154200)",
        "(291.078600, 69.304240, 351.824600)",
        "(291.122600, 68.289160, 351.691600)",
        "(291.167600, 65.925630, 351.936000)",
        "(291.107300, 64.109890, 352.188000)",
        "(291.107300, 64.109890, 352.188000)",
        "(290.900300, 61.630360, 353.196800)",
        "(290.696800, 59.010610, 354.498700)",
        "(289.927500, 55.327400, 356.133400)",
        "(289.180300, 52.577850, 357.769700)",
        "(289.180300, 52.577850, 357.769700)",
        "(288.415300, 50.143940, 359.282100)",
        "(286.866200, 46.419400, 1.857113)",
        "(285.681300, 43.730070, 3.993660)",
        "(284.489300, 40.277970, 6.975024)",
        "(284.489300, 40.277970, 6.975024)",
        "(282.691600, 36.280800, 10.358290)",
        "(281.651900, 33.792050, 12.335830)",
        "(280.680100, 29.840020, 15.965900)",
        "(279.705300, 26.458440, 19.181280)",
        "(279.705300, 26.458440, 19.181280)",
        "(278.951900, 22.865900, 22.969870)",
        "(278.580700, 13.985290, 32.667200)",
        "(278.423800, 9.189884, 37.991720)",
        "(278.147400, 4.089538, 43.439300)",
        "(278.147400, 4.089538, 43.439300)",
        "(277.981300, 357.295100, 50.721800)",
        "(278.120500, 350.072400, 58.991940)",
        "(278.775500, 340.523600, 70.401450)",
        "(278.969000, 336.301700, 75.604620)",
        "(278.969000, 336.301700, 75.604620)",
        "(278.988200, 333.936900, 78.985560)",
        "(279.082600, 331.190100, 83.603570)",
        "(278.975800, 330.089000, 85.998760)",
        "(278.649200, 329.783600, 87.564970)",
        "(278.649200, 329.783600, 87.564970)",
        "(278.221300, 329.156700, 89.265710)",
        "(277.869100, 328.437400, 91.236740)",
        "(277.388500, 326.997300, 94.627560)",
        "(276.937900, 326.541000, 96.352100)",
        "(276.937900, 326.541000, 96.352100)",
        "(276.364300, 327.301300, 96.950700)",
        "(275.367200, 330.524200, 95.504820)",
        "(274.695100, 333.004300, 93.970870)",
        "(274.695100, 333.004300, 93.970870)",
        "(274.047100, 340.200100, 87.897540)",
        "(273.503200, 351.707200, 77.317600)",
        "(273.181200, 5.839193, 64.014340)",
        "(273.225400, 34.091470, 37.007070)",
        "(273.722200, 51.365430, 20.310610)",
        "(273.722200, 51.365430, 20.310610)",
        "(274.407700, 63.181900, 9.076795)",
        "(275.303800, 70.508200, 2.342188)",
        "(276.926400, 77.735860, 355.715300)",
        "(277.954500, 83.363040, 350.201200)",
        "(277.954500, 83.363040, 350.201200)",
        "(279.003500, 88.163530, 345.640500)",
        "(279.950500, 89.774860, 344.147100)",
        "(281.318100, 94.253100, 339.626300)",
        "(282.097200, 96.077400, 337.876600)",
        "(282.097200, 96.077400, 337.876600)",
        "(282.753500, 97.458030, 336.664900)",
        "(283.604200, 100.269200, 333.674000)",
        "(283.868200, 100.563600, 333.294500)",
        "(283.822000, 99.896360, 334.039300)",
        "(283.822000, 99.896360, 334.039300)",
        "(283.412500, 99.373340, 334.529800)",
        "(282.891800, 98.338750, 335.657900)",
        "(282.288300, 96.885540, 336.947900)",
        "(281.879800, 96.543330, 337.092600)",
        "(281.879800, 96.543330, 337.092600)",
        "(281.397100, 95.912350, 337.614300)",
        "(281.051500, 94.797060, 338.985600)",
        "(280.727800, 93.952870, 339.911400)",
        "(280.638600, 95.334430, 338.517200)",
        "(280.638600, 95.334430, 338.517200)",
        "(280.794900, 95.827770, 338.434200)",
        "(281.115800, 97.366210, 336.931000)",
        "(281.802900, 101.033400, 333.319700)",
        "(282.407300, 102.710600, 331.481900)",
        "(282.407300, 102.710600, 331.481900)",
        "(283.090600, 103.714500, 330.538000)",
        "(283.921500, 104.554900, 329.659300)",
        "(285.288600, 104.742300, 329.246100)",
        "(286.131300, 104.080100, 329.700200)",
        "(286.131300, 104.080100, 329.700200)",
        "(286.807200, 103.495600, 329.918200)",
        "(287.460800, 103.067500, 330.095900)",
        "(288.782600, 102.259800, 330.314100)",
        "(289.612100, 101.216700, 330.891100)",
        "(289.612100, 101.216700, 330.891100)",
        "(290.441500, 100.608800, 330.859600)",
        "(291.315600, 99.552350, 331.185100)",
        "(292.434400, 96.810530, 332.772600)",
        "(293.107000, 95.333260, 333.338100)",
        "(293.107000, 95.333260, 333.338100)",
        "(293.673300, 93.344830, 334.114200)",
        "(294.406900, 90.475140, 334.953200)",
        "(294.843500, 88.016060, 335.943200)",
        "(294.934400, 84.963480, 337.480300)",
        "(294.934400, 84.963480, 337.480300)",
        "(294.941100, 81.707400, 338.994300)",
        "(295.049100, 79.213920, 339.890000)",
        "(295.080900, 75.623250, 340.899700)",
        "(294.808700, 73.105170, 341.685500)",
        "(294.808700, 73.105170, 341.685500)",
        "(294.408100, 70.474060, 342.815500)",
        "(293.639300, 66.680750, 344.937200)",
        "(292.950700, 64.204070, 346.281000)",
        "(292.203100, 62.036180, 347.310200)",
        "(292.203100, 62.036180, 347.310200)",
        "(291.387700, 59.741550, 348.635500)",
        "(289.789900, 55.295540, 352.055700)",
        "(288.780000, 52.270040, 354.574600)",
        "(287.661500, 49.518660, 356.811100)",
        "(287.661500, 49.518660, 356.811100)",
        "(286.556700, 46.366270, 359.568500)",
        "(284.913500, 41.127560, 4.509389)",
        "(283.835800, 37.119300, 8.546306)",
        "(282.862600, 32.824980, 12.884610)",
        "(282.862600, 32.824980, 12.884610)",
        "(281.892200, 28.350370, 17.556410)",
        "(280.613500, 20.501040, 26.204710)",
        "(279.762400, 14.525230, 32.813980)",
        "(278.916500, 7.423277, 40.661710)",
        "(278.916500, 7.423277, 40.661710)",
        "(278.177100, 0.664805, 48.300100)",
        "(277.307800, 349.377900, 61.212200)",
        "(276.988500, 341.645200, 70.139370)",
        "(276.618900, 334.947400, 78.039390)",
        "(276.618900, 334.947400, 78.039390)",
        "(276.243900, 328.447400, 85.726050)",
        "(275.924600, 319.280600, 97.273930)",
        "(275.518200, 312.858700, 105.354200)",
        "(275.053700, 306.165500, 113.565900)",
        "(275.053700, 306.165500, 113.565900)",
        "(274.498100, 300.504000, 120.795200)",
        "(273.568500, 286.860000, 136.568000)",
        "(273.235300, 273.407100, 151.335800)",
        "(272.990900, 259.720700, 166.597000)",
        "(272.990900, 259.720700, 166.597000)",
        "(272.854900, 243.024100, 184.863300)",
        "(272.728500, 215.498200, 214.335900)",
        "(273.047300, 194.109700, 236.816400)",
        "(273.869000, 176.565300, 255.409700)",
        "(273.869000, 176.565300, 255.409700)",
        "(274.489000, 165.568900, 267.483200)",
        "(275.224800, 152.690300, 281.947000)",
        "(276.350300, 145.028000, 290.482900)",
        "(277.560500, 139.261600, 296.638400)",
        "(277.560500, 139.261600, 296.638400)",
        "(278.630200, 133.174400, 303.089800)",
        "(280.114600, 128.253300, 308.609300)",
        "(281.544600, 127.496200, 309.548100)",
        "(282.415600, 125.828900, 310.935500)",
        "(282.415600, 125.828900, 310.935500)",
        "(283.217800, 122.954800, 313.787500)",
        "(284.261500, 120.622600, 315.993000)",
        "(285.568200, 118.832900, 317.000300)",
        "(286.476000, 117.146900, 318.062200)",
        "(286.476000, 117.146900, 318.062200)",
        "(287.265400, 114.755000, 319.746400)",
        "(288.621700, 110.984400, 322.155800)",
        "(289.566700, 108.270400, 323.547000)",
        "(290.334400, 105.361500, 325.132800)",
        "(290.334400, 105.361500, 325.132800)",
        "(290.906800, 101.832000, 327.252100)",
        "(291.565500, 97.891810, 329.511800)",
        "(292.885000, 93.179470, 331.366500)",
        "(293.543700, 90.041740, 332.400900)",
        "(293.543700, 90.041740, 332.400900)",
        "(293.770000, 86.483930, 333.794600)",
        "(293.633000, 83.040940, 335.253900)",
        "(293.319300, 76.341900, 338.842200)",
        "(292.980600, 72.286690, 340.968900)",
        "(292.980600, 72.286690, 340.968900)",
        "(292.121200, 68.358110, 343.264100)",
        "(290.351400, 61.559230, 348.159800)",
        "(289.289600, 57.228360, 351.581500)",
        "(288.065200, 53.180510, 354.771900)",
        "(288.065200, 53.180510, 354.771900)",
        "(286.774100, 49.556420, 357.723400)",
        "(285.388600, 45.252920, 1.646525)",
        "(283.492700, 37.438660, 9.436760)",
        "(282.466700, 32.974250, 13.989370)",
        "(282.466700, 32.974250, 13.989370)",
        "(281.446600, 29.270070, 17.751280)",
        "(280.420900, 25.837620, 21.432970)",
        "(279.508900, 21.334080, 26.528270)",
        "(279.085800, 18.210430, 30.063090)",
        "(278.469300, 12.000980, 37.148640)",
        "(278.049300, 6.944883, 43.139210)",
        "(277.312400, 1.451705, 50.099920)",
        "(276.845400, 357.919200, 54.796150)",
        "(276.386700, 353.772800, 60.234270)",
        "(276.386700, 353.772800, 60.234270)",
        "(275.930100, 350.491800, 64.925970)",
        "(275.140400, 351.505900, 66.226050)",
        "(274.544600, 356.133400, 63.119510)",
        "(273.958300, 2.252956, 58.432870)",
        "(273.958300, 2.252956, 58.432870)",
        "(273.519700, 10.954190, 51.111280)",
        "(273.196200, 33.791500, 30.464880)",
        "(273.352100, 52.159380, 13.444800)",
        "(274.040900, 68.396980, 358.451200)",
        "(274.040900, 68.396980, 358.451200)",
        "(275.009500, 80.002920, 348.049000)",
        "(276.834000, 91.747730, 337.884800)",
        "(278.038200, 96.540310, 334.083100)",
        "(279.217000, 98.793590, 332.784100)",
        "(279.217000, 98.793590, 332.784100)",
        "(280.295100, 99.177300, 333.326200)",
        "(281.941700, 96.459910, 337.305200)",
        "(283.027300, 95.159030, 339.587000)",
        "(284.307500, 95.346410, 340.236100)",
        "(284.307500, 95.346410, 340.236100)",
        "(285.694300, 96.569740, 339.257800)",
        "(287.761500, 97.082920, 338.796000)",
        "(289.092900, 95.857860, 340.276700)",
        "(290.136200, 94.456260, 341.810400)",
        "(290.136200, 94.456260, 341.810400)",
        "(291.137600, 93.648700, 342.388900)",
        "(292.723400, 92.154070, 342.896700)",
        "(293.752200, 90.852960, 343.473100)",
        "(294.658700, 89.613240, 343.845500)",
        "(294.658700, 89.613240, 343.845500)",
        "(295.532600, 88.407400, 344.029500)",
        "(296.495600, 87.154850, 344.123100)",
        "(298.025400, 85.672970, 343.326500)",
        "(298.801500, 84.423930, 342.802300)",
        "(298.801500, 84.423930, 342.802300)",
        "(299.267700, 83.205630, 342.381300)",
        "(299.953600, 81.155200, 342.277000)",
        "(300.379000, 80.081190, 342.195600)",
        "(300.471300, 79.346180, 341.474400)",
        "(300.471300, 79.346180, 341.474400)",
        "(300.145500, 78.964610, 340.364800)",
        "(299.502300, 77.944440, 339.916000)",
        "(297.944800, 74.827250, 341.126000)",
        "(296.543400, 72.457520, 342.278900)",
        "(296.543400, 72.457520, 342.278900)",
        "(295.137100, 69.510150, 344.124400)",
        "(293.002000, 64.098950, 348.148400)",
        "(291.568100, 60.326480, 351.259800)",
        "(290.173200, 56.391770, 354.661200)",
        "(290.173200, 56.391770, 354.661200)",
        "(288.596700, 50.361020, 359.585900)",
        "(287.603600, 46.637140, 2.351306)",
        "(286.568200, 42.718870, 5.306800)",
        "(285.585900, 37.309720, 10.204310)",
        "(285.585900, 37.309720, 10.204310)",
        "(284.522700, 32.291220, 15.040820)",
        "(282.960100, 27.519620, 19.616650)",
        "(282.115100, 22.645800, 24.715950)",
        "(281.378300, 16.731870, 31.213710)",
        "(281.378300, 16.731870, 31.213710)",
        "(280.653800, 11.120540, 37.463730)",
        "(279.862200, 2.769977, 47.190900)",
        "(279.417000, 357.708200, 53.162340)",
        "(278.965300, 353.533800, 58.242530)",
        "(278.965300, 353.533800, 58.242530)",
        "(278.525900, 349.355200, 63.498810)",
        "(278.067400, 342.633000, 72.295770)",
        "(277.658200, 339.654300, 76.616110)",
        "(277.199200, 338.431200, 79.153200)",
        "(277.199200, 338.431200, 79.153200)",
        "(276.688900, 338.125000, 80.787150)",
        "(276.181200, 337.355200, 82.799390)",
        "(275.244300, 334.022500, 87.974530)",
        "(274.486700, 336.129600, 87.182470)",
        "(274.486700, 336.129600, 87.182470)",
        "(273.566800, 343.779900, 80.693070)",
        "(272.606800, 354.421200, 70.851780)",
        "(271.915700, 23.163560, 43.539170)",
        "(272.027700, 44.818660, 22.897180)",
        "(272.027700, 44.818660, 22.897180)",
        "(272.468100, 70.123220, 358.415800)",
        "(273.278800, 86.969540, 342.201400)",
        "(275.213200, 96.826970, 333.313800)",
        "(276.529800, 98.438060, 332.349900)",
        "(276.529800, 98.438060, 332.349900)",
        "(277.870700, 99.988460, 331.485900)",
        "(279.273300, 101.803000, 330.227800)",
        "(281.319800, 102.362800, 330.150800)",
        "(282.659500, 100.591900, 332.274000)",
        "(282.659500, 100.591900, 332.274000)",
        "(283.932200, 98.813230, 334.423300)",
        "(285.505800, 97.556960, 335.902100)",
        "(286.382100, 96.480360, 336.728800)",
        "(287.490600, 94.278270, 338.553600)",
        "(287.490600, 94.278270, 338.553600)",
        "(288.539000, 91.218770, 341.061600)",
        "(289.729400, 88.915600, 342.565100)",
        "(290.452700, 87.483200, 343.186300)",
        "(291.501700, 85.649390, 343.981400)",
        "(291.501700, 85.649390, 343.981400)",
        "(292.680900, 84.252660, 344.158300)",
        "(294.016100, 81.783460, 344.658700)",
        "(294.724400, 79.838360, 345.256700)",
        "(295.341900, 78.137810, 345.494800)",
        "(295.341900, 78.137810, 345.494800)",
        "(295.828500, 76.132490, 345.953100)",
        "(296.046100, 72.732140, 347.259600)",
        "(296.000600, 70.883120, 347.711800)",
        "(295.819500, 68.823000, 348.385700)",
        "(295.819500, 68.823000, 348.385700)",
        "(295.479100, 66.511150, 349.386900)",
        "(294.565100, 62.857170, 351.319700)",
        "(293.750900, 60.019150, 353.129300)",
        "(292.936400, 56.991700, 355.324800)",
        "(292.936400, 56.991700, 355.324800)",
        "(292.145800, 54.186140, 357.365100)",
        "(290.834900, 50.878770, 359.260300)",
        "(289.937900, 48.329000, 0.912232)",
        "(288.917800, 44.934620, 3.653366)",
        "(288.917800, 44.934620, 3.653366)",
        "(287.775800, 41.314020, 6.963676)",
        "(286.144200, 35.339100, 12.715340)",
        "(285.266100, 31.427100, 16.570660)",
        "(284.427500, 27.759150, 20.377170)",
        "(284.427500, 27.759150, 20.377170)",
        "(283.737400, 23.536120, 25.041380)",
        "(282.630800, 16.355590, 32.870680)",
        "(281.942900, 11.649790, 38.009300)",
        "(281.324600, 7.423036, 42.903270)",
        "(281.324600, 7.423036, 42.903270)",
        "(280.725500, 4.002151, 47.101470)",
        "(280.169400, 0.248707, 51.586590)",
        "(279.495600, 354.040900, 59.185090)",
        "(279.166700, 349.710300, 64.678470)",
        "(279.166700, 349.710300, 64.678470)",
        "(278.793700, 346.043600, 69.549090)",
        "(278.473700, 343.255200, 73.709960)",
        "(277.560300, 344.825500, 74.431570)",
        "(276.785900, 350.313000, 70.435540)",
        "(276.785900, 350.313000, 70.435540)",
        "(275.976400, 358.226400, 63.839900)",
        "(275.179300, 6.642724, 56.411830)",
        "(274.524000, 17.954040, 46.638080)",
        "(274.252700, 23.576860, 42.255540)",
        "(274.252700, 23.576860, 42.255540)",
        "(273.989300, 29.537630, 37.479350)",
        "(273.939300, 40.233340, 27.746770)",
        "(274.355700, 57.179160, 12.254020)",
        "(274.355700, 57.179160, 12.254020)",
        "(274.981400, 66.219160, 4.119810)",
        "(275.775800, 73.230670, 357.962000)",
        "(277.006700, 78.762570, 353.340500)",
        "(277.645400, 78.041060, 354.846100)",
        "(278.315100, 76.769410, 357.292300)",
        "(278.315100, 76.769410, 357.292300)",
        "(278.905100, 75.939200, 359.224500)",
        "(279.424100, 75.338680, 0.912925)",
        "(279.930800, 76.761930, 359.626400)",
        "(280.249600, 78.284720, 357.893200)",
        "(280.249600, 78.284720, 357.893200)",
        "(280.617300, 79.455610, 356.633500)",
        "(281.284300, 80.277740, 355.308000)",
        "(281.928600, 80.966630, 354.070000)",
        "(282.542000, 80.559680, 353.778300)",
        "(282.542000, 80.559680, 353.778300)",
        "(283.226500, 79.917530, 353.722700)",
        "(284.820500, 79.991850, 351.818100)",
        "(286.153100, 80.096760, 350.300000)",
        "(287.619700, 79.038950, 349.946000)",
        "(287.619700, 79.038950, 349.946000)",
        "(288.964700, 78.175090, 349.256800)",
        "(290.175000, 78.421010, 347.178600)",
        "(291.814900, 78.872920, 344.227100)",
        "(292.441900, 78.587340, 343.169900)",
        "(292.441900, 78.587340, 343.169900)",
        "(292.457900, 77.569340, 342.631800)",
        "(292.168300, 76.199170, 342.431000)",
        "(291.625900, 73.137320, 343.539100)",
        "(290.991600, 71.380360, 343.917000)",
        "(290.991600, 71.380360, 343.917000)",
        "(290.017700, 69.735470, 344.276900)",
        "(288.939500, 67.701020, 345.465700)",
        "(287.341600, 63.941620, 348.022000)",
        "(286.455900, 60.980590, 350.139700)",
        "(286.455900, 60.980590, 350.139700)",
        "(285.818600, 58.750510, 351.664000)",
        "(285.085000, 55.841070, 354.113600)",
        "(283.685200, 50.636060, 358.825300)",
        "(282.868400, 46.939000, 2.277925)",
        "(282.868400, 46.939000, 2.277925)",
        "(282.193600, 43.016070, 6.047966)",
        "(281.699600, 39.396500, 9.925041)",
        "(280.677800, 32.780720, 16.946700)",
        "(280.071700, 28.036150, 22.058470)",
        "(280.071700, 28.036150, 22.058470)",
        "(279.667900, 23.048420, 27.600110)",
        "(279.412400, 18.030300, 33.346480)",
        "(278.904300, 10.696710, 41.705320)",
        "(278.711600, 5.520639, 47.644280)",
        "(278.711600, 5.520639, 47.644280)",
        "(278.618700, 1.258712, 52.763550)",
        "(278.439500, 355.112800, 60.350840)",
        "(278.398600, 351.747500, 64.813250)",
        "(278.395600, 349.568400, 68.192300)",
        "(278.395600, 349.568400, 68.192300)",
        "(278.097900, 347.858100, 71.017130)",
        "(277.300700, 344.582400, 75.758870)",
        "(276.911800, 342.092500, 79.487490)",
        "(276.434400, 339.592300, 83.140840)",
        "(276.434400, 339.592300, 83.140840)",
        "(275.676000, 337.200800, 86.608770)",
        "(274.728000, 337.290000, 87.751660)",
        "(273.212700, 342.417600, 84.135650)",
        "(272.374500, 351.213700, 76.281520)",
        "(272.374500, 351.213700, 76.281520)",
        "(271.718000, 5.151126, 63.245660)",
        "(271.355400, 26.505810, 42.788610)",
        "(271.435900, 56.698330, 13.841060)",
        "(271.861300, 70.662780, 0.641610)",
        "(271.861300, 70.662780, 0.641610)",
        "(272.467500, 79.282160, 352.554100)",
        "(273.190300, 78.160580, 354.324100)",
        "(273.782000, 71.315150, 1.477990)",
        "(274.588700, 67.128010, 5.750210)",
        "(274.588700, 67.128010, 5.750210)",
        "(275.497800, 64.570280, 8.071343)",
        "(276.536600, 65.653400, 6.928277)",
        "(277.585200, 69.429710, 3.273698)",
        "(279.238400, 74.194710, 358.316200)",
        "(279.238400, 74.194710, 358.316200)",
        "(281.061300, 78.342050, 353.801900)",
        "(283.431200, 78.639700, 352.448300)",
        "(285.083500, 78.297680, 352.195000)",
        "(286.539300, 78.188980, 351.559700)",
        "(286.539300, 78.188980, 351.559700)",
        "(287.970500, 77.410710, 351.476900)",
        "(289.999000, 76.966740, 350.109900)",
        "(291.016800, 76.290280, 349.399000)",
        "(291.681100, 74.049080, 350.310600)",
        "(291.681100, 74.049080, 350.310600)",
        "(292.123600, 72.018370, 350.939600)",
        "(292.775800, 68.844260, 351.868400)",
        "(292.987400, 66.755560, 352.713800)",
        "(292.680400, 65.169110, 352.870100)",
        "(292.680400, 65.169110, 352.870100)",
        "(292.207400, 64.070980, 352.499700)",
        "(291.765200, 62.015080, 352.760200)",
        "(291.671800, 60.204520, 353.574200)",
        "(291.451100, 58.072970, 354.796900)",
        "(291.451100, 58.072970, 354.796900)",
        "(290.994700, 55.971010, 356.096100)",
        "(290.172700, 51.878850, 359.043200)",
        "(289.446300, 48.854740, 1.550328)",
        "(289.446300, 48.854740, 1.550328)",
        "(288.421500, 46.019390, 3.990242)",
        "(287.387700, 42.585630, 7.253994)",
        "(285.886400, 36.220880, 13.656480)",
        "(284.966500, 32.543740, 17.420790)",
        "(284.038700, 29.229680, 20.831850)",
        "(284.038700, 29.229680, 20.831850)",
        "(283.138700, 25.472060, 24.842800)",
        "(282.039700, 19.416630, 31.603510)",
        "(281.278800, 15.218090, 36.388320)",
        "(280.487900, 10.546870, 41.712830)",
        "(280.487900, 10.546870, 41.712830)",
        "(279.839500, 5.348671, 47.728570)",
        "(279.034000, 358.079000, 56.163510)",
        "(278.525800, 353.988500, 61.052040)",
        "(278.246800, 350.049200, 66.185710)",
        "(278.246800, 350.049200, 66.185710)",
        "(277.951700, 345.645700, 71.837790)",
        "(277.277600, 339.346000, 79.691530)",
        "(276.815700, 336.150300, 84.008470)",
        "(276.353400, 333.936500, 87.358970)",
        "(276.353400, 333.936500, 87.358970)",
        "(275.863600, 332.621900, 89.874510)",
        "(274.505000, 331.519100, 92.533100)",
        "(273.494100, 334.673000, 90.127340)",
        "(272.892100, 342.331100, 83.298840)",
        "(272.892100, 342.331100, 83.298840)",
        "(272.371200, 355.967000, 70.525400)",
        "(272.328100, 36.720000, 31.200250)",
        "(273.124800, 64.526760, 4.120351)",
        "(274.315800, 83.911620, 345.368700)",
        "(274.315800, 83.911620, 345.368700)",
        "(276.255300, 94.784740, 335.545800)",
        "(278.366000, 99.786850, 331.544300)",
        "(279.182300, 99.892000, 331.785800)",
        "(280.660600, 100.619200, 331.648000)",
        "(280.660600, 100.619200, 331.648000)",
        "(282.090600, 101.689200, 330.878100)",
        "(283.887700, 102.480100, 329.858300)",
        "(284.411800, 100.788900, 331.291900)",
        "(284.629500, 96.943320, 334.947600)",
        "(284.629500, 96.943320, 334.947600)",
        "(285.457600, 94.396980, 337.363800)",
        "(287.380400, 94.219280, 336.515300)",
        "(288.713700, 94.172330, 335.179500)",
        "(290.019500, 93.790380, 334.416600)",
        "(290.019500, 93.790380, 334.416600)",
        "(291.454300, 92.804600, 334.242000)",
        "(293.199200, 90.685230, 334.413600)",
        "(293.935400, 89.969880, 333.605000)",
        "(294.492200, 88.691160, 333.269300)",
        "(294.492200, 88.691160, 333.269300)",
        "(294.895800, 86.371910, 334.079700)",
        "(295.219000, 83.833540, 335.168600)",
        "(295.276000, 80.529450, 336.094900)",
        "(295.276000, 80.529450, 336.094900)",
        "(295.153800, 78.351980, 336.580400)",
        "(294.876100, 76.019270, 337.407400)",
        "(294.217600, 73.253170, 339.173500)",
        "(292.636800, 68.955890, 342.503800)",
        "(291.562400, 66.586740, 343.882000)",
        "(291.562400, 66.586740, 343.882000)",
        "(290.427400, 62.791150, 346.875700)",
        "(289.155100, 55.570670, 353.372300)",
        "(288.279400, 51.883260, 356.271700)",
        "(287.022000, 49.028150, 358.293400)",
        "(287.022000, 49.028150, 358.293400)",
        "(285.720700, 45.170310, 1.949310)",
        "(284.084400, 37.893250, 9.344045)",
        "(283.145400, 32.911320, 14.432910)",
        "(282.425000, 29.423200, 17.900410)",
        "(282.425000, 29.423200, 17.900410)",
        "(281.744400, 26.441490, 20.954210)",
        "(280.992400, 19.856640, 28.212970)",
        "(280.558700, 14.941090, 33.553380)",
        "(280.037100, 10.481520, 38.276800)",
        "(280.037100, 10.481520, 38.276800)",
        "(279.676500, 6.307618, 42.905750)",
        "(279.635600, 0.677482, 49.412070)",
        "(279.559400, 358.571800, 51.812110)",
        "(279.495700, 357.452300, 53.272180)",
        "(279.495700, 357.452300, 53.272180)",
        "(279.378200, 355.636700, 55.516390)",
        "(279.775300, 351.867800, 60.161510)",
        "(279.728700, 350.461800, 62.009640)",
        "(279.416800, 350.064600, 62.650900)",
        "(279.416800, 350.064600, 62.650900)",
        "(279.331800, 349.948900, 63.213220)",
        "(278.923800, 348.981900, 64.793270)",
        "(278.777400, 348.490400, 65.621330)",
        "(278.692900, 349.564600, 64.935230)",
        "(278.692900, 349.564600, 64.935230)",
        "(278.400000, 351.641900, 63.177090)",
        "(278.377500, 352.073200, 63.096240)",
        "(278.225700, 352.176400, 63.216870)",
        "(278.105300, 352.829600, 62.855280)",
        "(278.105300, 352.829600, 62.855280)",
        "(278.019000, 353.973700, 61.948620)",
        "(277.649300, 355.834000, 60.102530)",
        "(277.584400, 356.794800, 59.396030)",
        "(277.437900, 357.837100, 58.535730)",
        "(277.437900, 357.837100, 58.535730)",
        "(277.299400, 358.838200, 57.558070)",
        "(277.233300, 358.895100, 57.595520)",
        "(277.121100, 358.459200, 58.038320)",
        "(277.136200, 358.357000, 58.231220)",
        "(277.136200, 358.357000, 58.231220)",
        "(277.146900, 359.214200, 57.438920)",
        "(277.092200, 0.218873, 56.472080)",
        "(277.113100, 0.139579, 56.743680)",
        "(277.039300, 0.045660, 57.037080)",
        "(276.893700, 1.105152, 55.963900)",
        "(276.893700, 1.105152, 55.963900)",
        "(276.592200, 1.774661, 55.456300)",
        "(276.430300, 0.848351, 56.666510)",
        "(276.430300, 0.848351, 56.666510)",
        "(276.194600, 0.655181, 56.967330)",
        "(276.033400, 1.225325, 56.517910)",
        "(275.775300, 3.115345, 54.882450)",
        "(275.656200, 3.563956, 54.697840)",
        "(275.543500, 3.860671, 54.609030)",
        "(275.543500, 3.860671, 54.609030)",
        "(275.409300, 5.708260, 52.880010)",
        "(275.211600, 8.576530, 50.251020)",
        "(275.192700, 10.077600, 49.012230)",
        "(275.074000, 12.330230, 46.916470)",
        "(275.074000, 12.330230, 46.916470)",
        "(275.017200, 13.973800, 45.360190)",
        "(275.055400, 16.574830, 43.041940)",
        "(275.050400, 18.012350, 41.738690)",
        "(275.089100, 19.397860, 40.560360)",
        "(275.089100, 19.397860, 40.560360)",
        "(275.048300, 21.446430, 38.769860)",
        "(274.892400, 27.554010, 32.964920)",
        "(274.868700, 33.922370, 26.791840)",
        "(274.988000, 40.453600, 20.640960)",
        "(274.988000, 40.453600, 20.640960)",
        "(275.150100, 46.879700, 14.589090)",
        "(275.739700, 60.103850, 1.651085)",
        "(276.386400, 67.204310, 354.817500)",
        "(277.152600, 73.182500, 349.120200)",
        "(277.152600, 73.182500, 349.120200)",
        "(278.149100, 78.011600, 344.509300)",
        "(280.197300, 83.204540, 339.365500)",
        "(281.661400, 85.618260, 336.805800)",
        "(283.117600, 86.187530, 336.062200)",
        "(283.117600, 86.187530, 336.062200)",
        "(284.482800, 85.916450, 336.213200)",
        "(286.573200, 85.668250, 335.699100)",
        "(287.875900, 85.125380, 335.355900)",
        "(289.153700, 84.266560, 335.331300)",
        "(289.153700, 84.266560, 335.331300)",
        "(290.434200, 82.633350, 335.906500)",
        "(292.001800, 79.043350, 337.396500)",
        "(292.567800, 76.664310, 338.176700)",
        "(292.802300, 73.149230, 340.116900)",
        "(292.802300, 73.149230, 340.116900)",
        "(292.594800, 68.984320, 342.800500)",
        "(291.673900, 62.589550, 347.405400)",
        "(290.684700, 58.857950, 350.093000)",
        "(289.552500, 54.871670, 353.140300)",
        "(289.552500, 54.871670, 353.140300)",
        "(288.417100, 50.449110, 356.858500)",
        "(286.733000, 43.651070, 2.869226)",
        "(285.621000, 38.897640, 7.308745)",
        "(284.460100, 33.875240, 12.223380)",
        "(284.460100, 33.875240, 12.223380)",
        "(283.487600, 28.838920, 17.353640)",
        "(282.600600, 24.121870, 22.354170)",
        "(281.161000, 17.707190, 29.252670)",
        "(280.326900, 13.537220, 33.904770)",
        "(280.326900, 13.537220, 33.904770)",
        "(279.624100, 8.709529, 39.508310)",
        "(278.538400, 3.134150, 46.259860)",
        "(277.731200, 0.193292, 49.974530)",
        "(277.043700, 356.808300, 54.407200)",
        "(277.043700, 356.808300, 54.407200)",
        "(276.489900, 352.416400, 60.048630)",
        "(275.603100, 348.589800, 65.626070)",
        "(274.882900, 348.355300, 66.915050)",
        "(274.316800, 348.305300, 68.255520)",
        "(274.316800, 348.305300, 68.255520)",
        "(273.849000, 349.303200, 68.614680)",
        "(273.028300, 358.103900, 61.600370)",
        "(272.534400, 10.114530, 50.688010)",
        "(272.286700, 28.763850, 33.044940)",
        "(272.286700, 28.763850, 33.044940)",
        "(272.400500, 47.166580, 15.752690)",
        "(272.962900, 65.998440, 358.676800)",
        "(273.720500, 76.460530, 349.030400)",
        "(274.600300, 81.771890, 344.496200)",
        "(274.600300, 81.771890, 344.496200)",
        "(275.509100, 85.193690, 341.764900)",
        "(276.971200, 88.844710, 339.076500)",
        "(277.926000, 90.371370, 338.010500)",
        "(277.926000, 90.371370, 338.010500)",
        "(279.030300, 91.545690, 337.165300)",
        "(280.185900, 91.766890, 337.233500)",
        "(282.017600, 91.841610, 337.482400)",
        "(283.288800, 92.764580, 336.443600)",
        "(284.702900, 92.961780, 336.048100)",
        "(284.702900, 92.961780, 336.048100)",
        "(286.066900, 92.218490, 336.719100)",
        "(287.885900, 92.000440, 336.409600)",
        "(289.091800, 92.076040, 335.758900)",
        "(290.426900, 90.637470, 336.603200)",
        "(290.426900, 90.637470, 336.603200)",
        "(291.770200, 88.856130, 337.794400)",
        "(293.675900, 87.990340, 337.134400)",
[truncated: 263,541 more chars]
