# Supplementary material for: Playing the mirror game in virtual reality with an autonomous character
Source: Sci Rep. 2022 Dec 9;12:21329. doi: 10.1038/s41598-022-25197-z (PMC9734752; doi:10.1038/s41598-022-25197-z)
Supplement: Supplementary file 2 — Supplementary Information 1. [file 41598_2022_25197_MOESM2_ESM.zip › Data/Couple20/condition1_trial1_player2.json]

{
    "isFemale": true,
    "eyesLevel": 1.6797962188720704,
    "timestamps": [
        0.0,
        0.02001953125,
        0.03997802734375,
        0.05999755859375,
        0.08001708984375,
        0.0999755859375,
        0.1199951171875,
        0.1400146484375,
        0.1600341796875,
        0.17999267578125,
        0.20001220703125,
        0.22003173828125,
        0.239990234375,
        0.260009765625,
        0.280029296875,
        0.29998779296875,
        0.32000732421875,
        0.34002685546875,
        0.3599853515625,
        0.3800048828125,
        0.4000244140625,
        0.41998291015625,
        0.44000244140625,
        0.46002197265625,
        0.47998046875,
        0.5,
        0.52001953125,
        0.53997802734375,
        0.55999755859375,
        0.58001708984375,
        0.5999755859375,
        0.6199951171875,
        0.6400146484375,
        0.6600341796875,
        0.67999267578125,
        0.70001220703125,
        0.72003173828125,
        0.739990234375,
        0.760009765625,
        0.780029296875,
        0.79998779296875,
        0.82000732421875,
        0.84002685546875,
        0.8599853515625,
        0.8800048828125,
        0.9000244140625,
        0.91998291015625,
        0.94000244140625,
        0.96002197265625,
        0.97998046875,
        1.0,
        1.02001953125,
        1.03997802734375,
        1.05999755859375,
        1.08001708984375,
        1.0999755859375,
        1.1199951171875,
        1.1400146484375,
        1.1600341796875,
        1.17999267578125,
        1.20001220703125,
        1.22003173828125,
        1.239990234375,
        1.260009765625,
        1.280029296875,
        1.29998779296875,
        1.32000732421875,
        1.34002685546875,
        1.3599853515625,
        1.3800048828125,
        1.4000244140625,
        1.41998291015625,
        1.44000244140625,
        1.46002197265625,
        1.47998046875,
        1.5,
        1.52001953125,
        1.53997802734375,
        1.55999755859375,
        1.58001708984375,
        1.5999755859375,
        1.6199951171875,
        1.6400146484375,
        1.6600341796875,
        1.67999267578125,
        1.70001220703125,
        1.72003173828125,
        1.739990234375,
        1.760009765625,
        1.780029296875,
        1.79998779296875,
        1.82000732421875,
        1.84002685546875,
        1.8599853515625,
        1.8800048828125,
        1.9000244140625,
        1.91998291015625,
        1.94000244140625,
        1.96002197265625,
        1.97998046875,
        2.0,
        2.02001953125,
        2.03997802734375,
        2.05999755859375,
        2.08001708984375,
        2.0999755859375,
        2.1199951171875,
        2.1400146484375,
        2.1600341796875,
        2.17999267578125,
        2.20001220703125,
        2.22003173828125,
        2.239990234375,
        2.260009765625,
        2.280029296875,
        2.29998779296875,
        2.32000732421875,
        2.34002685546875,
        2.3599853515625,
        2.3800048828125,
        2.4000244140625,
        2.41998291015625,
        2.44000244140625,
        2.46002197265625,
        2.47998046875,
        2.5,
        2.52001953125,
        2.53997802734375,
        2.55999755859375,
        2.58001708984375,
        2.5999755859375,
        2.6199951171875,
        2.6400146484375,
        2.6600341796875,
        2.67999267578125,
        2.70001220703125,
        2.72003173828125,
        2.739990234375,
        2.760009765625,
        2.780029296875,
        2.79998779296875,
        2.82000732421875,
        2.84002685546875,
        2.8599853515625,
        2.8800048828125,
        2.9000244140625,
        2.91998291015625,
        2.94000244140625,
        2.96002197265625,
        2.97998046875,
        3.0,
        3.02001953125,
        3.03997802734375,
        3.05999755859375,
        3.08001708984375,
        3.0999755859375,
        3.1199951171875,
        3.1400146484375,
        3.1600341796875,
        3.17999267578125,
        3.20001220703125,
        3.22003173828125,
        3.239990234375,
        3.260009765625,
        3.280029296875,
        3.29998779296875,
        3.32000732421875,
        3.34002685546875,
        3.3599853515625,
        3.3800048828125,
        3.4000244140625,
        3.41998291015625,
        3.44000244140625,
        3.46002197265625,
        3.47998046875,
        3.5,
        3.52001953125,
        3.53997802734375,
        3.55999755859375,
        3.58001708984375,
        3.5999755859375,
        3.6199951171875,
        3.6400146484375,
        3.6600341796875,
        3.67999267578125,
        3.70001220703125,
        3.72003173828125,
        3.739990234375,
        3.760009765625,
        3.780029296875,
        3.79998779296875,
        3.82000732421875,
        3.84002685546875,
        3.8599853515625,
        3.8800048828125,
        3.9000244140625,
        3.91998291015625,
        3.94000244140625,
        3.96002197265625,
        3.97998046875,
        4.0,
        4.02001953125,
        4.03997802734375,
        4.05999755859375,
        4.08001708984375,
        4.0999755859375,
        4.1199951171875,
        4.1400146484375,
        4.1600341796875,
        4.17999267578125,
        4.20001220703125,
        4.22003173828125,
        4.239990234375,
        4.260009765625,
        4.280029296875,
        4.29998779296875,
        4.32000732421875,
        4.34002685546875,
        4.3599853515625,
        4.3800048828125,
        4.4000244140625,
        4.41998291015625,
        4.44000244140625,
        4.46002197265625,
        4.47998046875,
        4.5,
        4.52001953125,
        4.53997802734375,
        4.55999755859375,
        4.58001708984375,
        4.5999755859375,
        4.6199951171875,
        4.6400146484375,
        4.6600341796875,
        4.67999267578125,
        4.70001220703125,
        4.72003173828125,
        4.739990234375,
        4.760009765625,
        4.780029296875,
        4.79998779296875,
        4.82000732421875,
        4.84002685546875,
        4.8599853515625,
        4.8800048828125,
        4.9000244140625,
        4.91998291015625,
        4.94000244140625,
        4.96002197265625,
        4.97998046875,
        5.0,
        5.02001953125,
        5.03997802734375,
        5.05999755859375,
        5.08001708984375,
        5.0999755859375,
        5.1199951171875,
        5.1400146484375,
        5.1600341796875,
        5.17999267578125,
        5.20001220703125,
        5.22003173828125,
        5.239990234375,
        5.260009765625,
        5.280029296875,
        5.29998779296875,
        5.32000732421875,
        5.34002685546875,
        5.3599853515625,
        5.3800048828125,
        5.4000244140625,
        5.41998291015625,
        5.44000244140625,
        5.46002197265625,
        5.47998046875,
        5.5,
        5.52001953125,
        5.53997802734375,
        5.55999755859375,
        5.58001708984375,
        5.5999755859375,
        5.6199951171875,
        5.6400146484375,
        5.6600341796875,
        5.67999267578125,
        5.70001220703125,
        5.72003173828125,
        5.739990234375,
        5.760009765625,
        5.780029296875,
        5.79998779296875,
        5.82000732421875,
        5.84002685546875,
        5.8599853515625,
        5.8800048828125,
        5.9000244140625,
        5.91998291015625,
        5.94000244140625,
        5.96002197265625,
        5.97998046875,
        6.0,
        6.02001953125,
        6.03997802734375,
        6.05999755859375,
        6.08001708984375,
        6.0999755859375,
        6.1199951171875,
        6.1400146484375,
        6.1600341796875,
        6.17999267578125,
        6.20001220703125,
        6.22003173828125,
        6.239990234375,
        6.260009765625,
        6.280029296875,
        6.29998779296875,
        6.32000732421875,
        6.34002685546875,
        6.3599853515625,
        6.3800048828125,
        6.4000244140625,
        6.41998291015625,
        6.44000244140625,
        6.46002197265625,
        6.47998046875,
        6.5,
        6.52001953125,
        6.53997802734375,
        6.55999755859375,
        6.58001708984375,
        6.5999755859375,
        6.6199951171875,
        6.6400146484375,
        6.6600341796875,
        6.67999267578125,
        6.70001220703125,
        6.72003173828125,
        6.739990234375,
        6.760009765625,
        6.780029296875,
        6.79998779296875,
        6.82000732421875,
        6.84002685546875,
        6.8599853515625,
        6.8800048828125,
        6.9000244140625,
        6.91998291015625,
        6.94000244140625,
        6.96002197265625,
        6.97998046875,
        7.0,
        7.02001953125,
        7.03997802734375,
        7.05999755859375,
        7.08001708984375,
        7.0999755859375,
        7.1199951171875,
        7.1400146484375,
        7.1600341796875,
        7.17999267578125,
        7.20001220703125,
        7.22003173828125,
        7.239990234375,
        7.260009765625,
        7.280029296875,
        7.29998779296875,
        7.32000732421875,
        7.34002685546875,
        7.3599853515625,
        7.3800048828125,
        7.4000244140625,
        7.41998291015625,
        7.44000244140625,
        7.46002197265625,
        7.47998046875,
        7.5,
        7.52001953125,
        7.53997802734375,
        7.55999755859375,
        7.58001708984375,
        7.5999755859375,
        7.6199951171875,
        7.6400146484375,
        7.6600341796875,
        7.67999267578125,
        7.70001220703125,
        7.72003173828125,
        7.739990234375,
        7.760009765625,
        7.780029296875,
        7.79998779296875,
        7.82000732421875,
        7.84002685546875,
        7.8599853515625,
        7.8800048828125,
        7.9000244140625,
        7.91998291015625,
        7.94000244140625,
        7.96002197265625,
        7.97998046875,
        8.0,
        8.02001953125,
        8.03997802734375,
        8.05999755859375,
        8.08001708984375,
        8.0999755859375,
        8.1199951171875,
        8.1400146484375,
        8.1600341796875,
        8.17999267578125,
        8.20001220703125,
        8.22003173828125,
        8.239990234375,
        8.260009765625,
        8.280029296875,
        8.29998779296875,
        8.32000732421875,
        8.34002685546875,
        8.3599853515625,
        8.3800048828125,
        8.4000244140625,
        8.41998291015625,
        8.44000244140625,
        8.46002197265625,
        8.47998046875,
        8.5,
        8.52001953125,
        8.53997802734375,
        8.55999755859375,
        8.58001708984375,
        8.5999755859375,
        8.6199951171875,
        8.6400146484375,
        8.6600341796875,
        8.67999267578125,
        8.70001220703125,
        8.72003173828125,
        8.739990234375,
        8.760009765625,
        8.780029296875,
        8.79998779296875,
        8.82000732421875,
        8.84002685546875,
        8.8599853515625,
        8.8800048828125,
        8.9000244140625,
        8.91998291015625,
        8.94000244140625,
        8.96002197265625,
        8.97998046875,
        9.0,
        9.02001953125,
        9.03997802734375,
        9.05999755859375,
        9.08001708984375,
        9.0999755859375,
        9.1199951171875,
        9.1400146484375,
        9.1600341796875,
        9.17999267578125,
        9.20001220703125,
        9.22003173828125,
        9.239990234375,
        9.260009765625,
        9.280029296875,
        9.29998779296875,
        9.32000732421875,
        9.34002685546875,
        9.3599853515625,
        9.3800048828125,
        9.4000244140625,
        9.41998291015625,
        9.44000244140625,
        9.46002197265625,
        9.47998046875,
        9.5,
        9.52001953125,
        9.53997802734375,
        9.55999755859375,
        9.58001708984375,
        9.5999755859375,
        9.6199951171875,
        9.6400146484375,
        9.6600341796875,
        9.67999267578125,
        9.70001220703125,
        9.72003173828125,
        9.739990234375,
        9.760009765625,
        9.780029296875,
        9.79998779296875,
        9.82000732421875,
        9.84002685546875,
        9.8599853515625,
        9.8800048828125,
        9.9000244140625,
        9.91998291015625,
        9.94000244140625,
        9.96002197265625,
        9.97998046875,
        10.0,
        10.02001953125,
        10.03997802734375,
        10.05999755859375,
        10.08001708984375,
        10.0999755859375,
        10.1199951171875,
        10.1400146484375,
        10.1600341796875,
        10.17999267578125,
        10.20001220703125,
        10.22003173828125,
        10.239990234375,
        10.260009765625,
        10.280029296875,
        10.29998779296875,
        10.32000732421875,
        10.34002685546875,
        10.3599853515625,
        10.3800048828125,
        10.4000244140625,
        10.41998291015625,
        10.44000244140625,
        10.46002197265625,
        10.47998046875,
        10.5,
        10.52001953125,
        10.53997802734375,
        10.55999755859375,
        10.58001708984375,
        10.5999755859375,
        10.6199951171875,
        10.6400146484375,
        10.6600341796875,
        10.67999267578125,
        10.70001220703125,
        10.72003173828125,
        10.739990234375,
        10.760009765625,
        10.780029296875,
        10.79998779296875,
        10.82000732421875,
        10.84002685546875,
        10.8599853515625,
        10.8800048828125,
        10.9000244140625,
        10.91998291015625,
        10.94000244140625,
        10.96002197265625,
        10.97998046875,
        11.0,
        11.02001953125,
        11.03997802734375,
        11.05999755859375,
        11.08001708984375,
        11.0999755859375,
        11.1199951171875,
        11.1400146484375,
        11.1600341796875,
        11.17999267578125,
        11.20001220703125,
        11.22003173828125,
        11.239990234375,
        11.260009765625,
        11.280029296875,
        11.29998779296875,
        11.32000732421875,
        11.34002685546875,
        11.3599853515625,
        11.3800048828125,
        11.4000244140625,
        11.41998291015625,
        11.44000244140625,
        11.46002197265625,
        11.47998046875,
        11.5,
        11.52001953125,
        11.53997802734375,
        11.55999755859375,
        11.58001708984375,
        11.5999755859375,
        11.6199951171875,
        11.6400146484375,
        11.6600341796875,
        11.67999267578125,
        11.70001220703125,
        11.72003173828125,
        11.739990234375,
        11.760009765625,
        11.780029296875,
        11.79998779296875,
        11.82000732421875,
        11.84002685546875,
        11.8599853515625,
        11.8800048828125,
        11.9000244140625,
        11.91998291015625,
        11.94000244140625,
        11.96002197265625,
        11.97998046875,
        12.0,
        12.02001953125,
        12.03997802734375,
        12.05999755859375,
        12.08001708984375,
        12.0999755859375,
        12.1199951171875,
        12.1400146484375,
        12.1600341796875,
        12.17999267578125,
        12.20001220703125,
        12.22003173828125,
        12.239990234375,
        12.260009765625,
        12.280029296875,
        12.29998779296875,
        12.32000732421875,
        12.34002685546875,
        12.3599853515625,
        12.3800048828125,
        12.4000244140625,
        12.41998291015625,
        12.44000244140625,
        12.46002197265625,
        12.47998046875,
        12.5,
        12.52001953125,
        12.53997802734375,
        12.55999755859375,
        12.58001708984375,
        12.5999755859375,
        12.6199951171875,
        12.6400146484375,
        12.6600341796875,
        12.67999267578125,
        12.70001220703125,
        12.72003173828125,
        12.739990234375,
        12.760009765625,
        12.780029296875,
        12.79998779296875,
        12.82000732421875,
        12.84002685546875,
        12.8599853515625,
        12.8800048828125,
        12.9000244140625,
        12.91998291015625,
        12.94000244140625,
        12.96002197265625,
        12.97998046875,
        13.0,
        13.02001953125,
        13.03997802734375,
        13.05999755859375,
        13.08001708984375,
        13.0999755859375,
        13.1199951171875,
        13.1400146484375,
        13.1600341796875,
        13.17999267578125,
        13.20001220703125,
        13.22003173828125,
        13.239990234375,
        13.260009765625,
        13.280029296875,
        13.29998779296875,
        13.32000732421875,
        13.34002685546875,
        13.3599853515625,
        13.3800048828125,
        13.4000244140625,
        13.41998291015625,
        13.44000244140625,
        13.46002197265625,
        13.47998046875,
        13.5,
        13.52001953125,
        13.53997802734375,
        13.55999755859375,
        13.58001708984375,
        13.5999755859375,
        13.6199951171875,
        13.6400146484375,
        13.6600341796875,
        13.67999267578125,
        13.70001220703125,
        13.72003173828125,
        13.739990234375,
        13.760009765625,
        13.780029296875,
        13.79998779296875,
        13.82000732421875,
        13.84002685546875,
        13.8599853515625,
        13.8800048828125,
        13.9000244140625,
        13.91998291015625,
        13.94000244140625,
        13.96002197265625,
        13.97998046875,
        14.0,
        14.02001953125,
        14.03997802734375,
        14.05999755859375,
        14.08001708984375,
        14.0999755859375,
        14.1199951171875,
        14.1400146484375,
        14.1600341796875,
        14.17999267578125,
        14.20001220703125,
        14.22003173828125,
        14.239990234375,
        14.260009765625,
        14.280029296875,
        14.29998779296875,
        14.32000732421875,
        14.34002685546875,
        14.3599853515625,
        14.3800048828125,
        14.4000244140625,
        14.41998291015625,
        14.44000244140625,
        14.46002197265625,
        14.47998046875,
        14.5,
        14.52001953125,
        14.53997802734375,
        14.55999755859375,
        14.58001708984375,
        14.5999755859375,
        14.6199951171875,
        14.6400146484375,
        14.6600341796875,
        14.67999267578125,
        14.70001220703125,
        14.72003173828125,
        14.739990234375,
        14.760009765625,
        14.780029296875,
        14.79998779296875,
        14.82000732421875,
        14.84002685546875,
        14.8599853515625,
        14.8800048828125,
        14.9000244140625,
        14.91998291015625,
        14.94000244140625,
        14.96002197265625,
        14.97998046875,
        15.0,
        15.02001953125,
        15.03997802734375,
        15.05999755859375,
        15.08001708984375,
        15.0999755859375,
        15.1199951171875,
        15.1400146484375,
        15.1600341796875,
        15.17999267578125,
        15.20001220703125,
        15.22003173828125,
        15.239990234375,
        15.260009765625,
        15.280029296875,
        15.29998779296875,
        15.32000732421875,
        15.34002685546875,
        15.3599853515625,
        15.3800048828125,
        15.4000244140625,
        15.41998291015625,
        15.44000244140625,
        15.46002197265625,
        15.47998046875,
        15.5,
        15.52001953125,
        15.53997802734375,
        15.55999755859375,
        15.58001708984375,
        15.5999755859375,
        15.6199951171875,
        15.6400146484375,
        15.6600341796875,
        15.67999267578125,
        15.70001220703125,
        15.72003173828125,
        15.739990234375,
        15.760009765625,
        15.780029296875,
        15.79998779296875,
        15.82000732421875,
        15.84002685546875,
        15.8599853515625,
        15.8800048828125,
        15.9000244140625,
        15.91998291015625,
        15.94000244140625,
        15.96002197265625,
        15.97998046875,
        16.0,
        16.02001953125,
        16.03997802734375,
        16.05999755859375,
        16.08001708984375,
        16.0999755859375,
        16.1199951171875,
        16.1400146484375,
        16.1600341796875,
        16.17999267578125,
        16.20001220703125,
        16.22003173828125,
        16.239990234375,
        16.260009765625,
        16.280029296875,
        16.29998779296875,
        16.32000732421875,
        16.34002685546875,
        16.3599853515625,
        16.3800048828125,
        16.4000244140625,
        16.41998291015625,
        16.44000244140625,
        16.46002197265625,
        16.47998046875,
        16.5,
        16.52001953125,
        16.53997802734375,
        16.55999755859375,
        16.58001708984375,
        16.5999755859375,
        16.6199951171875,
        16.6400146484375,
        16.6600341796875,
        16.67999267578125,
        16.70001220703125,
        16.72003173828125,
        16.739990234375,
        16.760009765625,
        16.780029296875,
        16.79998779296875,
        16.82000732421875,
        16.84002685546875,
        16.8599853515625,
        16.8800048828125,
        16.9000244140625,
        16.91998291015625,
        16.94000244140625,
        16.96002197265625,
        16.97998046875,
        17.0,
        17.02001953125,
        17.03997802734375,
        17.05999755859375,
        17.08001708984375,
        17.0999755859375,
        17.1199951171875,
        17.1400146484375,
        17.1600341796875,
        17.17999267578125,
        17.20001220703125,
        17.22003173828125,
        17.239990234375,
        17.260009765625,
        17.280029296875,
        17.29998779296875,
        17.32000732421875,
        17.34002685546875,
        17.3599853515625,
        17.3800048828125,
        17.4000244140625,
        17.41998291015625,
        17.44000244140625,
        17.46002197265625,
        17.47998046875,
        17.5,
        17.52001953125,
        17.53997802734375,
        17.55999755859375,
        17.58001708984375,
        17.5999755859375,
        17.6199951171875,
        17.6400146484375,
        17.6600341796875,
        17.67999267578125,
        17.70001220703125,
        17.72003173828125,
        17.739990234375,
        17.760009765625,
        17.780029296875,
        17.79998779296875,
        17.82000732421875,
        17.84002685546875,
        17.8599853515625,
        17.8800048828125,
        17.9000244140625,
        17.91998291015625,
        17.94000244140625,
        17.96002197265625,
        17.97998046875,
        18.0,
        18.02001953125,
        18.03997802734375,
        18.05999755859375,
        18.08001708984375,
        18.0999755859375,
        18.1199951171875,
        18.1400146484375,
        18.1600341796875,
        18.17999267578125,
        18.20001220703125,
        18.22003173828125,
        18.239990234375,
        18.260009765625,
        18.280029296875,
        18.29998779296875,
        18.32000732421875,
        18.34002685546875,
        18.3599853515625,
        18.3800048828125,
        18.4000244140625,
        18.41998291015625,
        18.44000244140625,
        18.46002197265625,
        18.47998046875,
        18.5,
        18.52001953125,
        18.53997802734375,
        18.55999755859375,
        18.58001708984375,
        18.5999755859375,
        18.6199951171875,
        18.6400146484375,
        18.6600341796875,
        18.67999267578125,
        18.70001220703125,
        18.72003173828125,
        18.739990234375,
        18.760009765625,
        18.780029296875,
        18.79998779296875,
        18.82000732421875,
        18.84002685546875,
        18.8599853515625,
        18.8800048828125,
        18.9000244140625,
        18.91998291015625,
        18.94000244140625,
        18.96002197265625,
        18.97998046875,
        19.0,
        19.02001953125,
        19.03997802734375,
        19.05999755859375,
        19.08001708984375,
        19.0999755859375,
        19.1199951171875,
        19.1400146484375,
        19.1600341796875,
        19.17999267578125,
        19.20001220703125,
        19.22003173828125,
        19.239990234375,
        19.260009765625,
        19.280029296875,
        19.29998779296875,
        19.32000732421875,
        19.34002685546875,
        19.3599853515625,
        19.3800048828125,
        19.4000244140625,
        19.41998291015625,
        19.44000244140625,
        19.46002197265625,
        19.47998046875,
        19.5,
        19.52001953125,
        19.53997802734375,
        19.55999755859375,
        19.58001708984375,
        19.5999755859375,
        19.6199951171875,
        19.6400146484375,
        19.6600341796875,
        19.67999267578125,
        19.70001220703125,
        19.72003173828125,
        19.739990234375,
        19.760009765625,
        19.780029296875,
        19.79998779296875,
        19.82000732421875,
        19.84002685546875,
        19.8599853515625,
        19.8800048828125,
        19.9000244140625,
        19.91998291015625,
        19.94000244140625,
        19.96002197265625,
        19.97998046875,
        20.0,
        20.02001953125,
        20.03997802734375,
        20.05999755859375,
        20.08001708984375,
        20.0999755859375,
        20.1199951171875,
        20.1400146484375,
        20.1600341796875,
        20.17999267578125,
        20.20001220703125,
        20.22003173828125,
        20.239990234375,
        20.260009765625,
        20.280029296875,
        20.29998779296875,
        20.32000732421875,
        20.34002685546875,
        20.3599853515625,
        20.3800048828125,
        20.4000244140625,
        20.41998291015625,
        20.44000244140625,
        20.46002197265625,
        20.47998046875,
        20.5,
        20.52001953125,
        20.53997802734375,
        20.55999755859375,
        20.58001708984375,
        20.5999755859375,
        20.6199951171875,
        20.6400146484375,
        20.6600341796875,
        20.67999267578125,
        20.70001220703125,
        20.72003173828125,
        20.739990234375,
        20.760009765625,
        20.780029296875,
        20.79998779296875,
        20.82000732421875,
        20.84002685546875,
        20.8599853515625,
        20.8800048828125,
        20.9000244140625,
        20.91998291015625,
        20.94000244140625,
        20.96002197265625,
        20.97998046875,
        21.0,
        21.02001953125,
        21.03997802734375,
        21.05999755859375,
        21.08001708984375,
        21.0999755859375,
        21.1199951171875,
        21.1400146484375,
        21.1600341796875,
        21.17999267578125,
        21.20001220703125,
        21.22003173828125,
        21.239990234375,
        21.260009765625,
        21.280029296875,
        21.29998779296875,
        21.32000732421875,
        21.34002685546875,
        21.3599853515625,
        21.3800048828125,
        21.4000244140625,
        21.41998291015625,
        21.44000244140625,
        21.46002197265625,
        21.47998046875,
        21.5,
        21.52001953125,
        21.53997802734375,
        21.55999755859375,
        21.58001708984375,
        21.5999755859375,
        21.6199951171875,
        21.6400146484375,
        21.6600341796875,
        21.67999267578125,
        21.70001220703125,
        21.72003173828125,
        21.739990234375,
        21.760009765625,
        21.780029296875,
        21.79998779296875,
        21.82000732421875,
        21.84002685546875,
        21.8599853515625,
        21.8800048828125,
        21.9000244140625,
        21.91998291015625,
        21.94000244140625,
        21.96002197265625,
        21.97998046875,
        22.0,
        22.02001953125,
        22.03997802734375,
        22.05999755859375,
        22.08001708984375,
        22.0999755859375,
        22.1199951171875,
        22.1400146484375,
        22.1600341796875,
        22.17999267578125,
        22.20001220703125,
        22.22003173828125,
        22.239990234375,
        22.260009765625,
        22.280029296875,
        22.29998779296875,
        22.32000732421875,
        22.34002685546875,
        22.3599853515625,
        22.3800048828125,
        22.4000244140625,
        22.41998291015625,
        22.44000244140625,
        22.46002197265625,
        22.47998046875,
        22.5,
        22.52001953125,
        22.53997802734375,
        22.55999755859375,
        22.58001708984375,
        22.5999755859375,
        22.6199951171875,
        22.6400146484375,
        22.6600341796875,
        22.67999267578125,
        22.70001220703125,
        22.72003173828125,
        22.739990234375,
        22.760009765625,
        22.780029296875,
        22.79998779296875,
        22.82000732421875,
        22.84002685546875,
        22.8599853515625,
        22.8800048828125,
        22.9000244140625,
        22.91998291015625,
        22.94000244140625,
        22.96002197265625,
        22.97998046875,
        23.0,
        23.02001953125,
        23.03997802734375,
        23.05999755859375,
        23.08001708984375,
        23.0999755859375,
        23.1199951171875,
        23.1400146484375,
        23.1600341796875,
        23.17999267578125,
        23.20001220703125,
        23.22003173828125,
        23.239990234375,
        23.260009765625,
        23.280029296875,
        23.29998779296875,
        23.32000732421875,
        23.34002685546875,
        23.3599853515625,
        23.3800048828125,
        23.4000244140625,
        23.41998291015625,
        23.44000244140625,
        23.46002197265625,
        23.47998046875,
        23.5,
        23.52001953125,
        23.53997802734375,
        23.55999755859375,
        23.58001708984375,
        23.5999755859375,
        23.6199951171875,
        23.6400146484375,
        23.6600341796875,
        23.67999267578125,
        23.70001220703125,
        23.72003173828125,
        23.739990234375,
        23.760009765625,
        23.780029296875,
        23.79998779296875,
        23.82000732421875,
        23.84002685546875,
        23.8599853515625,
        23.8800048828125,
        23.9000244140625,
        23.91998291015625,
        23.94000244140625,
        23.96002197265625,
        23.97998046875,
        24.0,
        24.02001953125,
        24.03997802734375,
        24.05999755859375,
        24.08001708984375,
        24.0999755859375,
        24.1199951171875,
        24.1400146484375,
        24.1600341796875,
        24.17999267578125,
        24.20001220703125,
        24.22003173828125,
        24.239990234375,
        24.260009765625,
        24.280029296875,
        24.29998779296875,
        24.32000732421875,
        24.34002685546875,
        24.3599853515625,
        24.3800048828125,
        24.4000244140625,
        24.41998291015625,
        24.44000244140625,
        24.46002197265625,
        24.47998046875,
        24.5,
        24.52001953125,
        24.53997802734375,
        24.55999755859375,
        24.58001708984375,
        24.5999755859375,
        24.6199951171875,
        24.6400146484375,
        24.6600341796875,
        24.67999267578125,
        24.70001220703125,
        24.72003173828125,
        24.739990234375,
        24.760009765625,
        24.780029296875,
        24.79998779296875,
        24.82000732421875,
        24.84002685546875,
        24.8599853515625,
        24.8800048828125,
        24.9000244140625,
        24.91998291015625,
        24.94000244140625,
        24.96002197265625,
        24.97998046875,
        25.0,
        25.02001953125,
        25.03997802734375,
        25.05999755859375,
        25.08001708984375,
        25.0999755859375,
        25.1199951171875,
        25.1400146484375,
        25.1600341796875,
        25.17999267578125,
        25.20001220703125,
        25.22003173828125,
        25.239990234375,
        25.260009765625,
        25.280029296875,
        25.29998779296875,
        25.32000732421875,
        25.34002685546875,
        25.3599853515625,
        25.3800048828125,
        25.4000244140625,
        25.41998291015625,
        25.44000244140625,
        25.46002197265625,
        25.47998046875,
        25.5,
        25.52001953125,
        25.53997802734375,
        25.55999755859375,
        25.58001708984375,
        25.5999755859375,
        25.6199951171875,
        25.6400146484375,
        25.6600341796875,
        25.67999267578125,
        25.70001220703125,
        25.72003173828125,
        25.739990234375,
        25.760009765625,
        25.780029296875,
        25.79998779296875,
        25.82000732421875,
        25.84002685546875,
        25.8599853515625,
        25.8800048828125,
        25.9000244140625,
        25.91998291015625,
        25.94000244140625,
        25.96002197265625,
        25.97998046875,
        26.0,
        26.02001953125,
        26.03997802734375,
        26.05999755859375,
        26.08001708984375,
        26.0999755859375,
        26.1199951171875,
        26.1400146484375,
        26.1600341796875,
        26.17999267578125,
        26.20001220703125,
        26.22003173828125,
        26.239990234375,
        26.260009765625,
        26.280029296875,
        26.29998779296875,
        26.32000732421875,
        26.34002685546875,
        26.3599853515625,
        26.3800048828125,
        26.4000244140625,
        26.41998291015625,
        26.44000244140625,
        26.46002197265625,
        26.47998046875,
        26.5,
        26.52001953125,
        26.53997802734375,
        26.55999755859375,
        26.58001708984375,
        26.5999755859375,
        26.6199951171875,
        26.6400146484375,
        26.6600341796875,
        26.67999267578125,
        26.70001220703125,
        26.72003173828125,
        26.739990234375,
        26.760009765625,
        26.780029296875,
        26.79998779296875,
        26.82000732421875,
        26.84002685546875,
        26.8599853515625,
        26.8800048828125,
        26.9000244140625,
        26.91998291015625,
        26.94000244140625,
        26.96002197265625,
        26.97998046875,
        27.0,
        27.02001953125,
        27.03997802734375,
        27.05999755859375,
        27.08001708984375,
        27.0999755859375,
        27.1199951171875,
        27.1400146484375,
        27.1600341796875,
        27.17999267578125,
        27.20001220703125,
        27.22003173828125,
        27.239990234375,
        27.260009765625,
        27.280029296875,
        27.29998779296875,
        27.32000732421875,
        27.34002685546875,
        27.3599853515625,
        27.3800048828125,
        27.4000244140625,
        27.41998291015625,
        27.44000244140625,
        27.46002197265625,
        27.47998046875,
        27.5,
        27.52001953125,
        27.53997802734375,
        27.55999755859375,
        27.58001708984375,
        27.5999755859375,
        27.6199951171875,
        27.6400146484375,
        27.6600341796875,
        27.67999267578125,
        27.70001220703125,
        27.72003173828125,
        27.739990234375,
        27.760009765625,
        27.780029296875,
        27.79998779296875,
        27.82000732421875,
        27.84002685546875,
        27.8599853515625,
        27.8800048828125,
        27.9000244140625,
        27.91998291015625,
        27.94000244140625,
        27.96002197265625,
        27.97998046875,
        28.0,
        28.02001953125,
        28.03997802734375,
        28.05999755859375,
        28.08001708984375,
        28.0999755859375,
        28.1199951171875,
        28.1400146484375,
        28.1600341796875,
        28.17999267578125,
        28.20001220703125,
        28.22003173828125,
        28.239990234375,
        28.260009765625,
        28.280029296875,
        28.29998779296875,
        28.32000732421875,
        28.34002685546875,
        28.3599853515625,
        28.3800048828125,
        28.4000244140625,
        28.41998291015625,
        28.44000244140625,
        28.46002197265625,
        28.47998046875,
        28.5,
        28.52001953125,
        28.53997802734375,
        28.55999755859375,
        28.58001708984375,
        28.5999755859375,
        28.6199951171875,
        28.6400146484375,
        28.6600341796875,
        28.67999267578125,
        28.70001220703125,
        28.72003173828125,
        28.739990234375,
        28.760009765625,
        28.780029296875,
        28.79998779296875,
        28.82000732421875,
        28.84002685546875,
        28.8599853515625,
        28.8800048828125,
        28.9000244140625,
        28.91998291015625,
        28.94000244140625,
        28.96002197265625,
        28.97998046875,
        29.0,
        29.02001953125,
        29.03997802734375,
        29.05999755859375,
        29.08001708984375,
        29.0999755859375,
        29.1199951171875,
        29.1400146484375,
        29.1600341796875,
        29.17999267578125,
        29.20001220703125,
        29.22003173828125,
        29.239990234375,
        29.260009765625,
        29.280029296875,
        29.29998779296875,
        29.32000732421875,
        29.34002685546875,
        29.3599853515625,
        29.3800048828125,
        29.4000244140625,
        29.41998291015625,
        29.44000244140625,
        29.46002197265625,
        29.47998046875,
        29.5,
        29.52001953125,
        29.53997802734375,
        29.55999755859375,
        29.58001708984375,
        29.5999755859375,
        29.6199951171875,
        29.6400146484375,
        29.6600341796875,
        29.67999267578125,
        29.70001220703125,
        29.72003173828125,
        29.739990234375,
        29.760009765625,
        29.780029296875,
        29.79998779296875,
        29.82000732421875,
        29.84002685546875,
        29.8599853515625,
        29.8800048828125,
        29.9000244140625,
        29.91998291015625,
        29.94000244140625,
        29.96002197265625,
        29.97998046875,
        30.0,
        30.02001953125,
        30.03997802734375,
        30.05999755859375,
        30.08001708984375,
        30.0999755859375,
        30.1199951171875,
        30.1400146484375,
        30.1600341796875,
        30.17999267578125,
        30.20001220703125,
        30.22003173828125,
        30.239990234375,
        30.260009765625,
        30.280029296875,
        30.29998779296875,
        30.32000732421875,
        30.34002685546875,
        30.3599853515625,
        30.3800048828125,
        30.4000244140625,
        30.41998291015625,
        30.44000244140625,
        30.46002197265625,
        30.47998046875,
        30.5,
        30.52001953125,
        30.53997802734375,
        30.55999755859375,
        30.58001708984375,
        30.5999755859375,
        30.6199951171875,
        30.6400146484375,
        30.6600341796875,
        30.67999267578125,
        30.70001220703125,
        30.72003173828125,
        30.739990234375,
        30.760009765625,
        30.780029296875,
        30.79998779296875,
        30.82000732421875,
        30.84002685546875,
        30.8599853515625,
        30.8800048828125,
        30.9000244140625,
        30.91998291015625,
        30.94000244140625,
        30.96002197265625,
        30.97998046875,
        31.0,
        31.02001953125,
        31.03997802734375,
        31.05999755859375,
        31.08001708984375,
        31.0999755859375,
        31.1199951171875,
        31.1400146484375,
        31.1600341796875,
        31.17999267578125,
        31.20001220703125,
        31.22003173828125,
        31.239990234375,
        31.260009765625,
        31.280029296875,
        31.29998779296875,
        31.32000732421875,
        31.34002685546875,
        31.3599853515625,
        31.3800048828125,
        31.4000244140625,
        31.41998291015625,
        31.44000244140625,
        31.46002197265625,
        31.47998046875,
        31.5,
        31.52001953125,
        31.53997802734375,
        31.55999755859375,
        31.58001708984375,
        31.5999755859375,
        31.6199951171875,
        31.6400146484375,
        31.6600341796875,
        31.67999267578125,
        31.70001220703125,
        31.72003173828125,
        31.739990234375,
        31.760009765625,
        31.780029296875,
        31.79998779296875,
        31.82000732421875,
        31.84002685546875,
        31.8599853515625,
        31.8800048828125,
        31.9000244140625,
        31.91998291015625,
        31.94000244140625,
        31.96002197265625,
        31.97998046875,
        32.0,
        32.02001953125,
        32.03997802734375,
        32.05999755859375,
        32.08001708984375,
        32.0999755859375,
        32.1199951171875,
        32.1400146484375,
        32.1600341796875,
        32.17999267578125,
        32.20001220703125,
        32.22003173828125,
        32.239990234375,
        32.260009765625,
        32.280029296875,
        32.29998779296875,
        32.32000732421875,
        32.34002685546875,
        32.3599853515625,
        32.3800048828125,
        32.4000244140625,
        32.41998291015625,
        32.44000244140625,
        32.46002197265625,
        32.47998046875,
        32.5,
        32.52001953125,
        32.53997802734375,
        32.55999755859375,
        32.58001708984375,
        32.5999755859375,
        32.6199951171875,
        32.6400146484375,
        32.6600341796875,
        32.67999267578125,
        32.70001220703125,
        32.72003173828125,
        32.739990234375,
        32.760009765625,
        32.780029296875,
        32.79998779296875,
        32.82000732421875,
        32.84002685546875,
        32.8599853515625,
        32.8800048828125,
        32.9000244140625,
        32.91998291015625,
        32.94000244140625,
        32.96002197265625,
        32.97998046875,
        33.0,
        33.02001953125,
        33.03997802734375,
        33.05999755859375,
        33.08001708984375,
        33.0999755859375,
        33.1199951171875,
        33.1400146484375,
        33.1600341796875,
        33.17999267578125,
        33.20001220703125,
        33.22003173828125,
        33.239990234375,
        33.260009765625,
        33.280029296875,
        33.29998779296875,
        33.32000732421875,
        33.34002685546875,
        33.3599853515625,
        33.3800048828125,
        33.4000244140625,
        33.41998291015625,
        33.44000244140625,
        33.46002197265625,
        33.47998046875,
        33.5,
        33.52001953125,
        33.53997802734375,
        33.55999755859375,
        33.58001708984375,
        33.5999755859375,
        33.6199951171875,
        33.6400146484375,
        33.6600341796875,
        33.67999267578125,
        33.70001220703125,
        33.72003173828125,
        33.739990234375,
        33.760009765625,
        33.780029296875,
        33.79998779296875,
        33.82000732421875,
        33.84002685546875,
        33.8599853515625,
        33.8800048828125,
        33.9000244140625,
        33.91998291015625,
        33.94000244140625,
        33.96002197265625,
        33.97998046875,
        34.0,
        34.02001953125,
        34.03997802734375,
        34.05999755859375,
        34.08001708984375,
        34.0999755859375,
        34.1199951171875,
        34.1400146484375,
        34.1600341796875,
        34.17999267578125,
        34.20001220703125,
        34.22003173828125,
        34.239990234375,
        34.260009765625,
        34.280029296875,
        34.29998779296875,
        34.32000732421875,
        34.34002685546875,
        34.3599853515625,
        34.3800048828125,
        34.4000244140625,
        34.41998291015625,
        34.44000244140625,
        34.46002197265625,
        34.47998046875,
        34.5,
        34.52001953125,
        34.53997802734375,
        34.55999755859375,
        34.58001708984375,
        34.5999755859375,
        34.6199951171875,
        34.6400146484375,
        34.6600341796875,
        34.67999267578125,
        34.70001220703125,
        34.72003173828125,
        34.739990234375,
        34.760009765625,
        34.780029296875,
        34.79998779296875,
        34.82000732421875,
        34.84002685546875,
        34.8599853515625,
        34.8800048828125,
        34.9000244140625,
        34.91998291015625,
        34.94000244140625,
        34.96002197265625,
        34.97998046875,
        35.0,
        35.02001953125,
        35.03997802734375,
        35.05999755859375,
        35.08001708984375,
        35.0999755859375,
        35.1199951171875,
        35.1400146484375,
        35.1600341796875,
        35.17999267578125,
        35.20001220703125,
        35.22003173828125,
        35.239990234375,
        35.260009765625,
        35.280029296875,
        35.29998779296875,
        35.32000732421875,
        35.34002685546875,
        35.3599853515625,
        35.3800048828125,
        35.4000244140625,
        35.41998291015625,
        35.44000244140625,
        35.46002197265625,
        35.47998046875,
        35.5,
        35.52001953125,
        35.53997802734375,
        35.55999755859375,
        35.58001708984375,
        35.5999755859375,
        35.6199951171875,
        35.6400146484375,
        35.6600341796875,
        35.67999267578125,
        35.70001220703125,
        35.72003173828125,
        35.739990234375,
        35.760009765625,
        35.780029296875,
        35.79998779296875,
        35.82000732421875,
        35.84002685546875,
        35.8599853515625,
        35.8800048828125,
        35.9000244140625,
        35.91998291015625,
        35.94000244140625,
        35.96002197265625,
        35.97998046875,
        36.0,
        36.02001953125,
        36.03997802734375,
        36.05999755859375,
        36.08001708984375,
        36.0999755859375,
        36.1199951171875,
        36.1400146484375,
        36.1600341796875,
        36.17999267578125,
        36.20001220703125,
        36.22003173828125,
        36.239990234375,
        36.260009765625,
        36.280029296875,
        36.29998779296875,
        36.32000732421875,
        36.34002685546875,
        36.3599853515625,
        36.3800048828125,
        36.4000244140625,
        36.41998291015625,
        36.44000244140625,
        36.46002197265625,
        36.47998046875,
        36.5,
        36.52001953125,
        36.53997802734375,
        36.55999755859375,
        36.58001708984375,
        36.5999755859375,
        36.6199951171875,
        36.6400146484375,
        36.6600341796875,
        36.67999267578125,
        36.70001220703125,
        36.72003173828125,
        36.739990234375,
        36.760009765625,
        36.780029296875,
        36.79998779296875,
        36.82000732421875,
        36.84002685546875,
        36.8599853515625,
        36.8800048828125,
        36.9000244140625,
        36.91998291015625,
        36.94000244140625,
        36.96002197265625,
        36.97998046875,
        37.0,
        37.02001953125,
        37.03997802734375,
        37.05999755859375,
        37.08001708984375,
        37.0999755859375,
        37.1199951171875,
        37.1400146484375,
        37.1600341796875,
        37.17999267578125,
        37.20001220703125,
        37.22003173828125,
        37.239990234375,
        37.260009765625,
        37.280029296875,
        37.29998779296875,
        37.32000732421875,
        37.34002685546875,
        37.3599853515625,
        37.3800048828125,
        37.4000244140625,
        37.41998291015625,
        37.44000244140625,
        37.46002197265625,
        37.47998046875,
        37.5,
        37.52001953125,
        37.53997802734375,
        37.55999755859375,
        37.58001708984375,
        37.5999755859375,
        37.6199951171875,
        37.6400146484375,
        37.6600341796875,
        37.67999267578125,
        37.70001220703125,
        37.72003173828125,
        37.739990234375,
        37.760009765625,
        37.780029296875,
        37.79998779296875,
        37.82000732421875,
        37.84002685546875,
        37.8599853515625,
        37.8800048828125,
        37.9000244140625,
        37.91998291015625,
        37.94000244140625,
        37.96002197265625,
        37.97998046875,
        38.0,
        38.02001953125,
        38.03997802734375,
        38.05999755859375,
        38.08001708984375,
        38.0999755859375,
        38.1199951171875,
        38.1400146484375,
        38.1600341796875,
        38.17999267578125,
        38.20001220703125,
        38.22003173828125,
        38.239990234375,
        38.260009765625,
        38.280029296875,
        38.29998779296875,
        38.32000732421875,
        38.34002685546875,
        38.3599853515625,
        38.3800048828125,
        38.4000244140625,
        38.41998291015625,
        38.44000244140625,
        38.46002197265625,
        38.47998046875,
        38.5,
        38.52001953125,
        38.53997802734375,
        38.55999755859375,
        38.58001708984375,
        38.5999755859375,
        38.6199951171875,
        38.6400146484375,
        38.6600341796875,
        38.67999267578125,
        38.70001220703125,
        38.72003173828125,
        38.739990234375,
        38.760009765625,
        38.780029296875,
        38.79998779296875,
        38.82000732421875,
        38.84002685546875,
        38.8599853515625,
        38.8800048828125,
        38.9000244140625,
        38.91998291015625,
        38.94000244140625,
        38.96002197265625,
        38.97998046875,
        39.0,
        39.02001953125,
        39.03997802734375,
        39.05999755859375,
        39.08001708984375,
        39.0999755859375,
        39.1199951171875,
        39.1400146484375,
        39.1600341796875,
        39.17999267578125,
        39.20001220703125,
        39.22003173828125,
        39.239990234375,
        39.260009765625,
        39.280029296875,
        39.29998779296875,
        39.32000732421875,
        39.34002685546875,
        39.3599853515625,
        39.3800048828125,
        39.4000244140625,
        39.41998291015625,
        39.44000244140625,
        39.46002197265625,
        39.47998046875,
        39.5,
        39.52001953125,
        39.53997802734375,
        39.55999755859375,
        39.58001708984375,
        39.5999755859375,
        39.6199951171875,
        39.6400146484375,
        39.6600341796875,
        39.67999267578125,
        39.70001220703125,
        39.72003173828125,
        39.739990234375,
        39.760009765625,
        39.780029296875,
        39.79998779296875,
        39.82000732421875,
        39.84002685546875,
        39.8599853515625,
        39.8800048828125,
        39.9000244140625,
        39.91998291015625,
        39.94000244140625,
        39.96002197265625,
        39.97998046875,
        40.0,
        40.02001953125,
        40.03997802734375,
        40.05999755859375,
        40.08001708984375,
        40.0999755859375,
        40.1199951171875,
        40.1400146484375,
        40.1600341796875,
        40.17999267578125,
        40.20001220703125,
        40.22003173828125,
        40.239990234375,
        40.260009765625,
        40.280029296875,
        40.29998779296875,
        40.32000732421875,
        40.34002685546875,
        40.3599853515625,
        40.3800048828125,
        40.4000244140625,
        40.41998291015625,
        40.44000244140625,
        40.46002197265625,
        40.47998046875,
        40.5,
        40.52001953125,
        40.53997802734375,
        40.55999755859375,
        40.58001708984375,
        40.5999755859375,
        40.6199951171875,
        40.6400146484375,
        40.65997314453125,
        40.67999267578125,
        40.70001220703125,
        40.72003173828125,
        40.739990234375,
        40.760009765625,
        40.780029296875,
        40.79998779296875,
        40.82000732421875,
        40.84002685546875,
        40.8599853515625,
        40.8800048828125,
        40.9000244140625,
        40.91998291015625,
        40.94000244140625,
        40.96002197265625,
        40.97998046875,
        41.0,
        41.02001953125,
        41.03997802734375,
        41.05999755859375,
        41.08001708984375,
        41.0999755859375,
        41.1199951171875,
        41.1400146484375,
        41.15997314453125,
        41.17999267578125,
        41.20001220703125,
        41.22003173828125,
        41.239990234375,
        41.260009765625,
        41.280029296875,
        41.29998779296875,
        41.32000732421875,
        41.34002685546875,
        41.3599853515625,
        41.3800048828125,
        41.4000244140625,
        41.41998291015625,
        41.44000244140625,
        41.46002197265625,
        41.47998046875,
        41.5,
        41.52001953125,
        41.53997802734375,
        41.55999755859375,
        41.58001708984375,
        41.5999755859375,
        41.6199951171875,
        41.6400146484375,
        41.65997314453125,
        41.67999267578125,
        41.70001220703125,
        41.72003173828125,
        41.739990234375,
        41.760009765625,
        41.780029296875,
        41.79998779296875,
        41.82000732421875,
        41.84002685546875,
        41.8599853515625,
        41.8800048828125,
        41.9000244140625,
        41.91998291015625,
        41.94000244140625,
        41.96002197265625,
        41.97998046875,
        42.0,
        42.02001953125,
        42.03997802734375,
        42.05999755859375,
        42.08001708984375,
        42.0999755859375,
        42.1199951171875,
        42.1400146484375,
        42.15997314453125,
        42.17999267578125,
        42.20001220703125,
        42.22003173828125,
        42.239990234375,
        42.260009765625,
        42.280029296875,
        42.29998779296875,
        42.32000732421875,
        42.34002685546875,
        42.3599853515625,
        42.3800048828125,
        42.4000244140625,
        42.41998291015625,
        42.44000244140625,
        42.46002197265625,
        42.47998046875,
        42.5,
        42.52001953125,
        42.53997802734375,
        42.55999755859375,
        42.58001708984375,
        42.5999755859375,
        42.6199951171875,
        42.6400146484375,
        42.65997314453125,
        42.67999267578125,
        42.70001220703125,
        42.72003173828125,
        42.739990234375,
        42.760009765625,
        42.780029296875,
        42.79998779296875,
        42.82000732421875,
        42.84002685546875,
        42.8599853515625,
        42.8800048828125,
        42.9000244140625,
        42.91998291015625,
        42.94000244140625,
        42.96002197265625,
        42.97998046875,
        43.0,
        43.02001953125,
        43.03997802734375,
        43.05999755859375,
        43.08001708984375,
        43.0999755859375,
        43.1199951171875,
        43.1400146484375,
        43.15997314453125,
        43.17999267578125,
        43.20001220703125,
        43.22003173828125,
        43.239990234375,
        43.260009765625,
        43.280029296875,
        43.29998779296875,
        43.32000732421875,
        43.34002685546875,
        43.3599853515625,
        43.3800048828125,
        43.4000244140625,
        43.41998291015625,
        43.44000244140625,
        43.46002197265625,
        43.47998046875,
        43.5,
        43.52001953125,
        43.53997802734375,
        43.55999755859375,
        43.58001708984375,
        43.5999755859375,
        43.6199951171875,
        43.6400146484375,
        43.65997314453125,
        43.67999267578125,
        43.70001220703125,
        43.72003173828125,
        43.739990234375,
        43.760009765625,
        43.780029296875,
        43.79998779296875,
        43.82000732421875,
        43.84002685546875,
        43.8599853515625,
        43.8800048828125,
        43.9000244140625,
        43.91998291015625,
        43.94000244140625,
        43.96002197265625,
        43.97998046875,
        44.0,
        44.02001953125,
        44.03997802734375,
        44.05999755859375,
        44.08001708984375,
        44.0999755859375,
        44.1199951171875,
        44.1400146484375,
        44.15997314453125,
        44.17999267578125,
        44.20001220703125,
        44.22003173828125,
        44.239990234375,
        44.260009765625,
        44.280029296875,
        44.29998779296875,
        44.32000732421875,
        44.34002685546875,
        44.3599853515625,
        44.3800048828125,
        44.4000244140625,
        44.41998291015625,
        44.44000244140625,
        44.46002197265625,
        44.47998046875,
        44.5,
        44.52001953125,
        44.53997802734375,
        44.55999755859375,
        44.58001708984375,
        44.5999755859375,
        44.6199951171875,
        44.6400146484375,
        44.65997314453125,
        44.67999267578125,
        44.70001220703125,
        44.72003173828125,
        44.739990234375,
        44.760009765625,
        44.780029296875,
        44.79998779296875,
        44.82000732421875,
        44.84002685546875,
        44.8599853515625,
        44.8800048828125,
        44.9000244140625,
        44.91998291015625,
        44.94000244140625,
        44.96002197265625,
        44.97998046875,
        45.0,
        45.02001953125,
        45.03997802734375,
        45.05999755859375,
        45.08001708984375,
        45.0999755859375,
        45.1199951171875,
        45.1400146484375,
        45.15997314453125,
        45.17999267578125,
        45.20001220703125,
        45.22003173828125,
        45.239990234375,
        45.260009765625,
        45.280029296875,
        45.29998779296875,
        45.32000732421875,
        45.34002685546875,
        45.3599853515625,
        45.3800048828125,
        45.4000244140625,
        45.41998291015625,
        45.44000244140625,
        45.46002197265625,
        45.47998046875,
        45.5,
        45.52001953125,
        45.53997802734375,
        45.55999755859375,
        45.58001708984375,
        45.5999755859375,
        45.6199951171875,
        45.6400146484375,
        45.65997314453125,
        45.67999267578125,
        45.70001220703125,
        45.72003173828125,
        45.739990234375,
        45.760009765625,
        45.780029296875,
        45.79998779296875,
        45.82000732421875,
        45.84002685546875,
        45.8599853515625,
        45.8800048828125,
        45.9000244140625,
        45.91998291015625,
        45.94000244140625,
        45.96002197265625,
        45.97998046875,
        46.0,
        46.02001953125,
        46.03997802734375,
        46.05999755859375,
        46.08001708984375,
        46.0999755859375,
        46.1199951171875,
        46.1400146484375,
        46.15997314453125,
        46.17999267578125,
        46.20001220703125,
        46.22003173828125,
        46.239990234375,
        46.260009765625,
        46.280029296875,
        46.29998779296875,
        46.32000732421875,
        46.34002685546875,
        46.3599853515625,
        46.3800048828125,
        46.4000244140625,
        46.41998291015625,
        46.44000244140625,
        46.46002197265625,
        46.47998046875,
        46.5,
        46.52001953125,
        46.53997802734375,
        46.55999755859375,
        46.58001708984375,
        46.5999755859375,
        46.6199951171875,
        46.6400146484375,
        46.65997314453125,
        46.67999267578125,
        46.70001220703125,
        46.72003173828125,
        46.739990234375,
        46.760009765625,
        46.780029296875,
        46.79998779296875,
        46.82000732421875,
        46.84002685546875,
        46.8599853515625,
        46.8800048828125,
        46.9000244140625,
        46.91998291015625,
        46.94000244140625,
        46.96002197265625,
        46.97998046875,
        47.0,
        47.02001953125,
        47.03997802734375,
        47.05999755859375,
        47.08001708984375,
        47.0999755859375,
        47.1199951171875,
        47.1400146484375,
        47.15997314453125,
        47.17999267578125,
        47.20001220703125,
        47.22003173828125,
        47.239990234375,
        47.260009765625,
        47.280029296875,
        47.29998779296875,
        47.32000732421875,
        47.34002685546875,
        47.3599853515625,
        47.3800048828125,
        47.4000244140625,
        47.41998291015625,
        47.44000244140625,
        47.46002197265625,
        47.47998046875,
        47.5,
        47.52001953125,
        47.53997802734375,
        47.55999755859375,
        47.58001708984375,
        47.5999755859375,
        47.6199951171875,
        47.6400146484375,
        47.65997314453125,
        47.67999267578125,
        47.70001220703125,
        47.72003173828125,
        47.739990234375,
        47.760009765625,
        47.780029296875,
        47.79998779296875,
        47.82000732421875,
        47.84002685546875,
        47.8599853515625,
        47.8800048828125,
        47.9000244140625,
        47.91998291015625,
        47.94000244140625,
        47.96002197265625,
        47.97998046875,
        48.0,
        48.02001953125,
        48.03997802734375,
        48.05999755859375,
        48.08001708984375,
        48.0999755859375,
        48.1199951171875,
        48.1400146484375,
        48.15997314453125,
        48.17999267578125,
        48.20001220703125,
        48.22003173828125,
        48.239990234375,
        48.260009765625,
        48.280029296875,
        48.29998779296875,
        48.32000732421875,
        48.34002685546875,
        48.3599853515625,
        48.3800048828125,
        48.4000244140625,
        48.41998291015625,
        48.44000244140625,
        48.46002197265625,
        48.47998046875,
        48.5,
        48.52001953125,
        48.53997802734375,
        48.55999755859375,
        48.58001708984375,
        48.5999755859375,
        48.6199951171875,
        48.6400146484375,
        48.65997314453125,
        48.67999267578125,
        48.70001220703125,
        48.72003173828125,
        48.739990234375,
        48.760009765625,
        48.780029296875,
        48.79998779296875,
        48.82000732421875,
        48.84002685546875,
        48.8599853515625,
        48.8800048828125,
        48.9000244140625,
        48.91998291015625,
        48.94000244140625,
        48.96002197265625,
        48.97998046875,
        49.0,
        49.02001953125,
        49.03997802734375,
        49.05999755859375,
        49.08001708984375,
        49.0999755859375,
        49.1199951171875,
        49.1400146484375,
        49.15997314453125,
        49.17999267578125,
        49.20001220703125,
        49.22003173828125,
        49.239990234375,
        49.260009765625,
        49.280029296875,
        49.29998779296875,
        49.32000732421875,
        49.34002685546875,
        49.3599853515625,
        49.3800048828125,
        49.4000244140625,
        49.41998291015625,
        49.44000244140625,
        49.46002197265625,
        49.47998046875,
        49.5,
        49.52001953125,
        49.53997802734375,
        49.55999755859375,
        49.58001708984375,
        49.5999755859375,
        49.6199951171875,
        49.6400146484375,
        49.65997314453125,
        49.67999267578125,
        49.70001220703125,
        49.72003173828125,
        49.739990234375,
        49.760009765625,
        49.780029296875,
        49.79998779296875,
        49.82000732421875,
        49.84002685546875,
        49.8599853515625,
        49.8800048828125,
        49.9000244140625,
        49.91998291015625,
        49.94000244140625,
        49.96002197265625,
        49.97998046875,
        50.0,
        50.02001953125,
        50.03997802734375,
        50.05999755859375,
        50.08001708984375,
        50.0999755859375,
        50.1199951171875,
        50.1400146484375,
        50.15997314453125,
        50.17999267578125,
        50.20001220703125,
        50.22003173828125,
        50.239990234375,
        50.260009765625,
        50.280029296875,
        50.29998779296875,
        50.32000732421875,
        50.34002685546875,
        50.3599853515625,
        50.3800048828125,
        50.4000244140625,
        50.41998291015625,
        50.44000244140625,
        50.46002197265625,
        50.47998046875,
        50.5,
        50.52001953125,
        50.53997802734375,
        50.55999755859375,
        50.58001708984375,
        50.5999755859375,
        50.6199951171875,
        50.6400146484375,
        50.65997314453125,
        50.67999267578125,
        50.70001220703125,
        50.72003173828125,
        50.739990234375,
        50.760009765625,
        50.780029296875,
        50.79998779296875,
        50.82000732421875,
        50.84002685546875,
        50.8599853515625,
        50.8800048828125,
        50.9000244140625,
        50.91998291015625,
        50.94000244140625,
        50.96002197265625,
        50.97998046875,
        51.0,
        51.02001953125,
        51.03997802734375,
        51.05999755859375,
        51.08001708984375,
        51.0999755859375,
        51.1199951171875,
        51.1400146484375,
        51.15997314453125,
        51.17999267578125,
        51.20001220703125,
        51.22003173828125,
        51.239990234375,
        51.260009765625,
        51.280029296875,
        51.29998779296875,
        51.32000732421875,
        51.34002685546875,
        51.3599853515625,
        51.3800048828125,
        51.4000244140625,
        51.41998291015625,
        51.44000244140625,
        51.46002197265625,
        51.47998046875,
        51.5,
        51.52001953125,
        51.53997802734375,
        51.55999755859375,
        51.58001708984375,
        51.5999755859375,
        51.6199951171875,
        51.6400146484375,
        51.65997314453125,
        51.67999267578125,
        51.70001220703125,
        51.72003173828125,
        51.739990234375,
        51.760009765625,
        51.780029296875,
        51.79998779296875,
        51.82000732421875,
        51.84002685546875,
        51.8599853515625,
        51.8800048828125,
        51.9000244140625,
        51.91998291015625,
        51.94000244140625,
        51.96002197265625,
        51.97998046875,
        52.0,
        52.02001953125,
        52.03997802734375,
        52.05999755859375,
        52.08001708984375,
        52.0999755859375,
        52.1199951171875,
        52.1400146484375,
        52.15997314453125,
        52.17999267578125,
        52.20001220703125,
        52.22003173828125,
        52.239990234375,
        52.260009765625,
        52.280029296875,
        52.29998779296875,
        52.32000732421875,
        52.34002685546875,
        52.3599853515625,
        52.3800048828125,
        52.4000244140625,
        52.41998291015625,
        52.44000244140625,
        52.46002197265625,
        52.47998046875,
        52.5,
        52.52001953125,
        52.53997802734375,
        52.55999755859375,
        52.58001708984375,
        52.5999755859375,
        52.6199951171875,
        52.6400146484375,
        52.65997314453125,
        52.67999267578125,
        52.70001220703125,
        52.72003173828125,
        52.739990234375,
        52.760009765625,
        52.780029296875,
        52.79998779296875,
        52.82000732421875,
        52.84002685546875,
        52.8599853515625,
        52.8800048828125,
        52.9000244140625,
        52.91998291015625,
        52.94000244140625,
        52.96002197265625,
        52.97998046875,
        53.0,
        53.02001953125,
        53.03997802734375,
        53.05999755859375,
        53.08001708984375,
        53.0999755859375,
        53.1199951171875,
        53.1400146484375,
        53.15997314453125,
        53.17999267578125,
        53.20001220703125,
        53.22003173828125,
        53.239990234375,
        53.260009765625,
        53.280029296875,
        53.29998779296875,
        53.32000732421875,
        53.34002685546875,
        53.3599853515625,
        53.3800048828125,
        53.4000244140625,
        53.41998291015625,
        53.44000244140625,
        53.46002197265625,
        53.47998046875,
        53.5,
        53.52001953125,
        53.53997802734375,
        53.55999755859375,
        53.58001708984375,
        53.5999755859375,
        53.6199951171875,
        53.6400146484375,
        53.65997314453125,
        53.67999267578125,
        53.70001220703125,
        53.72003173828125,
        53.739990234375,
        53.760009765625,
        53.780029296875,
        53.79998779296875,
        53.82000732421875,
        53.84002685546875,
        53.8599853515625,
        53.8800048828125,
        53.9000244140625,
        53.91998291015625,
        53.94000244140625,
        53.96002197265625,
        53.97998046875,
        54.0,
        54.02001953125,
        54.03997802734375,
        54.05999755859375,
        54.08001708984375,
        54.0999755859375,
        54.1199951171875,
        54.1400146484375,
        54.15997314453125,
        54.17999267578125,
        54.20001220703125,
        54.22003173828125,
        54.239990234375,
        54.260009765625,
        54.280029296875,
        54.29998779296875,
        54.32000732421875,
        54.34002685546875,
        54.3599853515625,
        54.3800048828125,
        54.4000244140625,
        54.41998291015625,
        54.44000244140625,
        54.46002197265625,
        54.47998046875,
        54.5,
        54.52001953125,
        54.53997802734375,
        54.55999755859375,
        54.58001708984375,
        54.5999755859375,
        54.6199951171875,
        54.6400146484375,
        54.65997314453125,
        54.67999267578125,
        54.70001220703125,
        54.72003173828125,
        54.739990234375,
        54.760009765625,
        54.780029296875,
        54.79998779296875,
        54.82000732421875,
        54.84002685546875,
        54.8599853515625,
        54.8800048828125,
        54.9000244140625,
        54.91998291015625,
        54.94000244140625,
        54.96002197265625,
        54.97998046875,
        55.0,
        55.02001953125,
        55.03997802734375,
        55.05999755859375,
        55.08001708984375,
        55.0999755859375,
        55.1199951171875,
        55.1400146484375,
        55.15997314453125,
        55.17999267578125,
        55.20001220703125,
        55.22003173828125,
        55.239990234375,
        55.260009765625,
        55.280029296875,
        55.29998779296875,
        55.32000732421875,
        55.34002685546875,
        55.3599853515625,
        55.3800048828125,
        55.4000244140625,
        55.41998291015625,
        55.44000244140625,
        55.46002197265625,
        55.47998046875,
        55.5,
        55.52001953125,
        55.53997802734375,
        55.55999755859375,
        55.58001708984375,
        55.5999755859375,
        55.6199951171875,
        55.6400146484375,
        55.65997314453125,
        55.67999267578125,
        55.70001220703125,
        55.72003173828125,
        55.739990234375,
        55.760009765625,
        55.780029296875,
        55.79998779296875,
        55.82000732421875,
        55.84002685546875,
        55.8599853515625,
        55.8800048828125,
        55.9000244140625,
        55.91998291015625,
        55.94000244140625,
        55.96002197265625,
        55.97998046875,
        56.0,
        56.02001953125,
        56.03997802734375,
        56.05999755859375,
        56.08001708984375,
        56.0999755859375,
        56.1199951171875,
        56.1400146484375,
        56.15997314453125,
        56.17999267578125,
        56.20001220703125,
        56.22003173828125,
        56.239990234375,
        56.260009765625,
        56.280029296875,
        56.29998779296875,
        56.32000732421875,
        56.34002685546875,
        56.3599853515625,
        56.3800048828125,
        56.4000244140625,
        56.41998291015625,
        56.44000244140625,
        56.46002197265625,
        56.47998046875,
        56.5,
        56.52001953125,
        56.53997802734375,
        56.55999755859375,
        56.58001708984375,
        56.5999755859375,
        56.6199951171875,
        56.6400146484375,
        56.65997314453125,
        56.67999267578125,
        56.70001220703125,
        56.72003173828125,
        56.739990234375,
        56.760009765625,
        56.780029296875,
        56.79998779296875,
        56.82000732421875,
        56.84002685546875,
        56.8599853515625,
        56.8800048828125,
        56.9000244140625,
        56.91998291015625,
        56.94000244140625,
        56.96002197265625,
        56.97998046875,
        57.0,
        57.02001953125,
        57.03997802734375,
        57.05999755859375,
        57.08001708984375,
        57.0999755859375,
        57.1199951171875,
        57.1400146484375,
        57.15997314453125,
        57.17999267578125,
        57.20001220703125,
        57.22003173828125,
        57.239990234375,
        57.260009765625,
        57.280029296875,
        57.29998779296875,
        57.32000732421875,
        57.34002685546875,
        57.3599853515625,
        57.3800048828125,
        57.4000244140625,
        57.41998291015625,
        57.44000244140625,
        57.46002197265625,
        57.47998046875,
        57.5,
        57.52001953125,
        57.53997802734375,
        57.55999755859375,
        57.58001708984375,
        57.5999755859375,
        57.6199951171875,
        57.6400146484375,
        57.65997314453125,
        57.67999267578125,
        57.70001220703125,
        57.72003173828125,
        57.739990234375,
        57.760009765625,
        57.780029296875,
        57.79998779296875,
        57.82000732421875,
        57.84002685546875,
        57.8599853515625,
        57.8800048828125,
        57.9000244140625,
        57.91998291015625,
        57.94000244140625,
        57.96002197265625,
        57.97998046875,
        58.0,
        58.02001953125,
        58.03997802734375,
        58.05999755859375,
        58.08001708984375,
        58.0999755859375,
        58.1199951171875,
        58.1400146484375,
        58.15997314453125,
        58.17999267578125,
        58.20001220703125,
        58.22003173828125,
        58.239990234375,
        58.260009765625,
        58.280029296875,
        58.29998779296875,
        58.32000732421875,
        58.34002685546875,
        58.3599853515625,
        58.3800048828125,
        58.4000244140625,
        58.41998291015625,
        58.44000244140625,
        58.46002197265625,
        58.47998046875,
        58.5,
        58.52001953125,
        58.53997802734375,
        58.55999755859375,
        58.58001708984375,
        58.5999755859375,
        58.6199951171875,
        58.6400146484375,
        58.65997314453125,
        58.67999267578125,
        58.70001220703125,
        58.72003173828125,
        58.739990234375,
        58.760009765625,
        58.780029296875,
        58.79998779296875,
        58.82000732421875,
        58.84002685546875,
        58.8599853515625,
        58.8800048828125,
        58.9000244140625,
        58.91998291015625,
        58.94000244140625,
        58.96002197265625,
        58.97998046875,
        59.0,
        59.02001953125,
        59.03997802734375,
        59.05999755859375,
        59.08001708984375,
        59.0999755859375,
        59.1199951171875,
        59.1400146484375,
        59.15997314453125,
        59.17999267578125,
        59.20001220703125,
        59.22003173828125,
        59.239990234375,
        59.260009765625,
        59.280029296875,
        59.29998779296875,
        59.32000732421875,
        59.34002685546875,
        59.3599853515625,
        59.3800048828125,
        59.4000244140625,
        59.41998291015625,
        59.44000244140625,
        59.46002197265625,
        59.47998046875,
        59.5,
        59.52001953125,
        59.53997802734375,
        59.55999755859375,
        59.58001708984375,
        59.5999755859375,
        59.6199951171875,
        59.6400146484375,
        59.65997314453125,
        59.67999267578125,
        59.70001220703125,
        59.72003173828125,
        59.739990234375,
        59.760009765625,
        59.780029296875,
        59.79998779296875,
        59.82000732421875,
        59.84002685546875,
        59.8599853515625,
        59.8800048828125,
        59.9000244140625,
        59.91998291015625,
        59.94000244140625,
        59.96002197265625,
        59.97998046875
    ],
    "rightHandPositions": [
        "(0.218650, 1.452005, 0.022077)",
        "(0.218073, 1.451313, 0.022559)",
        "(0.217740, 1.450882, 0.022783)",
        "(0.217129, 1.449988, 0.023187)",
        "(0.216717, 1.449323, 0.023541)",
        "(0.216626, 1.448974, 0.023750)",
        "(0.216353, 1.448274, 0.023940)",
        "(0.216157, 1.447902, 0.023979)",
        "(0.215846, 1.447373, 0.023983)",
        "(0.215568, 1.446855, 0.023946)",
        "(0.215214, 1.446401, 0.023740)",
        "(0.214619, 1.445646, 0.023324)",
        "(0.214309, 1.445281, 0.023120)",
        "(0.213795, 1.444701, 0.022752)",
        "(0.213408, 1.444124, 0.022358)",
        "(0.212888, 1.443310, 0.021915)",
        "(0.212535, 1.442703, 0.021484)",
        "(0.212424, 1.442381, 0.021287)",
        "(0.212429, 1.441904, 0.020867)",
        "(0.212821, 1.441866, 0.020603)",
        "(0.213176, 1.441451, 0.020227)",
        "(0.213232, 1.441351, 0.020095)",
        "(0.213194, 1.441289, 0.020080)",
        "(0.212842, 1.440862, 0.020494)",
        "(0.212102, 1.441154, 0.021856)",
        "(0.211088, 1.441552, 0.023796)",
        "(0.209770, 1.441949, 0.026067)",
        "(0.208994, 1.442110, 0.027234)",
        "(0.207548, 1.442219, 0.029447)",
        "(0.206289, 1.442135, 0.031524)",
        "(0.205084, 1.441788, 0.033458)",
        "(0.203852, 1.441025, 0.035117)",
        "(0.203277, 1.440563, 0.035820)",
        "(0.202316, 1.439721, 0.036993)",
        "(0.201441, 1.438747, 0.037712)",
        "(0.200775, 1.437598, 0.037905)",
        "(0.200769, 1.436762, 0.037670)",
        "(0.201002, 1.436553, 0.037445)",
        "(0.201614, 1.436245, 0.036874)",
        "(0.202232, 1.436005, 0.036086)",
        "(0.202655, 1.435811, 0.035152)",
        "(0.203188, 1.435906, 0.034320)",
        "(0.203455, 1.436021, 0.033893)",
        "(0.203809, 1.436273, 0.033148)",
        "(0.204073, 1.436437, 0.032478)",
        "(0.204430, 1.436779, 0.031890)",
        "(0.205099, 1.437343, 0.031528)",
        "(0.205536, 1.437804, 0.031421)",
        "(0.206279, 1.438726, 0.031343)",
        "(0.206893, 1.439706, 0.031376)",
        "(0.207413, 1.440826, 0.031612)",
        "(0.207800, 1.442209, 0.032120)",
        "(0.207929, 1.442996, 0.032475)",
        "(0.208113, 1.444723, 0.033248)",
        "(0.208218, 1.446543, 0.034038)",
        "(0.208136, 1.448429, 0.034919)",
        "(0.207932, 1.450604, 0.035903)",
        "(0.207722, 1.451796, 0.036409)",
        "(0.207267, 1.454308, 0.037255)",
        "(0.206659, 1.456932, 0.038035)",
        "(0.205907, 1.459746, 0.038845)",
        "(0.205050, 1.462854, 0.039700)",
        "(0.204600, 1.464579, 0.040126)",
        "(0.203665, 1.468153, 0.041054)",
        "(0.202897, 1.472202, 0.042234)",
        "(0.202161, 1.476674, 0.043708)",
        "(0.201300, 1.481327, 0.045387)",
        "(0.200922, 1.483638, 0.046262)",
        "(0.200171, 1.488118, 0.048196)",
        "(0.199152, 1.492213, 0.050357)",
        "(0.197753, 1.495563, 0.052777)",
        "(0.196292, 1.498353, 0.055387)",
        "(0.195435, 1.499509, 0.056813)",
        "(0.193576, 1.501444, 0.059800)",
        "(0.191626, 1.502713, 0.062880)",
        "(0.189765, 1.503401, 0.065728)",
        "(0.188513, 1.503821, 0.068149)",
        "(0.187995, 1.503919, 0.069256)",
        "(0.187060, 1.503956, 0.071252)",
        "(0.186185, 1.503862, 0.072897)",
        "(0.185260, 1.503834, 0.074354)",
        "(0.184496, 1.503595, 0.075498)",
        "(0.184182, 1.503480, 0.076030)",
        "(0.183742, 1.503477, 0.076918)",
        "(0.183425, 1.503647, 0.077836)",
        "(0.183233, 1.504004, 0.078730)",
        "(0.183110, 1.504423, 0.079629)",
        "(0.183030, 1.504579, 0.080043)",
        "(0.182983, 1.504884, 0.080799)",
        "(0.182912, 1.505204, 0.081589)",
        "(0.182762, 1.505366, 0.082221)",
        "(0.182060, 1.505529, 0.083565)",
        "(0.181608, 1.505532, 0.084182)",
        "(0.180637, 1.505285, 0.085301)",
        "(0.179577, 1.504665, 0.086724)",
        "(0.177970, 1.504462, 0.089345)",
        "(0.176373, 1.504475, 0.092646)",
        "(0.175618, 1.504564, 0.094592)",
        "(0.174146, 1.504706, 0.098797)",
        "(0.172714, 1.504683, 0.103354)",
        "(0.171434, 1.504812, 0.108603)",
        "(0.170368, 1.504788, 0.114603)",
        "(0.169910, 1.504662, 0.117737)",
        "(0.168935, 1.504128, 0.124422)",
        "(0.168011, 1.503032, 0.131233)",
        "(0.167265, 1.501240, 0.137725)",
        "(0.166356, 1.498727, 0.143939)",
        "(0.165925, 1.497197, 0.146935)",
        "(0.165321, 1.493581, 0.152605)",
        "(0.164603, 1.489011, 0.157468)",
        "(0.163255, 1.483502, 0.161590)",
        "(0.161371, 1.477413, 0.165354)",
        "(0.160471, 1.474483, 0.167189)",
        "(0.159128, 1.469007, 0.170612)",
        "(0.158410, 1.463772, 0.173600)",
        "(0.157817, 1.458486, 0.176054)",
        "(0.156944, 1.453234, 0.177841)",
        "(0.156512, 1.450656, 0.178470)",
        "(0.155858, 1.445575, 0.178876)",
        "(0.155527, 1.440746, 0.178208)",
        "(0.155411, 1.436143, 0.176101)",
        "(0.155604, 1.431675, 0.172112)",
        "(0.155774, 1.429429, 0.169289)",
        "(0.156025, 1.424908, 0.162699)",
        "(0.156386, 1.420587, 0.154821)",
        "(0.157173, 1.416607, 0.145565)",
        "(0.158234, 1.412879, 0.134910)",
        "(0.158753, 1.411211, 0.129280)",
        "(0.159775, 1.408280, 0.117785)",
        "(0.161247, 1.405975, 0.105651)",
        "(0.162864, 1.404571, 0.093536)",
        "(0.164766, 1.404632, 0.081765)",
        "(0.166033, 1.405229, 0.075924)",
        "(0.168792, 1.407312, 0.064696)",
        "(0.171539, 1.410840, 0.054299)",
        "(0.174704, 1.415687, 0.044442)",
        "(0.178079, 1.421431, 0.035473)",
        "(0.179636, 1.424731, 0.031547)",
        "(0.182750, 1.431860, 0.024678)",
        "(0.185328, 1.439824, 0.019435)",
        "(0.187408, 1.448443, 0.015608)",
        "(0.189268, 1.457508, 0.013038)",
        "(0.190128, 1.462215, 0.012252)",
        "(0.191904, 1.471832, 0.011172)",
        "(0.193571, 1.481587, 0.010934)",
        "(0.195023, 1.491281, 0.011402)",
        "(0.196450, 1.500861, 0.012214)",
        "(0.197257, 1.505613, 0.012812)",
        "(0.198992, 1.515118, 0.014372)",
        "(0.200728, 1.524435, 0.016386)",
        "(0.202210, 1.533376, 0.018771)",
        "(0.202956, 1.542022, 0.021903)",
        "(0.203199, 1.546289, 0.023637)",
        "(0.203686, 1.554581, 0.027580)",
        "(0.204447, 1.562658, 0.032216)",
        "(0.204943, 1.570223, 0.037490)",
        "(0.204848, 1.577041, 0.043266)",
        "(0.204588, 1.580172, 0.046353)",
        "(0.203982, 1.586089, 0.053075)",
        "(0.203616, 1.591463, 0.060628)",
        "(0.203559, 1.596127, 0.068856)",
        "(0.203342, 1.599914, 0.077571)",
        "(0.203175, 1.601471, 0.082100)",
        "(0.202908, 1.604025, 0.091394)",
        "(0.202791, 1.605763, 0.100974)",
        "(0.202861, 1.606729, 0.110740)",
        "(0.202838, 1.606931, 0.120629)",
        "(0.202782, 1.606783, 0.125595)",
        "(0.202560, 1.605894, 0.135411)",
        "(0.202274, 1.604233, 0.145072)",
        "(0.202019, 1.602002, 0.154472)",
        "(0.201872, 1.599430, 0.163743)",
        "(0.201837, 1.597899, 0.168331)",
        "(0.201900, 1.594642, 0.177232)",
        "(0.202050, 1.590910, 0.185683)",
        "(0.202110, 1.586870, 0.194213)",
        "(0.202323, 1.582369, 0.202306)",
        "(0.202368, 1.580047, 0.206221)",
        "(0.202324, 1.575334, 0.213873)",
        "(0.202243, 1.570245, 0.221356)",
        "(0.202274, 1.564793, 0.228405)",
        "(0.202395, 1.559079, 0.234746)",
        "(0.202454, 1.555960, 0.237663)",
        "(0.202468, 1.549284, 0.242966)",
        "(0.202341, 1.542404, 0.247541)",
        "(0.202207, 1.535439, 0.251705)",
        "(0.202342, 1.528387, 0.254998)",
        "(0.202421, 1.524726, 0.256295)",
        "(0.202120, 1.516968, 0.258027)",
        "(0.201300, 1.508804, 0.258767)",
        "(0.200347, 1.500346, 0.258819)",
        "(0.199571, 1.491673, 0.258140)",
        "(0.199206, 1.487152, 0.257495)",
        "(0.198102, 1.477731, 0.255863)",
        "(0.196671, 1.467966, 0.253611)",
        "(0.195108, 1.458014, 0.251074)",
        "(0.193700, 1.448088, 0.247741)",
        "(0.193022, 1.443092, 0.245733)",
        "(0.191488, 1.433228, 0.241144)",
        "(0.189790, 1.423425, 0.235633)",
        "(0.188272, 1.414035, 0.229455)",
        "(0.187132, 1.405439, 0.222452)",
        "(0.186626, 1.401354, 0.218689)",
        "(0.185611, 1.393812, 0.210766)",
        "(0.184457, 1.386826, 0.202329)",
        "(0.183340, 1.380350, 0.193171)",
        "(0.182159, 1.374148, 0.183685)",
        "(0.181577, 1.371335, 0.178750)",
        "(0.180764, 1.366201, 0.168398)",
        "(0.180358, 1.361428, 0.157232)",
        "(0.180016, 1.357017, 0.145615)",
        "(0.179589, 1.353198, 0.133960)",
        "(0.179592, 1.351645, 0.128019)",
        "(0.180129, 1.349119, 0.115985)",
        "(0.180832, 1.347358, 0.104246)",
        "(0.181702, 1.346760, 0.093053)",
        "(0.183022, 1.347311, 0.082064)",
        "(0.183690, 1.348020, 0.076803)",
        "(0.184765, 1.350452, 0.067006)",
        "(0.186386, 1.354424, 0.058037)",
        "(0.188366, 1.359577, 0.049728)",
        "(0.190254, 1.365227, 0.042264)",
        "(0.191126, 1.368255, 0.038835)",
        "(0.192738, 1.374810, 0.032691)",
        "(0.194128, 1.381682, 0.027359)",
        "(0.195207, 1.388756, 0.022810)",
        "(0.195765, 1.392285, 0.020803)",
        "(0.196760, 1.399055, 0.016639)",
        "(0.196980, 1.405510, 0.012967)",
        "(0.197098, 1.412136, 0.009910)",
        "(0.197229, 1.419301, 0.007579)",
        "(0.197510, 1.427031, 0.005924)",
        "(0.197709, 1.431133, 0.005355)",
        "(0.198080, 1.439571, 0.004579)",
        "(0.198661, 1.448410, 0.004153)",
        "(0.199189, 1.457593, 0.004081)",
        "(0.199604, 1.467086, 0.004516)",
        "(0.199854, 1.471898, 0.004838)",
        "(0.200411, 1.481537, 0.005933)",
        "(0.200915, 1.491156, 0.007447)",
        "(0.201356, 1.500595, 0.009399)",
        "(0.201746, 1.509825, 0.011740)",
        "(0.201866, 1.514299, 0.013114)",
        "(0.202160, 1.522919, 0.016170)",
        "(0.202630, 1.531140, 0.019739)",
        "(0.203149, 1.539044, 0.023845)",
        "(0.203634, 1.546499, 0.028349)",
        "(0.203778, 1.550010, 0.030777)",
        "(0.204073, 1.556674, 0.035902)",
        "(0.204561, 1.562813, 0.041466)",
        "(0.205013, 1.568323, 0.047587)",
        "(0.205537, 1.573195, 0.054128)",
        "(0.205675, 1.575308, 0.057603)",
        "(0.205832, 1.579171, 0.064822)",
        "(0.206020, 1.582437, 0.072636)",
        "(0.206214, 1.584956, 0.080936)",
        "(0.206265, 1.586886, 0.089682)",
        "(0.206216, 1.587742, 0.094229)",
        "(0.206080, 1.589049, 0.103705)",
        "(0.205883, 1.589942, 0.113513)",
        "(0.205471, 1.590203, 0.123577)",
        "(0.205081, 1.590016, 0.133929)",
        "(0.204957, 1.589690, 0.139217)",
        "(0.204798, 1.588625, 0.149752)",
        "(0.204586, 1.586990, 0.160103)",
        "(0.204283, 1.584450, 0.170313)",
        "(0.204041, 1.580877, 0.180196)",
        "(0.203907, 1.578665, 0.184969)",
        "(0.203447, 1.573862, 0.194430)",
        "(0.202701, 1.568527, 0.203815)",
        "(0.201953, 1.562632, 0.212954)",
        "(0.201287, 1.556284, 0.221618)",
        "(0.200906, 1.553045, 0.225836)",
        "(0.200406, 1.546074, 0.233742)",
        "(0.200072, 1.538529, 0.240741)",
        "(0.199704, 1.530532, 0.246614)",
        "(0.199208, 1.522120, 0.251402)",
        "(0.199052, 1.517750, 0.253261)",
        "(0.198690, 1.508397, 0.256279)",
        "(0.198186, 1.498428, 0.258019)",
        "(0.197177, 1.488186, 0.259183)",
        "(0.196531, 1.482830, 0.259382)",
        "(0.195126, 1.471870, 0.258872)",
        "(0.193306, 1.460736, 0.257115)",
        "(0.191085, 1.449229, 0.254069)",
        "(0.188677, 1.437729, 0.250442)",
        "(0.186448, 1.426583, 0.245864)",
        "(0.185443, 1.421216, 0.243100)",
        "(0.183625, 1.410698, 0.237008)",
        "(0.181871, 1.400701, 0.230298)",
        "(0.179890, 1.391241, 0.223134)",
        "(0.178179, 1.382387, 0.215206)",
        "(0.177316, 1.378280, 0.210919)",
        "(0.175223, 1.370286, 0.201794)",
        "(0.172864, 1.362268, 0.191663)",
        "(0.170033, 1.353928, 0.180740)",
        "(0.167422, 1.345977, 0.169243)",
        "(0.166466, 1.342364, 0.163321)",
        "(0.165090, 1.335690, 0.151227)",
        "(0.164135, 1.329751, 0.139055)",
        "(0.163652, 1.324876, 0.126968)",
        "(0.164027, 1.321540, 0.115021)",
        "(0.164540, 1.320605, 0.109217)",
        "(0.165634, 1.319588, 0.098021)",
        "(0.167143, 1.320097, 0.087364)",
        "(0.169160, 1.322025, 0.077093)",
        "(0.171394, 1.325017, 0.067329)",
        "(0.172577, 1.326977, 0.062794)",
        "(0.175074, 1.331537, 0.054321)",
        "(0.177253, 1.336945, 0.046767)",
        "(0.178981, 1.343021, 0.040142)",
        "(0.180717, 1.349744, 0.034290)",
        "(0.181587, 1.353366, 0.031682)",
        "(0.183285, 1.360892, 0.026883)",
        "(0.184888, 1.368715, 0.022579)",
        "(0.186443, 1.376866, 0.018886)",
        "(0.187777, 1.385452, 0.015982)",
        "(0.188350, 1.389911, 0.014899)",
        "(0.189437, 1.399139, 0.013347)",
        "(0.190352, 1.408642, 0.012455)",
        "(0.190939, 1.418228, 0.012053)",
        "(0.191209, 1.427941, 0.012320)",
        "(0.191270, 1.432812, 0.012645)",
        "(0.191339, 1.442770, 0.013832)",
        "(0.191323, 1.452735, 0.015512)",
        "(0.191408, 1.462615, 0.017720)",
        "(0.191505, 1.472375, 0.020543)",
        "(0.191486, 1.477157, 0.022223)",
        "(0.191572, 1.486530, 0.025964)",
        "(0.191694, 1.495527, 0.030292)",
        "(0.191803, 1.504049, 0.034974)",
        "(0.191795, 1.512014, 0.040093)",
        "(0.191842, 1.515759, 0.042853)",
        "(0.192011, 1.522832, 0.048722)",
        "(0.192215, 1.529297, 0.055060)",
        "(0.192489, 1.535054, 0.061709)",
        "(0.192687, 1.540065, 0.068752)",
        "(0.192799, 1.542240, 0.072449)",
        "(0.193004, 1.546063, 0.080117)",
        "(0.193048, 1.549064, 0.088161)",
        "(0.192917, 1.551426, 0.096574)",
        "(0.192814, 1.553014, 0.105328)",
        "(0.192756, 1.553507, 0.109820)",
        "(0.192703, 1.554240, 0.118983)",
        "(0.192592, 1.554654, 0.128271)",
        "(0.192489, 1.554364, 0.137438)",
        "(0.192299, 1.553350, 0.146428)",
        "(0.192112, 1.552716, 0.150927)",
        "(0.191809, 1.551127, 0.159963)",
        "(0.191546, 1.548887, 0.168910)",
        "(0.191492, 1.545812, 0.177681)",
        "(0.191186, 1.542189, 0.186476)",
        "(0.191012, 1.540148, 0.190906)",
        "(0.190668, 1.535476, 0.199744)",
        "(0.190324, 1.530038, 0.208275)",
        "(0.189660, 1.524223, 0.216619)",
        "(0.189041, 1.517844, 0.224436)",
        "(0.188895, 1.514480, 0.228104)",
        "(0.188757, 1.507086, 0.234633)",
        "(0.188584, 1.499152, 0.240241)",
        "(0.188479, 1.490720, 0.244879)",
        "(0.188535, 1.481974, 0.248653)",
        "(0.188494, 1.477555, 0.250171)",
        "(0.188098, 1.468587, 0.252645)",
        "(0.187588, 1.459452, 0.254102)",
        "(0.186987, 1.450320, 0.254518)",
        "(0.186110, 1.441274, 0.253987)",
        "(0.185637, 1.436806, 0.253320)",
        "(0.184802, 1.428046, 0.251379)",
        "(0.183808, 1.419674, 0.248519)",
        "(0.182715, 1.411527, 0.244665)",
        "(0.181530, 1.403663, 0.239674)",
        "(0.180786, 1.399811, 0.236808)",
        "(0.179479, 1.392372, 0.230493)",
        "(0.178327, 1.385269, 0.223220)",
        "(0.176898, 1.378429, 0.214930)",
        "(0.175298, 1.371782, 0.205553)",
        "(0.174590, 1.368538, 0.200457)",
        "(0.173528, 1.362245, 0.189701)",
        "(0.172452, 1.356125, 0.178349)",
        "(0.171388, 1.350453, 0.166757)",
        "(0.170846, 1.345513, 0.154916)",
        "(0.170576, 1.343266, 0.149022)",
        "(0.170095, 1.339270, 0.137375)",
        "(0.169896, 1.336340, 0.125913)",
        "(0.170265, 1.334583, 0.114468)",
        "(0.170896, 1.333736, 0.103186)",
        "(0.171286, 1.333753, 0.097680)",
        "(0.172585, 1.334580, 0.086839)",
        "(0.174390, 1.336479, 0.076460)",
        "(0.176393, 1.339481, 0.066876)",
        "(0.178776, 1.343369, 0.058152)",
        "(0.179951, 1.345583, 0.054128)",
        "(0.182217, 1.350670, 0.046821)",
        "(0.184203, 1.356486, 0.040670)",
        "(0.185151, 1.359729, 0.038027)",
        "(0.186976, 1.366739, 0.033336)",
        "(0.188583, 1.374570, 0.029566)",
        "(0.190118, 1.383233, 0.026671)",
        "(0.191699, 1.392709, 0.024627)",
        "(0.193024, 1.402845, 0.023439)",
        "(0.194085, 1.413533, 0.022996)",
        "(0.194604, 1.419148, 0.023098)",
        "(0.195631, 1.430548, 0.023772)",
        "(0.196589, 1.442001, 0.025073)",
        "(0.197377, 1.453345, 0.027030)",
        "(0.198031, 1.464476, 0.029681)",
        "(0.198336, 1.469937, 0.031307)",
        "(0.198837, 1.480483, 0.034991)",
        "(0.199227, 1.490481, 0.039398)",
        "(0.199599, 1.499862, 0.044589)",
        "(0.199881, 1.508522, 0.050404)",
        "(0.199921, 1.512499, 0.053575)",
        "(0.199986, 1.519917, 0.060309)",
        "(0.200242, 1.526386, 0.067671)",
        "(0.200475, 1.531808, 0.075818)",
        "(0.200678, 1.536217, 0.084711)",
        "(0.200742, 1.537932, 0.089418)",
        "(0.200997, 1.540943, 0.099236)",
        "(0.201312, 1.543283, 0.109671)",
        "(0.201566, 1.544821, 0.120564)",
        "(0.202059, 1.545629, 0.131657)",
        "(0.202375, 1.545704, 0.137272)",
        "(0.203002, 1.545447, 0.148620)",
        "(0.203835, 1.544522, 0.159928)",
        "(0.204662, 1.542721, 0.170949)",
        "(0.205265, 1.540194, 0.181609)",
        "(0.205449, 1.538851, 0.186865)",
        "(0.205651, 1.535598, 0.197132)",
        "(0.206079, 1.531640, 0.207015)",
        "(0.206772, 1.526797, 0.216312)",
        "(0.207192, 1.521212, 0.225207)",
        "(0.207416, 1.518098, 0.229407)",
        "(0.207649, 1.511552, 0.237577)",
        "(0.207933, 1.504621, 0.245061)",
        "(0.208314, 1.497023, 0.251486)",
        "(0.208624, 1.488686, 0.256615)",
        "(0.208623, 1.484231, 0.258607)",
        "(0.208164, 1.475078, 0.261738)",
        "(0.207302, 1.465342, 0.263527)",
        "(0.206476, 1.455130, 0.264133)",
        "(0.205558, 1.444668, 0.263617)",
        "(0.204937, 1.439243, 0.262846)",
        "(0.203372, 1.428191, 0.260836)",
        "(0.201815, 1.416939, 0.258123)",
        "(0.200424, 1.405783, 0.254501)",
        "(0.198902, 1.394699, 0.250109)",
        "(0.198054, 1.389280, 0.247616)",
        "(0.196371, 1.378683, 0.242086)",
        "(0.194768, 1.368519, 0.235515)",
        "(0.193280, 1.358710, 0.227617)",
        "(0.191755, 1.349450, 0.218747)",
        "(0.191105, 1.345206, 0.213885)",
        "(0.190121, 1.337292, 0.203326)",
        "(0.189051, 1.330120, 0.191660)",
        "(0.188144, 1.323894, 0.179095)",
        "(0.187768, 1.319110, 0.165710)",
        "(0.187526, 1.316838, 0.159082)",
        "(0.187406, 1.313751, 0.145434)",
        "(0.187775, 1.312133, 0.131487)",
        "(0.188585, 1.311406, 0.117533)",
        "(0.188994, 1.311715, 0.110837)",
        "(0.189968, 1.313403, 0.097796)",
        "(0.191371, 1.316493, 0.085047)",
        "(0.192687, 1.320671, 0.073055)",
        "(0.194207, 1.326463, 0.062514)",
        "(0.196156, 1.333719, 0.053537)",
        "(0.196947, 1.337718, 0.049610)",
        "(0.198331, 1.346068, 0.042465)",
        "(0.199704, 1.355285, 0.036535)",
        "(0.201146, 1.365085, 0.031741)",
        "(0.202356, 1.375486, 0.028038)",
        "(0.202798, 1.380938, 0.026563)",
        "(0.203345, 1.391948, 0.024120)",
        "(0.203597, 1.403248, 0.022462)",
        "(0.204520, 1.415230, 0.021963)",
        "(0.205506, 1.427523, 0.022417)",
        "(0.205862, 1.433681, 0.022854)",
        "(0.206253, 1.445719, 0.024010)",
        "(0.206694, 1.457680, 0.025928)",
        "(0.207656, 1.469719, 0.028897)",
        "(0.208699, 1.481428, 0.032587)",
        "(0.209063, 1.486964, 0.034656)",
        "(0.209385, 1.497496, 0.039227)",
        "(0.209471, 1.507352, 0.044705)",
        "(0.209931, 1.516638, 0.051381)",
        "(0.210416, 1.525349, 0.059145)",
        "(0.210523, 1.529308, 0.063300)",
        "(0.210609, 1.536442, 0.072050)",
        "(0.210413, 1.542484, 0.081372)",
        "(0.210444, 1.547330, 0.091319)",
        "(0.210512, 1.550939, 0.101620)",
        "(0.210546, 1.552155, 0.106879)",
        "(0.210536, 1.553724, 0.117445)",
        "(0.210471, 1.554101, 0.128466)",
        "(0.210539, 1.553298, 0.139695)",
        "(0.210488, 1.551407, 0.150927)",
        "(0.210345, 1.549933, 0.156418)",
        "(0.209902, 1.546242, 0.167198)",
        "(0.209489, 1.541428, 0.177516)",
        "(0.208696, 1.535570, 0.187337)",
        "(0.207737, 1.529002, 0.196721)",
        "(0.207381, 1.525442, 0.201205)",
        "(0.206823, 1.517952, 0.209749)",
        "(0.206194, 1.509919, 0.217673)",
        "(0.205450, 1.501530, 0.224844)",
        "(0.204659, 1.492712, 0.230920)",
        "(0.204253, 1.488019, 0.233323)",
        "(0.203407, 1.478164, 0.237416)",
        "(0.202593, 1.468046, 0.240665)",
        "(0.202019, 1.457685, 0.242837)",
        "(0.201199, 1.446814, 0.244241)",
        "(0.200675, 1.441185, 0.244607)",
        "(0.199683, 1.429798, 0.244734)",
        "(0.198566, 1.418053, 0.244074)",
        "(0.197350, 1.406182, 0.242422)",
        "(0.196525, 1.400281, 0.241034)",
        "(0.194705, 1.388684, 0.238009)",
        "(0.193034, 1.377374, 0.233810)",
        "(0.191503, 1.366480, 0.228518)",
        "(0.190093, 1.355957, 0.222098)",
        "(0.188634, 1.345999, 0.214737)",
        "(0.188012, 1.341406, 0.210538)",
        "(0.186914, 1.332793, 0.201192)",
        "(0.185661, 1.324749, 0.190686)",
        "(0.184565, 1.317458, 0.179264)",
        "(0.184009, 1.311255, 0.166994)",
        "(0.184058, 1.308574, 0.160354)",
        "(0.184544, 1.303511, 0.146158)",
        "(0.185301, 1.298717, 0.130896)",
        "(0.186194, 1.294478, 0.115127)",
        "(0.188011, 1.291844, 0.099225)",
        "(0.189251, 1.291213, 0.091351)",
        "(0.191839, 1.290789, 0.076086)",
        "(0.194597, 1.292110, 0.061869)",
        "(0.197674, 1.295227, 0.048997)",
        "(0.200295, 1.299770, 0.037769)",
        "(0.201392, 1.302716, 0.032981)",
        "(0.203632, 1.309847, 0.024521)",
        "(0.205524, 1.318572, 0.017910)",
        "(0.207461, 1.328662, 0.012890)",
        "(0.209167, 1.339715, 0.009111)",
        "(0.210034, 1.345666, 0.007706)",
        "(0.211804, 1.357924, 0.005494)",
        "(0.213332, 1.370650, 0.003977)",
        "(0.214785, 1.383704, 0.003058)",
        "(0.215970, 1.396959, 0.002694)",
        "(0.216507, 1.403644, 0.002767)",
        "(0.217519, 1.416882, 0.003212)",
        "(0.218259, 1.430024, 0.004326)",
        "(0.218729, 1.442968, 0.006170)",
        "(0.218709, 1.455684, 0.008855)",
        "(0.218539, 1.461878, 0.010534)",
        "(0.217805, 1.473741, 0.014375)",
        "(0.216362, 1.484773, 0.018933)",
        "(0.214502, 1.495093, 0.024480)",
        "(0.212351, 1.504629, 0.030840)",
        "(0.211084, 1.508961, 0.034237)",
        "(0.208020, 1.516884, 0.041110)",
        "(0.204312, 1.523672, 0.048149)",
        "(0.201974, 1.529543, 0.056192)",
        "(0.200233, 1.534635, 0.065249)",
        "(0.199341, 1.536610, 0.069847)",
        "(0.197283, 1.539791, 0.079087)",
        "(0.195296, 1.542014, 0.088948)",
        "(0.193851, 1.543430, 0.099597)",
        "(0.192830, 1.544046, 0.110892)",
        "(0.192356, 1.543954, 0.116739)",
        "(0.191283, 1.543104, 0.128509)",
        "(0.190244, 1.541392, 0.140592)",
        "(0.189664, 1.539036, 0.152908)",
        "(0.189334, 1.535837, 0.165210)",
        "(0.189219, 1.533864, 0.171267)",
        "(0.189135, 1.529527, 0.182994)",
        "(0.189171, 1.524467, 0.194046)",
        "(0.189569, 1.518742, 0.204312)",
        "(0.190044, 1.512555, 0.213849)",
        "(0.190337, 1.509312, 0.218324)",
        "(0.191257, 1.502399, 0.226700)",
        "(0.192118, 1.494944, 0.234241)",
        "(0.192867, 1.487190, 0.241317)",
        "(0.193817, 1.478976, 0.248214)",
        "(0.194420, 1.474749, 0.251624)",
        "(0.195728, 1.466351, 0.257850)",
        "(0.196461, 1.457515, 0.262948)",
        "(0.196722, 1.448006, 0.266761)",
        "(0.196909, 1.437881, 0.269310)",
        "(0.197007, 1.432724, 0.270019)",
        "(0.196819, 1.422389, 0.270692)",
        "(0.196058, 1.411917, 0.270190)",
        "(0.195111, 1.401205, 0.268394)",
        "(0.193875, 1.390499, 0.265366)",
        "(0.193182, 1.385263, 0.263222)",
        "(0.191842, 1.375060, 0.258001)",
        "(0.190479, 1.365139, 0.251580)",
        "(0.189121, 1.355816, 0.243999)",
        "(0.187726, 1.346897, 0.235180)",
        "(0.187073, 1.342507, 0.230171)",
        "(0.185705, 1.333653, 0.219453)",
        "(0.184218, 1.325148, 0.208236)",
        "(0.182871, 1.317671, 0.196450)",
        "(0.181715, 1.311262, 0.183808)",
        "(0.181186, 1.308365, 0.177047)",
        "(0.180361, 1.303056, 0.163036)",
        "(0.180122, 1.299077, 0.148499)",
        "(0.180719, 1.297026, 0.133587)",
        "(0.181874, 1.296954, 0.118745)",
        "(0.182682, 1.297726, 0.111456)",
        "(0.184509, 1.300146, 0.097034)",
        "(0.186586, 1.304174, 0.083308)",
        "(0.188656, 1.310059, 0.070844)",
        "(0.190704, 1.317879, 0.059918)",
        "(0.191572, 1.322491, 0.055187)",
        "(0.193180, 1.332669, 0.046850)",
        "(0.194589, 1.344136, 0.040203)",
        "(0.195666, 1.356492, 0.035064)",
        "(0.196614, 1.369413, 0.030992)",
        "(0.197060, 1.376158, 0.029439)",
        "(0.198033, 1.389896, 0.027052)",
        "(0.199092, 1.403707, 0.025561)",
        "(0.200054, 1.417356, 0.024736)",
        "(0.200817, 1.430687, 0.024447)",
        "(0.201152, 1.437206, 0.024598)",
        "(0.201739, 1.450145, 0.025472)",
        "(0.202055, 1.462797, 0.027256)",
        "(0.201810, 1.474967, 0.029962)",
        "(0.201023, 1.486578, 0.033623)",
        "(0.200428, 1.492138, 0.035847)",
        "(0.199222, 1.502837, 0.040906)",
        "(0.198103, 1.513040, 0.047113)",
        "(0.197126, 1.522779, 0.054251)",
        "(0.196080, 1.531712, 0.062029)",
        "(0.195490, 1.535742, 0.066129)",
        "(0.194414, 1.543000, 0.074569)",
        "(0.193679, 1.549199, 0.083597)",
        "(0.193261, 1.554592, 0.093105)",
        "(0.193075, 1.559152, 0.103263)",
        "(0.193034, 1.561085, 0.108571)",
        "(0.193138, 1.564182, 0.119474)",
        "(0.193189, 1.566203, 0.130678)",
        "(0.193499, 1.567428, 0.142253)",
        "(0.193924, 1.567876, 0.154302)",
        "(0.194262, 1.567747, 0.160390)",
        "(0.194970, 1.566812, 0.172614)",
        "(0.195779, 1.564900, 0.184815)",
        "(0.196637, 1.561890, 0.196659)",
        "(0.197221, 1.557511, 0.207705)",
        "(0.197375, 1.554711, 0.212768)",
        "(0.197470, 1.548370, 0.222348)",
        "(0.197986, 1.541916, 0.231912)",
        "(0.198847, 1.534938, 0.241016)",
        "(0.199352, 1.531178, 0.245319)",
        "(0.200166, 1.523067, 0.253236)",
        "(0.200897, 1.514446, 0.260387)",
        "(0.202077, 1.505520, 0.266871)",
        "(0.203088, 1.496520, 0.272606)",
        "(0.203555, 1.487506, 0.277351)",
        "(0.203584, 1.482821, 0.279256)",
        "(0.203670, 1.473367, 0.282339)",
        "(0.203518, 1.464024, 0.284420)",
        "(0.203436, 1.454958, 0.285563)",
        "(0.203389, 1.446020, 0.285645)",
        "(0.203313, 1.441494, 0.285068)",
        "(0.202673, 1.432145, 0.283023)",
        "(0.201671, 1.422775, 0.279732)",
        "(0.200572, 1.413452, 0.275014)",
        "(0.199073, 1.403862, 0.268952)",
        "(0.198187, 1.398914, 0.265297)",
        "(0.196102, 1.389060, 0.257397)",
        "(0.194098, 1.379775, 0.248593)",
        "(0.192270, 1.370795, 0.238535)",
        "(0.190293, 1.361957, 0.227344)",
        "(0.189299, 1.357759, 0.221411)",
        "(0.187456, 1.350113, 0.209239)",
        "(0.185978, 1.343582, 0.196443)",
        "(0.184745, 1.338172, 0.183167)",
        "(0.183721, 1.334156, 0.169918)",
        "(0.183317, 1.332754, 0.163342)",
        "(0.182754, 1.330939, 0.150213)",
        "(0.182549, 1.330727, 0.137319)",
        "(0.182489, 1.332033, 0.124782)",
        "(0.182891, 1.334721, 0.112280)",
        "(0.183300, 1.336563, 0.105974)",
        "(0.184353, 1.340797, 0.093666)",
        "(0.185522, 1.346139, 0.082407)",
        "(0.186789, 1.352964, 0.072670)",
        "(0.188160, 1.361006, 0.064367)",
        "(0.188884, 1.365422, 0.060721)",
        "(0.190181, 1.374681, 0.054052)",
        "(0.191473, 1.384675, 0.048413)",
        "(0.193070, 1.395594, 0.043839)",
        "(0.194826, 1.407259, 0.040304)",
        "(0.195645, 1.413248, 0.038913)",
        "(0.197019, 1.425165, 0.036615)",
        "(0.198185, 1.437121, 0.035207)",
        "(0.199244, 1.449301, 0.034869)",
        "(0.200115, 1.461383, 0.035554)",
        "(0.200392, 1.467331, 0.036296)",
        "(0.200609, 1.479018, 0.038468)",
        "(0.200421, 1.490380, 0.041728)",
        "(0.199990, 1.501268, 0.046041)",
        "(0.199577, 1.511566, 0.051519)",
        "(0.199320, 1.516435, 0.054759)",
        "(0.198746, 1.525776, 0.061945)",
        "(0.198169, 1.534420, 0.070169)",
        "(0.197883, 1.542213, 0.079309)",
        "(0.197939, 1.548889, 0.089235)",
        "(0.198056, 1.551774, 0.094508)",
        "(0.198628, 1.556739, 0.105520)",
        "(0.199704, 1.560556, 0.117358)",
        "(0.200890, 1.562758, 0.129499)",
        "(0.201876, 1.563249, 0.141705)",
        "(0.202330, 1.562890, 0.147843)",
        "(0.203451, 1.561620, 0.160125)",
        "(0.204667, 1.559221, 0.172157)",
        "(0.205694, 1.555606, 0.183670)",
        "(0.206481, 1.550972, 0.194491)",
        "(0.206733, 1.548217, 0.199592)",
        "(0.207106, 1.541899, 0.209383)",
        "(0.207714, 1.534485, 0.218411)",
        "(0.208467, 1.525990, 0.226882)",
        "(0.209065, 1.521438, 0.230906)",
        "(0.210558, 1.511418, 0.238320)",
        "(0.211684, 1.500420, 0.244848)",
        "(0.212580, 1.488861, 0.250450)",
        "(0.213705, 1.477277, 0.255076)",
        "(0.214969, 1.465719, 0.258725)",
        "(0.215454, 1.459841, 0.259972)",
        "(0.216248, 1.447741, 0.261430)",
        "(0.216919, 1.435711, 0.261390)",
        "(0.217246, 1.423963, 0.260196)",
        "(0.217488, 1.412651, 0.257858)",
        "(0.217455, 1.407122, 0.256211)",
        "(0.217119, 1.396235, 0.252126)",
        "(0.216168, 1.385621, 0.246776)",
        "(0.214662, 1.375316, 0.240468)",
        "(0.213113, 1.365730, 0.233235)",
        "(0.212340, 1.361351, 0.229172)",
        "(0.210907, 1.353410, 0.220320)",
        "(0.209467, 1.346676, 0.210318)",
        "(0.207721, 1.341118, 0.199455)",
        "(0.206116, 1.336877, 0.187902)",
        "(0.205430, 1.335347, 0.181972)",
        "(0.204446, 1.333205, 0.170190)",
        "(0.203352, 1.332032, 0.158556)",
        "(0.202068, 1.331324, 0.146860)",
        "(0.200568, 1.330886, 0.135191)",
        "(0.199858, 1.330843, 0.129437)",
        "(0.198548, 1.330891, 0.118158)",
        "(0.197063, 1.331192, 0.107561)",
        "(0.195290, 1.331898, 0.097597)",
        "(0.193517, 1.333059, 0.088161)",
        "(0.192840, 1.333894, 0.083720)",
        "(0.191625, 1.335936, 0.075501)",
        "(0.190523, 1.338600, 0.068361)",
        "(0.189496, 1.341726, 0.062150)",
        "(0.188773, 1.345070, 0.056776)",
        "(0.188619, 1.346780, 0.054463)",
        "(0.188409, 1.349934, 0.050536)",
        "(0.188071, 1.352495, 0.047757)",
        "(0.187641, 1.354481, 0.046053)",
        "(0.187168, 1.355949, 0.045226)",
        "(0.186908, 1.356463, 0.045111)",
        "(0.186454, 1.356985, 0.045109)",
        "(0.186227, 1.356965, 0.045304)",
        "(0.186241, 1.356555, 0.045429)",
        "(0.186453, 1.355788, 0.045400)",
        "(0.186591, 1.355313, 0.045262)",
        "(0.186837, 1.354289, 0.044864)",
        "(0.187201, 1.353473, 0.044380)",
        "(0.187476, 1.353031, 0.043721)",
        "(0.187783, 1.352754, 0.042887)",
        "(0.187935, 1.352729, 0.042384)",
        "(0.188214, 1.353025, 0.041169)",
        "(0.188568, 1.354013, 0.039671)",
        "(0.188943, 1.356334, 0.038117)",
        "(0.189184, 1.359720, 0.036344)",
        "(0.189223, 1.361854, 0.035416)",
        "(0.189266, 1.366889, 0.033609)",
        "(0.189563, 1.373480, 0.032053)",
        "(0.189881, 1.381210, 0.030599)",
        "(0.190060, 1.389852, 0.029372)",
        "(0.190049, 1.394606, 0.028974)",
        "(0.189871, 1.404937, 0.028809)",
        "(0.189619, 1.416515, 0.029603)",
        "(0.189247, 1.428890, 0.031404)",
        "(0.189029, 1.441861, 0.034194)",
        "(0.188989, 1.448475, 0.036000)",
        "(0.189067, 1.461570, 0.040140)",
        "(0.189284, 1.474335, 0.045078)",
        "(0.189460, 1.486318, 0.050824)",
        "(0.189946, 1.497820, 0.057060)",
        "(0.190434, 1.503338, 0.060508)",
        "(0.191753, 1.513759, 0.068023)",
        "(0.193079, 1.523259, 0.076017)",
        "(0.194183, 1.531712, 0.084431)",
        "(0.195181, 1.539205, 0.093300)",
        "(0.195720, 1.542510, 0.097980)",
        "(0.196960, 1.548298, 0.107544)",
        "(0.198170, 1.552808, 0.117390)",
        "(0.199231, 1.556158, 0.127590)",
        "(0.200134, 1.558379, 0.138107)",
        "(0.200534, 1.559000, 0.143532)",
        "(0.201345, 1.559549, 0.154457)",
        "(0.201981, 1.558928, 0.165332)",
        "(0.202391, 1.557249, 0.176081)",
        "(0.202799, 1.554359, 0.186528)",
        "(0.203136, 1.552331, 0.191460)",
        "(0.203585, 1.547541, 0.200863)",
        "(0.203438, 1.541670, 0.209774)",
        "(0.203145, 1.534692, 0.218165)",
        "(0.203044, 1.526761, 0.225906)",
        "(0.202926, 1.522352, 0.229339)",
        "(0.202244, 1.512949, 0.235517)",
        "(0.200976, 1.502940, 0.240903)",
        "(0.199719, 1.492353, 0.245393)",
        "(0.198708, 1.481185, 0.248738)",
        "(0.198248, 1.475505, 0.249881)",
        "(0.197093, 1.464006, 0.251407)",
        "(0.195863, 1.452279, 0.251924)",
        "(0.194647, 1.440447, 0.251499)",
        "(0.193423, 1.428807, 0.250133)",
        "(0.192853, 1.423149, 0.249062)",
        "(0.191554, 1.411936, 0.246336)",
        "(0.189985, 1.400952, 0.242651)",
        "(0.188323, 1.390752, 0.237853)",
        "(0.186781, 1.381309, 0.231790)",
        "(0.186077, 1.376885, 0.228172)",
        "(0.184506, 1.368077, 0.219975)",
        "(0.182703, 1.359570, 0.210572)",
        "(0.180973, 1.352041, 0.200592)",
        "(0.179692, 1.345794, 0.190101)",
        "(0.179172, 1.343144, 0.184638)",
        "(0.178261, 1.338285, 0.173366)",
        "(0.177616, 1.334130, 0.161644)",
        "(0.177060, 1.330788, 0.149898)",
        "(0.176811, 1.328537, 0.138246)",
        "(0.176872, 1.327883, 0.132465)",
        "(0.176842, 1.326980, 0.121019)",
        "(0.176787, 1.326926, 0.109889)",
        "(0.177084, 1.327841, 0.099134)",
        "(0.177679, 1.329689, 0.088863)",
        "(0.178034, 1.330972, 0.083957)",
        "(0.178846, 1.334140, 0.074624)",
        "(0.179590, 1.338318, 0.066193)",
        "(0.180356, 1.343598, 0.058723)",
        "(0.181105, 1.349887, 0.052240)",
        "(0.181486, 1.353426, 0.049448)",
        "(0.182103, 1.361108, 0.044635)",
        "(0.182650, 1.369831, 0.040969)",
        "(0.182964, 1.379316, 0.038330)",
        "(0.183159, 1.389370, 0.036568)",
        "(0.183247, 1.394576, 0.036062)",
        "(0.183250, 1.405205, 0.035477)",
        "(0.183104, 1.416017, 0.035635)",
        "(0.183287, 1.427229, 0.036958)",
        "(0.183669, 1.438603, 0.039218)",
        "(0.183920, 1.444267, 0.040688)",
        "(0.184366, 1.455448, 0.044093)",
        "(0.184676, 1.466298, 0.048278)",
        "(0.185100, 1.476742, 0.053335)",
        "(0.185761, 1.486819, 0.059282)",
        "(0.186115, 1.491633, 0.062596)",
        "(0.186866, 1.500857, 0.069653)",
        "(0.187462, 1.509496, 0.077377)",
        "(0.187784, 1.513384, 0.081637)",
        "(0.188562, 1.521056, 0.090106)",
        "(0.189762, 1.527796, 0.099180)",
        "(0.190960, 1.533663, 0.108652)",
        "(0.192036, 1.538542, 0.118486)",
        "(0.193211, 1.542408, 0.128635)",
        "(0.194484, 1.545188, 0.139016)",
        "(0.195152, 1.546075, 0.144320)",
        "(0.196429, 1.547269, 0.155077)",
        "(0.197531, 1.547438, 0.165954)",
        "(0.198718, 1.546648, 0.176685)",
        "(0.199930, 1.544991, 0.187177)",
        "(0.200540, 1.543802, 0.192264)",
        "(0.201773, 1.540825, 0.202039)",
        "(0.202972, 1.536986, 0.211022)",
        "(0.203846, 1.532484, 0.219129)",
        "(0.204533, 1.527387, 0.226597)",
        "(0.204961, 1.524617, 0.230067)",
        "(0.206108, 1.518697, 0.236545)",
        "(0.207147, 1.512203, 0.242191)",
        "(0.207626, 1.505138, 0.247024)",
        "(0.207659, 1.497288, 0.250858)",
        "(0.207580, 1.492978, 0.252248)",
        "(0.207274, 1.483817, 0.254163)",
        "(0.206405, 1.473929, 0.254922)",
        "(0.205023, 1.463666, 0.254493)",
        "(0.203251, 1.453041, 0.252886)",
        "(0.202215, 1.447601, 0.251541)",
        "(0.199904, 1.436844, 0.247896)",
        "(0.197212, 1.426235, 0.242625)",
        "(0.194472, 1.415721, 0.235557)",
        "(0.191994, 1.405673, 0.226840)",
        "(0.190898, 1.400853, 0.221837)",
        "(0.188945, 1.391501, 0.211080)",
        "(0.187094, 1.382469, 0.199420)",
        "(0.185290, 1.373775, 0.187161)",
        "(0.183790, 1.365540, 0.174546)",
        "(0.183218, 1.361673, 0.168198)",
        "(0.182160, 1.354278, 0.155670)",
        "(0.181248, 1.347651, 0.143341)",
        "(0.180480, 1.341814, 0.131186)",
        "(0.179886, 1.336717, 0.119199)",
        "(0.179714, 1.334530, 0.113325)",
        "(0.179660, 1.330940, 0.101852)",
        "(0.179991, 1.328759, 0.090769)",
        "(0.180712, 1.328105, 0.080268)",
        "(0.181612, 1.329223, 0.070539)",
        "(0.182198, 1.330630, 0.066036)",
        "(0.183576, 1.334561, 0.057528)",
        "(0.185126, 1.340089, 0.049881)",
        "(0.186814, 1.347215, 0.043178)",
        "(0.188510, 1.355733, 0.037471)",
        "(0.189207, 1.360417, 0.035097)",
        "(0.190455, 1.370249, 0.031031)",
        "(0.191541, 1.380885, 0.028075)",
        "(0.192646, 1.392239, 0.026046)",
        "(0.193840, 1.404111, 0.024753)",
        "(0.194506, 1.410178, 0.024392)",
        "(0.195889, 1.422271, 0.023880)",
        "(0.197251, 1.434142, 0.023733)",
        "(0.198629, 1.445963, 0.024010)",
        "(0.199952, 1.457650, 0.024817)",
        "(0.200591, 1.463348, 0.025521)",
        "(0.202233, 1.474621, 0.027631)",
        "(0.203923, 1.485601, 0.030647)",
        "(0.205134, 1.496026, 0.034268)",
        "(0.205831, 1.505924, 0.038661)",
        "(0.206050, 1.510673, 0.041290)",
        "(0.206476, 1.519820, 0.047167)",
        "(0.206625, 1.528139, 0.053781)",
        "(0.206441, 1.535603, 0.061011)",
        "(0.206154, 1.542223, 0.069028)",
        "(0.205982, 1.545188, 0.073375)",
        "(0.205603, 1.550537, 0.082475)",
        "(0.205137, 1.554854, 0.092255)",
        "(0.204588, 1.558185, 0.102503)",
        "(0.204049, 1.560336, 0.113302)",
        "(0.203815, 1.561316, 0.118731)",
        "(0.203579, 1.562308, 0.130018)",
        "(0.203392, 1.562380, 0.141526)",
        "(0.203400, 1.561695, 0.153295)",
        "(0.203478, 1.560275, 0.165242)",
        "(0.203599, 1.559199, 0.171188)",
        "(0.203888, 1.556527, 0.182988)",
        "(0.204082, 1.553278, 0.194486)",
        "(0.204235, 1.549469, 0.205632)",
        "(0.204545, 1.545018, 0.216252)",
        "(0.204781, 1.542482, 0.221221)",
        "(0.205128, 1.536992, 0.230697)",
        "(0.205414, 1.530877, 0.239551)",
        "(0.205733, 1.524250, 0.248207)",
        "(0.206160, 1.517447, 0.256679)",
        "(0.206425, 1.513919, 0.260660)",
        "(0.206917, 1.506444, 0.267878)",
        "(0.207294, 1.498031, 0.273705)",
        "(0.207240, 1.488481, 0.278006)",
        "(0.206562, 1.478135, 0.281108)",
        "(0.206146, 1.472768, 0.282213)",
        "(0.205013, 1.461959, 0.283665)",
        "(0.203295, 1.450797, 0.283917)",
        "(0.201191, 1.439440, 0.282837)",
        "(0.198766, 1.427948, 0.280348)",
        "(0.197524, 1.422200, 0.278336)",
        "(0.194981, 1.410794, 0.273249)",
        "(0.192379, 1.399626, 0.266719)",
        "(0.189675, 1.388817, 0.258825)",
        "(0.186990, 1.378595, 0.249620)",
        "(0.185703, 1.373772, 0.244396)",
        "(0.183343, 1.364680, 0.233133)",
        "(0.181061, 1.356485, 0.220975)",
        "(0.179120, 1.349465, 0.207880)",
        "(0.177615, 1.343691, 0.193833)",
        "(0.176965, 1.341275, 0.186507)",
        "(0.175942, 1.337215, 0.171513)",
        "(0.175548, 1.334563, 0.155868)",
        "(0.175511, 1.332859, 0.139741)",
        "(0.175638, 1.332137, 0.123830)",
        "(0.175837, 1.332386, 0.116165)",
        "(0.176689, 1.333910, 0.101424)",
        "(0.177876, 1.336725, 0.087653)",
        "(0.179444, 1.340906, 0.075038)",
        "(0.181403, 1.346599, 0.063609)",
        "(0.182441, 1.349997, 0.058478)",
        "(0.184392, 1.357829, 0.049342)",
        "(0.186130, 1.367461, 0.042189)",
        "(0.187614, 1.378471, 0.036676)",
        "(0.188894, 1.390280, 0.032437)",
        "(0.189529, 1.396500, 0.030855)",
        "(0.190868, 1.409265, 0.028326)",
        "(0.192509, 1.422667, 0.026854)",
        "(0.194351, 1.436361, 0.026410)",
        "(0.196201, 1.450055, 0.026946)",
        "(0.197100, 1.456933, 0.027690)",
        "(0.199007, 1.470572, 0.029995)",
        "(0.200824, 1.483729, 0.033250)",
        "(0.202645, 1.496202, 0.037492)",
        "(0.204433, 1.507907, 0.042779)",
        "(0.205228, 1.513399, 0.045842)",
        "(0.206395, 1.523839, 0.052488)",
        "(0.207142, 1.533348, 0.059959)",
        "(0.207517, 1.541810, 0.068175)",
        "(0.207467, 1.549162, 0.077075)",
        "(0.207255, 1.552377, 0.081810)",
        "(0.206740, 1.558012, 0.091770)",
        "(0.206052, 1.562494, 0.102445)",
        "(0.205238, 1.565774, 0.113630)",
        "(0.204396, 1.567752, 0.125191)",
        "(0.203948, 1.568220, 0.131192)",
        "(0.203290, 1.568498, 0.143495)",
        "(0.202736, 1.567902, 0.156151)",
        "(0.202299, 1.566440, 0.169110)",
        "(0.202136, 1.564042, 0.181980)",
        "(0.202081, 1.562387, 0.188229)",
        "(0.201942, 1.558610, 0.200285)",
        "(0.201793, 1.554098, 0.211721)",
        "(0.201889, 1.548538, 0.222410)",
        "(0.201976, 1.545329, 0.227323)",
        "(0.201940, 1.538473, 0.236415)",
        "(0.201822, 1.530776, 0.244734)",
        "(0.201776, 1.522198, 0.251940)",
        "(0.201372, 1.512542, 0.257598)",
        "(0.200279, 1.501755, 0.261946)",
        "(0.199691, 1.495885, 0.263634)",
        "(0.198731, 1.483733, 0.266643)",
        "(0.197933, 1.470959, 0.268973)",
        "(0.197052, 1.457775, 0.270288)",
        "(0.195986, 1.444310, 0.270522)",
        "(0.195408, 1.437534, 0.270199)",
        "(0.194281, 1.424318, 0.268956)",
        "(0.193195, 1.411422, 0.266396)",
        "(0.191893, 1.398853, 0.262432)",
        "(0.190393, 1.386865, 0.257117)",
        "(0.189642, 1.381189, 0.253880)",
        "(0.188209, 1.370367, 0.246552)",
        "(0.187013, 1.360483, 0.237984)",
        "(0.185766, 1.351625, 0.228455)",
        "(0.184595, 1.343728, 0.217866)",
        "(0.184068, 1.340170, 0.212119)",
        "(0.183210, 1.333883, 0.200206)",
        "(0.182713, 1.329212, 0.187731)",
        "(0.182661, 1.326286, 0.174653)",
        "(0.183006, 1.324931, 0.160494)",
        "(0.183342, 1.324796, 0.153202)",
        "(0.184331, 1.325400, 0.138450)",
        "(0.185512, 1.327313, 0.123845)",
        "(0.187212, 1.330723, 0.109790)",
        "(0.189246, 1.335883, 0.096702)",
        "(0.190332, 1.339121, 0.090600)",
        "(0.192748, 1.346647, 0.079135)",
        "(0.195350, 1.355641, 0.068929)",
        "(0.198215, 1.366394, 0.060244)",
        "(0.201194, 1.378017, 0.052571)",
        "(0.202659, 1.384404, 0.049579)",
        "(0.205421, 1.397182, 0.044096)",
        "(0.207975, 1.410644, 0.040314)",
        "(0.210413, 1.424365, 0.037578)",
        "(0.212540, 1.438149, 0.036342)",
        "(0.213505, 1.444910, 0.035969)",
        "(0.215081, 1.458108, 0.036199)",
        "(0.216586, 1.471085, 0.037388)",
        "(0.217908, 1.483685, 0.040097)",
        "(0.219085, 1.495798, 0.043603)",
        "(0.219359, 1.501410, 0.045862)",
        "(0.219590, 1.512284, 0.050651)",
        "(0.219251, 1.522149, 0.056438)",
        "(0.218621, 1.531380, 0.062874)",
        "(0.217752, 1.539715, 0.070297)",
        "(0.217278, 1.543556, 0.074248)",
        "(0.216252, 1.550777, 0.082401)",
        "(0.215211, 1.556846, 0.091184)",
        "(0.214506, 1.562122, 0.100366)",
        "(0.214204, 1.566202, 0.110091)",
        "(0.214014, 1.567812, 0.115074)",
        "(0.213458, 1.570256, 0.125370)",
        "(0.213037, 1.571797, 0.135983)",
        "(0.212484, 1.572230, 0.146690)",
        "(0.211480, 1.571635, 0.157429)",
        "(0.210923, 1.570944, 0.162799)",
        "(0.209995, 1.568534, 0.173440)",
        "(0.209351, 1.564894, 0.183698)",
        "(0.208582, 1.560155, 0.193452)",
        "(0.207466, 1.553807, 0.202526)",
        "(0.206804, 1.550407, 0.206988)",
        "(0.205584, 1.542946, 0.215701)",
        "(0.204627, 1.534559, 0.223860)",
        "(0.203549, 1.524970, 0.231235)",
        "(0.202141, 1.514379, 0.238024)",
        "(0.201413, 1.508712, 0.241109)",
        "(0.200143, 1.496879, 0.246697)",
        "(0.198921, 1.484360, 0.251061)",
        "(0.197429, 1.471348, 0.254247)",
        "(0.195973, 1.458000, 0.256394)",
        "(0.195374, 1.451369, 0.256857)",
        "(0.194291, 1.438170, 0.256906)",
        "(0.192943, 1.424944, 0.255309)",
        "(0.191223, 1.411559, 0.251912)",
        "(0.189309, 1.398017, 0.247113)",
        "(0.188446, 1.391280, 0.243798)",
        "(0.186868, 1.378009, 0.236723)",
        "(0.185081, 1.365072, 0.228219)",
        "(0.183120, 1.352456, 0.218341)",
        "(0.181344, 1.340713, 0.207293)",
        "(0.180772, 1.335504, 0.201290)",
        "(0.180234, 1.326269, 0.188777)",
        "(0.180293, 1.319050, 0.175304)",
        "(0.180208, 1.313035, 0.161651)",
        "(0.180448, 1.309164, 0.147600)",
        "(0.180700, 1.307763, 0.140581)",
        "(0.181602, 1.306797, 0.126670)",
        "(0.182869, 1.307404, 0.113072)",
        "(0.184625, 1.310221, 0.099806)",
        "(0.186519, 1.313925, 0.087020)",
        "(0.187483, 1.316588, 0.081158)",
        "(0.189484, 1.322459, 0.070006)",
        "(0.191580, 1.330222, 0.060562)",
        "(0.193197, 1.338877, 0.052372)",
        "(0.194510, 1.349411, 0.046315)",
        "(0.195205, 1.354716, 0.043306)",
        "(0.196446, 1.366501, 0.038635)",
        "(0.197646, 1.379010, 0.034946)",
        "(0.199007, 1.392578, 0.032606)",
        "(0.199731, 1.399537, 0.031734)",
        "(0.201373, 1.413918, 0.030722)",
        "(0.203106, 1.428561, 0.030657)",
        "(0.204855, 1.443072, 0.031081)",
        "(0.206662, 1.457489, 0.032490)",
        "(0.208358, 1.471581, 0.034619)",
        "(0.209123, 1.478399, 0.036290)",
        "(0.210588, 1.491722, 0.040117)",
        "(0.211772, 1.504323, 0.044806)",
        "(0.212386, 1.516047, 0.050214)",
        "(0.212274, 1.526772, 0.056342)",
        "(0.212004, 1.531833, 0.059660)",
        "(0.211383, 1.541119, 0.067072)",
        "(0.210937, 1.549586, 0.075142)",
        "(0.210188, 1.556514, 0.083934)",
        "(0.209175, 1.562447, 0.093387)",
        "(0.208619, 1.564980, 0.098495)",
        "(0.207890, 1.569407, 0.109209)",
        "(0.208012, 1.572433, 0.120737)",
        "(0.207782, 1.574290, 0.132398)",
        "(0.207242, 1.574611, 0.144296)",
        "(0.207017, 1.574313, 0.150298)",
        "(0.206750, 1.573043, 0.162253)",
        "(0.206503, 1.570490, 0.174227)",
        "(0.205876, 1.567129, 0.186064)",
        "(0.205073, 1.562659, 0.197515)",
        "(0.204630, 1.559702, 0.202918)",
        "(0.203685, 1.553835, 0.213552)",
        "(0.202757, 1.547504, 0.223766)",
        "(0.202110, 1.540420, 0.233218)",
        "(0.201427, 1.532468, 0.241650)",
        "(0.200930, 1.528255, 0.245537)",
        "(0.199912, 1.519500, 0.252860)",
        "(0.199284, 1.510375, 0.259764)",
        "(0.198983, 1.500816, 0.265994)",
        "(0.198644, 1.490588, 0.271187)",
        "(0.198323, 1.485262, 0.273432)",
        "(0.197470, 1.473947, 0.276721)",
        "(0.196417, 1.462057, 0.278974)",
        "(0.195128, 1.449510, 0.279648)",
        "(0.193689, 1.436709, 0.279291)",
        "(0.192824, 1.430187, 0.278297)",
        "(0.191043, 1.417162, 0.275863)",
        "(0.189306, 1.404166, 0.271556)",
        "(0.187594, 1.391541, 0.266115)",
        "(0.185783, 1.379521, 0.258987)",
        "(0.184903, 1.373826, 0.254898)",
        "(0.183269, 1.362941, 0.246035)",
        "(0.181860, 1.353263, 0.234870)",
        "(0.180616, 1.344645, 0.222319)",
        "(0.179644, 1.337165, 0.208910)",
        "(0.179396, 1.334227, 0.201515)",
        "(0.178704, 1.329105, 0.186542)",
        "(0.178174, 1.325065, 0.171303)",
        "(0.178096, 1.322385, 0.155548)",
        "(0.178159, 1.321460, 0.147551)",
        "(0.178627, 1.320883, 0.131475)",
        "(0.179465, 1.321567, 0.115802)",
        "(0.180606, 1.324286, 0.100910)",
        "(0.182128, 1.328349, 0.086631)",
        "(0.184167, 1.334159, 0.073360)",
        "(0.185150, 1.337481, 0.067215)",
        "(0.187077, 1.344916, 0.055946)",
        "(0.188799, 1.354030, 0.046471)",
        "(0.190370, 1.364763, 0.038716)",
        "(0.191612, 1.376642, 0.032652)",
        "(0.192126, 1.383030, 0.030378)",
        "(0.193124, 1.396567, 0.026795)",
        "(0.194084, 1.411004, 0.024585)",
        "(0.195208, 1.426004, 0.023427)",
        "(0.196651, 1.441217, 0.023277)",
        "(0.197447, 1.448848, 0.023649)",
        "(0.199004, 1.463879, 0.025096)",
        "(0.200431, 1.478548, 0.027593)",
        "(0.201671, 1.492659, 0.031568)",
        "(0.202718, 1.506095, 0.036365)",
        "(0.203050, 1.512385, 0.039333)",
        "(0.203273, 1.524166, 0.046056)",
        "(0.203215, 1.534872, 0.053615)",
        "(0.202872, 1.544376, 0.062155)",
        "(0.202301, 1.552379, 0.071556)",
        "(0.201951, 1.555660, 0.076661)",
        "(0.201163, 1.560976, 0.087464)",
        "(0.199947, 1.564357, 0.098999)",
        "(0.198398, 1.566189, 0.111327)",
        "(0.196800, 1.566727, 0.124459)",
        "(0.196051, 1.566445, 0.131261)",
        "(0.194883, 1.565098, 0.144896)",
        "(0.193814, 1.562705, 0.158438)",
        "(0.192881, 1.559511, 0.171972)",
        "(0.192549, 1.555711, 0.185202)",
        "(0.192574, 1.553624, 0.191510)",
        "(0.192654, 1.549209, 0.203547)",
        "(0.192866, 1.544185, 0.214781)",
        "(0.193481, 1.538806, 0.225459)",
        "(0.194259, 1.533208, 0.234957)",
        "(0.194526, 1.530278, 0.239398)",
        "(0.195031, 1.524364, 0.247998)",
        "(0.195704, 1.518598, 0.255886)",
        "(0.196436, 1.512563, 0.262802)",
        "(0.197429, 1.506146, 0.269328)",
        "(0.197936, 1.503144, 0.272382)",
        "(0.199558, 1.496516, 0.278132)",
        "(0.200879, 1.489381, 0.282906)",
        "(0.202012, 1.481709, 0.287247)",
        "(0.203489, 1.473502, 0.291149)",
        "(0.204428, 1.469232, 0.292947)",
        "(0.206323, 1.460287, 0.296304)",
        "(0.207801, 1.450644, 0.299358)",
        "(0.209010, 1.440223, 0.302333)",
        "(0.210239, 1.429589, 0.304899)",
        "(0.210843, 1.424302, 0.305984)",
        "(0.211993, 1.413458, 0.307468)",
        "(0.213000, 1.402405, 0.307843)",
        "(0.213995, 1.391440, 0.307023)",
        "(0.214452, 1.386013, 0.306265)",
        "(0.215335, 1.375465, 0.303718)",
        "(0.216355, 1.365266, 0.299859)",
        "(0.217032, 1.355304, 0.294974)",
        "(0.217265, 1.345862, 0.289104)",
        "(0.217158, 1.337386, 0.282150)",
        "(0.216932, 1.333671, 0.278188)",
        "(0.216071, 1.326793, 0.269636)",
        "(0.214896, 1.321029, 0.260198)",
        "(0.213524, 1.316330, 0.249638)",
        "(0.211668, 1.312484, 0.238251)",
        "(0.210616, 1.311015, 0.232333)",
        "(0.208637, 1.308917, 0.220227)",
        "(0.206740, 1.307901, 0.207668)",
        "(0.204777, 1.307486, 0.194616)",
        "(0.202727, 1.307871, 0.181385)",
        "(0.201711, 1.308460, 0.174881)",
        "(0.199852, 1.310163, 0.161974)",
        "(0.198370, 1.312947, 0.149276)",
        "(0.197005, 1.316164, 0.136791)",
        "(0.195703, 1.319786, 0.124579)",
        "(0.195083, 1.321802, 0.118612)",
        "(0.194055, 1.326426, 0.107117)",
        "(0.193218, 1.331429, 0.096063)",
        "(0.192388, 1.337057, 0.085804)",
        "(0.191587, 1.343451, 0.076409)",
        "(0.191115, 1.346878, 0.071996)",
        "(0.190141, 1.354019, 0.063713)",
        "(0.189238, 1.361985, 0.056397)",
        "(0.188480, 1.370618, 0.049832)",
        "(0.187820, 1.379740, 0.044064)",
        "(0.187444, 1.384441, 0.041508)",
        "(0.186432, 1.394329, 0.037367)",
        "(0.185251, 1.404858, 0.034215)",
        "(0.184019, 1.416173, 0.032513)",
        "(0.182889, 1.427644, 0.031631)",
        "(0.182258, 1.433460, 0.031876)",
        "(0.181164, 1.444982, 0.032826)",
        "(0.180062, 1.456442, 0.035011)",
        "(0.178848, 1.467604, 0.038331)",
        "(0.177750, 1.478294, 0.042768)",
        "(0.177292, 1.483413, 0.045434)",
        "(0.176468, 1.493320, 0.051358)",
        "(0.175748, 1.502660, 0.058244)",
        "(0.175251, 1.511373, 0.065960)",
        "(0.174690, 1.519310, 0.074460)",
        "(0.174349, 1.523039, 0.079041)",
        "(0.174008, 1.530039, 0.088735)",
        "(0.174122, 1.536331, 0.099124)",
        "(0.174346, 1.541723, 0.109975)",
        "(0.174698, 1.546175, 0.121171)",
        "(0.174973, 1.548091, 0.126945)",
        "(0.175674, 1.551657, 0.138817)",
        "(0.176743, 1.554523, 0.151356)",
        "(0.178057, 1.556883, 0.164244)",
        "(0.179591, 1.558258, 0.177302)",
        "(0.180416, 1.558709, 0.183778)",
        "(0.182239, 1.559193, 0.196586)",
        "(0.184230, 1.558826, 0.209040)",
        "(0.186370, 1.557613, 0.220977)",
        "(0.188457, 1.555755, 0.232367)",
        "(0.189479, 1.554571, 0.237968)",
        "(0.191816, 1.551885, 0.248889)",
        "(0.194225, 1.548588, 0.258906)",
        "(0.196362, 1.544417, 0.267934)",
        "(0.198280, 1.539441, 0.276170)",
        "(0.199195, 1.536722, 0.279960)",
        "(0.200843, 1.531003, 0.287247)",
        "(0.202585, 1.524711, 0.293955)",
        "(0.204179, 1.517810, 0.300055)",
        "(0.205335, 1.510349, 0.305226)",
        "(0.205786, 1.506459, 0.307585)",
        "(0.206521, 1.498219, 0.311779)",
        "(0.207458, 1.489600, 0.315450)",
        "(0.208260, 1.480339, 0.318060)",
        "(0.208612, 1.470659, 0.319848)",
        "(0.208584, 1.465652, 0.320344)",
        "(0.208287, 1.455557, 0.320829)",
        "(0.208191, 1.445341, 0.320203)",
        "(0.207953, 1.435059, 0.318454)",
        "(0.207631, 1.429866, 0.317160)",
        "(0.206576, 1.419414, 0.313942)",
        "(0.205179, 1.408915, 0.309781)",
        "(0.203576, 1.398542, 0.304775)",
        "(0.201823, 1.388549, 0.298802)",
        "(0.199967, 1.378933, 0.291778)",
        "(0.198987, 1.374334, 0.287837)",
        "(0.196901, 1.365564, 0.279628)",
        "(0.194894, 1.357804, 0.270548)",
        "(0.193179, 1.350801, 0.260759)",
        "(0.191644, 1.344838, 0.249899)",
        "(0.190771, 1.342084, 0.244210)",
        "(0.189100, 1.337177, 0.232470)",
        "(0.187511, 1.333236, 0.220069)",
        "(0.186061, 1.330154, 0.207053)",
        "(0.184641, 1.327992, 0.193682)",
        "(0.183994, 1.327178, 0.186924)",
        "(0.183118, 1.326441, 0.173105)",
        "(0.182408, 1.326590, 0.159250)",
        "(0.181950, 1.327891, 0.145667)",
        "(0.182023, 1.330392, 0.132260)",
        "(0.182008, 1.331866, 0.125684)",
        "(0.182112, 1.335695, 0.112994)",
        "(0.182243, 1.340741, 0.101156)",
        "(0.182503, 1.346930, 0.090271)",
        "(0.182682, 1.354097, 0.080398)",
        "(0.182625, 1.357903, 0.075805)",
        "(0.182081, 1.366171, 0.067741)",
        "(0.181377, 1.375076, 0.060654)",
        "(0.180689, 1.385152, 0.055091)",
        "(0.179991, 1.395697, 0.050402)",
        "(0.179663, 1.401263, 0.048595)",
        "(0.178764, 1.412223, 0.045024)",
        "(0.177613, 1.423036, 0.041977)",
        "(0.176645, 1.433921, 0.039626)",
        "(0.176265, 1.439378, 0.038692)",
        "(0.175698, 1.450607, 0.037633)",
        "(0.175318, 1.461816, 0.037439)",
        "(0.174916, 1.472697, 0.037816)",
        "(0.174478, 1.483147, 0.038848)",
        "(0.174348, 1.488222, 0.039758)",
        "(0.173842, 1.498205, 0.042584)",
        "(0.173117, 1.508057, 0.046277)",
        "(0.172271, 1.517469, 0.051389)",
        "(0.171498, 1.526277, 0.057243)",
        "(0.171065, 1.530473, 0.060525)",
        "(0.170383, 1.538258, 0.068147)",
        "(0.169956, 1.545621, 0.076567)",
        "(0.170001, 1.552181, 0.086139)",
        "(0.170594, 1.557893, 0.096424)",
        "(0.171700, 1.562167, 0.107610)",
        "(0.172346, 1.563789, 0.113424)",
        "(0.173712, 1.566146, 0.125337)",
        "(0.175225, 1.567279, 0.137689)",
        "(0.176826, 1.566929, 0.150460)",
        "(0.178584, 1.565116, 0.163463)",
        "(0.179502, 1.563613, 0.169942)",
        "(0.181546, 1.559751, 0.182698)",
        "(0.183946, 1.554800, 0.194965)",
        "(0.186391, 1.548967, 0.206716)",
        "(0.188814, 1.542130, 0.217546)",
        "(0.189956, 1.538430, 0.222700)",
        "(0.192258, 1.530398, 0.232260)",
        "(0.194602, 1.522183, 0.241316)",
        "(0.196931, 1.513423, 0.249429)",
        "(0.198904, 1.503944, 0.256582)",
        "(0.199626, 1.498901, 0.259417)",
        "(0.200852, 1.488557, 0.264580)",
        "(0.201796, 1.477927, 0.268642)",
        "(0.202438, 1.467027, 0.271454)",
        "(0.202434, 1.455864, 0.273006)",
        "(0.202090, 1.450161, 0.273166)",
        "(0.201014, 1.438627, 0.272302)",
        "(0.199161, 1.426621, 0.269222)",
        "(0.196617, 1.414220, 0.264190)",
        "(0.194018, 1.401900, 0.257925)",
        "(0.192598, 1.395989, 0.253919)",
        "(0.189517, 1.384262, 0.245029)",
        "(0.185731, 1.372758, 0.234620)",
        "(0.181811, 1.361849, 0.223055)",
        "(0.178040, 1.352194, 0.210561)",
        "(0.176211, 1.347972, 0.203867)",
        "(0.172611, 1.340212, 0.189982)",
        "(0.169118, 1.333556, 0.174836)",
        "(0.166198, 1.327953, 0.159275)",
        "(0.164278, 1.324432, 0.143398)",
        "(0.163621, 1.323305, 0.135384)",
        "(0.162511, 1.321646, 0.119133)",
        "(0.161767, 1.320603, 0.102833)",
        "(0.161867, 1.320877, 0.087280)",
        "(0.162550, 1.322963, 0.073193)",
        "(0.163018, 1.324706, 0.066770)",
        "(0.164005, 1.329219, 0.054939)",
        "(0.165262, 1.335375, 0.044551)",
        "(0.166717, 1.343098, 0.035527)",
        "(0.167996, 1.352287, 0.028095)",
        "(0.168762, 1.357466, 0.024931)",
        "(0.170017, 1.368325, 0.019688)",
        "(0.170932, 1.379734, 0.015791)",
        "(0.171512, 1.391569, 0.013005)",
        "(0.171951, 1.403707, 0.011154)",
        "(0.172227, 1.409820, 0.010436)",
        "(0.172714, 1.422207, 0.009777)",
        "(0.173131, 1.434610, 0.009783)",
        "(0.173387, 1.447074, 0.010918)",
        "(0.173505, 1.459275, 0.012848)",
        "(0.173386, 1.465065, 0.014203)",
        "(0.173003, 1.476446, 0.017114)",
        "(0.172523, 1.487351, 0.021138)",
        "(0.171920, 1.497545, 0.026071)",
        "(0.171509, 1.502305, 0.028778)",
        "(0.170373, 1.510821, 0.034888)",
        "(0.168756, 1.518206, 0.041821)",
        "(0.166778, 1.524769, 0.049894)",
        "(0.164535, 1.530535, 0.059016)",
        "(0.162135, 1.535350, 0.068760)",
        "(0.160857, 1.537341, 0.073865)",
        "(0.158633, 1.540790, 0.084526)",
        "(0.157270, 1.543405, 0.095796)",
        "(0.156525, 1.545138, 0.107297)",
        "(0.156470, 1.545506, 0.118851)",
        "(0.156422, 1.545297, 0.124733)",
        "(0.156692, 1.544247, 0.136498)",
        "(0.157144, 1.542186, 0.148272)",
        "(0.157602, 1.539101, 0.159931)",
        "(0.158034, 1.535493, 0.171623)",
        "(0.158352, 1.533399, 0.177422)",
        "(0.159181, 1.528681, 0.188671)",
        "(0.160365, 1.523131, 0.199238)",
        "(0.161531, 1.517165, 0.209254)",
        "(0.163060, 1.510628, 0.218768)",
        "(0.164037, 1.507032, 0.223240)",
        "(0.165859, 1.499387, 0.231723)",
        "(0.167045, 1.491068, 0.239613)",
        "(0.168205, 1.482298, 0.247043)",
        "(0.169874, 1.473274, 0.253787)",
        "(0.170794, 1.468726, 0.256764)",
        "(0.172349, 1.459087, 0.261350)",
        "(0.173409, 1.448886, 0.264713)",
        "(0.174214, 1.438334, 0.266329)",
        "(0.175061, 1.427685, 0.266231)",
        "(0.175446, 1.422241, 0.265283)",
        "(0.176071, 1.411058, 0.262642)",
        "(0.176401, 1.399536, 0.258543)",
        "(0.176195, 1.388078, 0.253259)",
        "(0.175554, 1.376671, 0.246679)",
        "(0.175141, 1.371123, 0.242770)",
        "(0.174130, 1.360323, 0.234042)",
        "(0.172714, 1.349987, 0.223897)",
        "(0.171307, 1.340476, 0.212520)",
        "(0.169824, 1.332243, 0.200157)",
        "(0.169203, 1.328809, 0.193571)",
        "(0.168314, 1.323177, 0.179720)",
        "(0.167724, 1.319128, 0.164914)",
        "(0.167175, 1.316626, 0.149656)",
        "(0.166984, 1.316208, 0.134589)",
        "(0.167062, 1.316892, 0.127155)",
        "(0.167332, 1.319247, 0.112483)",
        "(0.167879, 1.323612, 0.098577)",
        "(0.168421, 1.329293, 0.085564)",
        "(0.169261, 1.337201, 0.073956)",
        "(0.169760, 1.341822, 0.068656)",
        "(0.170963, 1.352007, 0.058888)",
        "(0.172001, 1.363174, 0.050329)",
        "(0.172943, 1.375350, 0.043185)",
        "(0.174062, 1.388645, 0.037437)",
        "(0.174705, 1.395626, 0.035090)",
        "(0.175995, 1.409769, 0.031275)",
        "(0.177171, 1.424332, 0.028965)",
        "(0.178284, 1.439219, 0.028341)",
        "(0.179391, 1.454135, 0.029188)",
        "(0.179882, 1.461468, 0.030212)",
        "(0.180772, 1.475671, 0.033103)",
        "(0.181654, 1.489187, 0.037753)",
        "(0.182477, 1.502023, 0.043351)",
        "(0.182771, 1.507991, 0.046744)",
        "(0.183222, 1.519417, 0.054029)",
        "(0.183586, 1.529489, 0.062934)",
        "(0.184020, 1.538756, 0.072615)",
        "(0.184430, 1.546321, 0.083286)",
        "(0.184803, 1.552526, 0.094474)",
        "(0.185064, 1.554990, 0.100312)",
        "(0.185633, 1.558955, 0.112311)",
        "(0.186141, 1.561359, 0.124555)",
        "(0.186427, 1.562347, 0.137091)",
        "(0.186592, 1.562001, 0.149963)",
        "(0.186676, 1.561291, 0.156530)",
        "(0.187050, 1.559191, 0.169763)",
        "(0.187419, 1.555975, 0.183024)",
        "(0.187637, 1.551555, 0.196175)",
        "(0.187777, 1.545943, 0.209037)",
        "(0.187819, 1.542760, 0.215332)",
        "(0.187913, 1.535903, 0.227729)",
        "(0.188561, 1.527815, 0.239446)",
        "(0.189568, 1.519063, 0.250661)",
        "(0.190748, 1.509464, 0.260920)",
        "(0.191172, 1.504393, 0.265661)",
        "(0.191950, 1.493698, 0.274223)",
        "(0.192791, 1.482324, 0.281219)",
        "(0.193576, 1.470421, 0.286625)",
        "(0.194110, 1.458178, 0.290509)",
        "(0.194169, 1.451939, 0.291832)",
        "(0.194096, 1.439430, 0.293581)",
        "(0.193880, 1.426945, 0.293817)",
        "(0.193465, 1.414632, 0.292504)",
        "(0.192437, 1.402336, 0.289788)",
        "(0.191745, 1.396223, 0.287859)",
        "(0.190301, 1.384224, 0.283008)",
        "(0.189042, 1.372648, 0.276462)",
        "(0.187902, 1.361558, 0.268363)",
        "(0.186453, 1.351176, 0.258965)",
        "(0.185622, 1.346367, 0.253972)",
        "(0.183931, 1.338083, 0.242867)",
        "(0.182240, 1.331054, 0.230924)",
        "(0.180598, 1.325757, 0.217760)",
        "(0.179077, 1.321767, 0.204052)",
        "(0.178511, 1.320902, 0.196800)",
        "(0.177311, 1.319951, 0.182259)",
        "(0.176231, 1.320850, 0.167762)",
        "(0.175452, 1.323746, 0.153455)",
        "(0.175251, 1.328112, 0.139102)",
        "(0.175240, 1.330696, 0.132031)",
        "(0.175273, 1.336352, 0.118448)",
        "(0.175475, 1.342680, 0.105507)",
        "(0.175983, 1.350079, 0.093571)",
        "(0.176713, 1.358879, 0.083135)",
        "(0.177027, 1.363786, 0.078549)",
        "(0.177554, 1.374195, 0.070151)",
        "(0.178036, 1.385628, 0.063010)",
        "(0.178804, 1.398088, 0.056990)",
        "(0.179841, 1.411081, 0.051956)",
        "(0.180356, 1.417770, 0.050011)",
        "(0.181484, 1.431510, 0.047038)",
        "(0.182847, 1.445489, 0.045512)",
        "(0.184155, 1.459412, 0.045411)",
        "(0.185404, 1.473028, 0.046640)",
        "(0.186003, 1.479635, 0.047838)",
        "(0.187124, 1.492347, 0.051017)",
        "(0.187812, 1.504266, 0.055345)",
        "(0.188350, 1.515401, 0.061003)",
        "(0.188786, 1.525454, 0.067836)",
        "(0.188840, 1.529838, 0.071595)",
        "(0.188622, 1.537476, 0.079412)",
        "(0.188058, 1.543477, 0.087823)",
        "(0.187211, 1.548069, 0.097005)",
        "(0.186823, 1.549860, 0.101998)",
        "(0.186163, 1.552760, 0.112503)",
        "(0.185348, 1.554359, 0.123536)",
        "(0.184120, 1.554796, 0.134866)",
        "(0.182774, 1.554066, 0.146822)",
        "(0.182277, 1.553527, 0.153103)",
        "(0.181495, 1.551921, 0.165899)",
        "(0.180610, 1.549240, 0.178776)",
        "(0.179641, 1.545694, 0.191638)",
        "(0.178904, 1.541479, 0.204502)",
        "(0.178453, 1.536262, 0.216993)",
        "(0.178236, 1.533090, 0.222944)",
        "(0.178094, 1.525951, 0.234121)",
        "(0.178543, 1.517774, 0.244449)",
        "(0.179110, 1.508345, 0.254054)",
        "(0.179457, 1.497971, 0.263251)",
        "(0.179635, 1.492518, 0.267662)",
        "(0.180148, 1.481264, 0.276082)",
        "(0.180715, 1.469262, 0.283757)",
        "(0.181215, 1.456703, 0.290430)",
        "(0.181417, 1.443664, 0.295592)",
        "(0.181448, 1.437007, 0.297454)",
        "(0.181679, 1.424015, 0.300239)",
        "(0.181894, 1.411645, 0.301021)",
        "(0.181965, 1.399795, 0.300277)",
        "(0.181848, 1.388703, 0.297143)",
        "(0.181735, 1.383603, 0.294841)",
        "(0.181374, 1.374268, 0.289114)",
        "(0.180816, 1.365943, 0.281541)",
        "(0.179915, 1.358450, 0.272268)",
        "(0.178624, 1.351769, 0.261391)",
        "(0.177916, 1.348852, 0.255243)",
        "(0.176346, 1.343573, 0.242208)",
        "(0.174621, 1.339233, 0.228224)",
        "(0.172901, 1.335863, 0.213053)",
        "(0.171133, 1.333452, 0.197076)",
        "(0.170236, 1.332727, 0.188849)",
        "(0.168748, 1.332427, 0.172058)",
        "(0.167857, 1.333994, 0.155026)",
        "(0.167618, 1.337106, 0.137832)",
        "(0.167968, 1.341471, 0.120561)",
        "(0.168410, 1.344136, 0.112109)",
        "(0.169719, 1.351042, 0.096310)",
        "(0.171234, 1.359938, 0.082403)",
        "(0.172801, 1.370988, 0.070659)",
        "(0.174196, 1.383830, 0.061058)",
        "(0.174870, 1.390932, 0.057220)",
        "(0.176220, 1.405882, 0.050858)",
        "(0.177660, 1.421898, 0.046346)",
        "(0.179386, 1.438617, 0.043387)",
        "(0.181210, 1.455063, 0.041698)",
        "(0.182085, 1.463035, 0.041325)",
        "(0.183908, 1.478598, 0.041352)",
        "(0.185907, 1.493716, 0.042819)",
        "(0.187917, 1.508029, 0.045651)",
        "(0.189450, 1.521246, 0.049744)",
        "(0.189923, 1.527244, 0.052264)",
        "(0.190239, 1.538186, 0.058010)",
        "(0.189995, 1.547676, 0.065240)",
        "(0.189539, 1.556012, 0.074223)",
        "(0.188790, 1.563004, 0.084691)",
        "(0.188262, 1.566006, 0.090092)",
        "(0.186667, 1.570479, 0.101230)",
        "(0.184889, 1.573388, 0.112752)",
        "(0.183638, 1.575007, 0.124767)",
        "(0.182805, 1.575291, 0.136933)",
        "(0.182349, 1.574759, 0.142924)",
        "(0.181406, 1.572824, 0.154868)",
        "(0.180598, 1.569972, 0.167084)",
        "(0.180130, 1.566299, 0.179683)",
        "(0.180085, 1.564103, 0.186000)",
        "(0.180063, 1.559068, 0.198424)",
        "(0.179883, 1.553269, 0.210643)",
        "(0.179628, 1.546684, 0.222628)",
        "(0.179629, 1.539251, 0.234044)",
        "(0.179679, 1.530728, 0.244414)",
        "(0.179641, 1.526288, 0.249460)",
        "(0.179557, 1.516291, 0.258704)",
        "(0.179342, 1.505694, 0.267395)",
        "(0.179427, 1.494728, 0.275366)",
        "(0.179849, 1.483869, 0.282710)",
        "(0.180066, 1.478274, 0.285556)",
        "(0.180112, 1.466744, 0.290183)",
        "(0.180055, 1.454996, 0.293092)",
        "(0.180356, 1.443591, 0.294471)",
        "(0.180566, 1.438060, 0.294539)",
        "(0.180958, 1.427055, 0.293585)",
        "(0.180925, 1.416084, 0.291072)",
        "(0.180480, 1.405094, 0.287302)",
        "(0.180037, 1.394413, 0.282462)",
        "(0.179611, 1.384173, 0.276357)",
        "(0.179318, 1.379150, 0.272813)",
        "(0.178298, 1.369100, 0.264912)",
        "(0.176774, 1.359207, 0.255875)",
        "(0.175037, 1.350038, 0.245825)",
        "(0.173415, 1.341973, 0.235003)",
        "(0.172655, 1.338396, 0.229321)",
        "(0.171097, 1.332195, 0.217464)",
        "(0.169425, 1.327493, 0.205002)",
        "(0.167600, 1.324088, 0.192439)",
        "(0.166745, 1.323114, 0.186135)",
        "(0.165082, 1.322205, 0.173509)",
        "(0.163537, 1.322842, 0.160675)",
        "(0.162493, 1.325064, 0.147552)",
        "(0.161769, 1.328819, 0.134249)",
        "(0.161558, 1.331426, 0.127628)",
        "(0.161292, 1.337875, 0.114521)",
        "(0.161377, 1.346165, 0.101843)",
        "(0.161937, 1.355809, 0.089521)",
        "(0.163109, 1.366658, 0.077854)",
        "(0.164868, 1.378936, 0.067535)",
        "(0.165809, 1.385301, 0.062760)",
        "(0.167838, 1.398672, 0.054243)",
        "(0.169888, 1.412478, 0.047186)",
        "(0.172056, 1.426720, 0.041934)",
        "(0.173270, 1.433995, 0.040113)",
        "(0.175592, 1.448445, 0.037651)",
        "(0.177626, 1.462520, 0.036727)",
        "(0.179259, 1.476098, 0.037277)",
        "(0.180798, 1.489094, 0.039323)",
        "(0.181578, 1.495428, 0.041073)",
        "(0.182918, 1.507666, 0.045542)",
        "(0.183781, 1.518957, 0.051293)",
        "(0.184016, 1.529199, 0.058092)",
        "(0.183737, 1.538443, 0.066067)",
        "(0.183305, 1.546594, 0.075311)",
        "(0.183106, 1.550337, 0.080189)",
        "(0.182353, 1.556684, 0.090478)",
        "(0.181070, 1.561563, 0.101346)",
        "(0.179472, 1.565105, 0.112860)",
        "(0.178574, 1.566309, 0.118910)",
        "(0.176916, 1.568003, 0.131635)",
        "(0.175691, 1.568555, 0.145056)",
        "(0.174665, 1.567692, 0.158704)",
        "(0.173833, 1.565712, 0.172372)",
        "(0.173578, 1.564374, 0.179336)",
        "(0.173480, 1.561280, 0.193588)",
        "(0.174052, 1.557235, 0.207853)",
        "(0.174665, 1.552135, 0.221768)",
        "(0.175830, 1.546299, 0.235180)",
        "(0.176629, 1.543234, 0.241652)",
        "(0.178333, 1.536274, 0.253786)",
        "(0.179915, 1.527971, 0.264693)",
        "(0.181449, 1.518669, 0.274541)",
        "(0.182204, 1.513665, 0.278669)",
        "(0.183341, 1.503383, 0.286526)",
        "(0.184143, 1.491951, 0.292787)",
        "(0.184733, 1.479632, 0.297976)",
        "(0.184515, 1.466371, 0.302006)",
        "(0.183528, 1.452667, 0.304727)",
        "(0.182936, 1.445841, 0.305736)",
        "(0.181462, 1.431943, 0.306561)",
        "(0.179803, 1.417804, 0.305486)",
        "(0.178224, 1.403979, 0.302408)",
        "(0.176984, 1.391229, 0.297627)",
        "(0.176123, 1.379878, 0.291062)",
        "(0.175784, 1.374628, 0.287334)",
        "(0.175200, 1.365174, 0.278357)",
        "(0.174471, 1.356693, 0.267617)",
        "(0.173567, 1.349018, 0.255318)",
        "(0.172677, 1.342096, 0.241670)",
        "(0.172256, 1.339030, 0.234346)",
        "(0.171110, 1.333527, 0.219339)",
        "(0.169688, 1.329160, 0.203761)",
        "(0.168392, 1.325862, 0.187253)",
        "(0.167166, 1.323324, 0.169901)",
        "(0.166541, 1.322396, 0.161091)",
        "(0.165524, 1.321670, 0.143802)",
        "(0.165300, 1.322922, 0.126935)",
        "(0.165548, 1.325716, 0.110613)",
        "(0.166171, 1.330170, 0.095391)",
        "(0.166748, 1.333283, 0.088320)",
        "(0.168390, 1.340737, 0.075030)",
        "(0.170200, 1.349809, 0.063523)",
        "(0.171779, 1.360616, 0.054384)",
        "(0.173289, 1.373017, 0.047472)",
        "(0.174013, 1.379663, 0.044827)",
        "(0.175430, 1.393484, 0.040467)",
        "(0.176707, 1.407981, 0.037646)",
        "(0.177749, 1.422468, 0.035939)",
        "(0.178515, 1.436761, 0.035204)",
        "(0.178841, 1.443845, 0.035248)",
        "(0.179264, 1.457952, 0.036000)",
        "(0.179536, 1.471812, 0.037785)",
        "(0.179654, 1.485191, 0.040724)",
        "(0.179528, 1.497836, 0.044735)",
        "(0.179439, 1.503834, 0.047194)",
        "(0.179173, 1.515109, 0.052628)",
        "(0.178566, 1.525086, 0.058857)",
        "(0.177639, 1.533792, 0.065844)",
        "(0.176775, 1.541472, 0.073485)",
        "(0.176464, 1.544631, 0.077727)",
        "(0.176021, 1.550427, 0.086421)",
        "(0.175546, 1.555045, 0.095628)",
        "(0.175290, 1.558516, 0.105260)",
        "(0.175371, 1.560995, 0.115379)",
        "(0.175388, 1.561832, 0.120644)",
        "(0.175239, 1.562906, 0.131228)",
        "(0.175064, 1.563066, 0.142002)",
        "(0.175111, 1.562323, 0.152910)",
        "(0.175432, 1.560643, 0.164081)",
        "(0.175539, 1.559601, 0.169693)",
        "(0.175700, 1.556909, 0.180939)",
        "(0.175903, 1.553677, 0.192302)",
        "(0.176193, 1.549666, 0.203656)",
        "(0.176511, 1.544676, 0.214836)",
        "(0.176587, 1.541804, 0.220260)",
        "(0.176336, 1.535641, 0.231120)",
        "(0.176057, 1.528515, 0.241751)",
        "(0.176026, 1.520604, 0.252065)",
        "(0.175986, 1.511793, 0.261963)",
        "(0.175866, 1.507340, 0.266830)",
        "(0.175631, 1.498111, 0.275986)",
        "(0.175610, 1.488319, 0.284096)",
        "(0.175691, 1.477839, 0.290988)",
        "(0.175810, 1.472337, 0.293812)",
        "(0.175750, 1.461069, 0.298578)",
        "(0.175401, 1.449557, 0.302043)",
        "(0.174806, 1.437819, 0.304267)",
        "(0.174209, 1.425987, 0.305069)",
        "(0.174008, 1.420131, 0.304816)",
        "(0.173500, 1.408465, 0.303518)",
        "(0.172587, 1.396986, 0.300992)",
        "(0.171377, 1.385876, 0.297189)",
        "(0.169996, 1.375192, 0.291904)",
        "(0.168442, 1.365010, 0.284925)",
        "(0.167622, 1.360118, 0.281066)",
        "(0.165854, 1.350930, 0.272307)",
        "(0.164186, 1.342507, 0.262504)",
        "(0.162480, 1.334797, 0.252038)",
        "(0.160750, 1.327674, 0.240696)",
        "(0.159956, 1.324420, 0.234640)",
        "(0.158446, 1.318433, 0.222161)",
        "(0.157184, 1.313448, 0.209248)",
        "(0.156300, 1.309489, 0.195768)",
        "(0.156014, 1.307876, 0.188794)",
        "(0.155492, 1.305188, 0.174719)",
        "(0.155365, 1.303762, 0.160414)",
        "(0.155584, 1.303437, 0.145961)",
        "(0.155902, 1.304231, 0.131711)",
        "(0.156123, 1.305182, 0.124765)",
        "(0.156756, 1.308058, 0.111167)",
        "(0.157621, 1.312556, 0.098400)",
        "(0.158721, 1.318630, 0.086641)",
        "(0.159808, 1.325958, 0.076153)",
        "(0.160813, 1.334638, 0.066917)",
        "(0.161311, 1.339350, 0.062646)",
        "(0.162305, 1.349763, 0.055179)",
        "(0.163165, 1.360806, 0.048838)",
        "(0.164040, 1.372523, 0.043617)",
        "(0.164454, 1.378710, 0.041563)",
        "(0.165141, 1.391533, 0.038329)",
        "(0.165783, 1.404954, 0.036250)",
        "(0.166319, 1.418743, 0.035221)",
        "(0.166772, 1.432559, 0.035017)",
        "(0.167017, 1.439502, 0.035288)",
        "(0.167496, 1.453317, 0.036462)",
        "(0.167708, 1.466919, 0.038709)",
        "(0.167791, 1.480356, 0.042355)",
        "(0.167563, 1.493356, 0.047323)",
        "(0.167377, 1.499684, 0.050081)",
        "(0.166858, 1.511630, 0.056311)",
        "(0.166138, 1.522673, 0.063374)",
        "(0.165575, 1.532805, 0.071431)",
        "(0.165294, 1.541875, 0.080313)",
        "(0.165176, 1.546077, 0.084887)",
        "(0.164905, 1.553418, 0.094418)",
        "(0.164722, 1.559467, 0.104345)",
        "(0.164577, 1.564165, 0.114641)",
        "(0.164835, 1.567461, 0.125517)",
        "(0.164971, 1.568758, 0.131072)",
        "(0.165273, 1.570252, 0.142296)",
        "(0.165455, 1.570573, 0.153907)",
        "(0.165789, 1.569811, 0.165945)",
        "(0.166461, 1.567796, 0.178224)",
        "(0.166745, 1.566348, 0.184342)",
        "(0.167265, 1.562911, 0.196528)",
        "(0.167878, 1.558582, 0.208485)",
        "(0.168644, 1.553336, 0.219794)",
        "(0.169343, 1.547204, 0.230289)",
        "(0.169701, 1.543942, 0.235362)",
        "(0.170561, 1.536874, 0.245051)",
        "(0.171488, 1.529025, 0.254137)",
        "(0.172307, 1.520414, 0.262344)",
        "(0.172922, 1.511017, 0.269850)",
        "(0.173232, 1.506075, 0.273327)",
        "(0.174017, 1.495775, 0.279711)",
        "(0.174717, 1.484751, 0.285320)",
        "(0.175299, 1.473204, 0.290005)",
        "(0.175478, 1.461372, 0.293491)",
        "(0.175435, 1.455373, 0.294854)",
        "(0.175480, 1.443306, 0.296431)",
        "(0.175848, 1.431509, 0.296639)",
        "(0.176154, 1.419803, 0.295423)",
        "(0.176282, 1.408321, 0.292627)",
        "(0.176320, 1.402715, 0.290553)",
        "(0.176235, 1.391638, 0.285616)",
        "(0.175741, 1.380628, 0.278544)",
        "(0.174813, 1.369547, 0.269673)",
        "(0.173683, 1.358698, 0.258559)",
        "(0.173245, 1.353496, 0.252565)",
        "(0.172460, 1.344011, 0.239575)",
        "(0.171758, 1.335868, 0.225769)",
        "(0.171036, 1.328927, 0.211176)",
        "(0.170233, 1.322908, 0.195881)",
        "(0.169769, 1.320083, 0.188201)",
        "(0.168864, 1.315397, 0.172714)",
        "(0.168298, 1.312057, 0.157177)",
        "(0.168150, 1.310071, 0.141712)",
        "(0.168244, 1.309364, 0.126669)",
        "(0.168421, 1.309546, 0.119253)",
        "(0.169074, 1.310603, 0.104264)",
        "(0.170694, 1.312974, 0.089357)",
        "(0.172800, 1.316856, 0.075780)",
        "(0.175430, 1.322546, 0.063765)",
        "(0.176695, 1.325998, 0.058473)",
        "(0.178947, 1.333767, 0.049030)",
        "(0.180773, 1.342573, 0.041222)",
        "(0.182150, 1.352138, 0.034812)",
        "(0.182934, 1.363001, 0.030037)",
        "(0.183256, 1.368837, 0.028071)",
        "(0.183814, 1.381392, 0.025447)",
        "(0.184344, 1.394524, 0.024170)",
        "(0.185078, 1.407987, 0.024061)",
        "(0.185717, 1.421592, 0.025328)",
        "(0.185962, 1.428324, 0.026321)",
        "(0.186244, 1.441497, 0.029417)",
        "(0.186156, 1.454053, 0.033718)",
        "(0.185511, 1.465604, 0.039327)",
        "(0.184341, 1.476351, 0.045615)",
        "(0.183565, 1.481308, 0.049295)",
        "(0.181842, 1.490655, 0.057358)",
        "(0.179608, 1.498990, 0.066278)",
        "(0.176998, 1.506246, 0.075951)",
        "(0.174719, 1.512565, 0.086506)",
        "(0.173750, 1.515448, 0.092011)",
        "(0.172102, 1.520395, 0.103470)",
        "(0.170739, 1.524354, 0.115436)",
        "(0.169791, 1.527400, 0.127941)",
        "(0.169678, 1.529529, 0.140917)",
        "(0.169909, 1.530146, 0.147526)",
        "(0.170542, 1.530619, 0.160888)",
        "(0.171504, 1.530038, 0.174469)",
        "(0.172609, 1.528495, 0.188191)",
        "(0.173911, 1.526014, 0.201968)",
        "(0.174610, 1.524336, 0.208793)",
        "(0.176263, 1.520365, 0.222075)",
        "(0.177941, 1.515475, 0.234831)",
        "(0.179589, 1.509509, 0.247047)",
        "(0.181333, 1.502713, 0.258533)",
        "(0.183039, 1.495112, 0.269169)",
        "(0.183914, 1.491140, 0.274208)",
        "(0.185486, 1.482595, 0.283495)",
        "(0.187007, 1.473466, 0.291659)",
        "(0.188410, 1.463695, 0.298565)",
        "(0.189047, 1.458566, 0.301543)",
        "(0.190241, 1.447894, 0.306669)",
        "(0.191199, 1.436532, 0.310633)",
        "(0.191797, 1.424732, 0.313434)",
        "(0.192013, 1.412903, 0.315097)",
        "(0.192006, 1.406990, 0.315448)",
        "(0.191894, 1.395244, 0.315461)",
        "(0.191720, 1.383620, 0.314279)",
        "(0.191275, 1.372313, 0.311802)",
        "(0.190481, 1.361339, 0.307827)",
        "(0.189574, 1.350865, 0.301956)",
        "(0.189011, 1.345718, 0.298617)",
        "(0.187898, 1.335963, 0.290639)",
        "(0.186742, 1.326890, 0.281133)",
        "(0.185414, 1.318305, 0.270531)",
        "(0.184687, 1.314370, 0.264859)",
        "(0.183291, 1.307306, 0.252880)",
        "(0.181938, 1.301261, 0.239810)",
        "(0.180541, 1.295929, 0.225527)",
        "(0.179278, 1.291635, 0.210461)",
        "(0.178339, 1.288665, 0.194792)",
        "(0.177951, 1.287697, 0.186774)",
        "(0.177430, 1.286478, 0.170507)",
        "(0.177366, 1.286136, 0.153866)",
        "(0.177598, 1.286748, 0.137457)",
        "(0.177780, 1.287327, 0.129483)",
        "(0.178488, 1.289572, 0.114212)",
        "(0.179731, 1.292938, 0.099852)",
        "(0.181135, 1.297016, 0.086869)",
        "(0.182224, 1.302243, 0.075804)",
        "(0.182602, 1.305476, 0.071173)",
        "(0.183274, 1.313326, 0.063249)",
        "(0.183908, 1.321820, 0.055999)",
        "(0.184384, 1.331246, 0.050129)",
        "(0.184662, 1.341592, 0.045516)",
        "(0.184711, 1.347083, 0.043493)",
        "(0.184615, 1.359059, 0.040253)",
        "(0.184629, 1.372110, 0.037859)",
        "(0.184817, 1.385596, 0.036135)",
        "(0.185071, 1.399052, 0.035189)",
        "(0.185398, 1.412220, 0.034967)",
        "(0.185479, 1.418786, 0.035096)",
        "(0.185376, 1.431916, 0.036136)",
        "(0.185351, 1.444927, 0.038185)",
        "(0.185311, 1.457295, 0.041278)",
        "(0.185019, 1.469049, 0.044986)",
        "(0.184832, 1.474750, 0.047069)",
        "(0.184388, 1.485706, 0.051992)",
        "(0.183870, 1.496228, 0.057995)",
        "(0.183556, 1.506118, 0.064878)",
        "(0.183268, 1.515070, 0.072396)",
        "(0.183123, 1.519192, 0.076447)",
        "(0.183073, 1.527031, 0.084994)",
        "(0.183347, 1.533862, 0.093981)",
        "(0.183590, 1.539503, 0.103279)",
        "(0.183670, 1.544182, 0.113034)",
        "(0.183804, 1.546028, 0.118116)",
        "(0.184198, 1.548927, 0.128405)",
        "(0.184457, 1.550384, 0.138688)",
        "(0.184180, 1.550383, 0.148625)",
        "(0.184058, 1.549986, 0.153558)",
        "(0.184502, 1.548813, 0.163910)",
        "(0.185769, 1.546397, 0.174523)",
        "(0.186734, 1.543222, 0.184634)",
        "(0.187061, 1.538169, 0.193771)",
        "(0.186753, 1.535137, 0.198020)",
        "(0.187713, 1.529629, 0.207393)",
        "(0.190041, 1.523904, 0.216789)",
        "(0.192310, 1.517481, 0.225746)",
        "(0.193991, 1.510020, 0.234429)",
        "(0.195897, 1.501528, 0.242981)",
        "(0.197108, 1.497051, 0.247253)",
        "(0.199775, 1.487503, 0.255889)",
        "(0.202139, 1.477200, 0.264516)",
        "(0.204103, 1.466170, 0.272683)",
        "(0.205815, 1.454472, 0.280346)",
        "(0.206623, 1.448462, 0.283915)",
        "(0.208206, 1.435958, 0.290079)",
        "(0.209650, 1.423142, 0.294796)",
        "(0.210820, 1.410145, 0.298037)",
        "(0.211687, 1.397400, 0.300132)",
        "(0.212107, 1.391254, 0.300732)",
        "(0.212926, 1.379735, 0.300613)",
        "(0.213323, 1.369106, 0.299094)",
        "(0.213091, 1.359076, 0.295836)",
        "(0.212166, 1.349463, 0.291047)",
        "(0.211483, 1.344922, 0.288190)",
        "(0.209738, 1.336678, 0.281439)",
        "(0.207580, 1.329711, 0.272901)",
        "(0.204980, 1.323236, 0.263252)",
        "(0.203462, 1.320392, 0.257584)",
        "(0.200558, 1.314817, 0.246040)",
        "(0.197520, 1.309946, 0.233230)",
        "(0.194424, 1.305874, 0.219634)",
        "(0.191505, 1.302560, 0.205438)",
        "(0.190099, 1.301127, 0.198228)",
        "(0.187446, 1.298972, 0.183536)",
        "(0.185014, 1.297905, 0.168718)",
        "(0.182908, 1.297984, 0.153792)",
        "(0.181224, 1.298846, 0.138732)",
        "(0.180090, 1.300819, 0.123572)",
        "(0.179762, 1.302127, 0.116080)",
        "(0.179542, 1.305545, 0.101583)",
        "(0.179645, 1.309980, 0.088001)",
        "(0.179768, 1.315549, 0.075820)",
        "(0.179775, 1.322221, 0.065389)",
        "(0.179740, 1.325863, 0.060686)",
        "(0.179578, 1.333992, 0.052659)",
        "(0.179360, 1.343152, 0.046132)",
        "(0.178994, 1.353271, 0.040931)",
        "(0.178624, 1.364035, 0.036765)",
        "(0.178451, 1.369615, 0.035098)",
        "(0.178028, 1.380807, 0.032530)",
        "(0.177161, 1.392173, 0.031273)",
        "(0.176090, 1.403909, 0.031458)",
        "(0.174991, 1.415815, 0.033028)",
        "(0.174435, 1.421694, 0.034075)",
        "(0.173256, 1.433211, 0.037042)",
        "(0.171982, 1.444378, 0.040954)",
        "(0.170831, 1.455380, 0.045954)",
        "(0.169916, 1.466168, 0.052134)",
        "(0.169493, 1.471420, 0.055486)",
        "(0.168666, 1.481444, 0.062945)",
        "(0.167964, 1.490796, 0.071165)",
        "(0.167378, 1.499486, 0.080132)",
        "(0.166960, 1.507314, 0.089775)",
        "(0.166806, 1.510986, 0.094735)",
        "(0.166745, 1.517578, 0.105088)",
        "(0.167022, 1.523272, 0.115974)",
        "(0.167738, 1.528012, 0.127293)",
        "(0.168706, 1.531666, 0.138942)",
        "(0.169226, 1.533235, 0.144869)",
        "(0.170530, 1.535521, 0.156900)",
        "(0.172167, 1.536821, 0.169241)",
        "(0.174143, 1.537149, 0.181672)",
        "(0.176544, 1.536448, 0.193994)",
        "(0.177769, 1.535864, 0.200150)",
        "(0.180321, 1.533941, 0.212321)",
        "(0.183197, 1.530872, 0.223966)",
        "(0.186192, 1.527198, 0.235072)",
        "(0.187690, 1.524964, 0.240273)",
        "(0.190594, 1.519903, 0.250054)",
        "(0.193475, 1.514016, 0.258956)",
        "(0.196096, 1.507117, 0.266776)",
        "(0.198290, 1.499279, 0.273609)",
        "(0.199266, 1.495174, 0.276907)",
        "(0.201134, 1.486426, 0.283060)",
        "(0.202955, 1.477141, 0.288461)",
        "(0.204448, 1.467367, 0.292877)",
        "(0.205595, 1.457191, 0.296453)",
        "(0.206624, 1.446774, 0.298997)",
        "(0.207098, 1.441544, 0.299932)",
        "(0.207809, 1.430847, 0.300858)",
        "(0.208356, 1.420061, 0.300853)",
        "(0.208607, 1.409294, 0.300224)",
        "(0.208560, 1.398608, 0.298789)",
        "(0.208453, 1.393281, 0.297646)",
        "(0.207954, 1.382621, 0.294647)",
        "(0.207007, 1.372154, 0.290804)",
        "(0.205787, 1.362086, 0.286128)",
        "(0.204381, 1.352719, 0.280098)",
        "(0.203679, 1.348213, 0.276819)",
        "(0.202118, 1.339758, 0.269364)",
        "(0.200485, 1.332103, 0.260833)",
        "(0.198656, 1.325090, 0.251379)",
        "(0.196794, 1.318926, 0.241088)",
        "(0.195889, 1.316228, 0.235557)",
        "(0.194108, 1.311286, 0.224003)",
        "(0.192528, 1.307185, 0.211767)",
        "(0.191080, 1.303836, 0.198959)",
        "(0.189672, 1.301151, 0.185863)",
        "(0.189038, 1.300178, 0.179196)",
        "(0.187862, 1.298826, 0.165682)",
        "(0.186718, 1.298229, 0.152005)",
        "(0.185923, 1.298505, 0.138289)",
        "(0.185695, 1.299887, 0.124768)",
        "(0.185613, 1.300855, 0.118112)",
        "(0.185807, 1.303651, 0.105029)",
        "(0.186230, 1.307396, 0.092540)",
        "(0.186823, 1.312003, 0.080829)",
        "(0.187158, 1.314725, 0.075399)",
        "(0.187740, 1.320896, 0.065368)",
        "(0.188210, 1.328024, 0.056571)",
        "(0.188637, 1.336039, 0.049050)",
        "(0.189000, 1.344787, 0.042726)",
        "(0.189288, 1.354555, 0.037766)",
        "(0.189404, 1.359635, 0.035588)",
        "(0.189511, 1.370260, 0.032063)",
        "(0.189441, 1.381487, 0.029683)",
        "(0.189373, 1.393430, 0.028545)",
        "(0.189461, 1.405881, 0.028604)",
        "(0.189441, 1.412058, 0.028878)",
        "(0.189331, 1.424447, 0.030229)",
        "(0.189323, 1.436702, 0.032536)",
        "(0.189368, 1.448677, 0.035790)",
        "(0.189402, 1.454543, 0.037887)",
        "(0.189426, 1.465931, 0.042891)",
        "(0.189332, 1.476854, 0.049056)",
        "(0.188994, 1.487021, 0.056172)",
        "(0.188333, 1.496394, 0.064277)",
        "(0.187965, 1.500781, 0.068785)",
        "(0.187594, 1.509154, 0.078450)",
        "(0.187602, 1.516691, 0.088816)",
        "(0.187552, 1.523100, 0.099626)",
        "(0.187718, 1.528411, 0.111000)",
        "(0.187940, 1.530803, 0.117005)",
        "(0.188716, 1.535170, 0.129431)",
        "(0.189868, 1.538236, 0.142357)",
        "(0.190831, 1.540291, 0.155419)",
        "(0.191999, 1.541128, 0.168977)",
        "(0.192829, 1.541268, 0.175804)",
        "(0.194940, 1.540523, 0.189442)",
        "(0.197128, 1.538558, 0.203034)",
        "(0.199262, 1.535598, 0.216576)",
        "(0.201328, 1.531634, 0.229822)",
        "(0.203511, 1.526445, 0.242625)",
        "(0.204669, 1.523554, 0.248968)",
        "(0.207102, 1.516937, 0.261278)",
        "(0.209490, 1.509473, 0.273094)",
        "(0.212001, 1.501076, 0.284420)",
        "(0.214731, 1.492063, 0.295095)",
        "(0.215984, 1.487458, 0.300132)",
        "(0.218004, 1.477597, 0.309431)",
        "(0.219813, 1.466980, 0.317561)",
        "(0.221471, 1.456287, 0.324495)",
        "(0.223060, 1.445489, 0.329755)",
        "(0.223838, 1.440086, 0.331952)",
        "(0.225195, 1.429107, 0.335100)",
        "(0.226104, 1.418189, 0.336694)",
        "(0.226732, 1.407418, 0.336836)",
        "(0.227164, 1.396740, 0.335436)",
        "(0.227251, 1.391414, 0.334366)",
        "(0.227039, 1.380685, 0.330926)",
        "(0.226469, 1.370035, 0.326161)",
        "(0.225577, 1.359580, 0.320077)",
        "(0.224987, 1.354468, 0.316617)",
        "(0.223429, 1.344508, 0.309190)",
        "(0.221198, 1.334947, 0.300711)",
        "(0.218796, 1.326074, 0.291115)",
        "(0.216360, 1.317814, 0.280920)",
        "(0.214959, 1.314093, 0.275672)",
        "(0.212109, 1.307209, 0.264316)",
        "(0.209115, 1.301267, 0.251913)",
        "(0.205949, 1.296309, 0.239002)",
        "(0.203041, 1.292348, 0.225358)",
        "(0.201632, 1.290725, 0.218205)",
        "(0.198801, 1.288049, 0.203698)",
        "(0.196048, 1.286331, 0.189057)",
        "(0.193279, 1.285664, 0.174505)",
        "(0.190802, 1.285967, 0.159799)",
        "(0.189673, 1.286441, 0.152412)",
        "(0.187599, 1.288040, 0.137734)",
        "(0.186173, 1.290911, 0.123086)",
        "(0.184990, 1.294652, 0.108817)",
        "(0.183809, 1.299245, 0.095225)",
        "(0.182914, 1.305178, 0.082660)",
        "(0.182667, 1.308694, 0.076825)",
        "(0.182176, 1.316234, 0.065851)",
        "(0.181506, 1.324430, 0.056008)",
        "(0.180915, 1.333452, 0.047204)",
        "(0.180196, 1.343326, 0.039563)",
        "(0.179799, 1.348466, 0.036032)",
        "(0.179215, 1.359452, 0.029875)",
        "(0.178885, 1.371101, 0.024928)",
        "(0.178395, 1.383482, 0.021229)",
        "(0.177969, 1.396326, 0.018512)",
        "(0.177791, 1.402820, 0.017456)",
        "(0.177398, 1.415953, 0.016067)",
        "(0.177286, 1.429371, 0.015765)",
        "(0.177252, 1.442750, 0.016177)",
        "(0.177275, 1.449522, 0.016901)",
        "(0.177530, 1.462881, 0.019133)",
        "(0.177774, 1.476094, 0.022399)",
        "(0.178094, 1.488623, 0.026862)",
        "(0.178033, 1.500286, 0.032624)",
        "(0.178031, 1.505982, 0.035904)",
        "(0.178096, 1.516898, 0.043510)",
        "(0.178296, 1.527002, 0.052289)",
        "(0.178659, 1.536063, 0.062165)",
        "(0.179016, 1.543805, 0.073115)",
        "(0.179535, 1.549934, 0.085097)",
        "(0.179865, 1.552439, 0.091483)",
        "(0.180640, 1.556527, 0.104768)",
        "(0.181575, 1.558806, 0.118757)",
        "(0.182383, 1.559336, 0.133007)",
        "(0.183037, 1.558276, 0.147703)",
        "(0.183410, 1.557175, 0.155229)",
        "(0.184284, 1.553911, 0.170385)",
        "(0.185392, 1.549319, 0.185469)",
        "(0.186651, 1.543694, 0.200274)",
        "(0.187735, 1.536921, 0.214569)",
        "(0.188356, 1.532996, 0.221342)",
        "(0.189791, 1.524476, 0.234146)",
        "(0.191237, 1.514925, 0.245598)",
        "(0.192618, 1.504301, 0.255691)",
        "(0.194243, 1.493015, 0.264737)",
        "(0.195144, 1.487347, 0.269060)",
        "(0.197104, 1.475675, 0.276945)",
        "(0.198888, 1.463373, 0.283632)",
        "(0.200636, 1.450769, 0.289215)",
        "(0.202136, 1.438037, 0.293941)",
        "(0.202709, 1.431663, 0.296119)",
        "(0.203742, 1.418908, 0.299397)",
        "(0.204505, 1.406015, 0.301385)",
        "(0.204792, 1.392636, 0.301981)",
        "(0.204504, 1.378604, 0.300455)",
        "(0.203976, 1.371279, 0.298933)",
        "(0.202147, 1.355895, 0.293652)",
        "(0.200066, 1.340422, 0.286282)",
        "(0.198544, 1.325953, 0.277709)",
        "(0.197380, 1.312947, 0.268104)",
        "(0.196677, 1.306731, 0.263046)",
        "(0.195129, 1.295191, 0.252036)",
        "(0.193634, 1.285028, 0.240205)",
        "(0.192244, 1.276467, 0.227715)",
        "(0.190789, 1.269347, 0.214573)",
        "(0.189982, 1.266106, 0.207944)",
        "(0.188377, 1.260767, 0.194345)",
        "(0.187128, 1.256791, 0.180096)",
        "(0.186099, 1.253648, 0.165322)",
        "(0.185118, 1.251632, 0.150652)",
        "(0.184646, 1.251093, 0.143432)",
        "(0.183961, 1.251276, 0.129071)",
        "(0.183644, 1.252698, 0.114512)",
        "(0.183799, 1.255532, 0.100295)",
        "(0.183924, 1.257384, 0.093420)",
        "(0.184569, 1.262519, 0.080372)",
        "(0.185464, 1.269051, 0.068383)",
        "(0.186432, 1.276782, 0.057811)",
        "(0.187328, 1.285347, 0.048785)",
        "(0.187715, 1.289884, 0.044882)",
        "(0.188427, 1.299674, 0.037919)",
        "(0.188954, 1.310690, 0.032326)",
        "(0.189054, 1.322765, 0.027872)",
        "(0.188980, 1.335594, 0.024348)",
        "(0.188963, 1.342163, 0.022815)",
        "(0.188869, 1.355936, 0.020585)",
        "(0.188558, 1.370338, 0.019384)",
        "(0.188034, 1.385258, 0.019147)",
        "(0.187362, 1.400273, 0.019749)",
        "(0.186534, 1.415127, 0.021197)",
        "(0.186167, 1.422567, 0.022338)",
        "(0.185368, 1.437409, 0.025836)",
        "(0.184571, 1.451878, 0.030645)",
        "(0.183615, 1.465501, 0.036710)",
        "(0.183041, 1.472023, 0.040032)",
        "(0.181979, 1.484379, 0.047596)",
        "(0.181448, 1.496000, 0.056404)",
        "(0.181093, 1.506654, 0.066115)",
        "(0.181075, 1.515821, 0.076545)",
        "(0.181116, 1.520018, 0.081918)",
        "(0.181245, 1.527153, 0.093153)",
        "(0.181735, 1.533121, 0.105079)",
        "(0.182442, 1.537783, 0.117549)",
        "(0.183106, 1.540827, 0.130459)",
        "(0.183318, 1.541925, 0.136959)",
        "(0.183702, 1.542761, 0.150016)",
        "(0.184305, 1.542278, 0.163398)",
        "(0.184926, 1.540648, 0.177238)",
        "(0.185671, 1.537699, 0.191354)",
        "(0.186088, 1.535896, 0.198327)",
        "(0.186788, 1.531378, 0.212085)",
        "(0.187563, 1.525973, 0.225563)",
        "(0.188356, 1.519584, 0.238758)",
        "(0.189188, 1.511640, 0.251231)",
        "(0.189540, 1.507464, 0.257230)",
        "(0.190159, 1.498223, 0.268343)",
        "(0.190759, 1.487792, 0.278310)",
        "(0.191372, 1.476304, 0.287184)",
        "(0.191842, 1.463700, 0.294515)",
        "(0.192058, 1.457200, 0.297775)",
        "(0.192535, 1.443712, 0.303236)",
        "(0.193289, 1.429854, 0.307457)",
        "(0.194268, 1.415524, 0.309954)",
        "(0.195124, 1.400886, 0.311087)",
        "(0.195565, 1.393559, 0.311222)",
        "(0.196386, 1.379100, 0.310455)",
        "(0.196968, 1.365030, 0.308547)",
        "(0.197202, 1.351470, 0.305472)",
        "(0.197019, 1.338668, 0.301006)",
        "(0.196775, 1.332556, 0.298503)",
        "(0.195908, 1.321265, 0.292531)",
        "(0.194927, 1.311318, 0.285377)",
        "(0.193535, 1.302504, 0.276804)",
        "(0.191793, 1.294588, 0.267289)",
        "(0.190819, 1.291021, 0.262226)",
        "(0.188737, 1.285085, 0.251408)",
        "(0.186491, 1.280488, 0.239807)",
        "(0.183867, 1.277001, 0.227580)",
        "(0.181271, 1.274547, 0.214720)",
        "(0.179961, 1.273647, 0.208075)",
        "(0.177378, 1.272707, 0.194277)",
        "(0.174953, 1.272767, 0.180079)",
        "(0.172699, 1.273765, 0.165575)",
        "(0.170825, 1.275577, 0.150675)",
        "(0.169958, 1.276674, 0.143242)",
        "(0.168583, 1.279705, 0.128562)",
        "(0.167653, 1.283819, 0.114327)",
        "(0.167307, 1.289079, 0.100494)",
        "(0.167272, 1.295318, 0.087332)",
        "(0.167380, 1.298859, 0.081110)",
        "(0.167907, 1.306994, 0.069576)",
        "(0.168580, 1.315994, 0.059210)",
        "(0.169219, 1.325974, 0.050435)",
        "(0.169944, 1.337028, 0.043012)",
        "(0.170349, 1.342915, 0.039685)",
        "(0.171164, 1.355363, 0.034100)",
        "(0.172048, 1.368394, 0.030145)",
        "(0.172849, 1.381801, 0.027608)",
        "(0.173607, 1.396068, 0.026744)",
        "(0.173944, 1.403340, 0.026763)",
        "(0.174457, 1.417829, 0.027871)",
        "(0.174800, 1.432083, 0.030255)",
        "(0.175066, 1.446279, 0.034221)",
        "(0.175336, 1.460217, 0.039499)",
        "(0.175466, 1.466995, 0.042609)",
        "(0.175582, 1.480051, 0.050142)",
        "(0.175698, 1.492299, 0.059129)",
        "(0.175709, 1.503737, 0.069620)",
        "(0.175798, 1.514195, 0.081730)",
        "(0.175949, 1.519114, 0.088171)",
        "(0.176496, 1.527723, 0.102045)",
        "(0.176870, 1.534672, 0.116818)",
        "(0.177051, 1.539986, 0.132323)",
        "(0.177254, 1.543453, 0.148508)",
        "(0.177514, 1.545500, 0.165134)",
        "(0.177779, 1.546024, 0.173529)",
        "(0.178549, 1.545812, 0.190429)",
        "(0.179684, 1.544141, 0.207130)",
        "(0.181238, 1.540823, 0.223328)",
        "(0.182166, 1.538799, 0.231192)",
        "(0.184252, 1.533776, 0.246308)",
        "(0.186467, 1.527512, 0.260624)",
        "(0.188724, 1.519662, 0.273900)",
        "(0.190958, 1.509966, 0.286064)",
        "(0.191956, 1.504695, 0.291895)",
        "(0.193676, 1.492994, 0.302738)",
        "(0.195110, 1.480283, 0.312450)",
        "(0.196185, 1.466140, 0.320264)",
        "(0.197081, 1.451076, 0.326567)",
        "(0.197539, 1.443415, 0.329247)",
        "(0.198393, 1.427720, 0.333121)",
        "(0.199017, 1.411886, 0.335404)",
        "(0.199554, 1.396167, 0.336123)",
        "(0.200079, 1.380917, 0.334996)",
        "(0.200272, 1.373484, 0.333901)",
        "(0.200290, 1.359130, 0.330058)",
        "(0.199772, 1.345325, 0.324093)",
        "(0.198879, 1.332109, 0.316786)",
        "(0.197519, 1.320110, 0.307315)",
        "(0.196722, 1.314422, 0.302130)",
        "(0.194728, 1.303965, 0.290509)",
        "(0.192208, 1.294422, 0.277644)",
        "(0.189401, 1.285848, 0.263476)",
        "(0.186549, 1.278716, 0.248021)",
        "(0.185085, 1.275579, 0.240181)",
        "(0.182120, 1.270537, 0.224116)",
        "(0.178968, 1.267116, 0.207458)",
        "(0.175666, 1.264716, 0.189842)",
        "(0.172517, 1.263167, 0.171536)",
        "(0.170130, 1.263180, 0.153321)",
        "(0.169258, 1.264000, 0.144367)",
        "(0.168418, 1.267663, 0.126829)",
        "(0.168210, 1.273163, 0.110083)",
        "(0.168216, 1.280070, 0.094659)",
        "(0.168200, 1.283888, 0.087238)",
        "(0.168216, 1.293059, 0.073784)",
        "(0.168219, 1.304096, 0.062405)",
        "(0.167944, 1.316688, 0.053049)",
        "(0.167414, 1.330331, 0.045045)",
        "(0.167122, 1.337602, 0.041564)",
        "(0.166751, 1.353343, 0.036011)",
        "(0.166745, 1.369869, 0.032036)",
        "(0.166993, 1.386633, 0.029576)",
        "(0.167544, 1.403276, 0.028357)",
        "(0.167970, 1.411633, 0.028249)",
        "(0.169230, 1.428184, 0.029319)",
        "(0.170714, 1.443958, 0.031752)",
        "(0.172109, 1.458635, 0.035590)",
        "(0.173116, 1.472289, 0.040730)",
        "(0.173425, 1.478571, 0.043827)",
        "(0.173485, 1.490113, 0.050645)",
        "(0.172398, 1.500070, 0.058233)",
        "(0.170502, 1.508954, 0.066846)",
        "(0.169753, 1.517321, 0.077179)",
        "(0.169547, 1.521333, 0.082875)",
        "(0.168743, 1.528250, 0.094928)",
        "(0.167616, 1.533643, 0.107467)",
        "(0.166854, 1.538006, 0.120699)",
        "(0.166766, 1.540975, 0.134600)",
        "(0.166918, 1.542065, 0.141661)",
        "(0.167354, 1.542875, 0.155986)",
        "(0.167545, 1.541901, 0.170524)",
        "(0.167315, 1.539140, 0.185179)",
        "(0.166410, 1.534467, 0.199723)",
        "(0.165734, 1.531658, 0.206961)",
        "(0.164833, 1.524976, 0.221076)",
        "(0.164960, 1.517704, 0.234832)",
        "(0.165503, 1.509402, 0.247976)",
        "(0.165639, 1.499431, 0.259904)",
        "(0.165569, 1.494058, 0.265533)",
        "(0.165751, 1.482559, 0.275911)",
        "(0.166669, 1.470362, 0.285406)",
        "(0.168098, 1.457621, 0.293534)",
        "(0.169147, 1.444218, 0.299961)",
        "(0.169450, 1.437258, 0.302715)",
        "(0.170069, 1.422837, 0.306733)",
        "(0.171052, 1.408316, 0.308945)",
        "(0.171851, 1.393813, 0.309860)",
        "(0.172065, 1.379432, 0.309815)",
        "(0.171918, 1.372215, 0.309716)",
        "(0.171487, 1.357975, 0.308785)",
        "(0.171742, 1.344975, 0.306769)",
        "(0.172398, 1.333827, 0.303218)",
        "(0.172483, 1.323592, 0.298038)",
        "(0.172308, 1.318741, 0.294863)",
        "(0.171726, 1.309896, 0.287036)",
        "(0.171046, 1.302529, 0.277321)",
        "(0.169975, 1.296681, 0.265730)",
        "(0.168406, 1.291452, 0.252774)",
        "(0.167502, 1.289062, 0.245931)",
        "(0.165549, 1.285282, 0.231999)",
        "(0.163580, 1.282853, 0.217657)",
        "(0.161657, 1.281505, 0.202517)",
        "(0.159607, 1.280881, 0.186684)",
        "(0.158607, 1.280806, 0.178663)",
        "(0.156864, 1.281675, 0.162556)",
        "(0.155490, 1.284076, 0.146461)",
        "(0.154752, 1.288046, 0.130276)",
        "(0.154574, 1.293280, 0.114406)",
        "(0.154640, 1.296348, 0.106738)",
        "(0.155278, 1.303924, 0.092132)",
        "(0.156231, 1.313255, 0.078780)",
        "(0.157488, 1.324222, 0.067014)",
        "(0.158697, 1.336228, 0.057109)",
        "(0.159164, 1.342351, 0.052688)",
        "(0.159759, 1.355615, 0.045702)",
        "(0.159987, 1.370368, 0.041062)",
        "(0.159904, 1.385869, 0.038553)",
        "(0.159686, 1.401622, 0.037994)",
        "(0.159575, 1.409417, 0.038081)",
        "(0.159514, 1.424942, 0.039516)",
        "(0.159831, 1.440187, 0.042403)",
        "(0.160256, 1.454792, 0.046657)",
        "(0.160826, 1.468429, 0.052211)",
        "(0.161192, 1.475003, 0.055269)",
        "(0.161968, 1.487288, 0.062363)",
        "(0.162712, 1.498396, 0.070295)",
        "(0.163383, 1.507968, 0.078935)",
        "(0.163653, 1.516121, 0.088258)",
        "(0.163651, 1.519765, 0.093174)",
        "(0.163432, 1.525957, 0.103807)",
        "(0.163577, 1.530801, 0.115480)",
        "(0.163592, 1.534913, 0.127612)",
        "(0.163468, 1.537756, 0.140316)",
        "(0.163495, 1.538712, 0.146871)",
        "(0.163908, 1.540082, 0.160160)",
        "(0.164962, 1.540086, 0.173558)",
        "(0.166190, 1.538852, 0.186442)",
        "(0.167323, 1.536062, 0.198564)",
        "(0.167736, 1.534157, 0.204463)",
        "(0.168319, 1.529159, 0.216035)",
        "(0.168910, 1.523208, 0.227559)",
        "(0.169610, 1.516394, 0.238924)",
        "(0.170005, 1.508390, 0.249976)",
        "(0.170196, 1.503817, 0.255211)",
        "(0.170686, 1.494300, 0.265300)",
        "(0.171386, 1.484378, 0.275116)",
        "(0.172438, 1.473925, 0.284210)",
        "(0.173385, 1.462597, 0.292139)",
        "(0.173774, 1.456793, 0.295820)",
        "(0.174553, 1.444713, 0.302152)",
        "(0.175061, 1.431914, 0.307138)",
        "(0.175063, 1.418417, 0.310638)",
        "(0.174522, 1.404498, 0.312540)",
        "(0.174070, 1.397392, 0.313156)",
        "(0.172978, 1.382879, 0.313177)",
        "(0.171972, 1.368739, 0.311796)",
        "(0.171113, 1.355596, 0.308822)",
        "(0.170530, 1.343455, 0.304476)",
        "(0.170257, 1.337703, 0.301747)",
        "(0.169701, 1.327119, 0.294727)",
        "(0.168723, 1.317670, 0.285983)",
        "(0.167530, 1.309533, 0.275748)",
        "(0.166067, 1.302649, 0.263786)",
        "(0.165225, 1.299384, 0.257403)",
        "(0.163299, 1.293539, 0.243511)",
        "(0.161362, 1.288790, 0.228510)",
        "(0.159857, 1.285632, 0.212404)",
        "(0.158606, 1.283616, 0.195804)",
        "(0.158094, 1.283010, 0.187372)",
        "(0.157373, 1.282937, 0.170219)",
        "(0.157320, 1.284609, 0.152768)",
        "(0.157739, 1.287790, 0.135363)",
        "(0.158578, 1.291771, 0.118183)",
        "(0.159103, 1.294111, 0.109786)",
        "(0.160499, 1.299868, 0.093748)",
        "(0.162157, 1.306850, 0.079036)",
        "(0.163917, 1.315441, 0.066220)",
        "(0.165495, 1.325567, 0.055394)",
        "(0.166236, 1.331212, 0.050672)",
        "(0.167775, 1.343672, 0.042701)",
        "(0.168919, 1.356855, 0.036356)",
        "(0.170301, 1.371219, 0.032181)",
        "(0.171588, 1.386747, 0.030190)",
        "(0.172330, 1.394646, 0.029560)",
        "(0.174238, 1.411133, 0.030393)",
        "(0.176300, 1.427364, 0.032374)",
        "(0.178358, 1.443277, 0.035654)",
        "(0.180425, 1.459038, 0.040447)",
        "(0.181405, 1.466792, 0.043434)",
        "(0.183361, 1.481874, 0.050142)",
        "(0.185145, 1.495951, 0.058060)",
        "(0.186710, 1.508650, 0.067220)",
        "(0.187871, 1.520046, 0.077348)",
        "(0.188362, 1.525270, 0.082753)",
        "(0.189236, 1.534369, 0.094477)",
        "(0.189817, 1.541650, 0.106967)",
        "(0.190035, 1.546979, 0.120022)",
        "(0.189666, 1.550327, 0.133591)",
        "(0.189421, 1.551560, 0.140538)",
        "(0.188810, 1.552606, 0.154866)",
        "(0.188109, 1.552191, 0.169735)",
        "(0.187217, 1.550283, 0.185118)",
        "(0.186273, 1.546595, 0.200720)",
        "(0.185927, 1.544302, 0.208490)",
        "(0.185345, 1.538530, 0.223943)",
        "(0.184927, 1.531464, 0.239103)",
        "(0.184692, 1.522839, 0.253652)",
        "(0.184460, 1.512953, 0.267152)",
        "(0.184244, 1.507568, 0.273461)",
        "(0.183794, 1.495764, 0.284910)",
        "(0.183628, 1.483170, 0.295200)",
        "(0.183666, 1.469880, 0.304403)",
        "(0.183571, 1.455708, 0.311972)",
        "(0.183413, 1.448503, 0.315302)",
        "(0.183150, 1.433718, 0.320429)",
        "(0.182938, 1.418698, 0.323674)",
        "(0.182612, 1.403518, 0.324926)",
        "(0.182040, 1.388429, 0.323984)",
        "(0.181684, 1.380991, 0.322952)",
        "(0.180683, 1.366381, 0.319196)",
        "(0.179161, 1.352193, 0.313438)",
        "(0.177348, 1.338687, 0.305879)",
        "(0.175232, 1.326298, 0.296287)",
        "(0.174054, 1.320280, 0.290954)",
        "(0.171407, 1.308722, 0.278767)",
        "(0.168552, 1.298094, 0.264752)",
        "(0.165727, 1.288869, 0.248755)",
        "(0.163121, 1.280715, 0.231426)",
        "(0.161792, 1.277033, 0.222504)",
        "(0.159416, 1.271429, 0.204048)",
        "(0.157667, 1.268412, 0.184794)",
        "(0.156547, 1.268408, 0.165041)",
        "(0.155997, 1.270506, 0.145107)",
        "(0.155929, 1.272241, 0.135155)",
        "(0.156591, 1.277961, 0.115646)",
        "(0.157826, 1.286318, 0.097647)",
        "(0.159502, 1.297145, 0.081791)",
        "(0.161252, 1.309343, 0.068022)",
        "(0.161957, 1.316167, 0.062381)",
        "(0.163231, 1.330457, 0.052159)",
        "(0.164649, 1.346675, 0.044707)",
        "(0.166111, 1.363523, 0.039232)",
        "(0.167578, 1.380694, 0.035595)",
        "(0.168381, 1.389394, 0.034579)",
        "(0.169895, 1.406734, 0.033656)",
        "(0.171367, 1.423773, 0.035051)",
        "(0.173301, 1.440576, 0.038048)",
        "(0.175371, 1.456587, 0.042550)",
        "(0.176336, 1.464296, 0.045120)",
        "(0.177967, 1.478814, 0.051480)",
        "(0.179539, 1.492347, 0.059249)",
        "(0.180803, 1.504674, 0.068380)",
        "(0.181523, 1.515543, 0.078789)",
        "(0.181845, 1.520615, 0.084241)",
        "(0.182377, 1.529622, 0.095940)",
        "(0.182902, 1.537271, 0.108405)",
        "(0.183408, 1.543451, 0.121633)",
        "(0.183844, 1.547920, 0.135338)",
        "(0.184016, 1.549740, 0.142252)",
        "(0.184389, 1.552313, 0.156337)",
        "(0.184703, 1.552988, 0.170661)",
        "(0.185236, 1.552268, 0.185127)",
        "(0.186038, 1.549899, 0.199536)",
        "(0.186430, 1.548312, 0.206672)",
        "(0.187205, 1.544014, 0.220857)",
        "(0.187765, 1.538241, 0.234540)",
        "(0.187976, 1.530885, 0.247533)",
        "(0.188040, 1.522027, 0.259762)",
        "(0.188115, 1.517348, 0.265689)",
        "(0.188299, 1.507041, 0.276923)",
        "(0.188496, 1.495490, 0.287257)",
        "(0.188630, 1.482689, 0.296347)",
        "(0.188651, 1.468798, 0.303893)",
        "(0.188676, 1.461698, 0.307272)",
        "(0.188955, 1.447058, 0.312729)",
        "(0.189243, 1.432071, 0.316780)",
        "(0.189333, 1.416921, 0.319268)",
        "(0.189197, 1.401816, 0.320703)",
        "(0.189110, 1.394363, 0.321036)",
        "(0.189050, 1.379738, 0.320582)",
        "(0.189055, 1.365377, 0.318703)",
        "(0.189026, 1.351242, 0.315399)",
        "(0.189339, 1.337885, 0.311365)",
        "(0.189525, 1.331628, 0.309196)",
        "(0.189730, 1.320123, 0.304095)",
        "(0.189409, 1.309439, 0.297537)",
        "(0.188662, 1.299718, 0.288795)",
        "(0.187625, 1.291330, 0.278564)",
        "(0.186992, 1.287649, 0.272888)",
        "(0.185295, 1.281281, 0.260015)",
        "(0.183360, 1.276078, 0.245400)",
        "(0.181427, 1.272441, 0.229369)",
        "(0.179479, 1.270117, 0.212752)",
        "(0.178585, 1.269433, 0.204179)",
        "(0.176958, 1.269205, 0.186436)",
        "(0.175466, 1.270119, 0.168389)",
        "(0.174201, 1.272122, 0.150543)",
        "(0.173431, 1.275687, 0.133137)",
        "(0.173258, 1.277921, 0.124621)",
        "(0.172954, 1.283502, 0.108403)",
        "(0.172446, 1.291047, 0.093898)",
        "(0.171859, 1.300906, 0.080959)",
        "(0.171658, 1.313004, 0.069487)",
        "(0.171644, 1.319571, 0.064180)",
        "(0.171966, 1.333901, 0.054785)",
        "(0.172820, 1.349502, 0.047058)",
        "(0.173913, 1.365866, 0.041421)",
        "(0.175200, 1.382337, 0.037317)",
        "(0.175897, 1.390506, 0.035785)",
        "(0.177291, 1.406594, 0.034103)",
        "(0.178821, 1.422304, 0.034162)",
        "(0.180484, 1.437669, 0.036158)",
        "(0.182200, 1.452506, 0.040249)",
        "(0.183000, 1.459737, 0.042769)",
        "(0.184358, 1.473576, 0.049310)",
        "(0.185364, 1.486405, 0.057498)",
        "(0.185985, 1.497920, 0.067131)",
        "(0.186177, 1.508101, 0.078496)",
        "(0.186272, 1.512938, 0.084639)",
        "(0.186443, 1.521488, 0.098134)",
        "(0.186520, 1.528352, 0.112442)",
        "(0.186598, 1.533705, 0.127224)",
        "(0.186632, 1.537336, 0.142213)",
        "(0.186608, 1.538657, 0.149735)",
        "(0.186585, 1.539898, 0.164920)",
        "(0.186552, 1.539818, 0.180346)",
        "(0.186313, 1.538338, 0.195830)",
        "(0.185928, 1.535295, 0.211309)",
        "(0.185828, 1.533361, 0.219019)",
        "(0.185664, 1.528231, 0.234076)",
        "(0.185336, 1.521427, 0.248634)",
        "(0.184987, 1.513092, 0.262669)",
        "(0.184797, 1.503967, 0.276339)",
        "(0.184698, 1.499022, 0.282995)",
        "(0.184462, 1.487991, 0.295583)",
        "(0.184327, 1.475780, 0.307108)",
        "(0.184442, 1.462637, 0.317361)",
        "(0.184608, 1.448672, 0.325959)",
        "(0.184717, 1.441590, 0.329668)",
        "(0.184920, 1.427096, 0.335187)",
        "(0.184916, 1.412349, 0.338472)",
        "(0.184919, 1.397869, 0.339544)",
        "(0.184592, 1.383800, 0.338463)",
        "(0.184278, 1.376937, 0.337218)",
        "(0.183382, 1.363440, 0.333512)",
        "(0.181760, 1.349925, 0.327533)",
        "(0.179655, 1.336563, 0.319402)",
        "(0.177350, 1.324105, 0.309832)",
        "(0.176045, 1.318183, 0.304545)",
        "(0.173147, 1.306856, 0.292566)",
        "(0.170388, 1.296427, 0.278950)",
        "(0.168212, 1.287786, 0.263987)",
        "(0.165860, 1.280551, 0.248081)",
        "(0.164678, 1.277367, 0.239752)",
        "(0.162418, 1.272029, 0.222173)",
        "(0.160063, 1.267836, 0.204106)",
        "(0.157787, 1.265626, 0.185912)",
        "(0.156053, 1.265585, 0.167618)",
        "(0.155336, 1.266321, 0.158332)",
        "(0.154265, 1.268881, 0.139584)",
        "(0.153821, 1.273740, 0.121141)",
        "(0.154099, 1.281504, 0.103566)",
        "(0.155122, 1.292019, 0.087428)",
        "(0.155711, 1.297865, 0.079942)",
        "(0.156839, 1.311171, 0.066824)",
        "(0.158050, 1.326531, 0.056098)",
        "(0.159337, 1.343588, 0.047743)",
        "(0.160831, 1.361761, 0.041636)",
        "(0.161679, 1.371065, 0.039527)",
        "(0.163555, 1.389593, 0.036610)",
        "(0.165551, 1.408033, 0.035737)",
        "(0.167392, 1.425809, 0.036802)",
        "(0.168676, 1.442415, 0.040040)",
        "(0.169577, 1.457948, 0.045013)",
        "(0.169976, 1.465308, 0.048102)",
        "(0.170506, 1.478863, 0.055841)",
        "(0.170338, 1.490802, 0.065057)",
        "(0.169829, 1.501092, 0.075681)",
        "(0.169569, 1.505942, 0.081379)",
        "(0.168782, 1.514502, 0.093841)",
        "(0.167719, 1.521506, 0.107288)",
        "(0.166066, 1.526622, 0.121586)",
        "(0.164267, 1.530323, 0.136564)",
        "(0.163429, 1.531635, 0.144268)",
        "(0.162051, 1.533059, 0.160141)",
        "(0.161288, 1.533086, 0.176510)",
        "(0.160681, 1.531537, 0.193074)",
        "(0.160380, 1.528335, 0.209673)",
        "(0.160414, 1.526407, 0.217907)",
        "(0.160875, 1.521414, 0.233972)",
        "(0.161590, 1.515106, 0.249387)",
        "(0.162546, 1.507178, 0.263890)",
        "(0.163513, 1.498045, 0.277360)",
        "(0.164015, 1.493100, 0.283680)",
        "(0.165040, 1.482075, 0.295102)",
        "(0.166215, 1.469804, 0.305009)",
        "(0.167615, 1.456695, 0.313433)",
        "(0.169042, 1.443156, 0.320764)",
        "(0.169674, 1.436163, 0.324045)",
        "(0.170984, 1.421729, 0.329479)",
        "(0.172544, 1.407195, 0.333533)",
        "(0.174232, 1.392985, 0.335785)",
        "(0.175601, 1.379141, 0.336679)",
        "(0.176090, 1.372320, 0.336465)",
        "(0.176857, 1.358902, 0.335087)",
        "(0.177074, 1.346082, 0.331704)",
        "(0.177075, 1.334172, 0.326372)",
        "(0.176764, 1.322877, 0.319731)",
        "(0.176514, 1.317446, 0.316050)",
        "(0.175778, 1.307188, 0.307538)",
        "(0.174883, 1.297662, 0.297619)",
        "(0.173771, 1.289072, 0.286021)",
        "(0.172264, 1.281196, 0.273641)",
        "(0.171510, 1.277668, 0.267144)",
        "(0.170048, 1.271728, 0.253425)",
        "(0.168587, 1.267034, 0.239030)",
        "(0.167354, 1.263603, 0.223791)",
        "(0.166225, 1.261122, 0.208189)",
        "(0.165761, 1.260412, 0.200286)",
        "(0.165038, 1.259835, 0.184448)",
        "(0.164599, 1.260390, 0.168548)",
        "(0.164481, 1.261792, 0.152572)",
        "(0.164725, 1.264059, 0.137001)",
        "(0.164958, 1.265555, 0.129463)",
        "(0.165701, 1.269501, 0.115045)",
        "(0.166814, 1.274400, 0.101350)",
        "(0.168367, 1.280169, 0.088234)",
        "(0.169920, 1.286511, 0.076381)",
        "(0.170731, 1.289977, 0.070893)",
        "(0.172205, 1.297841, 0.061266)",
        "(0.173256, 1.306649, 0.053079)",
        "(0.173958, 1.316069, 0.046166)",
        "(0.174549, 1.325493, 0.040221)",
        "(0.174803, 1.330295, 0.037465)",
        "(0.175104, 1.340348, 0.033025)",
        "(0.174934, 1.350637, 0.029651)",
        "(0.174387, 1.360927, 0.027017)",
        "(0.173817, 1.371065, 0.025413)",
        "(0.173546, 1.375992, 0.024964)",
        "(0.172389, 1.385965, 0.024922)",
        "(0.171108, 1.396610, 0.026262)",
        "(0.169844, 1.407568, 0.028902)",
        "(0.168502, 1.418525, 0.033063)",
        "(0.167718, 1.423903, 0.035529)",
        "(0.165940, 1.434392, 0.041586)",
        "(0.164138, 1.444729, 0.049210)",
        "(0.162610, 1.454866, 0.058669)",
        "(0.161423, 1.464337, 0.069391)",
        "(0.160848, 1.468727, 0.075131)",
        "(0.159879, 1.476712, 0.087656)",
        "(0.159312, 1.483650, 0.101261)",
        "(0.159045, 1.489251, 0.115959)",
        "(0.159109, 1.493811, 0.131375)",
        "(0.159283, 1.495666, 0.139258)",
        "(0.160074, 1.498401, 0.155374)",
        "(0.161334, 1.499906, 0.171690)",
        "(0.163114, 1.499884, 0.187945)",
        "(0.165022, 1.498681, 0.203849)",
        "(0.166060, 1.497710, 0.211687)",
        "(0.168367, 1.494821, 0.227051)",
        "(0.170989, 1.490911, 0.241779)",
        "(0.173599, 1.486160, 0.255769)",
        "(0.176163, 1.480633, 0.269005)",
        "(0.177453, 1.477569, 0.275258)",
        "(0.180229, 1.470699, 0.286756)",
        "(0.183096, 1.463376, 0.297348)",
        "(0.186147, 1.455769, 0.306899)",
        "(0.189222, 1.447839, 0.315167)",
        "(0.190670, 1.443691, 0.318817)",
        "(0.193223, 1.434918, 0.324967)",
        "(0.195361, 1.425823, 0.329949)",
        "(0.197196, 1.416728, 0.333596)",
        "(0.198548, 1.407553, 0.336294)",
        "(0.199024, 1.402890, 0.337137)",
        "(0.199792, 1.393526, 0.338101)",
        "(0.200185, 1.384253, 0.337588)",
        "(0.199939, 1.375124, 0.335603)",
        "(0.198972, 1.366000, 0.332639)",
        "(0.198268, 1.361458, 0.330804)",
        "(0.196600, 1.352515, 0.326151)",
        "(0.194718, 1.344014, 0.320347)",
        "(0.192577, 1.336014, 0.313279)",
        "(0.189914, 1.328240, 0.305308)",
        "(0.188538, 1.324528, 0.300810)",
        "(0.185684, 1.317530, 0.291231)",
        "(0.182885, 1.311180, 0.280816)",
        "(0.180078, 1.305458, 0.269616)",
        "(0.177245, 1.300352, 0.257635)",
        "(0.175870, 1.297976, 0.251371)",
        "(0.173168, 1.293629, 0.238285)",
        "(0.170552, 1.289786, 0.224813)",
        "(0.168380, 1.286835, 0.210788)",
        "(0.166381, 1.284440, 0.196375)",
        "(0.165446, 1.283404, 0.189053)",
        "(0.163809, 1.281860, 0.174259)",
        "(0.162570, 1.281103, 0.159346)",
        "(0.161701, 1.281218, 0.144370)",
        "(0.161143, 1.282149, 0.129741)",
        "(0.160935, 1.282897, 0.122712)",
        "(0.160754, 1.285393, 0.109402)",
        "(0.160802, 1.289082, 0.097026)",
        "(0.160990, 1.293996, 0.085740)",
        "(0.161192, 1.299634, 0.075484)",
        "(0.161348, 1.302742, 0.070722)",
        "(0.161766, 1.309628, 0.062092)",
        "(0.162080, 1.317138, 0.054360)",
        "(0.162333, 1.325381, 0.047770)",
        "(0.162649, 1.334037, 0.042011)",
        "(0.162771, 1.338493, 0.039423)",
        "(0.162824, 1.347744, 0.035070)",
        "(0.162663, 1.357476, 0.031799)",
        "(0.162230, 1.367744, 0.029732)",
        "(0.161722, 1.378277, 0.028490)",
        "(0.161432, 1.383569, 0.028173)",
        "(0.160684, 1.394362, 0.028499)",
        "(0.159831, 1.405390, 0.030096)",
        "(0.158806, 1.416760, 0.033198)",
        "(0.157728, 1.428139, 0.037387)",
        "(0.157251, 1.433771, 0.039846)",
        "(0.156335, 1.444729, 0.045612)",
        "(0.155334, 1.455197, 0.052299)",
        "(0.154226, 1.465047, 0.060459)",
        "(0.153534, 1.474551, 0.069523)",
        "(0.153207, 1.479058, 0.074330)",
        "(0.152398, 1.487311, 0.084487)",
        "(0.151528, 1.494550, 0.095204)",
        "(0.150803, 1.500929, 0.106688)",
        "(0.150427, 1.506625, 0.118676)",
        "(0.150272, 1.509159, 0.124790)",
        "(0.150125, 1.513383, 0.137187)",
        "(0.150036, 1.516496, 0.149656)",
        "(0.150178, 1.518536, 0.162313)",
        "(0.150702, 1.519815, 0.175094)",
        "(0.151163, 1.520173, 0.181487)",
        "(0.152427, 1.520260, 0.194263)",
        "(0.153830, 1.519428, 0.206900)",
        "(0.155348, 1.517574, 0.219089)",
        "(0.156897, 1.514926, 0.230837)",
        "(0.157746, 1.513339, 0.236521)",
        "(0.159546, 1.509480, 0.247380)",
        "(0.161446, 1.504831, 0.257478)",
        "(0.163245, 1.499304, 0.266693)",
        "(0.164908, 1.493086, 0.275194)",
        "(0.165659, 1.489768, 0.279272)",
        "(0.167289, 1.482679, 0.286925)",
        "(0.169056, 1.474990, 0.293666)",
        "(0.170559, 1.466776, 0.299431)",
        "(0.171648, 1.457908, 0.304126)",
        "(0.172086, 1.453244, 0.306010)",
        "(0.172745, 1.443603, 0.309006)",
        "(0.173151, 1.433499, 0.310742)",
        "(0.173082, 1.422824, 0.311279)",
        "(0.172741, 1.411774, 0.310722)",
        "(0.172483, 1.406166, 0.310151)",
        "(0.171767, 1.394703, 0.308102)",
        "(0.171024, 1.383125, 0.304857)",
        "(0.170226, 1.371458, 0.300318)",
        "(0.169156, 1.359842, 0.294850)",
        "(0.168525, 1.354097, 0.291741)",
        "(0.167065, 1.342861, 0.284498)",
        "(0.165701, 1.331984, 0.275913)",
        "(0.164323, 1.321502, 0.266102)",
        "(0.162920, 1.311726, 0.255627)",
        "(0.162197, 1.307156, 0.250120)",
        "(0.160958, 1.298952, 0.238285)",
        "(0.159907, 1.291732, 0.225605)",
        "(0.158861, 1.285473, 0.212157)",
        "(0.157970, 1.280219, 0.198180)",
        "(0.157563, 1.277953, 0.191055)",
        "(0.157046, 1.274557, 0.176429)",
        "(0.156943, 1.272587, 0.161447)",
        "(0.157306, 1.272106, 0.146154)",
        "(0.158008, 1.272729, 0.130905)",
        "(0.158372, 1.273472, 0.123459)",
        "(0.159453, 1.276429, 0.109028)",
        "(0.161027, 1.280978, 0.095370)",
        "(0.162720, 1.287013, 0.082790)",
        "(0.164606, 1.294405, 0.071278)",
        "(0.165511, 1.298566, 0.065923)",
        "(0.167008, 1.308193, 0.056478)",
        "(0.168417, 1.319370, 0.048655)",
        "(0.169806, 1.331708, 0.042462)",
        "(0.170729, 1.344747, 0.037650)",
        "(0.171169, 1.351617, 0.035777)",
        "(0.171836, 1.366029, 0.033421)",
        "(0.172304, 1.380798, 0.032545)",
        "(0.172650, 1.395713, 0.033306)",
        "(0.172905, 1.410625, 0.035564)",
        "(0.173036, 1.418016, 0.037230)",
        "(0.173279, 1.432540, 0.041931)",
        "(0.173474, 1.446419, 0.048212)",
        "(0.173464, 1.459537, 0.055596)",
        "(0.173235, 1.471664, 0.064310)",
        "(0.173042, 1.477401, 0.069033)",
        "(0.172556, 1.487871, 0.079521)",
        "(0.171913, 1.497163, 0.091291)",
        "(0.171272, 1.505201, 0.104465)",
        "(0.170741, 1.511913, 0.118509)",
        "(0.170484, 1.514704, 0.125904)",
        "(0.170179, 1.519570, 0.141161)",
        "(0.170239, 1.522942, 0.157422)",
        "(0.170573, 1.524947, 0.174165)",
        "(0.170935, 1.525510, 0.191299)",
        "(0.171125, 1.525237, 0.199966)",
        "(0.171771, 1.523597, 0.217509)",
        "(0.173032, 1.520496, 0.235177)",
        "(0.174726, 1.516420, 0.252498)",
        "(0.176746, 1.511363, 0.269098)",
        "(0.177787, 1.508410, 0.277124)",
        "(0.180045, 1.501279, 0.292224)",
        "(0.182551, 1.493145, 0.306152)",
        "(0.185162, 1.484008, 0.318726)",
        "(0.187570, 1.473566, 0.329573)",
        "(0.188750, 1.468168, 0.334682)",
        "(0.190970, 1.456182, 0.342795)",
        "(0.192897, 1.443424, 0.349528)",
        "(0.194339, 1.429878, 0.354509)",
        "(0.195022, 1.415787, 0.357756)",
        "(0.195083, 1.408544, 0.358627)",
        "(0.195114, 1.393858, 0.359003)",
        "(0.194829, 1.379092, 0.357391)",
        "(0.194084, 1.364411, 0.353805)",
        "(0.192704, 1.349960, 0.348157)",
        "(0.191708, 1.342924, 0.344763)",
        "(0.189466, 1.329625, 0.336378)",
        "(0.187260, 1.317596, 0.325872)",
        "(0.184526, 1.306673, 0.313063)",
        "(0.181245, 1.296843, 0.298761)",
        "(0.179530, 1.292481, 0.291175)",
        "(0.176082, 1.285302, 0.274904)",
        "(0.172613, 1.280157, 0.257310)",
        "(0.169273, 1.277133, 0.238928)",
        "(0.166367, 1.276554, 0.219890)",
        "(0.164993, 1.276897, 0.210192)",
        "(0.162740, 1.279389, 0.190194)",
        "(0.161161, 1.283661, 0.169732)",
        "(0.160533, 1.289795, 0.149298)",
        "(0.160658, 1.297312, 0.129607)",
        "(0.160970, 1.301545, 0.120140)",
        "(0.162185, 1.311264, 0.102562)",
        "(0.163821, 1.322902, 0.087344)",
        "(0.165666, 1.335979, 0.074345)",
        "(0.167709, 1.350237, 0.063775)",
        "(0.168721, 1.357628, 0.059319)",
        "(0.170563, 1.373065, 0.052542)",
        "(0.172225, 1.389093, 0.048406)",
        "(0.173620, 1.405034, 0.046156)",
        "(0.175195, 1.420546, 0.045870)",
        "(0.176014, 1.428133, 0.046384)",
        "(0.177540, 1.442852, 0.049201)",
        "(0.178949, 1.456719, 0.054071)",
        "(0.179963, 1.469513, 0.060290)",
        "(0.180560, 1.480958, 0.067856)",
        "(0.180744, 1.486075, 0.072133)",
        "(0.181075, 1.495531, 0.081262)",
        "(0.181100, 1.503387, 0.091528)",
        "(0.180961, 1.509331, 0.102782)"
    ],
    "leftHandPositions": [
        "(0.237271, 1.474654, -0.062131)",
        "(0.236649, 1.473623, -0.062726)",
        "(0.236227, 1.473166, -0.063079)",
        "(0.235182, 1.472265, -0.063891)",
        "(0.234063, 1.471410, -0.064724)",
        "(0.233077, 1.470581, -0.065550)",
        "(0.232255, 1.469954, -0.066521)",
        "(0.231877, 1.469685, -0.067055)",
        "(0.231215, 1.469140, -0.067958)",
        "(0.230591, 1.468644, -0.068665)",
        "(0.229964, 1.468153, -0.069146)",
        "(0.229391, 1.467679, -0.069484)",
        "(0.229111, 1.467462, -0.069621)",
        "(0.228621, 1.467033, -0.069855)",
        "(0.228259, 1.466699, -0.070069)",
        "(0.228201, 1.466696, -0.070237)",
        "(0.228220, 1.466724, -0.070419)",
        "(0.228098, 1.466652, -0.070761)",
        "(0.228174, 1.466690, -0.071177)",
        "(0.228091, 1.466660, -0.071495)",
        "(0.228064, 1.466604, -0.071626)",
        "(0.228049, 1.466511, -0.071849)",
        "(0.227871, 1.466287, -0.072233)",
        "(0.227422, 1.465900, -0.073328)",
        "(0.226892, 1.465822, -0.074631)",
        "(0.226154, 1.465756, -0.076155)",
        "(0.225437, 1.465621, -0.077735)",
        "(0.225105, 1.465537, -0.078544)",
        "(0.224589, 1.465275, -0.080121)",
        "(0.224092, 1.465060, -0.081888)",
        "(0.223468, 1.464954, -0.083842)",
        "(0.222783, 1.464815, -0.085709)",
        "(0.222419, 1.464735, -0.086556)",
        "(0.221868, 1.464616, -0.088003)",
        "(0.221459, 1.464450, -0.088998)",
        "(0.221097, 1.463990, -0.089403)",
        "(0.220815, 1.463379, -0.089277)",
        "(0.220764, 1.463112, -0.089020)",
        "(0.220960, 1.462784, -0.088398)",
        "(0.221121, 1.462052, -0.087175)",
        "(0.221198, 1.461857, -0.086167)",
        "(0.221254, 1.461764, -0.085102)",
        "(0.221292, 1.461777, -0.084527)",
        "(0.221433, 1.461844, -0.083357)",
        "(0.221486, 1.461968, -0.082319)",
        "(0.221628, 1.462270, -0.081450)",
        "(0.221982, 1.462698, -0.080743)",
        "(0.222284, 1.462996, -0.080427)",
        "(0.223016, 1.463627, -0.079870)",
        "(0.223839, 1.464377, -0.079478)",
        "(0.224661, 1.465290, -0.079252)",
        "(0.225444, 1.466304, -0.079149)",
        "(0.225775, 1.466904, -0.079133)",
        "(0.226402, 1.468267, -0.079157)",
        "(0.226917, 1.469846, -0.079286)",
        "(0.227109, 1.471603, -0.079504)",
        "(0.227251, 1.473740, -0.079850)",
        "(0.227255, 1.474919, -0.080078)",
        "(0.227215, 1.477619, -0.080671)",
        "(0.227018, 1.480594, -0.081334)",
        "(0.226585, 1.484024, -0.082133)",
        "(0.225917, 1.487661, -0.083082)",
        "(0.225644, 1.489616, -0.083611)",
        "(0.225103, 1.493771, -0.084752)",
        "(0.224608, 1.498228, -0.085976)",
        "(0.224141, 1.502881, -0.087391)",
        "(0.223511, 1.507526, -0.088925)",
        "(0.223176, 1.509745, -0.089708)",
        "(0.222466, 1.513948, -0.091381)",
        "(0.221650, 1.517818, -0.093560)",
        "(0.220396, 1.521148, -0.096268)",
        "(0.218736, 1.523700, -0.099246)",
        "(0.217718, 1.524506, -0.100856)",
        "(0.215682, 1.525851, -0.103900)",
        "(0.214225, 1.526705, -0.106700)",
        "(0.213105, 1.527198, -0.109213)",
        "(0.212173, 1.527254, -0.111113)",
        "(0.211662, 1.527232, -0.111871)",
        "(0.210889, 1.527179, -0.113065)",
        "(0.210676, 1.527109, -0.113645)",
        "(0.210523, 1.527105, -0.113976)",
        "(0.210422, 1.527148, -0.113863)",
        "(0.210256, 1.527147, -0.113827)",
        "(0.209781, 1.527201, -0.113577)",
        "(0.209290, 1.527381, -0.113291)",
        "(0.208786, 1.527767, -0.113407)",
        "(0.208128, 1.528460, -0.113938)",
        "(0.207686, 1.528937, -0.114323)",
        "(0.206856, 1.529900, -0.115052)",
        "(0.206000, 1.530695, -0.115833)",
        "(0.204825, 1.531414, -0.116843)",
        "(0.203710, 1.532141, -0.118044)",
        "(0.203085, 1.532460, -0.118672)",
        "(0.201887, 1.532763, -0.119652)",
        "(0.201014, 1.532380, -0.120300)",
        "(0.200169, 1.531628, -0.121249)",
        "(0.199305, 1.531113, -0.122638)",
        "(0.199082, 1.530854, -0.123462)",
        "(0.199037, 1.530115, -0.125105)",
        "(0.198835, 1.529095, -0.127117)",
        "(0.198198, 1.528290, -0.130260)",
        "(0.197631, 1.527660, -0.134575)",
        "(0.197414, 1.527314, -0.137013)",
        "(0.196848, 1.526565, -0.142543)",
        "(0.196012, 1.525535, -0.148498)",
        "(0.195607, 1.523782, -0.154297)",
        "(0.195292, 1.521305, -0.159613)",
        "(0.195049, 1.519766, -0.162008)",
        "(0.194543, 1.516207, -0.166330)",
        "(0.194292, 1.511070, -0.169646)",
        "(0.193187, 1.505478, -0.171869)",
        "(0.190920, 1.500029, -0.173716)",
        "(0.189642, 1.497562, -0.174567)",
        "(0.187809, 1.492913, -0.175814)",
        "(0.187186, 1.488894, -0.176459)",
        "(0.187234, 1.485087, -0.176436)",
        "(0.187120, 1.481262, -0.175992)",
        "(0.186931, 1.479351, -0.175626)",
        "(0.186483, 1.475359, -0.174336)",
        "(0.186121, 1.471103, -0.172173)",
        "(0.185526, 1.466762, -0.168662)",
        "(0.185095, 1.462193, -0.163365)",
        "(0.185062, 1.459665, -0.160041)",
        "(0.184889, 1.454571, -0.153094)",
        "(0.184933, 1.450036, -0.145903)",
        "(0.185388, 1.446041, -0.138287)",
        "(0.186414, 1.442480, -0.129901)",
        "(0.187045, 1.440904, -0.125311)",
        "(0.188030, 1.437876, -0.115754)",
        "(0.189106, 1.435192, -0.105780)",
        "(0.190077, 1.433411, -0.095961)",
        "(0.191229, 1.432930, -0.086225)",
        "(0.192147, 1.433124, -0.081299)",
        "(0.194305, 1.434510, -0.071860)",
        "(0.196686, 1.437355, -0.063279)",
        "(0.199315, 1.441387, -0.055662)",
        "(0.202029, 1.446334, -0.049202)",
        "(0.203468, 1.449158, -0.046616)",
        "(0.206113, 1.455527, -0.042594)",
        "(0.208503, 1.462988, -0.040170)",
        "(0.210852, 1.471300, -0.039067)",
        "(0.212975, 1.480184, -0.039055)",
        "(0.213721, 1.484872, -0.039498)",
        "(0.214953, 1.494546, -0.040843)",
        "(0.216172, 1.504539, -0.042733)",
        "(0.217588, 1.514778, -0.045095)",
        "(0.218758, 1.525044, -0.047663)",
        "(0.219136, 1.530177, -0.048978)",
        "(0.219488, 1.540257, -0.051622)",
        "(0.219775, 1.550199, -0.054313)",
        "(0.220551, 1.559910, -0.057095)",
        "(0.221928, 1.569348, -0.060328)",
        "(0.222536, 1.574038, -0.062098)",
        "(0.223773, 1.583211, -0.066055)",
        "(0.224704, 1.591955, -0.070462)",
        "(0.225007, 1.600167, -0.075444)",
        "(0.224850, 1.607613, -0.081090)",
        "(0.224874, 1.611066, -0.084267)",
        "(0.225020, 1.617506, -0.091171)",
        "(0.225360, 1.623095, -0.098713)",
        "(0.225843, 1.627735, -0.106663)",
        "(0.226330, 1.631311, -0.114902)",
        "(0.226551, 1.632713, -0.119147)",
        "(0.226841, 1.634819, -0.127687)",
        "(0.227030, 1.635962, -0.136432)",
        "(0.227144, 1.636407, -0.145332)",
        "(0.227037, 1.636096, -0.154225)",
        "(0.226963, 1.635636, -0.158679)",
        "(0.226921, 1.634179, -0.167396)",
        "(0.227007, 1.632013, -0.175884)",
        "(0.227096, 1.629294, -0.184126)",
        "(0.227097, 1.626191, -0.192075)",
        "(0.227114, 1.624316, -0.195913)",
        "(0.227161, 1.620329, -0.203279)",
        "(0.226945, 1.615795, -0.210111)",
        "(0.226514, 1.610745, -0.216863)",
        "(0.226158, 1.605157, -0.223496)",
        "(0.226044, 1.602210, -0.226744)",
        "(0.225901, 1.596012, -0.232979)",
        "(0.225539, 1.589433, -0.238661)",
        "(0.224928, 1.582289, -0.243934)",
        "(0.224050, 1.574063, -0.248574)",
        "(0.223734, 1.570014, -0.250778)",
        "(0.223353, 1.561877, -0.254617)",
        "(0.222892, 1.553378, -0.257785)",
        "(0.222304, 1.544002, -0.260113)",
        "(0.221490, 1.534643, -0.261932)",
        "(0.221074, 1.529984, -0.262667)",
        "(0.220305, 1.520549, -0.263325)",
        "(0.219296, 1.510662, -0.262807)",
        "(0.218078, 1.500526, -0.261552)",
        "(0.216459, 1.490350, -0.259417)",
        "(0.215607, 1.485179, -0.258183)",
        "(0.213980, 1.474620, -0.255467)",
        "(0.212517, 1.464360, -0.252199)",
        "(0.211337, 1.454347, -0.248018)",
        "(0.210164, 1.444218, -0.243154)",
        "(0.209500, 1.439004, -0.240262)",
        "(0.208229, 1.428548, -0.233969)",
        "(0.206966, 1.418208, -0.226880)",
        "(0.205624, 1.407922, -0.219304)",
        "(0.204432, 1.397831, -0.210957)",
        "(0.203824, 1.392875, -0.206672)",
        "(0.202373, 1.383660, -0.197489)",
        "(0.200967, 1.375060, -0.187790)",
        "(0.199820, 1.367608, -0.177130)",
        "(0.198725, 1.360744, -0.166377)",
        "(0.198288, 1.357955, -0.160849)",
        "(0.197722, 1.353262, -0.149727)",
        "(0.197455, 1.349930, -0.138570)",
        "(0.197351, 1.347948, -0.127583)",
        "(0.197652, 1.347126, -0.116768)",
        "(0.197901, 1.347231, -0.111617)",
        "(0.198114, 1.348342, -0.101980)",
        "(0.198376, 1.350769, -0.093210)",
        "(0.198704, 1.354445, -0.085098)",
        "(0.199635, 1.358878, -0.077378)",
        "(0.200133, 1.361411, -0.073845)",
        "(0.200812, 1.366762, -0.067338)",
        "(0.201436, 1.372804, -0.061648)",
        "(0.201929, 1.379643, -0.056973)",
        "(0.202331, 1.386863, -0.053129)",
        "(0.202588, 1.390614, -0.051484)",
        "(0.203212, 1.398603, -0.048919)",
        "(0.204011, 1.407004, -0.047010)",
        "(0.204782, 1.415753, -0.045736)",
        "(0.205389, 1.420323, -0.045387)",
        "(0.207021, 1.429431, -0.044695)",
        "(0.208787, 1.438490, -0.044269)",
        "(0.210497, 1.447328, -0.043918)",
        "(0.212016, 1.456076, -0.043708)",
        "(0.213337, 1.464637, -0.043553)",
        "(0.213900, 1.468871, -0.043500)",
        "(0.214800, 1.477194, -0.043399)",
        "(0.215455, 1.485298, -0.043337)",
        "(0.215984, 1.493397, -0.043469)",
        "(0.216350, 1.501605, -0.043885)",
        "(0.216601, 1.505763, -0.044129)",
        "(0.216854, 1.513951, -0.044706)",
        "(0.217100, 1.522438, -0.045580)",
        "(0.217614, 1.530484, -0.046800)",
        "(0.218623, 1.538476, -0.048286)",
        "(0.219090, 1.542427, -0.049155)",
        "(0.219897, 1.550222, -0.051056)",
        "(0.220802, 1.557785, -0.053199)",
        "(0.221892, 1.565039, -0.055623)",
        "(0.223155, 1.571893, -0.058447)",
        "(0.223796, 1.575033, -0.060043)",
        "(0.224666, 1.581347, -0.063660)",
        "(0.225456, 1.587521, -0.067913)",
        "(0.226136, 1.593125, -0.072796)",
        "(0.226743, 1.598036, -0.078049)",
        "(0.226923, 1.600218, -0.080851)",
        "(0.227190, 1.604169, -0.086678)",
        "(0.227338, 1.607360, -0.092818)",
        "(0.227511, 1.609978, -0.099312)",
        "(0.227575, 1.611986, -0.106291)",
        "(0.227585, 1.612762, -0.109859)",
        "(0.227461, 1.613615, -0.117144)",
        "(0.226966, 1.613818, -0.124603)",
        "(0.226106, 1.613707, -0.132444)",
        "(0.225204, 1.613215, -0.140647)",
        "(0.224811, 1.612707, -0.144810)",
        "(0.223971, 1.611268, -0.153176)",
        "(0.222795, 1.609360, -0.161561)",
        "(0.221450, 1.606840, -0.169903)",
        "(0.220274, 1.603484, -0.178109)",
        "(0.219726, 1.601403, -0.182101)",
        "(0.218361, 1.596928, -0.190062)",
        "(0.216792, 1.592045, -0.197927)",
        "(0.215195, 1.586513, -0.205470)",
        "(0.213594, 1.579782, -0.212408)",
        "(0.212765, 1.576246, -0.215736)",
        "(0.210971, 1.568850, -0.221847)",
        "(0.208858, 1.560740, -0.227179)",
        "(0.207106, 1.551820, -0.231746)",
        "(0.206026, 1.542290, -0.235389)",
        "(0.205516, 1.537475, -0.236898)",
        "(0.204530, 1.527514, -0.239186)",
        "(0.203782, 1.516712, -0.240340)",
        "(0.202978, 1.505284, -0.240777)",
        "(0.202459, 1.499479, -0.240706)",
        "(0.201092, 1.488015, -0.239711)",
        "(0.199656, 1.476308, -0.237681)",
        "(0.198391, 1.464246, -0.234873)",
        "(0.197028, 1.452677, -0.231228)",
        "(0.195663, 1.441356, -0.226743)",
        "(0.195070, 1.435776, -0.224140)",
        "(0.194205, 1.424696, -0.218146)",
        "(0.193423, 1.413701, -0.211063)",
        "(0.192620, 1.403017, -0.203436)",
        "(0.191974, 1.392696, -0.195480)",
        "(0.191823, 1.387732, -0.191162)",
        "(0.191316, 1.378077, -0.182044)",
        "(0.190338, 1.368415, -0.172258)",
        "(0.188960, 1.358429, -0.161940)",
        "(0.187201, 1.348869, -0.151416)",
        "(0.186559, 1.344667, -0.146090)",
        "(0.185779, 1.337054, -0.135373)",
        "(0.185435, 1.330757, -0.124455)",
        "(0.185211, 1.325482, -0.113785)",
        "(0.185678, 1.322696, -0.103744)",
        "(0.186170, 1.322265, -0.099084)",
        "(0.187618, 1.323020, -0.090270)",
        "(0.189645, 1.325622, -0.082053)",
        "(0.191597, 1.329512, -0.074528)",
        "(0.193538, 1.334555, -0.067748)",
        "(0.194480, 1.337612, -0.064757)",
        "(0.196030, 1.344167, -0.059397)",
        "(0.197221, 1.351519, -0.055077)",
        "(0.198227, 1.359676, -0.051751)",
        "(0.199171, 1.368557, -0.049372)",
        "(0.199590, 1.373189, -0.048509)",
        "(0.200108, 1.382526, -0.047151)",
        "(0.200136, 1.392200, -0.046404)",
        "(0.200143, 1.402073, -0.046213)",
        "(0.200267, 1.412125, -0.046479)",
        "(0.200226, 1.417069, -0.046784)",
        "(0.199981, 1.426818, -0.047595)",
        "(0.199910, 1.436473, -0.048739)",
        "(0.199843, 1.445924, -0.050133)",
        "(0.199819, 1.455084, -0.051665)",
        "(0.199799, 1.459573, -0.052457)",
        "(0.199633, 1.468381, -0.054142)",
        "(0.199384, 1.476931, -0.055944)",
        "(0.199191, 1.485397, -0.057836)",
        "(0.199336, 1.493487, -0.060035)",
        "(0.199495, 1.497355, -0.061288)",
        "(0.199531, 1.504988, -0.064124)",
        "(0.199659, 1.512589, -0.067688)",
        "(0.200050, 1.520110, -0.071809)",
        "(0.200439, 1.527215, -0.076226)",
        "(0.200741, 1.530476, -0.078530)",
        "(0.201379, 1.536503, -0.083324)",
        "(0.202034, 1.541895, -0.088614)",
        "(0.202816, 1.546989, -0.094233)",
        "(0.203421, 1.551341, -0.100248)",
        "(0.203582, 1.553243, -0.103293)",
        "(0.203700, 1.556409, -0.109689)",
        "(0.203595, 1.559015, -0.116445)",
        "(0.203717, 1.560949, -0.123702)",
        "(0.203603, 1.562149, -0.131369)",
        "(0.203461, 1.562531, -0.135430)",
        "(0.203147, 1.562821, -0.143767)",
        "(0.202831, 1.562295, -0.152316)",
        "(0.202259, 1.560905, -0.161043)",
        "(0.201471, 1.558699, -0.170030)",
        "(0.201198, 1.557267, -0.174586)",
        "(0.200536, 1.553841, -0.183665)",
        "(0.199607, 1.549887, -0.192696)",
        "(0.198392, 1.545114, -0.201618)",
        "(0.197028, 1.539999, -0.210585)",
        "(0.196434, 1.537245, -0.215024)",
        "(0.195355, 1.531482, -0.223682)",
        "(0.194202, 1.525598, -0.232121)",
        "(0.193235, 1.519542, -0.240230)",
        "(0.192883, 1.513123, -0.247595)",
        "(0.192793, 1.509885, -0.251006)",
        "(0.192514, 1.503127, -0.257213)",
        "(0.192008, 1.496027, -0.262721)",
        "(0.191765, 1.488754, -0.267201)",
        "(0.191481, 1.481123, -0.270553)",
        "(0.191207, 1.477157, -0.271709)",
        "(0.190413, 1.469085, -0.273242)",
        "(0.189482, 1.460819, -0.273814)",
        "(0.188813, 1.452342, -0.273559)",
        "(0.188303, 1.443823, -0.272503)",
        "(0.188096, 1.439602, -0.271527)",
        "(0.187947, 1.431210, -0.268332)",
        "(0.187694, 1.422191, -0.262722)",
        "(0.187037, 1.413300, -0.255542)",
        "(0.186427, 1.404402, -0.246842)",
        "(0.186261, 1.400141, -0.241941)",
        "(0.185819, 1.392196, -0.231616)",
        "(0.185180, 1.384501, -0.220110)",
        "(0.184539, 1.377003, -0.207622)",
        "(0.184190, 1.370222, -0.194330)",
        "(0.184032, 1.367149, -0.187454)",
        "(0.183709, 1.361497, -0.173588)",
        "(0.183859, 1.356354, -0.159235)",
        "(0.184425, 1.351582, -0.144752)",
        "(0.184987, 1.347703, -0.130931)",
        "(0.185335, 1.346183, -0.124371)",
        "(0.186251, 1.344006, -0.111744)",
        "(0.187407, 1.342758, -0.099653)",
        "(0.188513, 1.342360, -0.088203)",
        "(0.190179, 1.343011, -0.077280)",
        "(0.191171, 1.343805, -0.072134)",
        "(0.193070, 1.346107, -0.062534)",
        "(0.194888, 1.349575, -0.054147)",
        "(0.196571, 1.354339, -0.047249)",
        "(0.198000, 1.359867, -0.041421)",
        "(0.198650, 1.362891, -0.038894)",
        "(0.199879, 1.369449, -0.034855)",
        "(0.200853, 1.376509, -0.031877)",
        "(0.201392, 1.380289, -0.030827)",
        "(0.202315, 1.388272, -0.029354)",
        "(0.203058, 1.396782, -0.028650)",
        "(0.203828, 1.405666, -0.028555)",
        "(0.204568, 1.414925, -0.028932)",
        "(0.205311, 1.424631, -0.029841)",
        "(0.205912, 1.434589, -0.031072)",
        "(0.206233, 1.439639, -0.031790)",
        "(0.206698, 1.449706, -0.033340)",
        "(0.207180, 1.459864, -0.035479)",
        "(0.207621, 1.470313, -0.038314)",
        "(0.207965, 1.480775, -0.041718)",
        "(0.208037, 1.486033, -0.043670)",
        "(0.208156, 1.496379, -0.048103)",
        "(0.208255, 1.506313, -0.053306)",
        "(0.208711, 1.515869, -0.059388)",
        "(0.209366, 1.524956, -0.066171)",
        "(0.209565, 1.529192, -0.069756)",
        "(0.209785, 1.537090, -0.077240)",
        "(0.209960, 1.544092, -0.085295)",
        "(0.210352, 1.550001, -0.093909)",
        "(0.210929, 1.554940, -0.103151)",
        "(0.211086, 1.556944, -0.107964)",
        "(0.211329, 1.560259, -0.117879)",
        "(0.211479, 1.562478, -0.128277)",
        "(0.211721, 1.563637, -0.139189)",
        "(0.211850, 1.563995, -0.150592)",
        "(0.211993, 1.563852, -0.156436)",
        "(0.212022, 1.563026, -0.168164)",
        "(0.211800, 1.561373, -0.179884)",
        "(0.211643, 1.558849, -0.191468)",
        "(0.211656, 1.555589, -0.203008)",
        "(0.211630, 1.553890, -0.208695)",
        "(0.211436, 1.549731, -0.219555)",
        "(0.211148, 1.544985, -0.229810)",
        "(0.210531, 1.539201, -0.238959)",
        "(0.209574, 1.532842, -0.247432)",
        "(0.209069, 1.529261, -0.251122)",
        "(0.208396, 1.521626, -0.257809)",
        "(0.207895, 1.513148, -0.263385)",
        "(0.207107, 1.503956, -0.267966)",
        "(0.206165, 1.494343, -0.271421)",
        "(0.205699, 1.489240, -0.272556)",
        "(0.204965, 1.478700, -0.273935)",
        "(0.204251, 1.467705, -0.274103)",
        "(0.203158, 1.456360, -0.273303)",
        "(0.201934, 1.444682, -0.271278)",
        "(0.201378, 1.438714, -0.269768)",
        "(0.200431, 1.426670, -0.266306)",
        "(0.199639, 1.414858, -0.261831)",
        "(0.198760, 1.403296, -0.256409)",
        "(0.197941, 1.391970, -0.249409)",
        "(0.197606, 1.386373, -0.245388)",
        "(0.196852, 1.375446, -0.236623)",
        "(0.196306, 1.365054, -0.226768)",
        "(0.196112, 1.355347, -0.215887)",
        "(0.195918, 1.346351, -0.204422)",
        "(0.195810, 1.342405, -0.198338)",
        "(0.195725, 1.335033, -0.186061)",
        "(0.196281, 1.328858, -0.172968)",
        "(0.197001, 1.323623, -0.159150)",
        "(0.197636, 1.319700, -0.145150)",
        "(0.198028, 1.317981, -0.138308)",
        "(0.198881, 1.316077, -0.124971)",
        "(0.199985, 1.315814, -0.111969)",
        "(0.201567, 1.316768, -0.099309)",
        "(0.202664, 1.317963, -0.093289)",
        "(0.204987, 1.320939, -0.081679)",
        "(0.207123, 1.325564, -0.071488)",
        "(0.209073, 1.331257, -0.062370)",
        "(0.210869, 1.338325, -0.054722)",
        "(0.212684, 1.346076, -0.048286)",
        "(0.213391, 1.350642, -0.045954)",
        "(0.214564, 1.360015, -0.041637)",
        "(0.215553, 1.370465, -0.038647)",
        "(0.216430, 1.381720, -0.036823)",
        "(0.217284, 1.393406, -0.035877)",
        "(0.217646, 1.399321, -0.035626)",
        "(0.218379, 1.411155, -0.035290)",
        "(0.219398, 1.423210, -0.035390)",
        "(0.220394, 1.435254, -0.035636)",
        "(0.221014, 1.447175, -0.036100)",
        "(0.221361, 1.453183, -0.036538)",
        "(0.221863, 1.465156, -0.037718)",
        "(0.222544, 1.477155, -0.039742)",
        "(0.222832, 1.489063, -0.042454)",
        "(0.222769, 1.500477, -0.045752)",
        "(0.222454, 1.505993, -0.047687)",
        "(0.221978, 1.516717, -0.052299)",
        "(0.221755, 1.527200, -0.058316)",
        "(0.221361, 1.537009, -0.065240)",
        "(0.220598, 1.546014, -0.072985)",
        "(0.220044, 1.550182, -0.077168)",
        "(0.219326, 1.557830, -0.086156)",
        "(0.219198, 1.564466, -0.096250)",
        "(0.218727, 1.569915, -0.106921)",
        "(0.218066, 1.573945, -0.117866)",
        "(0.217569, 1.575354, -0.123406)",
        "(0.216609, 1.577388, -0.134662)",
        "(0.215826, 1.577973, -0.146106)",
        "(0.215364, 1.577145, -0.157513)",
        "(0.214965, 1.575208, -0.168805)",
        "(0.214789, 1.573781, -0.174385)",
        "(0.214666, 1.570049, -0.185780)",
        "(0.214594, 1.565357, -0.196201)",
        "(0.214145, 1.559673, -0.206118)",
        "(0.213600, 1.553069, -0.215765)",
        "(0.213348, 1.549227, -0.220330)",
        "(0.212742, 1.541047, -0.229024)",
        "(0.212017, 1.532343, -0.236957)",
        "(0.211134, 1.522823, -0.244026)",
        "(0.210251, 1.512534, -0.250214)",
        "(0.209831, 1.507190, -0.253023)",
        "(0.208886, 1.496367, -0.258046)",
        "(0.207788, 1.485262, -0.262008)",
        "(0.206867, 1.473522, -0.264722)",
        "(0.205741, 1.460852, -0.265737)",
        "(0.204883, 1.454111, -0.265411)",
        "(0.202541, 1.440211, -0.263914)",
        "(0.200572, 1.426120, -0.261332)",
        "(0.199313, 1.412574, -0.257885)",
        "(0.198837, 1.406132, -0.255550)",
        "(0.197873, 1.393162, -0.250190)",
        "(0.197050, 1.380502, -0.243044)",
        "(0.196323, 1.368275, -0.234362)",
        "(0.195925, 1.356863, -0.224407)",
        "(0.195659, 1.346442, -0.213279)",
        "(0.195450, 1.341624, -0.207281)",
        "(0.195176, 1.332636, -0.194803)",
        "(0.195039, 1.324747, -0.181663)",
        "(0.194720, 1.318039, -0.168167)",
        "(0.194512, 1.312747, -0.154669)",
        "(0.194782, 1.310951, -0.147964)",
        "(0.195783, 1.308348, -0.134728)",
        "(0.196448, 1.306654, -0.121976)",
        "(0.197109, 1.306080, -0.109727)",
        "(0.198184, 1.306805, -0.098145)",
        "(0.198850, 1.307784, -0.092782)",
        "(0.200100, 1.310574, -0.082778)",
        "(0.201582, 1.314812, -0.073602)",
        "(0.203328, 1.320446, -0.065252)",
        "(0.205108, 1.327374, -0.058018)",
        "(0.205978, 1.331489, -0.055093)",
        "(0.207723, 1.340705, -0.050243)",
        "(0.209172, 1.350895, -0.046665)",
        "(0.210565, 1.361894, -0.044162)",
        "(0.212009, 1.373671, -0.042902)",
        "(0.212761, 1.379717, -0.042587)",
        "(0.214376, 1.391918, -0.042208)",
        "(0.216264, 1.404366, -0.042274)",
        "(0.218079, 1.416683, -0.042471)",
        "(0.219870, 1.428766, -0.042737)",
        "(0.220755, 1.434663, -0.042887)",
        "(0.222084, 1.446184, -0.043184)",
        "(0.223658, 1.457318, -0.043828)",
        "(0.224700, 1.468255, -0.045047)",
        "(0.225666, 1.478892, -0.046871)",
        "(0.225923, 1.484033, -0.047997)",
        "(0.225948, 1.493871, -0.050515)",
        "(0.225451, 1.503279, -0.053750)",
        "(0.224694, 1.512311, -0.057891)",
        "(0.223876, 1.520828, -0.062838)",
        "(0.223307, 1.524750, -0.065634)",
        "(0.221988, 1.532269, -0.071673)",
        "(0.220739, 1.538921, -0.078658)",
        "(0.219214, 1.544522, -0.085915)",
        "(0.217464, 1.549099, -0.093759)",
        "(0.216887, 1.551037, -0.098105)",
        "(0.215669, 1.554397, -0.107064)",
        "(0.214050, 1.556656, -0.116250)",
        "(0.212222, 1.558142, -0.126051)",
        "(0.210635, 1.558784, -0.136280)",
        "(0.209960, 1.558751, -0.141599)",
        "(0.208433, 1.558166, -0.152477)",
        "(0.206884, 1.556748, -0.163585)",
        "(0.205572, 1.554610, -0.174830)",
        "(0.204484, 1.551784, -0.186058)",
        "(0.203998, 1.550112, -0.191535)",
        "(0.203104, 1.546060, -0.202081)",
        "(0.202018, 1.541350, -0.212042)",
        "(0.201160, 1.535615, -0.221082)",
        "(0.200069, 1.529100, -0.229447)",
        "(0.199544, 1.525417, -0.233136)",
        "(0.198674, 1.517858, -0.239954)",
        "(0.197789, 1.509466, -0.245666)",
        "(0.196752, 1.500589, -0.250581)",
        "(0.195686, 1.491520, -0.254668)",
        "(0.195309, 1.486903, -0.256325)",
        "(0.194867, 1.477316, -0.259004)",
        "(0.194634, 1.467201, -0.260826)",
        "(0.193951, 1.456759, -0.261974)",
        "(0.193202, 1.446090, -0.262427)",
        "(0.193007, 1.440633, -0.262202)",
        "(0.193048, 1.429986, -0.261431)",
        "(0.193312, 1.419743, -0.259769)",
        "(0.193196, 1.409572, -0.257379)",
        "(0.192910, 1.399364, -0.253621)",
        "(0.192655, 1.394199, -0.251282)",
        "(0.192159, 1.384022, -0.245938)",
        "(0.191688, 1.374157, -0.239232)",
        "(0.191275, 1.364592, -0.231574)",
        "(0.190652, 1.355230, -0.222741)",
        "(0.190131, 1.350709, -0.217942)",
        "(0.189307, 1.341905, -0.208232)",
        "(0.188583, 1.333644, -0.197734)",
        "(0.187834, 1.325654, -0.186105)",
        "(0.187046, 1.318399, -0.173602)",
        "(0.186910, 1.315467, -0.167062)",
        "(0.187427, 1.310941, -0.153540)",
        "(0.188575, 1.307988, -0.139460)",
        "(0.190045, 1.306893, -0.125537)",
        "(0.191934, 1.308008, -0.112153)",
        "(0.192979, 1.309471, -0.105730)",
        "(0.195063, 1.313547, -0.093408)",
        "(0.196961, 1.319172, -0.082086)",
        "(0.198896, 1.326072, -0.071658)",
        "(0.200831, 1.334496, -0.062749)",
        "(0.201727, 1.339330, -0.059009)",
        "(0.203527, 1.349824, -0.052554)",
        "(0.205711, 1.361582, -0.047764)",
        "(0.207859, 1.374200, -0.044592)",
        "(0.209565, 1.387136, -0.042602)",
        "(0.210181, 1.393715, -0.042018)",
        "(0.211073, 1.406784, -0.041158)",
        "(0.211717, 1.419783, -0.040964)",
        "(0.212399, 1.432633, -0.041236)",
        "(0.212815, 1.445158, -0.041721)",
        "(0.212848, 1.451239, -0.042086)",
        "(0.212766, 1.463252, -0.043354)",
        "(0.212652, 1.475169, -0.045631)",
        "(0.212013, 1.486794, -0.048744)",
        "(0.211277, 1.497989, -0.052718)",
        "(0.210879, 1.503451, -0.055098)",
        "(0.209987, 1.514056, -0.060485)",
        "(0.209611, 1.523792, -0.066618)",
        "(0.209591, 1.533153, -0.073799)",
        "(0.209667, 1.541972, -0.081781)",
        "(0.209719, 1.546120, -0.086088)",
        "(0.209642, 1.553921, -0.094938)",
        "(0.209718, 1.560655, -0.103984)",
        "(0.210099, 1.566503, -0.113619)",
        "(0.210293, 1.571295, -0.123595)",
        "(0.210381, 1.573296, -0.128725)",
        "(0.210378, 1.576806, -0.139200)",
        "(0.210522, 1.579453, -0.149954)",
        "(0.211019, 1.581390, -0.160902)",
        "(0.211166, 1.582523, -0.171795)",
        "(0.211198, 1.582742, -0.177239)",
        "(0.211304, 1.582565, -0.188116)",
        "(0.211483, 1.581576, -0.199019)",
        "(0.211654, 1.579703, -0.209945)",
        "(0.211963, 1.576477, -0.220530)",
        "(0.212027, 1.574196, -0.225655)",
        "(0.211514, 1.568668, -0.235861)",
        "(0.210583, 1.562422, -0.246041)",
        "(0.209490, 1.555054, -0.256134)",
        "(0.208988, 1.551193, -0.261102)",
        "(0.208047, 1.543204, -0.270777)",
        "(0.207146, 1.534779, -0.279856)",
        "(0.206548, 1.525889, -0.288039)",
        "(0.206505, 1.516552, -0.294895)",
        "(0.206384, 1.507030, -0.300191)",
        "(0.206266, 1.502120, -0.302108)",
        "(0.205970, 1.491897, -0.304922)",
        "(0.205864, 1.481367, -0.306131)",
        "(0.205845, 1.470781, -0.305938)",
        "(0.205760, 1.459933, -0.304313)",
        "(0.205677, 1.454499, -0.302743)",
        "(0.205418, 1.443627, -0.298401)",
        "(0.205111, 1.432628, -0.292031)",
        "(0.205079, 1.421560, -0.283498)",
        "(0.204855, 1.410726, -0.273296)",
        "(0.204696, 1.405483, -0.267620)",
        "(0.204603, 1.395224, -0.255512)",
        "(0.204657, 1.385383, -0.241925)",
        "(0.204639, 1.376005, -0.226838)",
        "(0.204516, 1.367399, -0.210963)",
        "(0.204684, 1.363523, -0.202738)",
        "(0.205289, 1.356264, -0.185871)",
        "(0.205668, 1.350034, -0.169014)",
        "(0.205954, 1.345185, -0.152799)",
        "(0.206304, 1.341843, -0.137311)",
        "(0.206406, 1.340729, -0.130019)",
        "(0.206456, 1.339519, -0.116416)",
        "(0.206378, 1.340235, -0.104170)",
        "(0.206523, 1.342890, -0.092755)",
        "(0.207115, 1.346879, -0.081815)",
        "(0.207589, 1.349323, -0.076589)",
        "(0.208775, 1.354871, -0.066638)",
        "(0.209966, 1.361587, -0.057707)",
        "(0.211083, 1.369326, -0.050083)",
        "(0.212341, 1.377827, -0.043570)",
        "(0.212981, 1.382486, -0.040945)",
        "(0.214083, 1.391736, -0.035909)",
        "(0.215091, 1.401672, -0.031997)",
        "(0.216221, 1.412517, -0.029340)",
        "(0.217324, 1.423798, -0.027414)",
        "(0.217722, 1.429510, -0.026677)",
        "(0.218409, 1.441028, -0.025576)",
        "(0.218914, 1.452564, -0.025077)",
        "(0.219075, 1.464021, -0.025089)",
        "(0.219026, 1.475527, -0.025745)",
        "(0.218891, 1.481263, -0.026406)",
        "(0.218661, 1.492575, -0.028342)",
        "(0.218204, 1.503719, -0.031289)",
        "(0.217493, 1.514596, -0.035300)",
        "(0.216304, 1.524991, -0.040442)",
        "(0.215503, 1.529990, -0.043532)",
        "(0.213861, 1.539669, -0.050535)",
        "(0.212102, 1.548480, -0.059145)",
        "(0.210035, 1.556507, -0.068564)",
        "(0.207896, 1.563448, -0.079327)",
        "(0.207129, 1.566523, -0.085081)",
        "(0.205554, 1.571855, -0.096975)",
        "(0.203993, 1.575838, -0.109325)",
        "(0.202412, 1.578283, -0.121873)",
        "(0.201190, 1.579109, -0.134460)",
        "(0.200994, 1.578919, -0.140798)",
        "(0.201086, 1.577664, -0.153330)",
        "(0.201203, 1.575098, -0.165435)",
        "(0.201149, 1.571382, -0.176977)",
        "(0.201137, 1.566217, -0.187845)",
        "(0.201399, 1.563292, -0.193070)",
        "(0.201987, 1.555762, -0.202662)",
        "(0.202198, 1.546321, -0.211322)",
        "(0.201962, 1.534099, -0.218547)",
        "(0.201613, 1.527737, -0.222048)",
        "(0.200772, 1.513995, -0.228627)",
        "(0.200502, 1.499483, -0.234729)",
        "(0.200341, 1.484581, -0.240142)",
        "(0.200100, 1.469945, -0.244804)",
        "(0.199595, 1.455969, -0.248646)",
        "(0.199463, 1.449229, -0.250173)",
        "(0.199692, 1.436214, -0.252350)",
        "(0.200477, 1.423904, -0.252935)",
        "(0.201347, 1.412091, -0.251970)",
        "(0.201805, 1.400648, -0.249723)",
        "(0.201848, 1.395214, -0.247994)",
        "(0.201794, 1.385017, -0.243636)",
        "(0.201580, 1.375791, -0.237788)",
        "(0.200913, 1.367418, -0.230016)",
        "(0.199745, 1.359796, -0.220471)",
        "(0.198959, 1.356111, -0.214965)",
        "(0.197548, 1.348966, -0.202787)",
        "(0.196338, 1.342695, -0.189388)",
        "(0.195548, 1.337666, -0.175310)",
        "(0.195072, 1.333934, -0.161132)",
        "(0.194974, 1.332599, -0.154066)",
        "(0.195152, 1.330702, -0.140043)",
        "(0.195578, 1.329463, -0.126240)",
        "(0.195916, 1.328790, -0.112985)",
        "(0.196172, 1.328875, -0.100622)",
        "(0.196357, 1.329278, -0.094824)",
        "(0.196775, 1.330158, -0.083652)",
        "(0.196952, 1.331320, -0.073463)",
        "(0.196792, 1.332937, -0.064437)",
        "(0.196636, 1.335093, -0.056384)",
        "(0.196569, 1.336413, -0.052800)",
        "(0.196523, 1.339269, -0.046142)",
        "(0.196536, 1.342221, -0.040211)",
        "(0.196499, 1.345385, -0.035316)",
        "(0.196596, 1.349160, -0.031787)",
        "(0.196598, 1.350897, -0.030578)",
        "(0.196363, 1.353728, -0.028904)",
        "(0.196064, 1.355925, -0.028121)",
        "(0.195799, 1.357515, -0.028218)",
        "(0.195445, 1.358581, -0.029060)",
        "(0.195291, 1.358905, -0.029716)",
        "(0.195083, 1.359107, -0.031213)",
        "(0.194813, 1.358714, -0.032851)",
        "(0.194488, 1.358130, -0.034629)",
        "(0.194235, 1.357540, -0.036534)",
        "(0.194156, 1.357270, -0.037508)",
        "(0.193898, 1.356752, -0.039295)",
        "(0.193703, 1.356323, -0.040708)",
        "(0.193645, 1.356025, -0.041642)",
        "(0.193779, 1.355947, -0.042137)",
        "(0.193860, 1.356060, -0.042066)",
        "(0.193984, 1.356316, -0.041898)",
        "(0.193959, 1.357234, -0.041232)",
        "(0.194117, 1.359034, -0.039882)",
        "(0.194161, 1.361599, -0.038275)",
        "(0.194154, 1.363269, -0.037378)",
        "(0.194194, 1.367453, -0.035641)",
        "(0.194064, 1.372973, -0.033836)",
        "(0.193919, 1.379794, -0.032014)",
        "(0.193841, 1.387708, -0.030243)",
        "(0.193732, 1.392075, -0.029429)",
        "(0.193264, 1.401453, -0.028124)",
        "(0.192701, 1.412035, -0.027634)",
        "(0.191984, 1.423659, -0.028174)",
        "(0.191407, 1.436059, -0.029755)",
        "(0.191219, 1.442469, -0.030988)",
        "(0.190841, 1.455214, -0.034040)",
        "(0.190528, 1.467811, -0.038171)",
        "(0.190436, 1.480169, -0.043783)",
        "(0.190417, 1.492098, -0.050115)",
        "(0.190369, 1.497809, -0.053595)",
        "(0.190246, 1.508627, -0.061239)",
        "(0.190337, 1.518476, -0.069648)",
        "(0.190979, 1.527335, -0.079030)",
        "(0.192091, 1.535309, -0.089104)",
        "(0.192593, 1.538850, -0.094328)",
        "(0.193492, 1.545087, -0.104975)",
        "(0.194590, 1.550094, -0.116129)",
        "(0.195803, 1.553769, -0.127557)",
        "(0.197098, 1.556252, -0.139148)",
        "(0.197636, 1.556934, -0.144919)",
        "(0.198571, 1.557509, -0.156314)",
        "(0.199446, 1.556797, -0.167637)",
        "(0.200682, 1.554924, -0.178708)",
        "(0.201720, 1.552047, -0.189262)",
        "(0.202049, 1.550185, -0.194294)",
        "(0.202744, 1.545771, -0.203935)",
        "(0.203472, 1.540222, -0.212740)",
        "(0.203746, 1.533693, -0.220565)",
        "(0.203643, 1.526306, -0.227578)",
        "(0.203545, 1.522155, -0.230742)",
        "(0.203461, 1.513213, -0.236591)",
        "(0.203417, 1.503635, -0.241702)",
        "(0.202970, 1.493795, -0.246103)",
        "(0.202112, 1.483365, -0.249359)",
        "(0.201602, 1.477873, -0.250602)",
        "(0.200833, 1.466507, -0.252332)",
        "(0.199806, 1.454855, -0.253068)",
        "(0.198023, 1.443067, -0.252890)",
        "(0.196257, 1.431243, -0.251679)",
        "(0.195494, 1.425489, -0.250510)",
        "(0.193957, 1.414255, -0.247110)",
        "(0.192531, 1.403465, -0.242339)",
        "(0.191272, 1.393425, -0.236563)",
        "(0.190201, 1.384024, -0.229733)",
        "(0.189548, 1.379531, -0.225787)",
        "(0.188053, 1.370662, -0.217063)",
        "(0.186440, 1.362160, -0.207053)",
        "(0.185216, 1.354302, -0.195834)",
        "(0.184379, 1.347047, -0.183561)",
        "(0.184038, 1.343814, -0.176907)",
        "(0.183537, 1.337739, -0.163710)",
        "(0.183630, 1.332661, -0.150424)",
        "(0.184465, 1.328844, -0.136746)",
        "(0.185448, 1.325460, -0.122961)",
        "(0.186129, 1.324153, -0.116041)",
        "(0.187480, 1.321965, -0.102572)",
        "(0.189046, 1.321028, -0.089767)",
        "(0.190817, 1.321393, -0.077634)",
        "(0.192588, 1.323026, -0.066333)",
        "(0.193399, 1.324401, -0.061147)",
        "(0.194821, 1.328154, -0.051645)",
        "(0.195848, 1.333488, -0.043401)",
        "(0.196802, 1.340488, -0.036559)",
        "(0.197451, 1.348709, -0.031046)",
        "(0.197610, 1.353231, -0.028838)",
        "(0.197781, 1.362736, -0.024966)",
        "(0.197721, 1.373200, -0.022290)",
        "(0.197408, 1.384310, -0.020526)",
        "(0.196699, 1.395781, -0.019446)",
        "(0.196255, 1.401532, -0.018968)",
        "(0.195354, 1.413267, -0.018499)",
        "(0.194893, 1.425052, -0.018617)",
        "(0.194599, 1.437016, -0.019689)",
        "(0.194478, 1.449064, -0.021612)",
        "(0.194340, 1.455030, -0.022910)",
        "(0.194107, 1.466848, -0.026085)",
        "(0.193915, 1.478217, -0.030195)",
        "(0.193879, 1.489180, -0.035390)",
        "(0.193900, 1.499547, -0.041582)",
        "(0.193763, 1.504411, -0.045084)",
        "(0.193495, 1.513546, -0.052696)",
        "(0.193346, 1.521846, -0.061309)",
        "(0.193299, 1.525500, -0.066210)",
        "(0.193097, 1.532714, -0.075852)",
        "(0.192813, 1.538821, -0.086336)",
        "(0.192758, 1.543887, -0.097382)",
        "(0.193097, 1.547780, -0.108799)",
        "(0.193581, 1.550459, -0.120396)",
        "(0.193965, 1.551771, -0.131937)",
        "(0.194114, 1.551823, -0.137654)",
        "(0.194514, 1.551400, -0.149158)",
        "(0.194979, 1.549990, -0.160687)",
        "(0.195560, 1.547738, -0.172143)",
        "(0.196210, 1.544511, -0.183347)",
        "(0.196506, 1.542560, -0.188831)",
        "(0.196930, 1.538157, -0.199466)",
        "(0.197393, 1.533035, -0.209619)",
        "(0.197895, 1.526939, -0.219294)",
        "(0.198241, 1.520035, -0.228550)",
        "(0.198299, 1.516379, -0.232977)",
        "(0.198271, 1.508821, -0.241295)",
        "(0.198276, 1.500580, -0.248478)",
        "(0.198525, 1.491154, -0.254459)",
        "(0.198667, 1.481859, -0.258968)",
        "(0.198694, 1.477229, -0.260753)",
        "(0.198685, 1.467557, -0.263515)",
        "(0.198553, 1.457220, -0.264797)",
        "(0.198086, 1.446488, -0.264763)",
        "(0.197121, 1.435678, -0.263426)",
        "(0.196514, 1.430312, -0.262233)",
        "(0.195048, 1.419781, -0.258938)",
        "(0.193404, 1.409604, -0.254161)",
        "(0.191899, 1.400006, -0.247792)",
        "(0.190372, 1.391076, -0.239790)",
        "(0.189497, 1.386696, -0.235004)",
        "(0.187621, 1.378084, -0.224287)",
        "(0.185895, 1.369985, -0.212067)",
        "(0.184568, 1.362636, -0.198858)",
        "(0.183761, 1.356282, -0.185223)",
        "(0.183501, 1.353492, -0.178356)",
        "(0.183242, 1.348463, -0.164751)",
        "(0.183287, 1.344587, -0.151404)",
        "(0.183533, 1.341561, -0.138392)",
        "(0.183786, 1.339466, -0.126092)",
        "(0.184073, 1.338929, -0.120274)",
        "(0.184931, 1.338808, -0.109133)",
        "(0.185988, 1.339967, -0.098501)",
        "(0.187213, 1.342185, -0.088306)",
        "(0.188664, 1.345525, -0.078774)",
        "(0.189551, 1.347678, -0.074361)",
        "(0.191395, 1.352718, -0.066194)",
        "(0.193220, 1.358849, -0.059212)",
        "(0.194630, 1.366098, -0.053402)",
        "(0.195824, 1.374843, -0.049004)",
        "(0.196389, 1.379823, -0.047415)",
        "(0.197573, 1.390297, -0.044837)",
        "(0.198748, 1.401283, -0.043067)",
        "(0.199952, 1.412702, -0.041964)",
        "(0.201254, 1.424251, -0.041269)",
        "(0.201892, 1.429914, -0.041007)",
        "(0.203378, 1.441035, -0.040518)",
        "(0.205001, 1.451835, -0.040048)",
        "(0.206689, 1.462325, -0.039859)",
        "(0.208438, 1.472714, -0.040368)",
        "(0.209536, 1.477848, -0.040977)",
        "(0.211663, 1.488002, -0.042751)",
        "(0.213483, 1.497968, -0.045330)",
        "(0.215140, 1.507728, -0.048840)",
        "(0.216613, 1.517131, -0.053294)",
        "(0.217158, 1.521618, -0.055912)",
        "(0.217993, 1.530275, -0.061695)",
        "(0.218497, 1.538185, -0.068194)",
        "(0.218710, 1.545226, -0.075313)",
        "(0.218806, 1.551460, -0.083148)",
        "(0.218752, 1.554246, -0.087336)",
        "(0.218537, 1.559335, -0.096053)",
        "(0.218058, 1.563530, -0.105184)",
        "(0.217745, 1.566744, -0.114668)",
        "(0.217560, 1.568558, -0.124519)",
        "(0.217399, 1.569309, -0.129438)",
        "(0.217038, 1.569800, -0.139571)",
        "(0.216600, 1.569505, -0.149987)",
        "(0.216053, 1.568251, -0.160752)",
        "(0.215390, 1.566414, -0.171585)",
        "(0.215121, 1.565100, -0.177031)",
        "(0.214481, 1.562040, -0.187878)",
        "(0.213730, 1.558427, -0.198549)",
        "(0.213124, 1.554127, -0.208771)",
        "(0.212499, 1.548887, -0.218206)",
        "(0.212074, 1.546002, -0.222549)",
        "(0.211118, 1.539830, -0.230626)",
        "(0.210360, 1.532988, -0.237740)",
        "(0.209594, 1.525574, -0.244037)",
        "(0.208611, 1.517553, -0.249603)",
        "(0.208137, 1.513199, -0.252053)",
        "(0.207255, 1.503962, -0.256519)",
        "(0.206056, 1.494050, -0.260218)",
        "(0.204752, 1.483578, -0.263269)",
        "(0.203681, 1.472254, -0.265078)",
        "(0.202964, 1.466467, -0.265547)",
        "(0.201118, 1.454551, -0.265668)",
        "(0.199327, 1.442424, -0.264519)",
        "(0.197871, 1.430742, -0.261854)",
        "(0.196471, 1.419545, -0.257633)",
        "(0.195763, 1.414058, -0.254854)",
        "(0.194585, 1.403405, -0.248196)",
        "(0.193315, 1.393308, -0.240228)",
        "(0.191893, 1.383948, -0.230691)",
        "(0.190480, 1.375321, -0.220013)",
        "(0.189815, 1.371302, -0.214087)",
        "(0.188480, 1.363656, -0.201512)",
        "(0.187450, 1.356928, -0.188187)",
        "(0.186692, 1.351149, -0.174399)",
        "(0.186302, 1.347021, -0.160226)",
        "(0.186157, 1.345327, -0.153153)",
        "(0.186236, 1.343362, -0.138999)",
        "(0.186868, 1.342531, -0.124936)",
        "(0.187881, 1.343014, -0.111128)",
        "(0.189174, 1.344617, -0.097857)",
        "(0.189995, 1.346062, -0.091644)",
        "(0.191634, 1.349360, -0.079642)",
        "(0.193400, 1.353848, -0.068672)",
        "(0.195018, 1.359406, -0.058966)",
        "(0.196659, 1.366267, -0.050679)",
        "(0.197494, 1.370201, -0.047143)",
        "(0.198932, 1.378680, -0.041006)",
        "(0.200238, 1.388285, -0.036414)",
        "(0.201534, 1.399025, -0.033219)",
        "(0.202774, 1.410389, -0.031052)",
        "(0.203423, 1.416267, -0.030357)",
        "(0.204787, 1.428058, -0.029271)",
        "(0.206007, 1.439921, -0.028637)",
        "(0.207342, 1.451837, -0.028638)",
        "(0.209003, 1.463796, -0.029541)",
        "(0.209829, 1.469749, -0.030405)",
        "(0.211239, 1.481523, -0.032743)",
        "(0.212519, 1.493029, -0.036104)",
        "(0.213610, 1.504151, -0.040529)",
        "(0.214711, 1.514821, -0.046173)",
        "(0.215230, 1.519931, -0.049506)",
        "(0.215788, 1.529563, -0.056729)",
        "(0.215938, 1.538440, -0.064832)",
        "(0.215664, 1.546376, -0.073677)",
        "(0.215105, 1.553259, -0.083187)",
        "(0.214868, 1.556189, -0.088238)",
        "(0.214383, 1.561202, -0.098694)",
        "(0.213715, 1.564975, -0.109718)",
        "(0.212974, 1.567595, -0.121305)",
        "(0.212252, 1.569280, -0.133536)",
        "(0.211880, 1.569650, -0.139775)",
        "(0.211222, 1.569665, -0.152359)",
        "(0.210678, 1.568368, -0.165310)",
        "(0.210197, 1.566164, -0.177338)",
        "(0.209801, 1.563190, -0.189340)",
        "(0.209534, 1.561394, -0.195208)",
        "(0.208867, 1.557174, -0.206540)",
        "(0.208255, 1.552045, -0.217263)",
        "(0.207975, 1.546126, -0.227136)",
        "(0.207843, 1.542760, -0.231638)",
        "(0.207563, 1.535139, -0.239698)",
        "(0.206908, 1.526740, -0.246557)",
        "(0.205928, 1.517538, -0.252319)",
        "(0.204898, 1.507311, -0.256827)",
        "(0.203713, 1.496117, -0.260329)",
        "(0.202958, 1.490127, -0.261724)",
        "(0.201207, 1.477667, -0.264265)",
        "(0.199629, 1.464493, -0.266290)",
        "(0.198219, 1.450916, -0.267637)",
        "(0.196877, 1.437296, -0.268167)",
        "(0.196124, 1.430586, -0.267960)",
        "(0.194604, 1.417392, -0.266449)",
        "(0.193308, 1.404766, -0.263095)",
        "(0.192329, 1.392990, -0.257961)",
        "(0.191356, 1.382293, -0.250335)",
        "(0.190780, 1.377195, -0.245811)",
        "(0.189743, 1.367560, -0.235659)",
        "(0.188852, 1.359031, -0.224084)",
        "(0.188175, 1.351809, -0.211389)",
        "(0.187701, 1.345846, -0.197621)",
        "(0.187553, 1.343379, -0.190325)",
        "(0.187525, 1.339376, -0.175252)",
        "(0.188147, 1.336798, -0.159355)",
        "(0.189576, 1.335781, -0.142846)",
        "(0.191801, 1.336251, -0.126318)",
        "(0.193035, 1.337076, -0.118249)",
        "(0.195851, 1.339744, -0.102637)",
        "(0.199109, 1.343905, -0.088096)",
        "(0.202589, 1.349520, -0.074870)",
        "(0.205946, 1.356586, -0.063022)",
        "(0.207632, 1.360719, -0.057655)",
        "(0.211120, 1.369755, -0.047747)",
        "(0.214546, 1.379877, -0.039325)",
        "(0.217653, 1.390918, -0.032477)",
        "(0.220366, 1.402596, -0.027024)",
        "(0.221597, 1.408576, -0.024890)",
        "(0.223893, 1.420611, -0.021430)",
        "(0.225825, 1.432898, -0.019290)",
        "(0.227539, 1.445384, -0.018389)",
        "(0.228841, 1.457722, -0.018396)",
        "(0.229315, 1.463736, -0.018757)",
        "(0.230210, 1.475496, -0.020062)",
        "(0.230873, 1.486948, -0.022350)",
        "(0.231202, 1.498010, -0.025556)",
        "(0.231238, 1.508851, -0.029761)",
        "(0.231124, 1.514034, -0.032223)",
        "(0.230759, 1.524026, -0.037651)",
        "(0.230431, 1.533398, -0.043928)",
        "(0.229792, 1.542194, -0.051179)",
        "(0.228929, 1.550550, -0.059598)",
        "(0.228595, 1.554497, -0.064268)",
        "(0.227981, 1.561796, -0.074014)",
        "(0.227225, 1.567970, -0.084127)",
        "(0.226127, 1.572893, -0.094604)",
        "(0.225135, 1.576516, -0.105467)",
        "(0.224850, 1.577861, -0.111155)",
        "(0.223826, 1.579950, -0.122690)",
        "(0.222594, 1.580944, -0.134446)",
        "(0.221276, 1.580762, -0.146311)",
        "(0.219882, 1.579402, -0.158159)",
        "(0.219006, 1.578325, -0.164110)",
        "(0.217043, 1.575491, -0.176064)",
        "(0.215253, 1.571728, -0.188015)",
        "(0.213880, 1.567030, -0.199692)",
        "(0.212589, 1.561337, -0.210757)",
        "(0.211868, 1.558147, -0.215984)",
        "(0.210376, 1.550631, -0.225622)",
        "(0.209180, 1.542126, -0.234571)",
        "(0.208134, 1.532585, -0.242367)",
        "(0.206944, 1.522318, -0.249235)",
        "(0.206286, 1.516525, -0.251961)",
        "(0.204967, 1.504449, -0.256900)",
        "(0.203542, 1.491420, -0.260421)",
        "(0.201763, 1.477652, -0.262568)",
        "(0.199984, 1.463370, -0.263311)",
        "(0.199026, 1.456138, -0.262947)",
        "(0.196780, 1.441550, -0.260835)",
        "(0.194497, 1.426794, -0.256784)",
        "(0.192153, 1.412206, -0.250445)",
        "(0.190131, 1.398345, -0.242920)",
        "(0.189321, 1.391885, -0.238577)",
        "(0.187819, 1.379651, -0.229005)",
        "(0.186380, 1.368144, -0.218192)",
        "(0.185150, 1.357669, -0.206289)",
        "(0.184544, 1.348623, -0.194027)",
        "(0.184481, 1.345046, -0.187759)",
        "(0.184236, 1.338339, -0.175026)",
        "(0.184360, 1.332864, -0.161313)",
        "(0.184889, 1.328365, -0.147006)",
        "(0.185843, 1.325308, -0.132771)",
        "(0.186556, 1.324547, -0.125671)",
        "(0.188057, 1.323745, -0.111656)",
        "(0.189750, 1.324137, -0.098053)",
        "(0.191782, 1.326120, -0.085104)",
        "(0.194378, 1.329448, -0.072576)",
        "(0.195906, 1.331763, -0.066614)",
        "(0.199369, 1.337345, -0.055438)",
        "(0.202945, 1.344318, -0.045409)",
        "(0.206638, 1.352871, -0.036881)",
        "(0.210335, 1.363523, -0.030777)",
        "(0.212007, 1.368881, -0.027948)",
        "(0.214797, 1.380870, -0.024215)",
        "(0.217064, 1.393469, -0.021537)",
        "(0.218993, 1.406774, -0.020001)",
        "(0.219817, 1.413597, -0.019571)",
        "(0.221110, 1.427559, -0.019486)",
        "(0.222374, 1.441736, -0.020230)",
        "(0.223330, 1.455771, -0.021588)",
        "(0.224195, 1.469627, -0.023501)",
        "(0.225114, 1.483341, -0.026198)",
        "(0.225454, 1.490045, -0.027847)",
        "(0.225858, 1.503186, -0.031671)",
        "(0.226039, 1.516018, -0.036423)",
        "(0.225893, 1.528225, -0.041947)",
        "(0.225579, 1.539730, -0.048368)",
        "(0.225417, 1.545134, -0.052024)",
        "(0.225107, 1.555299, -0.059780)",
        "(0.224368, 1.564531, -0.068253)",
        "(0.223583, 1.572687, -0.077460)",
        "(0.222758, 1.579532, -0.087393)",
        "(0.222510, 1.582261, -0.092640)",
        "(0.222095, 1.586597, -0.103786)",
        "(0.221479, 1.589099, -0.114603)",
        "(0.220448, 1.590217, -0.125795)",
        "(0.219230, 1.590124, -0.137336)",
        "(0.218555, 1.589581, -0.143253)",
        "(0.217299, 1.587738, -0.155208)",
        "(0.215903, 1.584790, -0.167194)",
        "(0.214380, 1.580837, -0.178945)",
        "(0.212758, 1.575987, -0.190261)",
        "(0.211879, 1.573057, -0.195641)",
        "(0.210043, 1.566456, -0.205915)",
        "(0.208147, 1.558859, -0.215296)",
        "(0.205897, 1.550560, -0.224082)",
        "(0.203770, 1.541473, -0.232240)",
        "(0.202878, 1.536532, -0.235958)",
        "(0.201363, 1.526030, -0.242683)",
        "(0.199561, 1.514760, -0.248439)",
        "(0.197510, 1.502664, -0.253109)",
        "(0.195678, 1.490166, -0.256792)",
        "(0.194890, 1.483768, -0.258139)",
        "(0.193433, 1.470819, -0.260088)",
        "(0.191970, 1.457554, -0.260909)",
        "(0.190429, 1.444131, -0.260699)",
        "(0.189155, 1.430655, -0.259381)",
        "(0.188600, 1.423994, -0.258280)",
        "(0.187691, 1.410985, -0.255225)",
        "(0.186926, 1.398307, -0.250491)",
        "(0.185930, 1.385954, -0.244004)",
        "(0.184871, 1.374284, -0.235989)",
        "(0.184427, 1.369003, -0.231413)",
        "(0.183871, 1.359529, -0.221410)",
        "(0.183677, 1.351570, -0.209801)",
        "(0.183575, 1.344940, -0.196838)",
        "(0.183656, 1.339985, -0.183149)",
        "(0.183833, 1.338339, -0.176092)",
        "(0.184416, 1.336357, -0.161494)",
        "(0.185079, 1.335292, -0.146702)",
        "(0.185891, 1.335974, -0.131987)",
        "(0.186435, 1.336807, -0.124644)",
        "(0.187945, 1.339637, -0.110001)",
        "(0.189851, 1.343689, -0.095706)",
        "(0.192306, 1.348997, -0.081875)",
        "(0.195367, 1.355438, -0.068519)",
        "(0.199090, 1.362820, -0.055977)",
        "(0.201196, 1.366969, -0.050305)",
        "(0.205287, 1.375959, -0.040071)",
        "(0.208991, 1.385987, -0.031702)",
        "(0.212211, 1.397099, -0.025309)",
        "(0.215095, 1.409232, -0.020801)",
        "(0.216354, 1.415544, -0.019252)",
        "(0.218547, 1.428355, -0.017074)",
        "(0.220426, 1.441526, -0.016199)",
        "(0.221970, 1.454985, -0.016558)",
        "(0.223014, 1.468504, -0.017948)",
        "(0.223370, 1.475193, -0.019071)",
        "(0.223390, 1.488255, -0.021852)",
        "(0.223184, 1.501142, -0.025721)",
        "(0.222865, 1.513691, -0.031142)",
        "(0.222044, 1.525624, -0.037346)",
        "(0.221379, 1.531115, -0.041035)",
        "(0.219897, 1.541723, -0.048910)",
        "(0.218551, 1.551580, -0.057730)",
        "(0.217140, 1.560061, -0.067490)",
        "(0.215504, 1.567450, -0.077757)",
        "(0.214651, 1.570509, -0.083144)",
        "(0.213234, 1.575755, -0.094502)",
        "(0.211991, 1.579594, -0.106375)",
        "(0.210679, 1.581393, -0.118668)",
        "(0.209064, 1.581845, -0.131158)",
        "(0.208329, 1.581545, -0.137586)",
        "(0.207479, 1.580352, -0.150625)",
        "(0.206751, 1.578111, -0.163663)",
        "(0.206159, 1.575062, -0.176550)",
        "(0.205730, 1.571215, -0.188931)",
        "(0.205546, 1.569000, -0.194718)",
        "(0.204911, 1.564102, -0.205793)",
        "(0.203895, 1.558371, -0.216547)",
        "(0.203549, 1.552314, -0.227150)",
        "(0.203348, 1.546307, -0.237156)",
        "(0.203245, 1.543114, -0.241807)",
        "(0.203018, 1.536261, -0.250642)",
        "(0.203136, 1.529209, -0.258592)",
        "(0.203455, 1.522367, -0.265236)",
        "(0.204145, 1.515440, -0.271235)",
        "(0.204408, 1.512194, -0.273935)",
        "(0.205826, 1.504200, -0.277992)",
        "(0.206387, 1.496661, -0.281275)",
        "(0.206846, 1.488496, -0.283975)",
        "(0.207940, 1.479562, -0.286064)",
        "(0.208532, 1.474959, -0.287175)",
        "(0.209268, 1.465420, -0.289391)",
        "(0.209258, 1.455540, -0.291626)",
        "(0.208768, 1.445053, -0.293551)",
        "(0.208919, 1.434426, -0.295155)",
        "(0.209214, 1.429159, -0.295776)",
        "(0.209871, 1.418888, -0.296516)",
        "(0.210263, 1.409297, -0.296225)",
        "(0.210869, 1.399902, -0.294861)",
        "(0.211244, 1.395401, -0.293675)",
        "(0.211598, 1.386673, -0.290077)",
        "(0.211764, 1.378487, -0.285237)",
        "(0.212151, 1.371168, -0.279284)",
        "(0.212389, 1.364336, -0.272240)",
        "(0.212339, 1.357999, -0.264383)",
        "(0.212118, 1.355119, -0.260138)",
        "(0.211633, 1.349739, -0.250982)",
        "(0.211191, 1.345286, -0.240857)",
        "(0.210539, 1.341658, -0.229734)",
        "(0.209673, 1.338822, -0.217726)",
        "(0.209194, 1.337714, -0.211420)",
        "(0.208280, 1.335824, -0.198637)",
        "(0.207651, 1.334923, -0.185895)",
        "(0.207399, 1.335027, -0.173233)",
        "(0.207330, 1.335652, -0.160516)",
        "(0.207233, 1.336105, -0.154194)",
        "(0.206849, 1.337301, -0.141777)",
        "(0.206801, 1.338903, -0.129716)",
        "(0.206898, 1.341159, -0.118563)",
        "(0.207267, 1.344275, -0.108330)",
        "(0.207556, 1.346129, -0.103535)",
        "(0.207949, 1.349823, -0.094067)",
        "(0.208207, 1.354413, -0.085240)",
        "(0.208534, 1.360143, -0.077194)",
        "(0.208892, 1.366623, -0.069687)",
        "(0.209000, 1.370136, -0.066190)",
        "(0.209279, 1.377800, -0.059825)",
        "(0.209529, 1.386259, -0.054380)",
        "(0.209435, 1.395221, -0.049466)",
        "(0.209187, 1.404714, -0.045223)",
        "(0.209113, 1.409876, -0.043486)",
        "(0.209183, 1.419664, -0.040774)",
        "(0.208929, 1.430165, -0.038962)",
        "(0.208363, 1.441512, -0.038009)",
        "(0.207644, 1.453181, -0.037652)",
        "(0.207129, 1.458903, -0.037659)",
        "(0.205951, 1.470086, -0.038155)",
        "(0.204506, 1.481124, -0.039779)",
        "(0.203263, 1.492152, -0.042691)",
        "(0.202195, 1.502740, -0.046492)",
        "(0.201611, 1.507580, -0.048573)",
        "(0.200493, 1.516553, -0.053139)",
        "(0.199521, 1.524983, -0.058758)",
        "(0.199051, 1.533156, -0.065497)",
        "(0.198659, 1.540724, -0.072885)",
        "(0.198548, 1.544140, -0.076750)",
        "(0.198187, 1.550212, -0.084772)",
        "(0.197588, 1.555506, -0.093443)",
        "(0.197209, 1.559938, -0.102617)",
        "(0.196832, 1.563488, -0.112081)",
        "(0.196557, 1.564965, -0.116956)",
        "(0.196055, 1.567344, -0.126915)",
        "(0.195996, 1.569017, -0.137471)",
        "(0.195969, 1.570282, -0.148650)",
        "(0.195775, 1.570954, -0.160025)",
        "(0.195718, 1.571050, -0.165696)",
        "(0.195743, 1.570722, -0.176777)",
        "(0.195976, 1.569704, -0.187501)",
        "(0.196412, 1.567963, -0.197801)",
        "(0.196777, 1.565506, -0.207659)",
        "(0.196927, 1.564048, -0.212455)",
        "(0.197227, 1.560926, -0.221814)",
        "(0.197557, 1.557330, -0.230527)",
        "(0.197832, 1.553057, -0.238378)",
        "(0.198264, 1.548062, -0.245265)",
        "(0.198564, 1.545256, -0.248216)",
        "(0.198903, 1.539148, -0.253587)",
        "(0.198753, 1.532497, -0.258471)",
        "(0.198620, 1.525186, -0.262898)",
        "(0.198668, 1.517275, -0.266815)",
        "(0.198684, 1.512983, -0.268482)",
        "(0.198458, 1.504260, -0.271683)",
        "(0.198275, 1.495029, -0.274545)",
        "(0.198256, 1.485321, -0.277039)",
        "(0.198187, 1.475224, -0.278975)",
        "(0.198148, 1.469991, -0.279578)",
        "(0.198126, 1.459288, -0.280308)",
        "(0.197971, 1.448406, -0.280218)",
        "(0.197532, 1.437562, -0.279101)",
        "(0.197183, 1.432107, -0.278113)",
        "(0.196672, 1.421156, -0.275478)",
        "(0.196785, 1.410775, -0.271995)",
        "(0.196897, 1.401050, -0.267849)",
        "(0.196798, 1.391714, -0.262491)",
        "(0.196464, 1.382774, -0.255944)",
        "(0.196157, 1.378536, -0.252313)",
        "(0.195615, 1.370657, -0.244675)",
        "(0.195335, 1.363700, -0.236114)",
        "(0.195201, 1.357456, -0.226222)",
        "(0.194793, 1.352019, -0.214921)",
        "(0.194655, 1.349669, -0.209049)",
        "(0.194541, 1.345900, -0.197073)",
        "(0.194428, 1.343242, -0.184473)",
        "(0.194072, 1.341457, -0.171084)",
        "(0.194169, 1.340878, -0.157035)",
        "(0.194479, 1.340841, -0.149892)",
        "(0.195485, 1.341616, -0.135409)",
        "(0.196612, 1.343426, -0.121249)",
        "(0.197914, 1.346602, -0.107918)",
        "(0.199468, 1.351059, -0.095304)",
        "(0.200125, 1.353390, -0.089140)",
        "(0.200801, 1.358695, -0.077519)",
        "(0.201151, 1.364986, -0.066927)",
        "(0.201385, 1.372642, -0.057801)",
        "(0.201507, 1.380886, -0.049590)",
        "(0.201513, 1.385663, -0.046331)",
        "(0.201377, 1.395468, -0.040508)",
        "(0.201036, 1.405704, -0.035849)",
        "(0.200409, 1.416700, -0.032383)",
        "(0.199635, 1.428175, -0.029860)",
        "(0.199346, 1.433938, -0.028951)",
        "(0.198843, 1.445440, -0.027492)",
        "(0.198330, 1.456694, -0.026388)",
        "(0.197654, 1.468071, -0.025663)",
        "(0.197228, 1.473681, -0.025463)",
        "(0.196577, 1.484780, -0.025588)",
        "(0.196399, 1.495617, -0.026271)",
        "(0.197021, 1.506140, -0.027525)",
        "(0.197924, 1.516262, -0.029098)",
        "(0.198375, 1.521091, -0.030000)",
        "(0.198828, 1.529990, -0.032333)",
        "(0.198715, 1.538817, -0.035103)",
        "(0.198689, 1.547055, -0.039370)",
        "(0.198787, 1.554818, -0.044219)",
        "(0.198608, 1.558289, -0.047027)",
        "(0.197873, 1.564585, -0.053025)",
        "(0.196809, 1.569899, -0.059681)",
        "(0.195820, 1.574270, -0.067204)",
        "(0.195334, 1.577758, -0.075757)",
        "(0.194891, 1.580463, -0.084796)",
        "(0.194672, 1.581271, -0.089611)",
        "(0.194056, 1.582002, -0.099544)",
        "(0.193283, 1.581677, -0.110001)",
        "(0.192313, 1.580425, -0.121109)",
        "(0.191464, 1.578222, -0.132618)",
        "(0.191107, 1.576679, -0.138451)",
        "(0.190425, 1.573044, -0.150000)",
        "(0.189789, 1.568618, -0.161557)",
        "(0.189404, 1.563305, -0.173000)",
        "(0.189202, 1.557295, -0.184257)",
        "(0.189143, 1.553933, -0.189761)",
        "(0.189117, 1.546768, -0.200567)",
        "(0.189410, 1.539014, -0.211070)",
        "(0.190163, 1.531037, -0.221219)",
        "(0.191208, 1.522679, -0.230681)",
        "(0.191685, 1.518277, -0.235018)",
        "(0.192435, 1.509334, -0.243119)",
        "(0.193151, 1.500056, -0.250072)",
        "(0.193620, 1.490449, -0.255639)",
        "(0.193920, 1.480521, -0.259827)",
        "(0.194038, 1.475466, -0.261186)",
        "(0.194058, 1.465112, -0.262479)",
        "(0.193445, 1.454512, -0.261301)",
        "(0.191959, 1.443529, -0.257010)",
        "(0.189796, 1.432122, -0.249452)",
        "(0.188587, 1.426044, -0.244395)",
        "(0.186045, 1.413198, -0.232749)",
        "(0.183603, 1.400420, -0.219562)",
        "(0.181596, 1.388529, -0.205569)",
        "(0.179965, 1.377017, -0.190249)",
        "(0.179434, 1.371990, -0.182805)",
        "(0.178713, 1.362412, -0.167470)",
        "(0.178030, 1.353589, -0.151664)",
        "(0.177834, 1.346096, -0.135845)",
        "(0.177976, 1.340348, -0.120769)",
        "(0.178348, 1.338362, -0.113582)",
        "(0.179404, 1.335692, -0.099944)",
        "(0.180697, 1.334933, -0.087494)",
        "(0.181966, 1.335774, -0.076190)",
        "(0.183119, 1.338129, -0.065760)",
        "(0.183848, 1.339930, -0.060903)",
        "(0.185562, 1.344444, -0.052209)",
        "(0.187289, 1.350702, -0.045452)",
        "(0.188546, 1.358640, -0.040282)",
        "(0.189450, 1.368087, -0.036627)",
        "(0.189887, 1.373296, -0.035397)",
        "(0.190522, 1.384199, -0.033659)",
        "(0.190954, 1.395833, -0.032827)",
        "(0.191208, 1.407987, -0.032651)",
        "(0.191234, 1.420137, -0.032898)",
        "(0.191284, 1.426140, -0.033173)",
        "(0.191605, 1.437964, -0.033969)",
        "(0.191676, 1.449313, -0.034949)",
        "(0.191280, 1.460202, -0.035918)",
        "(0.190688, 1.470884, -0.037491)",
        "(0.190489, 1.476128, -0.038766)",
        "(0.189976, 1.486516, -0.041495)",
        "(0.189084, 1.496456, -0.044957)",
        "(0.187847, 1.505818, -0.049014)",
        "(0.187117, 1.510242, -0.051240)",
        "(0.185155, 1.518334, -0.056269)",
        "(0.182712, 1.525449, -0.062121)",
        "(0.180355, 1.531459, -0.068827)",
        "(0.178019, 1.536477, -0.076519)",
        "(0.175505, 1.540477, -0.084974)",
        "(0.174281, 1.542071, -0.089503)",
        "(0.172124, 1.544743, -0.098996)",
        "(0.170652, 1.546585, -0.109068)",
        "(0.169499, 1.547439, -0.119461)",
        "(0.168814, 1.547397, -0.130209)",
        "(0.168558, 1.547052, -0.135731)",
        "(0.168018, 1.545799, -0.146858)",
        "(0.167589, 1.543626, -0.158041)",
        "(0.167280, 1.540607, -0.169225)",
        "(0.167132, 1.537154, -0.180479)",
        "(0.167118, 1.535181, -0.186142)",
        "(0.167496, 1.530895, -0.197481)",
        "(0.168078, 1.525809, -0.208418)",
        "(0.168420, 1.520000, -0.218611)",
        "(0.169012, 1.513701, -0.228083)",
        "(0.169491, 1.510289, -0.232516)",
        "(0.170714, 1.503052, -0.240840)",
        "(0.172070, 1.495299, -0.248140)",
        "(0.173418, 1.486974, -0.254310)",
        "(0.174757, 1.477870, -0.259029)",
        "(0.175420, 1.473212, -0.260931)",
        "(0.176700, 1.463718, -0.263515)",
        "(0.178172, 1.453924, -0.264610)",
        "(0.179531, 1.443811, -0.263943)",
        "(0.180583, 1.433302, -0.261461)",
        "(0.180983, 1.427804, -0.259464)",
        "(0.181682, 1.416533, -0.254386)",
        "(0.182372, 1.405198, -0.247801)",
        "(0.183133, 1.394072, -0.239826)",
        "(0.183702, 1.382998, -0.230316)",
        "(0.183846, 1.377511, -0.224942)",
        "(0.184189, 1.367002, -0.213480)",
        "(0.184457, 1.357323, -0.200963)",
        "(0.184971, 1.348600, -0.187143)",
        "(0.185606, 1.340661, -0.172284)",
        "(0.185835, 1.337099, -0.164559)",
        "(0.186395, 1.331019, -0.149130)",
        "(0.187226, 1.326942, -0.133404)",
        "(0.188121, 1.323912, -0.117830)",
        "(0.189266, 1.323089, -0.102818)",
        "(0.190041, 1.323595, -0.095710)",
        "(0.191702, 1.326207, -0.082646)",
        "(0.193200, 1.331285, -0.071370)",
        "(0.194519, 1.338493, -0.061518)",
        "(0.195692, 1.347236, -0.052973)",
        "(0.196145, 1.352272, -0.049344)",
        "(0.196753, 1.363356, -0.042925)",
        "(0.197222, 1.375934, -0.037839)",
        "(0.197929, 1.389633, -0.033959)",
        "(0.198435, 1.403940, -0.030987)",
        "(0.198610, 1.411313, -0.029871)",
        "(0.198925, 1.426281, -0.028097)",
        "(0.199237, 1.441376, -0.027143)",
        "(0.200083, 1.456416, -0.027555)",
        "(0.200936, 1.471420, -0.029343)",
        "(0.201262, 1.478804, -0.030880)",
        "(0.201551, 1.493084, -0.034850)",
        "(0.201461, 1.506452, -0.039911)",
        "(0.201063, 1.519192, -0.045804)",
        "(0.200901, 1.525093, -0.049372)",
        "(0.200611, 1.536435, -0.057131)",
        "(0.200190, 1.546386, -0.066432)",
        "(0.199692, 1.555235, -0.076468)",
        "(0.198973, 1.562391, -0.087285)",
        "(0.198597, 1.567826, -0.098556)",
        "(0.198444, 1.569866, -0.104379)",
        "(0.197960, 1.572932, -0.116225)",
        "(0.197359, 1.574676, -0.128567)",
        "(0.196423, 1.574997, -0.141322)",
        "(0.195447, 1.573971, -0.154495)",
        "(0.194963, 1.572927, -0.161209)",
        "(0.194159, 1.570307, -0.174752)",
        "(0.193524, 1.566611, -0.188308)",
        "(0.193025, 1.561960, -0.201676)",
        "(0.192570, 1.556279, -0.214575)",
        "(0.192392, 1.552900, -0.220798)",
        "(0.192276, 1.545304, -0.232898)",
        "(0.192406, 1.536271, -0.244433)",
        "(0.192722, 1.525740, -0.255288)",
        "(0.192800, 1.514156, -0.265531)",
        "(0.192840, 1.507969, -0.270296)",
        "(0.193121, 1.495134, -0.279065)",
        "(0.193574, 1.481969, -0.286480)",
        "(0.194128, 1.468830, -0.292300)",
        "(0.194287, 1.455436, -0.296371)",
        "(0.194332, 1.448726, -0.297608)",
        "(0.194455, 1.435694, -0.298902)",
        "(0.194607, 1.423470, -0.298239)",
        "(0.194711, 1.411930, -0.295494)",
        "(0.194891, 1.401072, -0.290735)",
        "(0.194813, 1.395877, -0.287546)",
        "(0.194221, 1.385587, -0.279816)",
        "(0.193076, 1.375181, -0.269379)",
        "(0.191710, 1.366304, -0.258314)",
        "(0.190690, 1.358612, -0.246106)",
        "(0.190032, 1.355080, -0.239604)",
        "(0.188866, 1.348246, -0.225563)",
        "(0.187988, 1.342278, -0.210240)",
        "(0.187134, 1.337467, -0.194014)",
        "(0.186328, 1.334271, -0.177489)",
        "(0.186192, 1.333469, -0.169041)",
        "(0.186320, 1.332667, -0.151725)",
        "(0.186572, 1.333174, -0.134444)",
        "(0.187304, 1.335450, -0.117728)",
        "(0.188643, 1.339331, -0.101738)",
        "(0.189493, 1.341841, -0.094173)",
        "(0.191103, 1.347726, -0.079941)",
        "(0.192447, 1.355307, -0.067092)",
        "(0.193693, 1.364923, -0.056004)",
        "(0.194921, 1.375959, -0.046353)",
        "(0.195667, 1.381946, -0.042124)",
        "(0.196990, 1.394449, -0.034476)",
        "(0.198171, 1.407742, -0.027959)",
        "(0.199350, 1.421492, -0.022564)",
        "(0.200877, 1.435363, -0.018350)",
        "(0.201480, 1.442212, -0.016718)",
        "(0.202576, 1.455521, -0.014172)",
        "(0.203523, 1.468429, -0.012990)",
        "(0.204027, 1.480829, -0.013083)",
        "(0.204156, 1.492589, -0.014448)",
        "(0.204076, 1.498103, -0.015697)",
        "(0.203209, 1.508496, -0.019025)",
        "(0.201356, 1.517713, -0.023576)",
        "(0.198436, 1.525632, -0.029203)",
        "(0.196196, 1.532046, -0.036558)",
        "(0.195427, 1.534945, -0.040741)",
        "(0.193949, 1.539929, -0.050251)",
        "(0.191996, 1.544249, -0.060626)",
        "(0.190349, 1.547971, -0.071911)",
        "(0.189666, 1.549682, -0.077911)",
        "(0.188688, 1.552948, -0.090465)",
        "(0.188361, 1.555560, -0.103978)",
        "(0.188141, 1.557514, -0.118066)",
        "(0.188260, 1.558837, -0.133007)",
        "(0.188405, 1.559297, -0.140697)",
        "(0.188825, 1.559831, -0.156261)",
        "(0.189347, 1.559528, -0.171918)",
        "(0.189643, 1.558308, -0.187387)",
        "(0.190189, 1.556269, -0.202622)",
        "(0.191233, 1.553450, -0.217554)",
        "(0.192007, 1.551603, -0.224767)",
        "(0.193659, 1.547026, -0.238612)",
        "(0.195228, 1.541230, -0.251700)",
        "(0.197043, 1.534095, -0.264086)",
        "(0.199312, 1.525523, -0.275767)",
        "(0.200556, 1.520531, -0.281280)",
        "(0.202900, 1.509853, -0.291640)",
        "(0.204667, 1.497768, -0.300629)",
        "(0.206206, 1.484618, -0.308202)",
        "(0.207684, 1.471193, -0.314074)",
        "(0.208307, 1.464442, -0.316207)",
        "(0.209326, 1.450879, -0.319147)",
        "(0.209986, 1.437423, -0.319798)",
        "(0.209776, 1.424537, -0.318304)",
        "(0.209093, 1.412171, -0.314647)",
        "(0.208521, 1.406314, -0.311942)",
        "(0.206883, 1.395133, -0.305205)",
        "(0.204242, 1.384721, -0.296178)",
        "(0.200746, 1.375134, -0.284911)",
        "(0.197005, 1.366709, -0.271589)",
        "(0.195066, 1.363025, -0.264099)",
        "(0.191303, 1.356489, -0.247956)",
        "(0.187987, 1.351382, -0.230164)",
        "(0.185025, 1.347768, -0.211322)",
        "(0.182511, 1.345889, -0.192369)",
        "(0.181409, 1.345623, -0.182898)",
        "(0.180077, 1.347123, -0.163689)",
        "(0.179090, 1.349830, -0.144639)",
        "(0.178885, 1.354769, -0.126225)",
        "(0.179540, 1.361146, -0.108371)",
        "(0.180393, 1.365145, -0.099904)",
        "(0.181688, 1.373471, -0.084194)",
        "(0.183262, 1.383670, -0.070747)",
        "(0.185152, 1.395565, -0.059364)",
        "(0.187193, 1.408699, -0.050019)",
        "(0.188246, 1.415732, -0.046171)",
        "(0.190277, 1.430240, -0.039726)",
        "(0.192335, 1.445392, -0.035101)",
        "(0.194513, 1.460851, -0.032134)",
        "(0.196260, 1.476014, -0.030278)",
        "(0.196890, 1.483321, -0.029716)",
        "(0.198159, 1.497491, -0.029235)",
        "(0.199686, 1.510749, -0.030522)",
        "(0.200799, 1.523374, -0.033021)",
        "(0.201107, 1.534747, -0.037484)",
        "(0.200970, 1.540282, -0.039897)",
        "(0.199823, 1.550252, -0.046822)",
        "(0.198024, 1.559298, -0.055150)",
        "(0.195426, 1.566752, -0.065515)",
        "(0.192715, 1.572900, -0.076993)",
        "(0.191432, 1.575371, -0.083271)",
        "(0.188804, 1.579597, -0.096327)",
        "(0.186445, 1.582188, -0.110254)",
        "(0.184361, 1.583405, -0.124806)",
        "(0.182560, 1.583458, -0.139767)",
        "(0.181778, 1.583009, -0.147390)",
        "(0.180172, 1.581383, -0.162632)",
        "(0.178759, 1.578743, -0.177947)",
        "(0.177755, 1.575350, -0.193368)",
        "(0.177509, 1.573408, -0.201058)",
        "(0.177316, 1.569160, -0.216220)",
        "(0.177888, 1.563960, -0.230593)",
        "(0.179086, 1.557734, -0.243769)",
        "(0.180486, 1.550456, -0.255581)",
        "(0.181806, 1.542196, -0.265971)",
        "(0.182524, 1.537866, -0.270786)",
        "(0.184192, 1.528474, -0.279167)",
        "(0.186229, 1.517922, -0.285964)",
        "(0.188192, 1.506487, -0.291205)",
        "(0.188885, 1.494394, -0.295029)",
        "(0.188887, 1.488082, -0.296363)",
        "(0.189003, 1.475093, -0.298140)",
        "(0.189050, 1.461626, -0.298406)",
        "(0.188605, 1.447799, -0.297180)",
        "(0.188175, 1.440763, -0.296000)",
        "(0.187239, 1.426729, -0.292866)",
        "(0.186275, 1.412983, -0.288555)",
        "(0.185485, 1.399850, -0.283115)",
        "(0.184865, 1.387425, -0.276370)",
        "(0.183940, 1.375766, -0.268091)",
        "(0.183434, 1.370139, -0.263569)",
        "(0.182341, 1.359796, -0.253136)",
        "(0.181389, 1.351048, -0.241976)",
        "(0.180266, 1.343386, -0.229353)",
        "(0.178834, 1.336421, -0.215766)",
        "(0.178014, 1.333260, -0.208805)",
        "(0.176182, 1.327949, -0.194612)",
        "(0.174317, 1.324061, -0.180266)",
        "(0.172675, 1.322021, -0.166170)",
        "(0.171973, 1.321843, -0.159329)",
        "(0.170704, 1.322639, -0.145790)",
        "(0.169721, 1.324957, -0.132379)",
        "(0.168931, 1.329104, -0.119413)",
        "(0.168340, 1.335281, -0.107063)",
        "(0.168118, 1.339242, -0.101068)",
        "(0.167666, 1.348504, -0.089364)",
        "(0.167716, 1.359576, -0.078014)",
        "(0.168162, 1.371742, -0.066975)",
        "(0.168994, 1.384637, -0.056363)",
        "(0.170758, 1.398531, -0.046622)",
        "(0.171894, 1.405663, -0.042097)",
        "(0.174650, 1.420343, -0.034046)",
        "(0.177776, 1.435214, -0.027326)",
        "(0.180748, 1.450013, -0.022061)",
        "(0.182301, 1.457398, -0.020123)",
        "(0.185312, 1.471905, -0.017245)",
        "(0.187822, 1.485886, -0.015992)",
        "(0.189968, 1.499495, -0.016596)",
        "(0.191834, 1.512494, -0.018878)",
        "(0.192489, 1.518738, -0.020699)",
        "(0.193553, 1.530738, -0.025446)",
        "(0.194322, 1.541670, -0.031717)",
        "(0.194487, 1.551217, -0.039107)",
        "(0.193906, 1.559345, -0.047511)",
        "(0.193012, 1.565971, -0.057094)",
        "(0.192487, 1.568934, -0.062151)",
        "(0.191280, 1.573811, -0.073086)",
        "(0.189839, 1.577466, -0.084914)",
        "(0.188438, 1.579959, -0.097603)",
        "(0.187878, 1.580680, -0.104293)",
        "(0.186893, 1.581304, -0.118133)",
        "(0.186417, 1.580771, -0.132661)",
        "(0.185901, 1.579098, -0.147620)",
        "(0.185404, 1.576369, -0.162944)",
        "(0.185338, 1.574590, -0.170713)",
        "(0.185305, 1.570342, -0.186176)",
        "(0.185573, 1.565092, -0.201472)",
        "(0.186015, 1.558947, -0.216499)",
        "(0.186944, 1.551661, -0.230890)",
        "(0.187527, 1.547689, -0.237808)",
        "(0.188954, 1.538880, -0.250891)",
        "(0.190552, 1.528933, -0.262889)",
        "(0.191893, 1.517967, -0.273781)",
        "(0.192532, 1.511993, -0.278266)",
        "(0.193549, 1.500129, -0.286872)",
        "(0.194059, 1.487319, -0.293721)",
        "(0.194005, 1.473630, -0.298921)",
        "(0.193378, 1.459353, -0.302743)",
        "(0.191750, 1.444579, -0.304710)",
        "(0.190818, 1.437133, -0.305282)",
        "(0.188346, 1.422028, -0.305198)",
        "(0.185687, 1.407238, -0.303138)",
        "(0.183366, 1.393514, -0.298803)",
        "(0.181225, 1.381328, -0.292434)",
        "(0.179440, 1.371033, -0.283648)",
        "(0.178664, 1.366392, -0.278633)",
        "(0.177432, 1.358567, -0.266701)",
        "(0.176474, 1.352275, -0.252873)",
        "(0.175501, 1.347299, -0.237614)",
        "(0.174843, 1.343566, -0.221211)",
        "(0.174613, 1.342261, -0.212649)",
        "(0.174394, 1.340358, -0.195059)",
        "(0.174127, 1.339508, -0.177021)",
        "(0.174086, 1.339848, -0.158896)",
        "(0.174475, 1.341134, -0.140625)",
        "(0.174803, 1.342087, -0.131440)",
        "(0.175456, 1.344458, -0.113533)",
        "(0.176538, 1.348312, -0.096718)",
        "(0.178302, 1.353243, -0.080883)",
        "(0.180740, 1.358836, -0.066391)",
        "(0.182010, 1.362147, -0.060010)",
        "(0.184845, 1.370180, -0.048983)",
        "(0.187895, 1.380631, -0.040622)",
        "(0.190830, 1.393014, -0.034704)",
        "(0.193300, 1.406372, -0.030578)",
        "(0.194348, 1.413264, -0.028874)",
        "(0.196469, 1.427582, -0.026528)",
        "(0.198646, 1.441835, -0.024756)",
        "(0.200618, 1.455794, -0.023412)",
        "(0.202255, 1.469367, -0.022321)",
        "(0.203035, 1.475992, -0.021850)",
        "(0.204724, 1.488499, -0.021171)",
        "(0.206226, 1.500242, -0.020736)",
        "(0.207617, 1.510826, -0.020961)",
        "(0.208542, 1.520878, -0.021967)",
        "(0.208699, 1.525499, -0.023092)",
        "(0.208789, 1.534565, -0.025824)",
        "(0.208579, 1.542967, -0.030155)",
        "(0.208366, 1.550943, -0.035611)",
        "(0.208135, 1.557935, -0.042626)",
        "(0.207864, 1.561104, -0.046353)",
        "(0.207320, 1.566502, -0.054706)",
        "(0.206770, 1.571050, -0.064179)",
        "(0.206158, 1.574500, -0.074610)",
        "(0.205324, 1.576830, -0.085892)",
        "(0.204846, 1.577512, -0.091826)",
        "(0.203607, 1.578349, -0.104022)",
        "(0.201884, 1.578177, -0.116823)",
        "(0.200054, 1.577173, -0.130376)",
        "(0.198210, 1.575147, -0.144436)",
        "(0.197210, 1.573871, -0.151498)",
        "(0.195041, 1.570464, -0.165814)",
        "(0.192851, 1.566267, -0.180265)",
        "(0.191029, 1.561158, -0.194653)",
        "(0.189407, 1.555016, -0.208846)",
        "(0.188710, 1.551611, -0.215838)",
        "(0.187440, 1.544323, -0.229567)",
        "(0.186505, 1.536279, -0.242839)",
        "(0.186046, 1.527464, -0.255555)",
        "(0.185976, 1.517888, -0.267554)",
        "(0.185995, 1.512846, -0.273306)",
        "(0.186236, 1.502145, -0.284086)",
        "(0.186680, 1.491146, -0.293744)",
        "(0.187113, 1.479593, -0.301817)",
        "(0.187296, 1.473532, -0.305139)",
        "(0.187779, 1.461329, -0.310607)",
        "(0.188207, 1.448901, -0.314200)",
        "(0.188269, 1.436195, -0.315762)",
        "(0.187830, 1.423243, -0.315398)",
        "(0.187318, 1.416248, -0.314260)",
        "(0.186080, 1.403620, -0.311164)",
        "(0.184619, 1.390962, -0.306155)",
        "(0.182731, 1.378541, -0.299383)",
        "(0.180476, 1.366410, -0.290821)",
        "(0.177547, 1.354675, -0.280542)",
        "(0.176073, 1.349107, -0.275060)",
        "(0.173137, 1.338864, -0.263112)",
        "(0.170461, 1.329821, -0.250144)",
        "(0.168007, 1.321954, -0.236287)",
        "(0.166011, 1.315529, -0.221639)",
        "(0.165176, 1.312736, -0.214203)",
        "(0.164099, 1.308265, -0.198882)",
        "(0.163452, 1.305112, -0.183367)",
        "(0.163414, 1.303202, -0.167542)",
        "(0.163514, 1.302431, -0.159645)",
        "(0.163814, 1.301626, -0.144253)",
        "(0.164264, 1.302054, -0.129403)",
        "(0.165076, 1.303699, -0.114910)",
        "(0.166115, 1.306662, -0.101064)",
        "(0.166647, 1.308909, -0.094640)",
        "(0.167781, 1.314647, -0.082593)",
        "(0.168954, 1.321795, -0.071387)",
        "(0.170195, 1.330291, -0.061233)",
        "(0.171617, 1.340066, -0.052325)",
        "(0.173302, 1.351260, -0.044692)",
        "(0.174136, 1.357048, -0.041141)",
        "(0.175849, 1.369215, -0.035136)",
        "(0.177438, 1.381713, -0.030458)",
        "(0.178652, 1.394381, -0.026790)",
        "(0.179171, 1.400837, -0.025351)",
        "(0.180149, 1.413956, -0.023006)",
        "(0.181208, 1.427272, -0.021442)",
        "(0.182153, 1.440582, -0.020497)",
        "(0.183228, 1.453513, -0.020048)",
        "(0.183652, 1.459799, -0.019996)",
        "(0.184151, 1.472087, -0.020242)",
        "(0.184341, 1.484207, -0.021488)",
        "(0.184380, 1.496193, -0.023946)",
        "(0.184651, 1.507625, -0.027631)",
        "(0.184645, 1.513091, -0.029689)",
        "(0.184330, 1.523422, -0.034657)",
        "(0.184043, 1.533172, -0.040917)",
        "(0.183837, 1.542192, -0.048385)",
        "(0.183495, 1.550089, -0.057019)",
        "(0.183119, 1.553763, -0.061591)",
        "(0.182222, 1.560297, -0.071572)",
        "(0.181277, 1.565685, -0.082376)",
        "(0.180313, 1.569579, -0.093713)",
        "(0.179318, 1.571914, -0.105740)",
        "(0.178686, 1.572724, -0.111969)",
        "(0.177419, 1.573466, -0.125145)",
        "(0.176216, 1.573230, -0.138956)",
        "(0.175326, 1.571926, -0.153137)",
        "(0.174374, 1.569370, -0.167476)",
        "(0.173957, 1.567645, -0.174547)",
        "(0.173455, 1.563593, -0.188405)",
        "(0.173333, 1.558721, -0.201735)",
        "(0.173709, 1.553031, -0.214130)",
        "(0.174223, 1.546321, -0.225219)",
        "(0.174439, 1.542575, -0.230359)",
        "(0.174990, 1.534281, -0.239811)",
        "(0.175546, 1.525237, -0.248628)",
        "(0.176070, 1.515542, -0.256714)",
        "(0.176500, 1.504881, -0.263985)",
        "(0.176698, 1.499239, -0.267272)",
        "(0.177163, 1.487821, -0.273210)",
        "(0.178227, 1.476385, -0.277679)",
        "(0.179601, 1.464852, -0.280163)",
        "(0.180598, 1.452906, -0.280494)",
        "(0.180819, 1.446676, -0.279823)",
        "(0.181072, 1.434173, -0.277740)",
        "(0.181503, 1.422051, -0.274912)",
        "(0.182006, 1.410182, -0.271416)",
        "(0.181999, 1.398856, -0.266719)",
        "(0.181861, 1.393188, -0.264100)",
        "(0.181080, 1.381931, -0.258041)",
        "(0.179687, 1.371120, -0.250467)",
        "(0.178165, 1.361112, -0.241780)",
        "(0.176454, 1.351749, -0.231550)",
        "(0.175685, 1.347261, -0.225930)",
        "(0.174110, 1.339002, -0.213552)",
        "(0.172682, 1.332064, -0.200142)",
        "(0.171717, 1.326831, -0.186032)",
        "(0.171205, 1.322951, -0.170937)",
        "(0.170972, 1.321288, -0.163287)",
        "(0.170756, 1.319035, -0.147785)",
        "(0.171017, 1.318182, -0.132350)",
        "(0.171835, 1.318791, -0.117247)",
        "(0.173359, 1.320591, -0.102641)",
        "(0.174237, 1.321777, -0.095556)",
        "(0.176352, 1.324834, -0.082131)",
        "(0.178399, 1.328379, -0.069890)",
        "(0.180296, 1.333097, -0.059718)",
        "(0.182205, 1.338859, -0.050945)",
        "(0.183162, 1.342545, -0.047578)",
        "(0.185135, 1.350387, -0.041285)",
        "(0.187122, 1.359580, -0.036491)",
        "(0.188828, 1.370259, -0.032652)",
        "(0.190509, 1.381897, -0.029237)",
        "(0.191436, 1.387992, -0.027705)",
        "(0.193492, 1.400706, -0.025169)",
        "(0.195683, 1.413710, -0.023248)",
        "(0.197611, 1.426587, -0.021955)",
        "(0.199207, 1.438925, -0.021415)",
        "(0.199840, 1.444941, -0.021415)",
        "(0.200688, 1.456686, -0.022466)",
        "(0.200745, 1.468200, -0.025000)",
        "(0.200067, 1.479239, -0.029318)",
        "(0.199094, 1.489631, -0.034271)",
        "(0.198267, 1.494371, -0.037249)",
        "(0.196243, 1.503231, -0.043893)",
        "(0.194273, 1.511103, -0.051741)",
        "(0.192095, 1.517824, -0.060637)",
        "(0.189647, 1.523324, -0.070463)",
        "(0.188315, 1.525770, -0.075646)",
        "(0.185701, 1.529797, -0.086930)",
        "(0.183452, 1.532754, -0.099251)",
        "(0.181419, 1.534524, -0.112201)",
        "(0.179229, 1.535186, -0.125549)",
        "(0.178242, 1.535021, -0.132466)",
        "(0.176550, 1.534090, -0.146717)",
        "(0.175412, 1.532201, -0.161440)",
        "(0.174719, 1.529312, -0.176406)",
        "(0.174167, 1.525177, -0.191185)",
        "(0.173827, 1.522755, -0.198506)",
        "(0.173449, 1.517061, -0.212978)",
        "(0.173730, 1.510602, -0.226995)",
        "(0.174434, 1.502824, -0.240558)",
        "(0.175146, 1.494620, -0.252469)",
        "(0.175794, 1.485508, -0.263032)",
        "(0.176124, 1.480725, -0.268107)",
        "(0.177166, 1.470727, -0.277440)",
        "(0.178600, 1.460229, -0.285807)",
        "(0.180260, 1.449224, -0.292777)",
        "(0.181111, 1.443483, -0.295579)",
        "(0.182687, 1.431691, -0.300187)",
        "(0.184237, 1.419607, -0.303528)",
        "(0.185779, 1.407665, -0.305838)",
        "(0.187149, 1.395863, -0.306793)",
        "(0.187752, 1.389929, -0.306891)",
        "(0.188741, 1.378106, -0.305932)",
        "(0.189422, 1.366535, -0.303716)",
        "(0.189750, 1.355275, -0.300189)",
        "(0.189930, 1.344715, -0.295120)",
        "(0.189930, 1.335015, -0.287916)",
        "(0.189920, 1.330354, -0.283677)",
        "(0.189397, 1.321676, -0.273841)",
        "(0.188596, 1.313880, -0.262399)",
        "(0.187764, 1.307278, -0.249533)",
        "(0.187354, 1.304344, -0.242385)",
        "(0.186555, 1.299065, -0.227320)",
        "(0.185582, 1.294686, -0.211376)",
        "(0.184834, 1.291458, -0.194664)",
        "(0.184330, 1.289236, -0.177057)",
        "(0.183944, 1.288002, -0.159156)",
        "(0.183852, 1.287932, -0.150268)",
        "(0.184099, 1.288932, -0.132642)",
        "(0.184988, 1.291211, -0.115053)",
        "(0.186419, 1.294815, -0.098153)",
        "(0.187197, 1.296983, -0.090009)",
        "(0.189189, 1.302530, -0.074571)",
        "(0.191534, 1.309225, -0.060476)",
        "(0.193876, 1.317061, -0.048105)",
        "(0.196410, 1.326372, -0.037456)",
        "(0.197801, 1.331234, -0.032478)",
        "(0.201038, 1.341933, -0.024268)",
        "(0.203851, 1.353080, -0.017280)",
        "(0.206401, 1.365022, -0.012057)",
        "(0.208632, 1.377638, -0.008422)",
        "(0.209534, 1.384155, -0.007033)",
        "(0.210687, 1.397429, -0.005160)",
        "(0.211178, 1.410665, -0.003847)",
        "(0.211564, 1.423646, -0.003165)",
        "(0.212206, 1.436154, -0.003392)",
        "(0.212794, 1.447911, -0.004331)",
        "(0.212986, 1.453601, -0.004984)",
        "(0.212720, 1.464585, -0.006821)",
        "(0.212008, 1.475213, -0.009735)",
        "(0.211597, 1.485434, -0.014250)",
        "(0.210845, 1.494879, -0.019836)",
        "(0.210449, 1.499473, -0.022811)",
        "(0.209426, 1.508101, -0.029558)",
        "(0.208168, 1.516001, -0.037308)",
        "(0.206986, 1.523213, -0.046021)",
        "(0.205691, 1.529513, -0.055345)",
        "(0.204959, 1.532308, -0.060257)",
        "(0.203681, 1.537520, -0.070424)",
        "(0.203059, 1.542185, -0.081164)",
        "(0.202544, 1.545999, -0.091967)",
        "(0.202127, 1.548988, -0.102923)",
        "(0.202070, 1.550183, -0.108492)",
        "(0.202082, 1.551904, -0.119680)",
        "(0.201969, 1.552639, -0.130903)",
        "(0.201655, 1.552744, -0.142040)",
        "(0.201651, 1.552622, -0.147551)",
        "(0.202028, 1.551905, -0.158322)",
        "(0.202672, 1.550156, -0.168609)",
        "(0.203578, 1.548384, -0.178606)",
        "(0.204323, 1.546111, -0.187877)",
        "(0.204653, 1.544142, -0.192006)",
        "(0.204753, 1.540176, -0.199760)",
        "(0.205353, 1.535483, -0.207660)",
        "(0.206051, 1.529823, -0.215305)",
        "(0.206328, 1.523346, -0.223128)",
        "(0.206097, 1.515240, -0.231537)",
        "(0.205957, 1.510851, -0.235941)",
        "(0.205616, 1.501191, -0.245320)",
        "(0.204919, 1.490641, -0.255478)",
        "(0.204398, 1.479075, -0.265770)",
        "(0.204230, 1.466618, -0.275520)",
        "(0.204073, 1.460127, -0.280073)",
        "(0.203753, 1.446490, -0.288261)",
        "(0.203744, 1.432599, -0.294840)",
        "(0.204514, 1.418893, -0.299533)",
        "(0.206123, 1.405861, -0.302245)",
        "(0.206765, 1.399542, -0.303229)",
        "(0.207595, 1.387548, -0.303883)",
        "(0.207997, 1.376360, -0.302777)",
        "(0.208041, 1.366140, -0.299265)",
        "(0.208039, 1.356718, -0.294031)",
        "(0.207739, 1.352451, -0.290806)",
        "(0.206506, 1.344862, -0.282960)",
        "(0.204967, 1.338430, -0.273346)",
        "(0.203110, 1.333153, -0.261596)",
        "(0.202004, 1.330933, -0.255025)",
        "(0.199981, 1.326715, -0.241381)",
        "(0.198071, 1.323095, -0.226558)",
        "(0.196355, 1.320068, -0.210407)",
        "(0.194857, 1.317785, -0.193933)",
        "(0.194240, 1.316937, -0.185685)",
        "(0.193308, 1.315964, -0.168829)",
        "(0.192664, 1.315838, -0.151748)",
        "(0.192355, 1.316571, -0.134786)",
        "(0.192456, 1.318600, -0.118508)",
        "(0.192903, 1.322234, -0.103104)",
        "(0.193259, 1.324292, -0.095671)",
        "(0.194026, 1.329381, -0.081900)",
        "(0.194855, 1.335779, -0.069605)",
        "(0.195728, 1.343163, -0.058681)",
        "(0.196494, 1.351417, -0.049482)",
        "(0.196755, 1.355850, -0.045384)",
        "(0.197094, 1.365523, -0.038585)",
        "(0.197231, 1.375751, -0.033189)",
        "(0.196933, 1.385993, -0.028728)",
        "(0.196407, 1.396467, -0.025186)",
        "(0.196190, 1.401813, -0.023843)",
        "(0.195779, 1.412485, -0.021632)",
        "(0.195483, 1.423166, -0.020260)",
        "(0.194834, 1.433737, -0.019727)",
        "(0.194033, 1.444524, -0.020434)",
        "(0.193627, 1.449935, -0.021013)",
        "(0.192708, 1.460510, -0.022852)",
        "(0.191873, 1.470882, -0.025727)",
        "(0.190863, 1.481129, -0.029872)",
        "(0.189843, 1.491606, -0.035680)",
        "(0.189265, 1.496999, -0.039166)",
        "(0.188011, 1.506218, -0.046185)",
        "(0.186601, 1.514746, -0.053894)",
        "(0.185589, 1.523001, -0.062570)",
        "(0.185027, 1.530754, -0.072154)",
        "(0.184716, 1.534300, -0.077002)",
        "(0.183952, 1.540349, -0.087083)",
        "(0.182915, 1.545391, -0.097828)",
        "(0.182117, 1.549518, -0.109367)",
        "(0.181638, 1.552494, -0.121534)",
        "(0.181385, 1.553591, -0.127672)",
        "(0.180981, 1.554739, -0.140254)",
        "(0.180941, 1.554796, -0.153210)",
        "(0.181001, 1.554092, -0.166728)",
        "(0.181464, 1.552657, -0.180459)",
        "(0.181824, 1.551722, -0.187232)",
        "(0.182634, 1.549055, -0.200448)",
        "(0.183603, 1.545316, -0.213237)",
        "(0.184965, 1.541079, -0.225739)",
        "(0.185777, 1.538639, -0.231728)",
        "(0.187313, 1.533042, -0.242984)",
        "(0.188755, 1.526381, -0.253012)",
        "(0.189977, 1.518302, -0.261518)",
        "(0.191069, 1.509372, -0.269159)",
        "(0.191530, 1.504614, -0.272733)",
        "(0.192308, 1.494493, -0.279213)",
        "(0.193186, 1.483625, -0.285023)",
        "(0.194250, 1.472170, -0.289920)",
        "(0.194932, 1.460527, -0.293791)",
        "(0.195592, 1.448445, -0.296311)",
        "(0.195999, 1.442340, -0.297269)",
        "(0.196868, 1.430247, -0.298469)",
        "(0.197681, 1.418451, -0.298751)",
        "(0.198626, 1.406828, -0.297985)",
        "(0.199508, 1.395513, -0.296238)",
        "(0.199752, 1.389990, -0.294831)",
        "(0.199863, 1.379003, -0.291204)",
        "(0.199664, 1.368178, -0.286369)",
        "(0.199503, 1.357604, -0.280410)",
        "(0.198821, 1.347867, -0.273116)",
        "(0.198366, 1.343208, -0.269271)",
        "(0.197571, 1.334716, -0.260482)",
        "(0.196900, 1.327300, -0.250388)",
        "(0.196249, 1.320685, -0.238901)",
        "(0.195357, 1.315313, -0.226967)",
        "(0.194930, 1.313039, -0.220997)",
        "(0.194236, 1.309549, -0.208567)",
        "(0.193555, 1.306817, -0.195197)",
        "(0.192879, 1.304862, -0.181184)",
        "(0.192358, 1.303943, -0.167483)",
        "(0.192262, 1.304170, -0.160689)",
        "(0.192428, 1.305364, -0.147046)",
        "(0.192683, 1.307462, -0.133492)",
        "(0.193213, 1.310562, -0.120343)",
        "(0.194183, 1.314697, -0.107727)",
        "(0.194706, 1.316955, -0.101576)",
        "(0.195922, 1.322022, -0.089689)",
        "(0.197221, 1.327948, -0.078614)",
        "(0.198705, 1.334733, -0.068383)",
        "(0.199524, 1.338441, -0.063596)",
        "(0.201209, 1.346267, -0.054694)",
        "(0.202915, 1.354935, -0.046972)",
        "(0.204732, 1.364275, -0.040313)",
        "(0.206427, 1.373996, -0.034532)",
        "(0.208002, 1.384364, -0.030039)",
        "(0.208698, 1.389667, -0.028068)",
        "(0.210110, 1.400524, -0.024858)",
        "(0.211408, 1.411510, -0.022300)",
        "(0.212402, 1.422613, -0.020356)",
        "(0.213252, 1.433641, -0.019144)",
        "(0.213582, 1.439091, -0.018748)",
        "(0.213896, 1.449935, -0.018702)",
        "(0.213800, 1.460843, -0.019845)",
        "(0.213429, 1.471790, -0.022259)",
        "(0.213168, 1.477194, -0.023902)",
        "(0.212203, 1.487584, -0.027608)",
        "(0.210690, 1.497491, -0.032669)",
        "(0.209144, 1.507067, -0.038535)",
        "(0.207680, 1.515618, -0.045564)",
        "(0.206847, 1.519801, -0.049365)",
        "(0.205222, 1.527853, -0.058050)",
        "(0.203905, 1.535307, -0.067732)",
        "(0.202700, 1.541588, -0.077907)",
        "(0.201423, 1.546635, -0.088608)",
        "(0.200927, 1.548999, -0.094314)",
        "(0.200452, 1.553305, -0.106137)",
        "(0.199984, 1.556372, -0.118465)",
        "(0.199405, 1.558457, -0.130926)",
        "(0.199231, 1.559050, -0.143705)",
        "(0.199179, 1.559088, -0.150154)",
        "(0.199329, 1.558323, -0.163024)",
        "(0.199458, 1.556436, -0.175569)",
        "(0.199763, 1.553075, -0.187836)",
        "(0.200325, 1.548827, -0.199970)",
        "(0.201028, 1.543238, -0.211743)",
        "(0.201331, 1.540115, -0.217473)",
        "(0.201903, 1.532554, -0.228431)",
        "(0.202451, 1.524433, -0.239214)",
        "(0.203448, 1.515482, -0.249485)",
        "(0.204559, 1.505669, -0.259102)",
        "(0.205033, 1.500593, -0.263749)",
        "(0.205889, 1.490021, -0.272543)",
        "(0.206849, 1.478686, -0.280466)",
        "(0.208190, 1.467162, -0.287467)",
        "(0.209737, 1.455748, -0.293115)",
        "(0.210471, 1.449965, -0.295540)",
        "(0.211618, 1.437863, -0.299097)",
        "(0.212415, 1.425630, -0.301154)",
        "(0.213301, 1.413541, -0.301729)",
        "(0.214482, 1.401637, -0.300774)",
        "(0.215045, 1.395812, -0.299844)",
        "(0.215643, 1.384262, -0.296594)",
        "(0.215738, 1.372988, -0.291772)",
        "(0.215828, 1.362202, -0.285193)",
        "(0.215765, 1.356980, -0.281378)",
        "(0.215465, 1.346842, -0.273203)",
        "(0.214746, 1.337419, -0.263677)",
        "(0.213362, 1.328542, -0.253438)",
        "(0.211609, 1.320389, -0.242619)",
        "(0.210800, 1.316978, -0.236912)",
        "(0.209466, 1.311200, -0.225166)",
        "(0.207929, 1.306545, -0.212581)",
        "(0.206232, 1.303154, -0.199402)",
        "(0.204658, 1.301170, -0.186000)",
        "(0.203947, 1.300745, -0.179249)",
        "(0.202644, 1.300609, -0.165670)",
        "(0.201348, 1.301319, -0.152271)",
        "(0.199773, 1.303095, -0.139506)",
        "(0.198665, 1.306032, -0.126899)",
        "(0.198250, 1.307943, -0.120170)",
        "(0.197285, 1.311655, -0.108321)",
        "(0.196341, 1.316387, -0.097281)",
        "(0.195316, 1.322037, -0.086901)",
        "(0.194406, 1.328393, -0.077018)",
        "(0.193657, 1.335268, -0.067813)",
        "(0.193362, 1.339097, -0.063612)",
        "(0.192909, 1.347317, -0.055928)",
        "(0.192230, 1.356138, -0.049272)",
        "(0.191506, 1.365335, -0.043567)",
        "(0.190900, 1.375200, -0.038930)",
        "(0.190633, 1.380310, -0.036923)",
        "(0.190218, 1.391165, -0.033838)",
        "(0.190078, 1.402745, -0.031813)",
        "(0.190113, 1.414708, -0.030637)",
        "(0.190057, 1.426749, -0.029992)",
        "(0.190020, 1.432813, -0.029890)",
        "(0.190116, 1.445152, -0.030284)",
        "(0.190630, 1.457486, -0.031484)",
        "(0.191319, 1.469633, -0.033043)",
        "(0.191735, 1.475784, -0.034191)",
        "(0.192855, 1.488060, -0.036948)",
        "(0.194090, 1.499555, -0.039944)",
        "(0.195085, 1.510355, -0.043348)",
        "(0.196096, 1.520824, -0.047748)",
        "(0.196753, 1.526050, -0.050343)",
        "(0.198398, 1.536120, -0.056448)",
        "(0.199995, 1.545244, -0.063455)",
        "(0.201319, 1.553562, -0.071466)",
        "(0.202752, 1.560946, -0.080559)",
        "(0.204219, 1.566844, -0.090497)",
        "(0.204814, 1.569275, -0.095669)",
        "(0.205764, 1.573196, -0.106269)",
        "(0.206606, 1.575311, -0.117429)",
        "(0.207157, 1.575753, -0.129050)",
        "(0.207179, 1.574625, -0.141266)",
        "(0.207046, 1.573423, -0.147564)",
        "(0.206536, 1.570196, -0.160328)",
        "(0.205603, 1.565733, -0.173241)",
        "(0.204393, 1.560063, -0.186171)",
        "(0.203179, 1.553433, -0.198889)",
        "(0.202523, 1.549722, -0.205112)",
        "(0.201613, 1.541360, -0.217082)",
        "(0.200842, 1.531735, -0.228158)",
        "(0.199663, 1.521022, -0.238242)",
        "(0.198729, 1.509480, -0.247407)",
        "(0.198519, 1.503609, -0.251841)",
        "(0.198517, 1.491339, -0.260045)",
        "(0.198483, 1.478447, -0.267268)",
        "(0.198446, 1.464993, -0.273363)",
        "(0.198520, 1.451054, -0.278147)",
        "(0.198629, 1.444184, -0.280253)",
        "(0.199178, 1.430682, -0.283627)",
        "(0.200188, 1.417404, -0.285673)",
        "(0.200725, 1.403781, -0.285762)",
        "(0.200427, 1.390171, -0.283430)",
        "(0.200257, 1.383505, -0.281673)",
        "(0.199813, 1.370703, -0.276655)",
        "(0.199699, 1.358447, -0.269893)",
        "(0.199433, 1.346481, -0.261446)",
        "(0.198608, 1.335040, -0.251727)",
        "(0.198254, 1.329547, -0.246735)",
        "(0.197633, 1.319325, -0.236317)",
        "(0.197165, 1.310078, -0.225479)",
        "(0.196547, 1.301898, -0.214278)",
        "(0.195993, 1.294764, -0.202498)",
        "(0.195841, 1.291355, -0.196458)",
        "(0.195486, 1.285340, -0.184430)",
        "(0.195157, 1.280472, -0.172721)",
        "(0.194818, 1.276479, -0.160913)",
        "(0.194466, 1.273689, -0.149083)",
        "(0.194269, 1.273018, -0.143211)",
        "(0.193996, 1.272709, -0.131338)",
        "(0.193633, 1.273759, -0.119693)",
        "(0.193229, 1.276859, -0.108730)",
        "(0.193073, 1.278742, -0.103396)",
        "(0.192819, 1.284462, -0.093336)",
        "(0.192616, 1.291414, -0.083948)",
        "(0.192409, 1.299882, -0.075497)",
        "(0.192444, 1.309730, -0.067899)",
        "(0.192567, 1.315082, -0.064443)",
        "(0.192720, 1.326170, -0.058221)",
        "(0.192616, 1.338021, -0.052921)",
        "(0.192517, 1.350591, -0.048395)",
        "(0.192622, 1.363672, -0.044599)",
        "(0.192667, 1.370249, -0.042915)",
        "(0.192580, 1.383893, -0.040236)",
        "(0.192672, 1.398073, -0.038255)",
        "(0.192881, 1.412139, -0.036692)",
        "(0.192963, 1.425940, -0.035437)",
        "(0.193149, 1.439620, -0.034820)",
        "(0.193229, 1.446421, -0.034808)",
        "(0.193527, 1.459838, -0.035755)",
        "(0.193779, 1.472902, -0.037596)",
        "(0.194023, 1.485288, -0.040980)",
        "(0.194103, 1.491360, -0.042808)",
        "(0.194403, 1.502805, -0.047821)",
        "(0.194485, 1.513657, -0.053735)",
        "(0.194471, 1.523508, -0.061153)",
        "(0.194548, 1.532341, -0.069691)",
        "(0.194515, 1.536452, -0.074308)",
        "(0.194373, 1.543734, -0.084354)",
        "(0.193823, 1.549792, -0.095347)",
        "(0.193255, 1.554473, -0.107310)",
        "(0.192784, 1.557627, -0.120048)",
        "(0.192561, 1.558843, -0.126521)",
        "(0.192092, 1.560110, -0.139852)",
        "(0.191855, 1.560092, -0.153688)",
        "(0.192024, 1.558710, -0.167841)",
        "(0.192355, 1.555811, -0.181996)",
        "(0.192306, 1.554081, -0.189045)",
        "(0.192216, 1.549544, -0.203037)",
        "(0.192582, 1.543461, -0.216635)",
        "(0.193189, 1.535592, -0.229430)",
        "(0.193290, 1.526086, -0.241010)",
        "(0.193112, 1.520982, -0.246524)",
        "(0.192801, 1.509892, -0.256907)",
        "(0.193216, 1.498132, -0.266378)",
        "(0.193594, 1.485536, -0.274927)",
        "(0.193618, 1.472094, -0.282385)",
        "(0.193600, 1.465250, -0.285891)",
        "(0.193664, 1.451180, -0.292224)",
        "(0.194009, 1.436943, -0.297711)",
        "(0.194548, 1.422633, -0.302251)",
        "(0.194959, 1.408422, -0.305905)",
        "(0.195069, 1.401370, -0.307371)",
        "(0.195245, 1.387421, -0.309155)",
        "(0.195704, 1.373942, -0.309456)",
        "(0.196275, 1.361009, -0.308229)",
        "(0.196128, 1.349641, -0.305670)",
        "(0.195961, 1.344173, -0.303986)",
        "(0.195550, 1.334014, -0.299244)",
        "(0.194879, 1.325057, -0.292701)",
        "(0.194071, 1.317633, -0.283924)",
        "(0.193163, 1.311393, -0.273612)",
        "(0.192638, 1.308566, -0.268009)",
        "(0.191351, 1.303745, -0.255747)",
        "(0.189995, 1.299762, -0.242260)",
        "(0.188303, 1.296375, -0.227421)",
        "(0.186479, 1.293505, -0.212034)",
        "(0.185679, 1.292314, -0.204260)",
        "(0.184122, 1.290381, -0.188524)",
        "(0.182638, 1.288950, -0.172780)",
        "(0.181131, 1.288499, -0.157659)",
        "(0.179772, 1.289223, -0.143112)",
        "(0.179187, 1.289902, -0.135902)",
        "(0.178098, 1.292287, -0.121709)",
        "(0.177499, 1.296507, -0.108367)",
        "(0.177251, 1.302848, -0.096186)",
        "(0.177325, 1.310531, -0.084861)",
        "(0.177475, 1.314757, -0.079516)",
        "(0.178228, 1.324018, -0.069813)",
        "(0.179391, 1.333947, -0.061341)",
        "(0.181216, 1.344340, -0.054081)",
        "(0.183144, 1.354987, -0.047696)",
        "(0.184049, 1.360531, -0.044833)",
        "(0.185966, 1.372350, -0.040050)",
        "(0.187789, 1.385226, -0.036807)",
        "(0.188951, 1.399029, -0.034642)",
        "(0.189700, 1.413699, -0.033596)",
        "(0.189984, 1.421165, -0.033435)",
        "(0.190359, 1.436352, -0.034139)",
        "(0.190473, 1.451551, -0.036287)",
        "(0.190131, 1.466411, -0.040164)",
        "(0.189360, 1.480745, -0.045463)",
        "(0.188918, 1.487633, -0.048559)",
        "(0.187993, 1.500504, -0.055934)",
        "(0.186875, 1.512421, -0.064850)",
        "(0.185494, 1.523078, -0.075051)",
        "(0.184158, 1.532251, -0.086785)",
        "(0.183468, 1.536605, -0.092864)",
        "(0.182768, 1.543647, -0.106690)",
        "(0.182493, 1.549185, -0.121419)",
        "(0.182076, 1.552914, -0.136907)",
        "(0.181777, 1.554634, -0.153260)",
        "(0.181765, 1.554730, -0.170270)",
        "(0.181733, 1.554183, -0.178976)",
        "(0.181749, 1.551585, -0.196778)",
        "(0.182028, 1.547141, -0.214501)",
        "(0.182416, 1.540631, -0.231810)",
        "(0.182738, 1.536880, -0.240305)",
        "(0.183800, 1.527846, -0.256768)",
        "(0.184862, 1.517215, -0.272348)",
        "(0.185228, 1.505004, -0.287045)",
        "(0.185555, 1.490952, -0.300358)",
        "(0.185930, 1.483523, -0.306525)",
        "(0.187087, 1.467901, -0.317523)",
        "(0.188905, 1.451997, -0.326891)",
        "(0.191193, 1.435784, -0.334487)",
        "(0.193504, 1.419304, -0.339847)",
        "(0.194759, 1.411152, -0.341919)",
        "(0.197271, 1.395302, -0.344576)",
        "(0.199742, 1.380132, -0.345493)",
        "(0.202240, 1.365884, -0.344503)",
        "(0.204209, 1.352439, -0.341229)",
        "(0.204991, 1.345894, -0.339085)",
        "(0.205924, 1.333722, -0.333206)",
        "(0.206247, 1.322797, -0.325126)",
        "(0.205706, 1.312749, -0.314674)",
        "(0.204369, 1.303584, -0.302203)",
        "(0.203462, 1.299545, -0.295334)",
        "(0.201580, 1.292104, -0.280862)",
        "(0.199078, 1.285729, -0.264249)",
        "(0.196290, 1.279742, -0.246482)",
        "(0.193480, 1.275123, -0.227609)",
        "(0.192276, 1.273057, -0.218125)",
        "(0.189944, 1.269721, -0.198823)",
        "(0.187661, 1.267274, -0.179614)",
        "(0.185703, 1.266068, -0.160969)",
        "(0.184500, 1.266702, -0.143246)",
        "(0.183545, 1.269348, -0.127014)",
        "(0.183045, 1.271303, -0.119376)",
        "(0.181911, 1.276995, -0.105572)",
        "(0.180574, 1.284604, -0.093479)",
        "(0.179010, 1.294043, -0.083054)",
        "(0.178114, 1.299168, -0.078193)",
        "(0.176145, 1.311046, -0.069768)",
        "(0.174273, 1.324854, -0.062784)",
        "(0.172831, 1.340114, -0.056855)",
        "(0.171530, 1.355935, -0.051487)",
        "(0.171052, 1.364084, -0.049130)",
        "(0.170366, 1.380949, -0.045249)",
        "(0.170381, 1.398170, -0.042062)",
        "(0.171421, 1.415358, -0.039957)",
        "(0.172638, 1.431952, -0.038440)",
        "(0.173441, 1.440004, -0.038247)",
        "(0.175079, 1.455872, -0.038730)",
        "(0.176900, 1.471267, -0.040912)",
        "(0.178889, 1.485605, -0.044606)",
        "(0.180309, 1.498641, -0.049365)",
        "(0.180833, 1.504685, -0.052313)",
        "(0.181376, 1.516035, -0.059065)",
        "(0.181562, 1.526328, -0.067347)",
        "(0.181394, 1.535535, -0.077080)",
        "(0.181076, 1.543517, -0.087932)",
        "(0.180703, 1.547088, -0.093641)",
        "(0.179437, 1.553169, -0.105887)",
        "(0.178007, 1.557935, -0.118982)",
        "(0.177157, 1.561321, -0.132843)",
        "(0.176620, 1.562922, -0.147328)",
        "(0.176350, 1.563344, -0.154704)",
        "(0.175958, 1.563009, -0.169896)",
        "(0.175698, 1.561170, -0.185341)",
        "(0.175703, 1.557855, -0.200929)",
        "(0.175965, 1.552939, -0.216361)",
        "(0.176113, 1.550043, -0.223834)",
        "(0.176519, 1.542889, -0.238180)",
        "(0.176614, 1.533990, -0.251691)",
        "(0.176268, 1.523122, -0.264491)",
        "(0.175638, 1.509981, -0.276859)",
        "(0.175446, 1.503008, -0.282880)",
        "(0.175405, 1.487831, -0.294213)",
        "(0.175514, 1.471412, -0.304483)",
        "(0.175701, 1.454056, -0.313442)",
        "(0.176454, 1.436177, -0.320391)",
        "(0.177062, 1.427282, -0.323268)",
        "(0.178607, 1.409047, -0.327391)",
        "(0.179883, 1.392387, -0.329580)",
        "(0.181063, 1.376340, -0.330057)",
        "(0.182264, 1.360836, -0.329037)",
        "(0.182920, 1.353192, -0.328157)",
        "(0.183745, 1.338225, -0.325469)",
        "(0.183830, 1.323685, -0.322094)",
        "(0.183735, 1.310392, -0.317626)",
        "(0.183657, 1.298587, -0.311875)",
        "(0.183341, 1.293081, -0.308470)",
        "(0.182162, 1.283390, -0.300110)",
        "(0.180538, 1.275647, -0.289947)",
        "(0.178631, 1.270265, -0.277713)",
        "(0.176603, 1.266517, -0.263999)",
        "(0.175527, 1.265131, -0.256625)",
        "(0.173322, 1.263640, -0.240604)",
        "(0.171133, 1.263275, -0.223568)",
        "(0.169035, 1.264344, -0.206395)",
        "(0.167282, 1.267199, -0.189174)",
        "(0.166533, 1.268954, -0.180376)",
        "(0.165552, 1.273322, -0.162287)",
        "(0.164632, 1.278758, -0.144878)",
        "(0.164258, 1.286334, -0.128659)",
        "(0.164562, 1.295725, -0.113253)",
        "(0.164768, 1.300567, -0.105677)",
        "(0.165273, 1.310980, -0.091406)",
        "(0.165583, 1.322745, -0.078419)",
        "(0.166204, 1.336106, -0.066799)",
        "(0.166903, 1.350652, -0.056702)",
        "(0.167364, 1.358173, -0.052058)",
        "(0.168661, 1.373979, -0.044245)",
        "(0.170138, 1.390192, -0.038205)",
        "(0.171799, 1.406476, -0.033830)",
        "(0.173998, 1.422580, -0.031022)",
        "(0.175045, 1.430333, -0.029861)",
        "(0.176900, 1.445024, -0.028488)",
        "(0.178277, 1.458995, -0.028467)",
        "(0.179282, 1.472411, -0.030079)",
        "(0.179935, 1.485035, -0.033498)",
        "(0.180274, 1.491139, -0.035654)",
        "(0.180582, 1.502664, -0.041207)",
        "(0.180508, 1.513237, -0.048029)",
        "(0.179638, 1.522418, -0.056110)",
        "(0.178593, 1.530552, -0.065289)",
        "(0.178200, 1.534234, -0.070283)",
        "(0.177172, 1.540708, -0.081372)",
        "(0.176314, 1.545806, -0.093868)",
        "(0.175247, 1.549713, -0.106988)",
        "(0.173940, 1.551803, -0.121048)",
        "(0.173306, 1.552227, -0.128481)",
        "(0.172031, 1.552365, -0.143770)",
        "(0.170906, 1.550907, -0.159818)",
        "(0.169641, 1.548260, -0.175950)",
        "(0.168048, 1.543995, -0.191846)",
        "(0.167096, 1.541315, -0.199710)",
        "(0.165239, 1.534676, -0.215299)",
        "(0.164257, 1.527177, -0.230706)",
        "(0.164319, 1.518778, -0.245575)",
        "(0.165249, 1.509352, -0.259270)",
        "(0.165851, 1.504210, -0.265547)",
        "(0.166952, 1.493328, -0.277430)",
        "(0.168304, 1.481729, -0.288426)",
        "(0.170340, 1.469534, -0.298493)",
        "(0.172830, 1.456749, -0.307374)",
        "(0.173963, 1.450275, -0.311585)",
        "(0.176089, 1.436851, -0.318939)",
        "(0.178169, 1.423036, -0.324809)",
        "(0.180598, 1.409418, -0.329052)",
        "(0.183418, 1.396487, -0.331256)",
        "(0.184805, 1.390131, -0.331765)",
        "(0.187161, 1.377671, -0.331022)",
        "(0.188875, 1.365336, -0.328198)",
        "(0.189922, 1.353402, -0.323617)",
        "(0.190490, 1.341956, -0.317855)",
        "(0.190469, 1.336420, -0.314288)",
        "(0.189324, 1.325819, -0.305278)",
        "(0.187460, 1.315627, -0.294379)",
        "(0.184867, 1.306351, -0.281004)",
        "(0.182111, 1.298425, -0.266242)",
        "(0.180821, 1.294872, -0.258497)",
        "(0.178165, 1.288733, -0.241703)",
        "(0.175513, 1.283501, -0.223539)",
        "(0.172853, 1.279997, -0.204840)",
        "(0.170632, 1.278361, -0.185994)",
        "(0.169647, 1.278122, -0.176488)",
        "(0.168069, 1.279015, -0.157537)",
        "(0.166704, 1.281753, -0.139241)",
        "(0.165898, 1.286932, -0.121641)",
        "(0.165641, 1.293428, -0.104435)",
        "(0.165644, 1.297315, -0.096266)",
        "(0.165804, 1.306003, -0.080953)",
        "(0.166287, 1.316281, -0.067136)",
        "(0.167116, 1.327437, -0.054380)",
        "(0.168515, 1.339551, -0.043138)",
        "(0.169564, 1.345964, -0.038185)",
        "(0.172362, 1.358966, -0.029077)",
        "(0.176226, 1.372550, -0.021732)",
        "(0.180617, 1.386388, -0.016506)",
        "(0.184467, 1.400398, -0.013156)",
        "(0.186194, 1.407528, -0.011746)",
        "(0.189439, 1.422156, -0.010913)",
        "(0.191949, 1.436544, -0.011224)",
        "(0.193488, 1.450555, -0.012673)",
        "(0.194330, 1.464483, -0.015571)",
        "(0.194589, 1.471423, -0.017629)",
        "(0.194844, 1.484803, -0.022877)",
        "(0.194740, 1.497348, -0.029948)",
        "(0.193989, 1.508756, -0.038528)",
        "(0.193007, 1.519370, -0.048152)",
        "(0.192492, 1.524205, -0.053657)",
        "(0.191339, 1.533122, -0.065440)",
        "(0.190386, 1.540653, -0.078324)",
        "(0.189276, 1.546234, -0.092049)",
        "(0.188259, 1.550147, -0.106350)",
        "(0.187869, 1.551575, -0.113761)",
        "(0.187037, 1.552982, -0.129275)",
        "(0.186016, 1.552685, -0.145649)",
        "(0.184985, 1.550735, -0.162763)",
        "(0.184166, 1.546967, -0.180248)",
        "(0.183723, 1.544680, -0.188971)",
        "(0.183056, 1.538672, -0.206298)",
        "(0.182827, 1.531186, -0.223278)",
        "(0.183060, 1.522107, -0.239457)",
        "(0.183585, 1.511791, -0.254503)",
        "(0.183887, 1.506085, -0.261547)",
        "(0.184572, 1.493446, -0.274326)",
        "(0.185366, 1.479707, -0.285741)",
        "(0.186527, 1.464893, -0.295443)",
        "(0.187886, 1.449077, -0.303482)",
        "(0.188561, 1.441417, -0.306703)",
        "(0.189862, 1.425687, -0.311583)",
        "(0.190866, 1.409576, -0.314526)",
        "(0.191302, 1.393241, -0.315318)",
        "(0.191509, 1.377097, -0.313517)",
        "(0.191639, 1.369246, -0.312041)",
        "(0.191502, 1.354154, -0.307231)",
        "(0.190666, 1.339948, -0.300201)",
        "(0.189352, 1.326687, -0.290857)",
        "(0.187730, 1.314727, -0.278946)",
        "(0.186773, 1.309081, -0.272434)",
        "(0.184333, 1.298867, -0.257796)",
        "(0.181725, 1.289918, -0.241600)",
        "(0.179308, 1.282659, -0.223817)",
        "(0.176880, 1.276722, -0.205167)",
        "(0.175683, 1.274236, -0.195654)",
        "(0.173525, 1.270924, -0.176251)",
        "(0.171789, 1.269971, -0.156903)",
        "(0.170271, 1.272075, -0.138193)",
        "(0.169028, 1.276895, -0.120362)",
        "(0.168523, 1.280130, -0.111711)",
        "(0.167791, 1.288540, -0.095083)",
        "(0.167277, 1.299082, -0.079864)",
        "(0.167122, 1.312076, -0.066632)",
        "(0.167393, 1.326285, -0.054868)",
        "(0.167778, 1.333975, -0.049851)",
        "(0.168490, 1.349591, -0.040611)",
        "(0.169610, 1.366416, -0.033609)",
        "(0.171147, 1.383811, -0.028426)",
        "(0.172944, 1.401237, -0.024784)",
        "(0.173971, 1.409813, -0.023611)",
        "(0.175718, 1.426625, -0.022165)",
        "(0.177408, 1.443017, -0.022950)",
        "(0.179927, 1.459160, -0.025485)",
        "(0.182401, 1.474377, -0.028961)",
        "(0.183589, 1.481683, -0.031073)",
        "(0.185769, 1.495611, -0.036611)",
        "(0.187672, 1.508669, -0.043647)",
        "(0.189186, 1.520527, -0.052107)",
        "(0.190388, 1.530847, -0.062054)",
        "(0.190780, 1.535630, -0.067308)",
        "(0.191253, 1.543929, -0.078720)",
        "(0.191315, 1.550672, -0.091044)",
        "(0.190877, 1.555901, -0.104194)",
        "(0.190479, 1.559390, -0.118252)",
        "(0.190302, 1.560675, -0.125449)",
        "(0.189919, 1.561998, -0.140168)",
        "(0.189621, 1.561362, -0.155225)",
        "(0.189368, 1.559320, -0.170324)",
        "(0.189408, 1.555640, -0.185293)",
        "(0.189500, 1.553394, -0.192656)",
        "(0.189751, 1.547620, -0.206985)",
        "(0.189768, 1.540570, -0.220760)",
        "(0.189831, 1.532440, -0.233884)",
        "(0.190266, 1.523230, -0.246135)",
        "(0.190512, 1.518355, -0.251975)",
        "(0.190959, 1.507905, -0.262860)",
        "(0.191412, 1.496786, -0.272890)",
        "(0.192126, 1.484374, -0.281306)",
        "(0.192808, 1.471418, -0.288715)",
        "(0.193011, 1.464808, -0.292042)",
        "(0.193102, 1.451176, -0.297549)",
        "(0.193141, 1.437096, -0.301637)",
        "(0.193144, 1.422833, -0.304176)",
        "(0.192756, 1.408706, -0.305350)",
        "(0.192438, 1.401628, -0.305392)",
        "(0.191625, 1.387588, -0.304047)",
        "(0.191177, 1.373780, -0.300865)",
        "(0.190948, 1.360170, -0.295883)",
        "(0.190471, 1.346748, -0.289794)",
        "(0.190191, 1.340354, -0.286020)",
        "(0.189514, 1.328076, -0.277629)",
        "(0.188703, 1.316987, -0.268254)",
        "(0.187541, 1.307216, -0.257259)",
        "(0.185966, 1.298384, -0.245038)",
        "(0.185157, 1.294375, -0.238462)",
        "(0.183868, 1.287604, -0.224417)",
        "(0.182771, 1.283100, -0.209364)",
        "(0.181608, 1.280237, -0.193731)",
        "(0.180281, 1.278905, -0.177892)",
        "(0.179699, 1.278823, -0.169868)",
        "(0.178678, 1.280172, -0.153695)",
        "(0.178002, 1.283101, -0.137485)",
        "(0.177492, 1.287568, -0.121835)",
        "(0.177340, 1.294021, -0.107314)",
        "(0.177383, 1.297864, -0.100531)",
        "(0.177346, 1.306224, -0.087801)",
        "(0.177181, 1.316067, -0.076826)",
        "(0.176785, 1.326942, -0.067022)",
        "(0.176385, 1.339261, -0.058534)",
        "(0.176169, 1.345482, -0.054430)",
        "(0.175778, 1.358998, -0.047449)",
        "(0.175636, 1.373194, -0.041076)",
        "(0.176311, 1.388464, -0.035716)",
        "(0.177749, 1.404102, -0.031103)",
        "(0.178738, 1.411951, -0.029145)",
        "(0.180967, 1.427502, -0.025777)",
        "(0.183940, 1.443185, -0.024458)",
        "(0.186938, 1.458566, -0.024720)",
        "(0.189904, 1.472923, -0.027059)",
        "(0.191300, 1.479735, -0.028676)",
        "(0.193990, 1.492351, -0.033560)",
        "(0.196408, 1.503707, -0.040488)",
        "(0.197685, 1.513753, -0.049614)",
        "(0.198383, 1.523160, -0.060543)",
        "(0.198539, 1.527627, -0.066589)",
        "(0.198224, 1.535692, -0.079974)",
        "(0.197752, 1.542356, -0.094516)",
        "(0.197152, 1.547464, -0.109974)",
        "(0.196308, 1.550702, -0.126029)",
        "(0.195835, 1.551961, -0.134154)",
        "(0.195131, 1.553258, -0.150929)",
        "(0.194557, 1.553098, -0.168132)",
        "(0.193920, 1.551464, -0.185484)",
        "(0.193673, 1.548243, -0.202692)",
        "(0.193584, 1.546260, -0.211126)",
        "(0.193610, 1.541023, -0.227496)",
        "(0.193699, 1.534356, -0.243197)",
        "(0.194010, 1.526136, -0.257964)",
        "(0.194264, 1.516987, -0.271902)",
        "(0.194376, 1.512087, -0.278552)",
        "(0.194529, 1.501416, -0.290884)",
        "(0.194798, 1.489761, -0.301733)",
        "(0.195093, 1.477115, -0.310906)",
        "(0.195253, 1.463438, -0.318158)",
        "(0.195360, 1.456393, -0.321217)",
        "(0.194985, 1.441591, -0.325491)",
        "(0.193413, 1.425628, -0.327444)",
        "(0.191555, 1.410537, -0.327008)",
        "(0.189508, 1.395760, -0.325038)",
        "(0.188376, 1.388634, -0.323269)",
        "(0.186158, 1.374712, -0.318350)",
        "(0.183387, 1.361010, -0.310904)",
        "(0.179919, 1.347469, -0.301052)",
        "(0.176379, 1.334452, -0.289345)",
        "(0.174660, 1.328219, -0.282899)",
        "(0.171022, 1.316471, -0.268455)",
        "(0.167227, 1.305681, -0.252405)",
        "(0.163824, 1.296375, -0.234718)",
        "(0.161141, 1.288225, -0.216026)",
        "(0.159913, 1.284720, -0.206507)",
        "(0.157715, 1.279387, -0.186913)",
        "(0.155921, 1.276274, -0.166956)",
        "(0.154641, 1.275765, -0.147358)",
        "(0.153882, 1.277851, -0.128470)",
        "(0.153644, 1.280080, -0.119297)",
        "(0.153332, 1.286316, -0.101490)",
        "(0.153345, 1.295072, -0.084974)",
        "(0.153844, 1.305990, -0.069727)",
        "(0.155059, 1.318830, -0.055884)",
        "(0.155847, 1.325663, -0.049540)",
        "(0.157589, 1.340587, -0.038651)",
        "(0.159730, 1.356615, -0.029652)",
        "(0.162464, 1.373276, -0.022220)",
        "(0.165702, 1.390403, -0.016663)",
        "(0.167495, 1.399121, -0.014764)",
        "(0.171328, 1.416359, -0.012256)",
        "(0.175032, 1.432976, -0.011657)",
        "(0.178285, 1.448617, -0.013169)",
        "(0.180863, 1.463236, -0.017299)",
        "(0.182420, 1.476853, -0.023427)",
        "(0.182858, 1.483327, -0.027142)",
        "(0.182905, 1.495266, -0.036084)",
        "(0.181824, 1.505682, -0.046310)",
        "(0.179934, 1.514386, -0.057861)",
        "(0.178864, 1.518392, -0.063940)",
        "(0.176523, 1.525339, -0.077119)",
        "(0.174248, 1.531010, -0.091318)",
        "(0.172371, 1.535177, -0.106310)",
        "(0.171100, 1.537941, -0.121716)",
        "(0.170711, 1.538892, -0.129586)",
        "(0.170294, 1.539641, -0.145648)",
        "(0.170326, 1.539233, -0.162185)",
        "(0.170951, 1.537612, -0.179235)",
        "(0.172032, 1.534570, -0.196486)",
        "(0.172494, 1.532663, -0.205022)",
        "(0.173404, 1.527586, -0.221670)",
        "(0.174705, 1.521157, -0.237611)",
        "(0.176542, 1.513350, -0.252505)",
        "(0.178406, 1.504323, -0.266212)",
        "(0.179152, 1.499323, -0.272604)",
        "(0.180379, 1.488051, -0.283956)",
        "(0.181482, 1.475423, -0.293469)",
        "(0.182954, 1.461719, -0.301012)",
        "(0.184629, 1.447524, -0.307158)",
        "(0.185367, 1.439973, -0.309416)",
        "(0.186382, 1.424154, -0.313007)",
        "(0.187201, 1.406913, -0.314230)",
        "(0.188274, 1.389578, -0.314143)",
        "(0.189302, 1.372792, -0.313044)",
        "(0.189775, 1.364755, -0.311969)",
        "(0.190532, 1.349276, -0.309086)",
        "(0.190872, 1.334854, -0.304685)",
        "(0.190797, 1.321626, -0.298836)",
        "(0.190318, 1.309675, -0.291703)",
        "(0.189856, 1.304080, -0.287694)",
        "(0.188597, 1.294015, -0.278673)",
        "(0.187198, 1.285475, -0.268491)",
        "(0.185638, 1.278539, -0.257198)",
        "(0.183629, 1.272950, -0.245033)",
        "(0.182563, 1.270368, -0.238747)",
        "(0.180445, 1.266202, -0.225579)",
        "(0.178363, 1.263430, -0.212114)",
        "(0.176347, 1.262161, -0.198199)",
        "(0.174425, 1.261778, -0.183913)",
        "(0.173508, 1.262056, -0.176636)",
        "(0.172085, 1.263384, -0.162013)",
        "(0.170883, 1.265916, -0.147687)",
        "(0.170075, 1.269695, -0.133741)",
        "(0.169662, 1.274477, -0.120317)",
        "(0.169549, 1.277056, -0.113837)",
        "(0.169413, 1.282881, -0.101722)",
        "(0.169520, 1.290006, -0.090615)",
        "(0.170375, 1.298073, -0.080102)",
        "(0.171463, 1.306107, -0.070228)",
        "(0.172052, 1.310222, -0.065722)",
        "(0.173424, 1.319056, -0.057768)",
        "(0.174795, 1.328519, -0.051343)",
        "(0.176474, 1.338004, -0.046132)",
        "(0.177746, 1.347602, -0.041930)",
        "(0.178280, 1.352487, -0.040240)",
        "(0.179024, 1.362527, -0.037700)",
        "(0.180067, 1.372401, -0.036087)",
        "(0.181017, 1.381916, -0.035200)",
        "(0.181021, 1.391670, -0.035131)",
        "(0.181049, 1.396586, -0.035213)",
        "(0.180907, 1.406369, -0.036212)",
        "(0.180783, 1.416031, -0.038164)",
        "(0.180296, 1.425801, -0.041582)",
        "(0.179553, 1.435868, -0.046210)",
        "(0.179205, 1.440919, -0.048933)",
        "(0.178393, 1.450835, -0.055391)",
        "(0.177725, 1.460460, -0.063157)",
        "(0.177184, 1.469397, -0.072116)",
        "(0.176824, 1.477564, -0.081875)",
        "(0.176738, 1.481329, -0.087026)",
        "(0.176706, 1.487888, -0.098028)",
        "(0.176633, 1.493301, -0.109924)",
        "(0.176841, 1.497595, -0.122997)",
        "(0.177596, 1.500989, -0.136933)",
        "(0.177968, 1.502336, -0.144050)",
        "(0.178878, 1.504058, -0.158661)",
        "(0.180132, 1.504635, -0.173537)",
        "(0.182189, 1.504083, -0.188586)",
        "(0.184616, 1.502581, -0.203396)",
        "(0.185748, 1.501569, -0.210637)",
        "(0.187864, 1.498571, -0.224422)",
        "(0.189674, 1.494481, -0.237236)",
        "(0.191607, 1.489330, -0.248974)",
        "(0.193587, 1.483760, -0.259941)",
        "(0.194573, 1.480814, -0.265100)",
        "(0.196562, 1.474393, -0.274443)",
        "(0.198611, 1.467435, -0.282769)",
        "(0.200548, 1.459906, -0.290059)",
        "(0.202450, 1.451836, -0.296724)",
        "(0.203262, 1.448086, -0.299538)",
        "(0.204504, 1.440214, -0.304134)",
        "(0.205584, 1.431726, -0.307567)",
        "(0.206339, 1.422842, -0.309789)",
        "(0.206814, 1.413819, -0.311003)",
        "(0.206789, 1.409180, -0.311144)",
        "(0.206536, 1.399754, -0.310798)",
        "(0.206144, 1.390164, -0.309110)",
        "(0.205357, 1.380822, -0.306410)",
        "(0.204240, 1.371628, -0.302814)",
        "(0.203617, 1.367035, -0.300572)",
        "(0.202247, 1.358088, -0.294984)",
        "(0.200789, 1.349551, -0.288269)",
        "(0.199326, 1.341490, -0.280340)",
        "(0.197850, 1.333779, -0.271523)",
        "(0.196997, 1.330129, -0.266708)",
        "(0.195298, 1.323172, -0.256596)",
        "(0.193727, 1.317043, -0.246027)",
        "(0.192245, 1.311772, -0.235220)",
        "(0.190402, 1.307031, -0.224026)",
        "(0.189367, 1.304804, -0.218262)",
        "(0.187483, 1.300773, -0.206211)",
        "(0.186230, 1.297278, -0.193787)",
        "(0.185338, 1.294670, -0.181730)",
        "(0.184687, 1.292963, -0.170065)",
        "(0.184411, 1.292438, -0.164354)",
        "(0.183950, 1.292038, -0.153024)",
        "(0.183447, 1.292011, -0.141877)",
        "(0.182842, 1.292983, -0.131286)",
        "(0.182303, 1.294942, -0.121100)",
        "(0.182010, 1.296150, -0.116042)",
        "(0.181473, 1.299102, -0.105981)",
        "(0.181068, 1.302880, -0.096436)",
        "(0.180682, 1.308097, -0.087875)",
        "(0.180490, 1.314141, -0.079812)",
        "(0.180356, 1.317254, -0.075886)",
        "(0.179980, 1.324046, -0.068617)",
        "(0.179745, 1.332033, -0.062303)",
        "(0.179513, 1.340837, -0.056736)",
        "(0.179242, 1.349864, -0.051490)",
        "(0.179122, 1.354460, -0.049033)",
        "(0.178871, 1.364100, -0.044770)",
        "(0.178655, 1.374191, -0.041265)",
        "(0.178119, 1.384737, -0.038590)",
        "(0.177311, 1.395435, -0.036506)",
        "(0.176840, 1.400830, -0.035707)",
        "(0.175975, 1.411881, -0.035079)",
        "(0.174893, 1.423366, -0.035849)",
        "(0.173518, 1.435186, -0.038247)",
        "(0.172089, 1.447442, -0.042030)",
        "(0.171351, 1.453539, -0.044351)",
        "(0.169670, 1.465382, -0.049935)",
        "(0.167764, 1.476695, -0.056559)",
        "(0.166081, 1.487258, -0.064417)",
        "(0.164742, 1.497273, -0.073447)",
        "(0.164157, 1.502035, -0.078345)",
        "(0.163065, 1.510728, -0.088943)",
        "(0.161863, 1.518300, -0.100213)",
        "(0.160716, 1.524647, -0.112046)",
        "(0.160022, 1.529925, -0.124128)",
        "(0.159808, 1.532308, -0.130202)",
        "(0.159765, 1.535530, -0.142651)",
        "(0.160119, 1.537996, -0.155320)",
        "(0.161192, 1.538769, -0.168046)",
        "(0.162226, 1.538585, -0.180773)",
        "(0.162735, 1.538167, -0.187200)",
        "(0.163830, 1.536650, -0.200142)",
        "(0.165099, 1.534273, -0.212985)",
        "(0.166463, 1.530965, -0.225488)",
        "(0.168129, 1.526895, -0.237326)",
        "(0.169003, 1.524661, -0.242948)",
        "(0.170528, 1.519631, -0.253663)",
        "(0.171852, 1.514169, -0.263966)",
        "(0.173716, 1.508105, -0.273585)",
        "(0.175732, 1.501696, -0.282717)",
        "(0.176716, 1.498150, -0.286915)",
        "(0.178425, 1.490934, -0.295071)",
        "(0.180017, 1.482996, -0.302263)",
        "(0.181511, 1.474562, -0.308593)",
        "(0.182702, 1.465500, -0.313844)",
        "(0.183235, 1.460815, -0.316053)",
        "(0.184246, 1.451208, -0.319777)",
        "(0.185260, 1.441208, -0.322199)",
        "(0.186409, 1.430983, -0.323066)",
        "(0.187234, 1.420598, -0.322590)",
        "(0.187421, 1.415380, -0.321986)",
        "(0.187509, 1.404889, -0.319783)",
        "(0.187595, 1.394562, -0.316469)",
        "(0.187784, 1.384263, -0.312098)",
        "(0.187214, 1.373803, -0.306337)",
        "(0.186702, 1.368526, -0.303167)",
        "(0.185450, 1.358037, -0.295826)",
        "(0.184300, 1.347777, -0.286968)",
        "(0.183066, 1.337948, -0.276478)",
        "(0.181566, 1.328389, -0.265026)",
        "(0.180721, 1.323737, -0.258822)",
        "(0.179205, 1.315101, -0.245274)",
        "(0.177809, 1.307322, -0.231134)",
        "(0.176491, 1.300927, -0.215920)",
        "(0.175577, 1.295483, -0.199739)",
        "(0.175190, 1.293065, -0.191433)",
        "(0.174565, 1.289250, -0.174551)",
        "(0.174294, 1.287143, -0.158008)",
        "(0.174247, 1.287022, -0.141936)",
        "(0.174340, 1.287878, -0.125800)",
        "(0.174353, 1.288643, -0.117907)",
        "(0.174408, 1.291850, -0.103014)",
        "(0.174844, 1.297025, -0.089343)",
        "(0.175623, 1.303897, -0.076833)",
        "(0.176484, 1.312124, -0.065545)",
        "(0.176909, 1.316825, -0.060364)",
        "(0.178037, 1.327689, -0.050980)",
        "(0.179648, 1.339694, -0.042607)",
        "(0.181412, 1.352106, -0.035037)",
        "(0.183279, 1.365177, -0.028691)",
        "(0.184215, 1.371808, -0.025972)",
        "(0.185856, 1.385245, -0.021754)",
        "(0.187161, 1.399094, -0.019327)",
        "(0.188232, 1.413085, -0.018871)",
        "(0.189013, 1.426882, -0.019900)",
        "(0.189279, 1.433671, -0.020890)",
        "(0.189270, 1.446795, -0.024142)",
        "(0.188515, 1.459289, -0.029291)",
        "(0.187559, 1.471263, -0.036036)",
        "(0.186597, 1.482194, -0.044384)",
        "(0.186042, 1.487250, -0.048965)",
        "(0.184897, 1.496444, -0.059396)",
        "(0.183372, 1.504812, -0.071739)",
        "(0.182118, 1.511770, -0.084935)",
        "(0.181375, 1.517779, -0.099312)",
        "(0.180996, 1.519988, -0.106720)",
        "(0.180612, 1.523886, -0.122113)",
        "(0.180820, 1.526393, -0.138457)",
        "(0.181342, 1.527836, -0.155477)",
        "(0.182065, 1.528034, -0.172978)",
        "(0.182534, 1.527657, -0.181817)",
        "(0.183566, 1.525737, -0.199720)",
        "(0.184982, 1.522441, -0.217792)",
        "(0.186819, 1.518270, -0.235821)",
        "(0.189130, 1.513087, -0.253287)",
        "(0.190315, 1.510016, -0.261634)",
        "(0.192693, 1.502476, -0.277021)",
        "(0.195022, 1.493565, -0.290858)",
        "(0.197239, 1.483609, -0.303324)",
        "(0.199127, 1.472585, -0.314357)",
        "(0.200153, 1.466899, -0.319572)",
        "(0.202339, 1.454311, -0.327881)",
        "(0.203825, 1.440622, -0.334730)",
        "(0.204954, 1.425943, -0.339971)",
        "(0.205570, 1.410840, -0.343773)",
        "(0.205650, 1.403123, -0.344865)",
        "(0.205402, 1.387406, -0.345835)",
        "(0.204583, 1.371554, -0.344753)",
        "(0.203152, 1.355955, -0.341508)",
        "(0.201425, 1.341119, -0.335983)",
        "(0.200585, 1.334109, -0.332421)",
        "(0.198357, 1.321121, -0.323271)",
        "(0.195415, 1.309591, -0.311583)",
        "(0.192318, 1.299468, -0.297963)",
        "(0.188856, 1.290988, -0.282269)",
        "(0.187082, 1.287377, -0.273876)",
        "(0.183485, 1.281918, -0.255759)",
        "(0.180039, 1.278686, -0.236020)",
        "(0.176862, 1.277430, -0.215744)",
        "(0.173942, 1.278734, -0.195385)",
        "(0.172650, 1.280210, -0.185157)",
        "(0.170645, 1.284918, -0.164297)",
        "(0.169365, 1.291677, -0.143797)",
        "(0.169018, 1.301027, -0.124435)",
        "(0.169642, 1.311963, -0.105759)",
        "(0.170220, 1.317798, -0.096685)",
        "(0.171999, 1.330464, -0.079799)",
        "(0.174029, 1.344529, -0.065242)",
        "(0.176544, 1.359903, -0.052962)",
        "(0.179148, 1.375947, -0.043139)",
        "(0.180426, 1.383979, -0.038980)",
        "(0.183037, 1.400063, -0.032552)",
        "(0.185415, 1.415858, -0.028603)",
        "(0.188285, 1.431253, -0.026725)",
        "(0.191302, 1.445619, -0.026697)",
        "(0.192690, 1.452390, -0.027112)",
        "(0.195140, 1.464953, -0.029378)",
        "(0.197194, 1.476412, -0.033354)",
        "(0.198653, 1.486584, -0.039125)",
        "(0.199517, 1.495910, -0.046189)",
        "(0.199694, 1.499906, -0.050652)",
        "(0.199958, 1.507443, -0.059983)",
        "(0.199643, 1.513492, -0.070644)",
        "(0.199028, 1.518010, -0.082479)"
    ],
    "rightHandRotations": [
        "(281.463900, 233.071700, 6.374830)",
        "(281.549900, 234.631500, 4.702627)",
        "(281.685800, 234.871000, 4.566902)",
        "(281.893600, 234.441300, 5.287482)",
        "(282.084800, 234.319900, 5.675303)",
        "(282.015600, 234.201400, 5.777086)",
        "(282.076200, 233.864100, 6.208166)",
        "(282.205400, 233.708700, 6.487077)",
        "(282.336100, 233.347800, 7.020679)",
        "(282.356000, 232.912000, 7.503109)",
        "(282.418800, 232.823500, 7.604247)",
        "(282.635100, 232.313100, 8.078238)",
        "(282.759600, 232.209300, 8.165028)",
        "(282.932300, 232.444400, 7.944122)",
        "(282.966300, 232.326300, 8.105762)",
        "(283.174200, 231.959600, 8.595052)",
        "(283.292100, 231.661400, 8.952589)",
        "(283.389400, 231.719600, 8.918142)",
        "(283.566600, 231.688900, 8.963867)",
        "(283.410800, 231.588000, 8.939101)",
        "(283.212500, 231.474700, 8.861464)",
        "(283.220800, 231.608800, 8.728584)",
        "(283.210600, 231.558700, 8.816268)",
        "(282.940100, 231.481300, 9.179344)",
        "(282.424200, 232.970500, 8.187777)",
        "(282.089100, 235.639100, 5.737035)",
        "(282.011900, 239.145800, 2.391428)",
        "(282.041300, 240.996600, 0.664692)",
        "(282.203000, 244.065500, 357.811600)",
        "(282.293100, 246.404900, 355.495800)",
        "(282.378900, 248.883300, 352.925600)",
        "(282.708100, 250.197500, 351.686000)",
        "(282.855900, 250.375600, 351.651000)",
        "(282.964200, 250.523700, 351.781600)",
        "(283.037000, 250.581800, 351.847500)",
        "(283.552700, 249.903700, 352.720400)",
        "(283.672200, 248.806000, 353.820600)",
        "(283.559400, 248.629700, 353.949800)",
        "(283.315800, 248.699100, 353.663900)",
        "(283.182900, 248.453300, 353.655200)",
        "(283.345800, 247.843900, 354.132300)",
        "(283.092500, 247.512600, 354.236300)",
        "(282.917200, 247.095400, 354.559800)",
        "(282.677000, 246.685800, 354.862900)",
        "(282.584400, 245.910600, 355.624500)",
        "(282.605300, 244.659000, 357.042300)",
        "(282.376600, 243.136000, 358.618600)",
        "(282.209400, 242.526100, 359.222800)",
        "(281.889400, 241.535400, 0.198542)",
        "(281.632200, 240.432100, 1.265316)",
        "(281.417100, 239.361900, 2.385909)",
        "(281.081100, 238.655700, 3.218472)",
        "(280.869300, 238.364000, 3.608831)",
        "(280.455100, 237.924900, 4.271883)",
        "(280.172300, 237.272000, 5.037207)",
        "(279.993500, 236.389500, 6.044120)",
        "(279.752800, 236.051900, 6.599938)",
        "(279.621000, 236.168900, 6.587764)",
        "(279.375500, 235.833500, 6.997236)",
        "(279.155500, 234.007100, 8.856334)",
        "(278.943700, 231.179000, 11.969580)",
        "(278.697600, 227.548800, 15.995870)",
        "(278.562300, 225.703400, 18.045880)",
        "(278.353300, 222.177200, 21.976340)",
        "(278.013700, 218.196900, 26.260540)",
        "(277.384300, 214.112400, 30.539390)",
        "(276.822300, 210.938500, 33.884900)",
        "(276.540700, 209.286300, 35.611210)",
        "(275.869600, 205.319900, 39.519650)",
        "(275.204000, 202.610400, 42.121040)",
        "(274.757800, 202.744700, 42.018420)",
        "(274.282000, 200.735200, 44.093840)",
        "(274.121300, 200.547300, 44.472980)",
        "(273.820500, 200.020800, 45.468320)",
        "(273.658400, 201.060700, 44.925560)",
        "(273.812200, 205.569900, 41.007260)",
        "(273.977800, 204.771100, 42.136110)",
        "(274.033800, 204.082500, 42.946710)",
        "(274.249600, 203.483700, 43.717170)",
        "(274.654600, 203.063800, 44.324800)",
        "(274.853500, 202.663900, 45.068120)",
        "(275.185800, 203.124800, 44.874580)",
        "(275.358000, 202.923100, 45.215400)",
        "(275.593200, 201.209400, 47.272420)",
        "(275.715100, 199.347800, 49.432080)",
        "(275.782000, 198.049500, 50.989850)",
        "(275.842100, 197.114500, 52.207120)",
        "(275.870500, 197.113400, 52.323410)",
        "(275.974500, 196.952000, 52.646260)",
        "(275.934300, 196.688300, 53.024620)",
        "(276.003400, 196.554700, 53.119580)",
        "(276.033500, 196.914100, 52.938280)",
        "(276.035600, 197.414800, 52.560340)",
        "(276.157700, 199.903400, 50.255140)",
        "(276.397600, 200.751300, 49.498560)",
        "(276.432500, 200.761900, 50.386410)",
        "(276.219200, 200.641000, 51.366510)",
        "(276.010200, 201.067400, 51.253810)",
        "(275.411500, 204.931900, 47.771710)",
        "(274.967700, 212.950400, 40.126010)",
        "(274.411700, 220.376300, 33.489990)",
        "(273.647800, 228.851000, 25.917010)",
        "(273.331400, 234.325300, 20.811570)",
        "(272.906200, 251.075300, 4.890387)",
        "(272.922200, 270.666300, 346.229100)",
        "(273.194200, 285.061700, 332.525300)",
        "(273.802300, 293.822400, 324.447900)",
        "(274.204000, 297.570000, 321.012900)",
        "(275.087600, 303.673100, 315.270600)",
        "(275.954600, 307.301900, 311.845900)",
        "(276.825300, 306.018700, 313.630700)",
        "(277.677600, 300.341000, 320.386100)",
        "(278.081700, 298.248100, 323.132600)",
        "(278.725500, 297.027700, 325.251500)",
        "(279.386700, 298.364900, 324.323300)",
        "(280.274400, 300.137400, 322.723100)",
        "(281.201900, 300.989000, 322.171100)",
        "(281.610100, 301.146400, 322.200800)",
        "(282.243600, 301.122100, 322.470800)",
        "(282.787400, 301.442600, 322.219300)",
        "(283.485900, 301.746900, 321.732700)",
        "(284.025500, 301.487200, 321.404400)",
        "(284.206800, 300.741500, 321.679500)",
        "(284.414200, 297.892000, 323.577500)",
        "(284.527600, 294.508400, 326.233300)",
        "(284.573600, 291.469500, 328.269500)",
        "(284.503200, 286.751900, 331.684000)",
        "(284.421000, 283.994400, 333.889200)",
        "(284.436600, 279.360600, 337.390700)",
        "(284.761800, 274.717600, 340.324700)",
        "(285.049500, 269.379400, 344.052200)",
        "(285.103400, 265.485700, 346.508200)",
        "(285.080700, 263.675100, 347.368700)",
        "(284.897100, 259.325900, 349.952300)",
        "(284.403700, 254.859000, 353.151900)",
        "(283.818800, 250.818600, 355.678700)",
        "(283.307600, 246.342600, 358.614800)",
        "(283.006000, 244.158900, 0.274654)",
        "(282.170300, 239.015800, 4.431096)",
        "(281.228500, 234.253300, 8.517371)",
        "(280.306500, 230.757600, 11.402520)",
        "(279.452200, 227.938600, 13.687820)",
        "(278.959000, 226.494600, 14.918180)",
        "(277.865200, 223.245900, 17.777030)",
        "(276.812300, 218.276900, 22.495850)",
        "(275.877200, 211.182800, 29.634410)",
        "(275.235400, 201.007500, 39.949170)",
        "(275.033300, 194.518700, 46.478430)",
        "(274.763100, 179.568000, 61.523650)",
        "(274.744800, 163.571200, 77.685920)",
        "(275.234000, 150.281300, 91.266040)",
        "(275.904700, 141.862800, 100.523300)",
        "(276.187800, 138.714500, 104.111300)",
        "(276.621300, 133.460300, 110.082100)",
        "(277.193800, 125.716600, 118.249500)",
        "(277.785900, 118.483800, 126.006300)",
        "(278.358200, 114.832500, 130.544000)",
        "(278.622800, 114.365400, 131.683400)",
        "(279.107000, 113.693800, 133.825500)",
        "(279.609300, 111.496500, 137.337700)",
        "(280.168800, 108.115700, 141.749600)",
        "(280.514900, 106.078900, 144.943300)",
        "(280.621000, 105.609500, 146.108700)",
        "(280.800200, 104.945000, 148.171300)",
        "(280.995200, 104.508900, 150.023400)",
        "(281.204300, 103.735000, 152.155400)",
        "(281.279200, 103.266700, 153.964800)",
        "(281.222800, 102.879500, 155.042100)",
        "(281.067600, 102.787000, 156.475300)",
        "(280.815000, 102.485100, 158.095700)",
        "(280.524700, 102.432300, 159.385800)",
        "(280.230000, 102.257200, 160.893700)",
        "(280.033500, 102.134900, 161.708500)",
        "(279.796100, 101.423900, 163.664800)",
        "(279.507200, 101.696800, 164.485600)",
        "(279.197600, 101.515000, 165.970200)",
        "(278.939100, 101.238100, 167.402600)",
        "(278.764600, 101.290600, 167.829300)",
        "(278.267700, 101.046000, 169.103200)",
        "(277.709200, 99.744360, 171.533000)",
        "(277.258200, 97.712510, 174.481100)",
        "(276.964500, 95.831380, 177.127600)",
        "(276.767600, 94.759930, 178.637100)",
        "(276.314000, 93.477130, 180.715000)",
        "(275.829200, 93.370900, 181.445600)",
        "(275.536500, 91.696110, 183.683900)",
        "(275.386200, 86.426310, 189.230400)",
        "(275.323700, 83.890050, 191.765800)",
        "(275.017000, 79.480430, 196.079700)",
        "(274.360800, 76.744000, 198.844400)",
        "(273.747000, 75.435960, 200.246700)",
        "(273.344300, 74.243190, 201.373200)",
        "(273.140100, 73.351120, 202.165100)",
        "(272.584600, 69.385170, 205.878700)",
        "(271.805500, 65.186500, 209.735200)",
        "(271.193800, 54.615370, 220.183300)",
        "(270.877100, 32.585350, 241.708600)",
        "(270.864600, 16.523190, 257.309400)",
        "(271.212600, 343.739700, 289.144400)",
        "(271.707100, 311.602800, 320.392500)",
        "(272.182600, 298.125400, 333.258700)",
        "(273.000100, 302.166900, 327.856500)",
        "(273.464200, 303.558100, 325.577300)",
        "(274.260700, 305.219500, 322.442200)",
        "(275.133500, 305.718700, 320.656100)",
        "(276.072000, 303.375100, 321.527900)",
        "(276.786200, 299.221600, 324.354600)",
        "(277.037200, 296.701700, 326.378200)",
        "(277.648700, 294.377200, 327.459600)",
        "(278.430200, 291.644900, 328.368500)",
        "(278.894100, 284.570700, 333.824600)",
        "(279.437300, 278.119600, 339.087000)",
        "(279.856000, 276.315700, 340.004700)",
        "(280.705200, 274.134900, 339.954400)",
        "(281.152400, 268.929900, 343.326400)",
        "(281.245800, 264.596300, 346.339900)",
        "(281.532700, 261.390700, 347.674100)",
        "(281.679000, 258.787600, 349.469900)",
        "(281.740600, 255.066700, 352.169600)",
        "(281.656100, 255.227400, 350.290600)",
        "(281.591600, 256.357800, 347.114800)",
        "(281.103800, 255.553900, 346.375100)",
        "(280.758700, 255.037000, 346.298100)",
        "(280.049300, 254.033000, 346.212000)",
        "(279.493700, 253.097300, 345.884600)",
        "(278.820300, 253.454300, 344.459800)",
        "(278.471700, 254.333600, 342.913200)",
        "(277.905700, 254.486800, 341.380300)",
        "(277.464900, 251.490400, 343.694100)",
        "(276.978300, 247.222200, 347.319600)",
        "(276.351700, 242.703700, 351.377700)",
        "(275.473900, 237.890700, 355.887800)",
        "(274.983900, 234.684600, 358.959400)",
        "(274.014500, 225.630500, 8.023481)",
        "(273.111600, 210.792400, 22.757840)",
        "(272.591600, 186.797300, 46.767990)",
        "(272.650100, 158.072300, 75.724050)",
        "(272.911700, 145.258000, 88.634570)",
        "(273.767300, 126.465700, 107.659100)",
        "(274.849100, 115.186500, 119.334400)",
        "(276.009200, 108.143900, 126.935700)",
        "(277.146400, 104.182400, 131.509100)",
        "(277.660400, 102.946900, 133.114300)",
        "(278.718800, 101.005800, 135.733600)",
        "(279.796800, 99.186970, 138.161800)",
        "(280.712100, 97.339130, 140.701800)",
        "(281.481300, 96.040290, 142.585900)",
        "(281.819000, 95.674290, 143.291700)",
        "(282.497400, 95.144130, 144.625700)",
        "(283.367600, 94.473200, 146.074600)",
        "(284.104300, 94.271100, 147.165800)",
        "(284.820300, 94.247380, 148.089600)",
        "(285.119400, 94.490550, 148.347900)",
        "(285.668400, 95.330290, 148.741300)",
        "(286.172900, 95.884480, 149.467500)",
        "(286.537400, 96.204540, 150.270500)",
        "(286.838000, 96.658960, 151.054100)",
        "(286.977000, 96.766600, 151.660400)",
        "(287.152300, 96.818390, 153.001300)",
        "(287.157000, 96.522750, 154.613400)",
        "(286.940600, 96.186000, 156.239500)",
        "(286.634800, 95.324290, 158.369900)",
        "(286.476200, 94.556820, 159.752300)",
        "(286.216000, 92.750410, 162.652500)",
        "(285.779300, 90.871830, 165.617200)",
        "(285.305300, 89.424190, 168.223200)",
        "(284.870500, 88.366790, 170.619800)",
        "(284.680200, 88.166080, 171.457400)",
        "(284.234800, 87.887890, 173.158100)",
        "(283.626600, 87.371510, 175.197300)",
        "(282.970200, 85.683740, 178.234500)",
        "(282.276300, 83.182090, 181.804000)",
        "(281.907000, 81.278220, 184.222600)",
        "(281.136500, 76.191190, 190.070100)",
        "(280.631800, 70.598590, 196.291300)",
        "(280.136000, 65.696270, 201.853400)",
        "(279.618200, 60.777700, 207.478200)",
        "(279.421400, 58.183710, 210.345500)",
        "(278.909000, 52.388720, 216.480300)",
        "(278.424800, 47.205550, 221.861500)",
        "(277.873200, 40.339810, 229.015600)",
        "(277.559600, 35.628360, 233.779300)",
        "(277.224200, 24.431800, 244.870100)",
        "(277.315800, 12.864490, 256.043800)",
        "(277.260500, 0.391080, 267.951600)",
        "(277.317600, 348.546200, 279.808700)",
        "(277.699200, 338.058200, 289.892400)",
        "(278.082900, 333.836600, 293.735600)",
        "(278.920900, 326.480600, 300.190000)",
        "(279.464900, 320.241100, 305.671500)",
        "(280.065700, 314.715300, 310.676300)",
        "(281.027600, 310.834600, 313.547800)",
        "(281.631600, 310.185800, 313.488900)",
        "(282.846800, 308.421200, 313.694600)",
        "(283.876900, 306.208700, 314.051500)",
        "(284.759300, 301.474100, 317.079800)",
        "(285.400500, 295.627900, 321.733300)",
        "(285.669700, 293.335800, 323.238600)",
        "(286.383900, 289.157000, 325.617500)",
        "(286.947800, 284.166700, 329.069200)",
        "(287.247700, 278.868800, 333.211900)",
        "(287.502000, 274.674500, 335.946500)",
        "(287.537000, 273.110400, 336.757800)",
        "(287.510100, 269.644000, 338.960500)",
        "(287.348100, 266.815100, 340.497200)",
        "(287.238300, 265.450100, 340.202500)",
        "(286.992100, 263.699900, 340.506900)",
        "(286.674800, 262.776400, 340.909200)",
        "(285.960800, 261.570600, 340.831300)",
        "(285.267500, 260.813700, 340.440000)",
        "(284.600100, 260.449000, 339.893000)",
        "(283.966700, 260.681400, 338.600600)",
        "(283.597200, 260.739000, 338.081700)",
        "(282.699000, 260.711500, 337.251900)",
        "(281.818700, 259.685200, 337.547800)",
        "(280.728800, 257.406400, 339.280600)",
        "(279.610200, 255.417500, 340.903300)",
        "(279.083900, 254.741500, 341.391000)",
        "(277.915400, 254.691800, 341.069900)",
        "(276.622100, 255.231900, 340.239400)",
        "(275.406900, 254.900700, 340.445400)",
        "(274.188900, 253.565400, 341.866800)",
        "(273.550900, 252.608900, 342.904900)",
        "(272.201000, 251.010800, 344.662700)",
        "(270.956800, 249.623200, 346.243700)",
        "(270.368000, 94.790440, 141.309700)",
        "(271.841000, 80.172870, 156.410900)",
        "(272.512600, 78.965440, 157.948700)",
        "(273.735800, 75.577060, 161.838300)",
        "(274.906600, 72.582490, 165.297100)",
        "(275.903200, 70.883410, 167.427600)",
        "(276.816200, 70.461360, 168.422500)",
        "(277.290100, 70.654500, 168.574000)",
        "(278.276800, 71.183200, 168.826400)",
        "(279.181200, 71.915690, 169.071800)",
        "(279.942100, 73.028050, 168.873500)",
        "(280.589400, 74.404460, 168.494100)",
        "(280.890100, 75.123730, 168.299800)",
        "(281.498100, 76.636100, 167.910900)",
        "(281.944200, 78.360180, 167.385400)",
        "(282.218200, 79.882970, 167.227200)",
        "(282.372700, 80.896000, 167.389400)",
        "(282.370800, 81.385440, 167.500200)",
        "(282.546700, 82.813300, 167.421800)",
        "(282.740100, 83.964100, 167.786800)",
        "(282.685500, 84.673840, 168.317000)",
        "(282.528100, 86.024730, 168.174400)",
        "(282.462400, 86.898510, 168.048700)",
        "(282.399900, 88.426020, 167.921000)",
        "(282.117200, 89.733160, 168.048800)",
        "(281.822700, 90.838280, 168.126900)",
        "(281.446700, 92.495040, 167.833100)",
        "(281.232000, 93.208470, 167.877100)",
        "(280.691800, 93.924230, 168.508100)",
        "(279.964500, 93.715610, 169.732100)",
        "(279.150100, 92.845090, 171.686900)",
        "(278.262100, 90.251420, 175.179400)",
        "(277.860900, 88.543280, 177.264000)",
        "(277.011000, 84.602710, 181.803700)",
        "(276.229600, 81.575770, 185.518700)",
        "(275.538300, 82.162840, 185.824100)",
        "(274.971300, 83.158840, 185.562000)",
        "(274.637800, 81.493160, 187.432500)",
        "(273.732200, 74.176650, 194.964000)",
        "(272.897500, 63.917030, 205.405400)",
        "(272.212800, 54.782690, 214.737300)",
        "(271.522100, 36.155260, 233.513400)",
        "(271.339100, 16.586350, 253.034900)",
        "(271.435600, 341.059200, 288.337500)",
        "(271.855300, 316.933200, 312.270700)",
        "(272.557600, 307.006900, 321.724500)",
        "(273.356900, 298.625200, 329.421800)",
        "(273.695600, 294.018300, 333.818200)",
        "(274.463200, 289.229700, 337.919200)",
        "(275.415300, 290.227100, 335.805800)",
        "(276.365000, 290.185900, 334.624500)",
        "(277.236500, 287.373200, 336.163500)",
        "(277.641700, 286.013700, 336.868000)",
        "(278.458400, 283.928300, 337.398300)",
        "(278.989200, 278.264900, 341.846200)",
        "(279.640200, 273.972100, 344.942000)",
        "(280.453500, 272.937500, 344.071700)",
        "(280.830000, 271.676900, 344.544600)",
        "(281.313400, 267.803500, 347.171000)",
        "(281.800200, 265.570700, 347.972900)",
        "(282.389600, 265.549400, 346.051300)",
        "(282.750400, 263.453800, 346.555000)",
        "(282.821600, 261.800100, 347.604700)",
        "(282.854500, 259.134700, 348.760400)",
        "(282.754100, 256.555000, 349.696200)",
        "(282.562500, 253.157000, 351.729900)",
        "(282.038100, 250.635400, 352.742700)",
        "(281.746800, 249.700500, 352.981000)",
        "(281.307800, 248.020800, 353.302700)",
        "(280.701000, 246.257400, 353.985800)",
        "(280.364100, 245.549000, 354.209000)",
        "(279.700300, 244.483700, 354.276200)",
        "(279.000100, 243.971900, 353.929600)",
        "(278.187600, 243.530300, 353.553300)",
        "(277.070100, 241.158200, 355.337500)",
        "(275.785700, 235.822000, 0.436920)",
        "(274.589400, 228.683900, 7.379456)",
        "(273.987200, 224.307400, 11.614220)",
        "(272.792200, 213.991600, 21.621350)",
        "(271.847000, 191.402100, 43.913890)",
        "(271.735500, 144.268500, 91.100930)",
        "(272.675200, 114.604300, 121.063900)",
        "(273.293400, 107.304200, 128.584400)",
        "(274.647600, 100.369400, 136.140900)",
        "(276.073500, 97.268330, 140.076200)",
        "(277.431900, 94.458980, 143.722000)",
        "(278.609900, 92.478900, 146.566500)",
        "(279.120900, 92.133770, 147.399600)",
        "(280.022300, 91.541790, 149.094800)",
        "(280.913800, 91.580760, 150.181800)",
        "(281.889100, 92.459180, 150.699300)",
        "(282.839500, 93.747650, 151.085000)",
        "(283.138500, 94.438400, 151.237100)",
        "(283.774200, 95.269880, 152.117200)",
        "(284.453100, 95.720520, 153.485800)",
        "(284.899500, 96.546730, 154.583100)",
        "(285.114500, 96.733670, 156.062500)",
        "(285.128700, 96.947800, 156.593200)",
        "(285.226700, 97.557130, 157.687700)",
        "(285.314600, 97.881870, 159.045900)",
        "(285.193400, 98.123790, 160.299600)",
        "(284.965800, 99.190290, 160.756700)",
        "(284.855100, 99.863150, 160.889500)",
        "(284.487400, 101.817000, 160.468500)",
        "(284.104400, 103.542900, 160.023600)",
        "(283.685600, 104.595900, 159.708800)",
        "(283.095200, 105.282900, 160.126400)",
        "(282.789000, 106.003900, 159.987400)",
        "(282.197800, 107.915200, 159.461200)",
        "(281.544700, 108.676400, 159.898300)",
        "(280.629100, 108.168100, 160.977500)",
        "(279.451600, 106.660800, 162.808300)",
        "(278.829700, 106.041600, 163.464200)",
        "(277.668000, 106.042300, 163.831700)",
        "(276.375000, 108.936600, 161.305100)",
        "(275.040400, 112.809400, 157.578800)",
        "(273.904900, 116.238300, 154.103700)",
        "(273.390000, 120.683600, 149.502900)",
        "(272.536200, 142.811200, 127.431200)",
        "(272.203400, 176.214500, 94.033520)",
        "(272.323700, 208.536700, 61.265820)",
        "(272.978000, 233.874400, 35.249950)",
        "(273.457700, 243.478400, 25.304360)",
        "(274.597600, 255.752200, 12.270910)",
        "(275.797400, 266.685900, 0.227571)",
        "(277.237300, 271.175500, 354.336500)",
        "(278.537200, 271.840900, 352.595600)",
        "(279.159900, 273.440800, 350.314100)",
        "(280.457800, 276.310000, 345.571200)",
        "(281.578400, 275.562400, 344.642700)",
        "(282.405500, 272.981000, 345.704800)",
        "(283.187500, 270.606600, 346.052600)",
        "(283.579400, 269.412900, 346.300000)",
        "(284.179400, 267.163800, 346.629400)",
        "(284.599500, 265.361500, 346.297400)",
        "(284.935500, 261.812500, 347.585300)",
        "(284.891000, 259.471900, 349.068100)",
        "(284.675000, 256.281300, 350.442100)",
        "(284.690700, 254.370500, 349.953600)",
        "(284.648600, 250.825900, 351.713000)",
        "(284.095700, 248.061800, 352.851900)",
        "(283.003400, 246.828200, 352.136900)",
        "(282.486600, 245.840300, 352.384200)",
        "(281.613100, 243.670800, 353.255000)",
        "(280.664200, 241.559400, 354.160900)",
        "(279.503900, 237.929700, 356.854600)",
        "(278.310300, 233.655500, 0.417772)",
        "(277.810600, 231.619000, 2.117962)",
        "(277.049900, 226.281900, 7.015052)",
        "(276.503700, 219.415300, 13.781070)",
        "(275.365300, 208.883100, 23.963330)",
        "(274.222500, 192.386700, 40.211630)",
        "(273.978900, 182.681900, 49.882980)",
        "(274.125700, 164.340700, 68.439390)",
        "(274.715900, 148.367200, 84.862910)",
        "(275.314700, 131.893600, 101.546100)",
        "(276.137300, 118.854600, 114.800000)",
        "(276.641000, 115.132000, 118.784800)",
        "(277.697100, 111.583700, 123.326200)",
        "(278.871500, 110.063400, 126.302300)",
        "(280.223300, 106.642900, 131.068500)",
        "(281.522000, 102.481900, 136.537100)",
        "(281.939100, 100.755900, 138.872300)",
        "(282.443100, 98.269620, 142.532100)",
        "(282.768600, 96.993100, 145.159700)",
        "(283.310200, 95.699890, 147.769100)",
        "(283.668700, 94.804030, 150.026100)",
        "(283.759300, 94.643090, 150.877000)",
        "(283.921800, 95.356190, 151.675200)",
        "(284.022900, 96.356320, 152.414900)",
        "(283.816400, 96.177450, 153.992500)",
        "(283.377100, 95.087760, 156.356000)",
        "(283.078900, 94.871740, 157.230800)",
        "(282.426200, 95.090160, 158.498400)",
        "(281.782900, 95.351750, 159.599800)",
        "(281.053000, 97.127140, 159.407300)",
        "(280.327700, 99.939540, 158.402600)",
        "(279.981800, 100.701300, 158.346200)",
        "(279.134000, 101.383800, 158.788600)",
        "(278.111300, 101.984400, 159.216000)",
        "(277.060000, 100.014900, 162.151700)",
        "(275.927800, 95.739080, 167.132200)",
        "(275.379300, 93.564140, 169.596700)",
        "(274.260100, 93.145430, 170.754600)",
        "(273.361100, 92.715910, 172.217200)",
        "(272.668900, 86.125010, 179.343000)",
        "(271.751300, 64.754210, 200.962800)",
        "(271.400300, 41.450280, 224.452000)",
        "(271.693300, 349.393500, 276.592100)",
        "(272.717200, 325.764800, 300.253200)",
        "(273.850700, 315.954000, 310.046800)",
        "(274.339100, 310.553200, 315.336900)",
        "(275.670200, 303.251600, 322.465400)",
        "(277.253900, 299.948500, 325.207300)",
        "(278.788800, 298.042100, 326.320600)",
        "(279.988400, 295.130000, 328.358900)",
        "(281.098800, 292.098400, 330.653000)",
        "(281.885300, 291.536700, 330.588000)",
        "(283.454400, 290.534700, 329.801600)",
        "(284.765700, 287.452500, 331.357200)",
        "(285.892600, 283.480000, 333.858700)",
        "(287.115900, 281.623100, 333.839500)",
        "(287.811000, 281.554300, 332.652400)",
        "(289.385100, 281.885400, 329.290300)",
        "(290.707500, 280.061600, 328.073500)",
        "(291.281800, 275.422500, 330.628200)",
        "(291.710200, 272.099600, 331.416200)",
        "(291.836600, 270.690200, 331.415600)",
        "(291.859600, 267.118700, 332.562800)",
        "(291.597900, 264.102700, 333.514800)",
        "(291.031800, 261.743800, 333.642700)",
        "(290.215800, 259.200900, 334.725500)",
        "(289.745300, 258.216200, 335.071400)",
        "(288.819100, 257.809100, 333.779600)",
        "(287.994900, 258.605700, 331.394200)",
        "(286.761500, 259.605600, 328.809100)",
        "(285.304900, 260.097200, 327.160900)",
        "(284.529100, 260.361600, 326.309600)",
        "(282.732700, 260.887500, 324.784500)",
        "(280.838800, 260.679400, 324.299200)",
        "(278.978500, 260.048300, 324.251300)",
        "(277.136200, 258.206900, 325.661900)",
        "(276.203500, 257.070500, 326.642500)",
        "(274.279800, 252.331700, 331.189800)",
        "(272.281200, 238.345400, 345.345000)",
        "(271.066400, 169.447500, 54.589950)",
        "(272.433300, 109.938900, 114.790300)",
        "(273.354000, 101.501300, 123.663000)",
        "(275.235100, 94.576910, 131.580600)",
        "(276.856800, 92.759650, 134.669800)",
        "(278.307800, 91.246970, 137.583400)",
        "(279.457100, 89.851680, 140.372700)",
        "(279.761200, 89.824530, 141.068000)",
        "(279.676900, 91.393840, 140.875600)",
        "(278.715000, 94.382580, 139.269100)",
        "(278.623000, 93.138470, 141.131200)",
        "(279.104500, 87.938510, 147.280500)",
        "(279.279800, 86.949910, 148.898000)",
        "(279.323000, 87.784480, 149.568400)",
        "(279.513600, 89.951810, 149.422100)",
        "(279.859200, 90.813670, 150.526400)",
        "(280.126100, 90.320770, 152.777300)",
        "(280.187400, 89.815570, 154.153900)",
        "(279.985100, 89.433020, 156.345200)",
        "(279.635400, 89.085180, 158.561100)",
        "(279.319900, 87.502660, 161.884700)",
        "(279.005100, 84.964550, 166.060200)",
        "(278.738400, 83.511570, 168.325600)",
        "(278.179100, 81.150730, 172.301000)",
        "(277.558900, 78.462040, 176.554300)",
        "(276.930800, 75.351080, 181.032100)",
        "(276.392500, 72.879280, 184.923300)",
        "(276.086500, 71.355860, 187.185200)",
        "(275.645700, 67.604000, 192.158300)",
        "(275.069500, 63.065880, 197.755200)",
        "(274.466500, 57.686750, 204.349100)",
        "(273.996800, 52.312910, 210.961500)",
        "(273.974300, 47.654090, 216.245300)",
        "(274.461700, 33.397300, 230.967000)",
        "(275.200100, 16.159110, 248.141500)",
        "(275.811100, 1.079446, 263.488700)",
        "(275.986100, 350.463700, 274.802700)",
        "(276.026200, 345.971700, 279.666300)",
        "(276.398100, 336.995500, 288.995700)",
        "(277.309300, 327.043400, 299.025700)",
        "(278.326400, 317.875100, 308.098100)",
        "(279.035100, 309.552000, 316.725900)",
        "(279.410500, 305.724200, 320.593200)",
        "(280.478200, 300.463000, 325.363900)",
        "(281.823700, 296.248300, 328.787200)",
        "(283.041300, 293.681500, 330.364300)",
        "(284.165800, 291.853600, 330.884200)",
        "(284.893700, 291.260200, 330.601400)",
        "(286.305900, 288.292600, 331.793100)",
        "(287.313100, 284.331800, 334.589000)",
        "(288.465300, 282.395800, 334.746500)",
        "(289.941500, 282.267900, 332.388700)",
        "(290.759500, 281.871600, 331.403300)",
        "(291.753900, 278.767500, 332.344400)",
        "(292.083400, 274.702100, 334.735400)",
        "(292.575000, 272.307700, 334.660400)",
        "(293.077600, 270.577200, 333.617500)",
        "(293.078600, 269.826400, 333.067200)",
        "(292.841400, 267.671000, 332.756900)",
        "(292.197300, 264.439100, 333.883100)",
        "(291.210800, 261.440600, 335.153400)",
        "(290.159100, 259.826800, 334.947500)",
        "(289.668200, 259.525000, 334.401700)",
        "(288.749300, 259.644000, 332.533700)",
        "(287.715400, 260.504500, 330.113400)",
        "(286.272800, 261.403900, 328.169400)",
        "(284.622100, 260.916300, 327.991100)",
        "(283.823500, 260.755600, 327.905200)",
        "(282.198000, 261.049900, 327.084100)",
        "(280.374000, 261.222600, 326.472200)",
        "(278.481400, 260.726100, 326.700300)",
        "(276.643200, 258.179200, 329.260700)",
        "(275.694100, 255.559300, 331.975100)",
        "(273.770400, 248.712200, 339.077900)",
        "(271.917400, 230.671300, 357.454500)",
        "(271.228500, 158.786900, 70.022020)",
        "(272.567500, 116.871200, 113.037200)",
        "(273.347500, 110.427200, 120.145600)",
        "(274.831200, 104.059100, 127.784500)",
        "(276.135800, 98.439920, 134.582500)",
        "(276.972900, 92.511600, 141.434500)",
        "(277.522100, 87.802020, 147.014400)",
        "(277.737400, 86.546770, 148.869000)",
        "(278.657800, 87.355420, 149.805000)",
        "(279.964900, 88.777480, 150.394600)",
        "(280.683500, 89.311040, 151.474000)",
        "(281.181200, 88.998550, 153.215800)",
        "(281.377000, 88.797040, 154.174100)",
        "(281.867100, 89.391760, 155.229000)",
        "(282.246200, 91.048980, 155.509100)",
        "(282.537200, 92.445270, 156.025700)",
        "(282.735200, 93.022440, 157.388500)",
        "(282.761400, 93.041150, 158.280000)",
        "(282.718200, 92.970440, 160.138600)",
        "(282.481200, 91.939880, 162.771000)",
        "(282.019800, 90.232110, 165.887600)",
        "(281.463800, 89.435320, 168.177400)",
        "(281.164300, 90.301830, 168.149100)",
        "(280.387300, 94.368440, 165.934600)",
        "(279.778100, 96.922230, 165.053700)",
        "(279.138900, 97.774540, 165.581600)",
        "(278.752000, 98.134700, 165.808100)",
        "(278.001200, 102.154400, 163.339900)",
        "(277.567300, 109.881900, 157.590300)",
        "(277.158300, 115.472400, 153.380000)",
        "(276.256900, 117.651500, 151.861600)",
        "(275.166000, 120.089400, 149.867200)",
        "(274.582400, 123.134200, 147.034700)",
        "(273.755200, 133.504700, 137.224900)",
        "(273.341300, 149.455700, 121.962500)",
        "(272.886900, 163.840300, 107.870500)",
        "(272.285800, 179.829200, 91.754240)",
        "(272.068100, 189.455200, 81.956540)",
        "(272.376300, 209.976800, 61.271910)",
        "(272.910900, 226.319600, 44.748000)",
        "(273.368900, 242.664700, 27.470600)",
        "(274.057300, 247.521700, 21.915310)",
        "(274.535800, 247.371400, 21.702680)",
        "(275.685300, 246.817000, 21.458450)",
        "(276.525600, 250.458800, 16.673090)",
        "(277.289700, 256.286500, 9.159901)",
        "(278.391300, 257.571300, 6.356544)",
        "(278.999200, 257.298600, 5.927264)",
        "(279.965800, 258.120100, 3.457647)",
        "(280.920100, 262.641000, 356.790400)",
        "(281.939100, 265.473800, 351.581800)",
        "(282.640700, 266.542400, 348.562800)",
        "(282.943100, 267.080700, 346.987900)",
        "(283.526400, 269.016600, 342.770600)",
        "(284.050400, 270.541000, 338.994000)",
        "(284.065200, 270.425600, 337.240500)",
        "(283.854100, 269.718100, 335.994600)",
        "(283.793900, 269.090700, 335.559400)",
        "(283.342700, 265.385800, 337.429900)",
        "(282.511800, 260.716000, 340.764400)",
        "(281.675100, 258.869500, 341.117100)",
        "(280.845600, 259.370800, 339.012500)",
        "(280.378000, 259.786300, 337.857200)",
        "(279.362900, 259.665400, 336.749100)",
        "(278.367800, 259.239400, 336.149400)",
        "(277.165700, 259.437200, 334.965000)",
        "(275.819800, 261.204300, 332.229700)",
        "(275.136600, 261.861000, 331.164800)",
        "(273.782700, 259.780300, 332.834500)",
        "(272.308400, 250.280600, 342.184700)",
        "(270.901100, 217.325900, 15.074140)",
        "(271.265000, 116.340000, 116.035400)",
        "(272.027400, 105.069800, 127.410900)",
        "(273.646700, 98.225400, 134.700000)",
        "(275.147800, 95.091960, 138.522200)",
        "(276.609100, 94.130740, 140.445400)",
        "(278.262700, 93.014440, 142.695300)",
        "(279.059200, 92.525150, 143.810000)",
        "(280.301900, 91.424800, 146.169400)",
        "(281.180900, 90.026200, 148.810900)",
        "(281.892400, 88.322350, 151.691100)",
        "(282.753900, 87.692780, 153.701900)",
        "(283.105800, 87.604640, 154.571100)",
        "(283.440600, 86.321560, 156.941900)",
        "(283.271800, 82.276020, 161.397800)",
        "(283.376000, 79.958110, 164.579000)",
        "(284.144600, 83.124270, 163.871600)",
        "(284.511800, 85.466930, 163.061800)",
        "(284.669200, 87.586930, 163.197300)",
        "(284.387400, 87.910030, 164.485800)",
        "(284.049800, 88.318950, 165.665600)",
        "(283.696000, 89.287830, 166.229600)",
        "(283.437100, 90.274860, 166.091200)",
        "(282.787500, 92.276090, 165.750600)",
        "(282.178300, 94.945840, 164.452300)",
        "(281.551200, 98.129120, 162.766300)",
        "(281.145200, 99.509800, 161.958800)",
        "(280.209100, 101.014000, 161.421200)",
        "(278.940200, 103.649900, 159.804700)",
        "(277.454200, 107.912700, 156.378400)",
        "(276.159800, 110.422900, 154.399100)",
        "(274.865000, 111.058900, 154.096400)",
        "(274.085200, 112.631700, 152.685600)",
        "(272.567900, 122.763300, 142.844300)",
        "(271.541000, 150.871500, 114.739800)",
        "(271.324700, 206.299600, 59.311890)",
        "(272.074300, 242.070300, 23.293200)",
        "(272.545800, 249.013400, 16.262700)",
        "(273.622200, 259.017200, 5.829618)",
        "(274.956200, 265.425600, 358.669700)",
        "(276.360900, 268.045400, 355.400900)",
        "(277.427700, 269.703700, 352.907800)",
        "(277.847000, 270.575300, 351.452300)",
        "(278.782900, 273.346400, 347.168200)",
        "(279.899900, 275.455600, 343.117500)",
        "(280.978700, 274.651900, 342.433200)",
        "(281.580800, 271.658500, 344.147000)",
        "(281.842400, 270.658800, 344.396000)",
        "(282.184100, 270.790500, 342.184000)",
        "(282.611100, 272.244500, 338.510400)",
        "(283.040500, 272.028600, 336.533500)",
        "(283.214500, 269.296700, 337.626500)",
        "(283.241600, 267.881700, 338.216900)",
        "(283.320400, 265.192300, 339.080000)",
        "(283.246100, 262.290900, 340.494500)",
        "(283.326300, 261.023700, 340.249100)",
        "(283.591600, 259.954100, 339.746700)",
        "(283.525300, 259.201700, 339.786200)",
        "(283.121200, 257.236200, 340.721400)",
        "(282.626300, 256.835100, 340.173100)",
        "(282.334000, 257.530200, 338.475800)",
        "(281.942700, 258.147100, 337.075000)",
        "(281.686800, 258.397800, 336.496200)",
        "(281.041700, 258.212800, 336.273100)",
        "(280.578700, 257.727400, 336.683200)",
        "(280.321500, 258.628600, 335.665800)",
        "(280.267400, 261.282900, 332.703200)",
        "(280.335200, 262.916400, 330.977000)",
        "(280.522400, 265.152600, 328.648500)",
        "(280.634600, 266.344000, 327.431300)",
        "(280.870900, 266.910400, 326.703400)",
        "(281.173000, 266.765100, 326.586200)",
        "(281.203000, 266.175800, 327.131000)",
        "(281.174700, 264.197500, 329.258300)",
        "(281.237100, 263.000600, 330.373100)",
        "(281.409300, 262.566500, 330.701200)",
        "(281.515700, 261.969500, 331.147900)",
        "(281.538900, 261.638900, 331.401300)",
        "(281.570500, 260.961400, 331.895800)",
        "(281.410100, 259.542600, 333.180800)",
        "(280.969200, 258.874500, 333.732000)",
        "(280.547900, 258.136000, 334.104700)",
        "(280.305100, 257.259000, 334.857900)",
        "(279.713800, 255.126500, 336.785100)",
        "(278.820100, 254.847000, 336.638500)",
        "(277.651100, 253.551200, 337.592200)",
        "(276.292600, 249.094700, 341.965100)",
        "(275.612900, 244.969800, 346.111000)",
        "(274.198100, 234.756900, 356.537700)",
        "(272.707200, 219.378300, 12.060960)",
        "(271.650200, 182.085800, 49.670580)",
        "(272.024100, 122.114300, 110.086100)",
        "(272.704000, 106.061000, 126.473700)",
        "(274.237100, 91.751430, 141.469500)",
        "(275.725300, 85.592450, 148.384600)",
        "(277.031200, 84.106510, 150.871700)",
        "(278.366900, 82.994320, 152.931000)",
        "(279.124700, 82.079770, 154.260900)",
        "(280.692200, 80.193190, 157.000000)",
        "(282.037800, 79.478320, 158.697100)",
        "(283.113700, 80.103320, 159.356400)",
        "(283.981400, 81.107970, 159.837600)",
        "(284.370700, 81.417070, 160.239500)",
        "(285.107200, 82.110730, 160.903000)",
        "(285.775400, 83.574040, 161.010400)",
        "(286.228600, 85.446750, 160.915200)",
        "(286.447800, 87.129600, 160.954700)",
        "(286.452700, 87.899070, 161.061300)",
        "(286.432700, 88.867000, 161.763700)",
        "(286.299300, 89.814960, 162.413100)",
        "(285.999400, 90.872150, 163.040100)",
        "(285.435500, 91.325980, 164.160100)",
        "(285.127400, 91.279300, 164.773400)",
        "(284.515500, 91.653560, 165.528000)",
        "(283.763000, 93.195080, 165.559500)",
        "(282.897500, 95.481840, 164.880100)",
        "(282.114200, 96.293480, 165.249200)",
        "(281.674800, 96.423810, 165.506400)",
        "(280.510000, 97.682080, 165.028900)",
        "(279.205300, 100.699700, 163.062700)",
        "(277.877700, 103.811000, 160.905900)",
        "(276.453700, 105.118300, 159.968000)",
        "(275.820400, 105.900400, 159.143100)",
        "(274.514800, 110.526400, 154.545800)",
        "(273.293100, 121.797600, 143.478900)",
        "(272.234300, 147.721600, 117.848000)",
        "(271.800200, 189.379700, 76.032620)",
        "(271.826700, 211.674900, 53.435670)",
        "(272.725900, 250.850000, 13.569680)",
        "(274.280000, 265.102400, 358.701900)",
        "(275.620200, 269.822700, 353.311500)",
        "(276.785800, 273.847800, 348.310000)",
        "(277.394300, 276.531400, 344.987000)",
        "(278.739500, 279.543400, 340.491700)",
        "(279.842400, 276.338900, 342.470000)",
        "(280.845700, 274.308800, 343.362800)",
        "(281.908400, 275.420700, 340.465500)",
        "(282.383800, 276.118500, 338.813300)",
        "(283.160200, 276.045900, 337.083500)",
        "(283.828000, 274.456500, 336.940700)",
        "(284.310300, 271.324300, 338.738300)",
        "(284.553200, 268.635200, 340.015700)",
        "(284.666000, 267.968100, 339.752000)",
        "(285.011200, 266.431600, 339.467700)",
        "(285.260600, 264.363000, 339.888000)",
        "(285.315600, 262.507100, 340.054700)",
        "(285.125600, 260.139200, 340.829900)",
        "(285.006500, 258.800700, 341.436700)",
        "(284.652300, 255.974100, 342.794400)",
        "(284.150600, 253.212300, 344.371700)",
        "(283.487800, 250.976300, 345.378200)",
        "(282.720700, 248.884400, 346.391700)",
        "(282.273200, 247.593100, 347.206200)",
        "(281.227100, 244.419500, 349.754900)",
        "(279.974500, 241.964600, 351.639200)",
        "(278.757400, 239.461700, 353.697600)",
        "(277.566100, 236.465000, 356.362300)",
        "(276.976700, 234.946400, 357.736300)",
        "(275.966200, 231.970300, 0.490471)",
        "(275.169400, 226.917600, 5.505233)",
        "(273.921900, 214.693400, 18.004080)",
        "(272.920100, 192.256400, 40.913230)",
        "(272.677400, 177.868400, 55.524540)",
        "(272.776200, 149.609800, 84.336380)",
        "(273.432300, 130.993000, 103.701000)",
        "(274.387500, 119.336400, 116.297900)",
        "(275.455100, 110.156600, 126.369300)",
        "(275.992000, 106.825000, 130.213800)",
        "(277.097200, 102.712500, 135.432200)",
        "(278.020400, 100.589000, 138.849100)",
        "(278.335900, 100.144100, 139.946300)",
        "(279.051600, 98.931450, 142.367900)",
        "(279.802700, 97.546240, 144.827500)",
        "(280.578400, 97.205810, 146.514700)",
        "(281.189900, 98.379300, 147.015900)",
        "(281.609200, 99.466240, 147.579500)",
        "(281.898100, 100.553400, 148.109600)",
        "(282.087000, 101.065900, 148.397900)",
        "(282.428600, 102.004400, 149.168200)",
        "(282.427200, 102.794400, 150.108800)",
        "(282.181000, 103.036000, 151.406700)",
        "(281.951800, 103.159800, 152.718400)",
        "(281.802900, 103.095700, 153.492700)",
        "(281.314500, 102.556300, 155.230700)",
        "(280.561200, 101.916200, 156.719500)",
        "(279.787800, 103.236100, 156.398800)",
        "(279.261400, 106.733300, 154.218800)",
        "(279.037100, 108.727200, 152.855600)",
        "(278.645500, 111.340800, 151.111300)",
        "(278.103000, 113.694700, 149.341500)",
        "(277.401500, 116.554500, 147.197000)",
        "(276.474300, 120.455500, 143.770600)",
        "(275.936400, 122.765900, 141.545200)",
        "(274.940100, 129.189300, 135.140800)",
        "(274.080100, 140.599800, 123.765800)",
        "(273.466300, 156.790900, 107.437100)",
        "(273.126400, 179.039400, 84.938040)",
        "(273.109000, 193.097700, 70.688580)",
        "(273.542400, 220.936000, 42.109210)",
        "(274.684800, 241.473800, 20.573530)",
        "(276.178800, 251.492400, 9.240891)",
        "(277.653500, 255.286800, 4.081221)",
        "(278.339800, 256.363500, 2.218268)",
        "(279.632100, 258.078600, 358.775900)",
        "(281.023300, 258.050900, 357.075300)",
        "(282.349400, 256.965400, 356.475400)",
        "(283.582700, 256.196700, 355.442900)",
        "(284.127200, 255.820900, 354.894700)",
        "(285.101400, 254.732900, 354.300500)",
        "(285.975200, 253.761900, 353.691400)",
        "(286.917000, 253.881000, 351.734200)",
        "(287.936700, 253.998400, 349.710900)",
        "(288.328400, 253.538100, 349.374200)",
        "(288.864300, 252.250500, 349.093500)",
        "(289.294800, 251.287300, 348.482600)",
        "(289.472700, 249.845700, 348.403100)",
        "(289.369100, 248.459800, 348.462000)",
        "(289.225700, 248.131800, 348.082200)",
        "(288.715100, 247.558900, 347.232800)",
        "(287.918900, 246.315400, 347.315700)",
        "(286.864000, 245.398300, 347.176000)",
        "(285.560900, 244.655600, 346.896300)",
        "(284.844200, 244.003400, 347.189000)",
        "(283.330100, 242.293200, 348.293700)",
        "(281.756600, 240.670900, 349.421200)",
        "(280.147200, 239.710800, 349.867400)",
        "(278.598000, 238.812600, 350.313900)",
        "(277.786700, 237.915900, 351.016400)",
        "(276.209100, 233.739200, 354.944700)",
        "(274.791000, 223.612700, 5.113728)",
        "(273.722900, 207.364200, 21.496320)",
        "(273.193600, 186.267000, 42.762890)",
        "(273.173400, 173.930100, 55.292240)",
        "(273.635600, 142.361900, 87.268400)",
        "(274.916600, 118.448400, 111.678800)",
        "(276.400900, 108.579700, 122.275600)",
        "(277.718300, 103.808100, 127.958900)",
        "(278.286600, 101.595500, 130.604500)",
        "(279.345600, 96.863810, 136.097000)",
        "(280.401000, 93.840350, 140.037100)",
        "(281.402100, 93.069220, 142.179200)",
        "(282.326500, 92.535030, 144.111100)",
        "(282.712400, 92.069220, 145.243500)",
        "(283.418900, 91.361470, 147.296800)",
        "(284.028700, 91.008250, 149.156600)",
        "(284.426900, 91.084500, 150.704800)",
        "(284.687700, 91.831150, 151.725200)",
        "(284.829500, 92.087100, 152.344700)",
        "(284.905300, 92.462860, 153.628200)",
        "(284.853300, 92.950910, 154.813200)",
        "(284.755100, 93.666820, 155.896500)",
        "(284.597000, 94.317720, 157.208500)",
        "(284.437900, 94.485040, 157.946300)",
        "(283.965400, 94.567430, 159.512900)",
        "(283.453700, 94.929700, 160.860400)",
        "(282.843200, 95.178920, 162.295500)",
        "(282.115300, 94.806210, 164.146500)",
        "(281.698400, 94.588450, 164.981200)",
        "(280.892400, 95.357930, 165.642800)",
        "(280.098000, 97.504100, 165.141400)",
        "(279.236700, 99.346680, 165.003400)",
        "(278.488300, 98.673580, 167.225800)",
        "(277.998800, 96.401290, 170.020900)",
        "(276.878600, 87.688460, 179.234200)",
        "(275.923300, 77.132640, 190.129900)",
        "(274.878100, 71.069000, 196.853400)",
        "(273.682000, 68.042180, 200.969500)",
        "(273.101900, 62.169580, 207.124600)",
        "(272.284000, 35.591090, 233.834400)",
        "(272.336700, 351.669000, 277.760900)",
        "(273.293700, 322.252300, 307.105700)",
        "(274.668200, 308.224700, 321.010300)",
        "(275.352000, 303.618300, 325.388400)",
        "(276.713900, 296.998100, 331.393200)",
        "(278.113500, 292.722500, 334.823200)",
        "(279.404100, 289.368200, 337.117100)",
        "(280.741500, 286.883400, 338.423800)",
        "(281.394900, 286.236800, 338.298200)",
        "(282.760900, 284.923400, 337.873100)",
        "(283.829300, 282.615500, 338.646100)",
        "(284.801900, 281.425300, 338.055300)",
        "(286.019400, 281.035700, 335.996100)",
        "(286.574300, 280.529500, 335.293200)",
        "(287.429300, 278.748000, 334.752500)",
        "(287.924100, 277.539700, 333.302600)",
        "(288.591200, 275.690100, 332.117700)",
        "(289.080700, 272.603100, 332.333900)",
        "(289.310700, 271.632800, 331.835100)",
        "(289.958800, 270.963600, 329.104600)",
        "(290.306500, 269.644900, 327.460900)",
        "(290.023000, 267.527400, 327.270800)",
        "(289.157200, 264.950200, 328.016400)",
        "(288.552600, 263.063600, 329.181000)",
        "(287.154900, 259.604900, 331.532300)",
        "(285.663300, 258.416800, 331.558500)",
        "(284.336500, 259.230900, 329.354200)",
        "(283.018000, 260.043600, 327.410800)",
        "(282.256300, 260.492000, 326.567900)",
        "(280.597900, 260.886200, 325.600000)",
        "(278.873800, 261.705800, 324.188900)",
        "(276.921400, 262.247600, 323.342500)",
        "(274.741500, 260.723700, 325.055000)",
        "(273.709500, 259.254700, 326.716500)",
        "(271.821800, 260.597000, 325.622400)",
        "(270.235700, 280.599400, 305.927600)",
        "(271.515900, 78.215810, 148.908700)",
        "(273.479900, 79.965190, 147.936100)",
        "(274.474100, 80.416310, 147.974400)",
        "(276.240500, 81.324840, 148.265700)",
        "(277.714100, 82.139540, 148.774600)",
        "(278.986800, 82.773120, 149.540000)",
        "(280.111500, 84.059660, 149.859800)",
        "(280.632900, 84.765490, 150.049700)",
        "(281.464100, 85.744440, 150.794400)",
        "(282.120100, 86.146860, 152.140400)",
        "(282.495900, 86.404790, 153.592600)",
        "(282.610400, 87.069790, 154.709200)",
        "(282.628700, 87.664640, 155.118100)",
        "(282.668000, 88.425100, 156.338700)",
        "(282.523700, 88.724620, 157.980700)",
        "(282.210200, 87.944410, 160.661500)",
        "(281.753400, 86.191860, 164.160300)",
        "(281.469700, 85.165980, 166.019300)",
        "(280.832100, 83.224570, 169.539300)",
        "(280.163400, 81.222500, 173.138900)",
        "(279.532300, 78.694850, 177.215300)",
        "(279.152600, 77.310310, 179.241400)",
        "(278.355800, 73.171240, 184.555100)",
        "(277.510700, 64.461270, 194.088300)",
        "(277.049600, 50.137690, 208.525800)",
        "(277.200800, 32.032750, 226.096100)",
        "(277.601900, 13.176380, 244.443000)",
        "(277.870300, 5.032042, 252.476500)",
        "(278.475700, 354.037500, 263.717200)",
        "(279.013300, 346.926000, 271.652000)",
        "(279.648500, 340.195600, 278.963800)",
        "(280.767900, 332.449400, 286.943100)",
        "(281.403500, 328.826800, 290.666100)",
        "(282.791600, 323.866500, 295.731000)",
        "(284.311000, 320.183900, 299.068500)",
        "(285.881000, 316.487400, 302.281300)",
        "(287.239700, 312.839300, 305.558500)",
        "(287.814900, 311.126100, 307.042900)",
        "(289.065100, 308.326000, 309.164600)",
        "(290.297800, 305.837200, 310.565400)",
        "(291.502500, 303.882000, 311.429800)",
        "(292.694400, 302.097400, 311.814800)",
        "(293.291000, 301.028700, 312.131700)",
        "(294.223700, 298.642700, 313.017700)",
        "(294.809100, 296.659100, 313.461900)",
        "(295.350500, 295.363400, 312.847300)",
        "(295.766600, 293.267500, 312.566900)",
        "(295.739100, 291.968900, 312.794200)",
        "(295.260300, 288.607500, 314.073000)",
        "(294.306100, 284.306600, 316.666700)",
        "(293.313100, 280.404400, 318.660400)",
        "(292.180600, 276.844700, 320.330200)",
        "(291.628500, 275.241800, 321.059500)",
        "(290.395400, 272.417600, 322.082900)",
        "(288.858800, 269.541600, 323.425400)",
        "(287.221000, 267.679600, 323.728000)",
        "(285.475200, 266.129700, 323.838200)",
        "(284.436800, 265.346100, 324.085100)",
        "(282.308500, 263.481100, 325.045900)",
        "(280.183200, 261.825200, 326.048000)",
        "(278.177300, 260.539500, 326.725400)",
        "(276.295100, 259.574600, 327.309800)",
        "(275.384400, 258.266200, 328.518900)",
        "(273.713200, 251.582600, 335.337200)",
        "(272.000700, 236.588600, 350.603300)",
        "(270.825700, 164.306000, 63.376720)",
        "(272.127400, 100.774600, 127.422900)",
        "(272.996300, 96.638410, 131.990100)",
        "(274.612300, 93.447700, 136.207400)",
        "(276.032700, 91.844130, 139.046200)",
        "(277.327600, 91.426040, 140.903700)",
        "(278.382400, 90.079470, 143.705000)",
        "(278.792200, 89.358120, 145.079800)",
        "(279.344900, 88.259440, 147.456800)",
        "(279.727700, 87.903430, 149.252900)",
        "(280.319100, 87.639120, 150.976700)",
        "(281.059300, 87.438020, 152.587800)",
        "(281.275100, 87.721910, 153.106800)",
        "(281.403300, 88.394580, 154.067800)",
        "(281.217400, 87.580280, 156.166200)",
        "(280.627000, 84.886530, 159.766100)",
        "(279.855000, 82.066150, 163.661500)",
        "(279.585600, 80.768750, 165.632200)",
        "(279.244500, 78.223440, 169.564800)",
        "(278.920000, 74.986430, 174.147300)",
        "(278.428600, 70.915920, 179.471400)",
        "(277.649400, 68.777880, 183.080100)",
        "(277.268100, 68.186610, 184.575300)",
        "(276.685900, 65.867030, 188.586400)",
        "(276.136100, 59.563040, 196.129200)",
        "(275.354300, 48.601300, 207.914300)",
        "(274.700700, 33.701840, 223.951700)",
        "(274.542400, 25.643920, 232.538700)",
        "(274.660600, 7.335258, 251.670500)",
        "(275.261300, 348.693500, 270.756100)",
        "(276.144100, 333.805300, 286.159800)",
        "(277.232300, 321.924900, 298.721500)",
        "(277.976900, 318.413200, 302.444900)",
        "(279.600400, 313.220600, 307.589000)",
        "(281.395200, 309.443800, 311.030600)",
        "(283.214600, 305.012000, 315.012200)",
        "(284.853100, 300.309800, 319.452700)",
        "(285.447200, 298.129600, 321.482200)",
        "(286.737700, 295.472000, 323.537700)",
        "(288.470300, 293.767500, 323.972500)",
        "(290.545200, 291.311100, 325.157200)",
        "(292.288600, 288.167700, 327.278800)",
        "(292.920500, 286.762300, 328.126200)",
        "(293.851300, 284.701800, 328.737300)",
        "(294.596100, 282.460800, 329.190900)",
        "(295.314400, 279.844500, 330.285600)",
        "(295.748500, 277.161600, 331.115800)",
        "(295.871700, 275.921600, 331.368000)",
        "(295.992600, 273.384700, 331.853000)",
        "(295.840500, 271.223300, 331.983200)",
        "(295.433500, 269.433300, 331.641200)",
        "(294.743800, 266.453300, 332.698500)",
        "(294.144900, 264.646900, 333.935600)",
        "(292.969500, 261.678100, 335.494000)",
        "(291.600000, 259.702300, 335.886200)",
        "(290.291700, 258.055300, 336.194200)",
        "(288.805200, 257.539100, 335.455700)",
        "(288.033000, 257.199900, 335.225400)",
        "(286.240400, 256.065100, 335.555800)",
        "(284.373200, 254.792100, 336.165300)",
        "(282.392500, 253.779700, 336.617600)",
        "(281.398700, 253.223300, 336.916200)",
        "(279.322500, 252.291200, 337.385000)",
        "(277.119800, 249.330900, 340.208700)",
        "(274.991900, 242.032700, 347.617400)",
        "(273.144500, 227.555100, 2.270647)",
        "(271.950400, 188.279500, 41.920930)",
        "(272.002000, 155.992800, 74.545910)",
        "(273.313800, 117.181800, 114.080000)",
        "(275.018300, 103.050800, 129.030600)",
        "(276.591200, 97.627720, 135.491500)",
        "(277.862300, 96.202950, 138.237600)",
        "(278.409900, 95.968070, 139.214500)",
        "(279.319000, 94.334110, 142.252800)",
        "(280.224700, 91.836440, 145.835700)",
        "(280.922100, 91.898900, 147.294000)",
        "(281.360900, 93.963060, 147.215900)",
        "(281.362500, 94.726650, 147.466000)",
        "(281.359100, 94.863460, 149.118600)",
        "(281.757800, 92.431830, 152.875500)",
        "(281.925400, 91.785180, 155.140000)",
        "(281.679700, 92.423060, 156.494200)",
        "(281.488400, 92.520540, 157.293300)",
        "(281.101800, 91.978220, 159.494200)",
        "(280.766100, 91.550510, 161.524800)",
        "(280.228000, 90.807620, 163.955200)",
        "(279.428400, 89.667800, 166.627700)",
        "(278.875500, 89.322690, 167.699100)",
        "(277.998000, 88.641930, 169.895600)",
        "(277.182200, 85.520870, 174.406800)",
        "(276.380800, 80.001850, 180.976500)",
        "(275.353400, 73.550190, 188.335400)",
        "(274.809500, 70.821990, 191.576600)",
        "(273.737200, 66.556350, 197.035700)",
        "(272.872300, 55.927960, 208.928900)",
        "(272.584700, 30.367830, 235.529800)",
        "(272.925600, 2.981740, 263.448100)",
        "(273.270600, 351.911300, 274.798300)",
        "(274.102000, 333.763500, 293.422800)",
        "(275.159700, 320.434500, 307.152600)",
        "(276.560100, 310.407300, 317.404600)",
        "(278.073300, 303.582900, 324.214500)",
        "(278.758500, 300.503300, 327.197400)",
        "(280.343500, 295.758100, 331.770100)",
        "(282.029200, 292.053400, 335.037900)",
        "(283.731700, 289.242200, 337.131000)",
        "(285.667900, 287.631000, 337.608600)",
        "(286.711800, 287.154500, 337.379900)",
        "(288.518600, 286.049500, 337.021000)",
        "(289.764900, 283.851500, 337.699200)",
        "(290.841600, 280.647500, 339.512000)",
        "(291.993000, 278.560000, 339.733500)",
        "(292.500100, 277.477200, 339.607300)",
        "(293.264200, 274.623700, 340.342000)",
        "(293.821500, 272.140900, 340.600400)",
        "(294.278900, 269.495000, 340.687900)",
        "(294.455100, 267.820900, 341.162700)",
        "(294.689100, 263.801700, 342.812300)",
        "(294.673800, 259.875700, 344.343400)",
        "(294.326200, 256.272200, 345.728500)",
        "(293.975700, 253.582500, 345.920100)",
        "(293.518200, 250.649200, 346.435700)",
        "(293.150000, 248.592900, 347.649100)",
        "(291.972000, 243.935400, 350.903800)",
        "(290.738400, 240.497500, 353.057300)",
        "(289.353900, 238.263600, 353.849600)",
        "(287.850000, 235.945500, 355.190700)",
        "(287.041200, 234.806200, 355.952000)",
        "(285.200100, 232.353300, 357.670600)",
        "(283.257600, 229.537100, 359.953200)",
        "(281.336900, 225.666500, 3.421533)",
        "(279.569300, 218.867500, 10.007340)",
        "(278.744100, 214.077700, 14.844470)",
        "(277.385300, 200.578200, 28.669020)",
        "(276.747000, 182.713100, 47.113020)",
        "(276.679800, 164.803200, 65.820810)",
        "(277.145400, 149.914100, 81.538920)",
        "(277.465800, 144.005200, 87.975000)",
        "(278.177800, 134.380100, 98.899930)",
        "(278.901400, 127.035100, 107.512900)",
        "(279.605000, 120.794800, 115.101000)",
        "(280.196300, 116.062400, 121.148400)",
        "(280.481400, 113.800700, 124.087300)",
        "(280.990600, 109.704000, 129.568300)",
        "(281.350000, 107.317500, 133.657400)",
        "(281.508000, 106.137000, 136.786700)",
        "(281.313700, 104.410200, 140.501700)",
        "(281.038900, 103.182400, 142.675300)",
        "(280.460100, 100.204000, 147.274500)",
        "(279.871700, 98.358220, 150.931000)",
        "(279.289500, 97.150860, 154.272100)",
        "(278.770900, 94.459950, 158.831500)",
        "(278.466000, 92.191590, 161.843100)",
        "(277.867800, 89.227920, 166.344300)",
        "(277.314500, 89.028170, 168.556100)",
        "(276.737200, 86.609560, 172.556200)",
        "(276.089300, 82.124110, 178.192600)",
        "(275.687000, 81.100260, 179.885800)",
        "(274.773000, 77.298710, 185.211600)",
        "(273.905900, 59.539670, 203.798300)",
        "(273.669700, 38.624860, 225.488400)",
        "(273.782300, 25.279140, 239.954700)",
        "(273.865100, 15.048350, 250.809600)",
        "(274.693600, 3.560029, 263.042400)",
        "(275.239400, 352.230000, 274.578400)",
        "(275.723300, 343.039900, 284.710200)",
        "(276.318700, 335.897100, 292.844700)",
        "(276.479600, 334.797600, 294.359800)",
        "(277.108400, 332.403500, 297.481600)",
        "(277.729900, 326.500400, 304.143800)",
        "(278.680300, 319.775800, 311.763600)",
        "(279.882000, 315.540600, 316.558000)",
        "(280.592000, 314.437000, 317.723500)",
        "(282.396700, 312.984700, 319.112000)",
        "(284.150700, 310.578700, 321.545600)",
        "(284.953200, 307.149900, 325.435500)",
        "(285.308600, 305.447700, 327.433800)",
        "(286.286800, 302.862200, 330.248000)",
        "(287.474600, 301.426900, 331.030200)",
        "(288.501600, 299.577400, 332.277400)",
        "(289.325700, 297.570300, 333.796700)",
        "(290.401900, 296.635500, 333.700100)",
        "(291.026600, 296.264600, 333.333800)",
        "(291.954000, 294.772500, 333.569900)",
        "(292.415700, 293.250200, 333.981600)",
        "(292.690800, 291.776700, 334.085500)",
        "(293.220100, 289.324900, 334.776800)",
        "(293.458300, 288.201400, 335.051800)",
        "(293.604900, 286.378200, 334.955000)",
        "(293.580000, 285.077500, 334.247200)",
        "(293.669600, 283.234000, 333.903500)",
        "(293.580900, 279.859600, 335.366300)",
        "(293.359500, 278.375800, 335.989900)",
        "(292.999700, 276.108100, 336.278300)",
        "(292.821700, 274.803800, 335.313800)",
        "(292.372000, 272.965000, 335.030900)",
        "(291.885800, 270.353500, 335.696400)",
        "(291.642200, 269.079700, 336.028400)",
        "(291.036100, 266.496800, 336.805200)",
        "(290.312900, 263.645300, 338.042800)",
        "(289.541100, 260.631000, 339.591500)",
        "(288.638700, 258.684800, 340.071000)",
        "(288.279200, 257.753800, 340.255000)",
        "(287.527700, 255.064700, 341.726700)",
        "(286.430700, 252.641700, 343.196800)",
        "(285.273500, 250.507300, 344.336400)",
        "(284.246700, 248.177200, 345.878900)",
        "(283.691200, 246.952300, 346.829200)",
        "(282.625700, 243.812100, 349.718000)",
        "(281.398400, 240.820600, 352.514200)",
        "(280.173200, 238.573600, 354.641500)",
        "(278.942300, 235.471200, 357.749500)",
        "(278.373800, 233.302100, 0.207676)",
        "(277.286600, 227.883900, 6.165146)",
        "(276.140900, 221.447700, 13.147350)",
        "(275.157600, 214.641800, 20.621610)",
        "(274.312600, 206.141700, 29.834850)",
        "(273.893700, 199.462200, 36.949650)",
        "(273.393100, 179.403200, 58.044330)",
        "(273.369800, 157.308600, 81.361400)",
        "(273.622200, 138.976300, 100.799200)",
        "(273.951300, 127.884600, 113.104800)",
        "(274.106400, 123.950000, 117.805100)",
        "(274.563100, 115.428800, 127.717800)",
        "(275.266100, 106.681700, 137.785800)",
        "(275.920500, 102.261000, 143.723900)",
        "(276.433300, 101.158200, 146.529900)",
        "(276.627300, 101.021400, 147.537800)",
        "(277.004400, 100.109300, 150.110100)",
        "(277.409300, 98.326280, 153.654000)",
        "(277.781500, 96.040090, 157.707400)",
        "(277.915100, 94.328960, 161.174500)",
        "(277.906400, 93.074520, 163.283100)",
        "(277.850200, 89.539560, 168.314900)",
        "(277.752500, 86.294020, 173.028700)",
        "(277.671900, 83.371080, 177.474100)",
        "(277.592000, 83.376270, 179.174300)",
        "(277.480100, 82.962830, 180.586700)",
        "(277.310200, 79.506970, 185.568900)",
        "(277.225700, 74.338340, 191.830800)",
        "(276.825900, 70.530780, 196.706600)",
        "(276.312100, 67.499260, 201.052500)",
        "(276.069800, 66.592970, 202.606600)",
        "(275.555100, 62.833770, 207.610900)",
        "(275.138900, 55.646310, 215.756100)",
        "(274.908000, 47.151450, 225.183200)",
        "(274.641300, 36.273550, 236.744200)",
        "(274.494100, 29.429970, 243.924000)",
        "(274.499800, 15.572770, 258.535300)",
        "(274.943000, 4.591280, 269.987600)",
        "(275.562300, 356.583600, 278.193600)",
        "(276.266400, 348.189500, 286.645400)",
        "(276.613300, 342.978000, 291.872300)",
        "(277.347900, 334.570800, 300.589500)",
        "(278.129400, 329.591600, 305.605100)",
        "(278.886200, 325.678200, 309.231000)",
        "(279.293700, 323.366300, 311.411100)",
        "(280.202000, 318.448300, 316.022100)",
        "(281.206800, 313.351000, 320.701000)",
        "(282.021600, 309.240000, 324.467700)",
        "(282.937800, 306.427200, 326.520700)",
        "(284.130000, 304.430400, 327.359900)",
        "(284.723200, 303.229000, 327.930200)",
        "(285.613500, 300.435700, 329.737500)",
        "(286.365100, 298.132100, 331.124600)",
        "(287.244800, 297.469900, 330.337300)",
        "(288.082800, 297.050700, 328.876800)",
        "(288.386500, 296.195200, 328.884000)",
        "(288.791600, 294.291400, 329.224500)",
        "(289.214800, 292.679400, 329.024800)",
        "(289.599600, 290.332400, 329.376700)",
        "(289.736200, 287.267300, 330.692500)",
        "(289.769800, 285.824200, 331.200900)",
        "(289.920400, 283.443500, 331.364000)",
        "(289.982700, 280.100200, 332.469100)",
        "(289.842900, 277.181200, 333.352100)",
        "(289.629200, 274.805500, 333.355700)",
        "(289.457600, 273.369000, 333.717800)",
        "(289.047700, 270.252800, 334.831500)",
        "(288.440100, 267.406700, 335.802300)",
        "(287.623700, 265.408400, 336.031600)",
        "(286.726500, 263.845000, 335.993500)",
        "(286.329900, 262.914800, 336.193000)",
        "(285.691100, 261.111700, 336.893200)",
        "(284.886400, 259.593200, 337.349100)",
        "(283.791100, 259.194900, 336.677200)",
        "(282.628900, 259.278000, 335.752800)",
        "(281.985700, 259.551400, 335.103000)",
        "(280.876200, 259.017500, 335.004100)",
        "(280.004300, 255.693700, 338.035600)",
        "(278.963300, 250.280500, 343.335400)",
        "(278.462300, 247.448700, 346.124900)",
        "(277.136900, 242.930600, 350.584800)",
        "(275.799300, 239.817800, 353.761800)",
        "(274.565200, 233.928200, 359.904500)",
        "(273.556800, 223.089200, 11.166220)",
        "(273.068700, 212.423900, 22.059830)",
        "(272.481700, 182.505400, 52.643520)",
        "(272.411400, 151.549200, 84.247500)",
        "(272.579900, 128.853400, 107.557700)",
        "(273.322000, 111.162400, 126.087300)",
        "(273.796700, 106.006100, 131.818700)",
        "(274.811900, 97.277020, 141.771100)",
        "(275.584400, 90.837640, 149.363400)",
        "(276.344600, 84.716360, 156.758300)",
        "(277.294300, 79.551350, 163.200600)",
        "(278.230200, 76.174700, 168.028800)",
        "(278.655500, 75.156030, 169.837300)",
        "(279.315100, 73.476910, 173.222600)",
        "(279.737200, 71.895540, 176.530600)",
        "(279.904300, 69.967580, 180.122200)",
        "(280.047000, 67.629270, 184.155600)",
        "(280.011700, 66.222980, 186.407500)",
        "(279.763500, 63.021500, 191.341500)",
        "(279.512300, 60.727080, 195.290400)",
        "(279.299900, 58.225670, 199.451200)",
        "(278.793800, 55.041680, 204.118300)",
        "(278.464100, 53.846870, 206.106200)",
        "(277.761000, 51.701410, 209.919600)",
        "(277.236500, 47.801520, 215.251800)",
        "(276.922500, 40.878810, 223.211000)",
        "(276.443900, 32.958530, 232.158400)",
        "(276.130600, 27.826580, 237.761200)",
        "(275.579000, 17.019220, 249.579200)",
        "(275.403900, 3.484560, 263.899900)",
        "(275.706900, 350.414400, 277.312400)",
        "(276.425500, 339.083100, 288.907800)",
        "(277.042400, 334.623300, 293.381600)",
        "(278.933000, 328.684800, 298.774600)",
        "(281.034100, 323.244400, 303.183100)",
        "(282.372100, 317.230300, 308.765600)",
        "(283.624800, 313.494000, 311.983200)",
        "(284.541300, 313.145100, 311.728100)",
        "(286.449900, 311.405200, 311.823800)",
        "(287.881700, 307.867600, 314.176800)",
        "(288.950100, 303.974800, 317.117800)",
        "(290.081200, 301.304900, 318.364700)",
        "(290.807000, 300.422900, 318.222800)",
        "(292.274800, 298.647300, 317.678000)",
        "(293.486100, 295.281300, 318.839700)",
        "(294.075600, 290.839000, 321.473100)",
        "(294.180400, 287.066500, 323.279200)",
        "(294.263900, 285.608300, 323.492800)",
        "(294.521900, 282.428700, 323.984900)",
        "(294.653900, 277.732600, 326.315300)",
        "(294.168300, 272.517100, 329.389500)",
        "(293.430100, 268.848100, 331.046100)",
        "(293.164300, 267.440000, 331.508400)",
        "(292.541700, 264.957900, 332.268900)",
        "(291.607500, 262.877500, 332.803800)",
        "(290.483200, 261.213600, 333.105600)",
        "(289.123500, 260.207400, 333.135400)",
        "(288.412800, 260.100300, 332.679000)",
        "(286.949000, 260.429100, 331.365300)",
        "(285.489300, 260.962800, 329.947600)",
        "(283.994100, 261.483400, 328.772600)",
        "(282.459500, 262.081100, 327.729900)",
        "(281.667100, 262.117500, 327.489300)",
        "(279.845400, 261.571400, 327.900300)",
        "(277.904100, 260.755300, 328.860300)",
        "(276.022500, 260.672500, 329.122600)",
        "(274.282500, 263.142500, 326.890200)",
        "(273.495900, 264.282000, 325.969200)",
        "(271.898300, 265.745200, 325.147900)",
        "(270.448500, 306.563700, 284.986500)",
        "(271.315700, 56.738000, 175.540100)",
        "(271.964800, 63.893960, 168.840900)",
        "(273.128400, 72.178850, 161.640800)",
[truncated: 525,611 more chars]
