# Supplementary material for: Playing the mirror game in virtual reality with an autonomous character
Source: Sci Rep. 2022 Dec 9;12:21329. doi: 10.1038/s41598-022-25197-z (PMC9734752; doi:10.1038/s41598-022-25197-z)
Supplement: Supplementary file 2 — Supplementary Information 1. [file 41598_2022_25197_MOESM2_ESM.zip › Data/Couple20/condition2_trial1_player1.json]

{
    "isFemale": false,
    "eyesLevel": 1.6765371561050416,
    "timestamps": [
        0.0,
        0.02001953125,
        0.03997802734375,
        0.05999755859375,
        0.08001708984375,
        0.0999755859375,
        0.1199951171875,
        0.1400146484375,
        0.15997314453125,
        0.17999267578125,
        0.20001220703125,
        0.219970703125,
        0.239990234375,
        0.260009765625,
        0.280029296875,
        0.29998779296875,
        0.32000732421875,
        0.34002685546875,
        0.3599853515625,
        0.3800048828125,
        0.4000244140625,
        0.41998291015625,
        0.44000244140625,
        0.46002197265625,
        0.47998046875,
        0.5,
        0.52001953125,
        0.53997802734375,
        0.55999755859375,
        0.58001708984375,
        0.5999755859375,
        0.6199951171875,
        0.6400146484375,
        0.65997314453125,
        0.67999267578125,
        0.70001220703125,
        0.719970703125,
        0.739990234375,
        0.760009765625,
        0.780029296875,
        0.79998779296875,
        0.82000732421875,
        0.84002685546875,
        0.8599853515625,
        0.8800048828125,
        0.9000244140625,
        0.91998291015625,
        0.94000244140625,
        0.96002197265625,
        0.97998046875,
        1.0,
        1.02001953125,
        1.03997802734375,
        1.05999755859375,
        1.08001708984375,
        1.0999755859375,
        1.1199951171875,
        1.1400146484375,
        1.15997314453125,
        1.17999267578125,
        1.20001220703125,
        1.219970703125,
        1.239990234375,
        1.260009765625,
        1.280029296875,
        1.29998779296875,
        1.32000732421875,
        1.34002685546875,
        1.3599853515625,
        1.3800048828125,
        1.4000244140625,
        1.41998291015625,
        1.44000244140625,
        1.46002197265625,
        1.47998046875,
        1.5,
        1.52001953125,
        1.53997802734375,
        1.55999755859375,
        1.58001708984375,
        1.5999755859375,
        1.6199951171875,
        1.6400146484375,
        1.65997314453125,
        1.67999267578125,
        1.70001220703125,
        1.719970703125,
        1.739990234375,
        1.760009765625,
        1.780029296875,
        1.79998779296875,
        1.82000732421875,
        1.84002685546875,
        1.8599853515625,
        1.8800048828125,
        1.9000244140625,
        1.91998291015625,
        1.94000244140625,
        1.96002197265625,
        1.97998046875,
        2.0,
        2.02001953125,
        2.03997802734375,
        2.05999755859375,
        2.08001708984375,
        2.0999755859375,
        2.1199951171875,
        2.1400146484375,
        2.15997314453125,
        2.17999267578125,
        2.20001220703125,
        2.219970703125,
        2.239990234375,
        2.260009765625,
        2.280029296875,
        2.29998779296875,
        2.32000732421875,
        2.34002685546875,
        2.3599853515625,
        2.3800048828125,
        2.4000244140625,
        2.41998291015625,
        2.44000244140625,
        2.46002197265625,
        2.47998046875,
        2.5,
        2.52001953125,
        2.53997802734375,
        2.55999755859375,
        2.58001708984375,
        2.5999755859375,
        2.6199951171875,
        2.6400146484375,
        2.65997314453125,
        2.67999267578125,
        2.70001220703125,
        2.719970703125,
        2.739990234375,
        2.760009765625,
        2.780029296875,
        2.79998779296875,
        2.82000732421875,
        2.84002685546875,
        2.8599853515625,
        2.8800048828125,
        2.9000244140625,
        2.91998291015625,
        2.94000244140625,
        2.96002197265625,
        2.97998046875,
        3.0,
        3.02001953125,
        3.03997802734375,
        3.05999755859375,
        3.08001708984375,
        3.0999755859375,
        3.1199951171875,
        3.1400146484375,
        3.15997314453125,
        3.17999267578125,
        3.20001220703125,
        3.219970703125,
        3.239990234375,
        3.260009765625,
        3.280029296875,
        3.29998779296875,
        3.32000732421875,
        3.34002685546875,
        3.3599853515625,
        3.3800048828125,
        3.4000244140625,
        3.41998291015625,
        3.44000244140625,
        3.46002197265625,
        3.47998046875,
        3.5,
        3.52001953125,
        3.53997802734375,
        3.55999755859375,
        3.58001708984375,
        3.5999755859375,
        3.6199951171875,
        3.6400146484375,
        3.65997314453125,
        3.67999267578125,
        3.70001220703125,
        3.719970703125,
        3.739990234375,
        3.760009765625,
        3.780029296875,
        3.79998779296875,
        3.82000732421875,
        3.84002685546875,
        3.8599853515625,
        3.8800048828125,
        3.9000244140625,
        3.91998291015625,
        3.94000244140625,
        3.96002197265625,
        3.97998046875,
        4.0,
        4.02001953125,
        4.03997802734375,
        4.05999755859375,
        4.08001708984375,
        4.0999755859375,
        4.1199951171875,
        4.1400146484375,
        4.15997314453125,
        4.17999267578125,
        4.20001220703125,
        4.219970703125,
        4.239990234375,
        4.260009765625,
        4.280029296875,
        4.29998779296875,
        4.32000732421875,
        4.34002685546875,
        4.3599853515625,
        4.3800048828125,
        4.4000244140625,
        4.41998291015625,
        4.44000244140625,
        4.46002197265625,
        4.47998046875,
        4.5,
        4.52001953125,
        4.53997802734375,
        4.55999755859375,
        4.58001708984375,
        4.5999755859375,
        4.6199951171875,
        4.6400146484375,
        4.65997314453125,
        4.67999267578125,
        4.70001220703125,
        4.719970703125,
        4.739990234375,
        4.760009765625,
        4.780029296875,
        4.79998779296875,
        4.82000732421875,
        4.84002685546875,
        4.8599853515625,
        4.8800048828125,
        4.9000244140625,
        4.91998291015625,
        4.94000244140625,
        4.96002197265625,
        4.97998046875,
        5.0,
        5.02001953125,
        5.03997802734375,
        5.05999755859375,
        5.08001708984375,
        5.0999755859375,
        5.1199951171875,
        5.1400146484375,
        5.15997314453125,
        5.17999267578125,
        5.20001220703125,
        5.219970703125,
        5.239990234375,
        5.260009765625,
        5.27996826171875,
        5.29998779296875,
        5.32000732421875,
        5.34002685546875,
        5.3599853515625,
        5.3800048828125,
        5.4000244140625,
        5.41998291015625,
        5.44000244140625,
        5.46002197265625,
        5.47998046875,
        5.5,
        5.52001953125,
        5.53997802734375,
        5.55999755859375,
        5.58001708984375,
        5.5999755859375,
        5.6199951171875,
        5.6400146484375,
        5.65997314453125,
        5.67999267578125,
        5.70001220703125,
        5.719970703125,
        5.739990234375,
        5.760009765625,
        5.77996826171875,
        5.79998779296875,
        5.82000732421875,
        5.84002685546875,
        5.8599853515625,
        5.8800048828125,
        5.9000244140625,
        5.91998291015625,
        5.94000244140625,
        5.96002197265625,
        5.97998046875,
        6.0,
        6.02001953125,
        6.03997802734375,
        6.05999755859375,
        6.08001708984375,
        6.0999755859375,
        6.1199951171875,
        6.1400146484375,
        6.15997314453125,
        6.17999267578125,
        6.20001220703125,
        6.219970703125,
        6.239990234375,
        6.260009765625,
        6.27996826171875,
        6.29998779296875,
        6.32000732421875,
        6.34002685546875,
        6.3599853515625,
        6.3800048828125,
        6.4000244140625,
        6.41998291015625,
        6.44000244140625,
        6.46002197265625,
        6.47998046875,
        6.5,
        6.52001953125,
        6.53997802734375,
        6.55999755859375,
        6.58001708984375,
        6.5999755859375,
        6.6199951171875,
        6.6400146484375,
        6.65997314453125,
        6.67999267578125,
        6.70001220703125,
        6.719970703125,
        6.739990234375,
        6.760009765625,
        6.77996826171875,
        6.79998779296875,
        6.82000732421875,
        6.84002685546875,
        6.8599853515625,
        6.8800048828125,
        6.9000244140625,
        6.91998291015625,
        6.94000244140625,
        6.96002197265625,
        6.97998046875,
        7.0,
        7.02001953125,
        7.03997802734375,
        7.05999755859375,
        7.08001708984375,
        7.0999755859375,
        7.1199951171875,
        7.1400146484375,
        7.15997314453125,
        7.17999267578125,
        7.20001220703125,
        7.219970703125,
        7.239990234375,
        7.260009765625,
        7.27996826171875,
        7.29998779296875,
        7.32000732421875,
        7.34002685546875,
        7.3599853515625,
        7.3800048828125,
        7.4000244140625,
        7.41998291015625,
        7.44000244140625,
        7.46002197265625,
        7.47998046875,
        7.5,
        7.52001953125,
        7.53997802734375,
        7.55999755859375,
        7.58001708984375,
        7.5999755859375,
        7.6199951171875,
        7.6400146484375,
        7.65997314453125,
        7.67999267578125,
        7.70001220703125,
        7.719970703125,
        7.739990234375,
        7.760009765625,
        7.77996826171875,
        7.79998779296875,
        7.82000732421875,
        7.84002685546875,
        7.8599853515625,
        7.8800048828125,
        7.9000244140625,
        7.91998291015625,
        7.94000244140625,
        7.96002197265625,
        7.97998046875,
        8.0,
        8.02001953125,
        8.03997802734375,
        8.05999755859375,
        8.08001708984375,
        8.0999755859375,
        8.1199951171875,
        8.1400146484375,
        8.15997314453125,
        8.17999267578125,
        8.20001220703125,
        8.219970703125,
        8.239990234375,
        8.260009765625,
        8.27996826171875,
        8.29998779296875,
        8.32000732421875,
        8.34002685546875,
        8.3599853515625,
        8.3800048828125,
        8.4000244140625,
        8.41998291015625,
        8.44000244140625,
        8.46002197265625,
        8.47998046875,
        8.5,
        8.52001953125,
        8.53997802734375,
        8.55999755859375,
        8.58001708984375,
        8.5999755859375,
        8.6199951171875,
        8.6400146484375,
        8.65997314453125,
        8.67999267578125,
        8.70001220703125,
        8.719970703125,
        8.739990234375,
        8.760009765625,
        8.77996826171875,
        8.79998779296875,
        8.82000732421875,
        8.84002685546875,
        8.8599853515625,
        8.8800048828125,
        8.9000244140625,
        8.91998291015625,
        8.94000244140625,
        8.96002197265625,
        8.97998046875,
        9.0,
        9.02001953125,
        9.03997802734375,
        9.05999755859375,
        9.08001708984375,
        9.0999755859375,
        9.1199951171875,
        9.1400146484375,
        9.15997314453125,
        9.17999267578125,
        9.20001220703125,
        9.219970703125,
        9.239990234375,
        9.260009765625,
        9.27996826171875,
        9.29998779296875,
        9.32000732421875,
        9.34002685546875,
        9.3599853515625,
        9.3800048828125,
        9.4000244140625,
        9.41998291015625,
        9.44000244140625,
        9.46002197265625,
        9.47998046875,
        9.5,
        9.52001953125,
        9.53997802734375,
        9.55999755859375,
        9.58001708984375,
        9.5999755859375,
        9.6199951171875,
        9.6400146484375,
        9.65997314453125,
        9.67999267578125,
        9.70001220703125,
        9.719970703125,
        9.739990234375,
        9.760009765625,
        9.77996826171875,
        9.79998779296875,
        9.82000732421875,
        9.84002685546875,
        9.8599853515625,
        9.8800048828125,
        9.9000244140625,
        9.91998291015625,
        9.94000244140625,
        9.96002197265625,
        9.97998046875,
        10.0,
        10.02001953125,
        10.03997802734375,
        10.05999755859375,
        10.08001708984375,
        10.0999755859375,
        10.1199951171875,
        10.1400146484375,
        10.15997314453125,
        10.17999267578125,
        10.20001220703125,
        10.219970703125,
        10.239990234375,
        10.260009765625,
        10.27996826171875,
        10.29998779296875,
        10.32000732421875,
        10.34002685546875,
        10.3599853515625,
        10.3800048828125,
        10.4000244140625,
        10.41998291015625,
        10.44000244140625,
        10.46002197265625,
        10.47998046875,
        10.5,
        10.52001953125,
        10.53997802734375,
        10.55999755859375,
        10.58001708984375,
        10.5999755859375,
        10.6199951171875,
        10.6400146484375,
        10.65997314453125,
        10.67999267578125,
        10.70001220703125,
        10.719970703125,
        10.739990234375,
        10.760009765625,
        10.77996826171875,
        10.79998779296875,
        10.82000732421875,
        10.84002685546875,
        10.8599853515625,
        10.8800048828125,
        10.9000244140625,
        10.91998291015625,
        10.94000244140625,
        10.96002197265625,
        10.97998046875,
        11.0,
        11.02001953125,
        11.03997802734375,
        11.05999755859375,
        11.08001708984375,
        11.0999755859375,
        11.1199951171875,
        11.1400146484375,
        11.15997314453125,
        11.17999267578125,
        11.20001220703125,
        11.219970703125,
        11.239990234375,
        11.260009765625,
        11.27996826171875,
        11.29998779296875,
        11.32000732421875,
        11.34002685546875,
        11.3599853515625,
        11.3800048828125,
        11.4000244140625,
        11.41998291015625,
        11.44000244140625,
        11.46002197265625,
        11.47998046875,
        11.5,
        11.52001953125,
        11.53997802734375,
        11.55999755859375,
        11.58001708984375,
        11.5999755859375,
        11.6199951171875,
        11.6400146484375,
        11.65997314453125,
        11.67999267578125,
        11.70001220703125,
        11.719970703125,
        11.739990234375,
        11.760009765625,
        11.77996826171875,
        11.79998779296875,
        11.82000732421875,
        11.84002685546875,
        11.8599853515625,
        11.8800048828125,
        11.9000244140625,
        11.91998291015625,
        11.94000244140625,
        11.96002197265625,
        11.97998046875,
        12.0,
        12.02001953125,
        12.03997802734375,
        12.05999755859375,
        12.08001708984375,
        12.0999755859375,
        12.1199951171875,
        12.1400146484375,
        12.15997314453125,
        12.17999267578125,
        12.20001220703125,
        12.219970703125,
        12.239990234375,
        12.260009765625,
        12.27996826171875,
        12.29998779296875,
        12.32000732421875,
        12.34002685546875,
        12.3599853515625,
        12.3800048828125,
        12.4000244140625,
        12.41998291015625,
        12.44000244140625,
        12.46002197265625,
        12.47998046875,
        12.5,
        12.52001953125,
        12.53997802734375,
        12.55999755859375,
        12.58001708984375,
        12.5999755859375,
        12.6199951171875,
        12.6400146484375,
        12.65997314453125,
        12.67999267578125,
        12.70001220703125,
        12.719970703125,
        12.739990234375,
        12.760009765625,
        12.77996826171875,
        12.79998779296875,
        12.82000732421875,
        12.84002685546875,
        12.8599853515625,
        12.8800048828125,
        12.9000244140625,
        12.91998291015625,
        12.94000244140625,
        12.96002197265625,
        12.97998046875,
        13.0,
        13.02001953125,
        13.03997802734375,
        13.05999755859375,
        13.08001708984375,
        13.0999755859375,
        13.1199951171875,
        13.1400146484375,
        13.15997314453125,
        13.17999267578125,
        13.20001220703125,
        13.219970703125,
        13.239990234375,
        13.260009765625,
        13.27996826171875,
        13.29998779296875,
        13.32000732421875,
        13.34002685546875,
        13.3599853515625,
        13.3800048828125,
        13.4000244140625,
        13.41998291015625,
        13.44000244140625,
        13.46002197265625,
        13.47998046875,
        13.5,
        13.52001953125,
        13.53997802734375,
        13.55999755859375,
        13.58001708984375,
        13.5999755859375,
        13.6199951171875,
        13.6400146484375,
        13.65997314453125,
        13.67999267578125,
        13.70001220703125,
        13.719970703125,
        13.739990234375,
        13.760009765625,
        13.77996826171875,
        13.79998779296875,
        13.82000732421875,
        13.84002685546875,
        13.8599853515625,
        13.8800048828125,
        13.9000244140625,
        13.91998291015625,
        13.94000244140625,
        13.96002197265625,
        13.97998046875,
        14.0,
        14.02001953125,
        14.03997802734375,
        14.05999755859375,
        14.08001708984375,
        14.0999755859375,
        14.1199951171875,
        14.1400146484375,
        14.15997314453125,
        14.17999267578125,
        14.20001220703125,
        14.219970703125,
        14.239990234375,
        14.260009765625,
        14.27996826171875,
        14.29998779296875,
        14.32000732421875,
        14.34002685546875,
        14.3599853515625,
        14.3800048828125,
        14.4000244140625,
        14.41998291015625,
        14.44000244140625,
        14.46002197265625,
        14.47998046875,
        14.5,
        14.52001953125,
        14.53997802734375,
        14.55999755859375,
        14.58001708984375,
        14.5999755859375,
        14.6199951171875,
        14.6400146484375,
        14.65997314453125,
        14.67999267578125,
        14.70001220703125,
        14.719970703125,
        14.739990234375,
        14.760009765625,
        14.77996826171875,
        14.79998779296875,
        14.82000732421875,
        14.84002685546875,
        14.8599853515625,
        14.8800048828125,
        14.9000244140625,
        14.91998291015625,
        14.94000244140625,
        14.96002197265625,
        14.97998046875,
        15.0,
        15.02001953125,
        15.03997802734375,
        15.05999755859375,
        15.08001708984375,
        15.0999755859375,
        15.1199951171875,
        15.1400146484375,
        15.15997314453125,
        15.17999267578125,
        15.20001220703125,
        15.219970703125,
        15.239990234375,
        15.260009765625,
        15.27996826171875,
        15.29998779296875,
        15.32000732421875,
        15.34002685546875,
        15.3599853515625,
        15.3800048828125,
        15.4000244140625,
        15.41998291015625,
        15.44000244140625,
        15.46002197265625,
        15.47998046875,
        15.5,
        15.52001953125,
        15.53997802734375,
        15.55999755859375,
        15.58001708984375,
        15.5999755859375,
        15.6199951171875,
        15.6400146484375,
        15.65997314453125,
        15.67999267578125,
        15.70001220703125,
        15.719970703125,
        15.739990234375,
        15.760009765625,
        15.77996826171875,
        15.79998779296875,
        15.82000732421875,
        15.84002685546875,
        15.8599853515625,
        15.8800048828125,
        15.9000244140625,
        15.91998291015625,
        15.94000244140625,
        15.96002197265625,
        15.97998046875,
        16.0,
        16.02001953125,
        16.03997802734375,
        16.05999755859375,
        16.08001708984375,
        16.0999755859375,
        16.1199951171875,
        16.1400146484375,
        16.15997314453125,
        16.17999267578125,
        16.20001220703125,
        16.219970703125,
        16.239990234375,
        16.260009765625,
        16.27996826171875,
        16.29998779296875,
        16.32000732421875,
        16.34002685546875,
        16.3599853515625,
        16.3800048828125,
        16.4000244140625,
        16.41998291015625,
        16.44000244140625,
        16.46002197265625,
        16.47998046875,
        16.5,
        16.52001953125,
        16.53997802734375,
        16.55999755859375,
        16.58001708984375,
        16.5999755859375,
        16.6199951171875,
        16.6400146484375,
        16.65997314453125,
        16.67999267578125,
        16.70001220703125,
        16.719970703125,
        16.739990234375,
        16.760009765625,
        16.77996826171875,
        16.79998779296875,
        16.82000732421875,
        16.84002685546875,
        16.8599853515625,
        16.8800048828125,
        16.9000244140625,
        16.91998291015625,
        16.94000244140625,
        16.96002197265625,
        16.97998046875,
        17.0,
        17.02001953125,
        17.03997802734375,
        17.05999755859375,
        17.08001708984375,
        17.0999755859375,
        17.1199951171875,
        17.1400146484375,
        17.15997314453125,
        17.17999267578125,
        17.20001220703125,
        17.219970703125,
        17.239990234375,
        17.260009765625,
        17.27996826171875,
        17.29998779296875,
        17.32000732421875,
        17.34002685546875,
        17.3599853515625,
        17.3800048828125,
        17.4000244140625,
        17.41998291015625,
        17.44000244140625,
        17.46002197265625,
        17.47998046875,
        17.5,
        17.52001953125,
        17.53997802734375,
        17.55999755859375,
        17.58001708984375,
        17.5999755859375,
        17.6199951171875,
        17.6400146484375,
        17.65997314453125,
        17.67999267578125,
        17.70001220703125,
        17.719970703125,
        17.739990234375,
        17.760009765625,
        17.77996826171875,
        17.79998779296875,
        17.82000732421875,
        17.84002685546875,
        17.8599853515625,
        17.8800048828125,
        17.9000244140625,
        17.91998291015625,
        17.94000244140625,
        17.96002197265625,
        17.97998046875,
        18.0,
        18.02001953125,
        18.03997802734375,
        18.05999755859375,
        18.08001708984375,
        18.0999755859375,
        18.1199951171875,
        18.1400146484375,
        18.15997314453125,
        18.17999267578125,
        18.20001220703125,
        18.219970703125,
        18.239990234375,
        18.260009765625,
        18.27996826171875,
        18.29998779296875,
        18.32000732421875,
        18.34002685546875,
        18.3599853515625,
        18.3800048828125,
        18.4000244140625,
        18.41998291015625,
        18.44000244140625,
        18.46002197265625,
        18.47998046875,
        18.5,
        18.52001953125,
        18.53997802734375,
        18.55999755859375,
        18.58001708984375,
        18.5999755859375,
        18.6199951171875,
        18.6400146484375,
        18.65997314453125,
        18.67999267578125,
        18.70001220703125,
        18.719970703125,
        18.739990234375,
        18.760009765625,
        18.77996826171875,
        18.79998779296875,
        18.82000732421875,
        18.84002685546875,
        18.8599853515625,
        18.8800048828125,
        18.9000244140625,
        18.91998291015625,
        18.94000244140625,
        18.96002197265625,
        18.97998046875,
        19.0,
        19.02001953125,
        19.03997802734375,
        19.05999755859375,
        19.08001708984375,
        19.0999755859375,
        19.1199951171875,
        19.1400146484375,
        19.15997314453125,
        19.17999267578125,
        19.20001220703125,
        19.219970703125,
        19.239990234375,
        19.260009765625,
        19.27996826171875,
        19.29998779296875,
        19.32000732421875,
        19.34002685546875,
        19.3599853515625,
        19.3800048828125,
        19.4000244140625,
        19.41998291015625,
        19.44000244140625,
        19.46002197265625,
        19.47998046875,
        19.5,
        19.52001953125,
        19.53997802734375,
        19.55999755859375,
        19.58001708984375,
        19.5999755859375,
        19.6199951171875,
        19.6400146484375,
        19.65997314453125,
        19.67999267578125,
        19.70001220703125,
        19.719970703125,
        19.739990234375,
        19.760009765625,
        19.77996826171875,
        19.79998779296875,
        19.82000732421875,
        19.84002685546875,
        19.8599853515625,
        19.8800048828125,
        19.9000244140625,
        19.91998291015625,
        19.94000244140625,
        19.96002197265625,
        19.97998046875,
        20.0,
        20.02001953125,
        20.03997802734375,
        20.05999755859375,
        20.08001708984375,
        20.0999755859375,
        20.1199951171875,
        20.1400146484375,
        20.15997314453125,
        20.17999267578125,
        20.20001220703125,
        20.219970703125,
        20.239990234375,
        20.260009765625,
        20.27996826171875,
        20.29998779296875,
        20.32000732421875,
        20.34002685546875,
        20.3599853515625,
        20.3800048828125,
        20.4000244140625,
        20.41998291015625,
        20.44000244140625,
        20.46002197265625,
        20.47998046875,
        20.5,
        20.52001953125,
        20.53997802734375,
        20.55999755859375,
        20.58001708984375,
        20.5999755859375,
        20.6199951171875,
        20.6400146484375,
        20.65997314453125,
        20.67999267578125,
        20.70001220703125,
        20.719970703125,
        20.739990234375,
        20.760009765625,
        20.77996826171875,
        20.79998779296875,
        20.82000732421875,
        20.84002685546875,
        20.8599853515625,
        20.8800048828125,
        20.9000244140625,
        20.91998291015625,
        20.94000244140625,
        20.96002197265625,
        20.97998046875,
        21.0,
        21.02001953125,
        21.03997802734375,
        21.05999755859375,
        21.08001708984375,
        21.0999755859375,
        21.1199951171875,
        21.1400146484375,
        21.15997314453125,
        21.17999267578125,
        21.20001220703125,
        21.219970703125,
        21.239990234375,
        21.260009765625,
        21.27996826171875,
        21.29998779296875,
        21.32000732421875,
        21.34002685546875,
        21.3599853515625,
        21.3800048828125,
        21.4000244140625,
        21.41998291015625,
        21.44000244140625,
        21.46002197265625,
        21.47998046875,
        21.5,
        21.52001953125,
        21.53997802734375,
        21.55999755859375,
        21.58001708984375,
        21.5999755859375,
        21.6199951171875,
        21.6400146484375,
        21.65997314453125,
        21.67999267578125,
        21.70001220703125,
        21.719970703125,
        21.739990234375,
        21.760009765625,
        21.77996826171875,
        21.79998779296875,
        21.82000732421875,
        21.84002685546875,
        21.8599853515625,
        21.8800048828125,
        21.9000244140625,
        21.91998291015625,
        21.94000244140625,
        21.96002197265625,
        21.97998046875,
        22.0,
        22.02001953125,
        22.03997802734375,
        22.05999755859375,
        22.08001708984375,
        22.0999755859375,
        22.1199951171875,
        22.1400146484375,
        22.15997314453125,
        22.17999267578125,
        22.20001220703125,
        22.219970703125,
        22.239990234375,
        22.260009765625,
        22.27996826171875,
        22.29998779296875,
        22.32000732421875,
        22.34002685546875,
        22.3599853515625,
        22.3800048828125,
        22.4000244140625,
        22.41998291015625,
        22.44000244140625,
        22.46002197265625,
        22.47998046875,
        22.5,
        22.52001953125,
        22.53997802734375,
        22.55999755859375,
        22.58001708984375,
        22.5999755859375,
        22.6199951171875,
        22.6400146484375,
        22.65997314453125,
        22.67999267578125,
        22.70001220703125,
        22.719970703125,
        22.739990234375,
        22.760009765625,
        22.77996826171875,
        22.79998779296875,
        22.82000732421875,
        22.84002685546875,
        22.8599853515625,
        22.8800048828125,
        22.9000244140625,
        22.91998291015625,
        22.94000244140625,
        22.96002197265625,
        22.97998046875,
        23.0,
        23.02001953125,
        23.03997802734375,
        23.05999755859375,
        23.08001708984375,
        23.0999755859375,
        23.1199951171875,
        23.1400146484375,
        23.15997314453125,
        23.17999267578125,
        23.20001220703125,
        23.219970703125,
        23.239990234375,
        23.260009765625,
        23.27996826171875,
        23.29998779296875,
        23.32000732421875,
        23.34002685546875,
        23.3599853515625,
        23.3800048828125,
        23.4000244140625,
        23.41998291015625,
        23.44000244140625,
        23.46002197265625,
        23.47998046875,
        23.5,
        23.52001953125,
        23.53997802734375,
        23.55999755859375,
        23.58001708984375,
        23.5999755859375,
        23.6199951171875,
        23.6400146484375,
        23.65997314453125,
        23.67999267578125,
        23.70001220703125,
        23.719970703125,
        23.739990234375,
        23.760009765625,
        23.77996826171875,
        23.79998779296875,
        23.82000732421875,
        23.84002685546875,
        23.8599853515625,
        23.8800048828125,
        23.9000244140625,
        23.91998291015625,
        23.94000244140625,
        23.96002197265625,
        23.97998046875,
        24.0,
        24.02001953125,
        24.03997802734375,
        24.05999755859375,
        24.08001708984375,
        24.0999755859375,
        24.1199951171875,
        24.1400146484375,
        24.15997314453125,
        24.17999267578125,
        24.20001220703125,
        24.219970703125,
        24.239990234375,
        24.260009765625,
        24.27996826171875,
        24.29998779296875,
        24.32000732421875,
        24.34002685546875,
        24.3599853515625,
        24.3800048828125,
        24.4000244140625,
        24.41998291015625,
        24.44000244140625,
        24.46002197265625,
        24.47998046875,
        24.5,
        24.52001953125,
        24.53997802734375,
        24.55999755859375,
        24.58001708984375,
        24.5999755859375,
        24.6199951171875,
        24.6400146484375,
        24.65997314453125,
        24.67999267578125,
        24.70001220703125,
        24.719970703125,
        24.739990234375,
        24.760009765625,
        24.77996826171875,
        24.79998779296875,
        24.82000732421875,
        24.84002685546875,
        24.8599853515625,
        24.8800048828125,
        24.9000244140625,
        24.91998291015625,
        24.94000244140625,
        24.96002197265625,
        24.97998046875,
        25.0,
        25.02001953125,
        25.03997802734375,
        25.05999755859375,
        25.08001708984375,
        25.0999755859375,
        25.1199951171875,
        25.1400146484375,
        25.15997314453125,
        25.17999267578125,
        25.20001220703125,
        25.219970703125,
        25.239990234375,
        25.260009765625,
        25.27996826171875,
        25.29998779296875,
        25.32000732421875,
        25.34002685546875,
        25.3599853515625,
        25.3800048828125,
        25.4000244140625,
        25.41998291015625,
        25.44000244140625,
        25.46002197265625,
        25.47998046875,
        25.5,
        25.52001953125,
        25.53997802734375,
        25.55999755859375,
        25.58001708984375,
        25.5999755859375,
        25.6199951171875,
        25.6400146484375,
        25.65997314453125,
        25.67999267578125,
        25.70001220703125,
        25.719970703125,
        25.739990234375,
        25.760009765625,
        25.77996826171875,
        25.79998779296875,
        25.82000732421875,
        25.84002685546875,
        25.8599853515625,
        25.8800048828125,
        25.9000244140625,
        25.91998291015625,
        25.94000244140625,
        25.96002197265625,
        25.97998046875,
        26.0,
        26.02001953125,
        26.03997802734375,
        26.05999755859375,
        26.08001708984375,
        26.0999755859375,
        26.1199951171875,
        26.1400146484375,
        26.15997314453125,
        26.17999267578125,
        26.20001220703125,
        26.219970703125,
        26.239990234375,
        26.260009765625,
        26.27996826171875,
        26.29998779296875,
        26.32000732421875,
        26.34002685546875,
        26.3599853515625,
        26.3800048828125,
        26.4000244140625,
        26.41998291015625,
        26.44000244140625,
        26.46002197265625,
        26.47998046875,
        26.5,
        26.52001953125,
        26.53997802734375,
        26.55999755859375,
        26.58001708984375,
        26.5999755859375,
        26.6199951171875,
        26.6400146484375,
        26.65997314453125,
        26.67999267578125,
        26.70001220703125,
        26.719970703125,
        26.739990234375,
        26.760009765625,
        26.77996826171875,
        26.79998779296875,
        26.82000732421875,
        26.84002685546875,
        26.8599853515625,
        26.8800048828125,
        26.9000244140625,
        26.91998291015625,
        26.94000244140625,
        26.96002197265625,
        26.97998046875,
        27.0,
        27.02001953125,
        27.03997802734375,
        27.05999755859375,
        27.08001708984375,
        27.0999755859375,
        27.1199951171875,
        27.1400146484375,
        27.15997314453125,
        27.17999267578125,
        27.20001220703125,
        27.219970703125,
        27.239990234375,
        27.260009765625,
        27.27996826171875,
        27.29998779296875,
        27.32000732421875,
        27.34002685546875,
        27.3599853515625,
        27.3800048828125,
        27.4000244140625,
        27.41998291015625,
        27.44000244140625,
        27.46002197265625,
        27.47998046875,
        27.5,
        27.52001953125,
        27.53997802734375,
        27.55999755859375,
        27.58001708984375,
        27.5999755859375,
        27.6199951171875,
        27.6400146484375,
        27.65997314453125,
        27.67999267578125,
        27.70001220703125,
        27.719970703125,
        27.739990234375,
        27.760009765625,
        27.77996826171875,
        27.79998779296875,
        27.82000732421875,
        27.84002685546875,
        27.8599853515625,
        27.8800048828125,
        27.9000244140625,
        27.91998291015625,
        27.94000244140625,
        27.96002197265625,
        27.97998046875,
        28.0,
        28.02001953125,
        28.03997802734375,
        28.05999755859375,
        28.08001708984375,
        28.0999755859375,
        28.1199951171875,
        28.1400146484375,
        28.15997314453125,
        28.17999267578125,
        28.20001220703125,
        28.219970703125,
        28.239990234375,
        28.260009765625,
        28.27996826171875,
        28.29998779296875,
        28.32000732421875,
        28.34002685546875,
        28.3599853515625,
        28.3800048828125,
        28.4000244140625,
        28.41998291015625,
        28.44000244140625,
        28.46002197265625,
        28.47998046875,
        28.5,
        28.52001953125,
        28.53997802734375,
        28.55999755859375,
        28.58001708984375,
        28.5999755859375,
        28.6199951171875,
        28.6400146484375,
        28.65997314453125,
        28.67999267578125,
        28.70001220703125,
        28.719970703125,
        28.739990234375,
        28.760009765625,
        28.77996826171875,
        28.79998779296875,
        28.82000732421875,
        28.84002685546875,
        28.8599853515625,
        28.8800048828125,
        28.9000244140625,
        28.91998291015625,
        28.94000244140625,
        28.96002197265625,
        28.97998046875,
        29.0,
        29.02001953125,
        29.03997802734375,
        29.05999755859375,
        29.08001708984375,
        29.0999755859375,
        29.1199951171875,
        29.1400146484375,
        29.15997314453125,
        29.17999267578125,
        29.20001220703125,
        29.219970703125,
        29.239990234375,
        29.260009765625,
        29.27996826171875,
        29.29998779296875,
        29.32000732421875,
        29.34002685546875,
        29.3599853515625,
        29.3800048828125,
        29.4000244140625,
        29.41998291015625,
        29.44000244140625,
        29.46002197265625,
        29.47998046875,
        29.5,
        29.52001953125,
        29.53997802734375,
        29.55999755859375,
        29.58001708984375,
        29.5999755859375,
        29.6199951171875,
        29.6400146484375,
        29.65997314453125,
        29.67999267578125,
        29.70001220703125,
        29.719970703125,
        29.739990234375,
        29.760009765625,
        29.77996826171875,
        29.79998779296875,
        29.82000732421875,
        29.84002685546875,
        29.8599853515625,
        29.8800048828125,
        29.9000244140625,
        29.91998291015625,
        29.94000244140625,
        29.96002197265625,
        29.97998046875,
        30.0,
        30.02001953125,
        30.03997802734375,
        30.05999755859375,
        30.08001708984375,
        30.0999755859375,
        30.1199951171875,
        30.1400146484375,
        30.15997314453125,
        30.17999267578125,
        30.20001220703125,
        30.219970703125,
        30.239990234375,
        30.260009765625,
        30.27996826171875,
        30.29998779296875,
        30.32000732421875,
        30.34002685546875,
        30.3599853515625,
        30.3800048828125,
        30.4000244140625,
        30.41998291015625,
        30.44000244140625,
        30.46002197265625,
        30.47998046875,
        30.5,
        30.52001953125,
        30.53997802734375,
        30.55999755859375,
        30.58001708984375,
        30.5999755859375,
        30.6199951171875,
        30.6400146484375,
        30.65997314453125,
        30.67999267578125,
        30.70001220703125,
        30.719970703125,
        30.739990234375,
        30.760009765625,
        30.77996826171875,
        30.79998779296875,
        30.82000732421875,
        30.84002685546875,
        30.8599853515625,
        30.8800048828125,
        30.9000244140625,
        30.91998291015625,
        30.94000244140625,
        30.96002197265625,
        30.97998046875,
        31.0,
        31.02001953125,
        31.03997802734375,
        31.05999755859375,
        31.08001708984375,
        31.0999755859375,
        31.1199951171875,
        31.1400146484375,
        31.15997314453125,
        31.17999267578125,
        31.20001220703125,
        31.219970703125,
        31.239990234375,
        31.260009765625,
        31.27996826171875,
        31.29998779296875,
        31.32000732421875,
        31.34002685546875,
        31.3599853515625,
        31.3800048828125,
        31.4000244140625,
        31.41998291015625,
        31.44000244140625,
        31.46002197265625,
        31.47998046875,
        31.5,
        31.52001953125,
        31.53997802734375,
        31.55999755859375,
        31.58001708984375,
        31.5999755859375,
        31.6199951171875,
        31.6400146484375,
        31.65997314453125,
        31.67999267578125,
        31.70001220703125,
        31.719970703125,
        31.739990234375,
        31.760009765625,
        31.77996826171875,
        31.79998779296875,
        31.82000732421875,
        31.84002685546875,
        31.8599853515625,
        31.8800048828125,
        31.9000244140625,
        31.91998291015625,
        31.94000244140625,
        31.96002197265625,
        31.97998046875,
        32.0,
        32.02001953125,
        32.03997802734375,
        32.05999755859375,
        32.08001708984375,
        32.0999755859375,
        32.1199951171875,
        32.1400146484375,
        32.15997314453125,
        32.17999267578125,
        32.20001220703125,
        32.219970703125,
        32.239990234375,
        32.260009765625,
        32.27996826171875,
        32.29998779296875,
        32.32000732421875,
        32.34002685546875,
        32.3599853515625,
        32.3800048828125,
        32.4000244140625,
        32.41998291015625,
        32.44000244140625,
        32.46002197265625,
        32.47998046875,
        32.5,
        32.52001953125,
        32.53997802734375,
        32.55999755859375,
        32.58001708984375,
        32.5999755859375,
        32.6199951171875,
        32.6400146484375,
        32.65997314453125,
        32.67999267578125,
        32.70001220703125,
        32.719970703125,
        32.739990234375,
        32.760009765625,
        32.77996826171875,
        32.79998779296875,
        32.82000732421875,
        32.84002685546875,
        32.8599853515625,
        32.8800048828125,
        32.9000244140625,
        32.91998291015625,
        32.94000244140625,
        32.96002197265625,
        32.97998046875,
        33.0,
        33.02001953125,
        33.03997802734375,
        33.05999755859375,
        33.08001708984375,
        33.0999755859375,
        33.1199951171875,
        33.1400146484375,
        33.15997314453125,
        33.17999267578125,
        33.20001220703125,
        33.219970703125,
        33.239990234375,
        33.260009765625,
        33.27996826171875,
        33.29998779296875,
        33.32000732421875,
        33.34002685546875,
        33.3599853515625,
        33.3800048828125,
        33.4000244140625,
        33.41998291015625,
        33.44000244140625,
        33.46002197265625,
        33.47998046875,
        33.5,
        33.52001953125,
        33.53997802734375,
        33.55999755859375,
        33.58001708984375,
        33.5999755859375,
        33.6199951171875,
        33.6400146484375,
        33.65997314453125,
        33.67999267578125,
        33.70001220703125,
        33.719970703125,
        33.739990234375,
        33.760009765625,
        33.77996826171875,
        33.79998779296875,
        33.82000732421875,
        33.84002685546875,
        33.8599853515625,
        33.8800048828125,
        33.9000244140625,
        33.91998291015625,
        33.94000244140625,
        33.96002197265625,
        33.97998046875,
        34.0,
        34.02001953125,
        34.03997802734375,
        34.05999755859375,
        34.08001708984375,
        34.0999755859375,
        34.1199951171875,
        34.1400146484375,
        34.15997314453125,
        34.17999267578125,
        34.20001220703125,
        34.219970703125,
        34.239990234375,
        34.260009765625,
        34.27996826171875,
        34.29998779296875,
        34.32000732421875,
        34.34002685546875,
        34.3599853515625,
        34.3800048828125,
        34.4000244140625,
        34.41998291015625,
        34.44000244140625,
        34.46002197265625,
        34.47998046875,
        34.5,
        34.52001953125,
        34.53997802734375,
        34.55999755859375,
        34.58001708984375,
        34.5999755859375,
        34.6199951171875,
        34.6400146484375,
        34.65997314453125,
        34.67999267578125,
        34.70001220703125,
        34.719970703125,
        34.739990234375,
        34.760009765625,
        34.77996826171875,
        34.79998779296875,
        34.82000732421875,
        34.84002685546875,
        34.8599853515625,
        34.8800048828125,
        34.9000244140625,
        34.91998291015625,
        34.94000244140625,
        34.96002197265625,
        34.97998046875,
        35.0,
        35.02001953125,
        35.03997802734375,
        35.05999755859375,
        35.08001708984375,
        35.0999755859375,
        35.1199951171875,
        35.1400146484375,
        35.15997314453125,
        35.17999267578125,
        35.20001220703125,
        35.219970703125,
        35.239990234375,
        35.260009765625,
        35.27996826171875,
        35.29998779296875,
        35.32000732421875,
        35.34002685546875,
        35.3599853515625,
        35.3800048828125,
        35.4000244140625,
        35.41998291015625,
        35.44000244140625,
        35.46002197265625,
        35.47998046875,
        35.5,
        35.52001953125,
        35.53997802734375,
        35.55999755859375,
        35.58001708984375,
        35.5999755859375,
        35.6199951171875,
        35.6400146484375,
        35.65997314453125,
        35.67999267578125,
        35.70001220703125,
        35.719970703125,
        35.739990234375,
        35.760009765625,
        35.77996826171875,
        35.79998779296875,
        35.82000732421875,
        35.84002685546875,
        35.8599853515625,
        35.8800048828125,
        35.9000244140625,
        35.91998291015625,
        35.94000244140625,
        35.96002197265625,
        35.97998046875,
        36.0,
        36.02001953125,
        36.03997802734375,
        36.05999755859375,
        36.08001708984375,
        36.0999755859375,
        36.1199951171875,
        36.1400146484375,
        36.15997314453125,
        36.17999267578125,
        36.20001220703125,
        36.219970703125,
        36.239990234375,
        36.260009765625,
        36.27996826171875,
        36.29998779296875,
        36.32000732421875,
        36.34002685546875,
        36.3599853515625,
        36.3800048828125,
        36.4000244140625,
        36.41998291015625,
        36.44000244140625,
        36.46002197265625,
        36.47998046875,
        36.5,
        36.52001953125,
        36.53997802734375,
        36.55999755859375,
        36.58001708984375,
        36.5999755859375,
        36.6199951171875,
        36.6400146484375,
        36.65997314453125,
        36.67999267578125,
        36.70001220703125,
        36.719970703125,
        36.739990234375,
        36.760009765625,
        36.77996826171875,
        36.79998779296875,
        36.82000732421875,
        36.84002685546875,
        36.8599853515625,
        36.8800048828125,
        36.9000244140625,
        36.91998291015625,
        36.94000244140625,
        36.96002197265625,
        36.97998046875,
        37.0,
        37.02001953125,
        37.03997802734375,
        37.05999755859375,
        37.08001708984375,
        37.0999755859375,
        37.1199951171875,
        37.1400146484375,
        37.15997314453125,
        37.17999267578125,
        37.20001220703125,
        37.219970703125,
        37.239990234375,
        37.260009765625,
        37.27996826171875,
        37.29998779296875,
        37.32000732421875,
        37.34002685546875,
        37.3599853515625,
        37.3800048828125,
        37.4000244140625,
        37.41998291015625,
        37.44000244140625,
        37.46002197265625,
        37.47998046875,
        37.5,
        37.52001953125,
        37.53997802734375,
        37.55999755859375,
        37.58001708984375,
        37.5999755859375,
        37.6199951171875,
        37.6400146484375,
        37.65997314453125,
        37.67999267578125,
        37.70001220703125,
        37.719970703125,
        37.739990234375,
        37.760009765625,
        37.77996826171875,
        37.79998779296875,
        37.82000732421875,
        37.84002685546875,
        37.8599853515625,
        37.8800048828125,
        37.9000244140625,
        37.91998291015625,
        37.94000244140625,
        37.96002197265625,
        37.97998046875,
        38.0,
        38.02001953125,
        38.03997802734375,
        38.05999755859375,
        38.08001708984375,
        38.0999755859375,
        38.1199951171875,
        38.1400146484375,
        38.15997314453125,
        38.17999267578125,
        38.20001220703125,
        38.219970703125,
        38.239990234375,
        38.260009765625,
        38.27996826171875,
        38.29998779296875,
        38.32000732421875,
        38.34002685546875,
        38.3599853515625,
        38.3800048828125,
        38.4000244140625,
        38.41998291015625,
        38.44000244140625,
        38.46002197265625,
        38.47998046875,
        38.5,
        38.52001953125,
        38.53997802734375,
        38.55999755859375,
        38.58001708984375,
        38.5999755859375,
        38.6199951171875,
        38.6400146484375,
        38.65997314453125,
        38.67999267578125,
        38.70001220703125,
        38.719970703125,
        38.739990234375,
        38.760009765625,
        38.77996826171875,
        38.79998779296875,
        38.82000732421875,
        38.84002685546875,
        38.8599853515625,
        38.8800048828125,
        38.9000244140625,
        38.91998291015625,
        38.94000244140625,
        38.96002197265625,
        38.97998046875,
        39.0,
        39.02001953125,
        39.03997802734375,
        39.05999755859375,
        39.08001708984375,
        39.0999755859375,
        39.1199951171875,
        39.1400146484375,
        39.15997314453125,
        39.17999267578125,
        39.20001220703125,
        39.219970703125,
        39.239990234375,
        39.260009765625,
        39.27996826171875,
        39.29998779296875,
        39.32000732421875,
        39.34002685546875,
        39.3599853515625,
        39.3800048828125,
        39.4000244140625,
        39.41998291015625,
        39.44000244140625,
        39.46002197265625,
        39.47998046875,
        39.5,
        39.52001953125,
        39.53997802734375,
        39.55999755859375,
        39.58001708984375,
        39.5999755859375,
        39.6199951171875,
        39.6400146484375,
        39.65997314453125,
        39.67999267578125,
        39.70001220703125,
        39.719970703125,
        39.739990234375,
        39.760009765625,
        39.77996826171875,
        39.79998779296875,
        39.82000732421875,
        39.84002685546875,
        39.8599853515625,
        39.8800048828125,
        39.9000244140625,
        39.91998291015625,
        39.94000244140625,
        39.96002197265625,
        39.97998046875,
        40.0,
        40.02001953125,
        40.03997802734375,
        40.05999755859375,
        40.08001708984375,
        40.0999755859375,
        40.1199951171875,
        40.1400146484375,
        40.15997314453125,
        40.17999267578125,
        40.20001220703125,
        40.219970703125,
        40.239990234375,
        40.260009765625,
        40.27996826171875,
        40.29998779296875,
        40.32000732421875,
        40.34002685546875,
        40.3599853515625,
        40.3800048828125,
        40.4000244140625,
        40.41998291015625,
        40.44000244140625,
        40.46002197265625,
        40.47998046875,
        40.5,
        40.52001953125,
        40.53997802734375,
        40.55999755859375,
        40.58001708984375,
        40.5999755859375,
        40.6199951171875,
        40.6400146484375,
        40.65997314453125,
        40.67999267578125,
        40.70001220703125,
        40.719970703125,
        40.739990234375,
        40.760009765625,
        40.77996826171875,
        40.79998779296875,
        40.82000732421875,
        40.84002685546875,
        40.8599853515625,
        40.8800048828125,
        40.9000244140625,
        40.91998291015625,
        40.94000244140625,
        40.96002197265625,
        40.97998046875,
        41.0,
        41.02001953125,
        41.03997802734375,
        41.05999755859375,
        41.08001708984375,
        41.0999755859375,
        41.1199951171875,
        41.1400146484375,
        41.15997314453125,
        41.17999267578125,
        41.20001220703125,
        41.219970703125,
        41.239990234375,
        41.260009765625,
        41.27996826171875,
        41.29998779296875,
        41.32000732421875,
        41.34002685546875,
        41.3599853515625,
        41.3800048828125,
        41.4000244140625,
        41.41998291015625,
        41.44000244140625,
        41.46002197265625,
        41.47998046875,
        41.5,
        41.52001953125,
        41.53997802734375,
        41.55999755859375,
        41.58001708984375,
        41.5999755859375,
        41.6199951171875,
        41.6400146484375,
        41.65997314453125,
        41.67999267578125,
        41.70001220703125,
        41.719970703125,
        41.739990234375,
        41.760009765625,
        41.77996826171875,
        41.79998779296875,
        41.82000732421875,
        41.84002685546875,
        41.8599853515625,
        41.8800048828125,
        41.9000244140625,
        41.91998291015625,
        41.94000244140625,
        41.96002197265625,
        41.97998046875,
        42.0,
        42.02001953125,
        42.03997802734375,
        42.05999755859375,
        42.08001708984375,
        42.0999755859375,
        42.1199951171875,
        42.1400146484375,
        42.15997314453125,
        42.17999267578125,
        42.20001220703125,
        42.219970703125,
        42.239990234375,
        42.260009765625,
        42.27996826171875,
        42.29998779296875,
        42.32000732421875,
        42.34002685546875,
        42.3599853515625,
        42.3800048828125,
        42.4000244140625,
        42.41998291015625,
        42.44000244140625,
        42.46002197265625,
        42.47998046875,
        42.5,
        42.52001953125,
        42.53997802734375,
        42.55999755859375,
        42.58001708984375,
        42.5999755859375,
        42.6199951171875,
        42.6400146484375,
        42.65997314453125,
        42.67999267578125,
        42.70001220703125,
        42.719970703125,
        42.739990234375,
        42.760009765625,
        42.77996826171875,
        42.79998779296875,
        42.82000732421875,
        42.84002685546875,
        42.8599853515625,
        42.8800048828125,
        42.9000244140625,
        42.91998291015625,
        42.94000244140625,
        42.96002197265625,
        42.97998046875,
        43.0,
        43.02001953125,
        43.03997802734375,
        43.05999755859375,
        43.08001708984375,
        43.0999755859375,
        43.1199951171875,
        43.1400146484375,
        43.15997314453125,
        43.17999267578125,
        43.20001220703125,
        43.219970703125,
        43.239990234375,
        43.260009765625,
        43.27996826171875,
        43.29998779296875,
        43.32000732421875,
        43.34002685546875,
        43.3599853515625,
        43.3800048828125,
        43.4000244140625,
        43.41998291015625,
        43.44000244140625,
        43.46002197265625,
        43.47998046875,
        43.5,
        43.52001953125,
        43.53997802734375,
        43.55999755859375,
        43.58001708984375,
        43.5999755859375,
        43.6199951171875,
        43.6400146484375,
        43.65997314453125,
        43.67999267578125,
        43.70001220703125,
        43.719970703125,
        43.739990234375,
        43.760009765625,
        43.77996826171875,
        43.79998779296875,
        43.82000732421875,
        43.84002685546875,
        43.8599853515625,
        43.8800048828125,
        43.9000244140625,
        43.91998291015625,
        43.94000244140625,
        43.96002197265625,
        43.97998046875,
        44.0,
        44.02001953125,
        44.03997802734375,
        44.05999755859375,
        44.08001708984375,
        44.0999755859375,
        44.1199951171875,
        44.1400146484375,
        44.15997314453125,
        44.17999267578125,
        44.20001220703125,
        44.219970703125,
        44.239990234375,
        44.260009765625,
        44.27996826171875,
        44.29998779296875,
        44.32000732421875,
        44.34002685546875,
        44.3599853515625,
        44.3800048828125,
        44.4000244140625,
        44.41998291015625,
        44.44000244140625,
        44.46002197265625,
        44.47998046875,
        44.5,
        44.52001953125,
        44.53997802734375,
        44.55999755859375,
        44.58001708984375,
        44.5999755859375,
        44.6199951171875,
        44.6400146484375,
        44.65997314453125,
        44.67999267578125,
        44.70001220703125,
        44.719970703125,
        44.739990234375,
        44.760009765625,
        44.77996826171875,
        44.79998779296875,
        44.82000732421875,
        44.84002685546875,
        44.8599853515625,
        44.8800048828125,
        44.9000244140625,
        44.91998291015625,
        44.94000244140625,
        44.96002197265625,
        44.97998046875,
        45.0,
        45.02001953125,
        45.03997802734375,
        45.05999755859375,
        45.08001708984375,
        45.0999755859375,
        45.1199951171875,
        45.1400146484375,
        45.15997314453125,
        45.17999267578125,
        45.20001220703125,
        45.219970703125,
        45.239990234375,
        45.260009765625,
        45.27996826171875,
        45.29998779296875,
        45.32000732421875,
        45.34002685546875,
        45.3599853515625,
        45.3800048828125,
        45.4000244140625,
        45.41998291015625,
        45.44000244140625,
        45.46002197265625,
        45.47998046875,
        45.5,
        45.52001953125,
        45.53997802734375,
        45.55999755859375,
        45.58001708984375,
        45.5999755859375,
        45.6199951171875,
        45.6400146484375,
        45.65997314453125,
        45.67999267578125,
        45.70001220703125,
        45.719970703125,
        45.739990234375,
        45.760009765625,
        45.77996826171875,
        45.79998779296875,
        45.82000732421875,
        45.84002685546875,
        45.8599853515625,
        45.8800048828125,
        45.9000244140625,
        45.91998291015625,
        45.94000244140625,
        45.96002197265625,
        45.97998046875,
        46.0,
        46.02001953125,
        46.03997802734375,
        46.05999755859375,
        46.08001708984375,
        46.0999755859375,
        46.1199951171875,
        46.1400146484375,
        46.15997314453125,
        46.17999267578125,
        46.20001220703125,
        46.219970703125,
        46.239990234375,
        46.260009765625,
        46.27996826171875,
        46.29998779296875,
        46.32000732421875,
        46.34002685546875,
        46.3599853515625,
        46.3800048828125,
        46.4000244140625,
        46.41998291015625,
        46.44000244140625,
        46.46002197265625,
        46.47998046875,
        46.5,
        46.52001953125,
        46.53997802734375,
        46.55999755859375,
        46.58001708984375,
        46.5999755859375,
        46.6199951171875,
        46.6400146484375,
        46.65997314453125,
        46.67999267578125,
        46.70001220703125,
        46.719970703125,
        46.739990234375,
        46.760009765625,
        46.77996826171875,
        46.79998779296875,
        46.82000732421875,
        46.84002685546875,
        46.8599853515625,
        46.8800048828125,
        46.9000244140625,
        46.91998291015625,
        46.94000244140625,
        46.96002197265625,
        46.97998046875,
        47.0,
        47.02001953125,
        47.03997802734375,
        47.05999755859375,
        47.08001708984375,
        47.0999755859375,
        47.1199951171875,
        47.1400146484375,
        47.15997314453125,
        47.17999267578125,
        47.20001220703125,
        47.219970703125,
        47.239990234375,
        47.260009765625,
        47.27996826171875,
        47.29998779296875,
        47.32000732421875,
        47.34002685546875,
        47.3599853515625,
        47.3800048828125,
        47.4000244140625,
        47.41998291015625,
        47.44000244140625,
        47.46002197265625,
        47.47998046875,
        47.5,
        47.52001953125,
        47.53997802734375,
        47.55999755859375,
        47.58001708984375,
        47.5999755859375,
        47.6199951171875,
        47.6400146484375,
        47.65997314453125,
        47.67999267578125,
        47.70001220703125,
        47.719970703125,
        47.739990234375,
        47.760009765625,
        47.77996826171875,
        47.79998779296875,
        47.82000732421875,
        47.84002685546875,
        47.8599853515625,
        47.8800048828125,
        47.9000244140625,
        47.91998291015625,
        47.94000244140625,
        47.96002197265625,
        47.97998046875,
        48.0,
        48.02001953125,
        48.03997802734375,
        48.05999755859375,
        48.08001708984375,
        48.0999755859375,
        48.1199951171875,
        48.1400146484375,
        48.15997314453125,
        48.17999267578125,
        48.20001220703125,
        48.219970703125,
        48.239990234375,
        48.260009765625,
        48.27996826171875,
        48.29998779296875,
        48.32000732421875,
        48.34002685546875,
        48.3599853515625,
        48.3800048828125,
        48.4000244140625,
        48.41998291015625,
        48.44000244140625,
        48.46002197265625,
        48.47998046875,
        48.5,
        48.52001953125,
        48.53997802734375,
        48.55999755859375,
        48.58001708984375,
        48.5999755859375,
        48.6199951171875,
        48.6400146484375,
        48.65997314453125,
        48.67999267578125,
        48.70001220703125,
        48.719970703125,
        48.739990234375,
        48.760009765625,
        48.77996826171875,
        48.79998779296875,
        48.82000732421875,
        48.84002685546875,
        48.8599853515625,
        48.8800048828125,
        48.9000244140625,
        48.91998291015625,
        48.94000244140625,
        48.96002197265625,
        48.97998046875,
        49.0,
        49.02001953125,
        49.03997802734375,
        49.05999755859375,
        49.08001708984375,
        49.0999755859375,
        49.1199951171875,
        49.1400146484375,
        49.15997314453125,
        49.17999267578125,
        49.20001220703125,
        49.219970703125,
        49.239990234375,
        49.260009765625,
        49.27996826171875,
        49.29998779296875,
        49.32000732421875,
        49.34002685546875,
        49.3599853515625,
        49.3800048828125,
        49.4000244140625,
        49.41998291015625,
        49.44000244140625,
        49.46002197265625,
        49.47998046875,
        49.5,
        49.52001953125,
        49.53997802734375,
        49.55999755859375,
        49.58001708984375,
        49.5999755859375,
        49.6199951171875,
        49.6400146484375,
        49.65997314453125,
        49.67999267578125,
        49.70001220703125,
        49.719970703125,
        49.739990234375,
        49.760009765625,
        49.77996826171875,
        49.79998779296875,
        49.82000732421875,
        49.84002685546875,
        49.8599853515625,
        49.8800048828125,
        49.9000244140625,
        49.91998291015625,
        49.94000244140625,
        49.96002197265625,
        49.97998046875,
        50.0,
        50.02001953125,
        50.03997802734375,
        50.05999755859375,
        50.08001708984375,
        50.0999755859375,
        50.1199951171875,
        50.1400146484375,
        50.15997314453125,
        50.17999267578125,
        50.20001220703125,
        50.219970703125,
        50.239990234375,
        50.260009765625,
        50.27996826171875,
        50.29998779296875,
        50.32000732421875,
        50.34002685546875,
        50.3599853515625,
        50.3800048828125,
        50.4000244140625,
        50.41998291015625,
        50.44000244140625,
        50.46002197265625,
        50.47998046875,
        50.5,
        50.52001953125,
        50.53997802734375,
        50.55999755859375,
        50.58001708984375,
        50.5999755859375,
        50.6199951171875,
        50.6400146484375,
        50.65997314453125,
        50.67999267578125,
        50.70001220703125,
        50.719970703125,
        50.739990234375,
        50.760009765625,
        50.77996826171875,
        50.79998779296875,
        50.82000732421875,
        50.84002685546875,
        50.8599853515625,
        50.8800048828125,
        50.9000244140625,
        50.91998291015625,
        50.94000244140625,
        50.96002197265625,
        50.97998046875,
        51.0,
        51.02001953125,
        51.03997802734375,
        51.05999755859375,
        51.08001708984375,
        51.0999755859375,
        51.1199951171875,
        51.1400146484375,
        51.15997314453125,
        51.17999267578125,
        51.20001220703125,
        51.219970703125,
        51.239990234375,
        51.260009765625,
        51.27996826171875,
        51.29998779296875,
        51.32000732421875,
        51.34002685546875,
        51.3599853515625,
        51.3800048828125,
        51.4000244140625,
        51.41998291015625,
        51.44000244140625,
        51.46002197265625,
        51.47998046875,
        51.5,
        51.52001953125,
        51.53997802734375,
        51.55999755859375,
        51.58001708984375,
        51.5999755859375,
        51.6199951171875,
        51.6400146484375,
        51.65997314453125,
        51.67999267578125,
        51.70001220703125,
        51.719970703125,
        51.739990234375,
        51.760009765625,
        51.77996826171875,
        51.79998779296875,
        51.82000732421875,
        51.84002685546875,
        51.8599853515625,
        51.8800048828125,
        51.9000244140625,
        51.91998291015625,
        51.94000244140625,
        51.96002197265625,
        51.97998046875,
        52.0,
        52.02001953125,
        52.03997802734375,
        52.05999755859375,
        52.08001708984375,
        52.0999755859375,
        52.1199951171875,
        52.1400146484375,
        52.15997314453125,
        52.17999267578125,
        52.20001220703125,
        52.219970703125,
        52.239990234375,
        52.260009765625,
        52.27996826171875,
        52.29998779296875,
        52.32000732421875,
        52.34002685546875,
        52.3599853515625,
        52.3800048828125,
        52.4000244140625,
        52.41998291015625,
        52.44000244140625,
        52.46002197265625,
        52.47998046875,
        52.5,
        52.52001953125,
        52.53997802734375,
        52.55999755859375,
        52.58001708984375,
        52.5999755859375,
        52.6199951171875,
        52.6400146484375,
        52.65997314453125,
        52.67999267578125,
        52.70001220703125,
        52.719970703125,
        52.739990234375,
        52.760009765625,
        52.77996826171875,
        52.79998779296875,
        52.82000732421875,
        52.84002685546875,
        52.8599853515625,
        52.8800048828125,
        52.9000244140625,
        52.91998291015625,
        52.94000244140625,
        52.96002197265625,
        52.97998046875,
        53.0,
        53.02001953125,
        53.03997802734375,
        53.05999755859375,
        53.08001708984375,
        53.0999755859375,
        53.1199951171875,
        53.1400146484375,
        53.15997314453125,
        53.17999267578125,
        53.20001220703125,
        53.219970703125,
        53.239990234375,
        53.260009765625,
        53.27996826171875,
        53.29998779296875,
        53.32000732421875,
        53.34002685546875,
        53.3599853515625,
        53.3800048828125,
        53.4000244140625,
        53.41998291015625,
        53.44000244140625,
        53.46002197265625,
        53.47998046875,
        53.5,
        53.52001953125,
        53.53997802734375,
        53.55999755859375,
        53.58001708984375,
        53.5999755859375,
        53.6199951171875,
        53.6400146484375,
        53.65997314453125,
        53.67999267578125,
        53.70001220703125,
        53.719970703125,
        53.739990234375,
        53.760009765625,
        53.77996826171875,
        53.79998779296875,
        53.82000732421875,
        53.84002685546875,
        53.8599853515625,
        53.8800048828125,
        53.9000244140625,
        53.91998291015625,
        53.94000244140625,
        53.96002197265625,
        53.97998046875,
        54.0,
        54.02001953125,
        54.03997802734375,
        54.05999755859375,
        54.08001708984375,
        54.0999755859375,
        54.1199951171875,
        54.1400146484375,
        54.15997314453125,
        54.17999267578125,
        54.20001220703125,
        54.219970703125,
        54.239990234375,
        54.260009765625,
        54.27996826171875,
        54.29998779296875,
        54.32000732421875,
        54.34002685546875,
        54.3599853515625,
        54.3800048828125,
        54.4000244140625,
        54.41998291015625,
        54.44000244140625,
        54.46002197265625,
        54.47998046875,
        54.5,
        54.52001953125,
        54.53997802734375,
        54.55999755859375,
        54.58001708984375,
        54.5999755859375,
        54.6199951171875,
        54.6400146484375,
        54.65997314453125,
        54.67999267578125,
        54.70001220703125,
        54.719970703125,
        54.739990234375,
        54.760009765625,
        54.77996826171875,
        54.79998779296875,
        54.82000732421875,
        54.84002685546875,
        54.8599853515625,
        54.8800048828125,
        54.9000244140625,
        54.91998291015625,
        54.94000244140625,
        54.96002197265625,
        54.97998046875,
        55.0,
        55.02001953125,
        55.03997802734375,
        55.05999755859375,
        55.08001708984375,
        55.0999755859375,
        55.1199951171875,
        55.1400146484375,
        55.15997314453125,
        55.17999267578125,
        55.20001220703125,
        55.219970703125,
        55.239990234375,
        55.260009765625,
        55.27996826171875,
        55.29998779296875,
        55.32000732421875,
        55.34002685546875,
        55.3599853515625,
        55.3800048828125,
        55.4000244140625,
        55.41998291015625,
        55.44000244140625,
        55.46002197265625,
        55.47998046875,
        55.5,
        55.52001953125,
        55.53997802734375,
        55.55999755859375,
        55.58001708984375,
        55.5999755859375,
        55.6199951171875,
        55.6400146484375,
        55.65997314453125,
        55.67999267578125,
        55.70001220703125,
        55.719970703125,
        55.739990234375,
        55.760009765625,
        55.77996826171875,
        55.79998779296875,
        55.82000732421875,
        55.84002685546875,
        55.8599853515625,
        55.8800048828125,
        55.9000244140625,
        55.91998291015625,
        55.94000244140625,
        55.96002197265625,
        55.97998046875,
        56.0,
        56.02001953125,
        56.03997802734375,
        56.05999755859375,
        56.08001708984375,
        56.0999755859375,
        56.1199951171875,
        56.1400146484375,
        56.15997314453125,
        56.17999267578125,
        56.20001220703125,
        56.219970703125,
        56.239990234375,
        56.260009765625,
        56.27996826171875,
        56.29998779296875,
        56.32000732421875,
        56.34002685546875,
        56.3599853515625,
        56.3800048828125,
        56.4000244140625,
        56.41998291015625,
        56.44000244140625,
        56.46002197265625,
        56.47998046875,
        56.5,
        56.52001953125,
        56.53997802734375,
        56.55999755859375,
        56.58001708984375,
        56.5999755859375,
        56.6199951171875,
        56.6400146484375,
        56.65997314453125,
        56.67999267578125,
        56.70001220703125,
        56.719970703125,
        56.739990234375,
        56.760009765625,
        56.77996826171875,
        56.79998779296875,
        56.82000732421875,
        56.84002685546875,
        56.8599853515625,
        56.8800048828125,
        56.9000244140625,
        56.91998291015625,
        56.94000244140625,
        56.96002197265625,
        56.97998046875,
        57.0,
        57.02001953125,
        57.03997802734375,
        57.05999755859375,
        57.08001708984375,
        57.0999755859375,
        57.1199951171875,
        57.1400146484375,
        57.15997314453125,
        57.17999267578125,
        57.20001220703125,
        57.219970703125,
        57.239990234375,
        57.260009765625,
        57.27996826171875,
        57.29998779296875,
        57.32000732421875,
        57.34002685546875,
        57.3599853515625,
        57.3800048828125,
        57.4000244140625,
        57.41998291015625,
        57.44000244140625,
        57.46002197265625,
        57.47998046875,
        57.5,
        57.52001953125,
        57.53997802734375,
        57.55999755859375,
        57.58001708984375,
        57.5999755859375,
        57.6199951171875,
        57.6400146484375,
        57.65997314453125,
        57.67999267578125,
        57.70001220703125,
        57.719970703125,
        57.739990234375,
        57.760009765625,
        57.77996826171875,
        57.79998779296875,
        57.82000732421875,
        57.84002685546875,
        57.8599853515625,
        57.8800048828125,
        57.9000244140625,
        57.91998291015625,
        57.94000244140625,
        57.96002197265625,
        57.97998046875,
        58.0,
        58.02001953125,
        58.03997802734375,
        58.05999755859375,
        58.08001708984375,
        58.0999755859375,
        58.1199951171875,
        58.1400146484375,
        58.15997314453125,
        58.17999267578125,
        58.20001220703125,
        58.219970703125,
        58.239990234375,
        58.260009765625,
        58.27996826171875,
        58.29998779296875,
        58.32000732421875,
        58.34002685546875,
        58.3599853515625,
        58.3800048828125,
        58.4000244140625,
        58.41998291015625,
        58.44000244140625,
        58.46002197265625,
        58.47998046875,
        58.5,
        58.52001953125,
        58.53997802734375,
        58.55999755859375,
        58.58001708984375,
        58.5999755859375,
        58.6199951171875,
        58.6400146484375,
        58.65997314453125,
        58.67999267578125,
        58.70001220703125,
        58.719970703125,
        58.739990234375,
        58.760009765625,
        58.77996826171875,
        58.79998779296875,
        58.82000732421875,
        58.84002685546875,
        58.8599853515625,
        58.8800048828125,
        58.9000244140625,
        58.91998291015625,
        58.94000244140625,
        58.96002197265625,
        58.97998046875,
        59.0,
        59.02001953125,
        59.03997802734375,
        59.05999755859375,
        59.08001708984375,
        59.0999755859375,
        59.1199951171875,
        59.1400146484375,
        59.15997314453125,
        59.17999267578125,
        59.20001220703125,
        59.219970703125,
        59.239990234375,
        59.260009765625,
        59.27996826171875,
        59.29998779296875,
        59.32000732421875,
        59.34002685546875,
        59.3599853515625,
        59.3800048828125,
        59.4000244140625,
        59.41998291015625,
        59.44000244140625,
        59.46002197265625,
        59.47998046875,
        59.5,
        59.52001953125,
        59.53997802734375,
        59.55999755859375,
        59.58001708984375,
        59.5999755859375,
        59.6199951171875,
        59.6400146484375,
        59.65997314453125,
        59.67999267578125,
        59.70001220703125,
        59.719970703125,
        59.739990234375,
        59.760009765625,
        59.77996826171875,
        59.79998779296875,
        59.82000732421875,
        59.84002685546875,
        59.8599853515625,
        59.8800048828125,
        59.9000244140625,
        59.91998291015625,
        59.94000244140625,
        59.96002197265625,
        59.97998046875,
        60.0
    ],
    "rightHandPositions": [
        "(-0.280000, 1.470535, -0.168278)",
        "(-0.280000, 1.406411, -0.072951)",
        "(-0.280000, 1.410060, -0.070255)",
        "(-0.280000, 1.414056, -0.067891)",
        "(-0.280000, 1.418393, -0.065906)",
        "(-0.280000, 1.423016, -0.064359)",
        "(-0.280000, 1.427850, -0.063289)",
        "(-0.280000, 1.432881, -0.062721)",
        "(-0.280000, 1.438035, -0.062667)",
        "(-0.280000, 1.443249, -0.063128)",
        "(-0.280000, 1.448524, -0.064099)",
        "(-0.280000, 1.453811, -0.065553)",
        "(-0.280000, 1.459084, -0.067455)",
        "(-0.280000, 1.464373, -0.069791)",
        "(-0.280000, 1.468722, -0.073255)",
        "(-0.280000, 1.471819, -0.077747)",
        "(-0.280000, 1.474603, -0.082421)",
        "(-0.280000, 1.477078, -0.087285)",
        "(-0.280000, 1.479224, -0.092302)",
        "(-0.280000, 1.481027, -0.097435)",
        "(-0.280000, 1.482489, -0.102692)",
        "(-0.280000, 1.483601, -0.108046)",
        "(-0.280000, 1.484352, -0.113446)",
        "(-0.280000, 1.484744, -0.118900)",
        "(-0.280000, 1.484771, -0.124369)",
        "(-0.280000, 1.484436, -0.129810)",
        "(-0.280000, 1.483737, -0.135234)",
        "(-0.280000, 1.482678, -0.140599)",
        "(-0.280000, 1.481269, -0.145866)",
        "(-0.280000, 1.479508, -0.151043)",
        "(-0.280000, 1.477405, -0.156091)",
        "(-0.280000, 1.474979, -0.160973)",
        "(-0.280000, 1.472225, -0.165698)",
        "(-0.280000, 1.469163, -0.170228)",
        "(-0.280000, 1.465816, -0.174532)",
        "(-0.280000, 1.462179, -0.178616)",
        "(-0.280000, 1.458278, -0.182448)",
        "(-0.280000, 1.454144, -0.186002)",
        "(-0.280000, 1.449769, -0.189283)",
        "(-0.280000, 1.445185, -0.192265)",
        "(-0.280000, 1.440413, -0.194935)",
        "(-0.280000, 1.435488, -0.197275)",
        "(-0.280000, 1.430404, -0.199288)",
        "(-0.280000, 1.425197, -0.200958)",
        "(-0.280000, 1.419906, -0.202274)",
        "(-0.280000, 1.414523, -0.203238)",
        "(-0.280000, 1.409088, -0.203841)",
        "(-0.280000, 1.403641, -0.204080)",
        "(-0.280000, 1.398174, -0.203957)",
        "(-0.280000, 1.392727, -0.203469)",
        "(-0.280000, 1.387342, -0.202623)",
        "(-0.280000, 1.382008, -0.201417)",
        "(-0.280000, 1.376766, -0.199858)",
        "(-0.280000, 1.371655, -0.197960)",
        "(-0.280000, 1.366667, -0.195719)",
        "(-0.280000, 1.361839, -0.193150)",
        "(-0.280000, 1.357207, -0.190276)",
        "(-0.280000, 1.352763, -0.187089)",
        "(-0.280000, 1.348540, -0.183614)",
        "(-0.280000, 1.345458, -0.178996)",
        "(-0.280000, 1.343564, -0.173510)",
        "(-0.280000, 1.342102, -0.168060)",
        "(-0.280000, 1.341090, -0.162671)",
        "(-0.280000, 1.340515, -0.157342)",
        "(-0.280000, 1.340359, -0.152125)",
        "(-0.280000, 1.340597, -0.147054)",
        "(-0.280000, 1.341194, -0.142177)",
        "(-0.280000, 1.342117, -0.137489)",
        "(-0.280000, 1.343326, -0.133026)",
        "(-0.280000, 1.344773, -0.128815)",
        "(-0.280000, 1.346423, -0.124839)",
        "(-0.280000, 1.348230, -0.121112)",
        "(-0.280000, 1.350146, -0.117637)",
        "(-0.280000, 1.352145, -0.114382)",
        "(-0.280000, 1.354185, -0.111340)",
        "(-0.280000, 1.356232, -0.108495)",
        "(-0.280000, 1.358275, -0.105804)",
        "(-0.280000, 1.360290, -0.103246)",
        "(-0.280000, 1.362262, -0.100797)",
        "(-0.280000, 1.364201, -0.098412)",
        "(-0.280000, 1.366104, -0.096068)",
        "(-0.280000, 1.367977, -0.093745)",
        "(-0.280000, 1.369848, -0.091405)",
        "(-0.280000, 1.371733, -0.089038)",
        "(-0.280000, 1.373654, -0.086637)",
        "(-0.280000, 1.375652, -0.084182)",
        "(-0.280000, 1.377752, -0.081682)",
        "(-0.280000, 1.379979, -0.079153)",
        "(-0.280000, 1.382378, -0.076595)",
        "(-0.280000, 1.384970, -0.074039)",
        "(-0.280000, 1.387779, -0.071516)",
        "(-0.280000, 1.390815, -0.069069)",
        "(-0.280000, 1.394110, -0.066725)",
        "(-0.280000, 1.397660, -0.064535)",
        "(-0.280000, 1.401452, -0.062554)",
        "(-0.280000, 1.405497, -0.060817)",
        "(-0.280000, 1.409766, -0.059379)",
        "(-0.280000, 1.414217, -0.058288)",
        "(-0.280000, 1.418841, -0.057579)",
        "(-0.280000, 1.423583, -0.057292)",
        "(-0.280000, 1.428378, -0.057456)",
        "(-0.280000, 1.433201, -0.058091)",
        "(-0.280000, 1.437983, -0.059210)",
        "(-0.280000, 1.442650, -0.060810)",
        "(-0.280000, 1.447176, -0.062891)",
        "(-0.280000, 1.451491, -0.065432)",
        "(-0.280000, 1.455536, -0.068394)",
        "(-0.280000, 1.459296, -0.071758)",
        "(-0.280000, 1.462730, -0.075474)",
        "(-0.280000, 1.465811, -0.079478)",
        "(-0.280000, 1.468557, -0.083743)",
        "(-0.280000, 1.470970, -0.088208)",
        "(-0.280000, 1.473074, -0.092809)",
        "(-0.280000, 1.474920, -0.097539)",
        "(-0.280000, 1.476533, -0.102363)",
        "(-0.280000, 1.477940, -0.107270)",
        "(-0.280000, 1.479157, -0.112244)",
        "(-0.280000, 1.480201, -0.117321)",
        "(-0.280000, 1.481069, -0.122495)",
        "(-0.280000, 1.481751, -0.127759)",
        "(-0.280000, 1.482236, -0.133154)",
        "(-0.280000, 1.482498, -0.138669)",
        "(-0.280000, 1.481787, -0.144087)",
        "(-0.280000, 1.480143, -0.149302)",
        "(-0.280000, 1.478155, -0.154397)",
        "(-0.280000, 1.475840, -0.159333)",
        "(-0.280000, 1.473193, -0.164118)",
        "(-0.280000, 1.470234, -0.168717)",
        "(-0.280000, 1.466985, -0.173095)",
        "(-0.280000, 1.463441, -0.177260)",
        "(-0.280000, 1.459628, -0.181179)",
        "(-0.280000, 1.455575, -0.184826)",
        "(-0.280000, 1.451275, -0.188204)",
        "(-0.280000, 1.446760, -0.191289)",
        "(-0.280000, 1.442064, -0.194059)",
        "(-0.280000, 1.437179, -0.196517)",
        "(-0.280000, 1.432141, -0.198644)",
        "(-0.280000, 1.426989, -0.200426)",
        "(-0.280000, 1.421713, -0.201866)",
        "(-0.280000, 1.416353, -0.202951)",
        "(-0.280000, 1.410933, -0.203677)",
        "(-0.280000, 1.405493, -0.204040)",
        "(-0.280000, 1.400025, -0.204039)",
        "(-0.280000, 1.394569, -0.203675)",
        "(-0.280000, 1.389165, -0.202951)",
        "(-0.280000, 1.383805, -0.201865)",
        "(-0.280000, 1.378530, -0.200425)",
        "(-0.280000, 1.373378, -0.198643)",
        "(-0.280000, 1.368340, -0.196515)",
        "(-0.280000, 1.363455, -0.194056)",
        "(-0.280000, 1.358759, -0.191287)",
        "(-0.280000, 1.354244, -0.188202)",
        "(-0.280000, 1.349945, -0.184823)",
        "(-0.280000, 1.345892, -0.181176)",
        "(-0.280000, 1.342079, -0.177256)",
        "(-0.280000, 1.338535, -0.173091)",
        "(-0.280000, 1.335287, -0.168713)",
        "(-0.280000, 1.332327, -0.164114)",
        "(-0.280000, 1.329681, -0.159328)",
        "(-0.280000, 1.328576, -0.153873)",
        "(-0.280000, 1.328783, -0.148099)",
        "(-0.280000, 1.329421, -0.142496)",
        "(-0.280000, 1.330464, -0.137114)",
        "(-0.280000, 1.331891, -0.131947)",
        "(-0.280000, 1.333667, -0.127039)",
        "(-0.280000, 1.335755, -0.122412)",
        "(-0.280000, 1.338105, -0.118097)",
        "(-0.280000, 1.340690, -0.114078)",
        "(-0.280000, 1.343457, -0.110373)",
        "(-0.280000, 1.346352, -0.106991)",
        "(-0.280000, 1.349350, -0.103902)",
        "(-0.280000, 1.352403, -0.101102)",
        "(-0.280000, 1.355463, -0.098577)",
        "(-0.280000, 1.358520, -0.096286)",
        "(-0.280000, 1.361537, -0.094208)",
        "(-0.280000, 1.364487, -0.092317)",
        "(-0.280000, 1.367377, -0.090567)",
        "(-0.280000, 1.370193, -0.088930)",
        "(-0.280000, 1.372928, -0.087379)",
        "(-0.280000, 1.375609, -0.085875)",
        "(-0.280000, 1.378241, -0.084397)",
        "(-0.280000, 1.380837, -0.082926)",
        "(-0.280000, 1.383438, -0.081440)",
        "(-0.280000, 1.386063, -0.079933)",
        "(-0.280000, 1.388733, -0.078408)",
        "(-0.280000, 1.391494, -0.076861)",
        "(-0.280000, 1.394367, -0.075310)",
        "(-0.280000, 1.397369, -0.073778)",
        "(-0.280000, 1.400541, -0.072282)",
        "(-0.280000, 1.403891, -0.070861)",
        "(-0.280000, 1.407432, -0.069549)",
        "(-0.280000, 1.411156, -0.068392)",
        "(-0.280000, 1.415082, -0.067425)",
        "(-0.280000, 1.419190, -0.066696)",
        "(-0.280000, 1.423444, -0.066250)",
        "(-0.280000, 1.427845, -0.066124)",
        "(-0.280000, 1.432344, -0.066359)",
        "(-0.280000, 1.436884, -0.066983)",
        "(-0.280000, 1.441444, -0.068026)",
        "(-0.280000, 1.445958, -0.069505)",
        "(-0.280000, 1.450356, -0.071422)",
        "(-0.280000, 1.454607, -0.073789)",
        "(-0.280000, 1.458641, -0.076590)",
        "(-0.280000, 1.462391, -0.079795)",
        "(-0.280000, 1.465833, -0.083396)",
        "(-0.280000, 1.468909, -0.087347)",
        "(-0.280000, 1.471580, -0.091590)",
        "(-0.280000, 1.473837, -0.096103)",
        "(-0.280000, 1.475662, -0.100821)",
        "(-0.280000, 1.477053, -0.105678)",
        "(-0.280000, 1.478035, -0.110655)",
        "(-0.280000, 1.478635, -0.115694)",
        "(-0.280000, 1.478898, -0.120747)",
        "(-0.280000, 1.478873, -0.125825)",
        "(-0.280000, 1.478597, -0.130904)",
        "(-0.280000, 1.478099, -0.135985)",
        "(-0.280000, 1.477399, -0.141057)",
        "(-0.280000, 1.476500, -0.146162)",
        "(-0.280000, 1.475402, -0.151291)",
        "(-0.280000, 1.474099, -0.156437)",
        "(-0.280000, 1.472564, -0.161631)",
        "(-0.280000, 1.470777, -0.166856)",
        "(-0.280000, 1.468121, -0.171632)",
        "(-0.280000, 1.464673, -0.175876)",
        "(-0.280000, 1.460949, -0.179880)",
        "(-0.280000, 1.456979, -0.183617)",
        "(-0.280000, 1.452757, -0.187092)",
        "(-0.280000, 1.448312, -0.190278)",
        "(-0.280000, 1.443680, -0.193153)",
        "(-0.280000, 1.438852, -0.195721)",
        "(-0.280000, 1.433863, -0.197961)",
        "(-0.280000, 1.428752, -0.199859)",
        "(-0.280000, 1.423511, -0.201418)",
        "(-0.280000, 1.418177, -0.202624)",
        "(-0.280000, 1.412791, -0.203470)",
        "(-0.280000, 1.407344, -0.203957)",
        "(-0.280000, 1.401877, -0.204080)",
        "(-0.280000, 1.396431, -0.203840)",
        "(-0.280000, 1.390996, -0.203237)",
        "(-0.280000, 1.385613, -0.202273)",
        "(-0.280000, 1.380306, -0.200952)",
        "(-0.280000, 1.375115, -0.199286)",
        "(-0.280000, 1.370030, -0.197273)",
        "(-0.280000, 1.365091, -0.194926)",
        "(-0.280000, 1.360334, -0.192263)",
        "(-0.280000, 1.355750, -0.189280)",
        "(-0.280000, 1.351376, -0.185999)",
        "(-0.280000, 1.347241, -0.182445)",
        "(-0.280000, 1.343341, -0.178612)",
        "(-0.280000, 1.339704, -0.174528)",
        "(-0.280000, 1.336358, -0.170224)",
        "(-0.280000, 1.333295, -0.165694)",
        "(-0.280000, 1.330542, -0.160969)",
        "(-0.280000, 1.328116, -0.156087)",
        "(-0.280000, 1.326014, -0.151038)",
        "(-0.280000, 1.324253, -0.145861)",
        "(-0.280000, 1.322844, -0.140594)",
        "(-0.280000, 1.321786, -0.135229)",
        "(-0.280000, 1.321087, -0.129806)",
        "(-0.280000, 1.322068, -0.124327)",
        "(-0.280000, 1.324386, -0.119034)",
        "(-0.280000, 1.327042, -0.114060)",
        "(-0.280000, 1.329994, -0.109439)",
        "(-0.280000, 1.333223, -0.105160)",
        "(-0.280000, 1.336681, -0.101251)",
        "(-0.280000, 1.340313, -0.097728)",
        "(-0.280000, 1.344099, -0.094571)",
        "(-0.280000, 1.347981, -0.091786)",
        "(-0.280000, 1.351918, -0.089360)",
        "(-0.280000, 1.355855, -0.087281)",
        "(-0.280000, 1.359780, -0.085513)",
        "(-0.280000, 1.363649, -0.084033)",
        "(-0.280000, 1.367424, -0.082812)",
        "(-0.280000, 1.371109, -0.081807)",
        "(-0.280000, 1.374679, -0.080986)",
        "(-0.280000, 1.378119, -0.080314)",
        "(-0.280000, 1.381450, -0.079751)",
        "(-0.280000, 1.384670, -0.079266)",
        "(-0.280000, 1.387784, -0.078831)",
        "(-0.280000, 1.390830, -0.078419)",
        "(-0.280000, 1.393822, -0.078013)",
        "(-0.280000, 1.396778, -0.077602)",
        "(-0.280000, 1.399743, -0.077178)",
        "(-0.280000, 1.402738, -0.076743)",
        "(-0.280000, 1.405782, -0.076308)",
        "(-0.280000, 1.408919, -0.075886)",
        "(-0.280000, 1.412161, -0.075501)",
        "(-0.280000, 1.415516, -0.075182)",
        "(-0.280000, 1.419016, -0.074960)",
        "(-0.280000, 1.422655, -0.074871)",
        "(-0.280000, 1.426418, -0.074954)",
        "(-0.280000, 1.430318, -0.075250)",
        "(-0.280000, 1.434324, -0.075797)",
        "(-0.280000, 1.438411, -0.076631)",
        "(-0.280000, 1.442532, -0.077782)",
        "(-0.280000, 1.446670, -0.079286)",
        "(-0.280000, 1.450766, -0.081160)",
        "(-0.280000, 1.454757, -0.083412)",
        "(-0.280000, 1.458613, -0.086061)",
        "(-0.280000, 1.462266, -0.089097)",
        "(-0.280000, 1.465649, -0.092499)",
        "(-0.280000, 1.468730, -0.096264)",
        "(-0.280000, 1.471450, -0.100354)",
        "(-0.280000, 1.473757, -0.104715)",
        "(-0.280000, 1.475630, -0.109330)",
        "(-0.280000, 1.477037, -0.114136)",
        "(-0.280000, 1.477957, -0.119064)",
        "(-0.280000, 1.478395, -0.124091)",
        "(-0.280000, 1.478355, -0.129150)",
        "(-0.280000, 1.477860, -0.134178)",
        "(-0.280000, 1.476941, -0.139167)",
        "(-0.280000, 1.475644, -0.144073)",
        "(-0.280000, 1.474020, -0.148865)",
        "(-0.280000, 1.472075, -0.153552)",
        "(-0.280000, 1.469821, -0.158100)",
        "(-0.280000, 1.467279, -0.162474)",
        "(-0.280000, 1.464442, -0.166682)",
        "(-0.280000, 1.461331, -0.170692)",
        "(-0.280000, 1.457960, -0.174485)",
        "(-0.280000, 1.454355, -0.178036)",
        "(-0.280000, 1.450511, -0.181348)",
        "(-0.280000, 1.446454, -0.184397)",
        "(-0.280000, 1.442216, -0.187162)",
        "(-0.280000, 1.437790, -0.189645)",
        "(-0.280000, 1.433209, -0.191829)",
        "(-0.280000, 1.428507, -0.193697)",
        "(-0.280000, 1.423676, -0.195253)",
        "(-0.280000, 1.418753, -0.196483)",
        "(-0.280000, 1.413773, -0.197381)",
        "(-0.280000, 1.408730, -0.197947)",
        "(-0.280000, 1.403660, -0.198176)",
        "(-0.280000, 1.398602, -0.198068)",
        "(-0.280000, 1.393546, -0.197622)",
        "(-0.280000, 1.388532, -0.196840)",
        "(-0.280000, 1.383596, -0.195730)",
        "(-0.280000, 1.378729, -0.194289)",
        "(-0.280000, 1.373970, -0.192528)",
        "(-0.280000, 1.369352, -0.190460)",
        "(-0.280000, 1.364869, -0.188082)",
        "(-0.280000, 1.360553, -0.185411)",
        "(-0.280000, 1.356438, -0.182468)",
        "(-0.280000, 1.352515, -0.179248)",
        "(-0.280000, 1.348816, -0.175774)",
        "(-0.280000, 1.345356, -0.172060)",
        "(-0.280000, 1.342161, -0.168137)",
        "(-0.280000, 1.339225, -0.163998)",
        "(-0.280000, 1.336571, -0.159672)",
        "(-0.280000, 1.334218, -0.155193)",
        "(-0.280000, 1.332162, -0.150553)",
        "(-0.280000, 1.330420, -0.145787)",
        "(-0.280000, 1.329002, -0.140930)",
        "(-0.280000, 1.327908, -0.135974)",
        "(-0.280000, 1.327146, -0.130957)",
        "(-0.280000, 1.326721, -0.125915)",
        "(-0.280000, 1.326632, -0.120841)",
        "(-0.280000, 1.326881, -0.115772)",
        "(-0.280000, 1.327465, -0.110746)",
        "(-0.280000, 1.328385, -0.105755)",
        "(-0.280000, 1.329635, -0.100837)",
        "(-0.280000, 1.331205, -0.096027)",
        "(-0.280000, 1.333097, -0.091318)",
        "(-0.280000, 1.335299, -0.086745)",
        "(-0.280000, 1.337785, -0.082338)",
        "(-0.280000, 1.340527, -0.078064)",
        "(-0.280000, 1.343482, -0.073924)",
        "(-0.280000, 1.346615, -0.069913)",
        "(-0.280000, 1.349934, -0.065993)",
        "(-0.280000, 1.353428, -0.062165)",
        "(-0.280000, 1.357103, -0.058422)",
        "(-0.280000, 1.360961, -0.054777)",
        "(-0.280000, 1.365041, -0.051214)",
        "(-0.280000, 1.369349, -0.047760)",
        "(-0.280000, 1.374150, -0.045151)",
        "(-0.280000, 1.379336, -0.043415)",
        "(-0.280000, 1.384626, -0.042030)",
        "(-0.280000, 1.389980, -0.041002)",
        "(-0.280000, 1.395407, -0.040330)",
        "(-0.280000, 1.400867, -0.040022)",
        "(-0.280000, 1.406319, -0.040077)",
        "(-0.280000, 1.411771, -0.040496)",
        "(-0.280000, 1.417184, -0.041278)",
        "(-0.280000, 1.422516, -0.042414)",
        "(-0.280000, 1.427777, -0.043907)",
        "(-0.280000, 1.432926, -0.045747)",
        "(-0.280000, 1.437927, -0.047918)",
        "(-0.280000, 1.442787, -0.050426)",
        "(-0.280000, 1.447469, -0.053251)",
        "(-0.280000, 1.451939, -0.056372)",
        "(-0.280000, 1.456204, -0.059794)",
        "(-0.280000, 1.460232, -0.063493)",
        "(-0.280000, 1.463994, -0.067439)",
        "(-0.280000, 1.467496, -0.071639)",
        "(-0.280000, 1.470710, -0.076064)",
        "(-0.280000, 1.473622, -0.080692)",
        "(-0.280000, 1.476211, -0.085490)",
        "(-0.280000, 1.478483, -0.090464)",
        "(-0.280000, 1.480419, -0.095579)",
        "(-0.280000, 1.482005, -0.100795)",
        "(-0.280000, 1.483244, -0.106121)",
        "(-0.280000, 1.484126, -0.111518)",
        "(-0.280000, 1.484646, -0.116945)",
        "(-0.280000, 1.484803, -0.122411)",
        "(-0.280000, 1.484596, -0.127876)",
        "(-0.280000, 1.484028, -0.133298)",
        "(-0.280000, 1.483098, -0.138687)",
        "(-0.280000, 1.481811, -0.144002)",
        "(-0.280000, 1.480178, -0.149203)",
        "(-0.280000, 1.478196, -0.154300)",
        "(-0.280000, 1.475880, -0.159254)",
        "(-0.280000, 1.472116, -0.163354)",
        "(-0.280000, 1.467323, -0.166581)",
        "(-0.280000, 1.462415, -0.169357)",
        "(-0.280000, 1.457440, -0.171671)",
        "(-0.280000, 1.452382, -0.173511)",
        "(-0.280000, 1.447276, -0.174845)",
        "(-0.280000, 1.442176, -0.175651)",
        "(-0.280000, 1.437096, -0.175927)",
        "(-0.280000, 1.432106, -0.175676)",
        "(-0.280000, 1.427264, -0.174913)",
        "(-0.280000, 1.422640, -0.173674)",
        "(-0.280000, 1.418260, -0.171993)",
        "(-0.280000, 1.414184, -0.169926)",
        "(-0.280000, 1.410465, -0.167541)",
        "(-0.280000, 1.407106, -0.164893)",
        "(-0.280000, 1.404138, -0.162060)",
        "(-0.280000, 1.401572, -0.159127)",
        "(-0.280000, 1.399383, -0.156149)",
        "(-0.280000, 1.397559, -0.153204)",
        "(-0.280000, 1.396073, -0.150367)",
        "(-0.280000, 1.394873, -0.147676)",
        "(-0.280000, 1.393912, -0.145187)",
        "(-0.280000, 1.393134, -0.142943)",
        "(-0.280000, 1.392472, -0.140953)",
        "(-0.280000, 1.391863, -0.139234)",
        "(-0.280000, 1.391245, -0.137789)",
        "(-0.280000, 1.390552, -0.136593)",
        "(-0.280000, 1.389729, -0.135623)",
        "(-0.280000, 1.388729, -0.134843)",
        "(-0.280000, 1.387506, -0.134200)",
        "(-0.280000, 1.386033, -0.133640)",
        "(-0.280000, 1.384297, -0.133104)",
        "(-0.280000, 1.382282, -0.132524)",
        "(-0.280000, 1.380001, -0.131838)",
        "(-0.280000, 1.377475, -0.130980)",
        "(-0.280000, 1.374745, -0.129895)",
        "(-0.280000, 1.371840, -0.128523)",
        "(-0.280000, 1.368823, -0.126823)",
        "(-0.280000, 1.365767, -0.124765)",
        "(-0.280000, 1.362721, -0.122315)",
        "(-0.280000, 1.359769, -0.119465)",
        "(-0.280000, 1.356993, -0.116229)",
        "(-0.280000, 1.354449, -0.112601)",
        "(-0.280000, 1.352215, -0.108614)",
        "(-0.280000, 1.350360, -0.104320)",
        "(-0.280000, 1.348927, -0.099737)",
        "(-0.280000, 1.347966, -0.094930)",
        "(-0.280000, 1.347510, -0.089971)",
        "(-0.280000, 1.347575, -0.084884)",
        "(-0.280000, 1.348172, -0.079739)",
        "(-0.280000, 1.349289, -0.074599)",
        "(-0.280000, 1.350919, -0.069469)",
        "(-0.280000, 1.353032, -0.064388)",
        "(-0.280000, 1.355604, -0.059378)",
        "(-0.280000, 1.358630, -0.054456)",
        "(-0.280000, 1.362582, -0.050512)",
        "(-0.280000, 1.367421, -0.048002)",
        "(-0.280000, 1.372432, -0.045812)",
        "(-0.280000, 1.377578, -0.043961)",
        "(-0.280000, 1.382836, -0.042457)",
        "(-0.280000, 1.388165, -0.041309)",
        "(-0.280000, 1.393576, -0.040516)",
        "(-0.280000, 1.399027, -0.040085)",
        "(-0.280000, 1.404479, -0.040018)",
        "(-0.280000, 1.409939, -0.040315)",
        "(-0.280000, 1.415368, -0.040974)",
        "(-0.280000, 1.420724, -0.041991)",
        "(-0.280000, 1.426017, -0.043365)",
        "(-0.280000, 1.431207, -0.045089)",
        "(-0.280000, 1.436255, -0.047148)",
        "(-0.280000, 1.441170, -0.049546)",
        "(-0.280000, 1.445914, -0.052265)",
        "(-0.280000, 1.450453, -0.055285)",
        "(-0.280000, 1.454794, -0.058611)",
        "(-0.280000, 1.458904, -0.062218)",
        "(-0.280000, 1.462754, -0.066079)",
        "(-0.280000, 1.466349, -0.070200)",
        "(-0.280000, 1.469661, -0.074551)",
        "(-0.280000, 1.472667, -0.079099)",
        "(-0.280000, 1.475373, -0.083851)",
        "(-0.280000, 1.477756, -0.088773)",
        "(-0.280000, 1.479800, -0.093827)",
        "(-0.280000, 1.481508, -0.099022)",
        "(-0.280000, 1.482867, -0.104319)",
        "(-0.280000, 1.483870, -0.109695)",
        "(-0.280000, 1.484511, -0.115109)",
        "(-0.280000, 1.484791, -0.120570)",
        "(-0.280000, 1.484707, -0.126038)",
        "(-0.280000, 1.484260, -0.131472)",
        "(-0.280000, 1.483451, -0.136880)",
        "(-0.280000, 1.482283, -0.142223)",
        "(-0.280000, 1.480768, -0.147459)",
        "(-0.280000, 1.478353, -0.152379)",
        "(-0.280000, 1.475078, -0.156826)",
        "(-0.280000, 1.471696, -0.161036)",
        "(-0.280000, 1.468201, -0.165052)",
        "(-0.280000, 1.464613, -0.168878)",
        "(-0.280000, 1.460942, -0.172516)",
        "(-0.280000, 1.457162, -0.175993)",
        "(-0.280000, 1.453272, -0.179299)",
        "(-0.280000, 1.449268, -0.182411)",
        "(-0.280000, 1.445111, -0.185327)",
        "(-0.280000, 1.440797, -0.188000)",
        "(-0.280000, 1.436336, -0.190389)",
        "(-0.280000, 1.431731, -0.192527)",
        "(-0.280000, 1.427017, -0.194439)",
        "(-0.280000, 1.422222, -0.196145)",
        "(-0.280000, 1.417320, -0.197676)",
        "(-0.280000, 1.412318, -0.199035)",
        "(-0.280000, 1.407209, -0.200225)",
        "(-0.280000, 1.401986, -0.201234)",
        "(-0.280000, 1.396632, -0.202055)",
        "(-0.280000, 1.391144, -0.202661)",
        "(-0.280000, 1.385692, -0.202290)",
        "(-0.280000, 1.380384, -0.200974)",
        "(-0.280000, 1.375176, -0.199308)",
        "(-0.280000, 1.370105, -0.197306)",
        "(-0.280000, 1.365164, -0.194963)",
        "(-0.280000, 1.360390, -0.192296)",
        "(-0.280000, 1.355817, -0.189327)",
        "(-0.280000, 1.351439, -0.186050)",
        "(-0.280000, 1.347289, -0.182489)",
        "(-0.280000, 1.343397, -0.178671)",
        "(-0.280000, 1.339756, -0.174591)",
        "(-0.280000, 1.336396, -0.170277)",
        "(-0.280000, 1.333339, -0.165763)",
        "(-0.280000, 1.330580, -0.161041)",
        "(-0.280000, 1.328143, -0.156146)",
        "(-0.280000, 1.326043, -0.151115)",
        "(-0.280000, 1.324276, -0.145939)",
        "(-0.280000, 1.322859, -0.140658)",
        "(-0.280000, 1.321799, -0.135310)",
        "(-0.280000, 1.321095, -0.129887)",
        "(-0.280000, 1.320754, -0.124429)",
        "(-0.280000, 1.320777, -0.118960)",
        "(-0.280000, 1.321163, -0.113522)",
        "(-0.280000, 1.321912, -0.108105)",
        "(-0.280000, 1.323020, -0.102750)",
        "(-0.280000, 1.324477, -0.097497)",
        "(-0.280000, 1.326286, -0.092336)",
        "(-0.280000, 1.328435, -0.087307)",
        "(-0.280000, 1.330906, -0.082448)",
        "(-0.280000, 1.333703, -0.077749)",
        "(-0.280000, 1.336807, -0.073247)",
        "(-0.280000, 1.340194, -0.068974)",
        "(-0.280000, 1.343868, -0.064924)",
        "(-0.280000, 1.347804, -0.061127)",
        "(-0.280000, 1.351971, -0.057612)",
        "(-0.280000, 1.356376, -0.054371)",
        "(-0.280000, 1.360987, -0.051432)",
        "(-0.280000, 1.366363, -0.049988)",
        "(-0.280000, 1.372139, -0.049834)",
        "(-0.280000, 1.377770, -0.050122)",
        "(-0.280000, 1.383208, -0.050827)",
        "(-0.280000, 1.388454, -0.051929)",
        "(-0.280000, 1.393463, -0.053395)",
        "(-0.280000, 1.398197, -0.055183)",
        "(-0.280000, 1.402664, -0.057266)",
        "(-0.280000, 1.406837, -0.059595)",
        "(-0.280000, 1.410707, -0.062125)",
        "(-0.280000, 1.414263, -0.064804)",
        "(-0.280000, 1.417533, -0.067603)",
        "(-0.280000, 1.420519, -0.070475)",
        "(-0.280000, 1.423230, -0.073372)",
        "(-0.280000, 1.425707, -0.076279)",
        "(-0.280000, 1.427969, -0.079161)",
        "(-0.280000, 1.430041, -0.081988)",
        "(-0.280000, 1.431973, -0.084767)",
        "(-0.280000, 1.433782, -0.087475)",
        "(-0.280000, 1.435500, -0.090109)",
        "(-0.280000, 1.437168, -0.092690)",
        "(-0.280000, 1.438808, -0.095225)",
        "(-0.280000, 1.440437, -0.097725)",
        "(-0.280000, 1.442082, -0.100229)",
        "(-0.280000, 1.443750, -0.102755)",
        "(-0.280000, 1.445438, -0.105324)",
        "(-0.280000, 1.447154, -0.107984)",
        "(-0.280000, 1.448881, -0.110755)",
        "(-0.280000, 1.450597, -0.113655)",
        "(-0.280000, 1.452287, -0.116728)",
        "(-0.280000, 1.453915, -0.119983)",
        "(-0.280000, 1.455440, -0.123425)",
        "(-0.280000, 1.456831, -0.127080)",
        "(-0.280000, 1.458040, -0.130939)",
        "(-0.280000, 1.459024, -0.134992)",
        "(-0.280000, 1.459734, -0.139211)",
        "(-0.280000, 1.460133, -0.143596)",
        "(-0.280000, 1.460179, -0.148100)",
        "(-0.280000, 1.459839, -0.152670)",
        "(-0.280000, 1.459082, -0.157286)",
        "(-0.280000, 1.457887, -0.161884)",
        "(-0.280000, 1.456247, -0.166393)",
        "(-0.280000, 1.454150, -0.170783)",
        "(-0.280000, 1.451606, -0.174983)",
        "(-0.280000, 1.448640, -0.178926)",
        "(-0.280000, 1.445260, -0.182585)",
        "(-0.280000, 1.441509, -0.185901)",
        "(-0.280000, 1.437440, -0.188831)",
        "(-0.280000, 1.433077, -0.191365)",
        "(-0.280000, 1.428481, -0.193480)",
        "(-0.280000, 1.423720, -0.195171)",
        "(-0.280000, 1.418814, -0.196461)",
        "(-0.280000, 1.413822, -0.197374)",
        "(-0.280000, 1.408795, -0.197951)",
        "(-0.280000, 1.403726, -0.198242)",
        "(-0.280000, 1.398639, -0.198282)",
        "(-0.280000, 1.393553, -0.198103)",
        "(-0.280000, 1.388431, -0.197719)",
        "(-0.280000, 1.383281, -0.197140)",
        "(-0.280000, 1.378093, -0.196364)",
        "(-0.280000, 1.372876, -0.195383)",
        "(-0.280000, 1.367596, -0.194174)",
        "(-0.280000, 1.362270, -0.192716)",
        "(-0.280000, 1.357339, -0.190363)",
        "(-0.280000, 1.352888, -0.187185)",
        "(-0.280000, 1.348659, -0.183718)",
        "(-0.280000, 1.344682, -0.179989)",
        "(-0.280000, 1.340951, -0.175991)",
        "(-0.280000, 1.337494, -0.171754)",
        "(-0.280000, 1.334337, -0.167309)",
        "(-0.280000, 1.331474, -0.162650)",
        "(-0.280000, 1.328927, -0.157811)",
        "(-0.280000, 1.326714, -0.152828)",
        "(-0.280000, 1.324832, -0.147694)",
        "(-0.280000, 1.323297, -0.142445)",
        "(-0.280000, 1.322115, -0.137111)",
        "(-0.280000, 1.321290, -0.131705)",
        "(-0.280000, 1.320827, -0.126256)",
        "(-0.280000, 1.320728, -0.120805)",
        "(-0.280000, 1.320993, -0.115343)",
        "(-0.280000, 1.321621, -0.109911)",
        "(-0.280000, 1.322606, -0.104549)",
        "(-0.280000, 1.323949, -0.099248)",
        "(-0.280000, 1.325643, -0.094048)",
        "(-0.280000, 1.327679, -0.088973)",
        "(-0.280000, 1.330041, -0.084059)",
        "(-0.280000, 1.332733, -0.079299)",
        "(-0.280000, 1.335736, -0.074729)",
        "(-0.280000, 1.339027, -0.070382)",
        "(-0.280000, 1.342610, -0.066251)",
        "(-0.280000, 1.346460, -0.062367)",
        "(-0.280000, 1.350548, -0.058760)",
        "(-0.280000, 1.354879, -0.055422)",
        "(-0.280000, 1.359424, -0.052380)",
        "(-0.280000, 1.364146, -0.049656)",
        "(-0.280000, 1.369054, -0.047244)",
        "(-0.280000, 1.374112, -0.045165)",
        "(-0.280000, 1.379281, -0.043432)",
        "(-0.280000, 1.384570, -0.042042)",
        "(-0.280000, 1.389940, -0.041008)",
        "(-0.280000, 1.395469, -0.041647)",
        "(-0.280000, 1.400895, -0.043631)",
        "(-0.280000, 1.406025, -0.045974)",
        "(-0.280000, 1.410820, -0.048632)",
        "(-0.280000, 1.415291, -0.051589)",
        "(-0.280000, 1.419408, -0.054797)",
        "(-0.280000, 1.423150, -0.058204)",
        "(-0.280000, 1.426536, -0.061787)",
        "(-0.280000, 1.429557, -0.065489)",
        "(-0.280000, 1.432222, -0.069267)",
        "(-0.280000, 1.434542, -0.073067)",
        "(-0.280000, 1.436550, -0.076875)",
        "(-0.280000, 1.438268, -0.080644)",
        "(-0.280000, 1.439721, -0.084336)",
        "(-0.280000, 1.440953, -0.087952)",
        "(-0.280000, 1.441994, -0.091464)",
        "(-0.280000, 1.442879, -0.094855)",
        "(-0.280000, 1.443648, -0.098145)",
        "(-0.280000, 1.444332, -0.101329)",
        "(-0.280000, 1.444959, -0.104410)",
        "(-0.280000, 1.445559, -0.107425)",
        "(-0.280000, 1.446150, -0.110385)",
        "(-0.280000, 1.446744, -0.113310)",
        "(-0.280000, 1.447352, -0.116243)",
        "(-0.280000, 1.447972, -0.119205)",
        "(-0.280000, 1.448596, -0.122216)",
        "(-0.280000, 1.449211, -0.125321)",
        "(-0.280000, 1.449797, -0.128533)",
        "(-0.280000, 1.450324, -0.131862)",
        "(-0.280000, 1.450763, -0.135341)",
        "(-0.280000, 1.451078, -0.138967)",
        "(-0.280000, 1.451228, -0.142728)",
        "(-0.280000, 1.451176, -0.146639)",
        "(-0.280000, 1.450875, -0.150679)",
        "(-0.280000, 1.450295, -0.154809)",
        "(-0.280000, 1.449401, -0.158993)",
        "(-0.280000, 1.448157, -0.163216)",
        "(-0.280000, 1.446541, -0.167421)",
        "(-0.280000, 1.444541, -0.171544)",
        "(-0.280000, 1.442136, -0.175557)",
        "(-0.280000, 1.439331, -0.179390)",
        "(-0.280000, 1.436146, -0.182978)",
        "(-0.280000, 1.432579, -0.186287)",
        "(-0.280000, 1.428666, -0.189254)",
        "(-0.280000, 1.424456, -0.191827)",
        "(-0.280000, 1.419966, -0.193983)",
        "(-0.280000, 1.415257, -0.195685)",
        "(-0.280000, 1.410395, -0.196909)",
        "(-0.280000, 1.405405, -0.197658)",
        "(-0.280000, 1.400353, -0.197931)",
        "(-0.280000, 1.395304, -0.197749)",
        "(-0.280000, 1.390268, -0.197141)",
        "(-0.280000, 1.385291, -0.196150)",
        "(-0.280000, 1.380410, -0.194818)",
        "(-0.280000, 1.375632, -0.193113)",
        "(-0.280000, 1.371019, -0.191015)",
        "(-0.280000, 1.366634, -0.188523)",
        "(-0.280000, 1.362503, -0.185625)",
        "(-0.280000, 1.358688, -0.182348)",
        "(-0.280000, 1.355234, -0.178723)",
        "(-0.280000, 1.352189, -0.174801)",
        "(-0.280000, 1.349563, -0.170606)",
        "(-0.280000, 1.347388, -0.166203)",
        "(-0.280000, 1.345679, -0.161663)",
        "(-0.280000, 1.344427, -0.157016)",
        "(-0.280000, 1.343630, -0.152334)",
        "(-0.280000, 1.343271, -0.147683)",
        "(-0.280000, 1.343323, -0.143087)",
        "(-0.280000, 1.343755, -0.138603)",
        "(-0.280000, 1.344525, -0.134282)",
        "(-0.280000, 1.345597, -0.130126)",
        "(-0.280000, 1.346924, -0.126172)",
        "(-0.280000, 1.348454, -0.122442)",
        "(-0.280000, 1.350153, -0.118918)",
        "(-0.280000, 1.351973, -0.115610)",
        "(-0.280000, 1.353868, -0.112515)",
        "(-0.280000, 1.355814, -0.109598)",
        "(-0.280000, 1.357778, -0.106846)",
        "(-0.280000, 1.359731, -0.104241)",
        "(-0.280000, 1.361668, -0.101738)",
        "(-0.280000, 1.363576, -0.099315)",
        "(-0.280000, 1.365448, -0.096948)",
        "(-0.280000, 1.367302, -0.094595)",
        "(-0.280000, 1.369145, -0.092237)",
        "(-0.280000, 1.370996, -0.089851)",
        "(-0.280000, 1.372873, -0.087430)",
        "(-0.280000, 1.374816, -0.084946)",
        "(-0.280000, 1.376850, -0.082402)",
        "(-0.280000, 1.379000, -0.079810)",
        "(-0.280000, 1.381313, -0.077163)",
        "(-0.280000, 1.383813, -0.074485)",
        "(-0.280000, 1.386528, -0.071806)",
        "(-0.280000, 1.389486, -0.069144)",
        "(-0.280000, 1.392707, -0.066538)",
        "(-0.280000, 1.396194, -0.064036)",
        "(-0.280000, 1.399977, -0.061665)",
        "(-0.280000, 1.404050, -0.059475)",
        "(-0.280000, 1.408393, -0.057518)",
        "(-0.280000, 1.413021, -0.055825)",
        "(-0.280000, 1.417905, -0.054443)",
        "(-0.280000, 1.423006, -0.053414)",
        "(-0.280000, 1.428326, -0.052765)",
        "(-0.280000, 1.433820, -0.052526)",
        "(-0.280000, 1.439443, -0.052713)",
        "(-0.280000, 1.445215, -0.053311)",
        "(-0.280000, 1.450430, -0.055269)",
        "(-0.280000, 1.454759, -0.058582)",
        "(-0.280000, 1.458871, -0.062187)",
        "(-0.280000, 1.462734, -0.066058)",
        "(-0.280000, 1.466330, -0.070178)",
        "(-0.280000, 1.469635, -0.074514)",
        "(-0.280000, 1.472652, -0.079074)",
        "(-0.280000, 1.475360, -0.083826)",
        "(-0.280000, 1.477737, -0.088732)",
        "(-0.280000, 1.479790, -0.093801)",
        "(-0.280000, 1.481500, -0.098995)",
        "(-0.280000, 1.482857, -0.104275)",
        "(-0.280000, 1.483863, -0.109650)",
        "(-0.280000, 1.484508, -0.115081)",
        "(-0.280000, 1.484790, -0.120525)",
        "(-0.280000, 1.484709, -0.125993)",
        "(-0.280000, 1.484264, -0.131443)",
        "(-0.280000, 1.483459, -0.136836)",
        "(-0.280000, 1.482295, -0.142179)",
        "(-0.280000, 1.480777, -0.147432)",
        "(-0.280000, 1.478918, -0.152558)",
        "(-0.280000, 1.476716, -0.157563)",
        "(-0.280000, 1.474185, -0.162411)",
        "(-0.280000, 1.471347, -0.167065)",
        "(-0.280000, 1.468195, -0.171534)",
        "(-0.280000, 1.464753, -0.175783)",
        "(-0.280000, 1.461047, -0.179782)",
        "(-0.280000, 1.457071, -0.183536)",
        "(-0.280000, 1.452853, -0.187018)",
        "(-0.280000, 1.448414, -0.190210)",
        "(-0.280000, 1.443785, -0.193092)",
        "(-0.280000, 1.438961, -0.195667)",
        "(-0.280000, 1.433976, -0.197915)",
        "(-0.280000, 1.428868, -0.199821)",
        "(-0.280000, 1.423629, -0.201387)",
        "(-0.280000, 1.418297, -0.202601)",
        "(-0.280000, 1.412912, -0.203455)",
        "(-0.280000, 1.407466, -0.203950)",
        "(-0.280000, 1.401999, -0.204082)",
        "(-0.280000, 1.396552, -0.203850)",
        "(-0.280000, 1.391116, -0.203254)",
        "(-0.280000, 1.385732, -0.202298)",
        "(-0.280000, 1.380439, -0.200990)",
        "(-0.280000, 1.375230, -0.199327)",
        "(-0.280000, 1.370131, -0.197317)",
        "(-0.280000, 1.365776, -0.193872)",
        "(-0.280000, 1.362286, -0.189236)",
        "(-0.280000, 1.359217, -0.184500)",
        "(-0.280000, 1.356590, -0.179692)",
        "(-0.280000, 1.354362, -0.174840)",
        "(-0.280000, 1.352499, -0.170023)",
        "(-0.280000, 1.350955, -0.165299)",
        "(-0.280000, 1.349670, -0.160674)",
        "(-0.280000, 1.348597, -0.156180)",
        "(-0.280000, 1.347686, -0.151823)",
        "(-0.280000, 1.346895, -0.147612)",
        "(-0.280000, 1.346180, -0.143506)",
        "(-0.280000, 1.345511, -0.139495)",
        "(-0.280000, 1.344867, -0.135564)",
        "(-0.280000, 1.344229, -0.131655)",
        "(-0.280000, 1.343594, -0.127746)",
        "(-0.280000, 1.342968, -0.123815)",
        "(-0.280000, 1.342360, -0.119805)",
        "(-0.280000, 1.341793, -0.115698)",
        "(-0.280000, 1.341298, -0.111482)",
        "(-0.280000, 1.340907, -0.107114)",
        "(-0.280000, 1.340659, -0.102594)",
        "(-0.280000, 1.340601, -0.097936)",
        "(-0.280000, 1.340775, -0.093116)",
        "(-0.280000, 1.341228, -0.088163)",
        "(-0.280000, 1.342001, -0.083118)",
        "(-0.280000, 1.343140, -0.077982)",
        "(-0.280000, 1.344679, -0.072813)",
        "(-0.280000, 1.346642, -0.067674)",
        "(-0.280000, 1.349064, -0.062590)",
        "(-0.280000, 1.351954, -0.057636)",
        "(-0.280000, 1.356339, -0.054397)",
        "(-0.280000, 1.360949, -0.051455)",
        "(-0.280000, 1.365744, -0.048826)",
        "(-0.280000, 1.370704, -0.046523)",
        "(-0.280000, 1.375790, -0.044560)",
        "(-0.280000, 1.381012, -0.042936)",
        "(-0.280000, 1.386330, -0.041662)",
        "(-0.280000, 1.391705, -0.040749)",
        "(-0.280000, 1.397145, -0.040193)",
        "(-0.280000, 1.402610, -0.040000)",
        "(-0.280000, 1.408059, -0.040171)",
        "(-0.280000, 1.413501, -0.040706)",
        "(-0.280000, 1.418896, -0.041602)",
        "(-0.280000, 1.424203, -0.042851)",
        "(-0.280000, 1.429431, -0.044456)",
        "(-0.280000, 1.434540, -0.046405)",
        "(-0.280000, 1.439493, -0.048682)",
        "(-0.280000, 1.444299, -0.051292)",
        "(-0.280000, 1.448920, -0.054216)",
        "(-0.280000, 1.452470, -0.058521)",
        "(-0.280000, 1.455100, -0.063638)",
        "(-0.280000, 1.457239, -0.068851)",
        "(-0.280000, 1.458912, -0.074073)",
        "(-0.280000, 1.460145, -0.079289)",
        "(-0.280000, 1.460947, -0.084447)",
        "(-0.280000, 1.461340, -0.089492)",
        "(-0.280000, 1.461358, -0.094429)",
        "(-0.280000, 1.461023, -0.099196)",
        "(-0.280000, 1.460377, -0.103774)",
        "(-0.280000, 1.459463, -0.108132)",
        "(-0.280000, 1.458318, -0.112282)",
        "(-0.280000, 1.456988, -0.116205)",
        "(-0.280000, 1.455517, -0.119890)",
        "(-0.280000, 1.453938, -0.123368)",
        "(-0.280000, 1.452290, -0.126640)",
        "(-0.280000, 1.450612, -0.129716)",
        "(-0.280000, 1.448919, -0.132640)",
        "(-0.280000, 1.447236, -0.135428)",
        "(-0.280000, 1.445583, -0.138103)",
        "(-0.280000, 1.443955, -0.140710)",
        "(-0.280000, 1.442357, -0.143272)",
        "(-0.280000, 1.440787, -0.145809)",
        "(-0.280000, 1.439220, -0.148362)",
        "(-0.280000, 1.437643, -0.150945)",
        "(-0.280000, 1.436034, -0.153566)",
        "(-0.280000, 1.434356, -0.156249)",
        "(-0.280000, 1.432582, -0.158991)",
        "(-0.280000, 1.430686, -0.161777)",
        "(-0.280000, 1.428623, -0.164612)",
        "(-0.280000, 1.426368, -0.167469)",
        "(-0.280000, 1.423902, -0.170313)",
        "(-0.280000, 1.421184, -0.173126)",
        "(-0.280000, 1.418206, -0.175861)",
        "(-0.280000, 1.414954, -0.178474)",
        "(-0.280000, 1.411437, -0.180910)",
        "(-0.280000, 1.407638, -0.183135)",
        "(-0.280000, 1.403581, -0.185091)",
        "(-0.280000, 1.399300, -0.186726)",
        "(-0.280000, 1.394799, -0.188002)",
        "(-0.280000, 1.390130, -0.188875)",
        "(-0.280000, 1.385352, -0.189307)",
        "(-0.280000, 1.380486, -0.189275)",
        "(-0.280000, 1.375603, -0.188757)",
        "(-0.280000, 1.370773, -0.187749)",
        "(-0.280000, 1.366025, -0.186244)",
        "(-0.280000, 1.361428, -0.184259)",
        "(-0.280000, 1.357047, -0.181821)",
        "(-0.280000, 1.352898, -0.178949)",
        "(-0.280000, 1.349030, -0.175688)",
        "(-0.280000, 1.345476, -0.172097)",
        "(-0.280000, 1.342223, -0.168204)",
        "(-0.280000, 1.339275, -0.164074)",
        "(-0.280000, 1.336624, -0.159764)",
        "(-0.280000, 1.334258, -0.155275)",
        "(-0.280000, 1.332196, -0.150637)",
        "(-0.280000, 1.330453, -0.145888)",
        "(-0.280000, 1.329025, -0.141018)",
        "(-0.280000, 1.327925, -0.136063)",
        "(-0.280000, 1.327157, -0.131047)",
        "(-0.280000, 1.326726, -0.126005)",
        "(-0.280000, 1.326631, -0.120931)",
        "(-0.280000, 1.326874, -0.115862)",
        "(-0.280000, 1.327452, -0.110836)",
        "(-0.280000, 1.328366, -0.105844)",
        "(-0.280000, 1.329610, -0.100924)",
        "(-0.280000, 1.331178, -0.096101)",
        "(-0.280000, 1.333065, -0.091390)",
        "(-0.280000, 1.335262, -0.086815)",
        "(-0.280000, 1.337751, -0.082410)",
        "(-0.280000, 1.340535, -0.078167)",
        "(-0.280000, 1.343596, -0.074119)",
        "(-0.280000, 1.346910, -0.070296)",
        "(-0.280000, 1.350481, -0.066690)",
        "(-0.280000, 1.354285, -0.063330)",
        "(-0.280000, 1.358291, -0.060240)",
        "(-0.280000, 1.362507, -0.057415)",
        "(-0.280000, 1.366902, -0.054877)",
        "(-0.280000, 1.371442, -0.052644)",
        "(-0.280000, 1.376135, -0.050711)",
        "(-0.280000, 1.380946, -0.049096)",
        "(-0.280000, 1.385839, -0.047808)",
        "(-0.280000, 1.390822, -0.046846)",
        "(-0.280000, 1.395857, -0.046217)",
        "(-0.280000, 1.400924, -0.045926)",
        "(-0.280000, 1.405983, -0.045972)",
        "(-0.280000, 1.411044, -0.046355)",
        "(-0.280000, 1.416068, -0.047075)",
        "(-0.280000, 1.421017, -0.048125)",
        "(-0.280000, 1.425901, -0.049505)",
        "(-0.280000, 1.430682, -0.051208)",
        "(-0.280000, 1.435325, -0.053218)",
        "(-0.280000, 1.439837, -0.055540)",
        "(-0.280000, 1.444185, -0.058158)",
        "(-0.280000, 1.448336, -0.061050)",
        "(-0.280000, 1.452298, -0.064222)",
        "(-0.280000, 1.456040, -0.067650)",
        "(-0.280000, 1.459535, -0.071309)",
        "(-0.280000, 1.462789, -0.075204)",
        "(-0.280000, 1.465776, -0.079307)",
        "(-0.280000, 1.468475, -0.083586)",
        "(-0.280000, 1.470891, -0.088049)",
        "(-0.280000, 1.473004, -0.092663)",
        "(-0.280000, 1.474800, -0.097393)",
        "(-0.280000, 1.476282, -0.102247)",
        "(-0.280000, 1.477438, -0.107189)",
        "(-0.280000, 1.478259, -0.112181)",
        "(-0.280000, 1.478748, -0.117233)",
        "(-0.280000, 1.478900, -0.122305)",
        "(-0.280000, 1.478713, -0.127377)",
        "(-0.280000, 1.478191, -0.132410)",
        "(-0.280000, 1.477333, -0.137411)",
        "(-0.280000, 1.476144, -0.142345)",
        "(-0.280000, 1.474633, -0.147174)",
        "(-0.280000, 1.472799, -0.151906)",
        "(-0.280000, 1.470654, -0.156506)",
        "(-0.280000, 1.468216, -0.160939)",
        "(-0.280000, 1.465479, -0.165213)",
        "(-0.280000, 1.462464, -0.169295)",
        "(-0.280000, 1.459194, -0.173156)",
        "(-0.280000, 1.455663, -0.176801)",
        "(-0.280000, 1.451898, -0.180204)",
        "(-0.280000, 1.447927, -0.183339)",
        "(-0.280000, 1.443743, -0.186212)",
        "(-0.280000, 1.439377, -0.188799)",
        "(-0.280000, 1.434853, -0.191088)",
        "(-0.280000, 1.430182, -0.193073)",
        "(-0.280000, 1.425389, -0.194742)",
        "(-0.280000, 1.420511, -0.196084)",
        "(-0.280000, 1.415539, -0.197102)",
        "(-0.280000, 1.410510, -0.197786)",
        "(-0.280000, 1.405463, -0.198134)",
        "(-0.280000, 1.400387, -0.198144)",
        "(-0.280000, 1.395323, -0.197817)",
        "(-0.280000, 1.390292, -0.197153)",
        "(-0.280000, 1.385331, -0.196159)",
        "(-0.280000, 1.380432, -0.194833)",
        "(-0.280000, 1.375632, -0.193184)",
        "(-0.280000, 1.370967, -0.191225)",
        "(-0.280000, 1.366429, -0.188954)",
        "(-0.280000, 1.362052, -0.186385)",
        "(-0.280000, 1.357869, -0.183539)",
        "(-0.280000, 1.353872, -0.180412)",
        "(-0.280000, 1.350092, -0.177025)",
        "(-0.280000, 1.346557, -0.173406)",
        "(-0.280000, 1.343260, -0.169547)",
        "(-0.280000, 1.340227, -0.165478)",
        "(-0.280000, 1.337481, -0.161229)",
        "(-0.280000, 1.335015, -0.156793)",
        "(-0.280000, 1.332851, -0.152203)",
        "(-0.280000, 1.331002, -0.147493)",
        "(-0.280000, 1.329466, -0.142656)",
        "(-0.280000, 1.328256, -0.137727)",
        "(-0.280000, 1.327387, -0.132743)",
        "(-0.280000, 1.326899, -0.127694)",
        "(-0.280000, 1.326837, -0.122626)",
        "(-0.280000, 1.327230, -0.117598)",
        "(-0.280000, 1.328097, -0.112627)",
        "(-0.280000, 1.329441, -0.107781)",
        "(-0.280000, 1.331255, -0.103114)",
        "(-0.280000, 1.333511, -0.098690)",
        "(-0.280000, 1.336192, -0.094530)",
        "(-0.280000, 1.339252, -0.090690)",
        "(-0.280000, 1.342635, -0.087213)",
        "(-0.280000, 1.346309, -0.084105)",
        "(-0.280000, 1.350209, -0.081393)",
        "(-0.280000, 1.354266, -0.079092)",
        "(-0.280000, 1.358449, -0.077185)",
        "(-0.280000, 1.362691, -0.075670)",
        "(-0.280000, 1.366930, -0.074531)",
        "(-0.280000, 1.371147, -0.073735)",
        "(-0.280000, 1.375290, -0.073255)",
        "(-0.280000, 1.379317, -0.073055)",
        "(-0.280000, 1.383229, -0.073095)",
        "(-0.280000, 1.386997, -0.073336)",
        "(-0.280000, 1.390603, -0.073735)",
        "(-0.280000, 1.394071, -0.074258)",
        "(-0.280000, 1.397397, -0.074866)",
        "(-0.280000, 1.400584, -0.075526)",
        "(-0.280000, 1.403674, -0.076215)",
        "(-0.280000, 1.406678, -0.076912)",
        "(-0.280000, 1.409616, -0.077601)",
        "(-0.280000, 1.412534, -0.078279)",
        "(-0.280000, 1.415452, -0.078945)",
        "(-0.280000, 1.418404, -0.079608)",
        "(-0.280000, 1.421394, -0.080279)",
        "(-0.280000, 1.424468, -0.080982)",
        "(-0.280000, 1.427635, -0.081742)",
        "(-0.280000, 1.430895, -0.082588)",
        "(-0.280000, 1.434274, -0.083556)",
        "(-0.280000, 1.437761, -0.084682)",
        "(-0.280000, 1.441334, -0.085996)",
        "(-0.280000, 1.445001, -0.087542)",
        "(-0.280000, 1.448729, -0.089349)",
        "(-0.280000, 1.452475, -0.091442)",
        "(-0.280000, 1.456230, -0.093859)",
        "(-0.280000, 1.459943, -0.096615)",
        "(-0.280000, 1.463561, -0.099714)",
        "(-0.280000, 1.467061, -0.103184)",
        "(-0.280000, 1.470387, -0.107017)",
        "(-0.280000, 1.473487, -0.111197)",
        "(-0.280000, 1.476336, -0.115737)",
        "(-0.280000, 1.478887, -0.120609)",
        "(-0.280000, 1.481099, -0.125777)",
        "(-0.280000, 1.482954, -0.131249)",
        "(-0.280000, 1.483464, -0.136809)",
        "(-0.280000, 1.482306, -0.142136)",
        "(-0.280000, 1.480790, -0.147390)",
        "(-0.280000, 1.478928, -0.152532)",
        "(-0.280000, 1.476728, -0.157538)",
        "(-0.280000, 1.474207, -0.162372)",
        "(-0.280000, 1.471362, -0.167042)",
        "(-0.280000, 1.468212, -0.171512)",
        "(-0.280000, 1.464782, -0.175750)",
        "(-0.280000, 1.461066, -0.179762)",
        "(-0.280000, 1.457091, -0.183518)",
        "(-0.280000, 1.452888, -0.186991)",
        "(-0.280000, 1.448450, -0.190186)",
        "(-0.280000, 1.443809, -0.193078)",
        "(-0.280000, 1.439001, -0.195648)",
        "(-0.280000, 1.434017, -0.197898)",
        "(-0.280000, 1.428894, -0.199812)",
        "(-0.280000, 1.423671, -0.201376)",
        "(-0.280000, 1.418340, -0.202592)",
        "(-0.280000, 1.412939, -0.203451)",
        "(-0.280000, 1.407510, -0.203948)",
        "(-0.280000, 1.402043, -0.204082)",
        "(-0.280000, 1.396580, -0.203852)",
        "(-0.280000, 1.391160, -0.203261)",
        "(-0.280000, 1.385775, -0.202307)",
        "(-0.280000, 1.380466, -0.200997)",
        "(-0.280000, 1.375271, -0.199342)",
        "(-0.280000, 1.370183, -0.197339)",
        "(-0.280000, 1.365239, -0.195002)",
        "(-0.280000, 1.360462, -0.192340)",
        "(-0.280000, 1.355887, -0.189375)",
        "(-0.280000, 1.351505, -0.186103)",
        "(-0.280000, 1.347351, -0.182546)",
        "(-0.280000, 1.343455, -0.178733)",
        "(-0.280000, 1.339811, -0.174656)",
        "(-0.280000, 1.336445, -0.170345)",
        "(-0.280000, 1.333384, -0.165834)",
        "(-0.280000, 1.331141, -0.160834)",
        "(-0.280000, 1.329805, -0.155464)",
        "(-0.280000, 1.328727, -0.150172)",
        "(-0.280000, 1.327869, -0.144918)",
        "(-0.280000, 1.327217, -0.139712)",
        "(-0.280000, 1.326763, -0.134565)",
        "(-0.280000, 1.326503, -0.129435)",
        "(-0.280000, 1.326445, -0.124331)",
        "(-0.280000, 1.326607, -0.119262)",
        "(-0.280000, 1.327019, -0.114201)",
        "(-0.280000, 1.327718, -0.109174)",
        "(-0.280000, 1.328738, -0.104219)",
        "(-0.280000, 1.330090, -0.099327)",
        "(-0.280000, 1.331765, -0.094536)",
        "(-0.280000, 1.333748, -0.089882)",
        "(-0.280000, 1.336044, -0.085356)",
        "(-0.280000, 1.338636, -0.080993)",
        "(-0.280000, 1.341514, -0.076812)",
        "(-0.280000, 1.344653, -0.072844)",
        "(-0.280000, 1.348059, -0.069082)",
        "(-0.280000, 1.351709, -0.065556)",
        "(-0.280000, 1.355573, -0.062290)",
        "(-0.280000, 1.359659, -0.059279)",
        "(-0.280000, 1.363935, -0.056547)",
        "(-0.280000, 1.368371, -0.054113)",
        "(-0.280000, 1.372973, -0.051973)",
        "(-0.280000, 1.377707, -0.050144)",
        "(-0.280000, 1.382537, -0.048639)",
        "(-0.280000, 1.387472, -0.047454)",
        "(-0.280000, 1.392475, -0.046602)",
        "(-0.280000, 1.397508, -0.046085)",
        "(-0.280000, 1.402580, -0.045904)",
        "(-0.280000, 1.407653, -0.046061)",
        "(-0.280000, 1.412688, -0.046553)",
        "(-0.280000, 1.417695, -0.047382)",
        "(-0.280000, 1.422635, -0.048543)",
        "(-0.280000, 1.427473, -0.050025)",
        "(-0.280000, 1.432216, -0.051832)",
        "(-0.280000, 1.436828, -0.053950)",
        "(-0.280000, 1.441275, -0.056362)",
        "(-0.280000, 1.445565, -0.059074)",
        "(-0.280000, 1.449664, -0.062065)",
        "(-0.280000, 1.453556, -0.065323)",
        "(-0.280000, 1.457211, -0.068822)",
        "(-0.280000, 1.460635, -0.072567)",
        "(-0.280000, 1.463802, -0.076533)",
        "(-0.280000, 1.466690, -0.080687)",
        "(-0.280000, 1.469303, -0.085038)",
        "(-0.280000, 1.471621, -0.089553)",
        "(-0.280000, 1.473626, -0.094198)",
        "(-0.280000, 1.475324, -0.098981)",
        "(-0.280000, 1.476699, -0.103866)",
        "(-0.280000, 1.477743, -0.108817)",
        "(-0.280000, 1.478457, -0.113841)",
        "(-0.280000, 1.478836, -0.118902)",
        "(-0.280000, 1.478876, -0.123961)",
        "(-0.280000, 1.478579, -0.129028)",
        "(-0.280000, 1.477946, -0.134063)",
        "(-0.280000, 1.476981, -0.139030)",
        "(-0.280000, 1.475685, -0.143936)",
        "(-0.280000, 1.474064, -0.148746)",
        "(-0.280000, 1.472137, -0.153436)",
        "(-0.280000, 1.469942, -0.158015)",
        "(-0.280000, 1.467520, -0.162488)",
        "(-0.280000, 1.464905, -0.166854)",
        "(-0.280000, 1.462095, -0.171153)",
        "(-0.280000, 1.459099, -0.175383)",
        "(-0.280000, 1.455913, -0.179550)",
        "(-0.280000, 1.452534, -0.183644)",
        "(-0.280000, 1.448924, -0.187682)",
        "(-0.280000, 1.445075, -0.191641)",
        "(-0.280000, 1.440632, -0.194822)",
        "(-0.280000, 1.435699, -0.197183)",
        "(-0.280000, 1.430620, -0.199210)",
        "(-0.280000, 1.425434, -0.200890)",
        "(-0.280000, 1.420131, -0.202225)",
        "(-0.280000, 1.414751, -0.203204)",
        "(-0.280000, 1.409334, -0.203821)",
        "(-0.280000, 1.403871, -0.204078)",
        "(-0.280000, 1.398404, -0.203969)",
        "(-0.280000, 1.392972, -0.203499)",
        "(-0.280000, 1.387568, -0.202666)",
        "(-0.280000, 1.382230, -0.201475)",
        "(-0.280000, 1.377000, -0.199936)",
        "(-0.280000, 1.371868, -0.198046)",
        "(-0.280000, 1.366874, -0.195820)",
        "(-0.280000, 1.362053, -0.193273)",
        "(-0.280000, 1.357398, -0.190403)",
        "(-0.280000, 1.352945, -0.187229)",
        "(-0.280000, 1.348726, -0.183777)",
        "(-0.280000, 1.344733, -0.180040)",
        "(-0.280000, 1.340998, -0.176045)",
        "(-0.280000, 1.337538, -0.171811)",
        "(-0.280000, 1.334377, -0.167369)",
        "(-0.280000, 1.331509, -0.162713)",
        "(-0.280000, 1.328958, -0.157876)",
        "(-0.280000, 1.326741, -0.152895)",
        "(-0.280000, 1.324855, -0.147762)",
        "(-0.280000, 1.323314, -0.142515)",
        "(-0.280000, 1.322130, -0.137193)",
        "(-0.280000, 1.321300, -0.131788)",
        "(-0.280000, 1.320832, -0.126340)",
        "(-0.280000, 1.320727, -0.120889)",
        "(-0.280000, 1.320986, -0.115426)",
        "(-0.280000, 1.321609, -0.109994)",
        "(-0.280000, 1.322588, -0.104630)",
        "(-0.280000, 1.323926, -0.099328)",
        "(-0.280000, 1.325614, -0.094127)",
        "(-0.280000, 1.328844, -0.089594)",
        "(-0.280000, 1.333203, -0.085801)",
        "(-0.280000, 1.337732, -0.082441)",
        "(-0.280000, 1.342376, -0.079527)",
        "(-0.280000, 1.347125, -0.077040)",
        "(-0.280000, 1.351923, -0.074985)",
        "(-0.280000, 1.356713, -0.073354)",
        "(-0.280000, 1.361485, -0.072120)",
        "(-0.280000, 1.366186, -0.071263)",
        "(-0.280000, 1.370782, -0.070754)",
        "(-0.280000, 1.375230, -0.070559)",
        "(-0.280000, 1.379534, -0.070639)",
        "(-0.280000, 1.383664, -0.070956)",
        "(-0.280000, 1.387606, -0.071465)",
        "(-0.280000, 1.391367, -0.072133)",
        "(-0.280000, 1.394945, -0.072919)",
        "(-0.280000, 1.398342, -0.073783)",
        "(-0.280000, 1.401594, -0.074699)",
        "(-0.280000, 1.404712, -0.075638)",
        "(-0.280000, 1.407712, -0.076578)",
        "(-0.280000, 1.410642, -0.077509)",
        "(-0.280000, 1.413520, -0.078422)",
        "(-0.280000, 1.416367, -0.079315)",
        "(-0.280000, 1.419229, -0.080200)",
        "(-0.280000, 1.422122, -0.081088)",
        "(-0.280000, 1.425059, -0.081998)",
        "(-0.280000, 1.428075, -0.082959)",
        "(-0.280000, 1.431170, -0.083998)",
        "(-0.280000, 1.434339, -0.085145)",
        "(-0.280000, 1.437597, -0.086441)",
        "(-0.280000, 1.440924, -0.087918)",
        "(-0.280000, 1.444290, -0.089603)",
        "(-0.280000, 1.447688, -0.091539)",
        "(-0.280000, 1.451076, -0.093747)",
        "(-0.280000, 1.454413, -0.096250)",
        "(-0.280000, 1.457644, -0.099053)",
        "(-0.280000, 1.460741, -0.102183)",
        "(-0.280000, 1.463642, -0.105629)",
        "(-0.280000, 1.466286, -0.109372)",
        "(-0.280000, 1.468638, -0.113416)",
        "(-0.280000, 1.470640, -0.117724)",
        "(-0.280000, 1.472243, -0.122246)",
        "(-0.280000, 1.473417, -0.126967)",
        "(-0.280000, 1.474125, -0.131827)",
        "(-0.280000, 1.474344, -0.136756)",
        "(-0.280000, 1.474063, -0.141729)",
        "(-0.280000, 1.473278, -0.146674)",
        "(-0.280000, 1.472002, -0.151523)",
        "(-0.280000, 1.470247, -0.156254)",
        "(-0.280000, 1.468046, -0.160809)",
        "(-0.280000, 1.465447, -0.165142)",
        "(-0.280000, 1.462482, -0.169258)",
        "(-0.280000, 1.459211, -0.173137)",
        "(-0.280000, 1.455692, -0.176773)",
        "(-0.280000, 1.451929, -0.180178)",
        "(-0.280000, 1.447947, -0.183324)",
        "(-0.280000, 1.443777, -0.186190)",
        "(-0.280000, 1.439413, -0.188780)",
        "(-0.280000, 1.434885, -0.191073)",
        "(-0.280000, 1.430215, -0.193060)",
        "(-0.280000, 1.425438, -0.194726)",
        "(-0.280000, 1.420546, -0.196075)",
        "(-0.280000, 1.415574, -0.197096)",
        "(-0.280000, 1.410561, -0.197781)",
        "(-0.280000, 1.405498, -0.198132)",
        "(-0.280000, 1.400423, -0.198146)",
        "(-0.280000, 1.395374, -0.197822)",
        "(-0.280000, 1.390342, -0.197162)",
        "(-0.280000, 1.385366, -0.196168)",
        "(-0.280000, 1.380481, -0.194849)",
        "(-0.280000, 1.375680, -0.193203)",
        "(-0.280000, 1.371000, -0.191240)",
        "(-0.280000, 1.366474, -0.188978)",
        "(-0.280000, 1.362086, -0.186406)",
        "(-0.280000, 1.357889, -0.183553)",
        "(-0.280000, 1.353903, -0.180437)",
        "(-0.280000, 1.350121, -0.177053)",
        "(-0.280000, 1.346573, -0.173424)",
        "(-0.280000, 1.343285, -0.169579)",
        "(-0.280000, 1.340250, -0.165511)",
        "(-0.280000, 1.337494, -0.161250)",
        "(-0.280000, 1.335034, -0.156829)",
        "(-0.280000, 1.332867, -0.152239)",
        "(-0.280000, 1.331010, -0.147516)",
        "(-0.280000, 1.329473, -0.142680)",
        "(-0.280000, 1.328264, -0.137767)",
        "(-0.280000, 1.327382, -0.132769)",
        "(-0.280000, 1.326835, -0.127723)",
        "(-0.280000, 1.326625, -0.122668)",
        "(-0.280000, 1.326753, -0.117595)",
        "(-0.280000, 1.327218, -0.112541)",
        "(-0.280000, 1.328016, -0.107545)",
        "(-0.280000, 1.329147, -0.102598)",
        "(-0.280000, 1.330606, -0.097737)",
        "(-0.280000, 1.332380, -0.092998)",
        "(-0.280000, 1.334471, -0.088374)",
        "(-0.280000, 1.336866, -0.083900)",
        "(-0.280000, 1.339545, -0.079607)",
        "(-0.280000, 1.342512, -0.075490)",
        "(-0.280000, 1.345747, -0.071580)",
        "(-0.280000, 1.349224, -0.067905)",
        "(-0.280000, 1.352950, -0.064458)",
        "(-0.280000, 1.356897, -0.061268)",
        "(-0.280000, 1.361034, -0.058356)",
        "(-0.280000, 1.365369, -0.055718)",
        "(-0.280000, 1.369871, -0.053374)",
        "(-0.280000, 1.374504, -0.051341)",
        "(-0.280000, 1.379277, -0.049616)",
        "(-0.280000, 1.384154, -0.048212)",
        "(-0.280000, 1.389114, -0.047137)",
        "(-0.280000, 1.394119, -0.046396)",
        "(-0.280000, 1.399177, -0.045988)",
        "(-0.280000, 1.404252, -0.045918)",
        "(-0.280000, 1.409304, -0.046185)",
        "(-0.280000, 1.414343, -0.046790)",
        "(-0.280000, 1.419331, -0.047728)",
        "(-0.280000, 1.424230, -0.048993)",
        "(-0.280000, 1.429048, -0.050585)",
        "(-0.280000, 1.433750, -0.052495)",
        "(-0.280000, 1.438301, -0.054707)",
        "(-0.280000, 1.442708, -0.057224)",
        "(-0.280000, 1.446937, -0.060029)",
        "(-0.280000, 1.450958, -0.063100)",
        "(-0.280000, 1.454778, -0.066442)",
        "(-0.280000, 1.458366, -0.070030)",
        "(-0.280000, 1.461698, -0.073838)",
        "(-0.280000, 1.464778, -0.077871)",
        "(-0.280000, 1.467583, -0.082101)",
        "(-0.280000, 1.470093, -0.086494)",
        "(-0.280000, 1.472311, -0.091059)",
        "(-0.280000, 1.474221, -0.095761)",
        "(-0.280000, 1.475808, -0.100565)",
        "(-0.280000, 1.477077, -0.105479)",
        "(-0.280000, 1.478017, -0.110477)",
        "(-0.280000, 1.478620, -0.115516)",
        "(-0.280000, 1.478886, -0.120569)",
        "(-0.280000, 1.478815, -0.125643)",
        "(-0.280000, 1.478406, -0.130702)",
        "(-0.280000, 1.477664, -0.135707)",
        "(-0.280000, 1.476588, -0.140666)",
        "(-0.280000, 1.475183, -0.145543)",
        "(-0.280000, 1.473462, -0.150301)",
        "(-0.280000, 1.471423, -0.154948)",
        "(-0.280000, 1.469078, -0.159449)",
        "(-0.280000, 1.466447, -0.163771)",
        "(-0.280000, 1.463526, -0.167921)",
        "(-0.280000, 1.460335, -0.171867)",
        "(-0.280000, 1.456899, -0.175581)",
        "(-0.280000, 1.453212, -0.179068)",
        "(-0.280000, 1.449301, -0.182302)",
        "(-0.280000, 1.445196, -0.185260)",
        "(-0.280000, 1.440890, -0.187947)",
        "(-0.280000, 1.436415, -0.190340)",
        "(-0.280000, 1.431805, -0.192425)",
        "(-0.280000, 1.427052, -0.194203)",
        "(-0.280000, 1.422190, -0.195661)",
        "(-0.280000, 1.417258, -0.196789)",
        "(-0.280000, 1.412247, -0.197588)",
        "(-0.280000, 1.407193, -0.198052)",
        "(-0.280000, 1.402119, -0.198179)",
        "(-0.280000, 1.397064, -0.197968)",
        "(-0.280000, 1.392019, -0.197420)",
        "(-0.280000, 1.387021, -0.196537)",
        "(-0.280000, 1.382108, -0.195327)",
        "(-0.280000, 1.377272, -0.193788)",
        "(-0.280000, 1.372549, -0.191931)",
        "(-0.280000, 1.367975, -0.189770)",
        "(-0.280000, 1.363540, -0.187302)",
        "(-0.280000, 1.359280, -0.184544)",
        "(-0.280000, 1.355225, -0.181518)",
        "(-0.280000, 1.351368, -0.178219)",
        "(-0.280000, 1.347740, -0.174671)",
        "(-0.280000, 1.344366, -0.170900)",
        "(-0.280000, 1.341241, -0.166902)",
        "(-0.280000, 1.338389, -0.162704)",
        "(-0.280000, 1.335831, -0.158339)",
        "(-0.280000, 1.333562, -0.153799)",
        "(-0.280000, 1.331600, -0.149119)",
        "(-0.280000, 1.329959, -0.144333)",
        "(-0.280000, 1.328635, -0.139433)",
        "(-0.280000, 1.327641, -0.134457)",
        "(-0.280000, 1.326983, -0.129440)",
        "(-0.280000, 1.326658, -0.124375)",
        "(-0.280000, 1.326672, -0.119300)",
        "(-0.280000, 1.327024, -0.114238)",
        "(-0.280000, 1.327709, -0.109225)",
        "(-0.280000, 1.328730, -0.104253)",
        "(-0.280000, 1.330080, -0.099361)",
        "(-0.280000, 1.331746, -0.094584)",
        "(-0.280000, 1.333733, -0.089914)",
        "(-0.280000, 1.336027, -0.085387)",
        "(-0.280000, 1.338609, -0.081036)",
        "(-0.280000, 1.341483, -0.076853)",
        "(-0.280000, 1.344630, -0.072871)",
        "(-0.280000, 1.348032, -0.069111)",
        "(-0.280000, 1.351679, -0.065582)",
        "(-0.280000, 1.355554, -0.062305)",
        "(-0.280000, 1.359626, -0.059301)",
        "(-0.280000, 1.363901, -0.056567)",
        "(-0.280000, 1.368349, -0.054124)",
        "(-0.280000, 1.372936, -0.051988)",
        "(-0.280000, 1.377669, -0.050157)",
        "(-0.280000, 1.382514, -0.048645)",
        "(-0.280000, 1.387435, -0.047471)",
        "(-0.280000, 1.392445, -0.046673)",
        "(-0.280000, 1.397499, -0.046298)",
        "(-0.280000, 1.402542, -0.046380)",
        "(-0.280000, 1.407557, -0.046939)",
        "(-0.280000, 1.412476, -0.047982)",
        "(-0.280000, 1.417246, -0.049505)",
        "(-0.280000, 1.421801, -0.051484)",
        "(-0.280000, 1.426118, -0.053903)",
        "(-0.280000, 1.430140, -0.056722)",
        "(-0.280000, 1.433818, -0.059884)",
        "(-0.280000, 1.437147, -0.063359)",
        "(-0.280000, 1.440094, -0.067084)",
        "(-0.280000, 1.442641, -0.070992)",
        "(-0.280000, 1.444802, -0.075049)",
        "(-0.280000, 1.446576, -0.079190)",
        "(-0.280000, 1.447974, -0.083350)",
        "(-0.280000, 1.449028, -0.087510)",
        "(-0.280000, 1.449763, -0.091616)",
        "(-0.280000, 1.450211, -0.095623)",
        "(-0.280000, 1.450412, -0.099529)",
        "(-0.280000, 1.450404, -0.103305)",
        "(-0.280000, 1.450227, -0.106930)",
        "(-0.280000, 1.449920, -0.110423)",
        "(-0.280000, 1.449518, -0.113780)",
        "(-0.280000, 1.449056, -0.117002)",
        "(-0.280000, 1.448558, -0.120128)",
        "(-0.280000, 1.448047, -0.123170)",
        "(-0.280000, 1.447541, -0.126145)",
        "(-0.280000, 1.447044, -0.129099)",
        "(-0.280000, 1.446560, -0.132052)",
        "(-0.280000, 1.446081, -0.135033)",
        "(-0.280000, 1.445597, -0.138059)",
        "(-0.280000, 1.445085, -0.141171)",
        "(-0.280000, 1.444522, -0.144378)",
        "(-0.280000, 1.443879, -0.147685)",
        "(-0.280000, 1.443121, -0.151117)",
        "(-0.280000, 1.442213, -0.154666)",
        "(-0.280000, 1.441123, -0.158314)",
        "(-0.280000, 1.439806, -0.162070)",
        "(-0.280000, 1.438233, -0.165902)",
        "(-0.280000, 1.436375, -0.169771)",
        "(-0.280000, 1.434195, -0.173668)",
        "(-0.280000, 1.431674, -0.177544)",
        "(-0.280000, 1.428804, -0.181346)",
        "(-0.280000, 1.425557, -0.185054)",
        "(-0.280000, 1.421936, -0.188611)",
        "(-0.280000, 1.417956, -0.191962)",
        "(-0.280000, 1.413601, -0.195087)",
        "(-0.280000, 1.408896, -0.197934)",
        "(-0.280000, 1.403875, -0.200453)",
        "(-0.280000, 1.398519, -0.202584)",
        "(-0.280000, 1.392998, -0.203502)",
        "(-0.280000, 1.387609, -0.202674)",
        "(-0.280000, 1.382272, -0.201485)",
        "(-0.280000, 1.377025, -0.199944)",
        "(-0.280000, 1.371892, -0.198056)",
        "(-0.280000, 1.366912, -0.195838)",
        "(-0.280000, 1.362076, -0.193286)",
        "(-0.280000, 1.357420, -0.190417)",
        "(-0.280000, 1.352979, -0.187255)",
        "(-0.280000, 1.348745, -0.183794)",
        "(-0.280000, 1.344751, -0.180058)",
        "(-0.280000, 1.341027, -0.176077)",
        "(-0.280000, 1.337564, -0.171845)",
        "(-0.280000, 1.334391, -0.167391)",
        "(-0.280000, 1.331530, -0.162750)",
        "(-0.280000, 1.328977, -0.157914)",
        "(-0.280000, 1.326751, -0.152919)",
        "(-0.280000, 1.324868, -0.147803)",
        "(-0.280000, 1.323325, -0.142556)",
        "(-0.280000, 1.322144, -0.137217)",
        "(-0.280000, 1.323215, -0.131601)",
        "(-0.280000, 1.324729, -0.126176)",
        "(-0.280000, 1.326630, -0.120996)",
        "(-0.280000, 1.328858, -0.116102)",
        "(-0.280000, 1.331373, -0.111481)",
        "(-0.280000, 1.334113, -0.107156)",
        "(-0.280000, 1.337016, -0.103137)",
        "(-0.280000, 1.340051, -0.099387)",
        "(-0.280000, 1.343166, -0.095903)",
        "(-0.280000, 1.346321, -0.092658)",
        "(-0.280000, 1.349477, -0.089631)",
        "(-0.280000, 1.352630, -0.086770)",
        "(-0.280000, 1.355755, -0.084045)",
        "(-0.280000, 1.358839, -0.081429)",
        "(-0.280000, 1.361903, -0.078869)",
        "(-0.280000, 1.364950, -0.076340)",
        "(-0.280000, 1.367990, -0.073820)",
        "(-0.280000, 1.371068, -0.071271)",
        "(-0.280000, 1.374207, -0.068687)",
        "(-0.280000, 1.377434, -0.066070)",
        "(-0.280000, 1.380807, -0.063406)",
        "(-0.280000, 1.384356, -0.060720)",
        "(-0.280000, 1.388106, -0.058046)",
        "(-0.280000, 1.392112, -0.055403)",
        "(-0.280000, 1.396392, -0.052848)",
        "(-0.280000, 1.400948, -0.050447)",
        "(-0.280000, 1.405813, -0.048253)",
        "(-0.280000, 1.410969, -0.046347)",
        "(-0.280000, 1.416374, -0.044815)",
        "(-0.280000, 1.422022, -0.043723)",
        "(-0.280000, 1.427617, -0.043856)",
        "(-0.280000, 1.432755, -0.045679)",
        "(-0.280000, 1.437776, -0.047847)",
        "(-0.280000, 1.442641, -0.050344)",
        "(-0.280000, 1.447329, -0.053160)",
        "(-0.280000, 1.451805, -0.056272)",
        "(-0.280000, 1.456077, -0.059686)",
        "(-0.280000, 1.460113, -0.063376)",
        "(-0.280000, 1.463883, -0.067314)",
        "(-0.280000, 1.467393, -0.071508)",
        "(-0.280000, 1.470623, -0.075936)",
        "(-0.280000, 1.473535, -0.080545)",
        "(-0.280000, 1.476142, -0.085351)",
        "(-0.280000, 1.478424, -0.090321)",
        "(-0.280000, 1.480363, -0.095417)",
        "(-0.280000, 1.481965, -0.100645)",
        "(-0.280000, 1.483214, -0.105969)",
        "(-0.280000, 1.484104, -0.111348)",
        "(-0.280000, 1.484636, -0.116791)",
        "(-0.280000, 1.484795, -0.122257)",
        "(-0.280000, 1.482689, -0.127572)",
        "(-0.280000, 1.480185, -0.132617)",
        "(-0.280000, 1.477346, -0.137349)",
        "(-0.280000, 1.474239, -0.141738)",
        "(-0.280000, 1.470903, -0.145805)",
        "(-0.280000, 1.467400, -0.149540)",
        "(-0.280000, 1.463795, -0.152943)",
        "(-0.280000, 1.460110, -0.156056)",
        "(-0.280000, 1.456398, -0.158895)",
        "(-0.280000, 1.452690, -0.161490)",
        "(-0.280000, 1.449022, -0.163872)",
        "(-0.280000, 1.445389, -0.166091)",
        "(-0.280000, 1.441808, -0.168181)",
        "(-0.280000, 1.438288, -0.170172)",
        "(-0.280000, 1.434798, -0.172113)",
        "(-0.280000, 1.431331, -0.174026)",
        "(-0.280000, 1.427873, -0.175931)",
        "(-0.280000, 1.424371, -0.177857)",
        "(-0.280000, 1.420803, -0.179806)",
        "(-0.280000, 1.417142, -0.181772)",
        "(-0.280000, 1.413330, -0.183756)",
        "(-0.280000, 1.409340, -0.185728)",
        "(-0.280000, 1.405155, -0.187653)",
        "(-0.280000, 1.400724, -0.189497)",
        "(-0.280000, 1.396041, -0.191204)",
        "(-0.280000, 1.391116, -0.192708)",
        "(-0.280000, 1.385925, -0.193951)",
        "(-0.280000, 1.380504, -0.194856)",
        "(-0.280000, 1.374908, -0.195347)",
        "(-0.280000, 1.369155, -0.195360)",
        "(-0.280000, 1.363683, -0.194180)",
        "(-0.280000, 1.358979, -0.191426)",
        "(-0.280000, 1.354454, -0.188355)",
        "(-0.280000, 1.350143, -0.184989)",
        "(-0.280000, 1.346067, -0.181344)",
        "(-0.280000, 1.342254, -0.177448)",
        "(-0.280000, 1.338697, -0.173294)",
        "(-0.280000, 1.335425, -0.168912)",
        "(-0.280000, 1.332461, -0.164337)",
        "(-0.280000, 1.329800, -0.159559)",
        "(-0.280000, 1.327462, -0.154616)",
        "(-0.280000, 1.325465, -0.149543)",
        "(-0.280000, 1.323805, -0.144332)",
        "(-0.280000, 1.322495, -0.139023)",
        "(-0.280000, 1.321545, -0.133654)",
        "(-0.280000, 1.320952, -0.128218)",
        "(-0.280000, 1.320722, -0.122754)",
        "(-0.280000, 1.320856, -0.117304)",
        "(-0.280000, 1.321354, -0.111858)",
        "(-0.280000, 1.322222, -0.106460)",
        "(-0.280000, 1.325287, -0.101633)",
        "(-0.280000, 1.328691, -0.097146)",
        "(-0.280000, 1.332371, -0.093020)",
        "(-0.280000, 1.336246, -0.089292)",
        "(-0.280000, 1.340286, -0.085922)",
        "(-0.280000, 1.344427, -0.082911)",
        "(-0.280000, 1.348607, -0.080244)",
        "(-0.280000, 1.352810, -0.077877)",
        "(-0.280000, 1.356989, -0.075785)",
        "(-0.280000, 1.361118, -0.073931)",
        "(-0.280000, 1.365167, -0.072280)",
        "(-0.280000, 1.369152, -0.070781)",
        "(-0.280000, 1.373061, -0.069400)",
        "(-0.280000, 1.376892, -0.068104)",
        "(-0.280000, 1.380684, -0.066853)",
        "(-0.280000, 1.384448, -0.065624)",
        "(-0.280000, 1.388203, -0.064401)",
        "(-0.280000, 1.392003, -0.063166)",
        "(-0.280000, 1.395874, -0.061920)",
        "(-0.280000, 1.399838, -0.060676)",
        "(-0.280000, 1.403955, -0.059442)",
        "(-0.280000, 1.408244, -0.058253)",
        "(-0.280000, 1.412715, -0.057148)",
        "(-0.280000, 1.417414, -0.056167)",
        "(-0.280000, 1.422333, -0.055369)",
        "(-0.280000, 1.427453, -0.054815)",
        "(-0.280000, 1.432785, -0.054568)",
        "(-0.280000, 1.438280, -0.054696)",
        "(-0.280000, 1.443878, -0.055248)",
        "(-0.280000, 1.449599, -0.056221)",
        "(-0.280000, 1.454675, -0.058514)",
        "(-0.280000, 1.458780, -0.062102)",
        "(-0.280000, 1.462649, -0.065967)",
        "(-0.280000, 1.466251, -0.070081)",
        "(-0.280000, 1.469572, -0.074426)",
        "(-0.280000, 1.472587, -0.078968)",
        "(-0.280000, 1.475301, -0.083715)",
        "(-0.280000, 1.477693, -0.088633)",
        "(-0.280000, 1.479747, -0.093683)",
        "(-0.280000, 1.481465, -0.098875)",
        "(-0.280000, 1.482834, -0.104169)",
        "(-0.280000, 1.483844, -0.109527)",
        "(-0.280000, 1.484497, -0.114956)",
        "(-0.280000, 1.484788, -0.120417)",
        "(-0.280000, 1.484715, -0.125868)",
        "(-0.280000, 1.484278, -0.131319)",
        "(-0.280000, 1.483479, -0.136729)",
        "(-0.280000, 1.482325, -0.142058)",
        "(-0.280000, 1.480815, -0.147314)",
        "(-0.280000, 1.478958, -0.152457)",
        "(-0.280000, 1.476770, -0.157451)",
        "(-0.280000, 1.474247, -0.162302)",
        "(-0.280000, 1.471406, -0.166975)",
        "(-0.280000, 1.468270, -0.171435)",
        "(-0.280000, 1.464834, -0.175689)",
        "(-0.280000, 1.461123, -0.179705)",
        "(-0.280000, 1.457164, -0.183454)",
        "(-0.280000, 1.452952, -0.186942)",
        "(-0.280000, 1.448517, -0.190141)",
        "(-0.280000, 1.443879, -0.193038)",
        "(-0.280000, 1.439073, -0.195612)",
        "(-0.280000, 1.434091, -0.197867)",
        "(-0.280000, 1.428970, -0.199786)",
        "(-0.280000, 1.423737, -0.201358)",
        "(-0.280000, 1.418407, -0.202579)",
        "(-0.280000, 1.413007, -0.203443)",
        "(-0.280000, 1.407578, -0.203944)",
        "(-0.280000, 1.402112, -0.204082)",
        "(-0.280000, 1.396648, -0.203857)",
        "(-0.280000, 1.391227, -0.203270)",
        "(-0.280000, 1.385842, -0.202321)",
        "(-0.280000, 1.380531, -0.201016)",
        "(-0.280000, 1.375335, -0.199365)",
        "(-0.280000, 1.370245, -0.197366)",
        "(-0.280000, 1.365300, -0.195033)",
        "(-0.280000, 1.361178, -0.191312)",
        "(-0.280000, 1.357997, -0.186458)",
        "(-0.280000, 1.355243, -0.181533)",
        "(-0.280000, 1.352934, -0.176563)",
        "(-0.280000, 1.351027, -0.171577)",
        "(-0.280000, 1.349481, -0.166648)",
        "(-0.280000, 1.348249, -0.161835)",
        "(-0.280000, 1.347267, -0.157135)",
        "(-0.280000, 1.346489, -0.152581)",
        "(-0.280000, 1.345864, -0.148175)",
        "(-0.280000, 1.345349, -0.143921)",
        "(-0.280000, 1.344903, -0.139777)",
        "(-0.280000, 1.344496, -0.135731)",
        "(-0.280000, 1.344109, -0.131766)",
        "(-0.280000, 1.343727, -0.127824)",
        "(-0.280000, 1.343348, -0.123882)",
        "(-0.280000, 1.342979, -0.119919)",
        "(-0.280000, 1.342634, -0.115877)",
        "(-0.280000, 1.342336, -0.111742)",
        "(-0.280000, 1.342116, -0.107503)",
        "(-0.280000, 1.342010, -0.103118)",
        "(-0.280000, 1.342057, -0.098592)",
        "(-0.280000, 1.342302, -0.093940)",
        "(-0.280000, 1.342790, -0.089141)",
        "(-0.280000, 1.343564, -0.084229)",
        "(-0.280000, 1.344664, -0.079244)",
        "(-0.280000, 1.346135, -0.074194)",
        "(-0.280000, 1.348008, -0.069136)",
        "(-0.280000, 1.350301, -0.064136)",
        "(-0.280000, 1.353049, -0.059220)",
        "(-0.280000, 1.356255, -0.054465)",
        "(-0.280000, 1.360842, -0.051518)",
        "(-0.280000, 1.365633, -0.048882)",
        "(-0.280000, 1.370589, -0.046571)",
        "(-0.280000, 1.375689, -0.044596)",
        "(-0.280000, 1.380892, -0.042969)",
        "(-0.280000, 1.386208, -0.041687)",
        "(-0.280000, 1.391598, -0.040763)",
        "(-0.280000, 1.397021, -0.040201)",
        "(-0.280000, 1.402486, -0.040000)",
        "(-0.280000, 1.407952, -0.040164)",
        "(-0.280000, 1.413378, -0.040690)",
        "(-0.280000, 1.418774, -0.041578)",
        "(-0.280000, 1.424099, -0.042823)",
        "(-0.280000, 1.429313, -0.044415)",
        "(-0.280000, 1.434426, -0.046357)",
        "(-0.280000, 1.439397, -0.048634)",
        "(-0.280000, 1.444192, -0.051229)",
        "(-0.280000, 1.448817, -0.054147)",
        "(-0.280000, 1.453238, -0.057366)",
        "(-0.280000, 1.456510, -0.061900)",
        "(-0.280000, 1.458800, -0.067178)",
        "(-0.280000, 1.460594, -0.072520)",
        "(-0.280000, 1.461916, -0.077844)",
        "(-0.280000, 1.462757, -0.083161)",
        "(-0.280000, 1.463091, -0.088427)",
        "(-0.280000, 1.462909, -0.093588)",
        "(-0.280000, 1.462210, -0.098627)",
        "(-0.280000, 1.461011, -0.103477)",
        "(-0.280000, 1.459338, -0.108084)",
        "(-0.280000, 1.457239, -0.112387)",
        "(-0.280000, 1.454752, -0.116366)",
        "(-0.280000, 1.451945, -0.119971)",
        "(-0.280000, 1.448894, -0.123167)",
        "(-0.280000, 1.445653, -0.125958)",
        "(-0.280000, 1.442306, -0.128331)",
        "(-0.280000, 1.438937, -0.130291)",
        "(-0.280000, 1.435595, -0.131871)",
        "(-0.280000, 1.432357, -0.133098)",
        "(-0.280000, 1.429288, -0.134015)",
        "(-0.280000, 1.426417, -0.134680)",
        "(-0.280000, 1.423791, -0.135148)",
        "(-0.280000, 1.421439, -0.135483)",
        "(-0.280000, 1.419359, -0.135753)",
        "(-0.280000, 1.417556, -0.136023)",
        "(-0.280000, 1.416020, -0.136354)",
        "(-0.280000, 1.414714, -0.136806)",
        "(-0.280000, 1.413604, -0.137428)",
        "(-0.280000, 1.412648, -0.138261)",
        "(-0.280000, 1.411783, -0.139338)",
        "(-0.280000, 1.410952, -0.140677)",
        "(-0.280000, 1.410094, -0.142279)",
        "(-0.280000, 1.409141, -0.144147)",
        "(-0.280000, 1.408031, -0.146255)",
        "(-0.280000, 1.406707, -0.148571)",
        "(-0.280000, 1.405121, -0.151043)",
        "(-0.280000, 1.403220, -0.153632)",
        "(-0.280000, 1.400974, -0.156269)",
        "(-0.280000, 1.398371, -0.158877)",
        "(-0.280000, 1.395384, -0.161399)",
        "(-0.280000, 1.392024, -0.163753)",
        "(-0.280000, 1.388317, -0.165860)",
        "(-0.280000, 1.384269, -0.167664)",
        "(-0.280000, 1.379930, -0.169095)",
        "(-0.280000, 1.375361, -0.170096)",
        "(-0.280000, 1.370589, -0.170628)",
        "(-0.280000, 1.365687, -0.170654)",
        "(-0.280000, 1.360731, -0.170155)",
        "(-0.280000, 1.355751, -0.169120)",
        "(-0.280000, 1.350814, -0.167552)",
        "(-0.280000, 1.345982, -0.165473)",
        "(-0.280000, 1.341257, -0.162895)",
        "(-0.280000, 1.336673, -0.159850)",
        "(-0.280000, 1.332243, -0.156383)",
        "(-0.280000, 1.327936, -0.152495)",
        "(-0.280000, 1.324880, -0.147838)",
        "(-0.280000, 1.323339, -0.142608)",
        "(-0.280000, 1.322145, -0.137272)",
        "(-0.280000, 1.321309, -0.131867)",
        "(-0.280000, 1.320836, -0.126419)",
        "(-0.280000, 1.320726, -0.120969)",
        "(-0.280000, 1.320980, -0.115506)",
        "(-0.280000, 1.321599, -0.110060)",
        "(-0.280000, 1.322574, -0.104696)",
        "(-0.280000, 1.323907, -0.099393)",
        "(-0.280000, 1.325592, -0.094190)",
        "(-0.280000, 1.327612, -0.089126)",
        "(-0.280000, 1.329972, -0.084193)",
        "(-0.280000, 1.332655, -0.079428)",
        "(-0.280000, 1.335640, -0.074866)",
        "(-0.280000, 1.338932, -0.070499)",
        "(-0.280000, 1.342507, -0.066362)",
        "(-0.280000, 1.346338, -0.062483)",
        "(-0.280000, 1.350431, -0.058856)",
        "(-0.280000, 1.354757, -0.055510)",
        "(-0.280000, 1.359282, -0.052469)",
        "(-0.280000, 1.364013, -0.049727)",
        "(-0.280000, 1.368917, -0.047306)",
        "(-0.280000, 1.373955, -0.045224)",
        "(-0.280000, 1.379136, -0.043475)",
        "(-0.280000, 1.384423, -0.042076)",
        "(-0.280000, 1.389774, -0.041034)",
        "(-0.280000, 1.395200, -0.040349)",
        "(-0.280000, 1.400659, -0.040027)",
        "(-0.280000, 1.406127, -0.040069)",
        "(-0.280000, 1.411564, -0.040474)",
        "(-0.280000, 1.416978, -0.041241)",
        "(-0.280000, 1.422330, -0.042368)",
        "(-0.280000, 1.427578, -0.043843)",
        "(-0.280000, 1.432732, -0.045670)",
        "(-0.280000, 1.437753, -0.047836)",
        "(-0.280000, 1.442605, -0.050324)",
        "(-0.280000, 1.447294, -0.053138)",
        "(-0.280000, 1.451785, -0.056258)",
        "(-0.280000, 1.456046, -0.059659)",
        "(-0.280000, 1.460083, -0.063347)",
        "(-0.280000, 1.463866, -0.067296)",
        "(-0.280000, 1.467367, -0.071475)",
        "(-0.280000, 1.470593, -0.075891)",
        "(-0.280000, 1.473516, -0.080513)",
        "(-0.280000, 1.475001, -0.085863)",
        "(-0.280000, 1.475084, -0.091666)",
        "(-0.280000, 1.474768, -0.097300)",
        "(-0.280000, 1.474036, -0.102737)",
        "(-0.280000, 1.472860, -0.107990)",
        "(-0.280000, 1.471231, -0.113009)",
        "(-0.280000, 1.469161, -0.117740)",
        "(-0.280000, 1.466655, -0.122167)",
        "(-0.280000, 1.463754, -0.126235)",
        "(-0.280000, 1.460502, -0.129902)",
        "(-0.280000, 1.456966, -0.133129)",
        "(-0.280000, 1.453188, -0.135913)",
        "(-0.280000, 1.449250, -0.138231)",
        "(-0.280000, 1.445237, -0.140079)",
        "(-0.280000, 1.441196, -0.141480)",
        "(-0.280000, 1.437210, -0.142453)",
        "(-0.280000, 1.433356, -0.143034)",
        "(-0.280000, 1.429668, -0.143272)",
        "(-0.280000, 1.426205, -0.143221)",
        "(-0.280000, 1.423014, -0.142943)",
        "(-0.280000, 1.420100, -0.142504)",
        "(-0.280000, 1.417486, -0.141972)",
        "(-0.280000, 1.415176, -0.141417)",
        "(-0.280000, 1.413143, -0.140903)",
        "(-0.280000, 1.411365, -0.140490)",
        "(-0.280000, 1.409814, -0.140232)",
        "(-0.280000, 1.408434, -0.140171)",
        "(-0.280000, 1.407173, -0.140341)",
        "(-0.280000, 1.405977, -0.140762)",
        "(-0.280000, 1.404776, -0.141445)",
        "(-0.280000, 1.403510, -0.142384)",
        "(-0.280000, 1.402122, -0.143557)",
        "(-0.280000, 1.400548, -0.144942)",
        "(-0.280000, 1.398740, -0.146493)",
        "(-0.280000, 1.396655, -0.148158)",
        "(-0.280000, 1.394270, -0.149872)",
        "(-0.280000, 1.391549, -0.151579)",
        "(-0.280000, 1.388490, -0.153203)",
        "(-0.280000, 1.385109, -0.154668)",
        "(-0.280000, 1.381403, -0.155912)",
        "(-0.280000, 1.377412, -0.156862)",
        "(-0.280000, 1.373190, -0.157456)",
        "(-0.280000, 1.368762, -0.157642)",
        "(-0.280000, 1.364200, -0.157373)",
        "(-0.280000, 1.359583, -0.156620)",
        "(-0.280000, 1.354951, -0.155357)",
        "(-0.280000, 1.350384, -0.153575)",
        "(-0.280000, 1.345961, -0.151285)",
        "(-0.280000, 1.341713, -0.148487)",
        "(-0.280000, 1.337701, -0.145211)",
        "(-0.280000, 1.333975, -0.141499)",
        "(-0.280000, 1.330532, -0.137360)",
        "(-0.280000, 1.327392, -0.132841)",
        "(-0.280000, 1.324552, -0.127986)",
        "(-0.280000, 1.321980, -0.122784)",
        "(-0.280000, 1.320855, -0.117329)",
        "(-0.280000, 1.321349, -0.111899)",
        "(-0.280000, 1.322205, -0.106498)",
        "(-0.280000, 1.323420, -0.101166)",
        "(-0.280000, 1.324987, -0.095927)",
        "(-0.280000, 1.326893, -0.090819)",
        "(-0.280000, 1.329141, -0.085834)",
        "(-0.280000, 1.331717, -0.081010)",
        "(-0.280000, 1.334599, -0.076383)",
        "(-0.280000, 1.337792, -0.071943)",
        "(-0.280000, 1.341274, -0.067726)",
        "(-0.280000, 1.345017, -0.063763)",
        "(-0.280000, 1.349028, -0.060045)",
        "(-0.280000, 1.353277, -0.056603)",
        "(-0.280000, 1.357733, -0.053461)",
        "(-0.280000, 1.362401, -0.050614)",
        "(-0.280000, 1.367250, -0.048084)",
        "(-0.280000, 1.372240, -0.045889)",
        "(-0.280000, 1.377381, -0.044025)",
        "(-0.280000, 1.382635, -0.042507)",
        "(-0.280000, 1.387962, -0.041346)",
        "(-0.280000, 1.393370, -0.040539)",
        "(-0.280000, 1.398821, -0.040095)",
        "(-0.280000, 1.404272, -0.040014)",
        "(-0.280000, 1.409733, -0.040297)",
        "(-0.280000, 1.415163, -0.040943)",
        "(-0.280000, 1.420522, -0.041945)",
        "(-0.280000, 1.425819, -0.043307)",
        "(-0.280000, 1.431013, -0.045017)",
        "(-0.280000, 1.436081, -0.047071)",
        "(-0.280000, 1.440987, -0.049449)",
        "(-0.280000, 1.445748, -0.052163)",
        "(-0.280000, 1.450308, -0.055182)",
        "(-0.280000, 1.454644, -0.058488)",
        "(-0.280000, 1.458762, -0.062085)",
        "(-0.280000, 1.462632, -0.065949)",
        "(-0.280000, 1.466225, -0.070049)",
        "(-0.280000, 1.469548, -0.074392)",
        "(-0.280000, 1.472574, -0.078947)",
        "(-0.280000, 1.475282, -0.083679)",
        "(-0.280000, 1.477677, -0.088596)",
        "(-0.280000, 1.479738, -0.093660)",
        "(-0.280000, 1.481453, -0.098836)",
        "(-0.280000, 1.482825, -0.104129)",
        "(-0.280000, 1.483840, -0.109503)",
        "(-0.280000, 1.483249, -0.115024)",
        "(-0.280000, 1.481188, -0.120449)",
        "(-0.280000, 1.478819, -0.125571)",
        "(-0.280000, 1.476152, -0.130358)",
        "(-0.280000, 1.473236, -0.134829)",
        "(-0.280000, 1.470154, -0.138975)",
        "(-0.280000, 1.466982, -0.142799)",
        "(-0.280000, 1.463754, -0.146353)",
        "(-0.280000, 1.460525, -0.149657)",
        "(-0.280000, 1.457325, -0.152751)",
        "(-0.280000, 1.454185, -0.155666)",
        "(-0.280000, 1.451092, -0.158461)",
        "(-0.280000, 1.448056, -0.161165)",
        "(-0.280000, 1.445074, -0.163807)",
        "(-0.280000, 1.442108, -0.166431)",
        "(-0.280000, 1.439140, -0.169053)",
        "(-0.280000, 1.436148, -0.171679)",
        "(-0.280000, 1.433080, -0.174332)",
        "(-0.280000, 1.429908, -0.177001)",
        "(-0.280000, 1.426605, -0.179668)",
        "(-0.280000, 1.423119, -0.182329)",
        "(-0.280000, 1.419428, -0.184948)",
        "(-0.280000, 1.415518, -0.187483)",
        "(-0.280000, 1.411348, -0.189906)",
        "(-0.280000, 1.406917, -0.192164)",
        "(-0.280000, 1.402237, -0.194200)",
        "(-0.280000, 1.397285, -0.195975)",
        "(-0.280000, 1.392091, -0.197430)",
        "(-0.280000, 1.386697, -0.198510)",
        "(-0.280000, 1.381104, -0.199172)",
        "(-0.280000, 1.375373, -0.199369)",
        "(-0.280000, 1.370294, -0.197387)",
        "(-0.280000, 1.365347, -0.195057)",
        "(-0.280000, 1.360566, -0.192402)",
        "(-0.280000, 1.355973, -0.189435)",
        "(-0.280000, 1.351600, -0.186179)",
        "(-0.280000, 1.347441, -0.182628)",
        "(-0.280000, 1.343528, -0.178808)",
        "(-0.280000, 1.339889, -0.174749)",
        "(-0.280000, 1.336517, -0.170443)",
        "(-0.280000, 1.333440, -0.165923)",
        "(-0.280000, 1.330679, -0.161222)",
        "(-0.280000, 1.328229, -0.156333)",
        "(-0.280000, 1.326110, -0.151291)",
        "(-0.280000, 1.324337, -0.146136)",
        "(-0.280000, 1.322906, -0.140858)",
        "(-0.280000, 1.321830, -0.135496)",
        "(-0.280000, 1.321115, -0.130092)",
        "(-0.280000, 1.320760, -0.124635)",
        "(-0.280000, 1.320770, -0.119154)",
        "(-0.280000, 1.322519, -0.113855)",
        "(-0.280000, 1.325445, -0.108902)",
        "(-0.280000, 1.328716, -0.104313)",
        "(-0.280000, 1.332241, -0.100114)",
        "(-0.280000, 1.335997, -0.096289)",
        "(-0.280000, 1.339933, -0.092861)",
        "(-0.280000, 1.343992, -0.089839)",
        "(-0.280000, 1.348155, -0.087199)",
        "(-0.280000, 1.352365, -0.084941)",
        "(-0.280000, 1.356583, -0.083046)",
        "(-0.280000, 1.360756, -0.081495)",
        "(-0.280000, 1.364877, -0.080250)",
        "(-0.280000, 1.368906, -0.079284)",
        "(-0.280000, 1.372807, -0.078563)",
        "(-0.280000, 1.376591, -0.078044)",
        "(-0.280000, 1.380238, -0.077693)",
        "(-0.280000, 1.383736, -0.077472)",
        "(-0.280000, 1.387112, -0.077345)",
        "(-0.280000, 1.390368, -0.077281)",
        "(-0.280000, 1.393512, -0.077254)",
        "(-0.280000, 1.396585, -0.077241)",
        "(-0.280000, 1.399605, -0.077226)",
        "(-0.280000, 1.402588, -0.077201)",
        "(-0.280000, 1.405584, -0.077165)",
        "(-0.280000, 1.408610, -0.077122)",
        "(-0.280000, 1.411685, -0.077085)",
        "(-0.280000, 1.414850, -0.077074)",
        "(-0.280000, 1.418115, -0.077112)",
        "(-0.280000, 1.421483, -0.077231)",
        "(-0.280000, 1.424982, -0.077464)",
        "(-0.280000, 1.428601, -0.077848)",
        "(-0.280000, 1.432322, -0.078418)",
        "(-0.280000, 1.436150, -0.079217)",
        "(-0.280000, 1.440053, -0.080278)",
        "(-0.280000, 1.443997, -0.081635)",
        "(-0.280000, 1.447933, -0.083311)",
        "(-0.280000, 1.451841, -0.085338)",
        "(-0.280000, 1.455660, -0.087727)",
        "(-0.280000, 1.459326, -0.090477)",
        "(-0.280000, 1.462806, -0.093604)",
        "(-0.280000, 1.466034, -0.097088)",
        "(-0.280000, 1.468948, -0.100900)",
        "(-0.280000, 1.471515, -0.105033)",
        "(-0.280000, 1.473681, -0.109440)",
        "(-0.280000, 1.475404, -0.114064)",
        "(-0.280000, 1.476663, -0.118883)",
        "(-0.280000, 1.477435, -0.123830)",
        "(-0.280000, 1.477709, -0.128836)",
        "(-0.280000, 1.477492, -0.133878)",
        "(-0.280000, 1.476796, -0.138888)",
        "(-0.280000, 1.475653, -0.143810)",
        "(-0.280000, 1.474095, -0.148638)",
        "(-0.280000, 1.472173, -0.153334)",
        "(-0.280000, 1.469942, -0.157875)",
        "(-0.280000, 1.467405, -0.162271)",
        "(-0.280000, 1.464582, -0.166488)",
        "(-0.280000, 1.461493, -0.170496)",
        "(-0.280000, 1.458135, -0.174301)",
        "(-0.280000, 1.454531, -0.177873)",
        "(-0.280000, 1.450697, -0.181198)",
        "(-0.280000, 1.446662, -0.184251)",
        "(-0.280000, 1.442420, -0.187037)",
        "(-0.280000, 1.437992, -0.189540)",
        "(-0.280000, 1.433431, -0.191731)",
        "(-0.280000, 1.428721, -0.193619)",
        "(-0.280000, 1.423895, -0.195190)",
        "(-0.280000, 1.418990, -0.196432)",
        "(-0.280000, 1.413998, -0.197348)",
        "(-0.280000, 1.408957, -0.197929)",
        "(-0.280000, 1.403903, -0.198173)",
        "(-0.280000, 1.398829, -0.198080)",
        "(-0.280000, 1.393772, -0.197649)",
        "(-0.280000, 1.388771, -0.196885)",
        "(-0.280000, 1.383816, -0.195787)",
        "(-0.280000, 1.378945, -0.194361)",
        "(-0.280000, 1.374195, -0.192619)",
        "(-0.280000, 1.369557, -0.190559)",
        "(-0.280000, 1.365066, -0.188195)",
        "(-0.280000, 1.360756, -0.185546)",
        "(-0.280000, 1.356619, -0.182606)",
        "(-0.280000, 1.352686, -0.179398)",
        "(-0.280000, 1.348988, -0.175945)",
        "(-0.280000, 1.345516, -0.172243)",
        "(-0.280000, 1.342299, -0.168318)",
        "(-0.280000, 1.339351, -0.164188)",
        "(-0.280000, 1.336692, -0.159883)",
        "(-0.280000, 1.334318, -0.155398)",
        "(-0.280000, 1.332248, -0.150764)",
        "(-0.280000, 1.330496, -0.146017)",
        "(-0.280000, 1.329059, -0.141150)",
        "(-0.280000, 1.327950, -0.136198)",
        "(-0.280000, 1.327175, -0.131198)",
        "(-0.280000, 1.326733, -0.126142)",
        "(-0.280000, 1.326629, -0.121068)",
        "(-0.280000, 1.326862, -0.116014)",
        "(-0.280000, 1.327432, -0.110971)",
        "(-0.280000, 1.328337, -0.105977)",
        "(-0.280000, 1.329568, -0.101070)",
        "(-0.280000, 1.331128, -0.096240)",
        "(-0.280000, 1.333006, -0.091526)",
        "(-0.280000, 1.335187, -0.086960)",
        "(-0.280000, 1.337674, -0.082536)",
        "(-0.280000, 1.340450, -0.078288)",
        "(-0.280000, 1.343494, -0.074246)",
        "(-0.280000, 1.346810, -0.070404)",
        "(-0.280000, 1.350374, -0.066792)",
        "(-0.280000, 1.354159, -0.063434)",
        "(-0.280000, 1.358171, -0.060327)",
        "(-0.280000, 1.362382, -0.057493)",
        "(-0.280000, 1.366772, -0.054947)",
        "(-0.280000, 1.371307, -0.052704)",
        "(-0.280000, 1.375996, -0.050763)",
        "(-0.280000, 1.380804, -0.049138)",
        "(-0.280000, 1.385695, -0.047841)",
        "(-0.280000, 1.390676, -0.046869)",
        "(-0.280000, 1.395710, -0.046231)",
        "(-0.280000, 1.400761, -0.045930)",
        "(-0.280000, 1.405836, -0.045966)",
        "(-0.280000, 1.410897, -0.046339)",
        "(-0.280000, 1.415907, -0.047047)",
        "(-0.280000, 1.420874, -0.048089)",
        "(-0.280000, 1.425760, -0.049460)",
        "(-0.280000, 1.430530, -0.051148)",
        "(-0.280000, 1.435191, -0.053155)",
        "(-0.280000, 1.439708, -0.055469)",
        "(-0.280000, 1.444058, -0.058076)",
        "(-0.280000, 1.448228, -0.060969)",
        "(-0.280000, 1.452195, -0.064133)",
        "(-0.280000, 1.455932, -0.067544)",
        "(-0.280000, 1.459444, -0.071208)",
        "(-0.280000, 1.462705, -0.075097)",
        "(-0.280000, 1.465691, -0.079181)",
        "(-0.280000, 1.468406, -0.083469)",
        "(-0.280000, 1.470830, -0.087928)",
        "(-0.280000, 1.472951, -0.092538)",
        "(-0.280000, 1.474756, -0.097265)",
        "(-0.280000, 1.476247, -0.102116)",
        "(-0.280000, 1.477411, -0.107056)",
        "(-0.280000, 1.478241, -0.112047)",
        "(-0.280000, 1.478740, -0.117097)",
        "(-0.280000, 1.478900, -0.122170)",
        "(-0.280000, 1.478724, -0.127226)",
        "(-0.280000, 1.478210, -0.132275)",
        "(-0.280000, 1.477360, -0.137278)",
        "(-0.280000, 1.476184, -0.142199)",
        "(-0.280000, 1.474678, -0.147046)",
        "(-0.280000, 1.472853, -0.151781)",
        "(-0.280000, 1.470723, -0.156371)",
        "(-0.280000, 1.468285, -0.160822)",
        "(-0.280000, 1.465556, -0.165101)",
        "(-0.280000, 1.462558, -0.169176)",
        "(-0.280000, 1.459285, -0.173055)",
        "(-0.280000, 1.455761, -0.176707)",
        "(-0.280000, 1.452019, -0.180113)",
        "(-0.280000, 1.448075, -0.183311)",
        "(-0.280000, 1.443972, -0.186317)",
        "(-0.280000, 1.439740, -0.189144)",
        "(-0.280000, 1.435359, -0.191826)",
        "(-0.280000, 1.430841, -0.194366)",
        "(-0.280000, 1.426178, -0.196768)",
        "(-0.280000, 1.421372, -0.199021)",
        "(-0.280000, 1.416381, -0.201125)",
        "(-0.280000, 1.411207, -0.203055)",
        "(-0.280000, 1.405830, -0.204028)",
        "(-0.280000, 1.400362, -0.204050)",
        "(-0.280000, 1.394904, -0.203708)",
        "(-0.280000, 1.389497, -0.203006)",
        "(-0.280000, 1.384133, -0.201942)",
        "(-0.280000, 1.378852, -0.200524)",
        "(-0.280000, 1.373692, -0.198762)",
        "(-0.280000, 1.368646, -0.196656)",
        "(-0.280000, 1.363751, -0.194217)",
        "(-0.280000, 1.359044, -0.191467)",
        "(-0.280000, 1.354516, -0.188400)",
        "(-0.280000, 1.350203, -0.185039)",
        "(-0.280000, 1.346135, -0.181409)",
        "(-0.280000, 1.342306, -0.177505)",
        "(-0.280000, 1.338745, -0.173354)",
        "(-0.280000, 1.335479, -0.168989)",
        "(-0.280000, 1.332501, -0.164403)",
        "(-0.280000, 1.329835, -0.159628)",
        "(-0.280000, 1.327500, -0.154702)",
        "(-0.280000, 1.325491, -0.149615)",
        "(-0.280000, 1.323826, -0.144406)",
        "(-0.280000, 1.322511, -0.139098)",
        "(-0.280000, 1.321556, -0.133731)",
        "(-0.280000, 1.320958, -0.128295)",
        "(-0.280000, 1.320723, -0.122832)",
        "(-0.280000, 1.320852, -0.117369)",
        "(-0.280000, 1.321346, -0.111923)",
        "(-0.280000, 1.322201, -0.106521)",
        "(-0.280000, 1.323409, -0.101205)",
        "(-0.280000, 1.324974, -0.095965)",
        "(-0.280000, 1.326884, -0.090841)",
        "(-0.280000, 1.329124, -0.085870)",
        "(-0.280000, 1.331697, -0.081045)",
        "(-0.280000, 1.334586, -0.076402)",
        "(-0.280000, 1.337768, -0.071975)",
        "(-0.280000, 1.341247, -0.067756)",
        "(-0.280000, 1.345001, -0.063779)",
        "(-0.280000, 1.349860, -0.061066)",
        "(-0.280000, 1.355424, -0.059505)",
        "(-0.280000, 1.360955, -0.058408)",
        "(-0.280000, 1.366404, -0.057771)",
        "(-0.280000, 1.371785, -0.057609)",
        "(-0.280000, 1.377051, -0.057944)",
        "(-0.280000, 1.382146, -0.058778)",
        "(-0.280000, 1.387057, -0.060109)",
        "(-0.280000, 1.391716, -0.061912)",
        "(-0.280000, 1.396075, -0.064155)",
        "(-0.280000, 1.400077, -0.066782)",
        "(-0.280000, 1.403709, -0.069751)",
        "(-0.280000, 1.406931, -0.072993)",
        "(-0.280000, 1.409715, -0.076423)",
        "(-0.280000, 1.412073, -0.079991)",
        "(-0.280000, 1.414004, -0.083612)",
        "(-0.280000, 1.415521, -0.087202)",
        "(-0.280000, 1.416665, -0.090716)",
        "(-0.280000, 1.417473, -0.094084)",
        "(-0.280000, 1.417995, -0.097244)",
        "(-0.280000, 1.418291, -0.100176)",
        "(-0.280000, 1.418423, -0.102841)",
        "(-0.280000, 1.418458, -0.105216)",
        "(-0.280000, 1.418463, -0.107313)",
        "(-0.280000, 1.418502, -0.109136)",
        "(-0.280000, 1.418635, -0.110702)",
        "(-0.280000, 1.418918, -0.112055)",
        "(-0.280000, 1.419396, -0.113234)",
        "(-0.280000, 1.420100, -0.114288)",
        "(-0.280000, 1.421060, -0.115283)",
        "(-0.280000, 1.422283, -0.116276)",
        "(-0.280000, 1.423764, -0.117330)",
        "(-0.280000, 1.425495, -0.118512)",
        "(-0.280000, 1.427446, -0.119879)",
        "(-0.280000, 1.429576, -0.121486)",
        "(-0.280000, 1.431827, -0.123372)",
        "(-0.280000, 1.434155, -0.125586)",
        "(-0.280000, 1.436487, -0.128146)",
        "(-0.280000, 1.438744, -0.131059)",
        "(-0.280000, 1.440868, -0.134341)",
        "(-0.280000, 1.442778, -0.137972)",
        "(-0.280000, 1.444399, -0.141915)",
        "(-0.280000, 1.445676, -0.146159)",
        "(-0.280000, 1.446547, -0.150645)",
        "(-0.280000, 1.446962, -0.155304)",
        "(-0.280000, 1.446886, -0.160105)",
        "(-0.280000, 1.446291, -0.164971)",
        "(-0.280000, 1.445169, -0.169823)",
        "(-0.280000, 1.443512, -0.174633)",
        "(-0.280000, 1.441332, -0.179331)",
        "(-0.280000, 1.438658, -0.183862)",
        "(-0.280000, 1.435503, -0.188222)",
        "(-0.280000, 1.431892, -0.192389)",
        "(-0.280000, 1.427889, -0.196335)",
        "(-0.280000, 1.423472, -0.200059)",
        "(-0.280000, 1.418482, -0.202565)",
        "(-0.280000, 1.413099, -0.203431)",
        "(-0.280000, 1.407655, -0.203939)",
        "(-0.280000, 1.402188, -0.204083)",
        "(-0.280000, 1.396724, -0.203863)",
        "(-0.280000, 1.391303, -0.203281)",
        "(-0.280000, 1.385917, -0.202337)",
        "(-0.280000, 1.380605, -0.201037)",
        "(-0.280000, 1.375407, -0.199391)",
        "(-0.280000, 1.370315, -0.197397)",
        "(-0.280000, 1.365368, -0.195068)",
        "(-0.280000, 1.360600, -0.192423)",
        "(-0.280000, 1.356005, -0.189458)",
        "(-0.280000, 1.351618, -0.186193)",
        "(-0.280000, 1.347470, -0.182655)",
        "(-0.280000, 1.343555, -0.178837)",
        "(-0.280000, 1.339903, -0.174767)",
        "(-0.280000, 1.336541, -0.170475)",
        "(-0.280000, 1.333461, -0.165956)",
        "(-0.280000, 1.330690, -0.161242)",
        "(-0.280000, 1.328245, -0.156369)",
        "(-0.280000, 1.326124, -0.151329)",
        "(-0.280000, 1.324343, -0.146158)",
        "(-0.280000, 1.322915, -0.140897)",
        "(-0.280000, 1.321836, -0.135536)",
        "(-0.280000, 1.321117, -0.130115)",
        "(-0.280000, 1.320761, -0.124674)",
        "(-0.280000, 1.320768, -0.119206)",
        "(-0.280000, 1.321139, -0.113750)",
        "(-0.280000, 1.321873, -0.108331)",
        "(-0.280000, 1.322962, -0.102989)",
        "(-0.280000, 1.324409, -0.097715)",
        "(-0.280000, 1.326204, -0.092550)",
        "(-0.280000, 1.328331, -0.087530)",
        "(-0.280000, 1.330796, -0.082648)",
        "(-0.280000, 1.333580, -0.077942)",
        "(-0.280000, 1.336662, -0.073444)",
        "(-0.280000, 1.340498, -0.069530)",
        "(-0.280000, 1.345001, -0.066335)",
        "(-0.280000, 1.349533, -0.063398)",
        "(-0.280000, 1.354111, -0.060680)",
        "(-0.280000, 1.358719, -0.058172)",
        "(-0.280000, 1.363345, -0.055870)",
        "(-0.280000, 1.368025, -0.053753)",
        "(-0.280000, 1.372756, -0.051834)",
        "(-0.280000, 1.377533, -0.050134)",
        "(-0.280000, 1.382395, -0.048669)",
        "(-0.280000, 1.387330, -0.047484)",
        "(-0.280000, 1.392316, -0.046624)",
        "(-0.280000, 1.397363, -0.046095)",
        "(-0.280000, 1.402435, -0.045904)",
        "(-0.280000, 1.407492, -0.046051)",
        "(-0.280000, 1.412544, -0.046535)",
        "(-0.280000, 1.417553, -0.047354)",
        "(-0.280000, 1.422495, -0.048505)",
        "(-0.280000, 1.427336, -0.049978)",
        "(-0.280000, 1.432082, -0.051775)",
        "(-0.280000, 1.436698, -0.053885)",
        "(-0.280000, 1.441150, -0.056289)",
        "(-0.280000, 1.445445, -0.058993)",
        "(-0.280000, 1.449550, -0.061976)",
        "(-0.280000, 1.453445, -0.065224)",
        "(-0.280000, 1.457117, -0.068727)",
        "(-0.280000, 1.460548, -0.072466)",
        "(-0.280000, 1.463713, -0.076413)",
        "(-0.280000, 1.466618, -0.080575)",
        "(-0.280000, 1.469238, -0.084921)",
        "(-0.280000, 1.471557, -0.089418)",
        "(-0.280000, 1.473577, -0.094074)",
        "(-0.280000, 1.475283, -0.098854)",
        "(-0.280000, 1.476663, -0.103721)",
        "(-0.280000, 1.477720, -0.108685)",
        "(-0.280000, 1.478443, -0.113708)",
        "(-0.280000, 1.478829, -0.118753)",
        "(-0.280000, 1.478880, -0.123828)",
        "(-0.280000, 1.478592, -0.128895)",
        "(-0.280000, 1.477969, -0.133916)",
        "(-0.280000, 1.477011, -0.138900)",
        "(-0.280000, 1.475723, -0.143809)",
        "(-0.280000, 1.474111, -0.148621)",
        "(-0.280000, 1.472188, -0.153301)",
        "(-0.280000, 1.469952, -0.157856)",
        "(-0.280000, 1.467417, -0.162253)",
        "(-0.280000, 1.464603, -0.166458)",
        "(-0.280000, 1.461507, -0.170479)",
        "(-0.280000, 1.458150, -0.174285)",
        "(-0.280000, 1.454558, -0.177848)",
        "(-0.280000, 1.450725, -0.181175)",
        "(-0.280000, 1.446679, -0.184239)",
        "(-0.280000, 1.442451, -0.187018)",
        "(-0.280000, 1.438035, -0.189518)",
        "(-0.280000, 1.433461, -0.191718)",
        "(-0.280000, 1.428766, -0.193603)",
        "(-0.280000, 1.423941, -0.195176)",
        "(-0.280000, 1.419022, -0.196425)",
        "(-0.280000, 1.414046, -0.197341)",
        "(-0.280000, 1.409005, -0.197925)",
        "(-0.280000, 1.403936, -0.198172)",
        "(-0.280000, 1.398877, -0.198091)",
        "(-0.280000, 1.393812, -0.197720)",
        "(-0.280000, 1.388764, -0.197100)",
        "(-0.280000, 1.383744, -0.196260)",
        "(-0.280000, 1.378716, -0.195214)",
        "(-0.280000, 1.373684, -0.193971)",
        "(-0.280000, 1.368641, -0.192526)",
        "(-0.280000, 1.363596, -0.190876)",
        "(-0.280000, 1.358518, -0.188991)",
        "(-0.280000, 1.353427, -0.186853)",
        "(-0.280000, 1.348843, -0.183879)",
        "(-0.280000, 1.344843, -0.180150)",
        "(-0.280000, 1.341101, -0.176162)",
        "(-0.280000, 1.337643, -0.171948)",
        "(-0.280000, 1.334463, -0.167499)",
        "(-0.280000, 1.331586, -0.162848)",
        "(-0.280000, 1.329033, -0.158031)",
        "(-0.280000, 1.326800, -0.153039)",
        "(-0.280000, 1.324904, -0.147910)",
        "(-0.280000, 1.323358, -0.142682)",
        "(-0.280000, 1.322159, -0.137346)",
        "(-0.280000, 1.321319, -0.131943)",
        "(-0.280000, 1.320841, -0.126512)",
        "(-0.280000, 1.320725, -0.121044)",
        "(-0.280000, 1.320974, -0.115581)",
        "(-0.280000, 1.321584, -0.110164)",
        "(-0.280000, 1.322555, -0.104782)",
        "(-0.280000, 1.323887, -0.099465)",
        "(-0.280000, 1.325560, -0.094277)",
        "(-0.280000, 1.327582, -0.089195)",
        "(-0.280000, 1.329937, -0.084260)",
        "(-0.280000, 1.332615, -0.079493)",
        "(-0.280000, 1.335596, -0.074928)",
        "(-0.280000, 1.338884, -0.070558)",
        "(-0.280000, 1.342456, -0.066417)",
        "(-0.280000, 1.346283, -0.062535)",
        "(-0.280000, 1.350373, -0.058904)",
        "(-0.280000, 1.354696, -0.055555)",
        "(-0.280000, 1.359218, -0.052509)",
        "(-0.280000, 1.363947, -0.049763)",
        "(-0.280000, 1.368848, -0.047338)",
        "(-0.280000, 1.373884, -0.045250)",
        "(-0.280000, 1.379064, -0.043497)",
        "(-0.280000, 1.384349, -0.042093)",
        "(-0.280000, 1.389700, -0.041046)",
        "(-0.280000, 1.395125, -0.040356)",
        "(-0.280000, 1.400583, -0.040029)",
        "(-0.280000, 1.405982, -0.041381)",
        "(-0.280000, 1.411105, -0.044054)",
        "(-0.280000, 1.415886, -0.047043)",
        "(-0.280000, 1.420295, -0.050303)",
        "(-0.280000, 1.424344, -0.053816)",
        "(-0.280000, 1.428009, -0.057532)",
        "(-0.280000, 1.431276, -0.061397)",
        "(-0.280000, 1.434168, -0.065389)",
        "(-0.280000, 1.436682, -0.069452)",
        "(-0.280000, 1.438833, -0.073545)",
        "(-0.280000, 1.440639, -0.077614)",
        "(-0.280000, 1.442136, -0.081651)",
        "(-0.280000, 1.443349, -0.085611)",
        "(-0.280000, 1.444309, -0.089461)",
        "(-0.280000, 1.445061, -0.093206)",
        "(-0.280000, 1.445637, -0.096824)",
        "(-0.280000, 1.446073, -0.100301)",
        "(-0.280000, 1.446408, -0.103663)",
        "(-0.280000, 1.446672, -0.106909)",
        "(-0.280000, 1.446894, -0.110046)",
        "(-0.280000, 1.447097, -0.113113)",
        "(-0.280000, 1.447298, -0.116125)",
        "(-0.280000, 1.447507, -0.119102)",
        "(-0.280000, 1.447728, -0.122089)",
        "(-0.280000, 1.447958, -0.125107)",
        "(-0.280000, 1.448184, -0.128174)",
        "(-0.280000, 1.448391, -0.131332)",
        "(-0.280000, 1.448554, -0.134593)",
        "(-0.280000, 1.448643, -0.137962)",
        "(-0.280000, 1.448627, -0.141468)",
        "(-0.280000, 1.448467, -0.145105)",
        "(-0.280000, 1.448128, -0.148853)",
        "(-0.280000, 1.447567, -0.152724)",
        "(-0.280000, 1.446749, -0.156684)",
        "(-0.280000, 1.445638, -0.160705)",
        "(-0.280000, 1.444208, -0.164737)",
        "(-0.280000, 1.442426, -0.168763)",
        "(-0.280000, 1.440277, -0.172722)",
        "(-0.280000, 1.437758, -0.176550)",
        "(-0.280000, 1.434853, -0.180217)",
        "(-0.280000, 1.431574, -0.183654)",
        "(-0.280000, 1.427950, -0.186797)",
        "(-0.280000, 1.423983, -0.189615)",
        "(-0.280000, 1.419718, -0.192049)",
        "(-0.280000, 1.415210, -0.194054)",
        "(-0.280000, 1.410466, -0.195610)",
        "(-0.280000, 1.405576, -0.196684)",
        "(-0.280000, 1.400596, -0.197266)",
        "(-0.280000, 1.395551, -0.197360)",
        "(-0.280000, 1.390507, -0.196974)",
        "(-0.280000, 1.385524, -0.196136)",
        "(-0.280000, 1.380610, -0.194879)",
        "(-0.280000, 1.375803, -0.193249)",
        "(-0.280000, 1.371137, -0.191294)",
        "(-0.280000, 1.366622, -0.188983)",
        "(-0.280000, 1.362320, -0.186303)",
        "(-0.280000, 1.358297, -0.183261)",
        "(-0.280000, 1.354578, -0.179851)",
        "(-0.280000, 1.351221, -0.176106)",
        "(-0.280000, 1.348268, -0.172062)",
        "(-0.280000, 1.345759, -0.167777)",
        "(-0.280000, 1.343701, -0.163277)",
        "(-0.280000, 1.342116, -0.158628)",
        "(-0.280000, 1.341012, -0.153905)",
        "(-0.280000, 1.340375, -0.149135)",
        "(-0.280000, 1.340194, -0.144388)",
        "(-0.280000, 1.340442, -0.139731)",
        "(-0.280000, 1.341091, -0.135180)",
        "(-0.280000, 1.342102, -0.130790)",
        "(-0.280000, 1.343428, -0.126606)",
        "(-0.280000, 1.345031, -0.122625)",
        "(-0.280000, 1.346861, -0.118877)",
        "(-0.280000, 1.348864, -0.115377)",
        "(-0.280000, 1.351006, -0.112105)",
        "(-0.280000, 1.353240, -0.109061)",
        "(-0.280000, 1.355521, -0.106239)",
        "(-0.280000, 1.357831, -0.103600)",
        "(-0.280000, 1.360136, -0.101127)",
        "(-0.280000, 1.362410, -0.098798)",
        "(-0.280000, 1.364657, -0.096568)",
        "(-0.280000, 1.366863, -0.094413)",
        "(-0.280000, 1.369027, -0.092310)",
        "(-0.280000, 1.371171, -0.090218)",
        "(-0.280000, 1.373305, -0.088119)",
        "(-0.280000, 1.375451, -0.085994)",
        "(-0.280000, 1.377627, -0.083837)",
        "(-0.280000, 1.379876, -0.081627)",
        "(-0.280000, 1.382224, -0.079370)",
        "(-0.280000, 1.384693, -0.077079)",
        "(-0.280000, 1.387330, -0.074755)",
        "(-0.280000, 1.390157, -0.072425)",
        "(-0.280000, 1.393190, -0.070123)",
        "(-0.280000, 1.396469, -0.067868)",
        "(-0.280000, 1.400001, -0.065702)",
        "(-0.280000, 1.403783, -0.063675)",
        "(-0.280000, 1.407843, -0.061815)",
        "(-0.280000, 1.412165, -0.060172)",
        "(-0.280000, 1.416725, -0.058796)",
        "(-0.280000, 1.421535, -0.057718)",
        "(-0.280000, 1.426557, -0.056983)",
        "(-0.280000, 1.431748, -0.056625)",
        "(-0.280000, 1.437107, -0.056672)",
        "(-0.280000, 1.442586, -0.057149)",
        "(-0.280000, 1.448137, -0.058064)",
        "(-0.280000, 1.453782, -0.059407)",
        "(-0.280000, 1.458699, -0.062026)",
        "(-0.280000, 1.462561, -0.065873)",
        "(-0.280000, 1.466170, -0.069982)",
        "(-0.280000, 1.469497, -0.074321)",
        "(-0.280000, 1.472535, -0.078884)",
        "(-0.280000, 1.475247, -0.083613)",
        "(-0.280000, 1.477646, -0.088527)",
        "(-0.280000, 1.479713, -0.093591)",
        "(-0.280000, 1.481432, -0.098764)",
        "(-0.280000, 1.482808, -0.104057)",
        "(-0.280000, 1.483829, -0.109429)",
        "(-0.280000, 1.484487, -0.114841)",
        "(-0.280000, 1.484786, -0.120301)",
        "(-0.280000, 1.484719, -0.125770)",
        "(-0.280000, 1.484291, -0.131205)",
        "(-0.280000, 1.483499, -0.136616)",
        "(-0.280000, 1.482349, -0.141962)",
        "(-0.280000, 1.480851, -0.147204)",
        "(-0.280000, 1.479001, -0.152350)",
        "(-0.280000, 1.476813, -0.157361)",
        "(-0.280000, 1.474303, -0.162202)",
        "(-0.280000, 1.471469, -0.166878)",
        "(-0.280000, 1.468330, -0.171356)",
        "(-0.280000, 1.464910, -0.175602)",
        "(-0.280000, 1.461204, -0.179623)",
        "(-0.280000, 1.457238, -0.183388)",
        "(-0.280000, 1.453043, -0.186871)",
        "(-0.280000, 1.448613, -0.190076)",
        "(-0.280000, 1.443979, -0.192980)",
        "(-0.280000, 1.439162, -0.195568)",
        "(-0.280000, 1.434198, -0.197823)",
        "(-0.280000, 1.429080, -0.199749)",
        "(-0.280000, 1.423845, -0.201330)",
        "(-0.280000, 1.418532, -0.202555)",
        "(-0.280000, 1.413134, -0.203427)",
        "(-0.280000, 1.407689, -0.203937)",
        "(-0.280000, 1.402239, -0.204083)",
        "(-0.280000, 1.396775, -0.203866)",
        "(-0.280000, 1.391337, -0.203286)",
        "(-0.280000, 1.385967, -0.202348)",
        "(-0.280000, 1.380654, -0.201050)",
        "(-0.280000, 1.375440, -0.199402)",
        "(-0.280000, 1.370363, -0.197417)",
        "(-0.280000, 1.365413, -0.195091)",
        "(-0.280000, 1.360630, -0.192441)",
        "(-0.280000, 1.356759, -0.188459)",
        "(-0.280000, 1.353901, -0.183409)",
        "(-0.280000, 1.351473, -0.178315)",
        "(-0.280000, 1.349499, -0.173200)",
        "(-0.280000, 1.347964, -0.168064)",
        "(-0.280000, 1.346863, -0.162962)",
        "(-0.280000, 1.346177, -0.157948)",
        "(-0.280000, 1.345877, -0.153028)",
        "(-0.280000, 1.345933, -0.148250)",
        "(-0.280000, 1.346311, -0.143642)",
        "(-0.280000, 1.346969, -0.139239)",
        "(-0.280000, 1.347869, -0.135029)",
        "(-0.280000, 1.348969, -0.131035)",
        "(-0.280000, 1.350222, -0.127270)",
        "(-0.280000, 1.351595, -0.123706)",
        "(-0.280000, 1.353049, -0.120344)",
        "(-0.280000, 1.354545, -0.117174)",
        "(-0.280000, 1.356065, -0.114157)",
        "(-0.280000, 1.357582, -0.111275)",
        "(-0.280000, 1.359076, -0.108509)",
        "(-0.280000, 1.360549, -0.105811)",
        "(-0.280000, 1.361995, -0.103160)",
        "(-0.280000, 1.363414, -0.100536)",
        "(-0.280000, 1.364829, -0.097895)",
        "(-0.280000, 1.366257, -0.095219)",
        "(-0.280000, 1.367711, -0.092509)",
        "(-0.280000, 1.369230, -0.089733)",
        "(-0.280000, 1.370841, -0.086893)",
        "(-0.280000, 1.372572, -0.084001)",
        "(-0.280000, 1.374466, -0.081050)",
        "(-0.280000, 1.376551, -0.078067)",
        "(-0.280000, 1.378848, -0.075085)",
        "(-0.280000, 1.381397, -0.072118)",
        "(-0.280000, 1.384211, -0.069215)",
        "(-0.280000, 1.387305, -0.066417)",
        "(-0.280000, 1.390674, -0.063780)",
        "(-0.280000, 1.394337, -0.061338)",
        "(-0.280000, 1.398274, -0.059148)",
        "(-0.280000, 1.402453, -0.057268)",
        "(-0.280000, 1.406872, -0.055731)",
        "(-0.280000, 1.411482, -0.054588)",
        "(-0.280000, 1.416227, -0.053879)",
        "(-0.280000, 1.421086, -0.053628)",
        "(-0.280000, 1.425992, -0.053860)",
        "(-0.280000, 1.430872, -0.054586)",
        "(-0.280000, 1.435700, -0.055811)",
        "(-0.280000, 1.440404, -0.057526)",
        "(-0.280000, 1.444920, -0.059705)",
        "(-0.280000, 1.449229, -0.062331)",
        "(-0.280000, 1.453280, -0.065361)",
        "(-0.280000, 1.457037, -0.068739)",
        "(-0.280000, 1.460511, -0.072436)",
        "(-0.280000, 1.463694, -0.076388)",
        "(-0.280000, 1.466585, -0.080540)",
        "(-0.280000, 1.469157, -0.084912)",
        "(-0.280000, 1.471351, -0.089480)",
        "(-0.280000, 1.473117, -0.094205)",
        "(-0.280000, 1.474428, -0.099078)",
        "(-0.280000, 1.475254, -0.104038)",
        "(-0.280000, 1.475578, -0.109035)",
        "(-0.280000, 1.475400, -0.113998)",
        "(-0.280000, 1.474724, -0.118900)",
        "(-0.280000, 1.473569, -0.123674)",
        "(-0.280000, 1.471969, -0.128253)",
        "(-0.280000, 1.469949, -0.132621)",
        "(-0.280000, 1.467558, -0.136725)",
        "(-0.280000, 1.464850, -0.140523)",
        "(-0.280000, 1.461863, -0.144016)",
        "(-0.280000, 1.458656, -0.147180)",
        "(-0.280000, 1.455293, -0.150001)",
        "(-0.280000, 1.451806, -0.152502)",
        "(-0.280000, 1.448252, -0.154685)",
        "(-0.280000, 1.444685, -0.156565)",
        "(-0.280000, 1.441122, -0.158179)",
        "(-0.280000, 1.437604, -0.159551)",
        "(-0.280000, 1.434166, -0.160710)",
        "(-0.280000, 1.430801, -0.161700)",
        "(-0.280000, 1.427529, -0.162552)",
        "(-0.280000, 1.424361, -0.163298)",
        "(-0.280000, 1.421269, -0.163976)",
        "(-0.280000, 1.418251, -0.164612)",
        "(-0.280000, 1.415297, -0.165227)",
        "(-0.280000, 1.412365, -0.165844)",
        "(-0.280000, 1.409439, -0.166471)",
        "(-0.280000, 1.406489, -0.167114)",
        "(-0.280000, 1.403495, -0.167768)",
        "(-0.280000, 1.400411, -0.168428)",
        "(-0.280000, 1.397220, -0.169075)",
        "(-0.280000, 1.393907, -0.169685)",
        "(-0.280000, 1.390435, -0.170233)",
        "(-0.280000, 1.386792, -0.170681)",
        "(-0.280000, 1.382998, -0.170998)",
        "(-0.280000, 1.379021, -0.171143)",
        "(-0.280000, 1.374879, -0.171077)",
        "(-0.280000, 1.370599, -0.170760)",
        "(-0.280000, 1.366175, -0.170153)",
        "(-0.280000, 1.361646, -0.169221)",
        "(-0.280000, 1.357059, -0.167938)",
        "(-0.280000, 1.352421, -0.166268)",
        "(-0.280000, 1.347788, -0.164196)",
        "(-0.280000, 1.343215, -0.161714)",
        "(-0.280000, 1.338716, -0.158800)",
        "(-0.280000, 1.334348, -0.155459)",
        "(-0.280000, 1.330170, -0.151704)",
        "(-0.280000, 1.326234, -0.147507)",
        "(-0.280000, 1.323363, -0.142703)",
        "(-0.280000, 1.322166, -0.137384)",
        "(-0.280000, 1.321323, -0.131981)",
        "(-0.280000, 1.320842, -0.126533)",
        "(-0.280000, 1.320725, -0.121066)",
        "(-0.280000, 1.320971, -0.115620)",
        "(-0.280000, 1.321580, -0.110185)",
        "(-0.280000, 1.322551, -0.104803)",
        "(-0.280000, 1.323873, -0.099514)",
        "(-0.280000, 1.325549, -0.094309)",
        "(-0.280000, 1.327568, -0.089227)",
        "(-0.280000, 1.329913, -0.084305)",
        "(-0.280000, 1.332589, -0.079536)",
        "(-0.280000, 1.335577, -0.074956)",
        "(-0.280000, 1.338852, -0.070598)",
        "(-0.280000, 1.342421, -0.066454)",
        "(-0.280000, 1.346259, -0.062558)",
        "(-0.280000, 1.350334, -0.058937)",
        "(-0.280000, 1.354654, -0.055584)",
        "(-0.280000, 1.359193, -0.052535)",
        "(-0.280000, 1.364813, -0.051482)",
        "(-0.280000, 1.370416, -0.050909)",
        "(-0.280000, 1.375932, -0.050787)",
        "(-0.280000, 1.381302, -0.051074)",
        "(-0.280000, 1.386522, -0.051728)",
        "(-0.280000, 1.391549, -0.052699)",
        "(-0.280000, 1.396351, -0.053934)",
        "(-0.280000, 1.400950, -0.055390)",
        "(-0.280000, 1.405331, -0.057017)",
        "(-0.280000, 1.409504, -0.058770)",
        "(-0.280000, 1.413474, -0.060602)",
        "(-0.280000, 1.417290, -0.062492)",
        "(-0.280000, 1.420967, -0.064407)",
        "(-0.280000, 1.424529, -0.066322)",
        "(-0.280000, 1.428031, -0.068239)",
        "(-0.280000, 1.431499, -0.070152)",
        "(-0.280000, 1.434955, -0.072061)",
        "(-0.280000, 1.438451, -0.073996)",
        "(-0.280000, 1.442003, -0.075975)",
        "(-0.280000, 1.445619, -0.078023)",
        "(-0.280000, 1.449330, -0.080191)",
        "(-0.280000, 1.453126, -0.082513)",
        "(-0.280000, 1.456986, -0.085027)",
        "(-0.280000, 1.460909, -0.087792)",
        "(-0.280000, 1.464851, -0.090843)",
        "(-0.280000, 1.468749, -0.094207)",
        "(-0.280000, 1.472569, -0.097935)",
        "(-0.280000, 1.476226, -0.102039)",
        "(-0.280000, 1.479643, -0.106507)",
        "(-0.280000, 1.482836, -0.111353)",
        "(-0.280000, 1.484626, -0.116640)",
        "(-0.280000, 1.484804, -0.122089)",
        "(-0.280000, 1.484619, -0.127555)",
        "(-0.280000, 1.484070, -0.132996)",
        "(-0.280000, 1.483159, -0.138388)",
        "(-0.280000, 1.481896, -0.143691)",
        "(-0.280000, 1.480278, -0.148915)",
        "(-0.280000, 1.478316, -0.154019)",
        "(-0.280000, 1.476025, -0.158967)",
        "(-0.280000, 1.473403, -0.163765)",
        "(-0.280000, 1.470466, -0.168379)",
        "(-0.280000, 1.467239, -0.172773)",
        "(-0.280000, 1.463717, -0.176956)",
        "(-0.280000, 1.459923, -0.180894)",
        "(-0.280000, 1.455888, -0.184561)",
        "(-0.280000, 1.451605, -0.187961)",
        "(-0.280000, 1.447105, -0.191069)",
        "(-0.280000, 1.442423, -0.193861)",
        "(-0.280000, 1.437551, -0.196344)",
        "(-0.280000, 1.432524, -0.198496)",
        "(-0.280000, 1.427380, -0.200304)",
        "(-0.280000, 1.422112, -0.201770)",
        "(-0.280000, 1.416758, -0.202882)",
        "(-0.280000, 1.411358, -0.203633)",
        "(-0.280000, 1.405903, -0.204025)",
        "(-0.280000, 1.400435, -0.204052)",
        "(-0.280000, 1.394993, -0.203716)",
        "(-0.280000, 1.389570, -0.203017)",
        "(-0.280000, 1.384204, -0.201959)",
        "(-0.280000, 1.378922, -0.200545)",
        "(-0.280000, 1.373761, -0.198788)",
        "(-0.280000, 1.368713, -0.196686)",
        "(-0.280000, 1.363816, -0.194252)",
        "(-0.280000, 1.359106, -0.191506)",
        "(-0.280000, 1.354575, -0.188443)",
        "(-0.280000, 1.350259, -0.185086)",
        "(-0.280000, 1.346188, -0.181459)",
        "(-0.280000, 1.342355, -0.177559)",
        "(-0.280000, 1.338791, -0.173411)",
        "(-0.280000, 1.335521, -0.169049)",
        "(-0.280000, 1.332538, -0.164465)",
        "(-0.280000, 1.329868, -0.159693)",
        "(-0.280000, 1.327529, -0.154769)",
        "(-0.280000, 1.325516, -0.149684)",
        "(-0.280000, 1.323846, -0.144477)",
        "(-0.280000, 1.323753, -0.138925)",
        "(-0.280000, 1.325129, -0.133287)",
        "(-0.280000, 1.326849, -0.127913)",
        "(-0.280000, 1.328915, -0.122834)",
        "(-0.280000, 1.331315, -0.118040)",
        "(-0.280000, 1.334007, -0.113569)",
        "(-0.280000, 1.336941, -0.109446)",
        "(-0.280000, 1.340092, -0.105656)",
        "(-0.280000, 1.343406, -0.102213)",
        "(-0.280000, 1.346837, -0.099114)",
        "(-0.280000, 1.350333, -0.096356)",
        "(-0.280000, 1.353872, -0.093906)",
        "(-0.280000, 1.357409, -0.091749)",
        "(-0.280000, 1.360900, -0.089865)",
        "(-0.280000, 1.364342, -0.088209)",
        "(-0.280000, 1.367705, -0.086754)",
        "(-0.280000, 1.370965, -0.085470)",
        "(-0.280000, 1.374140, -0.084312)",
        "(-0.280000, 1.377219, -0.083252)",
        "(-0.280000, 1.380202, -0.082260)",
        "(-0.280000, 1.383123, -0.081303)",
        "(-0.280000, 1.385999, -0.080359)",
        "(-0.280000, 1.388831, -0.079420)",
        "(-0.280000, 1.391670, -0.078465)",
        "(-0.280000, 1.394537, -0.077496)",
        "(-0.280000, 1.397452, -0.076517)",
        "(-0.280000, 1.400461, -0.075534)",
        "(-0.280000, 1.403580, -0.074569)",
        "(-0.280000, 1.406822, -0.073648)",
        "(-0.280000, 1.410223, -0.072795)",
        "(-0.280000, 1.413786, -0.072049)",
        "(-0.280000, 1.417502, -0.071450)",
        "(-0.280000, 1.421391, -0.071034)",
        "(-0.280000, 1.425430, -0.070846)",
        "(-0.280000, 1.429601, -0.070927)",
        "(-0.280000, 1.433861, -0.071314)",
        "(-0.280000, 1.438203, -0.072043)",
        "(-0.280000, 1.442571, -0.073145)",
        "(-0.280000, 1.446904, -0.074636)",
        "(-0.280000, 1.451176, -0.076544)",
        "(-0.280000, 1.455318, -0.078869)",
        "(-0.280000, 1.459261, -0.081602)",
        "(-0.280000, 1.462973, -0.084747)",
        "(-0.280000, 1.466388, -0.088276)",
        "(-0.280000, 1.469447, -0.092148)",
        "(-0.280000, 1.472125, -0.096348)",
        "(-0.280000, 1.474378, -0.100819)",
        "(-0.280000, 1.476176, -0.105499)",
        "(-0.280000, 1.477516, -0.110364)",
        "(-0.280000, 1.478392, -0.115347)",
        "(-0.280000, 1.478816, -0.120381)",
        "(-0.280000, 1.478815, -0.125454)",
        "(-0.280000, 1.478428, -0.130514)",
        "(-0.280000, 1.477707, -0.135522)",
        "(-0.280000, 1.476698, -0.140499)",
        "(-0.280000, 1.475443, -0.145428)",
        "(-0.280000, 1.473975, -0.150301)",
        "(-0.280000, 1.472301, -0.155157)",
        "(-0.280000, 1.470430, -0.159991)",
        "(-0.280000, 1.468360, -0.164811)",
        "(-0.280000, 1.466084, -0.169606)",
        "(-0.280000, 1.463571, -0.174404)",
        "(-0.280000, 1.460806, -0.179184)",
        "(-0.280000, 1.457276, -0.183355)",
        "(-0.280000, 1.453070, -0.186850)",
        "(-0.280000, 1.448641, -0.190058)",
        "(-0.280000, 1.444023, -0.192955)",
        "(-0.280000, 1.439207, -0.195546)",
        "(-0.280000, 1.434229, -0.197810)",
        "(-0.280000, 1.429128, -0.199733)",
        "(-0.280000, 1.423894, -0.201317)",
        "(-0.280000, 1.418566, -0.202548)",
        "(-0.280000, 1.413184, -0.203420)",
        "(-0.280000, 1.407740, -0.203934)",
        "(-0.280000, 1.402273, -0.204084)",
        "(-0.280000, 1.396825, -0.203870)",
        "(-0.280000, 1.391387, -0.203293)",
        "(-0.280000, 1.386000, -0.202355)",
        "(-0.280000, 1.380703, -0.201064)",
        "(-0.280000, 1.375488, -0.199419)",
        "(-0.280000, 1.370394, -0.197430)",
        "(-0.280000, 1.365458, -0.195114)",
        "(-0.280000, 1.360673, -0.192467)",
        "(-0.280000, 1.356075, -0.189506)",
        "(-0.280000, 1.351685, -0.186246)",
        "(-0.280000, 1.347533, -0.182712)",
        "(-0.280000, 1.343614, -0.178898)",
        "(-0.280000, 1.339950, -0.174822)",
        "(-0.280000, 1.336583, -0.170534)",
        "(-0.280000, 1.333500, -0.166017)",
        "(-0.280000, 1.330724, -0.161306)",
        "(-0.280000, 1.328276, -0.156435)",
        "(-0.280000, 1.326150, -0.151396)",
        "(-0.280000, 1.324365, -0.146227)",
        "(-0.280000, 1.322932, -0.140967)",
        "(-0.280000, 1.321848, -0.135607)",
        "(-0.280000, 1.321124, -0.130187)",
        "(-0.280000, 1.320764, -0.124747)",
        "(-0.280000, 1.320766, -0.119278)",
        "(-0.280000, 1.321132, -0.113822)",
        "(-0.280000, 1.323156, -0.108637)",
        "(-0.280000, 1.326456, -0.103894)",
        "(-0.280000, 1.330027, -0.099530)",
        "(-0.280000, 1.333819, -0.095569)",
        "(-0.280000, 1.337816, -0.091997)",
        "(-0.280000, 1.341966, -0.088832)",
        "(-0.280000, 1.346213, -0.086081)",
        "(-0.280000, 1.350539, -0.083718)",
        "(-0.280000, 1.354888, -0.081738)",
        "(-0.280000, 1.359220, -0.080122)",
        "(-0.280000, 1.363485, -0.078846)",
        "(-0.280000, 1.367679, -0.077872)",
        "(-0.280000, 1.371761, -0.077170)",
        "(-0.280000, 1.375701, -0.076705)",
        "(-0.280000, 1.379511, -0.076433)",
        "(-0.280000, 1.383173, -0.076320)",
        "(-0.280000, 1.386678, -0.076328)",
        "(-0.280000, 1.390055, -0.076421)",
        "(-0.280000, 1.393308, -0.076570)",
        "(-0.280000, 1.396447, -0.076747)",
        "(-0.280000, 1.399515, -0.076934)",
        "(-0.280000, 1.402529, -0.077116)",
        "(-0.280000, 1.405508, -0.077285)",
        "(-0.280000, 1.408500, -0.077444)",
        "(-0.280000, 1.411523, -0.077598)",
        "(-0.280000, 1.414593, -0.077762)",
        "(-0.280000, 1.417752, -0.077956)",
        "(-0.280000, 1.421007, -0.078207)",
        "(-0.280000, 1.424361, -0.078545)",
        "(-0.280000, 1.427837, -0.079005)",
        "(-0.280000, 1.431424, -0.079624)",
        "(-0.280000, 1.435099, -0.080435)",
        "(-0.280000, 1.438868, -0.081481)",
        "(-0.280000, 1.442693, -0.082794)",
        "(-0.280000, 1.446540, -0.084405)",
        "(-0.280000, 1.450359, -0.086334)",
        "(-0.280000, 1.454127, -0.088611)",
        "(-0.280000, 1.457782, -0.091244)",
        "(-0.280000, 1.461261, -0.094227)",
        "(-0.280000, 1.464530, -0.097573)",
        "(-0.280000, 1.467525, -0.101261)",
        "(-0.280000, 1.470184, -0.105254)",
        "(-0.280000, 1.472477, -0.109545)",
        "(-0.280000, 1.474352, -0.114084)",
        "(-0.280000, 1.475769, -0.118810)",
        "(-0.280000, 1.476712, -0.123701)",
        "(-0.280000, 1.477160, -0.128688)",
        "(-0.280000, 1.477108, -0.133701)",
        "(-0.280000, 1.476563, -0.138718)",
        "(-0.280000, 1.475542, -0.143673)",
        "(-0.280000, 1.474081, -0.148509)",
        "(-0.280000, 1.472213, -0.153226)",
        "(-0.280000, 1.469989, -0.157787)",
        "(-0.280000, 1.467453, -0.162178)",
        "(-0.280000, 1.464588, -0.166365)",
        "(-0.280000, 1.461385, -0.170293)",
        "(-0.280000, 1.457859, -0.173899)",
        "(-0.280000, 1.454006, -0.177157)",
        "(-0.280000, 1.449866, -0.180012)",
        "(-0.280000, 1.445481, -0.182429)",
        "(-0.280000, 1.440913, -0.184376)",
        "(-0.280000, 1.436188, -0.185848)",
        "(-0.280000, 1.431376, -0.186831)",
        "(-0.280000, 1.426551, -0.187329)",
        "(-0.280000, 1.421739, -0.187357)",
        "(-0.280000, 1.417007, -0.186936)",
        "(-0.280000, 1.412419, -0.186099)",
        "(-0.280000, 1.407987, -0.184880)",
        "(-0.280000, 1.403760, -0.183321)",
        "(-0.280000, 1.399778, -0.181476)",
        "(-0.280000, 1.396032, -0.179382)",
        "(-0.280000, 1.392545, -0.177093)",
        "(-0.280000, 1.389327, -0.174663)",
        "(-0.280000, 1.386352, -0.172124)",
        "(-0.280000, 1.383616, -0.169522)",
        "(-0.280000, 1.381105, -0.166902)",
        "(-0.280000, 1.378779, -0.164277)",
        "(-0.280000, 1.376618, -0.161678)",
        "(-0.280000, 1.374596, -0.159127)",
        "(-0.280000, 1.372668, -0.156616)",
        "(-0.280000, 1.370810, -0.154154)",
        "(-0.280000, 1.368998, -0.151742)",
        "(-0.280000, 1.367194, -0.149350)",
        "(-0.280000, 1.365382, -0.146968)",
        "(-0.280000, 1.363546, -0.144570)",
        "(-0.280000, 1.361682, -0.142139)",
        "(-0.280000, 1.359774, -0.139628)",
        "(-0.280000, 1.357832, -0.137013)",
        "(-0.280000, 1.355873, -0.134274)",
        "(-0.280000, 1.353901, -0.131364)",
        "(-0.280000, 1.351948, -0.128264)",
        "(-0.280000, 1.350048, -0.124965)",
        "(-0.280000, 1.348226, -0.121427)",
        "(-0.280000, 1.346525, -0.117649)",
        "(-0.280000, 1.344993, -0.113641)",
        "(-0.280000, 1.343661, -0.109378)",
        "(-0.280000, 1.342580, -0.104883)",
        "(-0.280000, 1.341791, -0.100185)",
        "(-0.280000, 1.341331, -0.095278)",
        "(-0.280000, 1.341237, -0.090203)",
        "(-0.280000, 1.341539, -0.085009)",
        "(-0.280000, 1.342264, -0.079698)",
        "(-0.280000, 1.343432, -0.074324)",
        "(-0.280000, 1.345042, -0.068934)",
        "(-0.280000, 1.347089, -0.063504)",
        "(-0.280000, 1.350308, -0.058958)",
        "(-0.280000, 1.354614, -0.055614)",
        "(-0.280000, 1.359146, -0.052554)",
        "(-0.280000, 1.363872, -0.049803)",
        "(-0.280000, 1.368771, -0.047372)",
        "(-0.280000, 1.373805, -0.045280)",
        "(-0.280000, 1.378983, -0.043521)",
        "(-0.280000, 1.384267, -0.042112)",
        "(-0.280000, 1.389617, -0.041060)",
        "(-0.280000, 1.395041, -0.040364)",
        "(-0.280000, 1.400499, -0.040031)",
        "(-0.280000, 1.405951, -0.040062)",
        "(-0.280000, 1.411405, -0.040457)",
        "(-0.280000, 1.416821, -0.041214)",
        "(-0.280000, 1.422158, -0.042326)",
        "(-0.280000, 1.427438, -0.043799)",
        "(-0.280000, 1.432595, -0.045617)",
        "(-0.280000, 1.437606, -0.047767)",
        "(-0.280000, 1.442476, -0.050253)",
        "(-0.280000, 1.447170, -0.053058)",
        "(-0.280000, 1.451654, -0.056160)",
        "(-0.280000, 1.455934, -0.059563)",
        "(-0.280000, 1.459978, -0.063244)",
        "(-0.280000, 1.463757, -0.067174)",
        "(-0.280000, 1.467277, -0.071360)",
        "(-0.280000, 1.470510, -0.075770)",
        "(-0.280000, 1.473433, -0.080372)",
        "(-0.280000, 1.476053, -0.085172)",
        "(-0.280000, 1.478346, -0.090137)",
        "(-0.280000, 1.480304, -0.095243)",
        "(-0.280000, 1.481912, -0.100452)",
        "(-0.280000, 1.483175, -0.105773)",
        "(-0.280000, 1.484080, -0.111166)",
        "(-0.280000, 1.484623, -0.116591)",
        "(-0.280000, 1.484804, -0.122056)",
        "(-0.280000, 1.484621, -0.127522)",
        "(-0.280000, 1.484076, -0.132946)",
        "(-0.280000, 1.483169, -0.138339)",
        "(-0.280000, 1.481905, -0.143659)",
        "(-0.280000, 1.480295, -0.148868)",
        "(-0.280000, 1.478335, -0.153974)",
        "(-0.280000, 1.476040, -0.158937)",
        "(-0.280000, 1.473428, -0.163723)",
        "(-0.280000, 1.470495, -0.168338)",
        "(-0.280000, 1.467260, -0.172747)",
        "(-0.280000, 1.462821, -0.176083)",
        "(-0.280000, 1.457449, -0.178279)",
        "(-0.280000, 1.452089, -0.180042)",
        "(-0.280000, 1.446760, -0.181346)",
        "(-0.280000, 1.441440, -0.182169)",
        "(-0.280000, 1.436173, -0.182485)",
        "(-0.280000, 1.431013, -0.182285)",
        "(-0.280000, 1.425976, -0.181570)",
        "(-0.280000, 1.421130, -0.180354)",
        "(-0.280000, 1.416528, -0.178665)",
        "(-0.280000, 1.412233, -0.176552)",
        "(-0.280000, 1.408262, -0.174052)",
        "(-0.280000, 1.404666, -0.171233)",
        "(-0.280000, 1.401481, -0.168171)",
        "(-0.280000, 1.398701, -0.164921)",
        "(-0.280000, 1.396339, -0.161566)",
        "(-0.280000, 1.394391, -0.158190)",
        "(-0.280000, 1.392823, -0.154843)",
        "(-0.280000, 1.391606, -0.151600)",
        "(-0.280000, 1.390699, -0.148528)",
        "(-0.280000, 1.390044, -0.145656)",
        "(-0.280000, 1.389585, -0.143027)",
        "(-0.280000, 1.389258, -0.140675)",
        "(-0.280000, 1.388995, -0.138594)",
        "(-0.280000, 1.388731, -0.136790)",
        "(-0.280000, 1.388406, -0.135252)",
        "(-0.280000, 1.387958, -0.133945)",
        "(-0.280000, 1.387339, -0.132833)",
        "(-0.280000, 1.386510, -0.131874)",
        "(-0.280000, 1.385436, -0.131005)",
        "(-0.280000, 1.384099, -0.130170)",
        "(-0.280000, 1.382500, -0.129307)",
        "(-0.280000, 1.380636, -0.128347)",
        "(-0.280000, 1.378532, -0.127230)",
        "(-0.280000, 1.376220, -0.125898)",
        "(-0.280000, 1.373754, -0.124303)",
        "(-0.280000, 1.371171, -0.122389)",
        "(-0.280000, 1.368542, -0.120134)",
        "(-0.280000, 1.365943, -0.117522)",
        "(-0.280000, 1.363432, -0.114526)",
        "(-0.280000, 1.361090, -0.111157)",
        "(-0.280000, 1.358996, -0.107443)"
    ],
    "leftHandPositions": [
        "(-0.280000, 1.463847, 0.154710)",
        "(-0.280000, 1.414376, 0.072879)",
        "(-0.280000, 1.417194, 0.070057)",
        "(-0.280000, 1.420382, 0.067518)",
        "(-0.280000, 1.423918, 0.065305)",
        "(-0.280000, 1.427749, 0.063478)",
        "(-0.280000, 1.431821, 0.062082)",
        "(-0.280000, 1.436101, 0.061134)",
        "(-0.280000, 1.440534, 0.060656)",
        "(-0.280000, 1.445061, 0.060651)",
        "(-0.280000, 1.449668, 0.061104)",
        "(-0.280000, 1.454323, 0.062000)",
        "(-0.280000, 1.459005, 0.063308)",
        "(-0.280000, 1.463743, 0.065014)",
        "(-0.280000, 1.467571, 0.067800)",
        "(-0.280000, 1.470196, 0.071586)",
        "(-0.280000, 1.472555, 0.075527)",
        "(-0.280000, 1.474653, 0.079628)",
        "(-0.280000, 1.476472, 0.083861)",
        "(-0.280000, 1.478001, 0.088192)",
        "(-0.280000, 1.479241, 0.092629)",
        "(-0.280000, 1.480180, 0.097129)",
        "(-0.280000, 1.480816, 0.101667)",
        "(-0.280000, 1.481150, 0.106252)",
        "(-0.280000, 1.481178, 0.110849)",
        "(-0.280000, 1.480900, 0.115424)",
        "(-0.280000, 1.480317, 0.119984)",
        "(-0.280000, 1.479432, 0.124495)",
        "(-0.280000, 1.478252, 0.128924)",
        "(-0.280000, 1.476776, 0.133277)",
        "(-0.280000, 1.475012, 0.137523)",
        "(-0.280000, 1.472977, 0.141629)",
        "(-0.280000, 1.470666, 0.145603)",
        "(-0.280000, 1.468095, 0.149414)",
        "(-0.280000, 1.465285, 0.153035)",
        "(-0.280000, 1.462231, 0.156471)",
        "(-0.280000, 1.458955, 0.159696)",
        "(-0.280000, 1.455482, 0.162687)",
        "(-0.280000, 1.451807, 0.165448)",
        "(-0.280000, 1.447956, 0.167959)",
        "(-0.280000, 1.443946, 0.170207)",
        "(-0.280000, 1.439808, 0.172178)",
        "(-0.280000, 1.435535, 0.173874)",
        "(-0.280000, 1.431159, 0.175282)",
        "(-0.280000, 1.426713, 0.176392)",
        "(-0.280000, 1.422188, 0.177207)",
        "(-0.280000, 1.417619, 0.177718)",
        "(-0.280000, 1.413041, 0.177923)",
        "(-0.280000, 1.408445, 0.177824)",
        "(-0.280000, 1.403866, 0.177418)",
        "(-0.280000, 1.399338, 0.176710)",
        "(-0.280000, 1.394853, 0.175700)",
        "(-0.280000, 1.390445, 0.174394)",
        "(-0.280000, 1.386148, 0.172802)",
        "(-0.280000, 1.381953, 0.170921)",
        "(-0.280000, 1.377892, 0.168766)",
        "(-0.280000, 1.373996, 0.166353)",
        "(-0.280000, 1.370257, 0.163677)",
        "(-0.280000, 1.366706, 0.160759)",
        "(-0.280000, 1.364252, 0.156738)",
        "(-0.280000, 1.362948, 0.151891)",
        "(-0.280000, 1.362031, 0.147118)",
        "(-0.280000, 1.361517, 0.142439)",
        "(-0.280000, 1.361393, 0.137853)",
        "(-0.280000, 1.361638, 0.133408)",
        "(-0.280000, 1.362224, 0.129135)",
        "(-0.280000, 1.363115, 0.125073)",
        "(-0.280000, 1.364279, 0.121220)",
        "(-0.280000, 1.365672, 0.117608)",
        "(-0.280000, 1.367245, 0.114255)",
        "(-0.280000, 1.368965, 0.111146)",
        "(-0.280000, 1.370784, 0.108289)",
        "(-0.280000, 1.372655, 0.105681)",
        "(-0.280000, 1.374549, 0.103290)",
        "(-0.280000, 1.376429, 0.101103)",
        "(-0.280000, 1.378260, 0.099098)",
        "(-0.280000, 1.380029, 0.097234)",
        "(-0.280000, 1.381717, 0.095483)",
        "(-0.280000, 1.383311, 0.093816)",
        "(-0.280000, 1.384818, 0.092187)",
        "(-0.280000, 1.386240, 0.090570)",
        "(-0.280000, 1.387586, 0.088937)",
        "(-0.280000, 1.388883, 0.087254)",
        "(-0.280000, 1.390153, 0.085504)",
        "(-0.280000, 1.391420, 0.083676)",
        "(-0.280000, 1.392725, 0.081751)",
        "(-0.280000, 1.394099, 0.079733)",
        "(-0.280000, 1.395571, 0.077636)",
        "(-0.280000, 1.397185, 0.075460)",
        "(-0.280000, 1.398968, 0.073233)",
        "(-0.280000, 1.400949, 0.070984)",
        "(-0.280000, 1.403143, 0.068755)",
        "(-0.280000, 1.405580, 0.066572)",
        "(-0.280000, 1.408264, 0.064487)",
        "(-0.280000, 1.411187, 0.062551)",
        "(-0.280000, 1.414360, 0.060802)",
        "(-0.280000, 1.417759, 0.059294)",
        "(-0.280000, 1.421349, 0.058076)",
        "(-0.280000, 1.425121, 0.057182)",
        "(-0.280000, 1.429024, 0.056654)",
        "(-0.280000, 1.433001, 0.056521)",
        "(-0.280000, 1.437026, 0.056806)",
        "(-0.280000, 1.441034, 0.057522)",
        "(-0.280000, 1.444959, 0.058670)",
        "(-0.280000, 1.448771, 0.060249)",
        "(-0.280000, 1.452408, 0.062241)",
        "(-0.280000, 1.455815, 0.064613)",
        "(-0.280000, 1.458977, 0.067344)",
        "(-0.280000, 1.461855, 0.070387)",
        "(-0.280000, 1.464429, 0.073686)",
        "(-0.280000, 1.466713, 0.077213)",
        "(-0.280000, 1.468715, 0.080908)",
        "(-0.280000, 1.470462, 0.084718)",
        "(-0.280000, 1.472002, 0.088632)",
        "(-0.280000, 1.473365, 0.092621)",
        "(-0.280000, 1.474578, 0.096679)",
        "(-0.280000, 1.475659, 0.100795)",
        "(-0.280000, 1.476623, 0.105004)",
        "(-0.280000, 1.477468, 0.109306)",
        "(-0.280000, 1.478187, 0.113701)",
        "(-0.280000, 1.478766, 0.118229)",
        "(-0.280000, 1.479180, 0.122886)",
        "(-0.280000, 1.478677, 0.127460)",
        "(-0.280000, 1.477297, 0.131845)",
        "(-0.280000, 1.475628, 0.136128)",
        "(-0.280000, 1.473684, 0.140279)",
        "(-0.280000, 1.471461, 0.144303)",
        "(-0.280000, 1.468975, 0.148170)",
        "(-0.280000, 1.466246, 0.151852)",
        "(-0.280000, 1.463269, 0.155354)",
        "(-0.280000, 1.460065, 0.158651)",
        "(-0.280000, 1.456659, 0.161718)",
        "(-0.280000, 1.453046, 0.164560)",
        "(-0.280000, 1.449251, 0.167155)",
        "(-0.280000, 1.445304, 0.169485)",
        "(-0.280000, 1.441199, 0.171553)",
        "(-0.280000, 1.436965, 0.173343)",
        "(-0.280000, 1.432634, 0.174843)",
        "(-0.280000, 1.428199, 0.176056)",
        "(-0.280000, 1.423694, 0.176970)",
        "(-0.280000, 1.419138, 0.177582)",
        "(-0.280000, 1.414565, 0.177889)",
        "(-0.280000, 1.409968, 0.177891)",
        "(-0.280000, 1.405381, 0.177586)",
        "(-0.280000, 1.400838, 0.176979)",
        "(-0.280000, 1.396332, 0.176068)",
        "(-0.280000, 1.391897, 0.174859)",
        "(-0.280000, 1.387565, 0.173363)",
        "(-0.280000, 1.383330, 0.171576)",
        "(-0.280000, 1.379222, 0.169511)",
        "(-0.280000, 1.375274, 0.167184)",
        "(-0.280000, 1.371477, 0.164592)",
        "(-0.280000, 1.367862, 0.161753)",
        "(-0.280000, 1.364453, 0.158688)",
        "(-0.280000, 1.361247, 0.155394)",
        "(-0.280000, 1.358267, 0.151894)",
        "(-0.280000, 1.355535, 0.148214)",
        "(-0.280000, 1.353046, 0.144349)",
        "(-0.280000, 1.350820, 0.140327)",
        "(-0.280000, 1.350082, 0.135659)",
        "(-0.280000, 1.350603, 0.130696)",
        "(-0.280000, 1.351503, 0.125924)",
        "(-0.280000, 1.352750, 0.121385)",
        "(-0.280000, 1.354324, 0.117076)",
        "(-0.280000, 1.356191, 0.113034)",
        "(-0.280000, 1.358311, 0.109278)",
        "(-0.280000, 1.360637, 0.105830)",
        "(-0.280000, 1.363138, 0.102678)",
        "(-0.280000, 1.365765, 0.099833)",
        "(-0.280000, 1.368463, 0.097297)",
        "(-0.280000, 1.371208, 0.095041)",
        "(-0.280000, 1.373953, 0.093055)",
        "(-0.280000, 1.376652, 0.091320)",
        "(-0.280000, 1.379295, 0.089796)",
        "(-0.280000, 1.381849, 0.088456)",
        "(-0.280000, 1.384289, 0.087267)",
        "(-0.280000, 1.386621, 0.086187)",
        "(-0.280000, 1.388836, 0.085181)",
        "(-0.280000, 1.390932, 0.084219)",
        "(-0.280000, 1.392933, 0.083260)",
        "(-0.280000, 1.394851, 0.082281)",
        "(-0.280000, 1.396704, 0.081260)",
        "(-0.280000, 1.398530, 0.080174)",
        "(-0.280000, 1.400356, 0.079014)",
        "(-0.280000, 1.402208, 0.077782)",
        "(-0.280000, 1.404130, 0.076474)",
        "(-0.280000, 1.406151, 0.075105)",
        "(-0.280000, 1.408293, 0.073698)",
        "(-0.280000, 1.410595, 0.072270)",
        "(-0.280000, 1.413074, 0.070857)",
        "(-0.280000, 1.415744, 0.069497)",
        "(-0.280000, 1.418605, 0.068233)",
        "(-0.280000, 1.421675, 0.067103)",
        "(-0.280000, 1.424939, 0.066153)",
        "(-0.280000, 1.428370, 0.065432)",
        "(-0.280000, 1.431964, 0.064975)",
        "(-0.280000, 1.435679, 0.064826)",
        "(-0.280000, 1.439466, 0.065017)",
        "(-0.280000, 1.443301, 0.065577)",
        "(-0.280000, 1.447124, 0.066524)",
        "(-0.280000, 1.450870, 0.067867)",
        "(-0.280000, 1.454507, 0.069615)",
        "(-0.280000, 1.457969, 0.071759)",
        "(-0.280000, 1.461194, 0.074272)",
        "(-0.280000, 1.464156, 0.077145)",
        "(-0.280000, 1.466802, 0.080338)",
        "(-0.280000, 1.469095, 0.083798)",
        "(-0.280000, 1.471028, 0.087503)",
        "(-0.280000, 1.472581, 0.091393)",
        "(-0.280000, 1.473758, 0.095408)",
        "(-0.280000, 1.474581, 0.099528)",
        "(-0.280000, 1.475080, 0.103702)",
        "(-0.280000, 1.475299, 0.107887)",
        "(-0.280000, 1.475289, 0.112094)",
        "(-0.280000, 1.475085, 0.116304)",
        "(-0.280000, 1.474717, 0.120523)",
        "(-0.280000, 1.474204, 0.124747)",
        "(-0.280000, 1.473549, 0.129015)",
        "(-0.280000, 1.472749, 0.133326)",
        "(-0.280000, 1.471797, 0.137677)",
        "(-0.280000, 1.470666, 0.142099)",
        "(-0.280000, 1.469334, 0.146581)",
        "(-0.280000, 1.467181, 0.150647)",
        "(-0.280000, 1.464282, 0.154215)",
        "(-0.280000, 1.461151, 0.157582)",
        "(-0.280000, 1.457814, 0.160723)",
        "(-0.280000, 1.454265, 0.163644)",
        "(-0.280000, 1.450528, 0.166323)",
        "(-0.280000, 1.446634, 0.168739)",
        "(-0.280000, 1.442575, 0.170898)",
        "(-0.280000, 1.438382, 0.172781)",
        "(-0.280000, 1.434085, 0.174377)",
        "(-0.280000, 1.429679, 0.175687)",
        "(-0.280000, 1.425195, 0.176700)",
        "(-0.280000, 1.420667, 0.177411)",
        "(-0.280000, 1.416088, 0.177821)",
        "(-0.280000, 1.411492, 0.177924)",
        "(-0.280000, 1.406914, 0.177722)",
        "(-0.280000, 1.402344, 0.177214)",
        "(-0.280000, 1.397819, 0.176404)",
        "(-0.280000, 1.393358, 0.175293)",
        "(-0.280000, 1.388995, 0.173892)",
        "(-0.280000, 1.384721, 0.172200)",
        "(-0.280000, 1.380569, 0.170226)",
        "(-0.280000, 1.376570, 0.167987)",
        "(-0.280000, 1.372717, 0.165479)",
        "(-0.280000, 1.369039, 0.162721)",
        "(-0.280000, 1.365564, 0.159733)",
        "(-0.280000, 1.362285, 0.156510)",
        "(-0.280000, 1.359229, 0.153076)",
        "(-0.280000, 1.356416, 0.149458)",
        "(-0.280000, 1.353842, 0.145649)",
        "(-0.280000, 1.351528, 0.141677)",
        "(-0.280000, 1.349489, 0.137572)",
        "(-0.280000, 1.347723, 0.133328)",
        "(-0.280000, 1.346243, 0.128976)",
        "(-0.280000, 1.345059, 0.124548)",
        "(-0.280000, 1.344170, 0.120038)",
        "(-0.280000, 1.343584, 0.115478)",
        "(-0.280000, 1.344619, 0.110866)",
        "(-0.280000, 1.346933, 0.106446)",
        "(-0.280000, 1.349528, 0.102341)",
        "(-0.280000, 1.352360, 0.098581)",
        "(-0.280000, 1.355413, 0.095156)",
        "(-0.280000, 1.358637, 0.092087)",
        "(-0.280000, 1.361983, 0.089384)",
        "(-0.280000, 1.365426, 0.087029)",
        "(-0.280000, 1.368913, 0.085021)",
        "(-0.280000, 1.372403, 0.083345)",
        "(-0.280000, 1.375847, 0.081982)",
        "(-0.280000, 1.379230, 0.080897)",
        "(-0.280000, 1.382513, 0.080062)",
        "(-0.280000, 1.385662, 0.079445)",
        "(-0.280000, 1.388681, 0.079002)",
        "(-0.280000, 1.391548, 0.078697)",
        "(-0.280000, 1.394255, 0.078492)",
        "(-0.280000, 1.396821, 0.078347)",
        "(-0.280000, 1.399251, 0.078229)",
        "(-0.280000, 1.401554, 0.078107)",
        "(-0.280000, 1.403767, 0.077954)",
        "(-0.280000, 1.405911, 0.077750)",
        "(-0.280000, 1.408010, 0.077484)",
        "(-0.280000, 1.410108, 0.077147)",
        "(-0.280000, 1.412233, 0.076743)",
        "(-0.280000, 1.414408, 0.076280)",
        "(-0.280000, 1.416678, 0.075773)",
        "(-0.280000, 1.419061, 0.075245)",
        "(-0.280000, 1.421570, 0.074726)",
        "(-0.280000, 1.424237, 0.074248)",
        "(-0.280000, 1.427062, 0.073848)",
        "(-0.280000, 1.430036, 0.073568)",
        "(-0.280000, 1.433171, 0.073448)",
        "(-0.280000, 1.436442, 0.073529)",
        "(-0.280000, 1.439826, 0.073849)",
        "(-0.280000, 1.443280, 0.074443)",
        "(-0.280000, 1.446790, 0.075344)",
        "(-0.280000, 1.450299, 0.076575)",
        "(-0.280000, 1.453748, 0.078148)",
        "(-0.280000, 1.457107, 0.080082)",
        "(-0.280000, 1.460312, 0.082372)",
        "(-0.280000, 1.463299, 0.085001)",
        "(-0.280000, 1.466035, 0.087967)",
        "(-0.280000, 1.468463, 0.091235)",
        "(-0.280000, 1.470535, 0.094760)",
        "(-0.280000, 1.472229, 0.098523)",
        "(-0.280000, 1.473512, 0.102466)",
        "(-0.280000, 1.474368, 0.106529)",
        "(-0.280000, 1.474799, 0.110684)",
        "(-0.280000, 1.474809, 0.114873)",
        "(-0.280000, 1.474423, 0.119039)",
        "(-0.280000, 1.473669, 0.123173)",
        "(-0.280000, 1.472595, 0.127236)",
        "(-0.280000, 1.471248, 0.131205)",
        "(-0.280000, 1.469635, 0.135087)",
        "(-0.280000, 1.467767, 0.138853)",
        "(-0.280000, 1.465659, 0.142475)",
        "(-0.280000, 1.463308, 0.145959)",
        "(-0.280000, 1.460730, 0.149279)",
        "(-0.280000, 1.457936, 0.152420)",
        "(-0.280000, 1.454949, 0.155359)",
        "(-0.280000, 1.451763, 0.158102)",
        "(-0.280000, 1.448401, 0.160626)",
        "(-0.280000, 1.444890, 0.162914)",
        "(-0.280000, 1.441223, 0.164969)",
        "(-0.280000, 1.437428, 0.166776)",
        "(-0.280000, 1.433532, 0.168321)",
        "(-0.280000, 1.429531, 0.169608)",
        "(-0.280000, 1.425452, 0.170625)",
        "(-0.280000, 1.421327, 0.171366)",
        "(-0.280000, 1.417150, 0.171833)",
        "(-0.280000, 1.412950, 0.172020)",
        "(-0.280000, 1.408760, 0.171928)",
        "(-0.280000, 1.404573, 0.171557)",
        "(-0.280000, 1.400420, 0.170907)",
        "(-0.280000, 1.396332, 0.169985)",
        "(-0.280000, 1.392302, 0.168790)",
        "(-0.280000, 1.388361, 0.167328)",
        "(-0.280000, 1.384537, 0.165614)",
        "(-0.280000, 1.380824, 0.163642)",
        "(-0.280000, 1.377251, 0.161428)",
        "(-0.280000, 1.373844, 0.158988)",
        "(-0.280000, 1.370596, 0.156319)",
        "(-0.280000, 1.367534, 0.153439)",
        "(-0.280000, 1.364670, 0.150362)",
        "(-0.280000, 1.362026, 0.147111)",
        "(-0.280000, 1.359596, 0.143681)",
        "(-0.280000, 1.357400, 0.140096)",
        "(-0.280000, 1.355453, 0.136385)",
        "(-0.280000, 1.353752, 0.132541)",
        "(-0.280000, 1.352312, 0.128592)",
        "(-0.280000, 1.351140, 0.124568)",
        "(-0.280000, 1.350236, 0.120463)",
        "(-0.280000, 1.349608, 0.116307)",
        "(-0.280000, 1.349259, 0.112130)",
        "(-0.280000, 1.349188, 0.107927)",
        "(-0.280000, 1.349397, 0.103729)",
        "(-0.280000, 1.349883, 0.099567)",
        "(-0.280000, 1.350648, 0.095433)",
        "(-0.280000, 1.351686, 0.091360)",
        "(-0.280000, 1.352989, 0.087377)",
        "(-0.280000, 1.354559, 0.083477)",
        "(-0.280000, 1.356385, 0.079691)",
        "(-0.280000, 1.358446, 0.076041)",
        "(-0.280000, 1.360711, 0.072497)",
        "(-0.280000, 1.363142, 0.069053)",
        "(-0.280000, 1.365708, 0.065700)",
        "(-0.280000, 1.368415, 0.062401)",
        "(-0.280000, 1.371258, 0.059151)",
        "(-0.280000, 1.374245, 0.055942)",
        "(-0.280000, 1.377383, 0.052781)",
        "(-0.280000, 1.380710, 0.049656)",
        "(-0.280000, 1.384238, 0.046588)",
        "(-0.280000, 1.388237, 0.044312)",
        "(-0.280000, 1.392598, 0.042856)",
        "(-0.280000, 1.397046, 0.041694)",
        "(-0.280000, 1.401548, 0.040834)",
        "(-0.280000, 1.406110, 0.040273)",
        "(-0.280000, 1.410700, 0.040017)",
        "(-0.280000, 1.415283, 0.040067)",
        "(-0.280000, 1.419866, 0.040423)",
        "(-0.280000, 1.424416, 0.041083)",
        "(-0.280000, 1.428898, 0.042042)",
        "(-0.280000, 1.433319, 0.043301)",
        "(-0.280000, 1.437647, 0.044851)",
        "(-0.280000, 1.441849, 0.046680)",
        "(-0.280000, 1.445933, 0.048791)",
        "(-0.280000, 1.449867, 0.051169)",
        "(-0.280000, 1.453623, 0.053796)",
        "(-0.280000, 1.457206, 0.056676)",
        "(-0.280000, 1.460590, 0.059788)",
        "(-0.280000, 1.463749, 0.063108)",
        "(-0.280000, 1.466690, 0.066642)",
        "(-0.280000, 1.469388, 0.070363)",
        "(-0.280000, 1.471833, 0.074256)",
        "(-0.280000, 1.474007, 0.078291)",
        "(-0.280000, 1.475913, 0.082474)",
        "(-0.280000, 1.477537, 0.086775)",
        "(-0.280000, 1.478866, 0.091161)",
        "(-0.280000, 1.479904, 0.095640)",
        "(-0.280000, 1.480641, 0.100177)",
        "(-0.280000, 1.481074, 0.104740)",
        "(-0.280000, 1.481202, 0.109335)",
        "(-0.280000, 1.481025, 0.113929)",
        "(-0.280000, 1.480543, 0.118487)",
        "(-0.280000, 1.479757, 0.123016)",
        "(-0.280000, 1.478670, 0.127483)",
        "(-0.280000, 1.477294, 0.131855)",
        "(-0.280000, 1.475624, 0.136138)",
        "(-0.280000, 1.473673, 0.140300)",
        "(-0.280000, 1.470325, 0.143637)",
        "(-0.280000, 1.466001, 0.146126)",
        "(-0.280000, 1.461609, 0.148198)",
        "(-0.280000, 1.457195, 0.149845)",
        "(-0.280000, 1.452742, 0.151056)",
        "(-0.280000, 1.448283, 0.151801)",
        "(-0.280000, 1.443865, 0.152066)",
        "(-0.280000, 1.439505, 0.151846)",
        "(-0.280000, 1.435266, 0.151146)",
        "(-0.280000, 1.431203, 0.149987)",
        "(-0.280000, 1.427380, 0.148405)",
        "(-0.280000, 1.423825, 0.146435)",
        "(-0.280000, 1.420593, 0.144134)",
        "(-0.280000, 1.417727, 0.141573)",
        "(-0.280000, 1.415235, 0.138806)",
        "(-0.280000, 1.413139, 0.135912)",
        "(-0.280000, 1.411445, 0.132976)",
        "(-0.280000, 1.410129, 0.130053)",
        "(-0.280000, 1.409172, 0.127223)",
        "(-0.280000, 1.408541, 0.124556)",
        "(-0.280000, 1.408184, 0.122093)",
        "(-0.280000, 1.408049, 0.119888)",
        "(-0.280000, 1.408074, 0.117981)",
        "(-0.280000, 1.408193, 0.116382)",
        "(-0.280000, 1.408337, 0.115106)",
        "(-0.280000, 1.408438, 0.114150)",
        "(-0.280000, 1.408432, 0.113492)",
        "(-0.280000, 1.408258, 0.113104)",
        "(-0.280000, 1.407865, 0.112946)",
        "(-0.280000, 1.407208, 0.112965)",
        "(-0.280000, 1.406255, 0.113103)",
        "(-0.280000, 1.404990, 0.113296)",
        "(-0.280000, 1.403397, 0.113478)",
        "(-0.280000, 1.401487, 0.113577)",
        "(-0.280000, 1.399279, 0.113529)",
        "(-0.280000, 1.396812, 0.113270)",
        "(-0.280000, 1.394115, 0.112742)",
        "(-0.280000, 1.391249, 0.111897)",
        "(-0.280000, 1.388286, 0.110700)",
        "(-0.280000, 1.385277, 0.109117)",
        "(-0.280000, 1.382304, 0.107136)",
        "(-0.280000, 1.379450, 0.104761)",
        "(-0.280000, 1.376770, 0.101990)",
        "(-0.280000, 1.374345, 0.098850)",
        "(-0.280000, 1.372243, 0.095385)",
        "(-0.280000, 1.370508, 0.091616)",
        "(-0.280000, 1.369191, 0.087602)",
        "(-0.280000, 1.368328, 0.083406)",
        "(-0.280000, 1.367937, 0.079058)",
        "(-0.280000, 1.368028, 0.074620)",
        "(-0.280000, 1.368596, 0.070149)",
        "(-0.280000, 1.369631, 0.065652)",
        "(-0.280000, 1.371109, 0.061164)",
        "(-0.280000, 1.372993, 0.056713)",
        "(-0.280000, 1.375310, 0.052294)",
        "(-0.280000, 1.378520, 0.048805)",
        "(-0.280000, 1.382591, 0.046699)",
        "(-0.280000, 1.386805, 0.044862)",
        "(-0.280000, 1.391132, 0.043310)",
        "(-0.280000, 1.395553, 0.042049)",
        "(-0.280000, 1.400034, 0.041089)",
        "(-0.280000, 1.404583, 0.040426)",
        "(-0.280000, 1.409167, 0.040068)",
        "(-0.280000, 1.413749, 0.040017)",
        "(-0.280000, 1.418340, 0.040270)",
        "(-0.280000, 1.422903, 0.040829)",
        "(-0.280000, 1.427405, 0.041688)",
        "(-0.280000, 1.431853, 0.042848)",
        "(-0.280000, 1.436214, 0.044301)",
        "(-0.280000, 1.440456, 0.046037)",
        "(-0.280000, 1.444586, 0.048056)",
        "(-0.280000, 1.448572, 0.050347)",
        "(-0.280000, 1.452385, 0.052889)",
        "(-0.280000, 1.456032, 0.055688)",
        "(-0.280000, 1.459484, 0.058724)",
        "(-0.280000, 1.462716, 0.061973)",
        "(-0.280000, 1.465735, 0.065441)",
        "(-0.280000, 1.468516, 0.069101)",
        "(-0.280000, 1.471039, 0.072927)",
        "(-0.280000, 1.473309, 0.076925)",
        "(-0.280000, 1.475308, 0.081064)",
        "(-0.280000, 1.477022, 0.085315)",
        "(-0.280000, 1.478454, 0.089683)",
        "(-0.280000, 1.479591, 0.094138)",
        "(-0.280000, 1.480429, 0.098658)",
        "(-0.280000, 1.480963, 0.103210)",
        "(-0.280000, 1.481194, 0.107801)",
        "(-0.280000, 1.481118, 0.112398)",
        "(-0.280000, 1.480738, 0.116965)",
        "(-0.280000, 1.480053, 0.121511)",
        "(-0.280000, 1.479066, 0.126001)",
        "(-0.280000, 1.477787, 0.130402)",
        "(-0.280000, 1.475665, 0.134500)",
        "(-0.280000, 1.472738, 0.138146)",
        "(-0.280000, 1.469754, 0.141582)",
        "(-0.280000, 1.466710, 0.144852)",
        "(-0.280000, 1.463620, 0.147963)",
        "(-0.280000, 1.460494, 0.150922)",
        "(-0.280000, 1.457303, 0.153757)",
        "(-0.280000, 1.454043, 0.156460)",
        "(-0.280000, 1.450707, 0.159016)",
        "(-0.280000, 1.447255, 0.161420)",
        "(-0.280000, 1.443678, 0.163629)",
        "(-0.280000, 1.439982, 0.165604)",
        "(-0.280000, 1.436168, 0.167380)",
        "(-0.280000, 1.432270, 0.168983)",
        "(-0.280000, 1.428306, 0.170436)",
        "(-0.280000, 1.424251, 0.171769)",
        "(-0.280000, 1.420109, 0.172987)",
        "(-0.280000, 1.415866, 0.174093)",
        "(-0.280000, 1.411532, 0.175077)",
        "(-0.280000, 1.407048, 0.175932)",
        "(-0.280000, 1.402425, 0.176629)",
        "(-0.280000, 1.397829, 0.176406)",
        "(-0.280000, 1.393368, 0.175296)",
        "(-0.280000, 1.388990, 0.173891)",
        "(-0.280000, 1.384729, 0.172203)",
        "(-0.280000, 1.380577, 0.170230)",
        "(-0.280000, 1.376566, 0.167985)",
        "(-0.280000, 1.372725, 0.165485)",
        "(-0.280000, 1.369047, 0.162727)",
        "(-0.280000, 1.365561, 0.159730)",
        "(-0.280000, 1.362292, 0.156517)",
        "(-0.280000, 1.359235, 0.153084)",
        "(-0.280000, 1.356413, 0.149454)",
        "(-0.280000, 1.353847, 0.145657)",
        "(-0.280000, 1.351532, 0.141685)",
        "(-0.280000, 1.349487, 0.137568)",
        "(-0.280000, 1.347726, 0.133337)",
        "(-0.280000, 1.346246, 0.128985)",
        "(-0.280000, 1.345058, 0.124544)",
        "(-0.280000, 1.344172, 0.120047)",
        "(-0.280000, 1.343585, 0.115488)",
        "(-0.280000, 1.343303, 0.110899)",
        "(-0.280000, 1.343327, 0.106302)",
        "(-0.280000, 1.343656, 0.101731)",
        "(-0.280000, 1.344290, 0.097178)",
        "(-0.280000, 1.345226, 0.092677)",
        "(-0.280000, 1.346456, 0.088262)",
        "(-0.280000, 1.347982, 0.083925)",
        "(-0.280000, 1.349792, 0.079700)",
        "(-0.280000, 1.351874, 0.075617)",
        "(-0.280000, 1.354230, 0.071669)",
        "(-0.280000, 1.356844, 0.067887)",
        "(-0.280000, 1.359694, 0.064298)",
        "(-0.280000, 1.362787, 0.060897)",
        "(-0.280000, 1.366099, 0.057709)",
        "(-0.280000, 1.369605, 0.054758)",
        "(-0.280000, 1.373311, 0.052038)",
        "(-0.280000, 1.377190, 0.049571)",
        "(-0.280000, 1.381805, 0.048550)",
        "(-0.280000, 1.386790, 0.048767)",
        "(-0.280000, 1.391608, 0.049374)",
        "(-0.280000, 1.396215, 0.050342)",
        "(-0.280000, 1.400612, 0.051651)",
        "(-0.280000, 1.404760, 0.053268)",
        "(-0.280000, 1.408627, 0.055149)",
        "(-0.280000, 1.412221, 0.057266)",
        "(-0.280000, 1.415520, 0.059571)",
        "(-0.280000, 1.418520, 0.062019)",
        "(-0.280000, 1.421216, 0.064558)",
        "(-0.280000, 1.423635, 0.067160)",
        "(-0.280000, 1.425784, 0.069778)",
        "(-0.280000, 1.427681, 0.072367)",
        "(-0.280000, 1.429363, 0.074912)",
        "(-0.280000, 1.430857, 0.077379)",
        "(-0.280000, 1.432192, 0.079743)",
        "(-0.280000, 1.433408, 0.082002)",
        "(-0.280000, 1.434547, 0.084151)",
        "(-0.280000, 1.435637, 0.086184)",
        "(-0.280000, 1.436715, 0.088123)",
        "(-0.280000, 1.437810, 0.089977)",
        "(-0.280000, 1.438942, 0.091764)",
        "(-0.280000, 1.440138, 0.093521)",
        "(-0.280000, 1.441407, 0.095272)",
        "(-0.280000, 1.442750, 0.097045)",
        "(-0.280000, 1.444173, 0.098884)",
        "(-0.280000, 1.445663, 0.100817)",
        "(-0.280000, 1.447199, 0.102869)",
        "(-0.280000, 1.448765, 0.105080)",
        "(-0.280000, 1.450326, 0.107468)",
        "(-0.280000, 1.451843, 0.110042)",
        "(-0.280000, 1.453283, 0.112829)",
        "(-0.280000, 1.454599, 0.115824)",
        "(-0.280000, 1.455746, 0.119024)",
        "(-0.280000, 1.456676, 0.122403)",
        "(-0.280000, 1.457351, 0.125963)",
        "(-0.280000, 1.457727, 0.129663)",
        "(-0.280000, 1.457768, 0.133454)",
        "(-0.280000, 1.457444, 0.137316)",
        "(-0.280000, 1.456732, 0.141190)",
        "(-0.280000, 1.455621, 0.145011)",
        "(-0.280000, 1.454098, 0.148747)",
        "(-0.280000, 1.452170, 0.152334)",
        "(-0.280000, 1.449859, 0.155707)",
        "(-0.280000, 1.447172, 0.158838)",
        "(-0.280000, 1.444147, 0.161675)",
        "(-0.280000, 1.440833, 0.164176)",
        "(-0.280000, 1.437253, 0.166331)",
        "(-0.280000, 1.433465, 0.168119)",
        "(-0.280000, 1.429530, 0.169539)",
        "(-0.280000, 1.425468, 0.170613)",
        "(-0.280000, 1.421332, 0.171365)",
        "(-0.280000, 1.417168, 0.171840)",
        "(-0.280000, 1.412969, 0.172086)",
        "(-0.280000, 1.408754, 0.172141)",
        "(-0.280000, 1.404533, 0.172032)",
        "(-0.280000, 1.400273, 0.171777)",
        "(-0.280000, 1.395973, 0.171384)",
        "(-0.280000, 1.391621, 0.170850)",
        "(-0.280000, 1.387221, 0.170165)",
        "(-0.280000, 1.382737, 0.169306)",
        "(-0.280000, 1.378183, 0.168251)",
        "(-0.280000, 1.373992, 0.166350)",
        "(-0.280000, 1.370254, 0.163674)",
        "(-0.280000, 1.366702, 0.160756)",
        "(-0.280000, 1.363363, 0.157617)",
        "(-0.280000, 1.360230, 0.154252)",
        "(-0.280000, 1.357328, 0.150687)",
        "(-0.280000, 1.354678, 0.146947)",
        "(-0.280000, 1.352276, 0.143028)",
        "(-0.280000, 1.350139, 0.138957)",
        "(-0.280000, 1.348284, 0.134766)",
        "(-0.280000, 1.346707, 0.130448)",
        "(-0.280000, 1.345422, 0.126035)",
        "(-0.280000, 1.344437, 0.121569)",
        "(-0.280000, 1.343748, 0.117024)",
        "(-0.280000, 1.343363, 0.112442)",
        "(-0.280000, 1.343284, 0.107860)",
        "(-0.280000, 1.343511, 0.103269)",
        "(-0.280000, 1.344043, 0.098702)",
        "(-0.280000, 1.344875, 0.094195)",
        "(-0.280000, 1.346009, 0.089740)",
        "(-0.280000, 1.347437, 0.085370)",
        "(-0.280000, 1.349153, 0.081106)",
        "(-0.280000, 1.351142, 0.076977)",
        "(-0.280000, 1.353409, 0.072977)",
        "(-0.280000, 1.355937, 0.069138)",
        "(-0.280000, 1.358707, 0.065486)",
        "(-0.280000, 1.361723, 0.062016)",
        "(-0.280000, 1.364963, 0.058755)",
        "(-0.280000, 1.368402, 0.055726)",
        "(-0.280000, 1.372046, 0.052924)",
        "(-0.280000, 1.375869, 0.050370)",
        "(-0.280000, 1.379841, 0.048084)",
        "(-0.280000, 1.383969, 0.046061)",
        "(-0.280000, 1.388223, 0.044317)",
        "(-0.280000, 1.392570, 0.042865)",
        "(-0.280000, 1.397017, 0.041701)",
        "(-0.280000, 1.401532, 0.040836)",
        "(-0.280000, 1.406198, 0.041587)",
        "(-0.280000, 1.410753, 0.043626)",
        "(-0.280000, 1.415008, 0.045964)",
        "(-0.280000, 1.418934, 0.048561)",
        "(-0.280000, 1.422540, 0.051398)",
        "(-0.280000, 1.425801, 0.054429)",
        "(-0.280000, 1.428704, 0.057602)",
        "(-0.280000, 1.431265, 0.060894)",
        "(-0.280000, 1.433483, 0.064252)",
        "(-0.280000, 1.435370, 0.067633)",
        "(-0.280000, 1.436942, 0.070986)",
        "(-0.280000, 1.438232, 0.074297)",
        "(-0.280000, 1.439266, 0.077523)",
        "(-0.280000, 1.440075, 0.080628)",
        "(-0.280000, 1.440702, 0.083614)",
        "(-0.280000, 1.441182, 0.086458)",
        "(-0.280000, 1.441552, 0.089146)",
        "(-0.280000, 1.441854, 0.091699)",
        "(-0.280000, 1.442121, 0.094117)",
        "(-0.280000, 1.442384, 0.096408)",
        "(-0.280000, 1.442673, 0.098608)",
        "(-0.280000, 1.443007, 0.100735)",
        "(-0.280000, 1.443401, 0.102814)",
        "(-0.280000, 1.443866, 0.104888)",
        "(-0.280000, 1.444400, 0.106983)",
        "(-0.280000, 1.444995, 0.109126)",
        "(-0.280000, 1.445640, 0.111361)",
        "(-0.280000, 1.446313, 0.113707)",
        "(-0.280000, 1.446985, 0.116180)",
        "(-0.280000, 1.447626, 0.118812)",
        "(-0.280000, 1.448197, 0.121607)",
        "(-0.280000, 1.448659, 0.124559)",
        "(-0.280000, 1.448971, 0.127680)",
        "(-0.280000, 1.449094, 0.130945)",
        "(-0.280000, 1.448982, 0.134342)",
        "(-0.280000, 1.448602, 0.137827)",
        "(-0.280000, 1.447918, 0.141384)",
        "(-0.280000, 1.446905, 0.144962)",
        "(-0.280000, 1.445546, 0.148502)",
        "(-0.280000, 1.443823, 0.151974)",
        "(-0.280000, 1.441733, 0.155313)",
        "(-0.280000, 1.439293, 0.158455)",
        "(-0.280000, 1.436501, 0.161369)",
        "(-0.280000, 1.433388, 0.163993)",
        "(-0.280000, 1.429996, 0.166277)",
        "(-0.280000, 1.426345, 0.168199)",
        "(-0.280000, 1.422487, 0.169722)",
        "(-0.280000, 1.418486, 0.170826)",
        "(-0.280000, 1.414364, 0.171511)",
        "(-0.280000, 1.410184, 0.171778)",
        "(-0.280000, 1.406002, 0.171648)",
        "(-0.280000, 1.401830, 0.171150)",
        "(-0.280000, 1.397708, 0.170327)",
        "(-0.280000, 1.393667, 0.169218)",
        "(-0.280000, 1.389714, 0.167793)",
        "(-0.280000, 1.385906, 0.166029)",
        "(-0.280000, 1.382300, 0.163922)",
        "(-0.280000, 1.378923, 0.161463)",
        "(-0.280000, 1.375831, 0.158673)",
        "(-0.280000, 1.373067, 0.155582)",
        "(-0.280000, 1.370672, 0.152237)",
        "(-0.280000, 1.368658, 0.148664)",
        "(-0.280000, 1.367053, 0.144922)",
        "(-0.280000, 1.365867, 0.141078)",
        "(-0.280000, 1.365092, 0.137163)",
        "(-0.280000, 1.364722, 0.133241)",
        "(-0.280000, 1.364738, 0.129377)",
        "(-0.280000, 1.365112, 0.125592)",
        "(-0.280000, 1.365811, 0.121940)",
        "(-0.280000, 1.366792, 0.118464)",
        "(-0.280000, 1.368018, 0.115168)",
        "(-0.280000, 1.369441, 0.112082)",
        "(-0.280000, 1.371010, 0.109222)",
        "(-0.280000, 1.372689, 0.106571)",
        "(-0.280000, 1.374431, 0.104133)",
        "(-0.280000, 1.376191, 0.101898)",
        "(-0.280000, 1.377944, 0.099832)",
        "(-0.280000, 1.379659, 0.097917)",
        "(-0.280000, 1.381308, 0.096127)",
        "(-0.280000, 1.382888, 0.094420)",
        "(-0.280000, 1.384386, 0.092766)",
        "(-0.280000, 1.385799, 0.091138)",
        "(-0.280000, 1.387144, 0.089493)",
        "(-0.280000, 1.388433, 0.087807)",
        "(-0.280000, 1.389686, 0.086056)",
        "(-0.280000, 1.390927, 0.084225)",
        "(-0.280000, 1.392194, 0.082290)",
        "(-0.280000, 1.393517, 0.080249)",
        "(-0.280000, 1.394928, 0.078109)",
        "(-0.280000, 1.396470, 0.075866)",
        "(-0.280000, 1.398174, 0.073539)",
        "(-0.280000, 1.400062, 0.071161)",
        "(-0.280000, 1.402184, 0.068741)",
        "(-0.280000, 1.404555, 0.066322)",
        "(-0.280000, 1.407185, 0.063949)",
        "(-0.280000, 1.410102, 0.061649)",
        "(-0.280000, 1.413305, 0.059473)",
        "(-0.280000, 1.416782, 0.057473)",
        "(-0.280000, 1.420547, 0.055678)",
        "(-0.280000, 1.424576, 0.054139)",
        "(-0.280000, 1.428837, 0.052896)",
        "(-0.280000, 1.433331, 0.051976)",
        "(-0.280000, 1.438019, 0.051414)",
        "(-0.280000, 1.442860, 0.051224)",
        "(-0.280000, 1.447876, 0.051395)",
        "(-0.280000, 1.452364, 0.052874)",
        "(-0.280000, 1.456001, 0.055663)",
        "(-0.280000, 1.459455, 0.058697)",
        "(-0.280000, 1.462699, 0.061954)",
        "(-0.280000, 1.465718, 0.065420)",
        "(-0.280000, 1.468492, 0.069069)",
        "(-0.280000, 1.471025, 0.072905)",
        "(-0.280000, 1.473297, 0.076901)",
        "(-0.280000, 1.475292, 0.081028)",
        "(-0.280000, 1.477013, 0.085291)",
        "(-0.280000, 1.478446, 0.089658)",
        "(-0.280000, 1.479582, 0.094099)",
        "(-0.280000, 1.480423, 0.098618)",
        "(-0.280000, 1.480961, 0.103184)",
        "(-0.280000, 1.481193, 0.107761)",
        "(-0.280000, 1.481120, 0.112358)",
        "(-0.280000, 1.480741, 0.116939)",
        "(-0.280000, 1.480060, 0.121471)",
        "(-0.280000, 1.479076, 0.125962)",
        "(-0.280000, 1.477795, 0.130377)",
        "(-0.280000, 1.476228, 0.134684)",
        "(-0.280000, 1.474372, 0.138890)",
        "(-0.280000, 1.472241, 0.142963)",
        "(-0.280000, 1.469850, 0.146873)",
        "(-0.280000, 1.467196, 0.150627)",
        "(-0.280000, 1.464298, 0.154196)",
        "(-0.280000, 1.461179, 0.157553)",
        "(-0.280000, 1.457833, 0.160706)",
        "(-0.280000, 1.454285, 0.163629)",
        "(-0.280000, 1.450550, 0.166308)",
        "(-0.280000, 1.446656, 0.168726)",
        "(-0.280000, 1.442598, 0.170886)",
        "(-0.280000, 1.438405, 0.172771)",
        "(-0.280000, 1.434109, 0.174368)",
        "(-0.280000, 1.429703, 0.175680)",
        "(-0.280000, 1.425220, 0.176695)",
        "(-0.280000, 1.420692, 0.177408)",
        "(-0.280000, 1.416114, 0.177819)",
        "(-0.280000, 1.411518, 0.177924)",
        "(-0.280000, 1.406939, 0.177724)",
        "(-0.280000, 1.402370, 0.177218)",
        "(-0.280000, 1.397845, 0.176409)",
        "(-0.280000, 1.393397, 0.175304)",
        "(-0.280000, 1.389019, 0.173901)",
        "(-0.280000, 1.384753, 0.172214)",
        "(-0.280000, 1.381186, 0.169138)",
        "(-0.280000, 1.378461, 0.164923)",
        "(-0.280000, 1.376127, 0.160660)",
        "(-0.280000, 1.374199, 0.156370)",
        "(-0.280000, 1.372637, 0.152084)",
        "(-0.280000, 1.371400, 0.147875)",
        "(-0.280000, 1.370439, 0.143799)",
        "(-0.280000, 1.369694, 0.139860)",
        "(-0.280000, 1.369113, 0.136087)",
        "(-0.280000, 1.368646, 0.132482)",
        "(-0.280000, 1.368246, 0.129048)",
        "(-0.280000, 1.367870, 0.125746)",
        "(-0.280000, 1.367486, 0.122560)",
        "(-0.280000, 1.367070, 0.119467)",
        "(-0.280000, 1.366605, 0.116412)",
        "(-0.280000, 1.366086, 0.113367)",
        "(-0.280000, 1.365517, 0.110303)",
        "(-0.280000, 1.364909, 0.107163)",
        "(-0.280000, 1.364285, 0.103925)",
        "(-0.280000, 1.363674, 0.100569)",
        "(-0.280000, 1.363110, 0.097054)",
        "(-0.280000, 1.362634, 0.093374)",
        "(-0.280000, 1.362292, 0.089535)",
        "(-0.280000, 1.362128, 0.085516)",
        "(-0.280000, 1.362191, 0.081341)",
        "(-0.280000, 1.362524, 0.077043)",
        "(-0.280000, 1.363174, 0.072625)",
        "(-0.280000, 1.364177, 0.068140)",
        "(-0.280000, 1.365561, 0.063647)",
        "(-0.280000, 1.367361, 0.059170)",
        "(-0.280000, 1.369590, 0.054781)",
        "(-0.280000, 1.373278, 0.052060)",
        "(-0.280000, 1.377156, 0.049591)",
        "(-0.280000, 1.381189, 0.047386)",
        "(-0.280000, 1.385361, 0.045454)",
        "(-0.280000, 1.389638, 0.043809)",
        "(-0.280000, 1.394029, 0.042448)",
        "(-0.280000, 1.398501, 0.041382)",
        "(-0.280000, 1.403021, 0.040619)",
        "(-0.280000, 1.407594, 0.040157)",
        "(-0.280000, 1.412189, 0.040000)",
        "(-0.280000, 1.416770, 0.040149)",
        "(-0.280000, 1.421344, 0.040604)",
        "(-0.280000, 1.425878, 0.041362)",
        "(-0.280000, 1.430338, 0.042417)",
        "(-0.280000, 1.434731, 0.043771)",
        "(-0.280000, 1.439025, 0.045414)",
        "(-0.280000, 1.443187, 0.047334)",
        "(-0.280000, 1.447224, 0.049532)",
        "(-0.280000, 1.451106, 0.051995)",
        "(-0.280000, 1.453950, 0.055791)",
        "(-0.280000, 1.455907, 0.060350)",
        "(-0.280000, 1.457411, 0.064962)",
        "(-0.280000, 1.458493, 0.069544)",
        "(-0.280000, 1.459176, 0.074080)",
        "(-0.280000, 1.459476, 0.078522)",
        "(-0.280000, 1.459417, 0.082822)",
        "(-0.280000, 1.459025, 0.086968)",
        "(-0.280000, 1.458341, 0.090934)",
        "(-0.280000, 1.457401, 0.094690)",
        "(-0.280000, 1.456249, 0.098210)",
        "(-0.280000, 1.454922, 0.101506)",
        "(-0.280000, 1.453466, 0.104564)",
        "(-0.280000, 1.451929, 0.107382)",
        "(-0.280000, 1.450341, 0.109986)",
        "(-0.280000, 1.448743, 0.112387)",
        "(-0.280000, 1.447171, 0.114600)",
        "(-0.280000, 1.445642, 0.116667)",
        "(-0.280000, 1.444181, 0.118611)",
        "(-0.280000, 1.442804, 0.120461)",
        "(-0.280000, 1.441507, 0.122261)",
        "(-0.280000, 1.440294, 0.124041)",
        "(-0.280000, 1.439158, 0.125825)",
        "(-0.280000, 1.438076, 0.127654)",
        "(-0.280000, 1.437030, 0.129547)",
        "(-0.280000, 1.435995, 0.131516)",
        "(-0.280000, 1.434936, 0.133586)",
        "(-0.280000, 1.433819, 0.135756)",
        "(-0.280000, 1.432614, 0.138018)",
        "(-0.280000, 1.431279, 0.140376)",
        "(-0.280000, 1.429781, 0.142804)",
        "(-0.280000, 1.428096, 0.145270)",
        "(-0.280000, 1.426185, 0.147759)",
        "(-0.280000, 1.424033, 0.150223)",
        "(-0.280000, 1.421625, 0.152621)",
        "(-0.280000, 1.418960, 0.154900)",
        "(-0.280000, 1.416025, 0.157023)",
        "(-0.280000, 1.412836, 0.158936)",
        "(-0.280000, 1.409422, 0.160584)",
        "(-0.280000, 1.405788, 0.161933)",
        "(-0.280000, 1.401979, 0.162934)",
        "(-0.280000, 1.398048, 0.163552)",
        "(-0.280000, 1.394018, 0.163762)",
        "(-0.280000, 1.389953, 0.163541)",
        "(-0.280000, 1.385917, 0.162882)",
        "(-0.280000, 1.381940, 0.161781)",
        "(-0.280000, 1.378087, 0.160249)",
        "(-0.280000, 1.374415, 0.158312)",
        "(-0.280000, 1.370943, 0.155988)",
        "(-0.280000, 1.367714, 0.153319)",
        "(-0.280000, 1.364756, 0.150360)",
        "(-0.280000, 1.362058, 0.147139)",
        "(-0.280000, 1.359619, 0.143716)",
        "(-0.280000, 1.357427, 0.140144)",
        "(-0.280000, 1.355471, 0.136423)",
        "(-0.280000, 1.353768, 0.132580)",
        "(-0.280000, 1.352329, 0.128644)",
        "(-0.280000, 1.351151, 0.124609)",
        "(-0.280000, 1.350244, 0.120504)",
        "(-0.280000, 1.349613, 0.116348)",
        "(-0.280000, 1.349261, 0.112173)",
        "(-0.280000, 1.349187, 0.107970)",
        "(-0.280000, 1.349393, 0.103771)",
        "(-0.280000, 1.349877, 0.099608)",
        "(-0.280000, 1.350639, 0.095474)",
        "(-0.280000, 1.351674, 0.091400)",
        "(-0.280000, 1.352972, 0.087425)",
        "(-0.280000, 1.354538, 0.083524)",
        "(-0.280000, 1.356361, 0.079737)",
        "(-0.280000, 1.358426, 0.076090)",
        "(-0.280000, 1.360736, 0.072578)",
        "(-0.280000, 1.363274, 0.069227)",
        "(-0.280000, 1.366022, 0.066063)",
        "(-0.280000, 1.368983, 0.063079)",
        "(-0.280000, 1.372136, 0.060299)",
        "(-0.280000, 1.375457, 0.057743)",
        "(-0.280000, 1.378951, 0.055406)",
        "(-0.280000, 1.382593, 0.053307)",
        "(-0.280000, 1.386355, 0.051461)",
        "(-0.280000, 1.390244, 0.049864)",
        "(-0.280000, 1.394230, 0.048530)",
        "(-0.280000, 1.398284, 0.047467)",
        "(-0.280000, 1.402412, 0.046674)",
        "(-0.280000, 1.406584, 0.046158)",
        "(-0.280000, 1.410781, 0.045920)",
        "(-0.280000, 1.414971, 0.045963)",
        "(-0.280000, 1.419162, 0.046285)",
        "(-0.280000, 1.423323, 0.046885)",
        "(-0.280000, 1.427422, 0.047758)",
        "(-0.280000, 1.431466, 0.048906)",
        "(-0.280000, 1.435424, 0.050320)",
        "(-0.280000, 1.439268, 0.051990)",
        "(-0.280000, 1.443004, 0.053917)",
        "(-0.280000, 1.446603, 0.056089)",
        "(-0.280000, 1.450039, 0.058488)",
        "(-0.280000, 1.453318, 0.061118)",
        "(-0.280000, 1.456414, 0.063961)",
        "(-0.280000, 1.459306, 0.066995)",
        "(-0.280000, 1.461997, 0.070224)",
        "(-0.280000, 1.464468, 0.073625)",
        "(-0.280000, 1.466699, 0.077172)",
        "(-0.280000, 1.468696, 0.080871)",
        "(-0.280000, 1.470443, 0.084694)",
        "(-0.280000, 1.471926, 0.088614)",
        "(-0.280000, 1.473149, 0.092636)",
        "(-0.280000, 1.474102, 0.096730)",
        "(-0.280000, 1.474778, 0.100866)",
        "(-0.280000, 1.475178, 0.105050)",
        "(-0.280000, 1.475299, 0.109252)",
        "(-0.280000, 1.475140, 0.113453)",
        "(-0.280000, 1.474703, 0.117621)",
        "(-0.280000, 1.473987, 0.121763)",
        "(-0.280000, 1.472998, 0.125848)",
        "(-0.280000, 1.471742, 0.129846)",
        "(-0.280000, 1.470219, 0.133764)",
        "(-0.280000, 1.468437, 0.137572)",
        "(-0.280000, 1.466413, 0.141241)",
        "(-0.280000, 1.464142, 0.144779)",
        "(-0.280000, 1.461641, 0.148157)",
        "(-0.280000, 1.458929, 0.151352)",
        "(-0.280000, 1.456001, 0.154368)",
        "(-0.280000, 1.452879, 0.157183)",
        "(-0.280000, 1.449586, 0.159776)",
        "(-0.280000, 1.446118, 0.162151)",
        "(-0.280000, 1.442500, 0.164290)",
        "(-0.280000, 1.438766, 0.166174)",
        "(-0.280000, 1.434896, 0.167814)",
        "(-0.280000, 1.430925, 0.169193)",
        "(-0.280000, 1.426883, 0.170301)",
        "(-0.280000, 1.422764, 0.171140)",
        "(-0.280000, 1.418599, 0.171703)",
        "(-0.280000, 1.414418, 0.171987)",
        "(-0.280000, 1.410214, 0.171992)",
        "(-0.280000, 1.406019, 0.171717)",
        "(-0.280000, 1.401852, 0.171163)",
        "(-0.280000, 1.397744, 0.170336)",
        "(-0.280000, 1.393687, 0.169234)",
        "(-0.280000, 1.389713, 0.167864)",
        "(-0.280000, 1.385851, 0.166238)",
        "(-0.280000, 1.382094, 0.164352)",
        "(-0.280000, 1.378471, 0.162221)",
        "(-0.280000, 1.375008, 0.159860)",
        "(-0.280000, 1.371700, 0.157267)",
        "(-0.280000, 1.368572, 0.154459)",
        "(-0.280000, 1.365647, 0.151458)",
        "(-0.280000, 1.362919, 0.148259)",
        "(-0.280000, 1.360411, 0.144886)",
        "(-0.280000, 1.358139, 0.141364)",
        "(-0.280000, 1.356101, 0.137688)",
        "(-0.280000, 1.354312, 0.133884)",
        "(-0.280000, 1.352785, 0.129981)",
        "(-0.280000, 1.351516, 0.125974)",
        "(-0.280000, 1.350518, 0.121890)",
        "(-0.280000, 1.349805, 0.117761)",
        "(-0.280000, 1.349414, 0.113578)",
        "(-0.280000, 1.349393, 0.109381)",
        "(-0.280000, 1.349768, 0.105222)",
        "(-0.280000, 1.350559, 0.101119)",
        "(-0.280000, 1.351770, 0.097135)",
        "(-0.280000, 1.353393, 0.093319)",
        "(-0.280000, 1.355402, 0.089729)",
        "(-0.280000, 1.357781, 0.086388)",
        "(-0.280000, 1.360486, 0.083344)",
        "(-0.280000, 1.363461, 0.080637)",
        "(-0.280000, 1.366676, 0.078271)",
        "(-0.280000, 1.370068, 0.076270)",
        "(-0.280000, 1.373573, 0.074642)",
        "(-0.280000, 1.377158, 0.073372)",
        "(-0.280000, 1.380761, 0.072452)",
        "(-0.280000, 1.384324, 0.071863)",
        "(-0.280000, 1.387829, 0.071572)",
        "(-0.280000, 1.391228, 0.071549)",
        "(-0.280000, 1.394483, 0.071753)",
        "(-0.280000, 1.397596, 0.072147)",
        "(-0.280000, 1.400544, 0.072687)",
        "(-0.280000, 1.403315, 0.073330)",
        "(-0.280000, 1.405930, 0.074039)",
        "(-0.280000, 1.408392, 0.074778)",
        "(-0.280000, 1.410713, 0.075510)",
        "(-0.280000, 1.412930, 0.076214)",
        "(-0.280000, 1.415063, 0.076867)",
        "(-0.280000, 1.417138, 0.077454)",
        "(-0.280000, 1.419199, 0.077973)",
        "(-0.280000, 1.421272, 0.078423)",
        "(-0.280000, 1.423386, 0.078811)",
        "(-0.280000, 1.425571, 0.079156)",
        "(-0.280000, 1.427861, 0.079480)",
        "(-0.280000, 1.430271, 0.079810)",
        "(-0.280000, 1.432807, 0.080177)",
        "(-0.280000, 1.435493, 0.080619)",
        "(-0.280000, 1.438323, 0.081172)",
        "(-0.280000, 1.441282, 0.081874)",
        "(-0.280000, 1.444375, 0.082767)",
        "(-0.280000, 1.447573, 0.083884)",
        "(-0.280000, 1.450838, 0.085256)",
        "(-0.280000, 1.454160, 0.086919)",
        "(-0.280000, 1.457490, 0.088894)",
        "(-0.280000, 1.460779, 0.091191)",
        "(-0.280000, 1.464004, 0.093836)",
        "(-0.280000, 1.467110, 0.096829)",
        "(-0.280000, 1.470046, 0.100158)",
        "(-0.280000, 1.472788, 0.103835)",
        "(-0.280000, 1.475290, 0.107839)",
        "(-0.280000, 1.477510, 0.112141)",
        "(-0.280000, 1.479431, 0.116746)",
        "(-0.280000, 1.480065, 0.121445)",
        "(-0.280000, 1.479086, 0.125922)",
        "(-0.280000, 1.477808, 0.130338)",
        "(-0.280000, 1.476238, 0.134659)",
        "(-0.280000, 1.474384, 0.138865)",
        "(-0.280000, 1.472261, 0.142927)",
        "(-0.280000, 1.469865, 0.146850)",
        "(-0.280000, 1.467213, 0.150605)",
        "(-0.280000, 1.464325, 0.154165)",
        "(-0.280000, 1.461198, 0.157534)",
        "(-0.280000, 1.457854, 0.160688)",
        "(-0.280000, 1.454317, 0.163604)",
        "(-0.280000, 1.450584, 0.166286)",
        "(-0.280000, 1.446680, 0.168713)",
        "(-0.280000, 1.442635, 0.170868)",
        "(-0.280000, 1.438443, 0.172756)",
        "(-0.280000, 1.434135, 0.174360)",
        "(-0.280000, 1.429743, 0.175670)",
        "(-0.280000, 1.425260, 0.176688)",
        "(-0.280000, 1.420719, 0.177405)",
        "(-0.280000, 1.416155, 0.177817)",
        "(-0.280000, 1.411559, 0.177925)",
        "(-0.280000, 1.406966, 0.177726)",
        "(-0.280000, 1.402411, 0.177224)",
        "(-0.280000, 1.397885, 0.176417)",
        "(-0.280000, 1.393423, 0.175311)",
        "(-0.280000, 1.389057, 0.173915)",
        "(-0.280000, 1.384782, 0.172226)",
        "(-0.280000, 1.380628, 0.170256)",
        "(-0.280000, 1.376615, 0.168014)",
        "(-0.280000, 1.372771, 0.165518)",
        "(-0.280000, 1.369091, 0.162762)",
        "(-0.280000, 1.365603, 0.159768)",
        "(-0.280000, 1.362332, 0.156558)",
        "(-0.280000, 1.359272, 0.153128)",
        "(-0.280000, 1.356447, 0.149501)",
        "(-0.280000, 1.353878, 0.145705)",
        "(-0.280000, 1.352080, 0.141455)",
        "(-0.280000, 1.351148, 0.136883)",
        "(-0.280000, 1.350409, 0.132392)",
        "(-0.280000, 1.349837, 0.127962)",
        "(-0.280000, 1.349417, 0.123598)",
        "(-0.280000, 1.349136, 0.119302)",
        "(-0.280000, 1.348992, 0.115036)",
        "(-0.280000, 1.348994, 0.110801)",
        "(-0.280000, 1.349157, 0.106602)",
        "(-0.280000, 1.349512, 0.102410)",
        "(-0.280000, 1.350096, 0.098247)",
        "(-0.280000, 1.350945, 0.094143)",
        "(-0.280000, 1.352069, 0.090093)",
        "(-0.280000, 1.353460, 0.086126)",
        "(-0.280000, 1.355107, 0.082272)",
        "(-0.280000, 1.357012, 0.078525)",
        "(-0.280000, 1.359163, 0.074913)",
        "(-0.280000, 1.361549, 0.071453)",
        "(-0.280000, 1.364152, 0.068169)",
        "(-0.280000, 1.366977, 0.065056)",
        "(-0.280000, 1.370003, 0.062138)",
        "(-0.280000, 1.373206, 0.059436)",
        "(-0.280000, 1.376593, 0.056945)",
        "(-0.280000, 1.380138, 0.054686)",
        "(-0.280000, 1.383814, 0.052674)",
        "(-0.280000, 1.387627, 0.050905)",
        "(-0.280000, 1.391550, 0.049394)",
        "(-0.280000, 1.395552, 0.048152)",
        "(-0.280000, 1.399641, 0.047175)",
        "(-0.280000, 1.403785, 0.046473)",
        "(-0.280000, 1.407954, 0.046049)",
        "(-0.280000, 1.412156, 0.045904)",
        "(-0.280000, 1.416357, 0.046038)",
        "(-0.280000, 1.420527, 0.046451)",
        "(-0.280000, 1.424674, 0.047142)",
        "(-0.280000, 1.428765, 0.048107)",
        "(-0.280000, 1.432770, 0.049339)",
        "(-0.280000, 1.436697, 0.050840)",
        "(-0.280000, 1.440515, 0.052598)",
        "(-0.280000, 1.444197, 0.054601)",
        "(-0.280000, 1.447747, 0.056851)",
        "(-0.280000, 1.451141, 0.059332)",
        "(-0.280000, 1.454361, 0.062034)",
        "(-0.280000, 1.457385, 0.064935)",
        "(-0.280000, 1.460218, 0.068041)",
        "(-0.280000, 1.462838, 0.071328)",
        "(-0.280000, 1.465226, 0.074772)",
        "(-0.280000, 1.467386, 0.078378)",
        "(-0.280000, 1.469301, 0.082120)",
        "(-0.280000, 1.470958, 0.085969)",
        "(-0.280000, 1.472360, 0.089932)",
        "(-0.280000, 1.473494, 0.093980)",
        "(-0.280000, 1.474354, 0.098082)",
        "(-0.280000, 1.474941, 0.102244)",
        "(-0.280000, 1.475249, 0.106436)",
        "(-0.280000, 1.475278, 0.110627)",
        "(-0.280000, 1.475027, 0.114823)",
        "(-0.280000, 1.474497, 0.118993)",
        "(-0.280000, 1.473694, 0.123106)",
        "(-0.280000, 1.472615, 0.127169)",
        "(-0.280000, 1.471268, 0.131151)",
        "(-0.280000, 1.469676, 0.135018)",
        "(-0.280000, 1.467863, 0.138814)",
        "(-0.280000, 1.465875, 0.142530)",
        "(-0.280000, 1.463741, 0.146174)",
        "(-0.280000, 1.461460, 0.149781)",
        "(-0.280000, 1.459039, 0.153356)",
        "(-0.280000, 1.456469, 0.156909)",
        "(-0.280000, 1.453744, 0.160431)",
        "(-0.280000, 1.450827, 0.163942)",
        "(-0.280000, 1.447703, 0.167421)",
        "(-0.280000, 1.444014, 0.170172)",
        "(-0.280000, 1.439866, 0.172153)",
        "(-0.280000, 1.435595, 0.173853)",
        "(-0.280000, 1.431233, 0.175261)",
        "(-0.280000, 1.426774, 0.176379)",
        "(-0.280000, 1.422251, 0.177198)",
        "(-0.280000, 1.417696, 0.177712)",
        "(-0.280000, 1.413104, 0.177923)",
        "(-0.280000, 1.408508, 0.177827)",
        "(-0.280000, 1.403942, 0.177427)",
        "(-0.280000, 1.399400, 0.176722)",
        "(-0.280000, 1.394914, 0.175716)",
        "(-0.280000, 1.390519, 0.174418)",
        "(-0.280000, 1.386206, 0.172825)",
        "(-0.280000, 1.382009, 0.170949)",
        "(-0.280000, 1.377959, 0.168804)",
        "(-0.280000, 1.374048, 0.166388)",
        "(-0.280000, 1.370308, 0.163716)",
        "(-0.280000, 1.366764, 0.160810)",
        "(-0.280000, 1.363410, 0.157665)",
        "(-0.280000, 1.360274, 0.154303)",
        "(-0.280000, 1.357369, 0.150741)",
        "(-0.280000, 1.354716, 0.147004)",
        "(-0.280000, 1.352309, 0.143087)",
        "(-0.280000, 1.350169, 0.139018)",
        "(-0.280000, 1.348310, 0.134829)",
        "(-0.280000, 1.346729, 0.130513)",
        "(-0.280000, 1.345438, 0.126100)",
        "(-0.280000, 1.344448, 0.121626)",
        "(-0.280000, 1.343755, 0.117081)",
        "(-0.280000, 1.343366, 0.112500)",
        "(-0.280000, 1.343284, 0.107918)",
        "(-0.280000, 1.343506, 0.103326)",
        "(-0.280000, 1.344035, 0.098759)",
        "(-0.280000, 1.344863, 0.094252)",
        "(-0.280000, 1.345993, 0.089796)",
        "(-0.280000, 1.347417, 0.085425)",
        "(-0.280000, 1.350329, 0.081702)",
        "(-0.280000, 1.354314, 0.078699)",
        "(-0.280000, 1.358418, 0.076103)",
        "(-0.280000, 1.362588, 0.073920)",
        "(-0.280000, 1.366814, 0.072134)",
        "(-0.280000, 1.371043, 0.070743)",
        "(-0.280000, 1.375224, 0.069735)",
        "(-0.280000, 1.379344, 0.069082)",
        "(-0.280000, 1.383355, 0.068763)",
        "(-0.280000, 1.387227, 0.068744)",
        "(-0.280000, 1.390923, 0.068988)",
        "(-0.280000, 1.394444, 0.069458)",
        "(-0.280000, 1.397768, 0.070111)",
        "(-0.280000, 1.400873, 0.070904)",
        "(-0.280000, 1.403790, 0.071798)",
        "(-0.280000, 1.406511, 0.072751)",
        "(-0.280000, 1.409045, 0.073725)",
        "(-0.280000, 1.411426, 0.074694)",
        "(-0.280000, 1.413672, 0.075628)",
        "(-0.280000, 1.415805, 0.076504)",
        "(-0.280000, 1.417871, 0.077314)",
        "(-0.280000, 1.419895, 0.078049)",
        "(-0.280000, 1.421905, 0.078707)",
        "(-0.280000, 1.423945, 0.079302)",
        "(-0.280000, 1.426038, 0.079847)",
        "(-0.280000, 1.428202, 0.080361)",
        "(-0.280000, 1.430470, 0.080875)",
        "(-0.280000, 1.432850, 0.081419)",
        "(-0.280000, 1.435340, 0.082026)",
        "(-0.280000, 1.437954, 0.082736)",
        "(-0.280000, 1.440678, 0.083585)",
        "(-0.280000, 1.443485, 0.084607)",
        "(-0.280000, 1.446369, 0.085841)",
        "(-0.280000, 1.449290, 0.087315)",
        "(-0.280000, 1.452210, 0.089054)",
        "(-0.280000, 1.455078, 0.091071)",
        "(-0.280000, 1.457862, 0.093389)",
        "(-0.280000, 1.460505, 0.096004)",
        "(-0.280000, 1.462948, 0.098904)",
        "(-0.280000, 1.465155, 0.102090)",
        "(-0.280000, 1.467069, 0.105533)",
        "(-0.280000, 1.468642, 0.109188)",
        "(-0.280000, 1.469844, 0.113040)",
        "(-0.280000, 1.470637, 0.117033)",
        "(-0.280000, 1.470999, 0.121106)",
        "(-0.280000, 1.470917, 0.125232)",
        "(-0.280000, 1.470387, 0.129345)",
        "(-0.280000, 1.469421, 0.133382)",
        "(-0.280000, 1.468029, 0.137322)",
        "(-0.280000, 1.466244, 0.141111)",
        "(-0.280000, 1.464109, 0.144710)",
        "(-0.280000, 1.461658, 0.148122)",
        "(-0.280000, 1.458946, 0.151333)",
        "(-0.280000, 1.456028, 0.154342)",
        "(-0.280000, 1.452908, 0.157158)",
        "(-0.280000, 1.449607, 0.159761)",
        "(-0.280000, 1.446150, 0.162131)",
        "(-0.280000, 1.442533, 0.164272)",
        "(-0.280000, 1.438781, 0.166167)",
        "(-0.280000, 1.434911, 0.167808)",
        "(-0.280000, 1.430952, 0.169184)",
        "(-0.280000, 1.426899, 0.170297)",
        "(-0.280000, 1.422780, 0.171137)",
        "(-0.280000, 1.418627, 0.171700)",
        "(-0.280000, 1.414433, 0.171986)",
        "(-0.280000, 1.410230, 0.171992)",
        "(-0.280000, 1.406048, 0.171720)",
        "(-0.280000, 1.401881, 0.171168)",
        "(-0.280000, 1.397760, 0.170339)",
        "(-0.280000, 1.393715, 0.169242)",
        "(-0.280000, 1.389740, 0.167874)",
        "(-0.280000, 1.385866, 0.166244)",
        "(-0.280000, 1.382119, 0.164366)",
        "(-0.280000, 1.378503, 0.162241)",
        "(-0.280000, 1.375028, 0.159875)",
        "(-0.280000, 1.371729, 0.157291)",
        "(-0.280000, 1.368599, 0.154485)",
        "(-0.280000, 1.365664, 0.151476)",
        "(-0.280000, 1.362943, 0.148289)",
        "(-0.280000, 1.360433, 0.144917)",
        "(-0.280000, 1.358152, 0.141386)",
        "(-0.280000, 1.356118, 0.137722)",
        "(-0.280000, 1.354327, 0.133919)",
        "(-0.280000, 1.352793, 0.130005)",
        "(-0.280000, 1.351523, 0.125998)",
        "(-0.280000, 1.350526, 0.121928)",
        "(-0.280000, 1.349800, 0.117787)",
        "(-0.280000, 1.349350, 0.113608)",
        "(-0.280000, 1.349181, 0.109421)",
        "(-0.280000, 1.349290, 0.105218)",
        "(-0.280000, 1.349680, 0.101033)",
        "(-0.280000, 1.350345, 0.096895)",
        "(-0.280000, 1.351286, 0.092798)",
        "(-0.280000, 1.352499, 0.088773)",
        "(-0.280000, 1.353972, 0.084850)",
        "(-0.280000, 1.355708, 0.081022)",
        "(-0.280000, 1.357695, 0.077317)",
        "(-0.280000, 1.359917, 0.073764)",
        "(-0.280000, 1.362379, 0.070357)",
        "(-0.280000, 1.365062, 0.067121)",
        "(-0.280000, 1.367945, 0.064080)",
        "(-0.280000, 1.371034, 0.061228)",
        "(-0.280000, 1.374306, 0.058589)",
        "(-0.280000, 1.377735, 0.056181)",
        "(-0.280000, 1.381328, 0.053999)",
        "(-0.280000, 1.385059, 0.052062)",
        "(-0.280000, 1.388898, 0.050382)",
        "(-0.280000, 1.392853, 0.048957)",
        "(-0.280000, 1.396894, 0.047799)",
        "(-0.280000, 1.401003, 0.046913)",
        "(-0.280000, 1.405149, 0.046303)",
        "(-0.280000, 1.409340, 0.045970)",
        "(-0.280000, 1.413543, 0.045917)",
        "(-0.280000, 1.417728, 0.046143)",
        "(-0.280000, 1.421901, 0.046648)",
        "(-0.280000, 1.426031, 0.047430)",
        "(-0.280000, 1.430088, 0.048482)",
        "(-0.280000, 1.434077, 0.049806)",
        "(-0.280000, 1.437970, 0.051392)",
        "(-0.280000, 1.441737, 0.053228)",
        "(-0.280000, 1.445385, 0.055317)",
        "(-0.280000, 1.448885, 0.057644)",
        "(-0.280000, 1.452213, 0.060192)",
        "(-0.280000, 1.455374, 0.062963)",
        "(-0.280000, 1.458343, 0.065939)",
        "(-0.280000, 1.461098, 0.069096)",
        "(-0.280000, 1.463646, 0.072440)",
        "(-0.280000, 1.465965, 0.075946)",
        "(-0.280000, 1.468040, 0.079587)",
        "(-0.280000, 1.469873, 0.083370)",
        "(-0.280000, 1.471450, 0.087267)",
        "(-0.280000, 1.472760, 0.091247)",
        "(-0.280000, 1.473806, 0.095319)",
        "(-0.280000, 1.474577, 0.099442)",
        "(-0.280000, 1.475073, 0.103616)",
        "(-0.280000, 1.475289, 0.107801)",
        "(-0.280000, 1.475227, 0.112004)",
        "(-0.280000, 1.474884, 0.116194)",
        "(-0.280000, 1.474266, 0.120339)",
        "(-0.280000, 1.473370, 0.124446)",
        "(-0.280000, 1.472203, 0.128484)",
        "(-0.280000, 1.470774, 0.132424)",
        "(-0.280000, 1.469081, 0.136271)",
        "(-0.280000, 1.467135, 0.139997)",
        "(-0.280000, 1.464953, 0.143575)",
        "(-0.280000, 1.462530, 0.147010)",
        "(-0.280000, 1.459883, 0.150276)",
        "(-0.280000, 1.457034, 0.153349)",
        "(-0.280000, 1.453978, 0.156235)",
        "(-0.280000, 1.450736, 0.158911)",
        "(-0.280000, 1.447333, 0.161357)",
        "(-0.280000, 1.443765, 0.163579)",
        "(-0.280000, 1.440056, 0.165558)",
        "(-0.280000, 1.436236, 0.167280)",
        "(-0.280000, 1.432297, 0.168750)",
        "(-0.280000, 1.428269, 0.169953)",
        "(-0.280000, 1.424183, 0.170883)",
        "(-0.280000, 1.420031, 0.171541)",
        "(-0.280000, 1.415845, 0.171921)",
        "(-0.280000, 1.411643, 0.172022)",
        "(-0.280000, 1.407456, 0.171843)",
        "(-0.280000, 1.403277, 0.171384)",
        "(-0.280000, 1.399138, 0.170649)",
        "(-0.280000, 1.395070, 0.169642)",
        "(-0.280000, 1.391066, 0.168363)",
        "(-0.280000, 1.387156, 0.166821)",
        "(-0.280000, 1.383368, 0.165027)",
        "(-0.280000, 1.379697, 0.162979)",
        "(-0.280000, 1.376171, 0.160691)",
        "(-0.280000, 1.372815, 0.158181)",
        "(-0.280000, 1.369624, 0.155445)",
        "(-0.280000, 1.366622, 0.152503)",
        "(-0.280000, 1.363830, 0.149377)",
        "(-0.280000, 1.361246, 0.146062)",
        "(-0.280000, 1.358887, 0.142582)",
        "(-0.280000, 1.356772, 0.138964)",
        "(-0.280000, 1.354897, 0.135202)",
        "(-0.280000, 1.353276, 0.131323)",
        "(-0.280000, 1.351921, 0.127358)",
        "(-0.280000, 1.350830, 0.123298)",
        "(-0.280000, 1.350011, 0.119175)",
        "(-0.280000, 1.349470, 0.115019)",
        "(-0.280000, 1.349207, 0.110824)",
        "(-0.280000, 1.349223, 0.106621)",
        "(-0.280000, 1.349519, 0.102427)",
        "(-0.280000, 1.350091, 0.098276)",
        "(-0.280000, 1.350942, 0.094159)",
        "(-0.280000, 1.352064, 0.090108)",
        "(-0.280000, 1.353449, 0.086153)",
        "(-0.280000, 1.355100, 0.082287)",
        "(-0.280000, 1.357004, 0.078539)",
        "(-0.280000, 1.359147, 0.074938)",
        "(-0.280000, 1.361532, 0.071476)",
        "(-0.280000, 1.364142, 0.068181)",
        "(-0.280000, 1.366950, 0.065083)",
        "(-0.280000, 1.369974, 0.062164)",
        "(-0.280000, 1.373186, 0.059452)",
        "(-0.280000, 1.376561, 0.056967)",
        "(-0.280000, 1.380105, 0.054706)",
        "(-0.280000, 1.383791, 0.052685)",
        "(-0.280000, 1.387592, 0.050920)",
        "(-0.280000, 1.391513, 0.049407)",
        "(-0.280000, 1.395527, 0.048158)",
        "(-0.280000, 1.399605, 0.047191)",
        "(-0.280000, 1.403756, 0.046544)",
        "(-0.280000, 1.407943, 0.046263)",
        "(-0.280000, 1.412118, 0.046380)",
        "(-0.280000, 1.416261, 0.046916)",
        "(-0.280000, 1.420313, 0.047879)",
        "(-0.280000, 1.424222, 0.049264)",
        "(-0.280000, 1.427928, 0.051048)",
        "(-0.280000, 1.431410, 0.053216)",
        "(-0.280000, 1.434615, 0.055727)",
        "(-0.280000, 1.437501, 0.058530)",
        "(-0.280000, 1.440061, 0.061592)",
        "(-0.280000, 1.442268, 0.064855)",
        "(-0.280000, 1.444109, 0.068252)",
        "(-0.280000, 1.445598, 0.071751)",
        "(-0.280000, 1.446738, 0.075291)",
        "(-0.280000, 1.447546, 0.078812)",
        "(-0.280000, 1.448053, 0.082291)",
        "(-0.280000, 1.448286, 0.085682)",
        "(-0.280000, 1.448283, 0.088944)",
        "(-0.280000, 1.448082, 0.092075)",
        "(-0.280000, 1.447725, 0.095051)",
        "(-0.280000, 1.447255, 0.097856)",
        "(-0.280000, 1.446708, 0.100510)",
        "(-0.280000, 1.446123, 0.103013)",
        "(-0.280000, 1.445536, 0.105375)",
        "(-0.280000, 1.444970, 0.107631)",
        "(-0.280000, 1.444450, 0.109801)",
        "(-0.280000, 1.443992, 0.111907)",
        "(-0.280000, 1.443601, 0.113996)",
        "(-0.280000, 1.443280, 0.116094)",
        "(-0.280000, 1.443022, 0.118232)",
        "(-0.280000, 1.442812, 0.120434)",
        "(-0.280000, 1.442630, 0.122740)",
        "(-0.280000, 1.442449, 0.125165)",
        "(-0.280000, 1.442239, 0.127719)",
        "(-0.280000, 1.441963, 0.130428)",
        "(-0.280000, 1.441585, 0.133287)",
        "(-0.280000, 1.441067, 0.136283)",
        "(-0.280000, 1.440366, 0.139425)",
        "(-0.280000, 1.439448, 0.142685)",
        "(-0.280000, 1.438280, 0.146029)",
        "(-0.280000, 1.436825, 0.149447)",
        "(-0.280000, 1.435059, 0.152893)",
        "(-0.280000, 1.432969, 0.156317)",
        "(-0.280000, 1.430527, 0.159698)",
        "(-0.280000, 1.427731, 0.162983)",
        "(-0.280000, 1.424590, 0.166118)",
        "(-0.280000, 1.421088, 0.169082)",
        "(-0.280000, 1.417246, 0.171825)",
        "(-0.280000, 1.413089, 0.174298)",
        "(-0.280000, 1.408625, 0.176442)",
        "(-0.280000, 1.403970, 0.177430)",
        "(-0.280000, 1.399441, 0.176730)",
        "(-0.280000, 1.394955, 0.175727)",
        "(-0.280000, 1.390545, 0.174427)",
        "(-0.280000, 1.386232, 0.172836)",
        "(-0.280000, 1.382047, 0.170968)",
        "(-0.280000, 1.377983, 0.168818)",
        "(-0.280000, 1.374072, 0.166403)",
        "(-0.280000, 1.370341, 0.163741)",
        "(-0.280000, 1.366785, 0.160828)",
        "(-0.280000, 1.363431, 0.157685)",
        "(-0.280000, 1.360302, 0.154335)",
        "(-0.280000, 1.357395, 0.150774)",
        "(-0.280000, 1.354731, 0.147027)",
        "(-0.280000, 1.352330, 0.143124)",
        "(-0.280000, 1.350187, 0.139056)",
        "(-0.280000, 1.348320, 0.134856)",
        "(-0.280000, 1.346742, 0.130553)",
        "(-0.280000, 1.345449, 0.126141)",
        "(-0.280000, 1.344462, 0.121652)",
        "(-0.280000, 1.345671, 0.116895)",
        "(-0.280000, 1.347263, 0.112340)",
        "(-0.280000, 1.349186, 0.108033)",
        "(-0.280000, 1.351378, 0.104009)",
        "(-0.280000, 1.353798, 0.100257)",
        "(-0.280000, 1.356385, 0.096792)",
        "(-0.280000, 1.359079, 0.093618)",
        "(-0.280000, 1.361849, 0.090700)",
        "(-0.280000, 1.364643, 0.088028)",
        "(-0.280000, 1.367424, 0.085572)",
        "(-0.280000, 1.370156, 0.083305)",
        "(-0.280000, 1.372833, 0.081175)",
        "(-0.280000, 1.375436, 0.079150)",
        "(-0.280000, 1.377954, 0.077193)",
        "(-0.280000, 1.380407, 0.075256)",
        "(-0.280000, 1.382803, 0.073306)",
        "(-0.280000, 1.385158, 0.071320)",
        "(-0.280000, 1.387514, 0.069260)",
        "(-0.280000, 1.389902, 0.067115)",
        "(-0.280000, 1.392352, 0.064885)",
        "(-0.280000, 1.394922, 0.062557)",
        "(-0.280000, 1.397648, 0.060152)",
        "(-0.280000, 1.400560, 0.057703)",
        "(-0.280000, 1.403714, 0.055229)",
        "(-0.280000, 1.407132, 0.052787)",
        "(-0.280000, 1.410823, 0.050441)",
        "(-0.280000, 1.414820, 0.048244)",
        "(-0.280000, 1.419108, 0.046279)",
        "(-0.280000, 1.423655, 0.044629)",
        "(-0.280000, 1.428452, 0.043363)",
        "(-0.280000, 1.433209, 0.043265)",
        "(-0.280000, 1.437526, 0.044803)",
        "(-0.280000, 1.441744, 0.046630)",
        "(-0.280000, 1.445832, 0.048734)",
        "(-0.280000, 1.449770, 0.051106)",
        "(-0.280000, 1.453530, 0.053727)",
        "(-0.280000, 1.457118, 0.056600)",
        "(-0.280000, 1.460507, 0.059707)",
        "(-0.280000, 1.463672, 0.063021)",
        "(-0.280000, 1.466619, 0.066550)",
        "(-0.280000, 1.469318, 0.070259)",
        "(-0.280000, 1.471763, 0.074135)",
        "(-0.280000, 1.473951, 0.078178)",
        "(-0.280000, 1.475865, 0.082358)",
        "(-0.280000, 1.477491, 0.086643)",
        "(-0.280000, 1.478833, 0.091039)",
        "(-0.280000, 1.479880, 0.095516)",
        "(-0.280000, 1.480623, 0.100038)",
        "(-0.280000, 1.481066, 0.104614)",
        "(-0.280000, 1.481194, 0.109209)",
        "(-0.280000, 1.479115, 0.113654)",
        "(-0.280000, 1.476696, 0.117830)",
        "(-0.280000, 1.474000, 0.121700)",
        "(-0.280000, 1.471093, 0.125242)",
        "(-0.280000, 1.468013, 0.128474)",
        "(-0.280000, 1.464822, 0.131393)",
        "(-0.280000, 1.461580, 0.134005)",
        "(-0.280000, 1.458313, 0.136351)",
        "(-0.280000, 1.455067, 0.138452)",
        "(-0.280000, 1.451874, 0.140343)",
        "(-0.280000, 1.448766, 0.142058)",
        "(-0.280000, 1.445737, 0.143648)",
        "(-0.280000, 1.442800, 0.145150)",
        "(-0.280000, 1.439961, 0.146600)",
        "(-0.280000, 1.437188, 0.148043)",
        "(-0.280000, 1.434469, 0.149508)",
        "(-0.280000, 1.431783, 0.151018)",
        "(-0.280000, 1.429082, 0.152599)",
        "(-0.280000, 1.426335, 0.154259)",
        "(-0.280000, 1.423510, 0.155990)",
        "(-0.280000, 1.420549, 0.157795)",
        "(-0.280000, 1.417421, 0.159646)",
        "(-0.280000, 1.414101, 0.161506)",
        "(-0.280000, 1.410539, 0.163344)",
        "(-0.280000, 1.406724, 0.165102)",
        "(-0.280000, 1.402659, 0.166715)",
        "(-0.280000, 1.398321, 0.168123)",
        "(-0.280000, 1.393740, 0.169250)",
        "(-0.280000, 1.388965, 0.170018)",
        "(-0.280000, 1.384016, 0.170362)",
        "(-0.280000, 1.379324, 0.169566)",
        "(-0.280000, 1.375372, 0.167246)",
        "(-0.280000, 1.371571, 0.164661)",
        "(-0.280000, 1.367951, 0.161827)",
        "(-0.280000, 1.364527, 0.158759)",
        "(-0.280000, 1.361325, 0.155480)",
        "(-0.280000, 1.358339, 0.151985)",
        "(-0.280000, 1.355593, 0.148298)",
        "(-0.280000, 1.353105, 0.144449)",
        "(-0.280000, 1.350873, 0.140430)",
        "(-0.280000, 1.348913, 0.136272)",
        "(-0.280000, 1.347239, 0.132006)",
        "(-0.280000, 1.345848, 0.127624)",
        "(-0.280000, 1.344752, 0.123159)",
        "(-0.280000, 1.343958, 0.118645)",
        "(-0.280000, 1.343465, 0.114075)",
        "(-0.280000, 1.343277, 0.109482)",
        "(-0.280000, 1.343395, 0.104900)",
        "(-0.280000, 1.343819, 0.100322)",
        "(-0.280000, 1.344556, 0.095785)",
        "(-0.280000, 1.347432, 0.091809)",
        "(-0.280000, 1.350591, 0.088161)",
        "(-0.280000, 1.353962, 0.084874)",
        "(-0.280000, 1.357482, 0.081941)",
        "(-0.280000, 1.361113, 0.079343)",
        "(-0.280000, 1.364795, 0.077075)",
        "(-0.280000, 1.368469, 0.075116)",
        "(-0.280000, 1.372118, 0.073424)",
        "(-0.280000, 1.375700, 0.071969)",
        "(-0.280000, 1.379191, 0.070710)",
        "(-0.280000, 1.382565, 0.069609)",
        "(-0.280000, 1.385839, 0.068615)",
        "(-0.280000, 1.389005, 0.067690)",
        "(-0.280000, 1.392066, 0.066798)",
        "(-0.280000, 1.395061, 0.065901)",
        "(-0.280000, 1.398006, 0.064971)",
        "(-0.280000, 1.400927, 0.063992)",
        "(-0.280000, 1.403877, 0.062945)",
        "(-0.280000, 1.406886, 0.061830)",
        "(-0.280000, 1.409986, 0.060659)",
        "(-0.280000, 1.413233, 0.059441)",
        "(-0.280000, 1.416652, 0.058209)",
        "(-0.280000, 1.420262, 0.057004)",
        "(-0.280000, 1.424106, 0.055867)",
        "(-0.280000, 1.428182, 0.054855)",
        "(-0.280000, 1.432478, 0.054034)",
        "(-0.280000, 1.437003, 0.053464)",
        "(-0.280000, 1.441714, 0.053216)",
        "(-0.280000, 1.446558, 0.053342)",
        "(-0.280000, 1.451551, 0.053839)",
        "(-0.280000, 1.455933, 0.055608)",
        "(-0.280000, 1.459381, 0.058628)",
        "(-0.280000, 1.462629, 0.061880)",
        "(-0.280000, 1.465654, 0.065342)",
        "(-0.280000, 1.468442, 0.068997)",
        "(-0.280000, 1.470972, 0.072819)",
        "(-0.280000, 1.473250, 0.076812)",
        "(-0.280000, 1.475256, 0.080948)",
        "(-0.280000, 1.476978, 0.085195)",
        "(-0.280000, 1.478418, 0.089561)",
        "(-0.280000, 1.479563, 0.094013)",
        "(-0.280000, 1.480408, 0.098518)",
        "(-0.280000, 1.480952, 0.103083)",
        "(-0.280000, 1.481192, 0.107674)",
        "(-0.280000, 1.481125, 0.112256)",
        "(-0.280000, 1.480752, 0.116838)",
        "(-0.280000, 1.480076, 0.121385)",
        "(-0.280000, 1.479101, 0.125864)",
        "(-0.280000, 1.477826, 0.130280)",
        "(-0.280000, 1.476261, 0.134603)",
        "(-0.280000, 1.474416, 0.138798)",
        "(-0.280000, 1.472291, 0.142874)",
        "(-0.280000, 1.469898, 0.146800)",
        "(-0.280000, 1.467257, 0.150546)",
        "(-0.280000, 1.464365, 0.154119)",
        "(-0.280000, 1.461241, 0.157491)",
        "(-0.280000, 1.457909, 0.160639)",
        "(-0.280000, 1.454365, 0.163567)",
        "(-0.280000, 1.450634, 0.166252)",
        "(-0.280000, 1.446732, 0.168683)",
        "(-0.280000, 1.442689, 0.170842)",
        "(-0.280000, 1.438499, 0.172733)",
        "(-0.280000, 1.434192, 0.174341)",
        "(-0.280000, 1.429812, 0.175652)",
        "(-0.280000, 1.425330, 0.176674)",
        "(-0.280000, 1.420789, 0.177396)",
        "(-0.280000, 1.416225, 0.177813)",
        "(-0.280000, 1.411630, 0.177925)",
        "(-0.280000, 1.407037, 0.177731)",
        "(-0.280000, 1.402481, 0.177234)",
        "(-0.280000, 1.397954, 0.176432)",
        "(-0.280000, 1.393491, 0.175331)",
        "(-0.280000, 1.389124, 0.173939)",
        "(-0.280000, 1.384847, 0.172254)",
        "(-0.280000, 1.380691, 0.170289)",
        "(-0.280000, 1.377332, 0.166987)",
        "(-0.280000, 1.374887, 0.162604)",
        "(-0.280000, 1.372836, 0.158198)",
        "(-0.280000, 1.371192, 0.153791)",
        "(-0.280000, 1.369912, 0.149413)",
        "(-0.280000, 1.368952, 0.145132)",
        "(-0.280000, 1.368258, 0.141002)",
        "(-0.280000, 1.367771, 0.137023)",
        "(-0.280000, 1.367438, 0.133220)",
        "(-0.280000, 1.367206, 0.129592)",
        "(-0.280000, 1.367031, 0.126140)",
        "(-0.280000, 1.366871, 0.122820)",
        "(-0.280000, 1.366695, 0.119615)",
        "(-0.280000, 1.366482, 0.116502)",
        "(-0.280000, 1.366217, 0.113423)",
        "(-0.280000, 1.365897, 0.110351)",
        "(-0.280000, 1.365529, 0.107256)",
        "(-0.280000, 1.365127, 0.104084)",
        "(-0.280000, 1.364715, 0.100811)",
        "(-0.280000, 1.364324, 0.097423)",
        "(-0.280000, 1.363990, 0.093878)",
        "(-0.280000, 1.363755, 0.090175)",
        "(-0.280000, 1.363664, 0.086322)",
        "(-0.280000, 1.363762, 0.082301)",
        "(-0.280000, 1.364097, 0.078139)",
        "(-0.280000, 1.364710, 0.073871)",
        "(-0.280000, 1.365645, 0.069506)",
        "(-0.280000, 1.366938, 0.065096)",
        "(-0.280000, 1.368613, 0.060702)",
        "(-0.280000, 1.370701, 0.056352)",
        "(-0.280000, 1.373211, 0.052117)",
        "(-0.280000, 1.377068, 0.049643)",
        "(-0.280000, 1.381098, 0.047431)",
        "(-0.280000, 1.385267, 0.045493)",
        "(-0.280000, 1.389555, 0.043837)",
        "(-0.280000, 1.393931, 0.042475)",
        "(-0.280000, 1.398401, 0.041403)",
        "(-0.280000, 1.402933, 0.040631)",
        "(-0.280000, 1.407493, 0.040164)",
        "(-0.280000, 1.412087, 0.040000)",
        "(-0.280000, 1.416682, 0.040143)",
        "(-0.280000, 1.421243, 0.040590)",
        "(-0.280000, 1.425778, 0.041342)",
        "(-0.280000, 1.430253, 0.042394)",
        "(-0.280000, 1.434635, 0.043738)",
        "(-0.280000, 1.438931, 0.045375)",
        "(-0.280000, 1.443108, 0.047294)",
        "(-0.280000, 1.447136, 0.049481)",
        "(-0.280000, 1.451021, 0.051938)",
        "(-0.280000, 1.454734, 0.054648)",
        "(-0.280000, 1.457318, 0.058614)",
        "(-0.280000, 1.458974, 0.063291)",
        "(-0.280000, 1.460176, 0.067991)",
        "(-0.280000, 1.460950, 0.072639)",
        "(-0.280000, 1.461289, 0.077241)",
        "(-0.280000, 1.461169, 0.081760)",
        "(-0.280000, 1.460586, 0.086147)",
        "(-0.280000, 1.459537, 0.090386)",
        "(-0.280000, 1.458041, 0.094413)",
        "(-0.280000, 1.456128, 0.098180)",
        "(-0.280000, 1.453846, 0.101630)",
        "(-0.280000, 1.451233, 0.104744)",
        "(-0.280000, 1.448357, 0.107478)",
        "(-0.280000, 1.445297, 0.109802)",
        "(-0.280000, 1.442104, 0.111720)",
        "(-0.280000, 1.438864, 0.113225)",
        "(-0.280000, 1.435658, 0.114328)",
        "(-0.280000, 1.432538, 0.115062)",
        "(-0.280000, 1.429577, 0.115460)",
        "(-0.280000, 1.426839, 0.115571)",
        "(-0.280000, 1.424353, 0.115451)",
        "(-0.280000, 1.422163, 0.115162)",
        "(-0.280000, 1.420296, 0.114774)",
        "(-0.280000, 1.418749, 0.114352)",
        "(-0.280000, 1.417523, 0.113967)",
        "(-0.280000, 1.416605, 0.113686)",
        "(-0.280000, 1.415957, 0.113566)",
        "(-0.280000, 1.415544, 0.113663)",
        "(-0.280000, 1.415313, 0.114018)",
        "(-0.280000, 1.415206, 0.114667)",
        "(-0.280000, 1.415160, 0.115629)",
        "(-0.280000, 1.415108, 0.116908)",
        "(-0.280000, 1.414982, 0.118505)",
        "(-0.280000, 1.414716, 0.120399)",
        "(-0.280000, 1.414246, 0.122558)",
        "(-0.280000, 1.413521, 0.124930)",
        "(-0.280000, 1.412488, 0.127477)",
        "(-0.280000, 1.411111, 0.130129)",
        "(-0.280000, 1.409371, 0.132808)",
        "(-0.280000, 1.407243, 0.135460)",
        "(-0.280000, 1.404731, 0.138000)",
        "(-0.280000, 1.401855, 0.140349)",
        "(-0.280000, 1.398623, 0.142450)",
        "(-0.280000, 1.395078, 0.144231)",
        "(-0.280000, 1.391276, 0.145633)",
        "(-0.280000, 1.387245, 0.146617)",
        "(-0.280000, 1.383053, 0.147144)",
        "(-0.280000, 1.378770, 0.147189)",
        "(-0.280000, 1.374427, 0.146744)",
        "(-0.280000, 1.370088, 0.145807)",
        "(-0.280000, 1.365807, 0.144396)",
        "(-0.280000, 1.361591, 0.142522)",
        "(-0.280000, 1.357467, 0.140214)",
        "(-0.280000, 1.353447, 0.137510)",
        "(-0.280000, 1.349498, 0.134413)",
        "(-0.280000, 1.346748, 0.130571)",
        "(-0.280000, 1.345457, 0.126173)",
        "(-0.280000, 1.344459, 0.121686)",
        "(-0.280000, 1.343762, 0.117142)",
        "(-0.280000, 1.343369, 0.112561)",
        "(-0.280000, 1.343283, 0.107979)",
        "(-0.280000, 1.343501, 0.103387)",
        "(-0.280000, 1.344024, 0.098830)",
        "(-0.280000, 1.344848, 0.094322)",
        "(-0.280000, 1.345973, 0.089865)",
        "(-0.280000, 1.347393, 0.085492)",
        "(-0.280000, 1.349095, 0.081237)",
        "(-0.280000, 1.351083, 0.077092)",
        "(-0.280000, 1.353342, 0.073088)",
        "(-0.280000, 1.355855, 0.069255)",
        "(-0.280000, 1.358626, 0.065587)",
        "(-0.280000, 1.361635, 0.062111)",
        "(-0.280000, 1.364858, 0.058854)",
        "(-0.280000, 1.368302, 0.055808)",
        "(-0.280000, 1.371941, 0.052999)",
        "(-0.280000, 1.375747, 0.050446)",
        "(-0.280000, 1.379727, 0.048145)",
        "(-0.280000, 1.383851, 0.046114)",
        "(-0.280000, 1.388088, 0.044367)",
        "(-0.280000, 1.392445, 0.042902)",
        "(-0.280000, 1.396891, 0.041730)",
        "(-0.280000, 1.401390, 0.040859)",
        "(-0.280000, 1.405952, 0.040287)",
        "(-0.280000, 1.410541, 0.040021)",
        "(-0.280000, 1.415138, 0.040061)",
        "(-0.280000, 1.419708, 0.040406)",
        "(-0.280000, 1.424259, 0.041056)",
        "(-0.280000, 1.428757, 0.042007)",
        "(-0.280000, 1.433167, 0.043252)",
        "(-0.280000, 1.437499, 0.044792)",
        "(-0.280000, 1.441718, 0.046618)",
        "(-0.280000, 1.445794, 0.048713)",
        "(-0.280000, 1.449733, 0.051083)",
        "(-0.280000, 1.453506, 0.053709)",
        "(-0.280000, 1.457085, 0.056572)",
        "(-0.280000, 1.460476, 0.059676)",
        "(-0.280000, 1.463652, 0.062999)",
        "(-0.280000, 1.466592, 0.066516)",
        "(-0.280000, 1.469299, 0.070231)",
        "(-0.280000, 1.471753, 0.074119)",
        "(-0.280000, 1.472818, 0.078707)",
        "(-0.280000, 1.472531, 0.083718)",
        "(-0.280000, 1.471900, 0.088537)",
        "(-0.280000, 1.470908, 0.093143)",
        "(-0.280000, 1.469527, 0.097546)",
        "(-0.280000, 1.467751, 0.101703)",
        "(-0.280000, 1.465591, 0.105566)",
        "(-0.280000, 1.463055, 0.109120)",
        "(-0.280000, 1.460180, 0.112313)",
        "(-0.280000, 1.457014, 0.115110)",
        "(-0.280000, 1.453621, 0.117477)",
        "(-0.280000, 1.450044, 0.119409)",
        "(-0.280000, 1.446364, 0.120890)",
        "(-0.280000, 1.442662, 0.121923)",
        "(-0.280000, 1.438988, 0.122530)",
        "(-0.280000, 1.435421, 0.122735)",
        "(-0.280000, 1.432034, 0.122579)",
        "(-0.280000, 1.428863, 0.122112)",
        "(-0.280000, 1.425964, 0.121391)",
        "(-0.280000, 1.423377, 0.120485)",
        "(-0.280000, 1.421111, 0.119458)",
        "(-0.280000, 1.419181, 0.118383)",
        "(-0.280000, 1.417588, 0.117333)",
        "(-0.280000, 1.416305, 0.116371)",
        "(-0.280000, 1.415309, 0.115562)",
        "(-0.280000, 1.414559, 0.114962)",
        "(-0.280000, 1.414001, 0.114612)",
        "(-0.280000, 1.413581, 0.114549)",
        "(-0.280000, 1.413236, 0.114795)",
        "(-0.280000, 1.412897, 0.115359)",
        "(-0.280000, 1.412500, 0.116236)",
        "(-0.280000, 1.411981, 0.117406)",
        "(-0.280000, 1.411275, 0.118845)",
        "(-0.280000, 1.410330, 0.120507)",
        "(-0.280000, 1.409098, 0.122341)",
        "(-0.280000, 1.407550, 0.124280)",
        "(-0.280000, 1.405652, 0.126267)",
        "(-0.280000, 1.403395, 0.128225)",
        "(-0.280000, 1.400790, 0.130076)",
        "(-0.280000, 1.397835, 0.131757)",
        "(-0.280000, 1.394564, 0.133193)",
        "(-0.280000, 1.391026, 0.134318)",
        "(-0.280000, 1.387247, 0.135081)",
        "(-0.280000, 1.383295, 0.135431)",
        "(-0.280000, 1.379244, 0.135334)",
        "(-0.280000, 1.375134, 0.134764)",
        "(-0.280000, 1.371042, 0.133709)",
        "(-0.280000, 1.367044, 0.132174)",
        "(-0.280000, 1.363170, 0.130161)",
        "(-0.280000, 1.359481, 0.127691)",
        "(-0.280000, 1.356021, 0.124803)",
        "(-0.280000, 1.352791, 0.121507)",
        "(-0.280000, 1.349807, 0.117843)",
        "(-0.280000, 1.347066, 0.113849)",
        "(-0.280000, 1.344535, 0.109515)",
        "(-0.280000, 1.343394, 0.104929)",
        "(-0.280000, 1.343814, 0.100366)",
        "(-0.280000, 1.344539, 0.095826)",
        "(-0.280000, 1.345564, 0.091345)",
        "(-0.280000, 1.346886, 0.086942)",
        "(-0.280000, 1.348493, 0.082650)",
        "(-0.280000, 1.350388, 0.078461)",
        "(-0.280000, 1.352558, 0.074408)",
        "(-0.280000, 1.354985, 0.070521)",
        "(-0.280000, 1.357673, 0.066791)",
        "(-0.280000, 1.360604, 0.063250)",
        "(-0.280000, 1.363754, 0.059921)",
        "(-0.280000, 1.367129, 0.056800)",
        "(-0.280000, 1.370705, 0.053910)",
        "(-0.280000, 1.374453, 0.051273)",
        "(-0.280000, 1.378381, 0.048884)",
        "(-0.280000, 1.382459, 0.046762)",
        "(-0.280000, 1.386656, 0.044921)",
        "(-0.280000, 1.390979, 0.043359)",
        "(-0.280000, 1.395397, 0.042088)",
        "(-0.280000, 1.399876, 0.041117)",
        "(-0.280000, 1.404424, 0.040444)",
        "(-0.280000, 1.409006, 0.040076)",
        "(-0.280000, 1.413589, 0.040013)",
        "(-0.280000, 1.418180, 0.040256)",
        "(-0.280000, 1.422744, 0.040805)",
        "(-0.280000, 1.427248, 0.041653)",
        "(-0.280000, 1.431699, 0.042802)",
        "(-0.280000, 1.436064, 0.044246)",
        "(-0.280000, 1.440322, 0.045977)",
        "(-0.280000, 1.444444, 0.047981)",
        "(-0.280000, 1.448426, 0.050257)",
        "(-0.280000, 1.452257, 0.052798)",
        "(-0.280000, 1.455899, 0.055580)",
        "(-0.280000, 1.459359, 0.058607)",
        "(-0.280000, 1.462609, 0.061858)",
        "(-0.280000, 1.465627, 0.065308)",
        "(-0.280000, 1.468417, 0.068962)",
        "(-0.280000, 1.470957, 0.072793)",
        "(-0.280000, 1.473230, 0.076773)",
        "(-0.280000, 1.475239, 0.080908)",
        "(-0.280000, 1.476968, 0.085168)",
        "(-0.280000, 1.478405, 0.089519)",
        "(-0.280000, 1.479554, 0.093971)",
        "(-0.280000, 1.480403, 0.098489)",
        "(-0.280000, 1.479703, 0.103147)",
        "(-0.280000, 1.477591, 0.107700)",
        "(-0.280000, 1.475229, 0.111947)",
        "(-0.280000, 1.472628, 0.115866)",
        "(-0.280000, 1.469835, 0.119473)",
        "(-0.280000, 1.466934, 0.122763)",
        "(-0.280000, 1.463998, 0.125750)",
        "(-0.280000, 1.461064, 0.128481)",
        "(-0.280000, 1.458181, 0.130984)",
        "(-0.280000, 1.455381, 0.133301)",
        "(-0.280000, 1.452689, 0.135471)",
        "(-0.280000, 1.450096, 0.137550)",
        "(-0.280000, 1.447605, 0.139574)",
        "(-0.280000, 1.445211, 0.141575)",
        "(-0.280000, 1.442875, 0.143597)",
        "(-0.280000, 1.440576, 0.145660)",
        "(-0.280000, 1.438287, 0.147775)",
        "(-0.280000, 1.435955, 0.149964)",
        "(-0.280000, 1.433548, 0.152219)",
        "(-0.280000, 1.431035, 0.154525)",
        "(-0.280000, 1.428362, 0.156877)",
        "(-0.280000, 1.425503, 0.159242)",
        "(-0.280000, 1.422438, 0.161578)",
        "(-0.280000, 1.419125, 0.163860)",
        "(-0.280000, 1.415560, 0.166033)",
        "(-0.280000, 1.411746, 0.168043)",
        "(-0.280000, 1.407663, 0.169849)",
        "(-0.280000, 1.403334, 0.171392)",
        "(-0.280000, 1.398794, 0.172617)",
        "(-0.280000, 1.394047, 0.173482)",
        "(-0.280000, 1.389145, 0.173937)",
        "(-0.280000, 1.384877, 0.172268)",
        "(-0.280000, 1.380721, 0.170304)",
        "(-0.280000, 1.376704, 0.168068)",
        "(-0.280000, 1.372845, 0.165569)",
        "(-0.280000, 1.369173, 0.162828)",
        "(-0.280000, 1.365680, 0.159839)",
        "(-0.280000, 1.362394, 0.156624)",
        "(-0.280000, 1.359338, 0.153208)",
        "(-0.280000, 1.356508, 0.149585)",
        "(-0.280000, 1.353926, 0.145782)",
        "(-0.280000, 1.351609, 0.141827)",
        "(-0.280000, 1.349555, 0.137715)",
        "(-0.280000, 1.347778, 0.133475)",
        "(-0.280000, 1.346293, 0.129139)",
        "(-0.280000, 1.345095, 0.124701)",
        "(-0.280000, 1.344196, 0.120193)",
        "(-0.280000, 1.343600, 0.115648)",
        "(-0.280000, 1.343307, 0.111060)",
        "(-0.280000, 1.343320, 0.106474)",
        "(-0.280000, 1.345014, 0.102043)",
        "(-0.280000, 1.347827, 0.097956)",
        "(-0.280000, 1.350926, 0.094224)",
        "(-0.280000, 1.354224, 0.090865)",
        "(-0.280000, 1.357697, 0.087867)",
        "(-0.280000, 1.361294, 0.085244)",
        "(-0.280000, 1.364963, 0.083001)",
        "(-0.280000, 1.368684, 0.081115)",
        "(-0.280000, 1.372403, 0.079578)",
        "(-0.280000, 1.376082, 0.078371)",
        "(-0.280000, 1.379674, 0.077468)",
        "(-0.280000, 1.383170, 0.076834)",
        "(-0.280000, 1.386533, 0.076434)",
        "(-0.280000, 1.389737, 0.076232)",
        "(-0.280000, 1.392787, 0.076187)",
        "(-0.280000, 1.395670, 0.076259)",
        "(-0.280000, 1.398380, 0.076408)",
        "(-0.280000, 1.400944, 0.076599)",
        "(-0.280000, 1.403368, 0.076798)",
        "(-0.280000, 1.405667, 0.076977)",
        "(-0.280000, 1.407881, 0.077114)",
        "(-0.280000, 1.410034, 0.077192)",
        "(-0.280000, 1.412149, 0.077201)",
        "(-0.280000, 1.414273, 0.077141)",
        "(-0.280000, 1.416432, 0.077017)",
        "(-0.280000, 1.418650, 0.076842)",
        "(-0.280000, 1.420966, 0.076634)",
        "(-0.280000, 1.423397, 0.076421)",
        "(-0.280000, 1.425953, 0.076234)",
        "(-0.280000, 1.428660, 0.076107)",
        "(-0.280000, 1.431512, 0.076080)",
        "(-0.280000, 1.434498, 0.076190)",
        "(-0.280000, 1.437621, 0.076479)",
        "(-0.280000, 1.440854, 0.076985)",
        "(-0.280000, 1.444167, 0.077744)",
        "(-0.280000, 1.447515, 0.078783)",
        "(-0.280000, 1.450877, 0.080134)",
        "(-0.280000, 1.454195, 0.081812)",
        "(-0.280000, 1.457411, 0.083821)",
        "(-0.280000, 1.460489, 0.086176)",
        "(-0.280000, 1.463368, 0.088864)",
        "(-0.280000, 1.465986, 0.091860)",
        "(-0.280000, 1.468313, 0.095157)",
        "(-0.280000, 1.470294, 0.098714)",
        "(-0.280000, 1.471889, 0.102479)",
        "(-0.280000, 1.473078, 0.106431)",
        "(-0.280000, 1.473836, 0.110508)",
        "(-0.280000, 1.474156, 0.114647)",
        "(-0.280000, 1.474041, 0.118823)",
        "(-0.280000, 1.473505, 0.122978)",
        "(-0.280000, 1.472579, 0.127058)",
        "(-0.280000, 1.471294, 0.131058)",
        "(-0.280000, 1.469698, 0.134947)",
        "(-0.280000, 1.467846, 0.138706)",
        "(-0.280000, 1.465741, 0.142344)",
        "(-0.280000, 1.463398, 0.145835)",
        "(-0.280000, 1.460836, 0.149151)",
        "(-0.280000, 1.458051, 0.152300)",
        "(-0.280000, 1.455062, 0.155255)",
        "(-0.280000, 1.451882, 0.158005)",
        "(-0.280000, 1.448538, 0.160530)",
        "(-0.280000, 1.445022, 0.162834)",
        "(-0.280000, 1.441368, 0.164894)",
        "(-0.280000, 1.437589, 0.166705)",
        "(-0.280000, 1.433686, 0.168266)",
        "(-0.280000, 1.429687, 0.169563)",
        "(-0.280000, 1.425624, 0.170588)",
        "(-0.280000, 1.421489, 0.171342)",
        "(-0.280000, 1.417312, 0.171820)",
        "(-0.280000, 1.413126, 0.172018)",
        "(-0.280000, 1.408923, 0.171937)",
        "(-0.280000, 1.404735, 0.171576)",
        "(-0.280000, 1.400593, 0.170940)",
        "(-0.280000, 1.396490, 0.170026)",
        "(-0.280000, 1.392457, 0.168841)",
        "(-0.280000, 1.388524, 0.167395)",
        "(-0.280000, 1.384684, 0.165685)",
        "(-0.280000, 1.380966, 0.163723)",
        "(-0.280000, 1.377398, 0.161525)",
        "(-0.280000, 1.373973, 0.159087)",
        "(-0.280000, 1.370719, 0.156426)",
        "(-0.280000, 1.367658, 0.153564)",
        "(-0.280000, 1.364786, 0.150495)",
        "(-0.280000, 1.362125, 0.147241)",
        "(-0.280000, 1.359686, 0.143817)",
        "(-0.280000, 1.357487, 0.140249)",
        "(-0.280000, 1.355524, 0.136532)",
        "(-0.280000, 1.353814, 0.132692)",
        "(-0.280000, 1.352367, 0.128759)",
        "(-0.280000, 1.351181, 0.124727)",
        "(-0.280000, 1.350266, 0.120624)",
        "(-0.280000, 1.349629, 0.116482)",
        "(-0.280000, 1.349267, 0.112294)",
        "(-0.280000, 1.349185, 0.108091)",
        "(-0.280000, 1.349382, 0.103905)",
        "(-0.280000, 1.349859, 0.099728)",
        "(-0.280000, 1.350613, 0.095593)",
        "(-0.280000, 1.351637, 0.091529)",
        "(-0.280000, 1.352933, 0.087530)",
        "(-0.280000, 1.354493, 0.083627)",
        "(-0.280000, 1.356304, 0.079847)",
        "(-0.280000, 1.358368, 0.076185)",
        "(-0.280000, 1.360671, 0.072669)",
        "(-0.280000, 1.363196, 0.069324)",
        "(-0.280000, 1.365946, 0.066145)",
        "(-0.280000, 1.368901, 0.063156)",
        "(-0.280000, 1.372039, 0.060378)",
        "(-0.280000, 1.375366, 0.057808)",
        "(-0.280000, 1.378856, 0.055465)",
        "(-0.280000, 1.382494, 0.053360)",
        "(-0.280000, 1.386253, 0.051507)",
        "(-0.280000, 1.390139, 0.049903)",
        "(-0.280000, 1.394123, 0.048562)",
        "(-0.280000, 1.398175, 0.047492)",
        "(-0.280000, 1.402301, 0.046692)",
        "(-0.280000, 1.406472, 0.046168)",
        "(-0.280000, 1.410656, 0.045923)",
        "(-0.280000, 1.414859, 0.045958)",
        "(-0.280000, 1.419051, 0.046273)",
        "(-0.280000, 1.423200, 0.046863)",
        "(-0.280000, 1.427313, 0.047732)",
        "(-0.280000, 1.431359, 0.048872)",
        "(-0.280000, 1.435308, 0.050274)",
        "(-0.280000, 1.439167, 0.051942)",
        "(-0.280000, 1.442906, 0.053862)",
        "(-0.280000, 1.446490, 0.056016)",
        "(-0.280000, 1.449941, 0.058415)",
        "(-0.280000, 1.453225, 0.061039)",
        "(-0.280000, 1.456318, 0.063867)",
        "(-0.280000, 1.459224, 0.066904)",
        "(-0.280000, 1.461922, 0.070128)",
        "(-0.280000, 1.464392, 0.073513)",
        "(-0.280000, 1.466638, 0.077067)",
        "(-0.280000, 1.468642, 0.080762)",
        "(-0.280000, 1.470396, 0.084582)",
        "(-0.280000, 1.471887, 0.088499)",
        "(-0.280000, 1.473118, 0.092518)",
        "(-0.280000, 1.474078, 0.096610)",
        "(-0.280000, 1.474762, 0.100745)",
        "(-0.280000, 1.475171, 0.104929)",
        "(-0.280000, 1.475300, 0.109130)",
        "(-0.280000, 1.475149, 0.113318)",
        "(-0.280000, 1.474720, 0.117500)",
        "(-0.280000, 1.474012, 0.121643)",
        "(-0.280000, 1.473034, 0.125718)",
        "(-0.280000, 1.471782, 0.129731)",
        "(-0.280000, 1.470266, 0.133652)",
        "(-0.280000, 1.468498, 0.137452)",
        "(-0.280000, 1.466475, 0.141137)",
        "(-0.280000, 1.464212, 0.144678)",
        "(-0.280000, 1.461725, 0.148052)",
        "(-0.280000, 1.459011, 0.151262)",
        "(-0.280000, 1.456089, 0.154284)",
        "(-0.280000, 1.452987, 0.157103)",
        "(-0.280000, 1.449724, 0.159757)",
        "(-0.280000, 1.446335, 0.162264)",
        "(-0.280000, 1.442847, 0.164643)",
        "(-0.280000, 1.439241, 0.166926)",
        "(-0.280000, 1.435522, 0.169120)",
        "(-0.280000, 1.431679, 0.171230)",
        "(-0.280000, 1.427708, 0.173246)",
        "(-0.280000, 1.423568, 0.175170)",
        "(-0.280000, 1.419256, 0.176976)",
        "(-0.280000, 1.414745, 0.177882)",
        "(-0.280000, 1.410148, 0.177896)",
        "(-0.280000, 1.405560, 0.177604)",
        "(-0.280000, 1.401015, 0.177009)",
        "(-0.280000, 1.396507, 0.176110)",
        "(-0.280000, 1.392069, 0.174912)",
        "(-0.280000, 1.387733, 0.173427)",
        "(-0.280000, 1.383493, 0.171651)",
        "(-0.280000, 1.379380, 0.169596)",
        "(-0.280000, 1.375426, 0.167280)",
        "(-0.280000, 1.371622, 0.164698)",
        "(-0.280000, 1.367999, 0.161868)",
        "(-0.280000, 1.364583, 0.158813)",
        "(-0.280000, 1.361368, 0.155527)",
        "(-0.280000, 1.358379, 0.152034)",
        "(-0.280000, 1.355637, 0.148362)",
        "(-0.280000, 1.353138, 0.144503)",
        "(-0.280000, 1.350902, 0.140487)",
        "(-0.280000, 1.348943, 0.136343)",
        "(-0.280000, 1.347260, 0.132065)",
        "(-0.280000, 1.345865, 0.127685)",
        "(-0.280000, 1.344765, 0.123221)",
        "(-0.280000, 1.343967, 0.118708)",
        "(-0.280000, 1.343470, 0.114138)",
        "(-0.280000, 1.343278, 0.109545)",
        "(-0.280000, 1.343391, 0.104974)",
        "(-0.280000, 1.343810, 0.100396)",
        "(-0.280000, 1.344533, 0.095856)",
        "(-0.280000, 1.345553, 0.091388)",
        "(-0.280000, 1.346872, 0.086984)",
        "(-0.280000, 1.348482, 0.082678)",
        "(-0.280000, 1.350368, 0.078501)",
        "(-0.280000, 1.352535, 0.074447)",
        "(-0.280000, 1.354968, 0.070546)",
        "(-0.280000, 1.357646, 0.066827)",
        "(-0.280000, 1.360574, 0.063283)",
        "(-0.280000, 1.363733, 0.059942)",
        "(-0.280000, 1.367958, 0.057824)",
        "(-0.280000, 1.372845, 0.056817)",
        "(-0.280000, 1.377665, 0.056227)",
        "(-0.280000, 1.382372, 0.056047)",
        "(-0.280000, 1.386980, 0.056293)",
        "(-0.280000, 1.391448, 0.056984)",
        "(-0.280000, 1.395726, 0.058119)",
        "(-0.280000, 1.399798, 0.059695)",
        "(-0.280000, 1.403603, 0.061689)",
        "(-0.280000, 1.407098, 0.064063)",
        "(-0.280000, 1.410232, 0.066764)",
        "(-0.280000, 1.412990, 0.069750)",
        "(-0.280000, 1.415337, 0.072949)",
        "(-0.280000, 1.417255, 0.076279)",
        "(-0.280000, 1.418754, 0.079688)",
        "(-0.280000, 1.419836, 0.083093)",
        "(-0.280000, 1.420525, 0.086413)",
        "(-0.280000, 1.420858, 0.089601)",
        "(-0.280000, 1.420878, 0.092588)",
        "(-0.280000, 1.420641, 0.095318)",
        "(-0.280000, 1.420208, 0.097769)",
        "(-0.280000, 1.419644, 0.099905)",
        "(-0.280000, 1.419022, 0.101708)",
        "(-0.280000, 1.418408, 0.103189)",
        "(-0.280000, 1.417871, 0.104356)",
        "(-0.280000, 1.417476, 0.105232)",
        "(-0.280000, 1.417275, 0.105859)",
        "(-0.280000, 1.417319, 0.106281)",
        "(-0.280000, 1.417642, 0.106555)",
        "(-0.280000, 1.418272, 0.106743)",
        "(-0.280000, 1.419220, 0.106910)",
        "(-0.280000, 1.420482, 0.107124)",
        "(-0.280000, 1.422051, 0.107451)",
        "(-0.280000, 1.423896, 0.107955)",
        "(-0.280000, 1.425978, 0.108694)",
        "(-0.280000, 1.428239, 0.109714)",
        "(-0.280000, 1.430635, 0.111061)",
        "(-0.280000, 1.433091, 0.112762)",
        "(-0.280000, 1.435529, 0.114828)",
        "(-0.280000, 1.437890, 0.117274)",
        "(-0.280000, 1.440092, 0.120088)",
        "(-0.280000, 1.442057, 0.123238)",
        "(-0.280000, 1.443732, 0.126709)",
        "(-0.280000, 1.445051, 0.130452)",
        "(-0.280000, 1.445960, 0.134401)",
        "(-0.280000, 1.446426, 0.138524)",
        "(-0.280000, 1.446417, 0.142749)",
        "(-0.280000, 1.445921, 0.147003)",
        "(-0.280000, 1.444929, 0.151255)",
        "(-0.280000, 1.443451, 0.155441)",
        "(-0.280000, 1.441509, 0.159508)",
        "(-0.280000, 1.439116, 0.163453)",
        "(-0.280000, 1.436314, 0.167248)",
        "(-0.280000, 1.433121, 0.170886)",
        "(-0.280000, 1.429535, 0.174356)",
        "(-0.280000, 1.425392, 0.176662)",
        "(-0.280000, 1.420867, 0.177386)",
        "(-0.280000, 1.416289, 0.177809)",
        "(-0.280000, 1.411694, 0.177926)",
        "(-0.280000, 1.407100, 0.177736)",
        "(-0.280000, 1.402544, 0.177243)",
        "(-0.280000, 1.398017, 0.176445)",
        "(-0.280000, 1.393552, 0.175348)",
        "(-0.280000, 1.389184, 0.173960)",
        "(-0.280000, 1.384905, 0.172280)",
        "(-0.280000, 1.380748, 0.170318)",
        "(-0.280000, 1.376742, 0.168091)",
        "(-0.280000, 1.372882, 0.165595)",
        "(-0.280000, 1.369197, 0.162847)",
        "(-0.280000, 1.365713, 0.159869)",
        "(-0.280000, 1.362425, 0.156656)",
        "(-0.280000, 1.359358, 0.153231)",
        "(-0.280000, 1.356535, 0.149621)",
        "(-0.280000, 1.353950, 0.145820)",
        "(-0.280000, 1.351624, 0.141854)",
        "(-0.280000, 1.349573, 0.137756)",
        "(-0.280000, 1.347794, 0.133517)",
        "(-0.280000, 1.346302, 0.129169)",
        "(-0.280000, 1.345105, 0.124744)",
        "(-0.280000, 1.344203, 0.120237)",
        "(-0.280000, 1.343603, 0.115679)",
        "(-0.280000, 1.343309, 0.111105)",
        "(-0.280000, 1.343319, 0.106508)",
        "(-0.280000, 1.343636, 0.101922)",
        "(-0.280000, 1.344258, 0.097367)",
        "(-0.280000, 1.345178, 0.092877)",
        "(-0.280000, 1.346399, 0.088445)",
        "(-0.280000, 1.347912, 0.084104)",
        "(-0.280000, 1.349705, 0.079886)",
        "(-0.280000, 1.351781, 0.075785)",
        "(-0.280000, 1.354126, 0.071831)",
        "(-0.280000, 1.356721, 0.068053)",
        "(-0.280000, 1.360021, 0.064827)",
        "(-0.280000, 1.363944, 0.062283)",
        "(-0.280000, 1.367855, 0.059955)",
        "(-0.280000, 1.371771, 0.057805)",
        "(-0.280000, 1.375680, 0.055820)",
        "(-0.280000, 1.379577, 0.053991)",
        "(-0.280000, 1.383496, 0.052300)",
        "(-0.280000, 1.387439, 0.050754)",
        "(-0.280000, 1.391408, 0.049373)",
        "(-0.280000, 1.395440, 0.048174)",
        "(-0.280000, 1.399529, 0.047198)",
        "(-0.280000, 1.403659, 0.046490)",
        "(-0.280000, 1.407840, 0.046057)",
        "(-0.280000, 1.412041, 0.045904)",
        "(-0.280000, 1.416230, 0.046030)",
        "(-0.280000, 1.420414, 0.046436)",
        "(-0.280000, 1.424562, 0.047119)",
        "(-0.280000, 1.428655, 0.048078)",
        "(-0.280000, 1.432662, 0.049302)",
        "(-0.280000, 1.436592, 0.050795)",
        "(-0.280000, 1.440413, 0.052547)",
        "(-0.280000, 1.444098, 0.054543)",
        "(-0.280000, 1.447653, 0.056786)",
        "(-0.280000, 1.451051, 0.059262)",
        "(-0.280000, 1.454259, 0.061943)",
        "(-0.280000, 1.457298, 0.064847)",
        "(-0.280000, 1.460137, 0.067947)",
        "(-0.280000, 1.462756, 0.071219)",
        "(-0.280000, 1.465158, 0.074668)",
        "(-0.280000, 1.467326, 0.078270)",
        "(-0.280000, 1.469243, 0.081996)",
        "(-0.280000, 1.470913, 0.085854)",
        "(-0.280000, 1.472322, 0.089814)",
        "(-0.280000, 1.473461, 0.093847)",
        "(-0.280000, 1.474332, 0.097959)",
        "(-0.280000, 1.474928, 0.102121)",
        "(-0.280000, 1.475244, 0.106300)",
        "(-0.280000, 1.475281, 0.110503)",
        "(-0.280000, 1.475039, 0.114700)",
        "(-0.280000, 1.474519, 0.118858)",
        "(-0.280000, 1.473721, 0.122985)",
        "(-0.280000, 1.472651, 0.127050)",
        "(-0.280000, 1.471312, 0.131035)",
        "(-0.280000, 1.469715, 0.134910)",
        "(-0.280000, 1.467859, 0.138681)",
        "(-0.280000, 1.465755, 0.142321)",
        "(-0.280000, 1.463422, 0.145801)",
        "(-0.280000, 1.460854, 0.149129)",
        "(-0.280000, 1.458070, 0.152279)",
        "(-0.280000, 1.455092, 0.155227)",
        "(-0.280000, 1.451914, 0.157980)",
        "(-0.280000, 1.448561, 0.160514)",
        "(-0.280000, 1.445057, 0.162813)",
        "(-0.280000, 1.441396, 0.164879)",
        "(-0.280000, 1.437606, 0.166697)",
        "(-0.280000, 1.433715, 0.168255)",
        "(-0.280000, 1.429718, 0.169554)",
        "(-0.280000, 1.425642, 0.170584)",
        "(-0.280000, 1.421520, 0.171338)",
        "(-0.280000, 1.417344, 0.171818)",
        "(-0.280000, 1.413145, 0.172018)",
        "(-0.280000, 1.408954, 0.171947)",
        "(-0.280000, 1.404759, 0.171646)",
        "(-0.280000, 1.400572, 0.171152)",
        "(-0.280000, 1.396402, 0.170495)",
        "(-0.280000, 1.392210, 0.169689)",
        "(-0.280000, 1.387998, 0.168740)",
        "(-0.280000, 1.383753, 0.167645)",
        "(-0.280000, 1.379479, 0.166394)",
        "(-0.280000, 1.375145, 0.164960)",
        "(-0.280000, 1.370766, 0.163322)",
        "(-0.280000, 1.366858, 0.160892)",
        "(-0.280000, 1.363499, 0.157754)",
        "(-0.280000, 1.360357, 0.154398)",
        "(-0.280000, 1.357454, 0.150852)",
        "(-0.280000, 1.354785, 0.147109)",
        "(-0.280000, 1.352371, 0.143196)",
        "(-0.280000, 1.350230, 0.139144)",
        "(-0.280000, 1.348357, 0.134946)",
        "(-0.280000, 1.346768, 0.130632)",
        "(-0.280000, 1.345473, 0.126236)",
        "(-0.280000, 1.344471, 0.121749)",
        "(-0.280000, 1.343770, 0.117206)",
        "(-0.280000, 1.343374, 0.112640)",
        "(-0.280000, 1.343282, 0.108044)",
        "(-0.280000, 1.343496, 0.103451)",
        "(-0.280000, 1.344014, 0.098898)",
        "(-0.280000, 1.344836, 0.094375)",
        "(-0.280000, 1.345955, 0.089927)",
        "(-0.280000, 1.347366, 0.085566)",
        "(-0.280000, 1.349069, 0.081296)",
        "(-0.280000, 1.351053, 0.077149)",
        "(-0.280000, 1.353308, 0.073143)",
        "(-0.280000, 1.355818, 0.069308)",
        "(-0.280000, 1.358585, 0.065637)",
        "(-0.280000, 1.361591, 0.062159)",
        "(-0.280000, 1.364811, 0.058898)",
        "(-0.280000, 1.368252, 0.055850)",
        "(-0.280000, 1.371888, 0.053037)",
        "(-0.280000, 1.375692, 0.050480)",
        "(-0.280000, 1.379670, 0.048176)",
        "(-0.280000, 1.383792, 0.046141)",
        "(-0.280000, 1.388027, 0.044390)",
        "(-0.280000, 1.392383, 0.042920)",
        "(-0.280000, 1.396827, 0.041744)",
        "(-0.280000, 1.401326, 0.040869)",
        "(-0.280000, 1.405887, 0.040293)",
        "(-0.280000, 1.410476, 0.040023)",
        "(-0.280000, 1.415005, 0.041373)",
        "(-0.280000, 1.419256, 0.043987)",
        "(-0.280000, 1.423172, 0.046858)",
        "(-0.280000, 1.426727, 0.049943)",
        "(-0.280000, 1.429934, 0.053225)",
        "(-0.280000, 1.432773, 0.056653)",
        "(-0.280000, 1.435239, 0.060177)",
        "(-0.280000, 1.437351, 0.063774)",
        "(-0.280000, 1.439113, 0.067392)",
        "(-0.280000, 1.440545, 0.070989)",
        "(-0.280000, 1.441668, 0.074519)",
        "(-0.280000, 1.442517, 0.077969)",
        "(-0.280000, 1.443123, 0.081301)",
        "(-0.280000, 1.443522, 0.084486)",
        "(-0.280000, 1.443755, 0.087528)",
        "(-0.280000, 1.443861, 0.090410)",
        "(-0.280000, 1.443879, 0.093124)",
        "(-0.280000, 1.443846, 0.095694)",
        "(-0.280000, 1.443797, 0.098126)",
        "(-0.280000, 1.443760, 0.100432)",
        "(-0.280000, 1.443760, 0.102651)",
        "(-0.280000, 1.443816, 0.104804)",
        "(-0.280000, 1.443936, 0.106916)",
        "(-0.280000, 1.444127, 0.109032)",
        "(-0.280000, 1.444385, 0.111179)",
        "(-0.280000, 1.444696, 0.113382)",
        "(-0.280000, 1.445046, 0.115681)",
        "(-0.280000, 1.445408, 0.118094)",
        "(-0.280000, 1.445752, 0.120634)",
        "(-0.280000, 1.446046, 0.123327)",
        "(-0.280000, 1.446250, 0.126173)",
        "(-0.280000, 1.446323, 0.129159)",
        "(-0.280000, 1.446227, 0.132295)",
        "(-0.280000, 1.445921, 0.135552)",
        "(-0.280000, 1.445368, 0.138906)",
        "(-0.280000, 1.444538, 0.142312)",
        "(-0.280000, 1.443397, 0.145750)",
        "(-0.280000, 1.441927, 0.149166)",
        "(-0.280000, 1.440120, 0.152499)",
        "(-0.280000, 1.437959, 0.155717)",
        "(-0.280000, 1.435453, 0.158756)",
        "(-0.280000, 1.432624, 0.161554)",
        "(-0.280000, 1.429477, 0.164079)",
        "(-0.280000, 1.426049, 0.166276)",
        "(-0.280000, 1.422389, 0.168100)",
        "(-0.280000, 1.418528, 0.169529)",
        "(-0.280000, 1.414506, 0.170538)",
        "(-0.280000, 1.410394, 0.171113)",
        "(-0.280000, 1.406219, 0.171257)",
        "(-0.280000, 1.402039, 0.170979)",
        "(-0.280000, 1.397909, 0.170306)",
        "(-0.280000, 1.393837, 0.169271)",
        "(-0.280000, 1.389857, 0.167919)",
        "(-0.280000, 1.385995, 0.166294)",
        "(-0.280000, 1.382261, 0.164368)",
        "(-0.280000, 1.378714, 0.162124)",
        "(-0.280000, 1.375413, 0.159566)",
        "(-0.280000, 1.372384, 0.156688)",
        "(-0.280000, 1.369681, 0.153521)",
        "(-0.280000, 1.367342, 0.150097)",
        "(-0.280000, 1.365401, 0.146469)",
        "(-0.280000, 1.363869, 0.142664)",
        "(-0.280000, 1.362764, 0.138746)",
        "(-0.280000, 1.362087, 0.134780)",
        "(-0.280000, 1.361827, 0.130797)",
        "(-0.280000, 1.361970, 0.126861)",
        "(-0.280000, 1.362488, 0.123032)",
        "(-0.280000, 1.363351, 0.119328)",
        "(-0.280000, 1.364518, 0.115797)",
        "(-0.280000, 1.365943, 0.112478)",
        "(-0.280000, 1.367587, 0.109370)",
        "(-0.280000, 1.369399, 0.106494)",
        "(-0.280000, 1.371326, 0.103862)",
        "(-0.280000, 1.373336, 0.101452)",
        "(-0.280000, 1.375379, 0.099261)",
        "(-0.280000, 1.377414, 0.097273)",
        "(-0.280000, 1.379422, 0.095453)",
        "(-0.280000, 1.381371, 0.093777)",
        "(-0.280000, 1.383239, 0.092217)",
        "(-0.280000, 1.385026, 0.090729)",
        "(-0.280000, 1.386726, 0.089284)",
        "(-0.280000, 1.388339, 0.087853)",
        "(-0.280000, 1.389887, 0.086397)",
        "(-0.280000, 1.391384, 0.084893)",
        "(-0.280000, 1.392854, 0.083320)",
        "(-0.280000, 1.394323, 0.081665)",
        "(-0.280000, 1.395830, 0.079911)",
        "(-0.280000, 1.397407, 0.078059)",
        "(-0.280000, 1.399084, 0.076121)",
        "(-0.280000, 1.400904, 0.074097)",
        "(-0.280000, 1.402896, 0.072012)",
        "(-0.280000, 1.405083, 0.069898)",
        "(-0.280000, 1.407502, 0.067775)",
        "(-0.280000, 1.410167, 0.065684)",
        "(-0.280000, 1.413083, 0.063674)",
        "(-0.280000, 1.416275, 0.061773)",
        "(-0.280000, 1.419733, 0.060032)",
        "(-0.280000, 1.423441, 0.058501)",
        "(-0.280000, 1.427408, 0.057212)",
        "(-0.280000, 1.431603, 0.056209)",
        "(-0.280000, 1.435989, 0.055531)",
        "(-0.280000, 1.440565, 0.055204)",
        "(-0.280000, 1.445286, 0.055256)",
        "(-0.280000, 1.450111, 0.055698)",
        "(-0.280000, 1.455062, 0.056519)",
        "(-0.280000, 1.459319, 0.058570)",
        "(-0.280000, 1.462562, 0.061808)",
        "(-0.280000, 1.465592, 0.065266)",
        "(-0.280000, 1.468385, 0.068917)",
        "(-0.280000, 1.470922, 0.072738)",
        "(-0.280000, 1.473199, 0.076715)",
        "(-0.280000, 1.475212, 0.080848)",
        "(-0.280000, 1.476945, 0.085106)",
        "(-0.280000, 1.478387, 0.089457)",
        "(-0.280000, 1.479540, 0.093907)",
        "(-0.280000, 1.480393, 0.098424)",
        "(-0.280000, 1.480943, 0.102974)",
        "(-0.280000, 1.481189, 0.107564)",
        "(-0.280000, 1.481129, 0.112161)",
        "(-0.280000, 1.480765, 0.116730)",
        "(-0.280000, 1.480095, 0.121278)",
        "(-0.280000, 1.479124, 0.125771)",
        "(-0.280000, 1.477860, 0.130177)",
        "(-0.280000, 1.476301, 0.134501)",
        "(-0.280000, 1.474457, 0.138712)",
        "(-0.280000, 1.472344, 0.142779)",
        "(-0.280000, 1.469958, 0.146708)",
        "(-0.280000, 1.467315, 0.150470)",
        "(-0.280000, 1.464436, 0.154036)",
        "(-0.280000, 1.461318, 0.157414)",
        "(-0.280000, 1.457981, 0.160576)",
        "(-0.280000, 1.454452, 0.163500)",
        "(-0.280000, 1.450725, 0.166191)",
        "(-0.280000, 1.446826, 0.168628)",
        "(-0.280000, 1.442775, 0.170800)",
        "(-0.280000, 1.438600, 0.172691)",
        "(-0.280000, 1.434296, 0.174306)",
        "(-0.280000, 1.429894, 0.175630)",
        "(-0.280000, 1.425427, 0.176655)",
        "(-0.280000, 1.420888, 0.177384)",
        "(-0.280000, 1.416310, 0.177808)",
        "(-0.280000, 1.411729, 0.177926)",
        "(-0.280000, 1.407135, 0.177739)",
        "(-0.280000, 1.402565, 0.177246)",
        "(-0.280000, 1.398051, 0.176453)",
        "(-0.280000, 1.393586, 0.175357)",
        "(-0.280000, 1.389204, 0.173967)",
        "(-0.280000, 1.384938, 0.172294)",
        "(-0.280000, 1.380779, 0.170334)",
        "(-0.280000, 1.376760, 0.168102)",
        "(-0.280000, 1.373624, 0.164588)",
        "(-0.280000, 1.371469, 0.160054)",
        "(-0.280000, 1.369710, 0.155524)",
        "(-0.280000, 1.368363, 0.151014)",
        "(-0.280000, 1.367416, 0.146525)",
        "(-0.280000, 1.366858, 0.142108)",
        "(-0.280000, 1.366666, 0.137812)",
        "(-0.280000, 1.366812, 0.133643)",
        "(-0.280000, 1.367264, 0.129644)",
        "(-0.280000, 1.367985, 0.125840)",
        "(-0.280000, 1.368930, 0.122259)",
        "(-0.280000, 1.370063, 0.118891)",
        "(-0.280000, 1.371338, 0.115753)",
        "(-0.280000, 1.372709, 0.112852)",
        "(-0.280000, 1.374143, 0.110159)",
        "(-0.280000, 1.375599, 0.107670)",
        "(-0.280000, 1.377039, 0.105369)",
        "(-0.280000, 1.378445, 0.103217)",
        "(-0.280000, 1.379791, 0.101191)",
        "(-0.280000, 1.381058, 0.099264)",
        "(-0.280000, 1.382248, 0.097391)",
        "(-0.280000, 1.383356, 0.095544)",
        "(-0.280000, 1.384386, 0.093697)",
        "(-0.280000, 1.385360, 0.091808)",
        "(-0.280000, 1.386292, 0.089861)",
        "(-0.280000, 1.387209, 0.087835)",
        "(-0.280000, 1.388147, 0.085707)",
        "(-0.280000, 1.389135, 0.083475)",
        "(-0.280000, 1.390205, 0.081147)",
        "(-0.280000, 1.391401, 0.078716)",
        "(-0.280000, 1.392755, 0.076205)",
        "(-0.280000, 1.394294, 0.073644)",
        "(-0.280000, 1.396056, 0.071049)",
        "(-0.280000, 1.398060, 0.068463)",
        "(-0.280000, 1.400325, 0.065928)",
        "(-0.280000, 1.402852, 0.063498)",
        "(-0.280000, 1.405658, 0.061207)",
        "(-0.280000, 1.408730, 0.059112)",
        "(-0.280000, 1.412043, 0.057267)",
        "(-0.280000, 1.415592, 0.055709)",
        "(-0.280000, 1.419336, 0.054487)",
        "(-0.280000, 1.423224, 0.053641)",
        "(-0.280000, 1.427235, 0.053197)",
        "(-0.280000, 1.431306, 0.053180)",
        "(-0.280000, 1.435374, 0.053603)",
        "(-0.280000, 1.439408, 0.054470)",
        "(-0.280000, 1.443344, 0.055775)",
        "(-0.280000, 1.447122, 0.057495)",
        "(-0.280000, 1.450724, 0.059612)",
        "(-0.280000, 1.454103, 0.062088)",
        "(-0.280000, 1.457228, 0.064870)",
        "(-0.280000, 1.460110, 0.067928)",
        "(-0.280000, 1.462744, 0.071203)",
        "(-0.280000, 1.465134, 0.074646)",
        "(-0.280000, 1.467252, 0.078274)",
        "(-0.280000, 1.469043, 0.082070)",
        "(-0.280000, 1.470458, 0.085999)",
        "(-0.280000, 1.471472, 0.090052)",
        "(-0.280000, 1.472055, 0.094175)",
        "(-0.280000, 1.472193, 0.098320)",
        "(-0.280000, 1.471885, 0.102422)",
        "(-0.280000, 1.471138, 0.106455)",
        "(-0.280000, 1.469971, 0.110356)",
        "(-0.280000, 1.468415, 0.114066)",
        "(-0.280000, 1.466499, 0.117567)",
        "(-0.280000, 1.464268, 0.120812)",
        "(-0.280000, 1.461777, 0.123767)",
        "(-0.280000, 1.459063, 0.126431)",
        "(-0.280000, 1.456184, 0.128785)",
        "(-0.280000, 1.453202, 0.130823)",
        "(-0.280000, 1.450148, 0.132565)",
        "(-0.280000, 1.447076, 0.134021)",
        "(-0.280000, 1.444038, 0.135209)",
        "(-0.280000, 1.441050, 0.136165)",
        "(-0.280000, 1.438150, 0.136919)",
        "(-0.280000, 1.435366, 0.137506)",
        "(-0.280000, 1.432696, 0.137966)",
        "(-0.280000, 1.430152, 0.138335)",
        "(-0.280000, 1.427739, 0.138651)",
        "(-0.280000, 1.425432, 0.138948)",
        "(-0.280000, 1.423222, 0.139256)",
        "(-0.280000, 1.421094, 0.139599)",
        "(-0.280000, 1.419006, 0.139998)",
        "(-0.280000, 1.416936, 0.140465)",
        "(-0.280000, 1.414851, 0.141005)",
        "(-0.280000, 1.412725, 0.141614)",
        "(-0.280000, 1.410512, 0.142286)",
        "(-0.280000, 1.408188, 0.143003)",
        "(-0.280000, 1.405733, 0.143740)",
        "(-0.280000, 1.403111, 0.144473)",
        "(-0.280000, 1.400317, 0.145166)",
        "(-0.280000, 1.397339, 0.145778)",
        "(-0.280000, 1.394158, 0.146274)",
        "(-0.280000, 1.390787, 0.146610)",
        "(-0.280000, 1.387248, 0.146744)",
        "(-0.280000, 1.383535, 0.146638)",
        "(-0.280000, 1.379682, 0.146253)",
        "(-0.280000, 1.375731, 0.145558)",
        "(-0.280000, 1.371691, 0.144520)",
        "(-0.280000, 1.367612, 0.143117)",
        "(-0.280000, 1.363546, 0.141339)",
        "(-0.280000, 1.359508, 0.139162)",
        "(-0.280000, 1.355551, 0.136587)",
        "(-0.280000, 1.351731, 0.133620)",
        "(-0.280000, 1.348101, 0.130238)",
        "(-0.280000, 1.345481, 0.126266)",
        "(-0.280000, 1.344480, 0.121794)",
        "(-0.280000, 1.343775, 0.117251)",
        "(-0.280000, 1.343375, 0.112672)",
        "(-0.280000, 1.343281, 0.108075)",
        "(-0.280000, 1.343493, 0.103497)",
        "(-0.280000, 1.344010, 0.098929)",
        "(-0.280000, 1.344830, 0.094406)",
        "(-0.280000, 1.345945, 0.089961)",
        "(-0.280000, 1.347359, 0.085586)",
        "(-0.280000, 1.349060, 0.081316)",
        "(-0.280000, 1.351036, 0.077180)",
        "(-0.280000, 1.353290, 0.073173)",
        "(-0.280000, 1.355805, 0.069326)",
        "(-0.280000, 1.358563, 0.065665)",
        "(-0.280000, 1.361567, 0.062185)",
        "(-0.280000, 1.364796, 0.058913)",
        "(-0.280000, 1.368225, 0.055872)",
        "(-0.280000, 1.371860, 0.053058)",
        "(-0.280000, 1.375679, 0.050499)",
        "(-0.280000, 1.380548, 0.049888)",
        "(-0.280000, 1.385370, 0.049707)",
        "(-0.280000, 1.390082, 0.049925)",
        "(-0.280000, 1.394628, 0.050496)",
        "(-0.280000, 1.399005, 0.051378)",
        "(-0.280000, 1.403176, 0.052521)",
        "(-0.280000, 1.407115, 0.053871)",
        "(-0.280000, 1.410842, 0.055384)",
        "(-0.280000, 1.414350, 0.057009)",
        "(-0.280000, 1.417652, 0.058702)",
        "(-0.280000, 1.420759, 0.060417)",
        "(-0.280000, 1.423720, 0.062132)",
        "(-0.280000, 1.426556, 0.063815)",
        "(-0.280000, 1.429297, 0.065444)",
        "(-0.280000, 1.431997, 0.067021)",
        "(-0.280000, 1.434686, 0.068540)",
        "(-0.280000, 1.437395, 0.070006)",
        "(-0.280000, 1.440173, 0.071448)",
        "(-0.280000, 1.443042, 0.072888)",
        "(-0.280000, 1.446013, 0.074354)",
        "(-0.280000, 1.449118, 0.075897)",
        "(-0.280000, 1.452353, 0.077556)",
        "(-0.280000, 1.455696, 0.079373)",
        "(-0.280000, 1.459151, 0.081406)",
        "(-0.280000, 1.462672, 0.083696)",
        "(-0.280000, 1.466204, 0.086275)",
        "(-0.280000, 1.469708, 0.089194)",
        "(-0.280000, 1.473104, 0.092469)",
        "(-0.280000, 1.476317, 0.096095)",
        "(-0.280000, 1.479361, 0.100085)",
        "(-0.280000, 1.481058, 0.104484)",
        "(-0.280000, 1.481203, 0.109065)",
        "(-0.280000, 1.481043, 0.113659)",
        "(-0.280000, 1.480578, 0.118233)",
        "(-0.280000, 1.479808, 0.122765)",
        "(-0.280000, 1.478743, 0.127223)",
        "(-0.280000, 1.477378, 0.131613)",
        "(-0.280000, 1.475725, 0.135902)",
        "(-0.280000, 1.473795, 0.140059)",
        "(-0.280000, 1.471587, 0.144091)",
        "(-0.280000, 1.469115, 0.147967)",
        "(-0.280000, 1.466399, 0.151659)",
        "(-0.280000, 1.463434, 0.155172)",
        "(-0.280000, 1.460242, 0.158480)",
        "(-0.280000, 1.456847, 0.161559)",
        "(-0.280000, 1.453244, 0.164414)",
        "(-0.280000, 1.449458, 0.167022)",
        "(-0.280000, 1.445520, 0.169366)",
        "(-0.280000, 1.441422, 0.171449)",
        "(-0.280000, 1.437194, 0.173255)",
        "(-0.280000, 1.432869, 0.174770)",
        "(-0.280000, 1.428439, 0.175998)",
        "(-0.280000, 1.423937, 0.176929)",
        "(-0.280000, 1.419397, 0.177556)",
        "(-0.280000, 1.414811, 0.177880)",
        "(-0.280000, 1.410214, 0.177898)",
        "(-0.280000, 1.405640, 0.177612)",
        "(-0.280000, 1.401081, 0.177019)",
        "(-0.280000, 1.396572, 0.176125)",
        "(-0.280000, 1.392132, 0.174932)",
        "(-0.280000, 1.387795, 0.173451)",
        "(-0.280000, 1.383553, 0.171679)",
        "(-0.280000, 1.379439, 0.169628)",
        "(-0.280000, 1.375482, 0.167316)",
        "(-0.280000, 1.371676, 0.164737)",
        "(-0.280000, 1.368050, 0.161911)",
        "(-0.280000, 1.364631, 0.158859)",
        "(-0.280000, 1.361413, 0.155576)",
        "(-0.280000, 1.358420, 0.152086)",
        "(-0.280000, 1.355675, 0.148417)",
        "(-0.280000, 1.353172, 0.144560)",
        "(-0.280000, 1.350932, 0.140546)",
        "(-0.280000, 1.348970, 0.136404)",
        "(-0.280000, 1.347282, 0.132128)",
        "(-0.280000, 1.345883, 0.127749)",
        "(-0.280000, 1.346005, 0.123040)",
        "(-0.280000, 1.347540, 0.118262)",
        "(-0.280000, 1.349362, 0.113756)",
        "(-0.280000, 1.351470, 0.109547)",
        "(-0.280000, 1.353854, 0.105628)",
        "(-0.280000, 1.356473, 0.102028)",
        "(-0.280000, 1.359276, 0.098766)",
        "(-0.280000, 1.362238, 0.095829)",
        "(-0.280000, 1.365306, 0.093225)",
        "(-0.280000, 1.368437, 0.090947)",
        "(-0.280000, 1.371578, 0.088985)",
        "(-0.280000, 1.374711, 0.087308)",
        "(-0.280000, 1.377789, 0.085895)",
        "(-0.280000, 1.380776, 0.084720)",
        "(-0.280000, 1.383665, 0.083740)",
        "(-0.280000, 1.386431, 0.082924)",
        "(-0.280000, 1.389056, 0.082234)",
        "(-0.280000, 1.391554, 0.081629)",
        "(-0.280000, 1.393922, 0.081075)",
        "(-0.280000, 1.396165, 0.080539)",
        "(-0.280000, 1.398315, 0.079989)",
        "(-0.280000, 1.400383, 0.079404)",
        "(-0.280000, 1.402399, 0.078764)",
        "(-0.280000, 1.404402, 0.078054)",
        "(-0.280000, 1.406419, 0.077273)",
        "(-0.280000, 1.408475, 0.076425)",
        "(-0.280000, 1.410616, 0.075517)",
        "(-0.280000, 1.412864, 0.074567)",
        "(-0.280000, 1.415239, 0.073604)",
        "(-0.280000, 1.417776, 0.072653)",
        "(-0.280000, 1.420482, 0.071750)",
        "(-0.280000, 1.423357, 0.070938)",
        "(-0.280000, 1.426418, 0.070254)",
        "(-0.280000, 1.429650, 0.069743)",
        "(-0.280000, 1.433036, 0.069448)",
        "(-0.280000, 1.436542, 0.069408)",
        "(-0.280000, 1.440156, 0.069661)",
        "(-0.280000, 1.443829, 0.070239)",
        "(-0.280000, 1.447506, 0.071164)",
        "(-0.280000, 1.451159, 0.072459)",
        "(-0.280000, 1.454724, 0.074134)",
        "(-0.280000, 1.458136, 0.076181)",
        "(-0.280000, 1.461363, 0.078604)",
        "(-0.280000, 1.464341, 0.081381)",
        "(-0.280000, 1.467015, 0.084474)",
        "(-0.280000, 1.469360, 0.087869)",
        "(-0.280000, 1.471334, 0.091516)",
        "(-0.280000, 1.472909, 0.095357)",
        "(-0.280000, 1.474082, 0.099367)",
        "(-0.280000, 1.474848, 0.103486)",
        "(-0.280000, 1.475220, 0.107653)",
        "(-0.280000, 1.475225, 0.111855)",
        "(-0.280000, 1.474901, 0.116045)",
        "(-0.280000, 1.474301, 0.120193)",
        "(-0.280000, 1.473471, 0.124317)",
        "(-0.280000, 1.472451, 0.128407)",
        "(-0.280000, 1.471272, 0.132461)",
        "(-0.280000, 1.469942, 0.136517)",
        "(-0.280000, 1.468468, 0.140575)",
        "(-0.280000, 1.466844, 0.144648)",
        "(-0.280000, 1.465062, 0.148729)",
        "(-0.280000, 1.463091, 0.152847)",
        "(-0.280000, 1.460912, 0.156983)",
        "(-0.280000, 1.458007, 0.160552)",
        "(-0.280000, 1.454469, 0.163487)",
        "(-0.280000, 1.450743, 0.166179)",
        "(-0.280000, 1.446857, 0.168610)",
        "(-0.280000, 1.442807, 0.170784)",
        "(-0.280000, 1.438620, 0.172683)",
        "(-0.280000, 1.434330, 0.174294)",
        "(-0.280000, 1.429928, 0.175621)",
        "(-0.280000, 1.425448, 0.176651)",
        "(-0.280000, 1.420923, 0.177379)",
        "(-0.280000, 1.416346, 0.177806)",
        "(-0.280000, 1.411750, 0.177926)",
        "(-0.280000, 1.407171, 0.177742)",
        "(-0.280000, 1.402600, 0.177251)",
        "(-0.280000, 1.398072, 0.176457)",
        "(-0.280000, 1.393620, 0.175367)",
        "(-0.280000, 1.389238, 0.173979)",
        "(-0.280000, 1.384958, 0.172302)",
        "(-0.280000, 1.380811, 0.170350)",
        "(-0.280000, 1.376791, 0.168120)",
        "(-0.280000, 1.372929, 0.165627)",
        "(-0.280000, 1.369241, 0.162882)",
        "(-0.280000, 1.365755, 0.159907)",
        "(-0.280000, 1.362464, 0.156697)",
        "(-0.280000, 1.359401, 0.153283)",
        "(-0.280000, 1.356574, 0.149675)",
        "(-0.280000, 1.353986, 0.145877)",
        "(-0.280000, 1.351656, 0.141913)",
        "(-0.280000, 1.349601, 0.137817)",
        "(-0.280000, 1.347818, 0.133580)",
        "(-0.280000, 1.346321, 0.129233)",
        "(-0.280000, 1.345121, 0.124810)",
        "(-0.280000, 1.344214, 0.120303)",
        "(-0.280000, 1.343610, 0.115746)",
        "(-0.280000, 1.343311, 0.111173)",
        "(-0.280000, 1.343317, 0.106575)",
        "(-0.280000, 1.343629, 0.101989)",
        "(-0.280000, 1.345542, 0.097667)",
        "(-0.280000, 1.348673, 0.093781)",
        "(-0.280000, 1.352017, 0.090260)",
        "(-0.280000, 1.355527, 0.087124)",
        "(-0.280000, 1.359187, 0.084359)",
        "(-0.280000, 1.362948, 0.081976)",
        "(-0.280000, 1.366755, 0.079976)",
        "(-0.280000, 1.370591, 0.078336)",
        "(-0.280000, 1.374402, 0.077045)",
        "(-0.280000, 1.378152, 0.076080)",
        "(-0.280000, 1.381795, 0.075414)",
        "(-0.280000, 1.385325, 0.075008)",
        "(-0.280000, 1.388707, 0.074829)",
        "(-0.280000, 1.391917, 0.074836)",
        "(-0.280000, 1.394964, 0.074989)",
        "(-0.280000, 1.397836, 0.075249)",
        "(-0.280000, 1.400530, 0.075574)",
        "(-0.280000, 1.403076, 0.075932)",
        "(-0.280000, 1.405482, 0.076289)",
        "(-0.280000, 1.407765, 0.076617)",
        "(-0.280000, 1.409966, 0.076898)",
        "(-0.280000, 1.412108, 0.077115)",
        "(-0.280000, 1.414219, 0.077263)",
        "(-0.280000, 1.416342, 0.077341)",
        "(-0.280000, 1.418505, 0.077358)",
        "(-0.280000, 1.420729, 0.077327)",
        "(-0.280000, 1.423054, 0.077272)",
        "(-0.280000, 1.425494, 0.077217)",
        "(-0.280000, 1.428056, 0.077197)",
        "(-0.280000, 1.430765, 0.077247)",
        "(-0.280000, 1.433614, 0.077405)",
        "(-0.280000, 1.436586, 0.077710)",
        "(-0.280000, 1.439684, 0.078202)",
        "(-0.280000, 1.442876, 0.078917)",
        "(-0.280000, 1.446133, 0.079891)",
        "(-0.280000, 1.449406, 0.081145)",
        "(-0.280000, 1.452673, 0.082712)",
        "(-0.280000, 1.455875, 0.084603)",
        "(-0.280000, 1.458953, 0.086817)",
        "(-0.280000, 1.461871, 0.089368)",
        "(-0.280000, 1.464568, 0.092238)",
        "(-0.280000, 1.466987, 0.095398)",
        "(-0.280000, 1.469093, 0.098840)",
        "(-0.280000, 1.470839, 0.102518)",
        "(-0.280000, 1.472185, 0.106379)",
        "(-0.280000, 1.473114, 0.110400)",
        "(-0.280000, 1.473605, 0.114517)",
        "(-0.280000, 1.473654, 0.118669)",
        "(-0.280000, 1.473267, 0.122829)",
        "(-0.280000, 1.472462, 0.126939)",
        "(-0.280000, 1.471272, 0.130951)",
        "(-0.280000, 1.469729, 0.134858)",
        "(-0.280000, 1.467883, 0.138635)",
        "(-0.280000, 1.465788, 0.142252)",
        "(-0.280000, 1.463404, 0.145713)",
        "(-0.280000, 1.460730, 0.148947)",
        "(-0.280000, 1.457775, 0.151898)",
        "(-0.280000, 1.454537, 0.154538)",
        "(-0.280000, 1.451053, 0.156819)",
        "(-0.280000, 1.447360, 0.158706)",
        "(-0.280000, 1.443516, 0.160172)",
        "(-0.280000, 1.439548, 0.161210)",
        "(-0.280000, 1.435521, 0.161811)",
        "(-0.280000, 1.431502, 0.161980)",
        "(-0.280000, 1.427518, 0.161734)",
        "(-0.280000, 1.423632, 0.161094)",
        "(-0.280000, 1.419899, 0.160096)",
        "(-0.280000, 1.416334, 0.158772)",
        "(-0.280000, 1.412979, 0.157167)",
        "(-0.280000, 1.409867, 0.155333)",
        "(-0.280000, 1.406991, 0.153309)",
        "(-0.280000, 1.404368, 0.151148)",
        "(-0.280000, 1.402002, 0.148903)",
        "(-0.280000, 1.399866, 0.146605)",
        "(-0.280000, 1.397950, 0.144300)",
        "(-0.280000, 1.396236, 0.142030)",
        "(-0.280000, 1.394685, 0.139808)",
        "(-0.280000, 1.393269, 0.137663)",
        "(-0.280000, 1.391957, 0.135613)",
        "(-0.280000, 1.390708, 0.133651)",
        "(-0.280000, 1.389490, 0.131782)",
        "(-0.280000, 1.388274, 0.130001)",
        "(-0.280000, 1.387026, 0.128281)",
        "(-0.280000, 1.385723, 0.126606)",
        "(-0.280000, 1.384348, 0.124948)",
        "(-0.280000, 1.382893, 0.123283)",
        "(-0.280000, 1.381344, 0.121565)",
        "(-0.280000, 1.379707, 0.119766)",
        "(-0.280000, 1.377996, 0.117858)",
        "(-0.280000, 1.376219, 0.115796)",
        "(-0.280000, 1.374402, 0.113556)",
        "(-0.280000, 1.372582, 0.111120)",
        "(-0.280000, 1.370782, 0.108451)",
        "(-0.280000, 1.369046, 0.105543)",
        "(-0.280000, 1.367420, 0.102396)",
        "(-0.280000, 1.365938, 0.098990)",
        "(-0.280000, 1.364650, 0.095339)",
        "(-0.280000, 1.363600, 0.091467)",
        "(-0.280000, 1.362823, 0.087369)",
        "(-0.280000, 1.362359, 0.083081)",
        "(-0.280000, 1.362241, 0.078644)",
        "(-0.280000, 1.362496, 0.074064)",
        "(-0.280000, 1.363145, 0.069387)",
        "(-0.280000, 1.364194, 0.064657)",
        "(-0.280000, 1.365635, 0.059850)",
        "(-0.280000, 1.368208, 0.055886)",
        "(-0.280000, 1.371831, 0.053079)",
        "(-0.280000, 1.375644, 0.050511)",
        "(-0.280000, 1.379619, 0.048203)",
        "(-0.280000, 1.383740, 0.046164)",
        "(-0.280000, 1.387974, 0.044410)",
        "(-0.280000, 1.392329, 0.042937)",
        "(-0.280000, 1.396772, 0.041757)",
        "(-0.280000, 1.401270, 0.040878)",
        "(-0.280000, 1.405830, 0.040299)",
        "(-0.280000, 1.410419, 0.040024)",
        "(-0.280000, 1.415002, 0.040055)",
        "(-0.280000, 1.419587, 0.040392)",
        "(-0.280000, 1.424139, 0.041034)",
        "(-0.280000, 1.428624, 0.041975)",
        "(-0.280000, 1.433041, 0.043212)",
        "(-0.280000, 1.437375, 0.044744)",
        "(-0.280000, 1.441585, 0.046555)",
        "(-0.280000, 1.445678, 0.048649)",
        "(-0.280000, 1.449622, 0.051011)",
        "(-0.280000, 1.453388, 0.053621)",
        "(-0.280000, 1.456984, 0.056486)",
        "(-0.280000, 1.460381, 0.059583)",
        "(-0.280000, 1.463554, 0.062890)",
        "(-0.280000, 1.466510, 0.066411)",
        "(-0.280000, 1.469224, 0.070121)",
        "(-0.280000, 1.471678, 0.073992)",
        "(-0.280000, 1.473876, 0.078030)",
        "(-0.280000, 1.475800, 0.082205)",
        "(-0.280000, 1.477442, 0.086499)",
        "(-0.280000, 1.478790, 0.090879)",
        "(-0.280000, 1.479847, 0.095353)",
        "(-0.280000, 1.480604, 0.099887)",
        "(-0.280000, 1.481055, 0.104448)",
        "(-0.280000, 1.481203, 0.109043)",
        "(-0.280000, 1.481045, 0.113637)",
        "(-0.280000, 1.480583, 0.118197)",
        "(-0.280000, 1.479816, 0.122730)",
        "(-0.280000, 1.478748, 0.127201)",
        "(-0.280000, 1.477390, 0.131578)",
        "(-0.280000, 1.475739, 0.135869)",
        "(-0.280000, 1.473805, 0.140039)",
        "(-0.280000, 1.471605, 0.144060)",
        "(-0.280000, 1.469135, 0.147937)",
        "(-0.280000, 1.466412, 0.151641)",
        "(-0.280000, 1.462530, 0.154308)",
        "(-0.280000, 1.457760, 0.155871)",
        "(-0.280000, 1.453044, 0.157043)",
        "(-0.280000, 1.448394, 0.157802)",
        "(-0.280000, 1.443791, 0.158124)",
        "(-0.280000, 1.439272, 0.157989)",
        "(-0.280000, 1.434887, 0.157390)",
        "(-0.280000, 1.430652, 0.156326)",
        "(-0.280000, 1.426630, 0.154817)",
        "(-0.280000, 1.422870, 0.152890)",
        "(-0.280000, 1.419427, 0.150596)",
        "(-0.280000, 1.416323, 0.147972)",
        "(-0.280000, 1.413599, 0.145087)",
        "(-0.280000, 1.411286, 0.142018)",
        "(-0.280000, 1.409379, 0.138819)",
        "(-0.280000, 1.407886, 0.135573)",
        "(-0.280000, 1.406794, 0.132364)",
        "(-0.280000, 1.406071, 0.129241)",
        "(-0.280000, 1.405683, 0.126279)",
        "(-0.280000, 1.405582, 0.123540)",
        "(-0.280000, 1.405710, 0.121055)",
        "(-0.280000, 1.406007, 0.118866)",
        "(-0.280000, 1.406402, 0.117000)",
        "(-0.280000, 1.406829, 0.115454)",
        "(-0.280000, 1.407218, 0.114230)",
        "(-0.280000, 1.407503, 0.113313)",
        "(-0.280000, 1.407624, 0.112666)",
        "(-0.280000, 1.407529, 0.112252)",
        "(-0.280000, 1.407175, 0.112020)",
        "(-0.280000, 1.406527, 0.111911)",
        "(-0.280000, 1.405565, 0.111862)",
        "(-0.280000, 1.404286, 0.111805)",
        "(-0.280000, 1.402689, 0.111673)",
        "(-0.280000, 1.400796, 0.111400)",
        "(-0.280000, 1.398639, 0.110923)",
        "(-0.280000, 1.396269, 0.110190)",
        "(-0.280000, 1.393726, 0.109151)",
        "(-0.280000, 1.391079, 0.107765)",
        "(-0.280000, 1.388405, 0.106016)",
        "(-0.280000, 1.385760, 0.103879)",
        "(-0.280000, 1.383229, 0.101358)",
        "(-0.280000, 1.380890, 0.098475)"
    ],
    "rightHandRotations": [
        "(290.000000, 70.000000, 0.000000)",
        "(290.000000, 70.000000, 0.000000)",
        "(290.000000, 70.000000, 0.000000)",
        "(290.000000, 70.000000, 0.000000)",
        "(290.000000, 70.000000, 0.000000)",
        "(290.000000, 70.000000, 0.000000)",
        "(290.000000, 70.000000, 0.000000)",
        "(290.000000, 70.000000, 0.000000)",
        "(290.000000, 70.000000, 0.000000)",
        "(290.000000, 70.000000, 0.000000)",
        "(290.000000, 70.000000, 0.000000)",
        "(290.000000, 70.000000, 0.000000)",
        "(290.000000, 70.000000, 0.000000)",
        "(290.000000, 70.000000, 0.000000)",
        "(290.000000, 70.000000, 0.000000)",
        "(290.000000, 70.000000, 0.000000)",
        "(290.000000, 70.000000, 0.000000)",
        "(290.000000, 70.000000, 0.000000)",
        "(290.000000, 70.000000, 0.000000)",
        "(290.000000, 70.000000, 0.000000)",
        "(290.000000, 70.000000, 0.000000)",
        "(290.000000, 70.000000, 0.000000)",
        "(290.000000, 70.000000, 0.000000)",
        "(290.000000, 70.000000, 0.000000)",
        "(290.000000, 70.000000, 0.000000)",
        "(290.000000, 70.000000, 0.000000)",
        "(290.000000, 70.000000, 0.000000)",
        "(290.000000, 70.000000, 0.000000)",
        "(290.000000, 70.000000, 0.000000)",
        "(290.000000, 70.000000, 0.000000)",
        "(290.000000, 70.000000, 0.000000)",
        "(290.000000, 70.000000, 0.000000)",
        "(290.000000, 70.000000, 0.000000)",
        "(290.000000, 70.000000, 0.000000)",
        "(290.000000, 70.000000, 0.000000)",
        "(290.000000, 70.000000, 0.000000)",
        "(290.000000, 70.000000, 0.000000)",
        "(290.000000, 70.000000, 0.000000)",
        "(290.000000, 70.000000, 0.000000)",
        "(290.000000, 70.000000, 0.000000)",
        "(290.000000, 70.000000, 0.000000)",
        "(290.000000, 70.000000, 0.000000)",
        "(290.000000, 70.000000, 0.000000)",
        "(290.000000, 70.000000, 0.000000)",
        "(290.000000, 70.000000, 0.000000)",
        "(290.000000, 70.000000, 0.000000)",
        "(290.000000, 70.000000, 0.000000)",
        "(290.000000, 70.000000, 0.000000)",
        "(290.000000, 70.000000, 0.000000)",
        "(290.000000, 70.000000, 0.000000)",
        "(290.000000, 70.000000, 0.000000)",
        "(290.000000, 70.000000, 0.000000)",
        "(290.000000, 70.000000, 0.000000)",
        "(290.000000, 70.000000, 0.000000)",
        "(290.000000, 70.000000, 0.000000)",
        "(290.000000, 70.000000, 0.000000)",
        "(290.000000, 70.000000, 0.000000)",
        "(290.000000, 70.000000, 0.000000)",
        "(290.000000, 70.000000, 0.000000)",
        "(290.000000, 70.000000, 0.000000)",
        "(290.000000, 70.000000, 0.000000)",
        "(290.000000, 70.000000, 0.000000)",
        "(290.000000, 70.000000, 0.000000)",
        "(290.000000, 70.000000, 0.000000)",
        "(290.000000, 70.000000, 0.000000)",
        "(290.000000, 70.000000, 0.000000)",
        "(290.000000, 70.000000, 0.000000)",
        "(290.000000, 70.000000, 0.000000)",
        "(290.000000, 70.000000, 0.000000)",
        "(290.000000, 70.000000, 0.000000)",
        "(290.000000, 70.000000, 0.000000)",
        "(290.000000, 70.000000, 0.000000)",
        "(290.000000, 70.000000, 0.000000)",
        "(290.000000, 70.000000, 0.000000)",
        "(290.000000, 70.000000, 0.000000)",
        "(290.000000, 70.000000, 0.000000)",
        "(290.000000, 70.000000, 0.000000)",
        "(290.000000, 70.000000, 0.000000)",
        "(290.000000, 70.000000, 0.000000)",
        "(290.000000, 70.000000, 0.000000)",
        "(290.000000, 70.000000, 0.000000)",
        "(290.000000, 70.000000, 0.000000)",
        "(290.000000, 70.000000, 0.000000)",
        "(290.000000, 70.000000, 0.000000)",
        "(290.000000, 70.000000, 0.000000)",
        "(290.000000, 70.000000, 0.000000)",
        "(290.000000, 70.000000, 0.000000)",
        "(290.000000, 70.000000, 0.000000)",
        "(290.000000, 70.000000, 0.000000)",
        "(290.000000, 70.000000, 0.000000)",
        "(290.000000, 70.000000, 0.000000)",
        "(290.000000, 70.000000, 0.000000)",
        "(290.000000, 70.000000, 0.000000)",
        "(290.000000, 70.000000, 0.000000)",
        "(290.000000, 70.000000, 0.000000)",
        "(290.000000, 70.000000, 0.000000)",
        "(290.000000, 70.000000, 0.000000)",
        "(290.000000, 70.000000, 0.000000)",
        "(290.000000, 70.000000, 0.000000)",
        "(290.000000, 70.000000, 0.000000)",
        "(290.000000, 70.000000, 0.000000)",
        "(290.000000, 70.000000, 0.000000)",
        "(290.000000, 70.000000, 0.000000)",
        "(290.000000, 70.000000, 0.000000)",
        "(290.000000, 70.000000, 0.000000)",
        "(290.000000, 70.000000, 0.000000)",
        "(290.000000, 70.000000, 0.000000)",
        "(290.000000, 70.000000, 0.000000)",
        "(290.000000, 70.000000, 0.000000)",
        "(290.000000, 70.000000, 0.000000)",
        "(290.000000, 70.000000, 0.000000)",
        "(290.000000, 70.000000, 0.000000)",
        "(290.000000, 70.000000, 0.000000)",
        "(290.000000, 70.000000, 0.000000)",
        "(290.000000, 70.000000, 0.000000)",
        "(290.000000, 70.000000, 0.000000)",
        "(290.000000, 70.000000, 0.000000)",
        "(290.000000, 70.000000, 0.000000)",
        "(290.000000, 70.000000, 0.000000)",
        "(290.000000, 70.000000, 0.000000)",
        "(290.000000, 70.000000, 0.000000)",
        "(290.000000, 70.000000, 0.000000)",
        "(290.000000, 70.000000, 0.000000)",
        "(290.000000, 70.000000, 0.000000)",
        "(290.000000, 70.000000, 0.000000)",
        "(290.000000, 70.000000, 0.000000)",
        "(290.000000, 70.000000, 0.000000)",
        "(290.000000, 70.000000, 0.000000)",
        "(290.000000, 70.000000, 0.000000)",
        "(290.000000, 70.000000, 0.000000)",
        "(290.000000, 70.000000, 0.000000)",
        "(290.000000, 70.000000, 0.000000)",
        "(290.000000, 70.000000, 0.000000)",
        "(290.000000, 70.000000, 0.000000)",
        "(290.000000, 70.000000, 0.000000)",
        "(290.000000, 70.000000, 0.000000)",
        "(290.000000, 70.000000, 0.000000)",
        "(290.000000, 70.000000, 0.000000)",
        "(290.000000, 70.000000, 0.000000)",
        "(290.000000, 70.000000, 0.000000)",
        "(290.000000, 70.000000, 0.000000)",
        "(290.000000, 70.000000, 0.000000)",
        "(290.000000, 70.000000, 0.000000)",
        "(290.000000, 70.000000, 0.000000)",
        "(290.000000, 70.000000, 0.000000)",
        "(290.000000, 70.000000, 0.000000)",
        "(290.000000, 70.000000, 0.000000)",
        "(290.000000, 70.000000, 0.000000)",
        "(290.000000, 70.000000, 0.000000)",
        "(290.000000, 70.000000, 0.000000)",
        "(290.000000, 70.000000, 0.000000)",
        "(290.000000, 70.000000, 0.000000)",
        "(290.000000, 70.000000, 0.000000)",
        "(290.000000, 70.000000, 0.000000)",
        "(290.000000, 70.000000, 0.000000)",
        "(290.000000, 70.000000, 0.000000)",
        "(290.000000, 70.000000, 0.000000)",
        "(290.000000, 70.000000, 0.000000)",
        "(290.000000, 70.000000, 0.000000)",
        "(290.000000, 70.000000, 0.000000)",
        "(290.000000, 70.000000, 0.000000)",
        "(290.000000, 70.000000, 0.000000)",
        "(290.000000, 70.000000, 0.000000)",
        "(290.000000, 70.000000, 0.000000)",
        "(290.000000, 70.000000, 0.000000)",
        "(290.000000, 70.000000, 0.000000)",
        "(290.000000, 70.000000, 0.000000)",
        "(290.000000, 70.000000, 0.000000)",
        "(290.000000, 70.000000, 0.000000)",
        "(290.000000, 70.000000, 0.000000)",
        "(290.000000, 70.000000, 0.000000)",
        "(290.000000, 70.000000, 0.000000)",
        "(290.000000, 70.000000, 0.000000)",
        "(290.000000, 70.000000, 0.000000)",
        "(290.000000, 70.000000, 0.000000)",
        "(290.000000, 70.000000, 0.000000)",
        "(290.000000, 70.000000, 0.000000)",
        "(290.000000, 70.000000, 0.000000)",
        "(290.000000, 70.000000, 0.000000)",
        "(290.000000, 70.000000, 0.000000)",
        "(290.000000, 70.000000, 0.000000)",
        "(290.000000, 70.000000, 0.000000)",
        "(290.000000, 70.000000, 0.000000)",
        "(290.000000, 70.000000, 0.000000)",
        "(290.000000, 70.000000, 0.000000)",
        "(290.000000, 70.000000, 0.000000)",
        "(290.000000, 70.000000, 0.000000)",
        "(290.000000, 70.000000, 0.000000)",
        "(290.000000, 70.000000, 0.000000)",
        "(290.000000, 70.000000, 0.000000)",
        "(290.000000, 70.000000, 0.000000)",
        "(290.000000, 70.000000, 0.000000)",
        "(290.000000, 70.000000, 0.000000)",
        "(290.000000, 70.000000, 0.000000)",
        "(290.000000, 70.000000, 0.000000)",
        "(290.000000, 70.000000, 0.000000)",
        "(290.000000, 70.000000, 0.000000)",
        "(290.000000, 70.000000, 0.000000)",
        "(290.000000, 70.000000, 0.000000)",
        "(290.000000, 70.000000, 0.000000)",
        "(290.000000, 70.000000, 0.000000)",
        "(290.000000, 70.000000, 0.000000)",
        "(290.000000, 70.000000, 0.000000)",
        "(290.000000, 70.000000, 0.000000)",
        "(290.000000, 70.000000, 0.000000)",
        "(290.000000, 70.000000, 0.000000)",
        "(290.000000, 70.000000, 0.000000)",
        "(290.000000, 70.000000, 0.000000)",
        "(290.000000, 70.000000, 0.000000)",
        "(290.000000, 70.000000, 0.000000)",
        "(290.000000, 70.000000, 0.000000)",
        "(290.000000, 70.000000, 0.000000)",
        "(290.000000, 70.000000, 0.000000)",
        "(290.000000, 70.000000, 0.000000)",
        "(290.000000, 70.000000, 0.000000)",
        "(290.000000, 70.000000, 0.000000)",
        "(290.000000, 70.000000, 0.000000)",
        "(290.000000, 70.000000, 0.000000)",
        "(290.000000, 70.000000, 0.000000)",
        "(290.000000, 70.000000, 0.000000)",
        "(290.000000, 70.000000, 0.000000)",
        "(290.000000, 70.000000, 0.000000)",
        "(290.000000, 70.000000, 0.000000)",
        "(290.000000, 70.000000, 0.000000)",
        "(290.000000, 70.000000, 0.000000)",
        "(290.000000, 70.000000, 0.000000)",
        "(290.000000, 70.000000, 0.000000)",
        "(290.000000, 70.000000, 0.000000)",
        "(290.000000, 70.000000, 0.000000)",
        "(290.000000, 70.000000, 0.000000)",
        "(290.000000, 70.000000, 0.000000)",
        "(290.000000, 70.000000, 0.000000)",
        "(290.000000, 70.000000, 0.000000)",
        "(290.000000, 70.000000, 0.000000)",
        "(290.000000, 70.000000, 0.000000)",
        "(290.000000, 70.000000, 0.000000)",
        "(290.000000, 70.000000, 0.000000)",
        "(290.000000, 70.000000, 0.000000)",
        "(290.000000, 70.000000, 0.000000)",
        "(290.000000, 70.000000, 0.000000)",
        "(290.000000, 70.000000, 0.000000)",
        "(290.000000, 70.000000, 0.000000)",
        "(290.000000, 70.000000, 0.000000)",
        "(290.000000, 70.000000, 0.000000)",
        "(290.000000, 70.000000, 0.000000)",
        "(290.000000, 70.000000, 0.000000)",
        "(290.000000, 70.000000, 0.000000)",
        "(290.000000, 70.000000, 0.000000)",
        "(290.000000, 70.000000, 0.000000)",
        "(290.000000, 70.000000, 0.000000)",
        "(290.000000, 70.000000, 0.000000)",
        "(290.000000, 70.000000, 0.000000)",
        "(290.000000, 70.000000, 0.000000)",
        "(290.000000, 70.000000, 0.000000)",
        "(290.000000, 70.000000, 0.000000)",
        "(290.000000, 70.000000, 0.000000)",
        "(290.000000, 70.000000, 0.000000)",
        "(290.000000, 70.000000, 0.000000)",
        "(290.000000, 70.000000, 0.000000)",
        "(290.000000, 70.000000, 0.000000)",
        "(290.000000, 70.000000, 0.000000)",
        "(290.000000, 70.000000, 0.000000)",
        "(290.000000, 70.000000, 0.000000)",
        "(290.000000, 70.000000, 0.000000)",
        "(290.000000, 70.000000, 0.000000)",
        "(290.000000, 70.000000, 0.000000)",
        "(290.000000, 70.000000, 0.000000)",
        "(290.000000, 70.000000, 0.000000)",
        "(290.000000, 70.000000, 0.000000)",
        "(290.000000, 70.000000, 0.000000)",
        "(290.000000, 70.000000, 0.000000)",
        "(290.000000, 70.000000, 0.000000)",
        "(290.000000, 70.000000, 0.000000)",
        "(290.000000, 70.000000, 0.000000)",
        "(290.000000, 70.000000, 0.000000)",
        "(290.000000, 70.000000, 0.000000)",
        "(290.000000, 70.000000, 0.000000)",
        "(290.000000, 70.000000, 0.000000)",
        "(290.000000, 70.000000, 0.000000)",
        "(290.000000, 70.000000, 0.000000)",
        "(290.000000, 70.000000, 0.000000)",
        "(290.000000, 70.000000, 0.000000)",
        "(290.000000, 70.000000, 0.000000)",
        "(290.000000, 70.000000, 0.000000)",
        "(290.000000, 70.000000, 0.000000)",
        "(290.000000, 70.000000, 0.000000)",
        "(290.000000, 70.000000, 0.000000)",
        "(290.000000, 70.000000, 0.000000)",
        "(290.000000, 70.000000, 0.000000)",
        "(290.000000, 70.000000, 0.000000)",
        "(290.000000, 70.000000, 0.000000)",
        "(290.000000, 70.000000, 0.000000)",
        "(290.000000, 70.000000, 0.000000)",
        "(290.000000, 70.000000, 0.000000)",
        "(290.000000, 70.000000, 0.000000)",
        "(290.000000, 70.000000, 0.000000)",
        "(290.000000, 70.000000, 0.000000)",
        "(290.000000, 70.000000, 0.000000)",
        "(290.000000, 70.000000, 0.000000)",
        "(290.000000, 70.000000, 0.000000)",
        "(290.000000, 70.000000, 0.000000)",
        "(290.000000, 70.000000, 0.000000)",
        "(290.000000, 70.000000, 0.000000)",
        "(290.000000, 70.000000, 0.000000)",
        "(290.000000, 70.000000, 0.000000)",
        "(290.000000, 70.000000, 0.000000)",
        "(290.000000, 70.000000, 0.000000)",
        "(290.000000, 70.000000, 0.000000)",
        "(290.000000, 70.000000, 0.000000)",
        "(290.000000, 70.000000, 0.000000)",
        "(290.000000, 70.000000, 0.000000)",
        "(290.000000, 70.000000, 0.000000)",
        "(290.000000, 70.000000, 0.000000)",
        "(290.000000, 70.000000, 0.000000)",
        "(290.000000, 70.000000, 0.000000)",
        "(290.000000, 70.000000, 0.000000)",
        "(290.000000, 70.000000, 0.000000)",
        "(290.000000, 70.000000, 0.000000)",
        "(290.000000, 70.000000, 0.000000)",
        "(290.000000, 70.000000, 0.000000)",
        "(290.000000, 70.000000, 0.000000)",
        "(290.000000, 70.000000, 0.000000)",
        "(290.000000, 70.000000, 0.000000)",
        "(290.000000, 70.000000, 0.000000)",
        "(290.000000, 70.000000, 0.000000)",
        "(290.000000, 70.000000, 0.000000)",
        "(290.000000, 70.000000, 0.000000)",
        "(290.000000, 70.000000, 0.000000)",
        "(290.000000, 70.000000, 0.000000)",
        "(290.000000, 70.000000, 0.000000)",
        "(290.000000, 70.000000, 0.000000)",
        "(290.000000, 70.000000, 0.000000)",
        "(290.000000, 70.000000, 0.000000)",
        "(290.000000, 70.000000, 0.000000)",
        "(290.000000, 70.000000, 0.000000)",
        "(290.000000, 70.000000, 0.000000)",
        "(290.000000, 70.000000, 0.000000)",
        "(290.000000, 70.000000, 0.000000)",
        "(290.000000, 70.000000, 0.000000)",
        "(290.000000, 70.000000, 0.000000)",
        "(290.000000, 70.000000, 0.000000)",
        "(290.000000, 70.000000, 0.000000)",
        "(290.000000, 70.000000, 0.000000)",
        "(290.000000, 70.000000, 0.000000)",
        "(290.000000, 70.000000, 0.000000)",
        "(290.000000, 70.000000, 0.000000)",
        "(290.000000, 70.000000, 0.000000)",
        "(290.000000, 70.000000, 0.000000)",
        "(290.000000, 70.000000, 0.000000)",
        "(290.000000, 70.000000, 0.000000)",
        "(290.000000, 70.000000, 0.000000)",
        "(290.000000, 70.000000, 0.000000)",
        "(290.000000, 70.000000, 0.000000)",
        "(290.000000, 70.000000, 0.000000)",
        "(290.000000, 70.000000, 0.000000)",
        "(290.000000, 70.000000, 0.000000)",
        "(290.000000, 70.000000, 0.000000)",
        "(290.000000, 70.000000, 0.000000)",
        "(290.000000, 70.000000, 0.000000)",
        "(290.000000, 70.000000, 0.000000)",
        "(290.000000, 70.000000, 0.000000)",
        "(290.000000, 70.000000, 0.000000)",
        "(290.000000, 70.000000, 0.000000)",
        "(290.000000, 70.000000, 0.000000)",
        "(290.000000, 70.000000, 0.000000)",
        "(290.000000, 70.000000, 0.000000)",
        "(290.000000, 70.000000, 0.000000)",
        "(290.000000, 70.000000, 0.000000)",
        "(290.000000, 70.000000, 0.000000)",
        "(290.000000, 70.000000, 0.000000)",
        "(290.000000, 70.000000, 0.000000)",
        "(290.000000, 70.000000, 0.000000)",
        "(290.000000, 70.000000, 0.000000)",
        "(290.000000, 70.000000, 0.000000)",
        "(290.000000, 70.000000, 0.000000)",
        "(290.000000, 70.000000, 0.000000)",
        "(290.000000, 70.000000, 0.000000)",
        "(290.000000, 70.000000, 0.000000)",
        "(290.000000, 70.000000, 0.000000)",
        "(290.000000, 70.000000, 0.000000)",
        "(290.000000, 70.000000, 0.000000)",
        "(290.000000, 70.000000, 0.000000)",
        "(290.000000, 70.000000, 0.000000)",
        "(290.000000, 70.000000, 0.000000)",
        "(290.000000, 70.000000, 0.000000)",
        "(290.000000, 70.000000, 0.000000)",
        "(290.000000, 70.000000, 0.000000)",
        "(290.000000, 70.000000, 0.000000)",
        "(290.000000, 70.000000, 0.000000)",
        "(290.000000, 70.000000, 0.000000)",
        "(290.000000, 70.000000, 0.000000)",
        "(290.000000, 70.000000, 0.000000)",
        "(290.000000, 70.000000, 0.000000)",
        "(290.000000, 70.000000, 0.000000)",
        "(290.000000, 70.000000, 0.000000)",
        "(290.000000, 70.000000, 0.000000)",
        "(290.000000, 70.000000, 0.000000)",
        "(290.000000, 70.000000, 0.000000)",
        "(290.000000, 70.000000, 0.000000)",
        "(290.000000, 70.000000, 0.000000)",
        "(290.000000, 70.000000, 0.000000)",
        "(290.000000, 70.000000, 0.000000)",
        "(290.000000, 70.000000, 0.000000)",
        "(290.000000, 70.000000, 0.000000)",
        "(290.000000, 70.000000, 0.000000)",
        "(290.000000, 70.000000, 0.000000)",
        "(290.000000, 70.000000, 0.000000)",
        "(290.000000, 70.000000, 0.000000)",
        "(290.000000, 70.000000, 0.000000)",
        "(290.000000, 70.000000, 0.000000)",
        "(290.000000, 70.000000, 0.000000)",
        "(290.000000, 70.000000, 0.000000)",
        "(290.000000, 70.000000, 0.000000)",
        "(290.000000, 70.000000, 0.000000)",
        "(290.000000, 70.000000, 0.000000)",
        "(290.000000, 70.000000, 0.000000)",
        "(290.000000, 70.000000, 0.000000)",
        "(290.000000, 70.000000, 0.000000)",
        "(290.000000, 70.000000, 0.000000)",
        "(290.000000, 70.000000, 0.000000)",
        "(290.000000, 70.000000, 0.000000)",
        "(290.000000, 70.000000, 0.000000)",
        "(290.000000, 70.000000, 0.000000)",
        "(290.000000, 70.000000, 0.000000)",
        "(290.000000, 70.000000, 0.000000)",
        "(290.000000, 70.000000, 0.000000)",
        "(290.000000, 70.000000, 0.000000)",
        "(290.000000, 70.000000, 0.000000)",
        "(290.000000, 70.000000, 0.000000)",
        "(290.000000, 70.000000, 0.000000)",
        "(290.000000, 70.000000, 0.000000)",
        "(290.000000, 70.000000, 0.000000)",
        "(290.000000, 70.000000, 0.000000)",
        "(290.000000, 70.000000, 0.000000)",
        "(290.000000, 70.000000, 0.000000)",
        "(290.000000, 70.000000, 0.000000)",
        "(290.000000, 70.000000, 0.000000)",
        "(290.000000, 70.000000, 0.000000)",
        "(290.000000, 70.000000, 0.000000)",
        "(290.000000, 70.000000, 0.000000)",
        "(290.000000, 70.000000, 0.000000)",
        "(290.000000, 70.000000, 0.000000)",
        "(290.000000, 70.000000, 0.000000)",
        "(290.000000, 70.000000, 0.000000)",
        "(290.000000, 70.000000, 0.000000)",
        "(290.000000, 70.000000, 0.000000)",
        "(290.000000, 70.000000, 0.000000)",
        "(290.000000, 70.000000, 0.000000)",
        "(290.000000, 70.000000, 0.000000)",
        "(290.000000, 70.000000, 0.000000)",
        "(290.000000, 70.000000, 0.000000)",
        "(290.000000, 70.000000, 0.000000)",
        "(290.000000, 70.000000, 0.000000)",
        "(290.000000, 70.000000, 0.000000)",
        "(290.000000, 70.000000, 0.000000)",
        "(290.000000, 70.000000, 0.000000)",
        "(290.000000, 70.000000, 0.000000)",
        "(290.000000, 70.000000, 0.000000)",
        "(290.000000, 70.000000, 0.000000)",
        "(290.000000, 70.000000, 0.000000)",
        "(290.000000, 70.000000, 0.000000)",
        "(290.000000, 70.000000, 0.000000)",
        "(290.000000, 70.000000, 0.000000)",
        "(290.000000, 70.000000, 0.000000)",
        "(290.000000, 70.000000, 0.000000)",
        "(290.000000, 70.000000, 0.000000)",
        "(290.000000, 70.000000, 0.000000)",
        "(290.000000, 70.000000, 0.000000)",
        "(290.000000, 70.000000, 0.000000)",
        "(290.000000, 70.000000, 0.000000)",
        "(290.000000, 70.000000, 0.000000)",
        "(290.000000, 70.000000, 0.000000)",
        "(290.000000, 70.000000, 0.000000)",
        "(290.000000, 70.000000, 0.000000)",
        "(290.000000, 70.000000, 0.000000)",
        "(290.000000, 70.000000, 0.000000)",
        "(290.000000, 70.000000, 0.000000)",
        "(290.000000, 70.000000, 0.000000)",
        "(290.000000, 70.000000, 0.000000)",
        "(290.000000, 70.000000, 0.000000)",
        "(290.000000, 70.000000, 0.000000)",
        "(290.000000, 70.000000, 0.000000)",
        "(290.000000, 70.000000, 0.000000)",
        "(290.000000, 70.000000, 0.000000)",
        "(290.000000, 70.000000, 0.000000)",
        "(290.000000, 70.000000, 0.000000)",
        "(290.000000, 70.000000, 0.000000)",
        "(290.000000, 70.000000, 0.000000)",
        "(290.000000, 70.000000, 0.000000)",
        "(290.000000, 70.000000, 0.000000)",
        "(290.000000, 70.000000, 0.000000)",
        "(290.000000, 70.000000, 0.000000)",
        "(290.000000, 70.000000, 0.000000)",
        "(290.000000, 70.000000, 0.000000)",
        "(290.000000, 70.000000, 0.000000)",
        "(290.000000, 70.000000, 0.000000)",
        "(290.000000, 70.000000, 0.000000)",
        "(290.000000, 70.000000, 0.000000)",
        "(290.000000, 70.000000, 0.000000)",
        "(290.000000, 70.000000, 0.000000)",
        "(290.000000, 70.000000, 0.000000)",
        "(290.000000, 70.000000, 0.000000)",
        "(290.000000, 70.000000, 0.000000)",
        "(290.000000, 70.000000, 0.000000)",
        "(290.000000, 70.000000, 0.000000)",
        "(290.000000, 70.000000, 0.000000)",
        "(290.000000, 70.000000, 0.000000)",
        "(290.000000, 70.000000, 0.000000)",
        "(290.000000, 70.000000, 0.000000)",
        "(290.000000, 70.000000, 0.000000)",
        "(290.000000, 70.000000, 0.000000)",
        "(290.000000, 70.000000, 0.000000)",
        "(290.000000, 70.000000, 0.000000)",
        "(290.000000, 70.000000, 0.000000)",
        "(290.000000, 70.000000, 0.000000)",
        "(290.000000, 70.000000, 0.000000)",
        "(290.000000, 70.000000, 0.000000)",
        "(290.000000, 70.000000, 0.000000)",
        "(290.000000, 70.000000, 0.000000)",
        "(290.000000, 70.000000, 0.000000)",
        "(290.000000, 70.000000, 0.000000)",
        "(290.000000, 70.000000, 0.000000)",
        "(290.000000, 70.000000, 0.000000)",
        "(290.000000, 70.000000, 0.000000)",
        "(290.000000, 70.000000, 0.000000)",
        "(290.000000, 70.000000, 0.000000)",
        "(290.000000, 70.000000, 0.000000)",
        "(290.000000, 70.000000, 0.000000)",
        "(290.000000, 70.000000, 0.000000)",
        "(290.000000, 70.000000, 0.000000)",
        "(290.000000, 70.000000, 0.000000)",
        "(290.000000, 70.000000, 0.000000)",
        "(290.000000, 70.000000, 0.000000)",
        "(290.000000, 70.000000, 0.000000)",
        "(290.000000, 70.000000, 0.000000)",
        "(290.000000, 70.000000, 0.000000)",
        "(290.000000, 70.000000, 0.000000)",
        "(290.000000, 70.000000, 0.000000)",
        "(290.000000, 70.000000, 0.000000)",
        "(290.000000, 70.000000, 0.000000)",
        "(290.000000, 70.000000, 0.000000)",
        "(290.000000, 70.000000, 0.000000)",
        "(290.000000, 70.000000, 0.000000)",
        "(290.000000, 70.000000, 0.000000)",
        "(290.000000, 70.000000, 0.000000)",
        "(290.000000, 70.000000, 0.000000)",
        "(290.000000, 70.000000, 0.000000)",
        "(290.000000, 70.000000, 0.000000)",
        "(290.000000, 70.000000, 0.000000)",
        "(290.000000, 70.000000, 0.000000)",
        "(290.000000, 70.000000, 0.000000)",
        "(290.000000, 70.000000, 0.000000)",
        "(290.000000, 70.000000, 0.000000)",
        "(290.000000, 70.000000, 0.000000)",
        "(290.000000, 70.000000, 0.000000)",
        "(290.000000, 70.000000, 0.000000)",
        "(290.000000, 70.000000, 0.000000)",
        "(290.000000, 70.000000, 0.000000)",
        "(290.000000, 70.000000, 0.000000)",
        "(290.000000, 70.000000, 0.000000)",
        "(290.000000, 70.000000, 0.000000)",
        "(290.000000, 70.000000, 0.000000)",
        "(290.000000, 70.000000, 0.000000)",
        "(290.000000, 70.000000, 0.000000)",
        "(290.000000, 70.000000, 0.000000)",
        "(290.000000, 70.000000, 0.000000)",
        "(290.000000, 70.000000, 0.000000)",
        "(290.000000, 70.000000, 0.000000)",
        "(290.000000, 70.000000, 0.000000)",
        "(290.000000, 70.000000, 0.000000)",
        "(290.000000, 70.000000, 0.000000)",
        "(290.000000, 70.000000, 0.000000)",
        "(290.000000, 70.000000, 0.000000)",
        "(290.000000, 70.000000, 0.000000)",
        "(290.000000, 70.000000, 0.000000)",
        "(290.000000, 70.000000, 0.000000)",
        "(290.000000, 70.000000, 0.000000)",
        "(290.000000, 70.000000, 0.000000)",
        "(290.000000, 70.000000, 0.000000)",
        "(290.000000, 70.000000, 0.000000)",
        "(290.000000, 70.000000, 0.000000)",
        "(290.000000, 70.000000, 0.000000)",
        "(290.000000, 70.000000, 0.000000)",
        "(290.000000, 70.000000, 0.000000)",
        "(290.000000, 70.000000, 0.000000)",
        "(290.000000, 70.000000, 0.000000)",
        "(290.000000, 70.000000, 0.000000)",
        "(290.000000, 70.000000, 0.000000)",
        "(290.000000, 70.000000, 0.000000)",
        "(290.000000, 70.000000, 0.000000)",
        "(290.000000, 70.000000, 0.000000)",
        "(290.000000, 70.000000, 0.000000)",
        "(290.000000, 70.000000, 0.000000)",
        "(290.000000, 70.000000, 0.000000)",
        "(290.000000, 70.000000, 0.000000)",
        "(290.000000, 70.000000, 0.000000)",
        "(290.000000, 70.000000, 0.000000)",
        "(290.000000, 70.000000, 0.000000)",
        "(290.000000, 70.000000, 0.000000)",
        "(290.000000, 70.000000, 0.000000)",
        "(290.000000, 70.000000, 0.000000)",
        "(290.000000, 70.000000, 0.000000)",
        "(290.000000, 70.000000, 0.000000)",
        "(290.000000, 70.000000, 0.000000)",
        "(290.000000, 70.000000, 0.000000)",
        "(290.000000, 70.000000, 0.000000)",
        "(290.000000, 70.000000, 0.000000)",
        "(290.000000, 70.000000, 0.000000)",
        "(290.000000, 70.000000, 0.000000)",
        "(290.000000, 70.000000, 0.000000)",
        "(290.000000, 70.000000, 0.000000)",
        "(290.000000, 70.000000, 0.000000)",
        "(290.000000, 70.000000, 0.000000)",
        "(290.000000, 70.000000, 0.000000)",
        "(290.000000, 70.000000, 0.000000)",
        "(290.000000, 70.000000, 0.000000)",
        "(290.000000, 70.000000, 0.000000)",
        "(290.000000, 70.000000, 0.000000)",
        "(290.000000, 70.000000, 0.000000)",
        "(290.000000, 70.000000, 0.000000)",
        "(290.000000, 70.000000, 0.000000)",
        "(290.000000, 70.000000, 0.000000)",
        "(290.000000, 70.000000, 0.000000)",
        "(290.000000, 70.000000, 0.000000)",
        "(290.000000, 70.000000, 0.000000)",
        "(290.000000, 70.000000, 0.000000)",
        "(290.000000, 70.000000, 0.000000)",
        "(290.000000, 70.000000, 0.000000)",
        "(290.000000, 70.000000, 0.000000)",
        "(290.000000, 70.000000, 0.000000)",
        "(290.000000, 70.000000, 0.000000)",
        "(290.000000, 70.000000, 0.000000)",
        "(290.000000, 70.000000, 0.000000)",
        "(290.000000, 70.000000, 0.000000)",
        "(290.000000, 70.000000, 0.000000)",
        "(290.000000, 70.000000, 0.000000)",
        "(290.000000, 70.000000, 0.000000)",
        "(290.000000, 70.000000, 0.000000)",
        "(290.000000, 70.000000, 0.000000)",
        "(290.000000, 70.000000, 0.000000)",
        "(290.000000, 70.000000, 0.000000)",
        "(290.000000, 70.000000, 0.000000)",
        "(290.000000, 70.000000, 0.000000)",
        "(290.000000, 70.000000, 0.000000)",
        "(290.000000, 70.000000, 0.000000)",
        "(290.000000, 70.000000, 0.000000)",
        "(290.000000, 70.000000, 0.000000)",
        "(290.000000, 70.000000, 0.000000)",
        "(290.000000, 70.000000, 0.000000)",
        "(290.000000, 70.000000, 0.000000)",
        "(290.000000, 70.000000, 0.000000)",
        "(290.000000, 70.000000, 0.000000)",
        "(290.000000, 70.000000, 0.000000)",
        "(290.000000, 70.000000, 0.000000)",
        "(290.000000, 70.000000, 0.000000)",
        "(290.000000, 70.000000, 0.000000)",
        "(290.000000, 70.000000, 0.000000)",
        "(290.000000, 70.000000, 0.000000)",
        "(290.000000, 70.000000, 0.000000)",
        "(290.000000, 70.000000, 0.000000)",
        "(290.000000, 70.000000, 0.000000)",
        "(290.000000, 70.000000, 0.000000)",
        "(290.000000, 70.000000, 0.000000)",
        "(290.000000, 70.000000, 0.000000)",
        "(290.000000, 70.000000, 0.000000)",
        "(290.000000, 70.000000, 0.000000)",
        "(290.000000, 70.000000, 0.000000)",
        "(290.000000, 70.000000, 0.000000)",
        "(290.000000, 70.000000, 0.000000)",
        "(290.000000, 70.000000, 0.000000)",
        "(290.000000, 70.000000, 0.000000)",
        "(290.000000, 70.000000, 0.000000)",
        "(290.000000, 70.000000, 0.000000)",
        "(290.000000, 70.000000, 0.000000)",
        "(290.000000, 70.000000, 0.000000)",
        "(290.000000, 70.000000, 0.000000)",
        "(290.000000, 70.000000, 0.000000)",
        "(290.000000, 70.000000, 0.000000)",
        "(290.000000, 70.000000, 0.000000)",
        "(290.000000, 70.000000, 0.000000)",
        "(290.000000, 70.000000, 0.000000)",
        "(290.000000, 70.000000, 0.000000)",
        "(290.000000, 70.000000, 0.000000)",
        "(290.000000, 70.000000, 0.000000)",
        "(290.000000, 70.000000, 0.000000)",
        "(290.000000, 70.000000, 0.000000)",
        "(290.000000, 70.000000, 0.000000)",
        "(290.000000, 70.000000, 0.000000)",
        "(290.000000, 70.000000, 0.000000)",
        "(290.000000, 70.000000, 0.000000)",
        "(290.000000, 70.000000, 0.000000)",
        "(290.000000, 70.000000, 0.000000)",
        "(290.000000, 70.000000, 0.000000)",
        "(290.000000, 70.000000, 0.000000)",
        "(290.000000, 70.000000, 0.000000)",
        "(290.000000, 70.000000, 0.000000)",
        "(290.000000, 70.000000, 0.000000)",
        "(290.000000, 70.000000, 0.000000)",
        "(290.000000, 70.000000, 0.000000)",
        "(290.000000, 70.000000, 0.000000)",
        "(290.000000, 70.000000, 0.000000)",
        "(290.000000, 70.000000, 0.000000)",
        "(290.000000, 70.000000, 0.000000)",
        "(290.000000, 70.000000, 0.000000)",
        "(290.000000, 70.000000, 0.000000)",
        "(290.000000, 70.000000, 0.000000)",
        "(290.000000, 70.000000, 0.000000)",
        "(290.000000, 70.000000, 0.000000)",
        "(290.000000, 70.000000, 0.000000)",
        "(290.000000, 70.000000, 0.000000)",
        "(290.000000, 70.000000, 0.000000)",
        "(290.000000, 70.000000, 0.000000)",
        "(290.000000, 70.000000, 0.000000)",
        "(290.000000, 70.000000, 0.000000)",
        "(290.000000, 70.000000, 0.000000)",
        "(290.000000, 70.000000, 0.000000)",
        "(290.000000, 70.000000, 0.000000)",
        "(290.000000, 70.000000, 0.000000)",
        "(290.000000, 70.000000, 0.000000)",
        "(290.000000, 70.000000, 0.000000)",
        "(290.000000, 70.000000, 0.000000)",
        "(290.000000, 70.000000, 0.000000)",
        "(290.000000, 70.000000, 0.000000)",
        "(290.000000, 70.000000, 0.000000)",
        "(290.000000, 70.000000, 0.000000)",
        "(290.000000, 70.000000, 0.000000)",
        "(290.000000, 70.000000, 0.000000)",
        "(290.000000, 70.000000, 0.000000)",
        "(290.000000, 70.000000, 0.000000)",
        "(290.000000, 70.000000, 0.000000)",
        "(290.000000, 70.000000, 0.000000)",
        "(290.000000, 70.000000, 0.000000)",
        "(290.000000, 70.000000, 0.000000)",
        "(290.000000, 70.000000, 0.000000)",
        "(290.000000, 70.000000, 0.000000)",
        "(290.000000, 70.000000, 0.000000)",
        "(290.000000, 70.000000, 0.000000)",
        "(290.000000, 70.000000, 0.000000)",
        "(290.000000, 70.000000, 0.000000)",
        "(290.000000, 70.000000, 0.000000)",
        "(290.000000, 70.000000, 0.000000)",
        "(290.000000, 70.000000, 0.000000)",
        "(290.000000, 70.000000, 0.000000)",
        "(290.000000, 70.000000, 0.000000)",
        "(290.000000, 70.000000, 0.000000)",
        "(290.000000, 70.000000, 0.000000)",
        "(290.000000, 70.000000, 0.000000)",
        "(290.000000, 70.000000, 0.000000)",
        "(290.000000, 70.000000, 0.000000)",
        "(290.000000, 70.000000, 0.000000)",
        "(290.000000, 70.000000, 0.000000)",
        "(290.000000, 70.000000, 0.000000)",
        "(290.000000, 70.000000, 0.000000)",
        "(290.000000, 70.000000, 0.000000)",
        "(290.000000, 70.000000, 0.000000)",
        "(290.000000, 70.000000, 0.000000)",
        "(290.000000, 70.000000, 0.000000)",
        "(290.000000, 70.000000, 0.000000)",
        "(290.000000, 70.000000, 0.000000)",
        "(290.000000, 70.000000, 0.000000)",
        "(290.000000, 70.000000, 0.000000)",
        "(290.000000, 70.000000, 0.000000)",
        "(290.000000, 70.000000, 0.000000)",
        "(290.000000, 70.000000, 0.000000)",
        "(290.000000, 70.000000, 0.000000)",
        "(290.000000, 70.000000, 0.000000)",
        "(290.000000, 70.000000, 0.000000)",
        "(290.000000, 70.000000, 0.000000)",
        "(290.000000, 70.000000, 0.000000)",
        "(290.000000, 70.000000, 0.000000)",
        "(290.000000, 70.000000, 0.000000)",
        "(290.000000, 70.000000, 0.000000)",
        "(290.000000, 70.000000, 0.000000)",
        "(290.000000, 70.000000, 0.000000)",
        "(290.000000, 70.000000, 0.000000)",
        "(290.000000, 70.000000, 0.000000)",
        "(290.000000, 70.000000, 0.000000)",
        "(290.000000, 70.000000, 0.000000)",
        "(290.000000, 70.000000, 0.000000)",
        "(290.000000, 70.000000, 0.000000)",
        "(290.000000, 70.000000, 0.000000)",
        "(290.000000, 70.000000, 0.000000)",
        "(290.000000, 70.000000, 0.000000)",
        "(290.000000, 70.000000, 0.000000)",
        "(290.000000, 70.000000, 0.000000)",
        "(290.000000, 70.000000, 0.000000)",
        "(290.000000, 70.000000, 0.000000)",
        "(290.000000, 70.000000, 0.000000)",
        "(290.000000, 70.000000, 0.000000)",
        "(290.000000, 70.000000, 0.000000)",
        "(290.000000, 70.000000, 0.000000)",
        "(290.000000, 70.000000, 0.000000)",
        "(290.000000, 70.000000, 0.000000)",
        "(290.000000, 70.000000, 0.000000)",
        "(290.000000, 70.000000, 0.000000)",
        "(290.000000, 70.000000, 0.000000)",
        "(290.000000, 70.000000, 0.000000)",
        "(290.000000, 70.000000, 0.000000)",
        "(290.000000, 70.000000, 0.000000)",
        "(290.000000, 70.000000, 0.000000)",
        "(290.000000, 70.000000, 0.000000)",
        "(290.000000, 70.000000, 0.000000)",
        "(290.000000, 70.000000, 0.000000)",
        "(290.000000, 70.000000, 0.000000)",
        "(290.000000, 70.000000, 0.000000)",
        "(290.000000, 70.000000, 0.000000)",
        "(290.000000, 70.000000, 0.000000)",
        "(290.000000, 70.000000, 0.000000)",
        "(290.000000, 70.000000, 0.000000)",
        "(290.000000, 70.000000, 0.000000)",
        "(290.000000, 70.000000, 0.000000)",
        "(290.000000, 70.000000, 0.000000)",
        "(290.000000, 70.000000, 0.000000)",
        "(290.000000, 70.000000, 0.000000)",
        "(290.000000, 70.000000, 0.000000)",
        "(290.000000, 70.000000, 0.000000)",
        "(290.000000, 70.000000, 0.000000)",
        "(290.000000, 70.000000, 0.000000)",
        "(290.000000, 70.000000, 0.000000)",
        "(290.000000, 70.000000, 0.000000)",
        "(290.000000, 70.000000, 0.000000)",
        "(290.000000, 70.000000, 0.000000)",
        "(290.000000, 70.000000, 0.000000)",
        "(290.000000, 70.000000, 0.000000)",
        "(290.000000, 70.000000, 0.000000)",
        "(290.000000, 70.000000, 0.000000)",
        "(290.000000, 70.000000, 0.000000)",
        "(290.000000, 70.000000, 0.000000)",
        "(290.000000, 70.000000, 0.000000)",
        "(290.000000, 70.000000, 0.000000)",
        "(290.000000, 70.000000, 0.000000)",
        "(290.000000, 70.000000, 0.000000)",
        "(290.000000, 70.000000, 0.000000)",
        "(290.000000, 70.000000, 0.000000)",
        "(290.000000, 70.000000, 0.000000)",
        "(290.000000, 70.000000, 0.000000)",
        "(290.000000, 70.000000, 0.000000)",
        "(290.000000, 70.000000, 0.000000)",
        "(290.000000, 70.000000, 0.000000)",
        "(290.000000, 70.000000, 0.000000)",
        "(290.000000, 70.000000, 0.000000)",
        "(290.000000, 70.000000, 0.000000)",
        "(290.000000, 70.000000, 0.000000)",
        "(290.000000, 70.000000, 0.000000)",
        "(290.000000, 70.000000, 0.000000)",
        "(290.000000, 70.000000, 0.000000)",
        "(290.000000, 70.000000, 0.000000)",
        "(290.000000, 70.000000, 0.000000)",
        "(290.000000, 70.000000, 0.000000)",
        "(290.000000, 70.000000, 0.000000)",
        "(290.000000, 70.000000, 0.000000)",
        "(290.000000, 70.000000, 0.000000)",
        "(290.000000, 70.000000, 0.000000)",
        "(290.000000, 70.000000, 0.000000)",
        "(290.000000, 70.000000, 0.000000)",
        "(290.000000, 70.000000, 0.000000)",
        "(290.000000, 70.000000, 0.000000)",
        "(290.000000, 70.000000, 0.000000)",
        "(290.000000, 70.000000, 0.000000)",
        "(290.000000, 70.000000, 0.000000)",
        "(290.000000, 70.000000, 0.000000)",
        "(290.000000, 70.000000, 0.000000)",
        "(290.000000, 70.000000, 0.000000)",
        "(290.000000, 70.000000, 0.000000)",
        "(290.000000, 70.000000, 0.000000)",
        "(290.000000, 70.000000, 0.000000)",
        "(290.000000, 70.000000, 0.000000)",
        "(290.000000, 70.000000, 0.000000)",
        "(290.000000, 70.000000, 0.000000)",
        "(290.000000, 70.000000, 0.000000)",
        "(290.000000, 70.000000, 0.000000)",
        "(290.000000, 70.000000, 0.000000)",
        "(290.000000, 70.000000, 0.000000)",
        "(290.000000, 70.000000, 0.000000)",
        "(290.000000, 70.000000, 0.000000)",
        "(290.000000, 70.000000, 0.000000)",
        "(290.000000, 70.000000, 0.000000)",
        "(290.000000, 70.000000, 0.000000)",
        "(290.000000, 70.000000, 0.000000)",
        "(290.000000, 70.000000, 0.000000)",
        "(290.000000, 70.000000, 0.000000)",
        "(290.000000, 70.000000, 0.000000)",
        "(290.000000, 70.000000, 0.000000)",
        "(290.000000, 70.000000, 0.000000)",
        "(290.000000, 70.000000, 0.000000)",
        "(290.000000, 70.000000, 0.000000)",
        "(290.000000, 70.000000, 0.000000)",
        "(290.000000, 70.000000, 0.000000)",
        "(290.000000, 70.000000, 0.000000)",
        "(290.000000, 70.000000, 0.000000)",
        "(290.000000, 70.000000, 0.000000)",
        "(290.000000, 70.000000, 0.000000)",
        "(290.000000, 70.000000, 0.000000)",
        "(290.000000, 70.000000, 0.000000)",
        "(290.000000, 70.000000, 0.000000)",
        "(290.000000, 70.000000, 0.000000)",
        "(290.000000, 70.000000, 0.000000)",
        "(290.000000, 70.000000, 0.000000)",
        "(290.000000, 70.000000, 0.000000)",
        "(290.000000, 70.000000, 0.000000)",
        "(290.000000, 70.000000, 0.000000)",
        "(290.000000, 70.000000, 0.000000)",
        "(290.000000, 70.000000, 0.000000)",
        "(290.000000, 70.000000, 0.000000)",
        "(290.000000, 70.000000, 0.000000)",
        "(290.000000, 70.000000, 0.000000)",
        "(290.000000, 70.000000, 0.000000)",
        "(290.000000, 70.000000, 0.000000)",
        "(290.000000, 70.000000, 0.000000)",
        "(290.000000, 70.000000, 0.000000)",
        "(290.000000, 70.000000, 0.000000)",
        "(290.000000, 70.000000, 0.000000)",
        "(290.000000, 70.000000, 0.000000)",
        "(290.000000, 70.000000, 0.000000)",
        "(290.000000, 70.000000, 0.000000)",
        "(290.000000, 70.000000, 0.000000)",
        "(290.000000, 70.000000, 0.000000)",
        "(290.000000, 70.000000, 0.000000)",
        "(290.000000, 70.000000, 0.000000)",
        "(290.000000, 70.000000, 0.000000)",
        "(290.000000, 70.000000, 0.000000)",
        "(290.000000, 70.000000, 0.000000)",
        "(290.000000, 70.000000, 0.000000)",
        "(290.000000, 70.000000, 0.000000)",
        "(290.000000, 70.000000, 0.000000)",
        "(290.000000, 70.000000, 0.000000)",
        "(290.000000, 70.000000, 0.000000)",
        "(290.000000, 70.000000, 0.000000)",
        "(290.000000, 70.000000, 0.000000)",
        "(290.000000, 70.000000, 0.000000)",
        "(290.000000, 70.000000, 0.000000)",
        "(290.000000, 70.000000, 0.000000)",
        "(290.000000, 70.000000, 0.000000)",
        "(290.000000, 70.000000, 0.000000)",
        "(290.000000, 70.000000, 0.000000)",
        "(290.000000, 70.000000, 0.000000)",
        "(290.000000, 70.000000, 0.000000)",
        "(290.000000, 70.000000, 0.000000)",
        "(290.000000, 70.000000, 0.000000)",
        "(290.000000, 70.000000, 0.000000)",
        "(290.000000, 70.000000, 0.000000)",
        "(290.000000, 70.000000, 0.000000)",
        "(290.000000, 70.000000, 0.000000)",
        "(290.000000, 70.000000, 0.000000)",
        "(290.000000, 70.000000, 0.000000)",
        "(290.000000, 70.000000, 0.000000)",
        "(290.000000, 70.000000, 0.000000)",
        "(290.000000, 70.000000, 0.000000)",
        "(290.000000, 70.000000, 0.000000)",
        "(290.000000, 70.000000, 0.000000)",
        "(290.000000, 70.000000, 0.000000)",
        "(290.000000, 70.000000, 0.000000)",
        "(290.000000, 70.000000, 0.000000)",
        "(290.000000, 70.000000, 0.000000)",
        "(290.000000, 70.000000, 0.000000)",
        "(290.000000, 70.000000, 0.000000)",
        "(290.000000, 70.000000, 0.000000)",
        "(290.000000, 70.000000, 0.000000)",
        "(290.000000, 70.000000, 0.000000)",
        "(290.000000, 70.000000, 0.000000)",
        "(290.000000, 70.000000, 0.000000)",
        "(290.000000, 70.000000, 0.000000)",
        "(290.000000, 70.000000, 0.000000)",
        "(290.000000, 70.000000, 0.000000)",
        "(290.000000, 70.000000, 0.000000)",
        "(290.000000, 70.000000, 0.000000)",
        "(290.000000, 70.000000, 0.000000)",
        "(290.000000, 70.000000, 0.000000)",
        "(290.000000, 70.000000, 0.000000)",
        "(290.000000, 70.000000, 0.000000)",
        "(290.000000, 70.000000, 0.000000)",
        "(290.000000, 70.000000, 0.000000)",
        "(290.000000, 70.000000, 0.000000)",
        "(290.000000, 70.000000, 0.000000)",
        "(290.000000, 70.000000, 0.000000)",
        "(290.000000, 70.000000, 0.000000)",
        "(290.000000, 70.000000, 0.000000)",
        "(290.000000, 70.000000, 0.000000)",
        "(290.000000, 70.000000, 0.000000)",
        "(290.000000, 70.000000, 0.000000)",
        "(290.000000, 70.000000, 0.000000)",
        "(290.000000, 70.000000, 0.000000)",
        "(290.000000, 70.000000, 0.000000)",
        "(290.000000, 70.000000, 0.000000)",
        "(290.000000, 70.000000, 0.000000)",
        "(290.000000, 70.000000, 0.000000)",
        "(290.000000, 70.000000, 0.000000)",
        "(290.000000, 70.000000, 0.000000)",
        "(290.000000, 70.000000, 0.000000)",
        "(290.000000, 70.000000, 0.000000)",
        "(290.000000, 70.000000, 0.000000)",
        "(290.000000, 70.000000, 0.000000)",
        "(290.000000, 70.000000, 0.000000)",
        "(290.000000, 70.000000, 0.000000)",
        "(290.000000, 70.000000, 0.000000)",
        "(290.000000, 70.000000, 0.000000)",
        "(290.000000, 70.000000, 0.000000)",
        "(290.000000, 70.000000, 0.000000)",
        "(290.000000, 70.000000, 0.000000)",
        "(290.000000, 70.000000, 0.000000)",
        "(290.000000, 70.000000, 0.000000)",
        "(290.000000, 70.000000, 0.000000)",
        "(290.000000, 70.000000, 0.000000)",
        "(290.000000, 70.000000, 0.000000)",
        "(290.000000, 70.000000, 0.000000)",
        "(290.000000, 70.000000, 0.000000)",
        "(290.000000, 70.000000, 0.000000)",
        "(290.000000, 70.000000, 0.000000)",
        "(290.000000, 70.000000, 0.000000)",
        "(290.000000, 70.000000, 0.000000)",
        "(290.000000, 70.000000, 0.000000)",
        "(290.000000, 70.000000, 0.000000)",
        "(290.000000, 70.000000, 0.000000)",
        "(290.000000, 70.000000, 0.000000)",
        "(290.000000, 70.000000, 0.000000)",
        "(290.000000, 70.000000, 0.000000)",
        "(290.000000, 70.000000, 0.000000)",
        "(290.000000, 70.000000, 0.000000)",
        "(290.000000, 70.000000, 0.000000)",
        "(290.000000, 70.000000, 0.000000)",
        "(290.000000, 70.000000, 0.000000)",
        "(290.000000, 70.000000, 0.000000)",
        "(290.000000, 70.000000, 0.000000)",
        "(290.000000, 70.000000, 0.000000)",
        "(290.000000, 70.000000, 0.000000)",
        "(290.000000, 70.000000, 0.000000)",
        "(290.000000, 70.000000, 0.000000)",
        "(290.000000, 70.000000, 0.000000)",
        "(290.000000, 70.000000, 0.000000)",
        "(290.000000, 70.000000, 0.000000)",
        "(290.000000, 70.000000, 0.000000)",
        "(290.000000, 70.000000, 0.000000)",
        "(290.000000, 70.000000, 0.000000)",
        "(290.000000, 70.000000, 0.000000)",
        "(290.000000, 70.000000, 0.000000)",
        "(290.000000, 70.000000, 0.000000)",
        "(290.000000, 70.000000, 0.000000)",
        "(290.000000, 70.000000, 0.000000)",
        "(290.000000, 70.000000, 0.000000)",
        "(290.000000, 70.000000, 0.000000)",
        "(290.000000, 70.000000, 0.000000)",
        "(290.000000, 70.000000, 0.000000)",
        "(290.000000, 70.000000, 0.000000)",
        "(290.000000, 70.000000, 0.000000)",
        "(290.000000, 70.000000, 0.000000)",
        "(290.000000, 70.000000, 0.000000)",
        "(290.000000, 70.000000, 0.000000)",
        "(290.000000, 70.000000, 0.000000)",
        "(290.000000, 70.000000, 0.000000)",
        "(290.000000, 70.000000, 0.000000)",
        "(290.000000, 70.000000, 0.000000)",
        "(290.000000, 70.000000, 0.000000)",
        "(290.000000, 70.000000, 0.000000)",
        "(290.000000, 70.000000, 0.000000)",
        "(290.000000, 70.000000, 0.000000)",
        "(290.000000, 70.000000, 0.000000)",
        "(290.000000, 70.000000, 0.000000)",
        "(290.000000, 70.000000, 0.000000)",
        "(290.000000, 70.000000, 0.000000)",
        "(290.000000, 70.000000, 0.000000)",
        "(290.000000, 70.000000, 0.000000)",
        "(290.000000, 70.000000, 0.000000)",
        "(290.000000, 70.000000, 0.000000)",
        "(290.000000, 70.000000, 0.000000)",
        "(290.000000, 70.000000, 0.000000)",
        "(290.000000, 70.000000, 0.000000)",
        "(290.000000, 70.000000, 0.000000)",
        "(290.000000, 70.000000, 0.000000)",
        "(290.000000, 70.000000, 0.000000)",
        "(290.000000, 70.000000, 0.000000)",
        "(290.000000, 70.000000, 0.000000)",
        "(290.000000, 70.000000, 0.000000)",
        "(290.000000, 70.000000, 0.000000)",
        "(290.000000, 70.000000, 0.000000)",
        "(290.000000, 70.000000, 0.000000)",
        "(290.000000, 70.000000, 0.000000)",
        "(290.000000, 70.000000, 0.000000)",
        "(290.000000, 70.000000, 0.000000)",
        "(290.000000, 70.000000, 0.000000)",
        "(290.000000, 70.000000, 0.000000)",
        "(290.000000, 70.000000, 0.000000)",
        "(290.000000, 70.000000, 0.000000)",
        "(290.000000, 70.000000, 0.000000)",
        "(290.000000, 70.000000, 0.000000)",
        "(290.000000, 70.000000, 0.000000)",
        "(290.000000, 70.000000, 0.000000)",
        "(290.000000, 70.000000, 0.000000)",
        "(290.000000, 70.000000, 0.000000)",
        "(290.000000, 70.000000, 0.000000)",
        "(290.000000, 70.000000, 0.000000)",
        "(290.000000, 70.000000, 0.000000)",
        "(290.000000, 70.000000, 0.000000)",
        "(290.000000, 70.000000, 0.000000)",
        "(290.000000, 70.000000, 0.000000)",
        "(290.000000, 70.000000, 0.000000)",
        "(290.000000, 70.000000, 0.000000)",
        "(290.000000, 70.000000, 0.000000)",
        "(290.000000, 70.000000, 0.000000)",
        "(290.000000, 70.000000, 0.000000)",
        "(290.000000, 70.000000, 0.000000)",
        "(290.000000, 70.000000, 0.000000)",
        "(290.000000, 70.000000, 0.000000)",
        "(290.000000, 70.000000, 0.000000)",
        "(290.000000, 70.000000, 0.000000)",
        "(290.000000, 70.000000, 0.000000)",
        "(290.000000, 70.000000, 0.000000)",
        "(290.000000, 70.000000, 0.000000)",
        "(290.000000, 70.000000, 0.000000)",
        "(290.000000, 70.000000, 0.000000)",
        "(290.000000, 70.000000, 0.000000)",
        "(290.000000, 70.000000, 0.000000)",
        "(290.000000, 70.000000, 0.000000)",
        "(290.000000, 70.000000, 0.000000)",
        "(290.000000, 70.000000, 0.000000)",
        "(290.000000, 70.000000, 0.000000)",
        "(290.000000, 70.000000, 0.000000)",
        "(290.000000, 70.000000, 0.000000)",
        "(290.000000, 70.000000, 0.000000)",
        "(290.000000, 70.000000, 0.000000)",
        "(290.000000, 70.000000, 0.000000)",
        "(290.000000, 70.000000, 0.000000)",
        "(290.000000, 70.000000, 0.000000)",
        "(290.000000, 70.000000, 0.000000)",
        "(290.000000, 70.000000, 0.000000)",
        "(290.000000, 70.000000, 0.000000)",
        "(290.000000, 70.000000, 0.000000)",
        "(290.000000, 70.000000, 0.000000)",
        "(290.000000, 70.000000, 0.000000)",
        "(290.000000, 70.000000, 0.000000)",
        "(290.000000, 70.000000, 0.000000)",
        "(290.000000, 70.000000, 0.000000)",
        "(290.000000, 70.000000, 0.000000)",
        "(290.000000, 70.000000, 0.000000)",
        "(290.000000, 70.000000, 0.000000)",
        "(290.000000, 70.000000, 0.000000)",
        "(290.000000, 70.000000, 0.000000)",
        "(290.000000, 70.000000, 0.000000)",
        "(290.000000, 70.000000, 0.000000)",
        "(290.000000, 70.000000, 0.000000)",
        "(290.000000, 70.000000, 0.000000)",
        "(290.000000, 70.000000, 0.000000)",
        "(290.000000, 70.000000, 0.000000)",
        "(290.000000, 70.000000, 0.000000)",
        "(290.000000, 70.000000, 0.000000)",
        "(290.000000, 70.000000, 0.000000)",
        "(290.000000, 70.000000, 0.000000)",
        "(290.000000, 70.000000, 0.000000)",
        "(290.000000, 70.000000, 0.000000)",
        "(290.000000, 70.000000, 0.000000)",
        "(290.000000, 70.000000, 0.000000)",
        "(290.000000, 70.000000, 0.000000)",
        "(290.000000, 70.000000, 0.000000)",
        "(290.000000, 70.000000, 0.000000)",
        "(290.000000, 70.000000, 0.000000)",
        "(290.000000, 70.000000, 0.000000)",
        "(290.000000, 70.000000, 0.000000)",
        "(290.000000, 70.000000, 0.000000)",
        "(290.000000, 70.000000, 0.000000)",
        "(290.000000, 70.000000, 0.000000)",
        "(290.000000, 70.000000, 0.000000)",
        "(290.000000, 70.000000, 0.000000)",
        "(290.000000, 70.000000, 0.000000)",
        "(290.000000, 70.000000, 0.000000)",
        "(290.000000, 70.000000, 0.000000)",
        "(290.000000, 70.000000, 0.000000)",
        "(290.000000, 70.000000, 0.000000)",
        "(290.000000, 70.000000, 0.000000)",
        "(290.000000, 70.000000, 0.000000)",
        "(290.000000, 70.000000, 0.000000)",
        "(290.000000, 70.000000, 0.000000)",
        "(290.000000, 70.000000, 0.000000)",
        "(290.000000, 70.000000, 0.000000)",
        "(290.000000, 70.000000, 0.000000)",
        "(290.000000, 70.000000, 0.000000)",
        "(290.000000, 70.000000, 0.000000)",
        "(290.000000, 70.000000, 0.000000)",
        "(290.000000, 70.000000, 0.000000)",
        "(290.000000, 70.000000, 0.000000)",
        "(290.000000, 70.000000, 0.000000)",
        "(290.000000, 70.000000, 0.000000)",
        "(290.000000, 70.000000, 0.000000)",
        "(290.000000, 70.000000, 0.000000)",
        "(290.000000, 70.000000, 0.000000)",
        "(290.000000, 70.000000, 0.000000)",
        "(290.000000, 70.000000, 0.000000)",
        "(290.000000, 70.000000, 0.000000)",
        "(290.000000, 70.000000, 0.000000)",
        "(290.000000, 70.000000, 0.000000)",
        "(290.000000, 70.000000, 0.000000)",
        "(290.000000, 70.000000, 0.000000)",
        "(290.000000, 70.000000, 0.000000)",
        "(290.000000, 70.000000, 0.000000)",
        "(290.000000, 70.000000, 0.000000)",
        "(290.000000, 70.000000, 0.000000)",
        "(290.000000, 70.000000, 0.000000)",
        "(290.000000, 70.000000, 0.000000)",
        "(290.000000, 70.000000, 0.000000)",
        "(290.000000, 70.000000, 0.000000)",
        "(290.000000, 70.000000, 0.000000)",
        "(290.000000, 70.000000, 0.000000)",
        "(290.000000, 70.000000, 0.000000)",
        "(290.000000, 70.000000, 0.000000)",
        "(290.000000, 70.000000, 0.000000)",
        "(290.000000, 70.000000, 0.000000)",
        "(290.000000, 70.000000, 0.000000)",
        "(290.000000, 70.000000, 0.000000)",
        "(290.000000, 70.000000, 0.000000)",
        "(290.000000, 70.000000, 0.000000)",
        "(290.000000, 70.000000, 0.000000)",
        "(290.000000, 70.000000, 0.000000)",
        "(290.000000, 70.000000, 0.000000)",
        "(290.000000, 70.000000, 0.000000)",
        "(290.000000, 70.000000, 0.000000)",
        "(290.000000, 70.000000, 0.000000)",
        "(290.000000, 70.000000, 0.000000)",
        "(290.000000, 70.000000, 0.000000)",
        "(290.000000, 70.000000, 0.000000)",
        "(290.000000, 70.000000, 0.000000)",
        "(290.000000, 70.000000, 0.000000)",
        "(290.000000, 70.000000, 0.000000)",
        "(290.000000, 70.000000, 0.000000)",
        "(290.000000, 70.000000, 0.000000)",
        "(290.000000, 70.000000, 0.000000)",
        "(290.000000, 70.000000, 0.000000)",
        "(290.000000, 70.000000, 0.000000)",
        "(290.000000, 70.000000, 0.000000)",
        "(290.000000, 70.000000, 0.000000)",
        "(290.000000, 70.000000, 0.000000)",
        "(290.000000, 70.000000, 0.000000)",
        "(290.000000, 70.000000, 0.000000)",
        "(290.000000, 70.000000, 0.000000)",
        "(290.000000, 70.000000, 0.000000)",
        "(290.000000, 70.000000, 0.000000)",
        "(290.000000, 70.000000, 0.000000)",
        "(290.000000, 70.000000, 0.000000)",
        "(290.000000, 70.000000, 0.000000)",
        "(290.000000, 70.000000, 0.000000)",
        "(290.000000, 70.000000, 0.000000)",
        "(290.000000, 70.000000, 0.000000)",
        "(290.000000, 70.000000, 0.000000)",
        "(290.000000, 70.000000, 0.000000)",
        "(290.000000, 70.000000, 0.000000)",
        "(290.000000, 70.000000, 0.000000)",
        "(290.000000, 70.000000, 0.000000)",
        "(290.000000, 70.000000, 0.000000)",
        "(290.000000, 70.000000, 0.000000)",
        "(290.000000, 70.000000, 0.000000)",
        "(290.000000, 70.000000, 0.000000)",
        "(290.000000, 70.000000, 0.000000)",
        "(290.000000, 70.000000, 0.000000)",
        "(290.000000, 70.000000, 0.000000)",
        "(290.000000, 70.000000, 0.000000)",
        "(290.000000, 70.000000, 0.000000)",
        "(290.000000, 70.000000, 0.000000)",
        "(290.000000, 70.000000, 0.000000)",
        "(290.000000, 70.000000, 0.000000)",
        "(290.000000, 70.000000, 0.000000)",
        "(290.000000, 70.000000, 0.000000)",
        "(290.000000, 70.000000, 0.000000)",
        "(290.000000, 70.000000, 0.000000)",
        "(290.000000, 70.000000, 0.000000)",
        "(290.000000, 70.000000, 0.000000)",
        "(290.000000, 70.000000, 0.000000)",
        "(290.000000, 70.000000, 0.000000)",
        "(290.000000, 70.000000, 0.000000)",
        "(290.000000, 70.000000, 0.000000)",
        "(290.000000, 70.000000, 0.000000)",
        "(290.000000, 70.000000, 0.000000)",
        "(290.000000, 70.000000, 0.000000)",
        "(290.000000, 70.000000, 0.000000)",
        "(290.000000, 70.000000, 0.000000)",
        "(290.000000, 70.000000, 0.000000)",
        "(290.000000, 70.000000, 0.000000)",
        "(290.000000, 70.000000, 0.000000)",
        "(290.000000, 70.000000, 0.000000)",
        "(290.000000, 70.000000, 0.000000)",
        "(290.000000, 70.000000, 0.000000)",
        "(290.000000, 70.000000, 0.000000)",
        "(290.000000, 70.000000, 0.000000)",
        "(290.000000, 70.000000, 0.000000)",
        "(290.000000, 70.000000, 0.000000)",
        "(290.000000, 70.000000, 0.000000)",
        "(290.000000, 70.000000, 0.000000)",
        "(290.000000, 70.000000, 0.000000)",
        "(290.000000, 70.000000, 0.000000)",
        "(290.000000, 70.000000, 0.000000)",
        "(290.000000, 70.000000, 0.000000)",
        "(290.000000, 70.000000, 0.000000)",
        "(290.000000, 70.000000, 0.000000)",
        "(290.000000, 70.000000, 0.000000)",
        "(290.000000, 70.000000, 0.000000)",
        "(290.000000, 70.000000, 0.000000)",
        "(290.000000, 70.000000, 0.000000)",
        "(290.000000, 70.000000, 0.000000)",
        "(290.000000, 70.000000, 0.000000)",
        "(290.000000, 70.000000, 0.000000)",
        "(290.000000, 70.000000, 0.000000)",
        "(290.000000, 70.000000, 0.000000)",
        "(290.000000, 70.000000, 0.000000)",
        "(290.000000, 70.000000, 0.000000)",
        "(290.000000, 70.000000, 0.000000)",
        "(290.000000, 70.000000, 0.000000)",
        "(290.000000, 70.000000, 0.000000)",
        "(290.000000, 70.000000, 0.000000)",
        "(290.000000, 70.000000, 0.000000)",
        "(290.000000, 70.000000, 0.000000)",
        "(290.000000, 70.000000, 0.000000)",
        "(290.000000, 70.000000, 0.000000)",
        "(290.000000, 70.000000, 0.000000)",
        "(290.000000, 70.000000, 0.000000)",
        "(290.000000, 70.000000, 0.000000)",
        "(290.000000, 70.000000, 0.000000)",
        "(290.000000, 70.000000, 0.000000)",
        "(290.000000, 70.000000, 0.000000)",
        "(290.000000, 70.000000, 0.000000)",
        "(290.000000, 70.000000, 0.000000)",
        "(290.000000, 70.000000, 0.000000)",
        "(290.000000, 70.000000, 0.000000)",
        "(290.000000, 70.000000, 0.000000)",
        "(290.000000, 70.000000, 0.000000)",
        "(290.000000, 70.000000, 0.000000)",
        "(290.000000, 70.000000, 0.000000)",
        "(290.000000, 70.000000, 0.000000)",
        "(290.000000, 70.000000, 0.000000)",
        "(290.000000, 70.000000, 0.000000)",
        "(290.000000, 70.000000, 0.000000)",
        "(290.000000, 70.000000, 0.000000)",
        "(290.000000, 70.000000, 0.000000)",
        "(290.000000, 70.000000, 0.000000)",
        "(290.000000, 70.000000, 0.000000)",
        "(290.000000, 70.000000, 0.000000)",
        "(290.000000, 70.000000, 0.000000)",
        "(290.000000, 70.000000, 0.000000)",
        "(290.000000, 70.000000, 0.000000)",
        "(290.000000, 70.000000, 0.000000)",
        "(290.000000, 70.000000, 0.000000)",
        "(290.000000, 70.000000, 0.000000)",
        "(290.000000, 70.000000, 0.000000)",
        "(290.000000, 70.000000, 0.000000)",
        "(290.000000, 70.000000, 0.000000)",
        "(290.000000, 70.000000, 0.000000)",
        "(290.000000, 70.000000, 0.000000)",
        "(290.000000, 70.000000, 0.000000)",
        "(290.000000, 70.000000, 0.000000)",
        "(290.000000, 70.000000, 0.000000)",
        "(290.000000, 70.000000, 0.000000)",
        "(290.000000, 70.000000, 0.000000)",
        "(290.000000, 70.000000, 0.000000)",
        "(290.000000, 70.000000, 0.000000)",
        "(290.000000, 70.000000, 0.000000)",
        "(290.000000, 70.000000, 0.000000)",
        "(290.000000, 70.000000, 0.000000)",
        "(290.000000, 70.000000, 0.000000)",
        "(290.000000, 70.000000, 0.000000)",
        "(290.000000, 70.000000, 0.000000)",
        "(290.000000, 70.000000, 0.000000)",
        "(290.000000, 70.000000, 0.000000)",
        "(290.000000, 70.000000, 0.000000)",
        "(290.000000, 70.000000, 0.000000)",
        "(290.000000, 70.000000, 0.000000)",
        "(290.000000, 70.000000, 0.000000)",
        "(290.000000, 70.000000, 0.000000)",
        "(290.000000, 70.000000, 0.000000)",
        "(290.000000, 70.000000, 0.000000)",
        "(290.000000, 70.000000, 0.000000)",
        "(290.000000, 70.000000, 0.000000)",
        "(290.000000, 70.000000, 0.000000)",
        "(290.000000, 70.000000, 0.000000)",
        "(290.000000, 70.000000, 0.000000)",
        "(290.000000, 70.000000, 0.000000)",
        "(290.000000, 70.000000, 0.000000)",
        "(290.000000, 70.000000, 0.000000)",
        "(290.000000, 70.000000, 0.000000)",
        "(290.000000, 70.000000, 0.000000)",
        "(290.000000, 70.000000, 0.000000)",
        "(290.000000, 70.000000, 0.000000)",
[truncated: 250,317 more chars]
