# Supplementary material for: Playing the mirror game in virtual reality with an autonomous character
Source: Sci Rep. 2022 Dec 9;12:21329. doi: 10.1038/s41598-022-25197-z (PMC9734752; doi:10.1038/s41598-022-25197-z)
Supplement: Supplementary file 2 — Supplementary Information 1. [file 41598_2022_25197_MOESM2_ESM.zip › Data/Couple20/condition2_trial1_player2.json]

{
    "isFemale": true,
    "eyesLevel": 1.6797962188720704,
    "timestamps": [
        0.0,
        0.02001953125,
        0.03997802734375,
        0.05999755859375,
        0.08001708984375,
        0.0999755859375,
        0.1199951171875,
        0.1400146484375,
        0.15997314453125,
        0.17999267578125,
        0.20001220703125,
        0.219970703125,
        0.239990234375,
        0.260009765625,
        0.280029296875,
        0.29998779296875,
        0.32000732421875,
        0.34002685546875,
        0.3599853515625,
        0.3800048828125,
        0.4000244140625,
        0.41998291015625,
        0.44000244140625,
        0.46002197265625,
        0.47998046875,
        0.5,
        0.52001953125,
        0.53997802734375,
        0.55999755859375,
        0.58001708984375,
        0.5999755859375,
        0.6199951171875,
        0.6400146484375,
        0.65997314453125,
        0.67999267578125,
        0.70001220703125,
        0.719970703125,
        0.739990234375,
        0.760009765625,
        0.780029296875,
        0.79998779296875,
        0.82000732421875,
        0.84002685546875,
        0.8599853515625,
        0.8800048828125,
        0.9000244140625,
        0.91998291015625,
        0.94000244140625,
        0.96002197265625,
        0.97998046875,
        1.0,
        1.02001953125,
        1.03997802734375,
        1.05999755859375,
        1.08001708984375,
        1.0999755859375,
        1.1199951171875,
        1.1400146484375,
        1.15997314453125,
        1.17999267578125,
        1.20001220703125,
        1.219970703125,
        1.239990234375,
        1.260009765625,
        1.280029296875,
        1.29998779296875,
        1.32000732421875,
        1.34002685546875,
        1.3599853515625,
        1.3800048828125,
        1.4000244140625,
        1.41998291015625,
        1.44000244140625,
        1.46002197265625,
        1.47998046875,
        1.5,
        1.52001953125,
        1.53997802734375,
        1.55999755859375,
        1.58001708984375,
        1.5999755859375,
        1.6199951171875,
        1.6400146484375,
        1.65997314453125,
        1.67999267578125,
        1.70001220703125,
        1.719970703125,
        1.739990234375,
        1.760009765625,
        1.780029296875,
        1.79998779296875,
        1.82000732421875,
        1.84002685546875,
        1.8599853515625,
        1.8800048828125,
        1.9000244140625,
        1.91998291015625,
        1.94000244140625,
        1.96002197265625,
        1.97998046875,
        2.0,
        2.02001953125,
        2.03997802734375,
        2.05999755859375,
        2.08001708984375,
        2.0999755859375,
        2.1199951171875,
        2.1400146484375,
        2.15997314453125,
        2.17999267578125,
        2.20001220703125,
        2.219970703125,
        2.239990234375,
        2.260009765625,
        2.280029296875,
        2.29998779296875,
        2.32000732421875,
        2.34002685546875,
        2.3599853515625,
        2.3800048828125,
        2.4000244140625,
        2.41998291015625,
        2.44000244140625,
        2.46002197265625,
        2.47998046875,
        2.5,
        2.52001953125,
        2.53997802734375,
        2.55999755859375,
        2.58001708984375,
        2.5999755859375,
        2.6199951171875,
        2.6400146484375,
        2.65997314453125,
        2.67999267578125,
        2.70001220703125,
        2.719970703125,
        2.739990234375,
        2.760009765625,
        2.780029296875,
        2.79998779296875,
        2.82000732421875,
        2.84002685546875,
        2.8599853515625,
        2.8800048828125,
        2.9000244140625,
        2.91998291015625,
        2.94000244140625,
        2.96002197265625,
        2.97998046875,
        3.0,
        3.02001953125,
        3.03997802734375,
        3.05999755859375,
        3.08001708984375,
        3.0999755859375,
        3.1199951171875,
        3.1400146484375,
        3.15997314453125,
        3.17999267578125,
        3.20001220703125,
        3.219970703125,
        3.239990234375,
        3.260009765625,
        3.280029296875,
        3.29998779296875,
        3.32000732421875,
        3.34002685546875,
        3.3599853515625,
        3.3800048828125,
        3.4000244140625,
        3.41998291015625,
        3.44000244140625,
        3.46002197265625,
        3.47998046875,
        3.5,
        3.52001953125,
        3.53997802734375,
        3.55999755859375,
        3.58001708984375,
        3.5999755859375,
        3.6199951171875,
        3.6400146484375,
        3.65997314453125,
        3.67999267578125,
        3.70001220703125,
        3.719970703125,
        3.739990234375,
        3.760009765625,
        3.780029296875,
        3.79998779296875,
        3.82000732421875,
        3.84002685546875,
        3.8599853515625,
        3.8800048828125,
        3.9000244140625,
        3.91998291015625,
        3.94000244140625,
        3.96002197265625,
        3.97998046875,
        4.0,
        4.02001953125,
        4.03997802734375,
        4.05999755859375,
        4.08001708984375,
        4.0999755859375,
        4.1199951171875,
        4.1400146484375,
        4.15997314453125,
        4.17999267578125,
        4.20001220703125,
        4.219970703125,
        4.239990234375,
        4.260009765625,
        4.280029296875,
        4.29998779296875,
        4.32000732421875,
        4.34002685546875,
        4.3599853515625,
        4.3800048828125,
        4.4000244140625,
        4.41998291015625,
        4.44000244140625,
        4.46002197265625,
        4.47998046875,
        4.5,
        4.52001953125,
        4.53997802734375,
        4.55999755859375,
        4.58001708984375,
        4.5999755859375,
        4.6199951171875,
        4.6400146484375,
        4.65997314453125,
        4.67999267578125,
        4.70001220703125,
        4.719970703125,
        4.739990234375,
        4.760009765625,
        4.780029296875,
        4.79998779296875,
        4.82000732421875,
        4.84002685546875,
        4.8599853515625,
        4.8800048828125,
        4.9000244140625,
        4.91998291015625,
        4.94000244140625,
        4.96002197265625,
        4.97998046875,
        5.0,
        5.02001953125,
        5.03997802734375,
        5.05999755859375,
        5.08001708984375,
        5.0999755859375,
        5.1199951171875,
        5.1400146484375,
        5.15997314453125,
        5.17999267578125,
        5.20001220703125,
        5.219970703125,
        5.239990234375,
        5.260009765625,
        5.27996826171875,
        5.29998779296875,
        5.32000732421875,
        5.34002685546875,
        5.3599853515625,
        5.3800048828125,
        5.4000244140625,
        5.41998291015625,
        5.44000244140625,
        5.46002197265625,
        5.47998046875,
        5.5,
        5.52001953125,
        5.53997802734375,
        5.55999755859375,
        5.58001708984375,
        5.5999755859375,
        5.6199951171875,
        5.6400146484375,
        5.65997314453125,
        5.67999267578125,
        5.70001220703125,
        5.719970703125,
        5.739990234375,
        5.760009765625,
        5.77996826171875,
        5.79998779296875,
        5.82000732421875,
        5.84002685546875,
        5.8599853515625,
        5.8800048828125,
        5.9000244140625,
        5.91998291015625,
        5.94000244140625,
        5.96002197265625,
        5.97998046875,
        6.0,
        6.02001953125,
        6.03997802734375,
        6.05999755859375,
        6.08001708984375,
        6.0999755859375,
        6.1199951171875,
        6.1400146484375,
        6.15997314453125,
        6.17999267578125,
        6.20001220703125,
        6.219970703125,
        6.239990234375,
        6.260009765625,
        6.27996826171875,
        6.29998779296875,
        6.32000732421875,
        6.34002685546875,
        6.3599853515625,
        6.3800048828125,
        6.4000244140625,
        6.41998291015625,
        6.44000244140625,
        6.46002197265625,
        6.47998046875,
        6.5,
        6.52001953125,
        6.53997802734375,
        6.55999755859375,
        6.58001708984375,
        6.5999755859375,
        6.6199951171875,
        6.6400146484375,
        6.65997314453125,
        6.67999267578125,
        6.70001220703125,
        6.719970703125,
        6.739990234375,
        6.760009765625,
        6.77996826171875,
        6.79998779296875,
        6.82000732421875,
        6.84002685546875,
        6.8599853515625,
        6.8800048828125,
        6.9000244140625,
        6.91998291015625,
        6.94000244140625,
        6.96002197265625,
        6.97998046875,
        7.0,
        7.02001953125,
        7.03997802734375,
        7.05999755859375,
        7.08001708984375,
        7.0999755859375,
        7.1199951171875,
        7.1400146484375,
        7.15997314453125,
        7.17999267578125,
        7.20001220703125,
        7.219970703125,
        7.239990234375,
        7.260009765625,
        7.27996826171875,
        7.29998779296875,
        7.32000732421875,
        7.34002685546875,
        7.3599853515625,
        7.3800048828125,
        7.4000244140625,
        7.41998291015625,
        7.44000244140625,
        7.46002197265625,
        7.47998046875,
        7.5,
        7.52001953125,
        7.53997802734375,
        7.55999755859375,
        7.58001708984375,
        7.5999755859375,
        7.6199951171875,
        7.6400146484375,
        7.65997314453125,
        7.67999267578125,
        7.70001220703125,
        7.719970703125,
        7.739990234375,
        7.760009765625,
        7.77996826171875,
        7.79998779296875,
        7.82000732421875,
        7.84002685546875,
        7.8599853515625,
        7.8800048828125,
        7.9000244140625,
        7.91998291015625,
        7.94000244140625,
        7.96002197265625,
        7.97998046875,
        8.0,
        8.02001953125,
        8.03997802734375,
        8.05999755859375,
        8.08001708984375,
        8.0999755859375,
        8.1199951171875,
        8.1400146484375,
        8.15997314453125,
        8.17999267578125,
        8.20001220703125,
        8.219970703125,
        8.239990234375,
        8.260009765625,
        8.27996826171875,
        8.29998779296875,
        8.32000732421875,
        8.34002685546875,
        8.3599853515625,
        8.3800048828125,
        8.4000244140625,
        8.41998291015625,
        8.44000244140625,
        8.46002197265625,
        8.47998046875,
        8.5,
        8.52001953125,
        8.53997802734375,
        8.55999755859375,
        8.58001708984375,
        8.5999755859375,
        8.6199951171875,
        8.6400146484375,
        8.65997314453125,
        8.67999267578125,
        8.70001220703125,
        8.719970703125,
        8.739990234375,
        8.760009765625,
        8.77996826171875,
        8.79998779296875,
        8.82000732421875,
        8.84002685546875,
        8.8599853515625,
        8.8800048828125,
        8.9000244140625,
        8.91998291015625,
        8.94000244140625,
        8.96002197265625,
        8.97998046875,
        9.0,
        9.02001953125,
        9.03997802734375,
        9.05999755859375,
        9.08001708984375,
        9.0999755859375,
        9.1199951171875,
        9.1400146484375,
        9.15997314453125,
        9.17999267578125,
        9.20001220703125,
        9.219970703125,
        9.239990234375,
        9.260009765625,
        9.27996826171875,
        9.29998779296875,
        9.32000732421875,
        9.34002685546875,
        9.3599853515625,
        9.3800048828125,
        9.4000244140625,
        9.41998291015625,
        9.44000244140625,
        9.46002197265625,
        9.47998046875,
        9.5,
        9.52001953125,
        9.53997802734375,
        9.55999755859375,
        9.58001708984375,
        9.5999755859375,
        9.6199951171875,
        9.6400146484375,
        9.65997314453125,
        9.67999267578125,
        9.70001220703125,
        9.719970703125,
        9.739990234375,
        9.760009765625,
        9.77996826171875,
        9.79998779296875,
        9.82000732421875,
        9.84002685546875,
        9.8599853515625,
        9.8800048828125,
        9.9000244140625,
        9.91998291015625,
        9.94000244140625,
        9.96002197265625,
        9.97998046875,
        10.0,
        10.02001953125,
        10.03997802734375,
        10.05999755859375,
        10.08001708984375,
        10.0999755859375,
        10.1199951171875,
        10.1400146484375,
        10.15997314453125,
        10.17999267578125,
        10.20001220703125,
        10.219970703125,
        10.239990234375,
        10.260009765625,
        10.27996826171875,
        10.29998779296875,
        10.32000732421875,
        10.34002685546875,
        10.3599853515625,
        10.3800048828125,
        10.4000244140625,
        10.41998291015625,
        10.44000244140625,
        10.46002197265625,
        10.47998046875,
        10.5,
        10.52001953125,
        10.53997802734375,
        10.55999755859375,
        10.58001708984375,
        10.5999755859375,
        10.6199951171875,
        10.6400146484375,
        10.65997314453125,
        10.67999267578125,
        10.70001220703125,
        10.719970703125,
        10.739990234375,
        10.760009765625,
        10.77996826171875,
        10.79998779296875,
        10.82000732421875,
        10.84002685546875,
        10.8599853515625,
        10.8800048828125,
        10.9000244140625,
        10.91998291015625,
        10.94000244140625,
        10.96002197265625,
        10.97998046875,
        11.0,
        11.02001953125,
        11.03997802734375,
        11.05999755859375,
        11.08001708984375,
        11.0999755859375,
        11.1199951171875,
        11.1400146484375,
        11.15997314453125,
        11.17999267578125,
        11.20001220703125,
        11.219970703125,
        11.239990234375,
        11.260009765625,
        11.27996826171875,
        11.29998779296875,
        11.32000732421875,
        11.34002685546875,
        11.3599853515625,
        11.3800048828125,
        11.4000244140625,
        11.41998291015625,
        11.44000244140625,
        11.46002197265625,
        11.47998046875,
        11.5,
        11.52001953125,
        11.53997802734375,
        11.55999755859375,
        11.58001708984375,
        11.5999755859375,
        11.6199951171875,
        11.6400146484375,
        11.65997314453125,
        11.67999267578125,
        11.70001220703125,
        11.719970703125,
        11.739990234375,
        11.760009765625,
        11.77996826171875,
        11.79998779296875,
        11.82000732421875,
        11.84002685546875,
        11.8599853515625,
        11.8800048828125,
        11.9000244140625,
        11.91998291015625,
        11.94000244140625,
        11.96002197265625,
        11.97998046875,
        12.0,
        12.02001953125,
        12.03997802734375,
        12.05999755859375,
        12.08001708984375,
        12.0999755859375,
        12.1199951171875,
        12.1400146484375,
        12.15997314453125,
        12.17999267578125,
        12.20001220703125,
        12.219970703125,
        12.239990234375,
        12.260009765625,
        12.27996826171875,
        12.29998779296875,
        12.32000732421875,
        12.34002685546875,
        12.3599853515625,
        12.3800048828125,
        12.4000244140625,
        12.41998291015625,
        12.44000244140625,
        12.46002197265625,
        12.47998046875,
        12.5,
        12.52001953125,
        12.53997802734375,
        12.55999755859375,
        12.58001708984375,
        12.5999755859375,
        12.6199951171875,
        12.6400146484375,
        12.65997314453125,
        12.67999267578125,
        12.70001220703125,
        12.719970703125,
        12.739990234375,
        12.760009765625,
        12.77996826171875,
        12.79998779296875,
        12.82000732421875,
        12.84002685546875,
        12.8599853515625,
        12.8800048828125,
        12.9000244140625,
        12.91998291015625,
        12.94000244140625,
        12.96002197265625,
        12.97998046875,
        13.0,
        13.02001953125,
        13.03997802734375,
        13.05999755859375,
        13.08001708984375,
        13.0999755859375,
        13.1199951171875,
        13.1400146484375,
        13.15997314453125,
        13.17999267578125,
        13.20001220703125,
        13.219970703125,
        13.239990234375,
        13.260009765625,
        13.27996826171875,
        13.29998779296875,
        13.32000732421875,
        13.34002685546875,
        13.3599853515625,
        13.3800048828125,
        13.4000244140625,
        13.41998291015625,
        13.44000244140625,
        13.46002197265625,
        13.47998046875,
        13.5,
        13.52001953125,
        13.53997802734375,
        13.55999755859375,
        13.58001708984375,
        13.5999755859375,
        13.6199951171875,
        13.6400146484375,
        13.65997314453125,
        13.67999267578125,
        13.70001220703125,
        13.719970703125,
        13.739990234375,
        13.760009765625,
        13.77996826171875,
        13.79998779296875,
        13.82000732421875,
        13.84002685546875,
        13.8599853515625,
        13.8800048828125,
        13.9000244140625,
        13.91998291015625,
        13.94000244140625,
        13.96002197265625,
        13.97998046875,
        14.0,
        14.02001953125,
        14.03997802734375,
        14.05999755859375,
        14.08001708984375,
        14.0999755859375,
        14.1199951171875,
        14.1400146484375,
        14.15997314453125,
        14.17999267578125,
        14.20001220703125,
        14.219970703125,
        14.239990234375,
        14.260009765625,
        14.27996826171875,
        14.29998779296875,
        14.32000732421875,
        14.34002685546875,
        14.3599853515625,
        14.3800048828125,
        14.4000244140625,
        14.41998291015625,
        14.44000244140625,
        14.46002197265625,
        14.47998046875,
        14.5,
        14.52001953125,
        14.53997802734375,
        14.55999755859375,
        14.58001708984375,
        14.5999755859375,
        14.6199951171875,
        14.6400146484375,
        14.65997314453125,
        14.67999267578125,
        14.70001220703125,
        14.719970703125,
        14.739990234375,
        14.760009765625,
        14.77996826171875,
        14.79998779296875,
        14.82000732421875,
        14.84002685546875,
        14.8599853515625,
        14.8800048828125,
        14.9000244140625,
        14.91998291015625,
        14.94000244140625,
        14.96002197265625,
        14.97998046875,
        15.0,
        15.02001953125,
        15.03997802734375,
        15.05999755859375,
        15.08001708984375,
        15.0999755859375,
        15.1199951171875,
        15.1400146484375,
        15.15997314453125,
        15.17999267578125,
        15.20001220703125,
        15.219970703125,
        15.239990234375,
        15.260009765625,
        15.27996826171875,
        15.29998779296875,
        15.32000732421875,
        15.34002685546875,
        15.3599853515625,
        15.3800048828125,
        15.4000244140625,
        15.41998291015625,
        15.44000244140625,
        15.46002197265625,
        15.47998046875,
        15.5,
        15.52001953125,
        15.53997802734375,
        15.55999755859375,
        15.58001708984375,
        15.5999755859375,
        15.6199951171875,
        15.6400146484375,
        15.65997314453125,
        15.67999267578125,
        15.70001220703125,
        15.719970703125,
        15.739990234375,
        15.760009765625,
        15.77996826171875,
        15.79998779296875,
        15.82000732421875,
        15.84002685546875,
        15.8599853515625,
        15.8800048828125,
        15.9000244140625,
        15.91998291015625,
        15.94000244140625,
        15.96002197265625,
        15.97998046875,
        16.0,
        16.02001953125,
        16.03997802734375,
        16.05999755859375,
        16.08001708984375,
        16.0999755859375,
        16.1199951171875,
        16.1400146484375,
        16.15997314453125,
        16.17999267578125,
        16.20001220703125,
        16.219970703125,
        16.239990234375,
        16.260009765625,
        16.27996826171875,
        16.29998779296875,
        16.32000732421875,
        16.34002685546875,
        16.3599853515625,
        16.3800048828125,
        16.4000244140625,
        16.41998291015625,
        16.44000244140625,
        16.46002197265625,
        16.47998046875,
        16.5,
        16.52001953125,
        16.53997802734375,
        16.55999755859375,
        16.58001708984375,
        16.5999755859375,
        16.6199951171875,
        16.6400146484375,
        16.65997314453125,
        16.67999267578125,
        16.70001220703125,
        16.719970703125,
        16.739990234375,
        16.760009765625,
        16.77996826171875,
        16.79998779296875,
        16.82000732421875,
        16.84002685546875,
        16.8599853515625,
        16.8800048828125,
        16.9000244140625,
        16.91998291015625,
        16.94000244140625,
        16.96002197265625,
        16.97998046875,
        17.0,
        17.02001953125,
        17.03997802734375,
        17.05999755859375,
        17.08001708984375,
        17.0999755859375,
        17.1199951171875,
        17.1400146484375,
        17.15997314453125,
        17.17999267578125,
        17.20001220703125,
        17.219970703125,
        17.239990234375,
        17.260009765625,
        17.27996826171875,
        17.29998779296875,
        17.32000732421875,
        17.34002685546875,
        17.3599853515625,
        17.3800048828125,
        17.4000244140625,
        17.41998291015625,
        17.44000244140625,
        17.46002197265625,
        17.47998046875,
        17.5,
        17.52001953125,
        17.53997802734375,
        17.55999755859375,
        17.58001708984375,
        17.5999755859375,
        17.6199951171875,
        17.6400146484375,
        17.65997314453125,
        17.67999267578125,
        17.70001220703125,
        17.719970703125,
        17.739990234375,
        17.760009765625,
        17.77996826171875,
        17.79998779296875,
        17.82000732421875,
        17.84002685546875,
        17.8599853515625,
        17.8800048828125,
        17.9000244140625,
        17.91998291015625,
        17.94000244140625,
        17.96002197265625,
        17.97998046875,
        18.0,
        18.02001953125,
        18.03997802734375,
        18.05999755859375,
        18.08001708984375,
        18.0999755859375,
        18.1199951171875,
        18.1400146484375,
        18.15997314453125,
        18.17999267578125,
        18.20001220703125,
        18.219970703125,
        18.239990234375,
        18.260009765625,
        18.27996826171875,
        18.29998779296875,
        18.32000732421875,
        18.34002685546875,
        18.3599853515625,
        18.3800048828125,
        18.4000244140625,
        18.41998291015625,
        18.44000244140625,
        18.46002197265625,
        18.47998046875,
        18.5,
        18.52001953125,
        18.53997802734375,
        18.55999755859375,
        18.58001708984375,
        18.5999755859375,
        18.6199951171875,
        18.6400146484375,
        18.65997314453125,
        18.67999267578125,
        18.70001220703125,
        18.719970703125,
        18.739990234375,
        18.760009765625,
        18.77996826171875,
        18.79998779296875,
        18.82000732421875,
        18.84002685546875,
        18.8599853515625,
        18.8800048828125,
        18.9000244140625,
        18.91998291015625,
        18.94000244140625,
        18.96002197265625,
        18.97998046875,
        19.0,
        19.02001953125,
        19.03997802734375,
        19.05999755859375,
        19.08001708984375,
        19.0999755859375,
        19.1199951171875,
        19.1400146484375,
        19.15997314453125,
        19.17999267578125,
        19.20001220703125,
        19.219970703125,
        19.239990234375,
        19.260009765625,
        19.27996826171875,
        19.29998779296875,
        19.32000732421875,
        19.34002685546875,
        19.3599853515625,
        19.3800048828125,
        19.4000244140625,
        19.41998291015625,
        19.44000244140625,
        19.46002197265625,
        19.47998046875,
        19.5,
        19.52001953125,
        19.53997802734375,
        19.55999755859375,
        19.58001708984375,
        19.5999755859375,
        19.6199951171875,
        19.6400146484375,
        19.65997314453125,
        19.67999267578125,
        19.70001220703125,
        19.719970703125,
        19.739990234375,
        19.760009765625,
        19.77996826171875,
        19.79998779296875,
        19.82000732421875,
        19.84002685546875,
        19.8599853515625,
        19.8800048828125,
        19.9000244140625,
        19.91998291015625,
        19.94000244140625,
        19.96002197265625,
        19.97998046875,
        20.0,
        20.02001953125,
        20.03997802734375,
        20.05999755859375,
        20.08001708984375,
        20.0999755859375,
        20.1199951171875,
        20.1400146484375,
        20.15997314453125,
        20.17999267578125,
        20.20001220703125,
        20.219970703125,
        20.239990234375,
        20.260009765625,
        20.27996826171875,
        20.29998779296875,
        20.32000732421875,
        20.34002685546875,
        20.3599853515625,
        20.3800048828125,
        20.4000244140625,
        20.41998291015625,
        20.44000244140625,
        20.46002197265625,
        20.47998046875,
        20.5,
        20.52001953125,
        20.53997802734375,
        20.55999755859375,
        20.58001708984375,
        20.5999755859375,
        20.6199951171875,
        20.6400146484375,
        20.65997314453125,
        20.67999267578125,
        20.70001220703125,
        20.719970703125,
        20.739990234375,
        20.760009765625,
        20.77996826171875,
        20.79998779296875,
        20.82000732421875,
        20.84002685546875,
        20.8599853515625,
        20.8800048828125,
        20.9000244140625,
        20.91998291015625,
        20.94000244140625,
        20.96002197265625,
        20.97998046875,
        21.0,
        21.02001953125,
        21.03997802734375,
        21.05999755859375,
        21.08001708984375,
        21.0999755859375,
        21.1199951171875,
        21.1400146484375,
        21.15997314453125,
        21.17999267578125,
        21.20001220703125,
        21.219970703125,
        21.239990234375,
        21.260009765625,
        21.27996826171875,
        21.29998779296875,
        21.32000732421875,
        21.34002685546875,
        21.3599853515625,
        21.3800048828125,
        21.4000244140625,
        21.41998291015625,
        21.44000244140625,
        21.46002197265625,
        21.47998046875,
        21.5,
        21.52001953125,
        21.53997802734375,
        21.55999755859375,
        21.58001708984375,
        21.5999755859375,
        21.6199951171875,
        21.6400146484375,
        21.65997314453125,
        21.67999267578125,
        21.70001220703125,
        21.719970703125,
        21.739990234375,
        21.760009765625,
        21.77996826171875,
        21.79998779296875,
        21.82000732421875,
        21.84002685546875,
        21.8599853515625,
        21.8800048828125,
        21.9000244140625,
        21.91998291015625,
        21.94000244140625,
        21.96002197265625,
        21.97998046875,
        22.0,
        22.02001953125,
        22.03997802734375,
        22.05999755859375,
        22.08001708984375,
        22.0999755859375,
        22.1199951171875,
        22.1400146484375,
        22.15997314453125,
        22.17999267578125,
        22.20001220703125,
        22.219970703125,
        22.239990234375,
        22.260009765625,
        22.27996826171875,
        22.29998779296875,
        22.32000732421875,
        22.34002685546875,
        22.3599853515625,
        22.3800048828125,
        22.4000244140625,
        22.41998291015625,
        22.44000244140625,
        22.46002197265625,
        22.47998046875,
        22.5,
        22.52001953125,
        22.53997802734375,
        22.55999755859375,
        22.58001708984375,
        22.5999755859375,
        22.6199951171875,
        22.6400146484375,
        22.65997314453125,
        22.67999267578125,
        22.70001220703125,
        22.719970703125,
        22.739990234375,
        22.760009765625,
        22.77996826171875,
        22.79998779296875,
        22.82000732421875,
        22.84002685546875,
        22.8599853515625,
        22.8800048828125,
        22.9000244140625,
        22.91998291015625,
        22.94000244140625,
        22.96002197265625,
        22.97998046875,
        23.0,
        23.02001953125,
        23.03997802734375,
        23.05999755859375,
        23.08001708984375,
        23.0999755859375,
        23.1199951171875,
        23.1400146484375,
        23.15997314453125,
        23.17999267578125,
        23.20001220703125,
        23.219970703125,
        23.239990234375,
        23.260009765625,
        23.27996826171875,
        23.29998779296875,
        23.32000732421875,
        23.34002685546875,
        23.3599853515625,
        23.3800048828125,
        23.4000244140625,
        23.41998291015625,
        23.44000244140625,
        23.46002197265625,
        23.47998046875,
        23.5,
        23.52001953125,
        23.53997802734375,
        23.55999755859375,
        23.58001708984375,
        23.5999755859375,
        23.6199951171875,
        23.6400146484375,
        23.65997314453125,
        23.67999267578125,
        23.70001220703125,
        23.719970703125,
        23.739990234375,
        23.760009765625,
        23.77996826171875,
        23.79998779296875,
        23.82000732421875,
        23.84002685546875,
        23.8599853515625,
        23.8800048828125,
        23.9000244140625,
        23.91998291015625,
        23.94000244140625,
        23.96002197265625,
        23.97998046875,
        24.0,
        24.02001953125,
        24.03997802734375,
        24.05999755859375,
        24.08001708984375,
        24.0999755859375,
        24.1199951171875,
        24.1400146484375,
        24.15997314453125,
        24.17999267578125,
        24.20001220703125,
        24.219970703125,
        24.239990234375,
        24.260009765625,
        24.27996826171875,
        24.29998779296875,
        24.32000732421875,
        24.34002685546875,
        24.3599853515625,
        24.3800048828125,
        24.4000244140625,
        24.41998291015625,
        24.44000244140625,
        24.46002197265625,
        24.47998046875,
        24.5,
        24.52001953125,
        24.53997802734375,
        24.55999755859375,
        24.58001708984375,
        24.5999755859375,
        24.6199951171875,
        24.6400146484375,
        24.65997314453125,
        24.67999267578125,
        24.70001220703125,
        24.719970703125,
        24.739990234375,
        24.760009765625,
        24.77996826171875,
        24.79998779296875,
        24.82000732421875,
        24.84002685546875,
        24.8599853515625,
        24.8800048828125,
        24.9000244140625,
        24.91998291015625,
        24.94000244140625,
        24.96002197265625,
        24.97998046875,
        25.0,
        25.02001953125,
        25.03997802734375,
        25.05999755859375,
        25.08001708984375,
        25.0999755859375,
        25.1199951171875,
        25.1400146484375,
        25.15997314453125,
        25.17999267578125,
        25.20001220703125,
        25.219970703125,
        25.239990234375,
        25.260009765625,
        25.27996826171875,
        25.29998779296875,
        25.32000732421875,
        25.34002685546875,
        25.3599853515625,
        25.3800048828125,
        25.4000244140625,
        25.41998291015625,
        25.44000244140625,
        25.46002197265625,
        25.47998046875,
        25.5,
        25.52001953125,
        25.53997802734375,
        25.55999755859375,
        25.58001708984375,
        25.5999755859375,
        25.6199951171875,
        25.6400146484375,
        25.65997314453125,
        25.67999267578125,
        25.70001220703125,
        25.719970703125,
        25.739990234375,
        25.760009765625,
        25.77996826171875,
        25.79998779296875,
        25.82000732421875,
        25.84002685546875,
        25.8599853515625,
        25.8800048828125,
        25.9000244140625,
        25.91998291015625,
        25.94000244140625,
        25.96002197265625,
        25.97998046875,
        26.0,
        26.02001953125,
        26.03997802734375,
        26.05999755859375,
        26.08001708984375,
        26.0999755859375,
        26.1199951171875,
        26.1400146484375,
        26.15997314453125,
        26.17999267578125,
        26.20001220703125,
        26.219970703125,
        26.239990234375,
        26.260009765625,
        26.27996826171875,
        26.29998779296875,
        26.32000732421875,
        26.34002685546875,
        26.3599853515625,
        26.3800048828125,
        26.4000244140625,
        26.41998291015625,
        26.44000244140625,
        26.46002197265625,
        26.47998046875,
        26.5,
        26.52001953125,
        26.53997802734375,
        26.55999755859375,
        26.58001708984375,
        26.5999755859375,
        26.6199951171875,
        26.6400146484375,
        26.65997314453125,
        26.67999267578125,
        26.70001220703125,
        26.719970703125,
        26.739990234375,
        26.760009765625,
        26.77996826171875,
        26.79998779296875,
        26.82000732421875,
        26.84002685546875,
        26.8599853515625,
        26.8800048828125,
        26.9000244140625,
        26.91998291015625,
        26.94000244140625,
        26.96002197265625,
        26.97998046875,
        27.0,
        27.02001953125,
        27.03997802734375,
        27.05999755859375,
        27.08001708984375,
        27.0999755859375,
        27.1199951171875,
        27.1400146484375,
        27.15997314453125,
        27.17999267578125,
        27.20001220703125,
        27.219970703125,
        27.239990234375,
        27.260009765625,
        27.27996826171875,
        27.29998779296875,
        27.32000732421875,
        27.34002685546875,
        27.3599853515625,
        27.3800048828125,
        27.4000244140625,
        27.41998291015625,
        27.44000244140625,
        27.46002197265625,
        27.47998046875,
        27.5,
        27.52001953125,
        27.53997802734375,
        27.55999755859375,
        27.58001708984375,
        27.5999755859375,
        27.6199951171875,
        27.6400146484375,
        27.65997314453125,
        27.67999267578125,
        27.70001220703125,
        27.719970703125,
        27.739990234375,
        27.760009765625,
        27.77996826171875,
        27.79998779296875,
        27.82000732421875,
        27.84002685546875,
        27.8599853515625,
        27.8800048828125,
        27.9000244140625,
        27.91998291015625,
        27.94000244140625,
        27.96002197265625,
        27.97998046875,
        28.0,
        28.02001953125,
        28.03997802734375,
        28.05999755859375,
        28.08001708984375,
        28.0999755859375,
        28.1199951171875,
        28.1400146484375,
        28.15997314453125,
        28.17999267578125,
        28.20001220703125,
        28.219970703125,
        28.239990234375,
        28.260009765625,
        28.27996826171875,
        28.29998779296875,
        28.32000732421875,
        28.34002685546875,
        28.3599853515625,
        28.3800048828125,
        28.4000244140625,
        28.41998291015625,
        28.44000244140625,
        28.46002197265625,
        28.47998046875,
        28.5,
        28.52001953125,
        28.53997802734375,
        28.55999755859375,
        28.58001708984375,
        28.5999755859375,
        28.6199951171875,
        28.6400146484375,
        28.65997314453125,
        28.67999267578125,
        28.70001220703125,
        28.719970703125,
        28.739990234375,
        28.760009765625,
        28.77996826171875,
        28.79998779296875,
        28.82000732421875,
        28.84002685546875,
        28.8599853515625,
        28.8800048828125,
        28.9000244140625,
        28.91998291015625,
        28.94000244140625,
        28.96002197265625,
        28.97998046875,
        29.0,
        29.02001953125,
        29.03997802734375,
        29.05999755859375,
        29.08001708984375,
        29.0999755859375,
        29.1199951171875,
        29.1400146484375,
        29.15997314453125,
        29.17999267578125,
        29.20001220703125,
        29.219970703125,
        29.239990234375,
        29.260009765625,
        29.27996826171875,
        29.29998779296875,
        29.32000732421875,
        29.34002685546875,
        29.3599853515625,
        29.3800048828125,
        29.4000244140625,
        29.41998291015625,
        29.44000244140625,
        29.46002197265625,
        29.47998046875,
        29.5,
        29.52001953125,
        29.53997802734375,
        29.55999755859375,
        29.58001708984375,
        29.5999755859375,
        29.6199951171875,
        29.6400146484375,
        29.65997314453125,
        29.67999267578125,
        29.70001220703125,
        29.719970703125,
        29.739990234375,
        29.760009765625,
        29.77996826171875,
        29.79998779296875,
        29.82000732421875,
        29.84002685546875,
        29.8599853515625,
        29.8800048828125,
        29.9000244140625,
        29.91998291015625,
        29.94000244140625,
        29.96002197265625,
        29.97998046875,
        30.0,
        30.02001953125,
        30.03997802734375,
        30.05999755859375,
        30.08001708984375,
        30.0999755859375,
        30.1199951171875,
        30.1400146484375,
        30.15997314453125,
        30.17999267578125,
        30.20001220703125,
        30.219970703125,
        30.239990234375,
        30.260009765625,
        30.27996826171875,
        30.29998779296875,
        30.32000732421875,
        30.34002685546875,
        30.3599853515625,
        30.3800048828125,
        30.4000244140625,
        30.41998291015625,
        30.44000244140625,
        30.46002197265625,
        30.47998046875,
        30.5,
        30.52001953125,
        30.53997802734375,
        30.55999755859375,
        30.58001708984375,
        30.5999755859375,
        30.6199951171875,
        30.6400146484375,
        30.65997314453125,
        30.67999267578125,
        30.70001220703125,
        30.719970703125,
        30.739990234375,
        30.760009765625,
        30.77996826171875,
        30.79998779296875,
        30.82000732421875,
        30.84002685546875,
        30.8599853515625,
        30.8800048828125,
        30.9000244140625,
        30.91998291015625,
        30.94000244140625,
        30.96002197265625,
        30.97998046875,
        31.0,
        31.02001953125,
        31.03997802734375,
        31.05999755859375,
        31.08001708984375,
        31.0999755859375,
        31.1199951171875,
        31.1400146484375,
        31.15997314453125,
        31.17999267578125,
        31.20001220703125,
        31.219970703125,
        31.239990234375,
        31.260009765625,
        31.27996826171875,
        31.29998779296875,
        31.32000732421875,
        31.34002685546875,
        31.3599853515625,
        31.3800048828125,
        31.4000244140625,
        31.41998291015625,
        31.44000244140625,
        31.46002197265625,
        31.47998046875,
        31.5,
        31.52001953125,
        31.53997802734375,
        31.55999755859375,
        31.58001708984375,
        31.5999755859375,
        31.6199951171875,
        31.6400146484375,
        31.65997314453125,
        31.67999267578125,
        31.70001220703125,
        31.719970703125,
        31.739990234375,
        31.760009765625,
        31.77996826171875,
        31.79998779296875,
        31.82000732421875,
        31.84002685546875,
        31.8599853515625,
        31.8800048828125,
        31.9000244140625,
        31.91998291015625,
        31.94000244140625,
        31.96002197265625,
        31.97998046875,
        32.0,
        32.02001953125,
        32.03997802734375,
        32.05999755859375,
        32.08001708984375,
        32.0999755859375,
        32.1199951171875,
        32.1400146484375,
        32.15997314453125,
        32.17999267578125,
        32.20001220703125,
        32.219970703125,
        32.239990234375,
        32.260009765625,
        32.27996826171875,
        32.29998779296875,
        32.32000732421875,
        32.34002685546875,
        32.3599853515625,
        32.3800048828125,
        32.4000244140625,
        32.41998291015625,
        32.44000244140625,
        32.46002197265625,
        32.47998046875,
        32.5,
        32.52001953125,
        32.53997802734375,
        32.55999755859375,
        32.58001708984375,
        32.5999755859375,
        32.6199951171875,
        32.6400146484375,
        32.65997314453125,
        32.67999267578125,
        32.70001220703125,
        32.719970703125,
        32.739990234375,
        32.760009765625,
        32.77996826171875,
        32.79998779296875,
        32.82000732421875,
        32.84002685546875,
        32.8599853515625,
        32.8800048828125,
        32.9000244140625,
        32.91998291015625,
        32.94000244140625,
        32.96002197265625,
        32.97998046875,
        33.0,
        33.02001953125,
        33.03997802734375,
        33.05999755859375,
        33.08001708984375,
        33.0999755859375,
        33.1199951171875,
        33.1400146484375,
        33.15997314453125,
        33.17999267578125,
        33.20001220703125,
        33.219970703125,
        33.239990234375,
        33.260009765625,
        33.27996826171875,
        33.29998779296875,
        33.32000732421875,
        33.34002685546875,
        33.3599853515625,
        33.3800048828125,
        33.4000244140625,
        33.41998291015625,
        33.44000244140625,
        33.46002197265625,
        33.47998046875,
        33.5,
        33.52001953125,
        33.53997802734375,
        33.55999755859375,
        33.58001708984375,
        33.5999755859375,
        33.6199951171875,
        33.6400146484375,
        33.65997314453125,
        33.67999267578125,
        33.70001220703125,
        33.719970703125,
        33.739990234375,
        33.760009765625,
        33.77996826171875,
        33.79998779296875,
        33.82000732421875,
        33.84002685546875,
        33.8599853515625,
        33.8800048828125,
        33.9000244140625,
        33.91998291015625,
        33.94000244140625,
        33.96002197265625,
        33.97998046875,
        34.0,
        34.02001953125,
        34.03997802734375,
        34.05999755859375,
        34.08001708984375,
        34.0999755859375,
        34.1199951171875,
        34.1400146484375,
        34.15997314453125,
        34.17999267578125,
        34.20001220703125,
        34.219970703125,
        34.239990234375,
        34.260009765625,
        34.27996826171875,
        34.29998779296875,
        34.32000732421875,
        34.34002685546875,
        34.3599853515625,
        34.3800048828125,
        34.4000244140625,
        34.41998291015625,
        34.44000244140625,
        34.46002197265625,
        34.47998046875,
        34.5,
        34.52001953125,
        34.53997802734375,
        34.55999755859375,
        34.58001708984375,
        34.5999755859375,
        34.6199951171875,
        34.6400146484375,
        34.65997314453125,
        34.67999267578125,
        34.70001220703125,
        34.719970703125,
        34.739990234375,
        34.760009765625,
        34.77996826171875,
        34.79998779296875,
        34.82000732421875,
        34.84002685546875,
        34.8599853515625,
        34.8800048828125,
        34.9000244140625,
        34.91998291015625,
        34.94000244140625,
        34.96002197265625,
        34.97998046875,
        35.0,
        35.02001953125,
        35.03997802734375,
        35.05999755859375,
        35.08001708984375,
        35.0999755859375,
        35.1199951171875,
        35.1400146484375,
        35.15997314453125,
        35.17999267578125,
        35.20001220703125,
        35.219970703125,
        35.239990234375,
        35.260009765625,
        35.27996826171875,
        35.29998779296875,
        35.32000732421875,
        35.34002685546875,
        35.3599853515625,
        35.3800048828125,
        35.4000244140625,
        35.41998291015625,
        35.44000244140625,
        35.46002197265625,
        35.47998046875,
        35.5,
        35.52001953125,
        35.53997802734375,
        35.55999755859375,
        35.58001708984375,
        35.5999755859375,
        35.6199951171875,
        35.6400146484375,
        35.65997314453125,
        35.67999267578125,
        35.70001220703125,
        35.719970703125,
        35.739990234375,
        35.760009765625,
        35.77996826171875,
        35.79998779296875,
        35.82000732421875,
        35.84002685546875,
        35.8599853515625,
        35.8800048828125,
        35.9000244140625,
        35.91998291015625,
        35.94000244140625,
        35.96002197265625,
        35.97998046875,
        36.0,
        36.02001953125,
        36.03997802734375,
        36.05999755859375,
        36.08001708984375,
        36.0999755859375,
        36.1199951171875,
        36.1400146484375,
        36.15997314453125,
        36.17999267578125,
        36.20001220703125,
        36.219970703125,
        36.239990234375,
        36.260009765625,
        36.27996826171875,
        36.29998779296875,
        36.32000732421875,
        36.34002685546875,
        36.3599853515625,
        36.3800048828125,
        36.4000244140625,
        36.41998291015625,
        36.44000244140625,
        36.46002197265625,
        36.47998046875,
        36.5,
        36.52001953125,
        36.53997802734375,
        36.55999755859375,
        36.58001708984375,
        36.5999755859375,
        36.6199951171875,
        36.6400146484375,
        36.65997314453125,
        36.67999267578125,
        36.70001220703125,
        36.719970703125,
        36.739990234375,
        36.760009765625,
        36.77996826171875,
        36.79998779296875,
        36.82000732421875,
        36.84002685546875,
        36.8599853515625,
        36.8800048828125,
        36.9000244140625,
        36.91998291015625,
        36.94000244140625,
        36.96002197265625,
        36.97998046875,
        37.0,
        37.02001953125,
        37.03997802734375,
        37.05999755859375,
        37.08001708984375,
        37.0999755859375,
        37.1199951171875,
        37.1400146484375,
        37.15997314453125,
        37.17999267578125,
        37.20001220703125,
        37.219970703125,
        37.239990234375,
        37.260009765625,
        37.27996826171875,
        37.29998779296875,
        37.32000732421875,
        37.34002685546875,
        37.3599853515625,
        37.3800048828125,
        37.4000244140625,
        37.41998291015625,
        37.44000244140625,
        37.46002197265625,
        37.47998046875,
        37.5,
        37.52001953125,
        37.53997802734375,
        37.55999755859375,
        37.58001708984375,
        37.5999755859375,
        37.6199951171875,
        37.6400146484375,
        37.65997314453125,
        37.67999267578125,
        37.70001220703125,
        37.719970703125,
        37.739990234375,
        37.760009765625,
        37.77996826171875,
        37.79998779296875,
        37.82000732421875,
        37.84002685546875,
        37.8599853515625,
        37.8800048828125,
        37.9000244140625,
        37.91998291015625,
        37.94000244140625,
        37.96002197265625,
        37.97998046875,
        38.0,
        38.02001953125,
        38.03997802734375,
        38.05999755859375,
        38.08001708984375,
        38.0999755859375,
        38.1199951171875,
        38.1400146484375,
        38.15997314453125,
        38.17999267578125,
        38.20001220703125,
        38.219970703125,
        38.239990234375,
        38.260009765625,
        38.27996826171875,
        38.29998779296875,
        38.32000732421875,
        38.34002685546875,
        38.3599853515625,
        38.3800048828125,
        38.4000244140625,
        38.41998291015625,
        38.44000244140625,
        38.46002197265625,
        38.47998046875,
        38.5,
        38.52001953125,
        38.53997802734375,
        38.55999755859375,
        38.58001708984375,
        38.5999755859375,
        38.6199951171875,
        38.6400146484375,
        38.65997314453125,
        38.67999267578125,
        38.70001220703125,
        38.719970703125,
        38.739990234375,
        38.760009765625,
        38.77996826171875,
        38.79998779296875,
        38.82000732421875,
        38.84002685546875,
        38.8599853515625,
        38.8800048828125,
        38.9000244140625,
        38.91998291015625,
        38.94000244140625,
        38.96002197265625,
        38.97998046875,
        39.0,
        39.02001953125,
        39.03997802734375,
        39.05999755859375,
        39.08001708984375,
        39.0999755859375,
        39.1199951171875,
        39.1400146484375,
        39.15997314453125,
        39.17999267578125,
        39.20001220703125,
        39.219970703125,
        39.239990234375,
        39.260009765625,
        39.27996826171875,
        39.29998779296875,
        39.32000732421875,
        39.34002685546875,
        39.3599853515625,
        39.3800048828125,
        39.4000244140625,
        39.41998291015625,
        39.44000244140625,
        39.46002197265625,
        39.47998046875,
        39.5,
        39.52001953125,
        39.53997802734375,
        39.55999755859375,
        39.58001708984375,
        39.5999755859375,
        39.6199951171875,
        39.6400146484375,
        39.65997314453125,
        39.67999267578125,
        39.70001220703125,
        39.719970703125,
        39.739990234375,
        39.760009765625,
        39.77996826171875,
        39.79998779296875,
        39.82000732421875,
        39.84002685546875,
        39.8599853515625,
        39.8800048828125,
        39.9000244140625,
        39.91998291015625,
        39.94000244140625,
        39.96002197265625,
        39.97998046875,
        40.0,
        40.02001953125,
        40.03997802734375,
        40.05999755859375,
        40.08001708984375,
        40.0999755859375,
        40.1199951171875,
        40.1400146484375,
        40.15997314453125,
        40.17999267578125,
        40.20001220703125,
        40.219970703125,
        40.239990234375,
        40.260009765625,
        40.27996826171875,
        40.29998779296875,
        40.32000732421875,
        40.34002685546875,
        40.3599853515625,
        40.3800048828125,
        40.4000244140625,
        40.41998291015625,
        40.44000244140625,
        40.46002197265625,
        40.47998046875,
        40.5,
        40.52001953125,
        40.53997802734375,
        40.55999755859375,
        40.58001708984375,
        40.5999755859375,
        40.6199951171875,
        40.6400146484375,
        40.65997314453125,
        40.67999267578125,
        40.70001220703125,
        40.719970703125,
        40.739990234375,
        40.760009765625,
        40.77996826171875,
        40.79998779296875,
        40.82000732421875,
        40.84002685546875,
        40.8599853515625,
        40.8800048828125,
        40.9000244140625,
        40.91998291015625,
        40.94000244140625,
        40.96002197265625,
        40.97998046875,
        41.0,
        41.02001953125,
        41.03997802734375,
        41.05999755859375,
        41.08001708984375,
        41.0999755859375,
        41.1199951171875,
        41.1400146484375,
        41.15997314453125,
        41.17999267578125,
        41.20001220703125,
        41.219970703125,
        41.239990234375,
        41.260009765625,
        41.27996826171875,
        41.29998779296875,
        41.32000732421875,
        41.34002685546875,
        41.3599853515625,
        41.3800048828125,
        41.4000244140625,
        41.41998291015625,
        41.44000244140625,
        41.46002197265625,
        41.47998046875,
        41.5,
        41.52001953125,
        41.53997802734375,
        41.55999755859375,
        41.58001708984375,
        41.5999755859375,
        41.6199951171875,
        41.6400146484375,
        41.65997314453125,
        41.67999267578125,
        41.70001220703125,
        41.719970703125,
        41.739990234375,
        41.760009765625,
        41.77996826171875,
        41.79998779296875,
        41.82000732421875,
        41.84002685546875,
        41.8599853515625,
        41.8800048828125,
        41.9000244140625,
        41.91998291015625,
        41.94000244140625,
        41.96002197265625,
        41.97998046875,
        42.0,
        42.02001953125,
        42.03997802734375,
        42.05999755859375,
        42.08001708984375,
        42.0999755859375,
        42.1199951171875,
        42.1400146484375,
        42.15997314453125,
        42.17999267578125,
        42.20001220703125,
        42.219970703125,
        42.239990234375,
        42.260009765625,
        42.27996826171875,
        42.29998779296875,
        42.32000732421875,
        42.34002685546875,
        42.3599853515625,
        42.3800048828125,
        42.4000244140625,
        42.41998291015625,
        42.44000244140625,
        42.46002197265625,
        42.47998046875,
        42.5,
        42.52001953125,
        42.53997802734375,
        42.55999755859375,
        42.58001708984375,
        42.5999755859375,
        42.6199951171875,
        42.6400146484375,
        42.65997314453125,
        42.67999267578125,
        42.70001220703125,
        42.719970703125,
        42.739990234375,
        42.760009765625,
        42.77996826171875,
        42.79998779296875,
        42.82000732421875,
        42.84002685546875,
        42.8599853515625,
        42.8800048828125,
        42.9000244140625,
        42.91998291015625,
        42.94000244140625,
        42.96002197265625,
        42.97998046875,
        43.0,
        43.02001953125,
        43.03997802734375,
        43.05999755859375,
        43.08001708984375,
        43.0999755859375,
        43.1199951171875,
        43.1400146484375,
        43.15997314453125,
        43.17999267578125,
        43.20001220703125,
        43.219970703125,
        43.239990234375,
        43.260009765625,
        43.27996826171875,
        43.29998779296875,
        43.32000732421875,
        43.34002685546875,
        43.3599853515625,
        43.3800048828125,
        43.4000244140625,
        43.41998291015625,
        43.44000244140625,
        43.46002197265625,
        43.47998046875,
        43.5,
        43.52001953125,
        43.53997802734375,
        43.55999755859375,
        43.58001708984375,
        43.5999755859375,
        43.6199951171875,
        43.6400146484375,
        43.65997314453125,
        43.67999267578125,
        43.70001220703125,
        43.719970703125,
        43.739990234375,
        43.760009765625,
        43.77996826171875,
        43.79998779296875,
        43.82000732421875,
        43.84002685546875,
        43.8599853515625,
        43.8800048828125,
        43.9000244140625,
        43.91998291015625,
        43.94000244140625,
        43.96002197265625,
        43.97998046875,
        44.0,
        44.02001953125,
        44.03997802734375,
        44.05999755859375,
        44.08001708984375,
        44.0999755859375,
        44.1199951171875,
        44.1400146484375,
        44.15997314453125,
        44.17999267578125,
        44.20001220703125,
        44.219970703125,
        44.239990234375,
        44.260009765625,
        44.27996826171875,
        44.29998779296875,
        44.32000732421875,
        44.34002685546875,
        44.3599853515625,
        44.3800048828125,
        44.4000244140625,
        44.41998291015625,
        44.44000244140625,
        44.46002197265625,
        44.47998046875,
        44.5,
        44.52001953125,
        44.53997802734375,
        44.55999755859375,
        44.58001708984375,
        44.5999755859375,
        44.6199951171875,
        44.6400146484375,
        44.65997314453125,
        44.67999267578125,
        44.70001220703125,
        44.719970703125,
        44.739990234375,
        44.760009765625,
        44.77996826171875,
        44.79998779296875,
        44.82000732421875,
        44.84002685546875,
        44.8599853515625,
        44.8800048828125,
        44.9000244140625,
        44.91998291015625,
        44.94000244140625,
        44.96002197265625,
        44.97998046875,
        45.0,
        45.02001953125,
        45.03997802734375,
        45.05999755859375,
        45.08001708984375,
        45.0999755859375,
        45.1199951171875,
        45.1400146484375,
        45.15997314453125,
        45.17999267578125,
        45.20001220703125,
        45.219970703125,
        45.239990234375,
        45.260009765625,
        45.27996826171875,
        45.29998779296875,
        45.32000732421875,
        45.34002685546875,
        45.3599853515625,
        45.3800048828125,
        45.4000244140625,
        45.41998291015625,
        45.44000244140625,
        45.46002197265625,
        45.47998046875,
        45.5,
        45.52001953125,
        45.53997802734375,
        45.55999755859375,
        45.58001708984375,
        45.5999755859375,
        45.6199951171875,
        45.6400146484375,
        45.65997314453125,
        45.67999267578125,
        45.70001220703125,
        45.719970703125,
        45.739990234375,
        45.760009765625,
        45.77996826171875,
        45.79998779296875,
        45.82000732421875,
        45.84002685546875,
        45.8599853515625,
        45.8800048828125,
        45.9000244140625,
        45.91998291015625,
        45.94000244140625,
        45.96002197265625,
        45.97998046875,
        46.0,
        46.02001953125,
        46.03997802734375,
        46.05999755859375,
        46.08001708984375,
        46.0999755859375,
        46.1199951171875,
        46.1400146484375,
        46.15997314453125,
        46.17999267578125,
        46.20001220703125,
        46.219970703125,
        46.239990234375,
        46.260009765625,
        46.27996826171875,
        46.29998779296875,
        46.32000732421875,
        46.34002685546875,
        46.3599853515625,
        46.3800048828125,
        46.4000244140625,
        46.41998291015625,
        46.44000244140625,
        46.46002197265625,
        46.47998046875,
        46.5,
        46.52001953125,
        46.53997802734375,
        46.55999755859375,
        46.58001708984375,
        46.5999755859375,
        46.6199951171875,
        46.6400146484375,
        46.65997314453125,
        46.67999267578125,
        46.70001220703125,
        46.719970703125,
        46.739990234375,
        46.760009765625,
        46.77996826171875,
        46.79998779296875,
        46.82000732421875,
        46.84002685546875,
        46.8599853515625,
        46.8800048828125,
        46.9000244140625,
        46.91998291015625,
        46.94000244140625,
        46.96002197265625,
        46.97998046875,
        47.0,
        47.02001953125,
        47.03997802734375,
        47.05999755859375,
        47.08001708984375,
        47.0999755859375,
        47.1199951171875,
        47.1400146484375,
        47.15997314453125,
        47.17999267578125,
        47.20001220703125,
        47.219970703125,
        47.239990234375,
        47.260009765625,
        47.27996826171875,
        47.29998779296875,
        47.32000732421875,
        47.34002685546875,
        47.3599853515625,
        47.3800048828125,
        47.4000244140625,
        47.41998291015625,
        47.44000244140625,
        47.46002197265625,
        47.47998046875,
        47.5,
        47.52001953125,
        47.53997802734375,
        47.55999755859375,
        47.58001708984375,
        47.5999755859375,
        47.6199951171875,
        47.6400146484375,
        47.65997314453125,
        47.67999267578125,
        47.70001220703125,
        47.719970703125,
        47.739990234375,
        47.760009765625,
        47.77996826171875,
        47.79998779296875,
        47.82000732421875,
        47.84002685546875,
        47.8599853515625,
        47.8800048828125,
        47.9000244140625,
        47.91998291015625,
        47.94000244140625,
        47.96002197265625,
        47.97998046875,
        48.0,
        48.02001953125,
        48.03997802734375,
        48.05999755859375,
        48.08001708984375,
        48.0999755859375,
        48.1199951171875,
        48.1400146484375,
        48.15997314453125,
        48.17999267578125,
        48.20001220703125,
        48.219970703125,
        48.239990234375,
        48.260009765625,
        48.27996826171875,
        48.29998779296875,
        48.32000732421875,
        48.34002685546875,
        48.3599853515625,
        48.3800048828125,
        48.4000244140625,
        48.41998291015625,
        48.44000244140625,
        48.46002197265625,
        48.47998046875,
        48.5,
        48.52001953125,
        48.53997802734375,
        48.55999755859375,
        48.58001708984375,
        48.5999755859375,
        48.6199951171875,
        48.6400146484375,
        48.65997314453125,
        48.67999267578125,
        48.70001220703125,
        48.719970703125,
        48.739990234375,
        48.760009765625,
        48.77996826171875,
        48.79998779296875,
        48.82000732421875,
        48.84002685546875,
        48.8599853515625,
        48.8800048828125,
        48.9000244140625,
        48.91998291015625,
        48.94000244140625,
        48.96002197265625,
        48.97998046875,
        49.0,
        49.02001953125,
        49.03997802734375,
        49.05999755859375,
        49.08001708984375,
        49.0999755859375,
        49.1199951171875,
        49.1400146484375,
        49.15997314453125,
        49.17999267578125,
        49.20001220703125,
        49.219970703125,
        49.239990234375,
        49.260009765625,
        49.27996826171875,
        49.29998779296875,
        49.32000732421875,
        49.34002685546875,
        49.3599853515625,
        49.3800048828125,
        49.4000244140625,
        49.41998291015625,
        49.44000244140625,
        49.46002197265625,
        49.47998046875,
        49.5,
        49.52001953125,
        49.53997802734375,
        49.55999755859375,
        49.58001708984375,
        49.5999755859375,
        49.6199951171875,
        49.6400146484375,
        49.65997314453125,
        49.67999267578125,
        49.70001220703125,
        49.719970703125,
        49.739990234375,
        49.760009765625,
        49.77996826171875,
        49.79998779296875,
        49.82000732421875,
        49.84002685546875,
        49.8599853515625,
        49.8800048828125,
        49.9000244140625,
        49.91998291015625,
        49.94000244140625,
        49.96002197265625,
        49.97998046875,
        50.0,
        50.02001953125,
        50.03997802734375,
        50.05999755859375,
        50.08001708984375,
        50.0999755859375,
        50.1199951171875,
        50.1400146484375,
        50.15997314453125,
        50.17999267578125,
        50.20001220703125,
        50.219970703125,
        50.239990234375,
        50.260009765625,
        50.27996826171875,
        50.29998779296875,
        50.32000732421875,
        50.34002685546875,
        50.3599853515625,
        50.3800048828125,
        50.4000244140625,
        50.41998291015625,
        50.44000244140625,
        50.46002197265625,
        50.47998046875,
        50.5,
        50.52001953125,
        50.53997802734375,
        50.55999755859375,
        50.58001708984375,
        50.5999755859375,
        50.6199951171875,
        50.6400146484375,
        50.65997314453125,
        50.67999267578125,
        50.70001220703125,
        50.719970703125,
        50.739990234375,
        50.760009765625,
        50.77996826171875,
        50.79998779296875,
        50.82000732421875,
        50.84002685546875,
        50.8599853515625,
        50.8800048828125,
        50.9000244140625,
        50.91998291015625,
        50.94000244140625,
        50.96002197265625,
        50.97998046875,
        51.0,
        51.02001953125,
        51.03997802734375,
        51.05999755859375,
        51.08001708984375,
        51.0999755859375,
        51.1199951171875,
        51.1400146484375,
        51.15997314453125,
        51.17999267578125,
        51.20001220703125,
        51.219970703125,
        51.239990234375,
        51.260009765625,
        51.27996826171875,
        51.29998779296875,
        51.32000732421875,
        51.34002685546875,
        51.3599853515625,
        51.3800048828125,
        51.4000244140625,
        51.41998291015625,
        51.44000244140625,
        51.46002197265625,
        51.47998046875,
        51.5,
        51.52001953125,
        51.53997802734375,
        51.55999755859375,
        51.58001708984375,
        51.5999755859375,
        51.6199951171875,
        51.6400146484375,
        51.65997314453125,
        51.67999267578125,
        51.70001220703125,
        51.719970703125,
        51.739990234375,
        51.760009765625,
        51.77996826171875,
        51.79998779296875,
        51.82000732421875,
        51.84002685546875,
        51.8599853515625,
        51.8800048828125,
        51.9000244140625,
        51.91998291015625,
        51.94000244140625,
        51.96002197265625,
        51.97998046875,
        52.0,
        52.02001953125,
        52.03997802734375,
        52.05999755859375,
        52.08001708984375,
        52.0999755859375,
        52.1199951171875,
        52.1400146484375,
        52.15997314453125,
        52.17999267578125,
        52.20001220703125,
        52.219970703125,
        52.239990234375,
        52.260009765625,
        52.27996826171875,
        52.29998779296875,
        52.32000732421875,
        52.34002685546875,
        52.3599853515625,
        52.3800048828125,
        52.4000244140625,
        52.41998291015625,
        52.44000244140625,
        52.46002197265625,
        52.47998046875,
        52.5,
        52.52001953125,
        52.53997802734375,
        52.55999755859375,
        52.58001708984375,
        52.5999755859375,
        52.6199951171875,
        52.6400146484375,
        52.65997314453125,
        52.67999267578125,
        52.70001220703125,
        52.719970703125,
        52.739990234375,
        52.760009765625,
        52.77996826171875,
        52.79998779296875,
        52.82000732421875,
        52.84002685546875,
        52.8599853515625,
        52.8800048828125,
        52.9000244140625,
        52.91998291015625,
        52.94000244140625,
        52.96002197265625,
        52.97998046875,
        53.0,
        53.02001953125,
        53.03997802734375,
        53.05999755859375,
        53.08001708984375,
        53.0999755859375,
        53.1199951171875,
        53.1400146484375,
        53.15997314453125,
        53.17999267578125,
        53.20001220703125,
        53.219970703125,
        53.239990234375,
        53.260009765625,
        53.27996826171875,
        53.29998779296875,
        53.32000732421875,
        53.34002685546875,
        53.3599853515625,
        53.3800048828125,
        53.4000244140625,
        53.41998291015625,
        53.44000244140625,
        53.46002197265625,
        53.47998046875,
        53.5,
        53.52001953125,
        53.53997802734375,
        53.55999755859375,
        53.58001708984375,
        53.5999755859375,
        53.6199951171875,
        53.6400146484375,
        53.65997314453125,
        53.67999267578125,
        53.70001220703125,
        53.719970703125,
        53.739990234375,
        53.760009765625,
        53.77996826171875,
        53.79998779296875,
        53.82000732421875,
        53.84002685546875,
        53.8599853515625,
        53.8800048828125,
        53.9000244140625,
        53.91998291015625,
        53.94000244140625,
        53.96002197265625,
        53.97998046875,
        54.0,
        54.02001953125,
        54.03997802734375,
        54.05999755859375,
        54.08001708984375,
        54.0999755859375,
        54.1199951171875,
        54.1400146484375,
        54.15997314453125,
        54.17999267578125,
        54.20001220703125,
        54.219970703125,
        54.239990234375,
        54.260009765625,
        54.27996826171875,
        54.29998779296875,
        54.32000732421875,
        54.34002685546875,
        54.3599853515625,
        54.3800048828125,
        54.4000244140625,
        54.41998291015625,
        54.44000244140625,
        54.46002197265625,
        54.47998046875,
        54.5,
        54.52001953125,
        54.53997802734375,
        54.55999755859375,
        54.58001708984375,
        54.5999755859375,
        54.6199951171875,
        54.6400146484375,
        54.65997314453125,
        54.67999267578125,
        54.70001220703125,
        54.719970703125,
        54.739990234375,
        54.760009765625,
        54.77996826171875,
        54.79998779296875,
        54.82000732421875,
        54.84002685546875,
        54.8599853515625,
        54.8800048828125,
        54.9000244140625,
        54.91998291015625,
        54.94000244140625,
        54.96002197265625,
        54.97998046875,
        55.0,
        55.02001953125,
        55.03997802734375,
        55.05999755859375,
        55.08001708984375,
        55.0999755859375,
        55.1199951171875,
        55.1400146484375,
        55.15997314453125,
        55.17999267578125,
        55.20001220703125,
        55.219970703125,
        55.239990234375,
        55.260009765625,
        55.27996826171875,
        55.29998779296875,
        55.32000732421875,
        55.34002685546875,
        55.3599853515625,
        55.3800048828125,
        55.4000244140625,
        55.41998291015625,
        55.44000244140625,
        55.46002197265625,
        55.47998046875,
        55.5,
        55.52001953125,
        55.53997802734375,
        55.55999755859375,
        55.58001708984375,
        55.5999755859375,
        55.6199951171875,
        55.6400146484375,
        55.65997314453125,
        55.67999267578125,
        55.70001220703125,
        55.719970703125,
        55.739990234375,
        55.760009765625,
        55.77996826171875,
        55.79998779296875,
        55.82000732421875,
        55.84002685546875,
        55.8599853515625,
        55.8800048828125,
        55.9000244140625,
        55.91998291015625,
        55.94000244140625,
        55.96002197265625,
        55.97998046875,
        56.0,
        56.02001953125,
        56.03997802734375,
        56.05999755859375,
        56.08001708984375,
        56.0999755859375,
        56.1199951171875,
        56.1400146484375,
        56.15997314453125,
        56.17999267578125,
        56.20001220703125,
        56.219970703125,
        56.239990234375,
        56.260009765625,
        56.27996826171875,
        56.29998779296875,
        56.32000732421875,
        56.34002685546875,
        56.3599853515625,
        56.3800048828125,
        56.4000244140625,
        56.41998291015625,
        56.44000244140625,
        56.46002197265625,
        56.47998046875,
        56.5,
        56.52001953125,
        56.53997802734375,
        56.55999755859375,
        56.58001708984375,
        56.5999755859375,
        56.6199951171875,
        56.6400146484375,
        56.65997314453125,
        56.67999267578125,
        56.70001220703125,
        56.719970703125,
        56.739990234375,
        56.760009765625,
        56.77996826171875,
        56.79998779296875,
        56.82000732421875,
        56.84002685546875,
        56.8599853515625,
        56.8800048828125,
        56.9000244140625,
        56.91998291015625,
        56.94000244140625,
        56.96002197265625,
        56.97998046875,
        57.0,
        57.02001953125,
        57.03997802734375,
        57.05999755859375,
        57.08001708984375,
        57.0999755859375,
        57.1199951171875,
        57.1400146484375,
        57.15997314453125,
        57.17999267578125,
        57.20001220703125,
        57.219970703125,
        57.239990234375,
        57.260009765625,
        57.27996826171875,
        57.29998779296875,
        57.32000732421875,
        57.34002685546875,
        57.3599853515625,
        57.3800048828125,
        57.4000244140625,
        57.41998291015625,
        57.44000244140625,
        57.46002197265625,
        57.47998046875,
        57.5,
        57.52001953125,
        57.53997802734375,
        57.55999755859375,
        57.58001708984375,
        57.5999755859375,
        57.6199951171875,
        57.6400146484375,
        57.65997314453125,
        57.67999267578125,
        57.70001220703125,
        57.719970703125,
        57.739990234375,
        57.760009765625,
        57.77996826171875,
        57.79998779296875,
        57.82000732421875,
        57.84002685546875,
        57.8599853515625,
        57.8800048828125,
        57.9000244140625,
        57.91998291015625,
        57.94000244140625,
        57.96002197265625,
        57.97998046875,
        58.0,
        58.02001953125,
        58.03997802734375,
        58.05999755859375,
        58.08001708984375,
        58.0999755859375,
        58.1199951171875,
        58.1400146484375,
        58.15997314453125,
        58.17999267578125,
        58.20001220703125,
        58.219970703125,
        58.239990234375,
        58.260009765625,
        58.27996826171875,
        58.29998779296875,
        58.32000732421875,
        58.34002685546875,
        58.3599853515625,
        58.3800048828125,
        58.4000244140625,
        58.41998291015625,
        58.44000244140625,
        58.46002197265625,
        58.47998046875,
        58.5,
        58.52001953125,
        58.53997802734375,
        58.55999755859375,
        58.58001708984375,
        58.5999755859375,
        58.6199951171875,
        58.6400146484375,
        58.65997314453125,
        58.67999267578125,
        58.70001220703125,
        58.719970703125,
        58.739990234375,
        58.760009765625,
        58.77996826171875,
        58.79998779296875,
        58.82000732421875,
        58.84002685546875,
        58.8599853515625,
        58.8800048828125,
        58.9000244140625,
        58.91998291015625,
        58.94000244140625,
        58.96002197265625,
        58.97998046875,
        59.0,
        59.02001953125,
        59.03997802734375,
        59.05999755859375,
        59.08001708984375,
        59.0999755859375,
        59.1199951171875,
        59.1400146484375,
        59.15997314453125,
        59.17999267578125,
        59.20001220703125,
        59.219970703125,
        59.239990234375,
        59.260009765625,
        59.27996826171875,
        59.29998779296875,
        59.32000732421875,
        59.34002685546875,
        59.3599853515625,
        59.3800048828125,
        59.4000244140625,
        59.41998291015625,
        59.44000244140625,
        59.46002197265625,
        59.47998046875,
        59.5,
        59.52001953125,
        59.53997802734375,
        59.55999755859375,
        59.58001708984375,
        59.5999755859375,
        59.6199951171875,
        59.6400146484375,
        59.65997314453125,
        59.67999267578125,
        59.70001220703125,
        59.719970703125,
        59.739990234375,
        59.760009765625,
        59.77996826171875,
        59.79998779296875,
        59.82000732421875,
        59.84002685546875,
        59.8599853515625,
        59.8800048828125,
        59.9000244140625,
        59.91998291015625,
        59.94000244140625,
        59.96002197265625,
        59.97998046875,
        60.0
    ],
    "rightHandPositions": [
        "(0.378270, 0.860241, 0.175657)",
        "(0.377826, 0.860454, 0.175702)",
        "(0.376691, 0.861087, 0.175800)",
        "(0.375149, 0.862027, 0.175758)",
        "(0.373303, 0.863324, 0.175524)",
        "(0.371088, 0.864983, 0.175012)",
        "(0.369825, 0.865965, 0.174602)",
        "(0.366794, 0.868401, 0.173576)",
        "(0.362697, 0.872034, 0.172034)",
        "(0.357824, 0.876512, 0.170036)",
        "(0.352066, 0.881742, 0.167658)",
        "(0.348793, 0.884896, 0.166211)",
        "(0.341652, 0.891913, 0.162975)",
        "(0.333749, 0.899956, 0.159201)",
        "(0.325118, 0.909102, 0.155085)",
        "(0.315871, 0.919378, 0.150694)",
        "(0.311079, 0.925056, 0.148290)",
        "(0.301595, 0.937077, 0.143125)",
        "(0.292481, 0.949947, 0.137033)",
        "(0.283436, 0.964148, 0.130325)",
        "(0.274355, 0.981003, 0.123002)",
        "(0.269850, 0.990135, 0.119172)",
        "(0.261328, 1.009910, 0.110745)",
        "(0.253920, 1.030542, 0.101354)",
        "(0.246963, 1.051826, 0.091340)",
        "(0.240850, 1.074257, 0.080706)",
        "(0.238173, 1.085837, 0.075149)",
        "(0.232326, 1.108904, 0.064443)",
        "(0.225526, 1.133170, 0.054297)",
        "(0.219130, 1.159801, 0.044687)",
        "(0.214424, 1.188965, 0.036061)",
        "(0.212652, 1.204152, 0.032287)",
        "(0.209626, 1.234064, 0.025717)",
        "(0.206792, 1.262914, 0.020925)",
        "(0.204252, 1.291187, 0.018480)",
        "(0.202276, 1.318298, 0.018463)",
        "(0.201473, 1.331088, 0.019476)",
        "(0.200396, 1.355492, 0.023056)",
        "(0.199414, 1.377791, 0.029220)",
        "(0.198225, 1.397484, 0.037791)",
        "(0.196694, 1.413887, 0.048380)",
        "(0.195719, 1.420589, 0.054309)",
        "(0.194122, 1.431887, 0.067055)",
        "(0.193192, 1.439982, 0.081056)",
        "(0.192263, 1.444771, 0.095527)",
        "(0.191180, 1.446243, 0.109638)",
        "(0.190711, 1.445656, 0.116272)",
        "(0.190111, 1.442944, 0.128920)",
        "(0.189984, 1.438358, 0.140875)",
        "(0.189892, 1.432105, 0.152231)",
        "(0.189441, 1.424651, 0.162733)",
        "(0.189402, 1.420513, 0.167448)",
        "(0.189423, 1.411858, 0.176046)",
        "(0.189828, 1.403201, 0.183106)",
        "(0.191069, 1.394916, 0.188669)",
        "(0.192818, 1.386833, 0.192536)",
        "(0.193685, 1.382700, 0.193637)",
        "(0.194980, 1.373922, 0.194670)",
        "(0.195750, 1.364693, 0.193966)",
        "(0.196400, 1.355548, 0.191733)",
        "(0.197142, 1.346741, 0.188350)",
        "(0.197522, 1.342493, 0.186099)",
        "(0.197887, 1.334035, 0.180484)",
        "(0.198012, 1.326032, 0.173330)",
        "(0.198426, 1.319099, 0.165074)",
        "(0.199029, 1.313523, 0.156029)",
        "(0.199459, 1.311567, 0.150884)",
        "(0.199892, 1.307991, 0.140632)",
        "(0.200136, 1.305740, 0.130104)",
        "(0.200483, 1.304856, 0.119346)",
        "(0.201352, 1.305444, 0.108410)",
        "(0.201991, 1.306298, 0.103033)",
        "(0.203158, 1.308744, 0.092768)",
        "(0.204194, 1.312274, 0.082895)",
        "(0.205224, 1.316894, 0.073608)",
        "(0.206291, 1.323187, 0.065297)",
        "(0.206834, 1.326829, 0.061513)",
        "(0.208386, 1.335713, 0.054801)",
        "(0.210202, 1.345973, 0.049201)",
        "(0.211857, 1.357195, 0.044836)",
        "(0.213729, 1.369199, 0.041543)",
        "(0.214787, 1.375378, 0.040272)",
        "(0.217009, 1.387855, 0.038557)",
        "(0.219422, 1.400608, 0.038114)",
        "(0.221800, 1.412959, 0.038909)",
        "(0.223654, 1.424475, 0.040661)",
        "(0.224335, 1.429888, 0.041744)",
        "(0.225314, 1.439636, 0.044776)",
        "(0.226335, 1.448616, 0.048593)",
        "(0.227118, 1.456355, 0.052763)",
        "(0.227302, 1.462336, 0.056667)",
        "(0.227168, 1.464847, 0.058341)",
        "(0.226710, 1.468386, 0.060818)",
        "(0.226088, 1.470460, 0.062261)",
        "(0.225267, 1.471658, 0.063355)",
        "(0.224814, 1.472319, 0.064198)",
        "(0.224696, 1.472316, 0.064650)",
        "(0.224038, 1.472369, 0.066017)",
        "(0.223248, 1.472571, 0.068331)",
        "(0.222562, 1.472954, 0.071687)",
        "(0.222136, 1.473222, 0.074028)",
        "(0.221045, 1.473850, 0.079151)",
        "(0.220204, 1.474931, 0.085722)",
        "(0.219673, 1.475935, 0.093128)",
        "(0.219400, 1.476665, 0.100518)",
        "(0.219191, 1.476955, 0.107600)",
        "(0.219100, 1.477042, 0.111112)",
        "(0.219062, 1.477061, 0.117999)",
        "(0.219082, 1.476860, 0.124842)",
        "(0.219127, 1.476509, 0.131641)",
        "(0.219218, 1.475896, 0.138254)",
        "(0.219291, 1.475437, 0.141506)",
        "(0.219454, 1.474348, 0.147935)",
        "(0.219544, 1.473071, 0.154224)",
        "(0.219869, 1.471572, 0.160232)",
        "(0.220205, 1.469799, 0.166010)",
        "(0.220425, 1.468804, 0.168738)",
        "(0.220916, 1.466554, 0.173860)",
        "(0.221331, 1.463866, 0.178587)",
        "(0.221470, 1.460984, 0.183175)",
        "(0.221505, 1.457884, 0.187665)",
        "(0.221582, 1.456241, 0.189786)",
        "(0.221791, 1.452722, 0.193845)",
        "(0.222004, 1.448946, 0.197495)",
        "(0.222006, 1.444929, 0.200958)",
        "(0.221878, 1.440747, 0.204186)",
        "(0.221915, 1.438550, 0.205538)",
        "(0.221951, 1.433980, 0.207869)",
        "(0.221972, 1.429394, 0.209788)",
        "(0.222086, 1.424795, 0.211297)",
        "(0.222320, 1.420118, 0.212410)",
        "(0.222514, 1.417741, 0.212744)",
        "(0.222931, 1.412842, 0.213111)",
        "(0.223511, 1.407858, 0.212943)",
        "(0.223719, 1.402611, 0.212531)",
        "(0.223740, 1.397054, 0.211710)",
        "(0.223692, 1.394168, 0.211119)",
        "(0.223776, 1.388517, 0.209963)",
        "(0.223772, 1.382703, 0.208391)",
        "(0.223602, 1.376903, 0.206600)",
        "(0.223537, 1.371303, 0.204465)",
        "(0.223583, 1.368518, 0.203322)",
        "(0.223888, 1.363130, 0.200939)",
        "(0.224501, 1.358215, 0.198522)",
        "(0.225066, 1.353623, 0.195952)",
        "(0.225566, 1.349365, 0.193185)",
        "(0.225883, 1.347390, 0.191548)",
        "(0.226522, 1.343577, 0.188153)",
        "(0.227095, 1.340242, 0.184441)",
        "(0.227352, 1.337330, 0.180453)",
        "(0.227660, 1.334818, 0.175626)",
        "(0.227798, 1.333638, 0.172955)",
        "(0.227889, 1.331525, 0.167401)",
        "(0.227701, 1.329833, 0.161278)",
        "(0.227693, 1.328668, 0.154419)",
        "(0.227784, 1.328013, 0.146961)",
        "(0.227787, 1.327807, 0.143207)",
        "(0.227861, 1.327934, 0.135550)",
        "(0.227917, 1.328570, 0.127818)",
        "(0.227961, 1.329840, 0.119952)",
        "(0.228002, 1.331469, 0.112146)",
        "(0.228150, 1.332623, 0.108329)",
        "(0.228263, 1.334982, 0.100917)",
        "(0.228472, 1.337853, 0.093717)",
        "(0.228581, 1.341184, 0.086884)",
        "(0.228590, 1.344977, 0.080630)",
        "(0.228621, 1.346968, 0.077723)",
        "(0.228649, 1.351157, 0.072235)",
        "(0.228697, 1.355579, 0.067209)",
        "(0.228752, 1.360360, 0.062725)",
        "(0.228732, 1.365320, 0.058667)",
        "(0.228748, 1.367938, 0.056831)",
        "(0.228795, 1.373854, 0.053644)",
        "(0.229117, 1.380270, 0.051024)",
        "(0.229583, 1.387430, 0.048965)",
        "(0.229889, 1.394886, 0.047293)",
        "(0.230099, 1.398869, 0.046715)",
        "(0.230714, 1.407024, 0.045865)",
        "(0.231628, 1.415795, 0.045928)",
        "(0.232782, 1.424995, 0.046799)",
        "(0.233443, 1.429760, 0.047696)",
        "(0.234554, 1.439051, 0.049843)",
        "(0.235506, 1.448325, 0.053374)",
        "(0.236376, 1.457267, 0.057670)",
        "(0.237328, 1.465715, 0.063123)",
        "(0.238462, 1.473717, 0.069201)",
        "(0.239006, 1.477287, 0.072581)",
        "(0.239919, 1.484103, 0.079286)",
        "(0.240812, 1.489826, 0.086096)",
        "(0.241610, 1.494602, 0.092719)",
        "(0.242544, 1.498131, 0.099046)",
        "(0.243049, 1.499522, 0.102109)",
        "(0.244062, 1.501841, 0.108090)",
        "(0.244875, 1.503138, 0.113679)",
        "(0.245296, 1.503535, 0.119091)",
        "(0.245432, 1.503647, 0.124648)",
        "(0.245447, 1.503440, 0.127437)",
        "(0.245513, 1.502896, 0.132956)",
        "(0.245554, 1.502127, 0.138470)",
        "(0.245319, 1.501191, 0.144177)",
        "(0.245225, 1.500131, 0.149839)",
        "(0.245184, 1.499465, 0.152610)",
        "(0.245119, 1.498036, 0.158053)",
        "(0.245116, 1.496407, 0.163492)",
        "(0.245194, 1.494614, 0.168948)",
        "(0.245329, 1.492474, 0.174198)",
        "(0.245350, 1.491318, 0.176778)",
        "(0.245228, 1.488861, 0.181823)",
        "(0.245017, 1.486218, 0.186845)",
        "(0.244699, 1.483288, 0.191722)",
        "(0.244399, 1.479956, 0.196382)",
        "(0.244196, 1.478078, 0.198554)",
        "(0.243578, 1.474319, 0.203018)",
        "(0.242763, 1.470439, 0.207257)",
        "(0.241994, 1.466435, 0.211256)",
        "(0.241369, 1.462005, 0.214582)",
        "(0.241036, 1.459693, 0.216049)",
        "(0.240203, 1.454996, 0.218656)",
        "(0.238937, 1.450179, 0.220757)",
        "(0.237666, 1.445343, 0.222110)",
        "(0.236582, 1.440252, 0.222754)",
        "(0.236183, 1.437675, 0.222778)",
        "(0.235211, 1.432625, 0.222650)",
        "(0.233976, 1.427581, 0.221995)",
        "(0.232754, 1.422629, 0.220972)",
        "(0.231725, 1.417841, 0.219707)",
        "(0.231399, 1.415508, 0.218901)",
        "(0.230736, 1.410873, 0.217085)",
        "(0.229903, 1.406213, 0.214699)",
        "(0.229068, 1.401410, 0.211843)",
        "(0.228235, 1.396514, 0.208562)",
        "(0.227803, 1.394121, 0.206961)",
        "(0.226906, 1.389407, 0.203581)",
        "(0.225815, 1.384810, 0.200090)",
        "(0.224707, 1.380464, 0.196296)",
        "(0.223838, 1.376198, 0.192254)",
        "(0.223451, 1.374200, 0.190209)",
        "(0.222691, 1.370515, 0.185905)",
        "(0.221883, 1.366993, 0.181238)",
        "(0.221049, 1.363781, 0.175977)",
        "(0.220107, 1.360745, 0.170475)",
        "(0.219646, 1.359368, 0.167631)",
        "(0.218769, 1.356824, 0.161899)",
        "(0.217968, 1.354610, 0.155943)",
        "(0.217138, 1.352685, 0.149973)",
        "(0.216429, 1.350996, 0.143875)",
        "(0.216066, 1.350124, 0.140837)",
        "(0.215496, 1.348757, 0.134674)",
        "(0.214787, 1.347546, 0.128610)",
        "(0.214064, 1.346601, 0.122555)",
        "(0.213525, 1.345863, 0.116359)",
        "(0.213326, 1.345724, 0.113213)",
        "(0.212878, 1.345571, 0.107124)",
        "(0.212721, 1.345960, 0.101135)",
        "(0.212633, 1.346873, 0.095331)",
        "(0.212588, 1.348257, 0.089630)",
        "(0.212563, 1.349160, 0.086880)",
        "(0.212688, 1.351343, 0.081585)",
        "(0.213106, 1.354027, 0.076553)",
        "(0.213496, 1.357049, 0.071791)",
        "(0.213825, 1.360437, 0.067443)",
        "(0.214047, 1.362313, 0.065410)",
        "(0.214534, 1.366143, 0.061515)",
        "(0.215092, 1.370296, 0.057975)",
        "(0.215655, 1.374570, 0.054740)",
        "(0.216260, 1.379121, 0.051977)",
        "(0.216532, 1.381473, 0.050767)",
        "(0.217040, 1.386279, 0.048569)",
        "(0.217541, 1.391211, 0.046725)",
        "(0.218155, 1.396418, 0.045245)",
        "(0.218620, 1.401969, 0.044077)",
        "(0.218876, 1.404892, 0.043652)",
        "(0.219503, 1.411114, 0.043084)",
        "(0.220132, 1.417725, 0.042848)",
        "(0.220863, 1.424582, 0.042936)",
        "(0.221772, 1.431681, 0.043392)",
        "(0.222216, 1.435294, 0.043783)",
        "(0.223072, 1.442617, 0.044878)",
        "(0.223824, 1.449991, 0.046534)",
        "(0.224379, 1.457281, 0.048754)",
        "(0.224781, 1.464319, 0.051570)",
        "(0.224915, 1.467707, 0.053144)",
        "(0.224901, 1.474012, 0.056660)",
        "(0.224426, 1.479879, 0.060374)",
        "(0.224337, 1.485058, 0.064513)",
        "(0.224276, 1.489824, 0.068943)",
        "(0.224339, 1.491955, 0.071304)",
        "(0.224527, 1.495962, 0.076099)",
        "(0.224737, 1.499495, 0.081171)",
        "(0.224948, 1.502562, 0.086501)",
        "(0.225271, 1.505133, 0.091978)",
        "(0.225505, 1.506231, 0.094786)",
        "(0.226060, 1.508145, 0.100486)",
        "(0.226626, 1.509689, 0.106244)",
        "(0.227297, 1.510916, 0.112089)",
        "(0.228055, 1.511969, 0.118085)",
        "(0.228547, 1.512391, 0.121112)",
        "(0.229482, 1.513099, 0.127289)",
        "(0.230683, 1.513578, 0.133456)",
        "(0.231719, 1.513850, 0.139591)",
        "(0.232778, 1.513903, 0.145648)",
        "(0.233369, 1.513872, 0.148650)",
        "(0.234645, 1.513700, 0.154622)",
        "(0.236096, 1.513239, 0.160460)",
        "(0.237356, 1.512437, 0.166164)",
        "(0.238252, 1.511127, 0.171640)",
        "(0.238630, 1.510326, 0.174334)",
        "(0.239204, 1.508494, 0.179657)",
        "(0.239706, 1.506371, 0.184820)",
        "(0.239757, 1.503902, 0.189974)",
        "(0.239630, 1.500996, 0.194703)",
        "(0.239509, 1.499389, 0.196962)",
        "(0.239196, 1.495969, 0.201253)",
        "(0.238707, 1.492319, 0.205292)",
        "(0.238021, 1.488371, 0.209079)",
        "(0.237208, 1.484184, 0.212556)",
        "(0.236753, 1.481930, 0.214158)",
        "(0.236037, 1.477156, 0.217001)",
        "(0.235230, 1.472258, 0.219435)",
        "(0.234260, 1.467223, 0.221225)",
        "(0.233237, 1.462026, 0.222633)",
        "(0.232776, 1.459366, 0.222979)",
        "(0.231801, 1.453942, 0.223504)",
        "(0.230786, 1.448515, 0.223608)",
        "(0.229749, 1.443052, 0.223332)",
        "(0.228747, 1.437494, 0.222694)",
        "(0.228234, 1.434666, 0.222269)",
        "(0.227356, 1.429023, 0.221252)",
        "(0.226321, 1.423361, 0.220073)",
        "(0.225321, 1.417729, 0.218690)",
        "(0.224422, 1.412143, 0.217028)",
        "(0.223896, 1.409319, 0.216121)",
        "(0.222742, 1.403621, 0.214021)",
        "(0.221561, 1.398033, 0.211562)",
        "(0.220548, 1.392636, 0.208691)",
        "(0.219701, 1.387475, 0.205240)",
        "(0.219215, 1.384935, 0.203429)",
        "(0.218116, 1.380048, 0.199550)",
        "(0.217044, 1.375506, 0.195255)",
        "(0.216204, 1.371345, 0.190745)",
        "(0.215329, 1.367667, 0.185821)",
        "(0.214872, 1.365919, 0.183322)",
        "(0.214003, 1.362812, 0.178156)",
        "(0.213129, 1.360066, 0.172709)",
        "(0.212374, 1.357622, 0.166688)",
        "(0.211355, 1.355414, 0.160357)",
        "(0.210934, 1.354514, 0.157107)",
        "(0.210363, 1.353070, 0.150510)",
        "(0.209856, 1.352032, 0.143662)",
        "(0.209517, 1.351380, 0.136423)",
        "(0.209442, 1.351152, 0.128796)",
        "(0.209428, 1.351153, 0.124971)",
        "(0.209471, 1.351490, 0.117303)",
        "(0.209680, 1.352217, 0.109547)",
        "(0.210020, 1.353359, 0.101786)",
        "(0.210378, 1.354916, 0.094124)",
        "(0.210556, 1.355838, 0.090349)",
        "(0.211279, 1.358282, 0.083082)",
        "(0.212026, 1.361175, 0.076260)",
        "(0.213102, 1.365000, 0.070009)",
        "(0.214077, 1.369201, 0.064179)",
        "(0.214560, 1.371640, 0.061502)",
        "(0.215577, 1.376566, 0.056417)",
        "(0.216503, 1.382052, 0.052103)",
        "(0.217501, 1.388005, 0.048537)",
        "(0.218378, 1.394211, 0.045502)",
        "(0.218736, 1.397385, 0.044141)",
        "(0.219512, 1.403946, 0.041943)",
        "(0.220384, 1.410702, 0.040329)",
        "(0.221292, 1.417586, 0.039266)",
        "(0.222291, 1.424647, 0.038731)",
        "(0.222836, 1.428199, 0.038624)",
        "(0.223709, 1.435121, 0.038628)",
        "(0.224647, 1.442037, 0.038931)",
        "(0.225738, 1.448855, 0.039637)",
        "(0.226911, 1.455690, 0.040855)",
        "(0.227417, 1.459065, 0.041540)",
        "(0.228316, 1.465673, 0.043204)",
        "(0.228988, 1.471963, 0.045167)",
        "(0.229441, 1.477911, 0.047386)",
        "(0.229971, 1.483625, 0.050034)",
        "(0.230167, 1.486349, 0.051470)",
        "(0.230433, 1.491497, 0.054520)",
        "(0.230722, 1.496285, 0.057743)",
        "(0.231219, 1.500651, 0.061249)",
        "(0.231892, 1.504586, 0.065134)",
        "(0.232158, 1.506408, 0.067160)",
        "(0.232609, 1.509754, 0.071445)",
        "(0.232878, 1.512661, 0.076158)",
        "(0.233196, 1.515200, 0.081196)",
        "(0.233438, 1.517298, 0.086541)",
        "(0.233523, 1.518134, 0.089345)",
        "(0.233603, 1.519485, 0.095109)",
        "(0.233533, 1.520435, 0.101050)",
        "(0.233427, 1.520934, 0.107303)",
        "(0.233509, 1.521100, 0.113821)",
        "(0.233627, 1.520929, 0.117200)",
        "(0.233626, 1.520524, 0.124021)",
        "(0.233552, 1.519663, 0.130976)",
        "(0.233522, 1.518272, 0.138005)",
        "(0.233606, 1.516340, 0.144979)",
        "(0.233585, 1.515233, 0.148413)",
        "(0.233329, 1.512774, 0.155253)",
        "(0.232881, 1.509950, 0.162128)",
        "(0.232668, 1.506751, 0.168879)",
        "(0.232522, 1.503297, 0.175540)",
        "(0.232391, 1.501443, 0.178787)",
        "(0.232228, 1.497479, 0.185091)",
        "(0.232281, 1.493169, 0.190984)",
        "(0.232202, 1.488684, 0.196511)",
        "(0.231971, 1.483963, 0.201483)",
        "(0.231795, 1.481517, 0.203782)",
        "(0.231353, 1.476348, 0.207975)",
        "(0.230849, 1.470777, 0.211330)",
        "(0.230132, 1.465037, 0.214169)",
        "(0.229363, 1.459118, 0.216128)",
        "(0.228967, 1.456087, 0.216973)",
        "(0.228016, 1.449745, 0.218021)",
        "(0.226723, 1.443213, 0.218337)",
        "(0.225104, 1.436510, 0.217989)",
        "(0.223434, 1.429701, 0.216936)",
        "(0.222576, 1.426380, 0.216267)",
        "(0.220826, 1.419904, 0.214162)",
        "(0.219026, 1.413488, 0.211044)",
        "(0.216861, 1.407183, 0.207157)",
        "(0.214818, 1.401163, 0.202433)",
        "(0.213829, 1.398269, 0.199743)",
        "(0.211848, 1.392599, 0.193858)",
        "(0.209884, 1.387157, 0.187416)",
        "(0.207791, 1.382012, 0.180524)",
        "(0.205751, 1.377231, 0.173089)",
        "(0.204767, 1.374913, 0.169252)",
        "(0.202689, 1.370447, 0.161228)",
        "(0.200600, 1.366135, 0.152920)",
        "(0.198824, 1.362255, 0.144279)",
        "(0.197358, 1.358907, 0.135448)",
        "(0.196677, 1.357347, 0.130972)",
        "(0.195893, 1.354719, 0.121901)",
        "(0.195478, 1.352880, 0.113164)",
        "(0.195471, 1.352043, 0.104839)",
        "(0.195898, 1.352292, 0.096923)",
        "(0.196280, 1.352840, 0.093175)",
        "(0.197211, 1.354414, 0.085974)",
        "(0.198343, 1.356647, 0.079297)",
        "(0.199638, 1.359573, 0.073115)",
        "(0.200333, 1.361207, 0.070134)",
        "(0.201790, 1.364790, 0.064617)",
        "(0.203243, 1.368537, 0.059523)",
        "(0.204710, 1.372399, 0.054803)",
        "(0.206216, 1.376417, 0.050557)",
        "(0.207744, 1.380715, 0.046835)",
        "(0.208524, 1.382908, 0.045101)",
        "(0.210253, 1.387490, 0.042021)",
        "(0.211994, 1.392238, 0.039372)",
        "(0.213685, 1.397030, 0.036925)",
        "(0.215336, 1.401863, 0.034694)",
        "(0.216204, 1.404336, 0.033693)",
        "(0.217967, 1.409584, 0.031922)",
        "(0.219583, 1.415073, 0.030484)",
        "(0.221041, 1.420836, 0.029285)",
        "(0.222576, 1.426791, 0.028392)",
        "(0.223350, 1.429847, 0.028042)",
        "(0.224870, 1.436059, 0.027555)",
        "(0.226379, 1.442483, 0.027386)",
        "(0.227883, 1.449054, 0.027530)",
        "(0.229316, 1.455632, 0.027996)",
        "(0.229996, 1.458940, 0.028388)",
        "(0.231258, 1.465541, 0.029390)",
        "(0.232332, 1.472052, 0.030779)",
        "(0.233470, 1.478405, 0.032624)",
        "(0.234557, 1.484497, 0.034977)",
        "(0.235039, 1.487429, 0.036344)",
        "(0.235842, 1.493101, 0.039374)",
        "(0.236548, 1.498437, 0.042864)",
        "(0.237353, 1.503371, 0.046822)",
        "(0.238122, 1.507834, 0.051128)",
        "(0.238410, 1.509851, 0.053423)",
        "(0.238928, 1.513475, 0.058166)",
        "(0.239585, 1.516541, 0.063287)",
        "(0.240225, 1.518969, 0.068744)",
        "(0.240760, 1.520734, 0.074473)",
        "(0.240893, 1.521382, 0.077437)",
        "(0.241023, 1.522384, 0.083493)",
        "(0.240984, 1.522929, 0.089792)",
        "(0.240726, 1.523047, 0.096354)",
        "(0.240419, 1.522794, 0.103193)",
        "(0.240280, 1.522633, 0.106672)",
        "(0.239907, 1.522095, 0.113767)",
        "(0.239688, 1.521254, 0.120851)",
        "(0.239525, 1.519940, 0.127841)",
        "(0.239253, 1.518352, 0.134743)",
        "(0.239050, 1.517450, 0.138223)",
        "(0.238686, 1.515422, 0.145277)",
        "(0.238538, 1.512884, 0.152294)",
        "(0.238194, 1.509941, 0.159092)",
        "(0.237536, 1.506769, 0.165668)",
        "(0.237222, 1.505106, 0.168915)",
        "(0.236803, 1.501485, 0.175310)",
        "(0.236608, 1.497422, 0.181391)",
        "(0.236199, 1.492978, 0.187015)",
        "(0.235280, 1.488213, 0.192316)",
        "(0.234728, 1.485636, 0.194752)",
        "(0.233602, 1.480157, 0.199117)",
        "(0.232384, 1.474321, 0.202579)",
        "(0.230923, 1.468254, 0.205071)",
        "(0.229356, 1.461889, 0.206846)",
        "(0.228598, 1.458655, 0.207548)",
        "(0.227228, 1.452116, 0.207818)",
        "(0.225550, 1.445624, 0.207365)",
        "(0.223918, 1.439111, 0.206091)",
        "(0.222223, 1.432562, 0.204057)",
        "(0.221343, 1.429296, 0.202730)",
        "(0.219545, 1.422845, 0.199726)",
        "(0.217581, 1.416556, 0.196050)",
        "(0.215657, 1.410455, 0.191895)",
        "(0.213849, 1.404701, 0.187171)",
        "(0.212964, 1.401973, 0.184599)",
        "(0.211291, 1.396795, 0.179077)",
        "(0.209663, 1.391956, 0.173075)",
        "(0.207929, 1.387482, 0.166736)",
        "(0.206431, 1.383346, 0.160323)",
        "(0.205769, 1.381512, 0.157018)",
        "(0.204445, 1.378065, 0.150254)",
        "(0.203233, 1.374965, 0.143374)",
        "(0.202145, 1.372318, 0.136561)",
        "(0.201355, 1.369896, 0.129660)",
        "(0.201050, 1.368806, 0.126170)",
        "(0.200557, 1.366829, 0.119128)",
        "(0.200219, 1.365238, 0.112162)",
        "(0.199956, 1.364108, 0.105341)",
        "(0.200030, 1.363545, 0.098663)",
        "(0.200169, 1.363526, 0.095436)",
        "(0.200411, 1.363774, 0.089166)",
        "(0.200747, 1.364527, 0.083143)",
        "(0.201035, 1.365728, 0.077393)",
        "(0.201494, 1.367507, 0.071964)",
        "(0.201940, 1.368707, 0.069376)",
        "(0.202953, 1.371374, 0.064336)",
        "(0.203982, 1.374385, 0.059550)",
        "(0.205038, 1.377948, 0.055224)",
        "(0.206131, 1.381951, 0.051380)",
        "(0.206636, 1.384156, 0.049621)",
        "(0.207510, 1.388782, 0.046419)",
        "(0.208512, 1.393988, 0.043840)",
        "(0.209373, 1.399520, 0.041708)",
        "(0.210091, 1.405438, 0.040004)",
        "(0.210438, 1.408606, 0.039359)",
        "(0.211094, 1.415215, 0.038340)",
        "(0.211589, 1.422176, 0.037745)",
        "(0.212100, 1.429390, 0.037620)",
        "(0.212748, 1.436806, 0.037922)",
        "(0.213040, 1.440531, 0.038240)",
        "(0.213693, 1.447977, 0.039165)",
        "(0.214289, 1.455289, 0.040582)",
        "(0.214697, 1.462420, 0.042444)",
        "(0.215237, 1.469319, 0.044829)",
        "(0.215532, 1.472662, 0.046301)",
        "(0.215971, 1.479181, 0.049595)",
        "(0.216160, 1.485324, 0.053312)",
        "(0.216233, 1.490977, 0.057427)",
        "(0.216295, 1.496129, 0.061940)",
        "(0.216360, 1.498502, 0.064376)",
        "(0.216412, 1.502917, 0.069548)",
        "(0.216542, 1.506799, 0.075103)",
        "(0.216661, 1.510127, 0.080999)",
        "(0.216840, 1.512982, 0.087196)",
        "(0.216962, 1.514177, 0.090406)",
        "(0.217212, 1.516194, 0.096947)",
        "(0.217545, 1.517649, 0.103744)",
        "(0.217819, 1.518607, 0.110654)",
        "(0.217949, 1.519148, 0.117707)",
        "(0.218006, 1.519325, 0.121276)",
        "(0.218220, 1.519359, 0.128459)",
        "(0.218492, 1.519011, 0.135534)",
        "(0.218687, 1.518238, 0.142350)",
        "(0.218757, 1.517075, 0.148910)",
        "(0.218783, 1.516393, 0.152120)",
        "(0.219061, 1.514693, 0.158305)",
        "(0.219390, 1.512492, 0.164035)",
        "(0.219408, 1.510071, 0.169379)",
        "(0.218913, 1.507411, 0.174459)",
        "(0.218553, 1.505991, 0.176902)",
        "(0.217943, 1.502906, 0.181768)",
        "(0.217744, 1.499420, 0.186504)",
        "(0.217596, 1.495503, 0.191050)",
        "(0.217124, 1.491006, 0.195376)",
        "(0.216865, 1.488440, 0.197363)",
        "(0.216324, 1.482819, 0.201059)",
        "(0.215316, 1.476620, 0.204486)",
        "(0.213855, 1.469863, 0.207502)",
        "(0.212207, 1.462688, 0.209924)",
        "(0.211520, 1.458980, 0.210855)",
        "(0.210100, 1.451362, 0.212036)",
        "(0.208589, 1.443649, 0.212459)",
        "(0.207066, 1.436038, 0.212131)",
        "(0.205638, 1.428614, 0.211063)",
        "(0.204984, 1.424999, 0.210258)",
        "(0.203878, 1.417937, 0.208243)",
        "(0.202868, 1.411192, 0.205607)",
        "(0.201823, 1.404688, 0.202262)",
        "(0.200716, 1.398441, 0.198376)",
        "(0.200217, 1.395504, 0.196230)",
        "(0.199226, 1.389890, 0.191796)",
        "(0.198305, 1.384866, 0.186967)",
        "(0.197606, 1.380369, 0.181786)",
        "(0.196886, 1.376198, 0.176274)",
        "(0.196478, 1.374148, 0.173445)",
        "(0.195672, 1.370291, 0.167589)",
        "(0.194995, 1.366869, 0.161550)",
        "(0.194346, 1.363696, 0.155293)",
        "(0.193818, 1.360754, 0.148639)",
        "(0.193598, 1.359365, 0.145191)",
        "(0.193027, 1.356857, 0.138350)",
        "(0.192897, 1.354906, 0.131384)",
        "(0.192898, 1.353359, 0.124500)",
        "(0.192745, 1.352269, 0.117908)",
        "(0.192701, 1.351984, 0.114728)",
        "(0.192685, 1.351909, 0.108420)",
        "(0.192925, 1.352499, 0.102100)",
        "(0.193411, 1.353473, 0.095766)",
        "(0.193917, 1.354867, 0.089537)",
        "(0.194221, 1.355807, 0.086497)",
        "(0.194745, 1.357961, 0.080549)",
        "(0.195323, 1.360618, 0.074950)",
        "(0.196024, 1.363839, 0.069733)",
        "(0.196858, 1.367689, 0.064917)",
        "(0.197274, 1.369685, 0.062617)",
        "(0.198156, 1.374101, 0.058329)",
        "(0.199090, 1.378835, 0.054370)",
        "(0.200087, 1.383852, 0.050651)",
        "(0.201145, 1.389101, 0.047289)",
        "(0.201704, 1.391801, 0.045772)",
        "(0.202830, 1.397255, 0.042901)",
        "(0.203810, 1.402844, 0.040360)",
        "(0.204769, 1.408658, 0.038262)",
        "(0.205652, 1.414638, 0.036546)",
        "(0.206076, 1.417710, 0.035853)",
        "(0.206880, 1.423959, 0.034728)",
        "(0.207607, 1.430393, 0.034073)",
        "(0.208337, 1.436885, 0.033815)",
        "(0.209004, 1.443341, 0.033917)",
        "(0.209298, 1.446558, 0.034079)",
        "(0.209879, 1.453006, 0.034749)",
        "(0.210375, 1.459381, 0.035881)",
        "(0.210697, 1.465591, 0.037479)",
        "(0.210742, 1.471499, 0.039635)",
        "(0.210711, 1.474321, 0.040851)",
        "(0.210728, 1.479717, 0.043718)",
        "(0.210707, 1.484817, 0.047061)",
        "(0.210646, 1.489510, 0.050833)",
        "(0.210593, 1.493737, 0.055020)",
        "(0.210595, 1.495653, 0.057271)",
        "(0.210565, 1.499150, 0.062019)",
        "(0.210585, 1.502092, 0.067084)",
        "(0.210500, 1.504534, 0.072455)",
        "(0.210486, 1.506456, 0.078160)",
        "(0.210548, 1.507257, 0.081153)",
        "(0.210716, 1.508632, 0.087390)",
        "(0.211063, 1.509721, 0.093927)",
        "(0.211509, 1.510512, 0.100629)",
        "(0.211880, 1.511122, 0.107492)",
        "(0.212137, 1.511371, 0.110926)",
        "(0.212902, 1.511646, 0.117786)",
        "(0.213926, 1.511604, 0.124497)",
        "(0.215059, 1.511269, 0.130973)",
        "(0.216187, 1.510715, 0.137393)",
        "(0.216806, 1.510357, 0.140593)",
        "(0.218096, 1.509489, 0.146884)",
        "(0.219288, 1.508357, 0.152939)",
        "(0.220481, 1.506908, 0.158814)",
        "(0.221595, 1.505087, 0.164503)",
        "(0.222134, 1.503933, 0.167254)",
        "(0.223129, 1.501369, 0.172640)",
        "(0.223980, 1.498376, 0.177815)",
        "(0.224489, 1.495157, 0.182893)",
        "(0.224707, 1.491583, 0.187792)",
        "(0.224789, 1.489658, 0.190161)",
        "(0.225130, 1.485393, 0.194552)",
        "(0.225238, 1.480746, 0.198406)",
        "(0.224913, 1.475732, 0.201616)",
        "(0.224251, 1.470432, 0.204226)",
        "(0.223935, 1.467609, 0.205254)",
        "(0.223545, 1.461758, 0.206944)",
        "(0.223182, 1.455638, 0.207929)",
        "(0.222368, 1.449300, 0.208402)",
        "(0.221299, 1.442605, 0.208366)",
        "(0.220742, 1.439106, 0.208195)",
        "(0.219622, 1.432034, 0.207703)",
        "(0.218602, 1.424981, 0.206881)",
        "(0.217497, 1.417978, 0.205650)",
        "(0.216544, 1.410810, 0.203651)",
        "(0.216153, 1.407211, 0.202384)",
        "(0.215251, 1.400160, 0.199499)",
        "(0.214659, 1.393325, 0.195955)",
        "(0.214340, 1.386922, 0.191971)",
        "(0.213513, 1.380673, 0.187058)",
        "(0.213231, 1.377711, 0.184365)",
        "(0.212803, 1.372079, 0.178629)",
        "(0.212375, 1.366798, 0.172395)",
        "(0.211962, 1.361933, 0.165672)",
        "(0.211780, 1.357621, 0.158617)",
        "(0.211801, 1.355744, 0.154968)",
        "(0.211816, 1.352393, 0.147498)",
        "(0.211857, 1.349575, 0.139724)",
        "(0.212131, 1.347317, 0.131687)",
        "(0.212423, 1.345580, 0.123541)",
        "(0.212582, 1.344946, 0.119472)",
        "(0.212947, 1.344003, 0.111436)",
        "(0.213357, 1.343640, 0.103632)",
        "(0.213811, 1.343875, 0.096068)",
        "(0.214241, 1.344659, 0.088674)",
        "(0.214524, 1.345199, 0.085013)",
        "(0.215339, 1.346510, 0.077809)",
        "(0.216089, 1.348090, 0.070905)",
        "(0.216861, 1.350181, 0.064587)",
        "(0.217605, 1.352537, 0.058772)",
        "(0.217895, 1.353807, 0.056052)",
        "(0.218352, 1.356575, 0.051007)",
        "(0.218612, 1.359705, 0.046394)",
        "(0.218831, 1.363133, 0.042100)",
        "(0.219010, 1.366875, 0.038187)",
        "(0.219113, 1.368937, 0.036402)",
        "(0.219346, 1.373247, 0.033088)",
        "(0.219415, 1.377885, 0.030068)",
        "(0.219322, 1.382790, 0.027361)",
        "(0.219389, 1.388069, 0.025175)",
        "(0.219408, 1.390816, 0.024243)",
        "(0.219208, 1.396451, 0.022464)",
        "(0.218784, 1.402309, 0.020989)",
        "(0.218140, 1.408321, 0.019982)",
        "(0.217293, 1.414438, 0.019419)",
        "(0.216815, 1.417660, 0.019295)",
        "(0.215736, 1.424015, 0.019112)",
        "(0.214819, 1.430379, 0.019088)",
        "(0.213866, 1.436832, 0.019356)",
        "(0.212896, 1.443314, 0.019794)",
        "(0.212388, 1.446584, 0.020143)",
        "(0.211387, 1.453167, 0.021087)",
        "(0.210552, 1.459726, 0.022282)",
        "(0.209946, 1.466213, 0.023778)",
        "(0.209478, 1.472509, 0.025556)",
        "(0.209239, 1.475529, 0.026564)",
        "(0.208779, 1.481359, 0.028669)",
        "(0.208521, 1.486955, 0.031085)",
        "(0.208276, 1.492202, 0.033768)",
        "(0.208128, 1.497074, 0.036705)",
        "(0.208065, 1.499361, 0.038271)",
        "(0.207950, 1.503659, 0.041568)",
        "(0.207832, 1.507485, 0.045059)",
        "(0.207701, 1.510943, 0.048775)",
        "(0.207518, 1.514106, 0.052812)",
        "(0.207479, 1.515491, 0.054937)",
        "(0.207516, 1.517886, 0.059227)",
        "(0.207447, 1.519768, 0.063654)",
        "(0.207311, 1.521264, 0.068235)",
        "(0.207225, 1.522532, 0.073176)",
        "(0.207280, 1.523090, 0.075801)",
        "(0.207561, 1.524043, 0.081139)",
        "(0.207973, 1.524763, 0.086598)",
        "(0.208468, 1.525418, 0.092207)",
        "(0.208961, 1.526021, 0.097964)",
        "(0.209217, 1.526321, 0.100886)",
        "(0.209889, 1.526954, 0.106905)",
        "(0.210746, 1.527552, 0.113161)",
        "(0.211753, 1.528183, 0.119486)",
        "(0.212605, 1.528625, 0.125828)",
        "(0.213061, 1.528804, 0.128971)",
        "(0.214035, 1.528999, 0.135181)",
        "(0.215180, 1.528850, 0.141245)",
        "(0.216285, 1.528507, 0.147205)",
        "(0.217431, 1.527716, 0.153195)",
        "(0.218015, 1.527152, 0.156184)",
        "(0.219001, 1.526080, 0.162173)",
        "(0.219983, 1.524718, 0.167985)",
        "(0.220917, 1.522880, 0.173639)",
        "(0.221782, 1.520553, 0.179104)",
        "(0.222207, 1.519322, 0.181709)",
        "(0.222841, 1.516675, 0.186852)",
        "(0.223432, 1.513573, 0.191822)",
        "(0.224057, 1.510095, 0.196591)",
        "(0.224481, 1.506352, 0.201000)",
        "(0.224644, 1.504400, 0.203032)",
        "(0.224747, 1.500280, 0.206966)",
        "(0.224795, 1.495747, 0.210430)",
        "(0.224838, 1.490914, 0.213560)",
        "(0.224797, 1.485872, 0.216206)",
        "(0.224651, 1.483303, 0.217354)",
        "(0.224158, 1.478058, 0.219317)",
        "(0.223595, 1.472546, 0.220804)",
        "(0.223278, 1.469605, 0.221285)",
        "(0.222635, 1.463620, 0.222181)",
        "(0.221825, 1.457442, 0.222688)",
        "(0.220421, 1.451116, 0.222991)",
        "(0.218617, 1.444615, 0.222965)",
        "(0.217161, 1.438077, 0.222401)",
        "(0.216094, 1.431741, 0.221181)",
        "(0.215593, 1.428647, 0.220413)",
        "(0.214605, 1.422649, 0.218385)",
        "(0.213353, 1.416722, 0.215867)",
        "(0.212050, 1.410902, 0.212992)",
        "(0.211155, 1.405344, 0.209648)",
        "(0.210792, 1.402614, 0.207689)",
        "(0.209878, 1.397061, 0.203357)",
        "(0.208831, 1.391479, 0.198499)",
        "(0.207936, 1.385818, 0.193005)",
        "(0.207100, 1.380220, 0.186905)",
        "(0.206658, 1.377497, 0.183698)",
        "(0.205850, 1.372313, 0.177226)",
        "(0.205175, 1.367550, 0.170592)",
        "(0.204625, 1.363274, 0.163667)",
        "(0.204343, 1.359418, 0.156458)",
        "(0.204213, 1.357666, 0.152802)",
        "(0.204028, 1.354437, 0.145513)",
        "(0.204094, 1.351716, 0.138227)",
        "(0.204250, 1.349555, 0.130939)",
        "(0.204360, 1.347913, 0.123748)",
        "(0.204427, 1.347344, 0.120210)",
        "(0.204804, 1.346877, 0.113144)",
        "(0.205370, 1.347176, 0.106186)",
        "(0.206022, 1.348249, 0.099333)",
        "(0.206777, 1.350113, 0.092674)",
        "(0.207195, 1.351397, 0.089409)",
        "(0.208005, 1.354442, 0.083042)",
        "(0.208839, 1.358130, 0.076949)",
        "(0.209639, 1.362326, 0.071300)",
        "(0.210347, 1.367065, 0.066184)",
        "(0.210715, 1.369630, 0.063794)",
        "(0.211336, 1.374877, 0.059303)",
        "(0.211912, 1.380430, 0.055284)",
        "(0.212623, 1.386313, 0.051853)",
        "(0.213233, 1.392368, 0.048922)",
        "(0.213528, 1.395374, 0.047533)",
        "(0.214018, 1.401319, 0.045030)",
        "(0.214482, 1.407145, 0.042921)",
        "(0.214957, 1.413017, 0.041228)",
        "(0.215185, 1.418817, 0.039765)",
        "(0.215146, 1.421684, 0.039094)",
        "(0.214967, 1.427451, 0.037931)",
        "(0.214639, 1.433239, 0.037066)",
        "(0.214524, 1.439079, 0.036623)",
        "(0.214739, 1.444922, 0.036381)",
        "(0.214804, 1.447746, 0.036234)",
        "(0.214840, 1.453325, 0.035910)",
        "(0.214990, 1.458750, 0.035700)",
        "(0.215317, 1.464115, 0.035773)",
        "(0.215880, 1.469542, 0.036324)",
        "(0.216101, 1.472265, 0.036733)",
        "(0.216425, 1.477668, 0.037648)",
        "(0.216701, 1.482942, 0.038820)",
        "(0.216796, 1.488096, 0.040406)",
        "(0.216885, 1.493178, 0.042400)",
        "(0.216913, 1.495672, 0.043570)",
        "(0.216901, 1.500512, 0.046003)",
        "(0.216722, 1.504999, 0.048493)",
        "(0.216284, 1.509132, 0.051227)",
        "(0.216040, 1.513011, 0.054423)",
        "(0.215938, 1.514824, 0.056219)",
        "(0.215570, 1.518277, 0.059957)",
        "(0.214938, 1.521390, 0.063902)",
        "(0.214020, 1.524175, 0.068097)",
        "(0.213291, 1.526596, 0.072657)",
        "(0.213059, 1.527642, 0.075223)",
        "(0.212590, 1.529701, 0.080616)",
        "(0.212226, 1.531511, 0.086576)",
        "(0.211952, 1.533053, 0.092858)",
        "(0.211599, 1.534384, 0.099427)",
        "(0.211446, 1.534953, 0.102856)",
        "(0.211338, 1.536010, 0.110097)",
        "(0.211392, 1.536887, 0.117730)",
        "(0.211502, 1.537529, 0.125383)",
        "(0.211485, 1.537905, 0.133104)",
        "(0.211441, 1.537932, 0.137025)",
        "(0.211674, 1.537554, 0.144740)",
        "(0.212143, 1.536406, 0.152219)",
        "(0.212267, 1.534887, 0.159593)",
        "(0.212061, 1.533129, 0.166955)",
        "(0.211954, 1.532063, 0.170606)",
        "(0.212005, 1.529462, 0.177834)",
        "(0.212152, 1.526261, 0.184780)",
        "(0.212136, 1.522512, 0.191403)",
        "(0.211900, 1.517991, 0.197645)",
        "(0.211770, 1.515525, 0.200714)",
        "(0.211665, 1.510085, 0.206423)",
        "(0.211702, 1.503848, 0.211605)",
        "(0.211656, 1.496659, 0.216004)",
        "(0.211239, 1.488792, 0.219765)",
        "(0.211037, 1.484418, 0.221245)",
        "(0.210675, 1.475346, 0.223671)",
        "(0.210303, 1.466068, 0.225628)",
        "(0.210046, 1.456647, 0.227303)",
        "(0.209882, 1.447273, 0.228835)",
        "(0.209836, 1.442659, 0.229392)",
        "(0.209265, 1.433508, 0.230331)",
        "(0.208987, 1.424355, 0.231024)",
        "(0.208823, 1.415577, 0.231648)",
        "(0.208814, 1.407097, 0.231995)",
        "(0.208921, 1.402927, 0.231945)",
        "(0.208792, 1.394910, 0.231708)",
        "(0.208587, 1.387174, 0.231140)",
        "(0.208598, 1.379956, 0.230331)",
        "(0.208870, 1.373321, 0.229122)",
        "(0.209034, 1.370140, 0.228358)",
        "(0.209323, 1.363948, 0.226296)",
        "(0.209481, 1.358088, 0.223798)",
        "(0.209718, 1.352726, 0.220894)",
        "(0.209972, 1.347706, 0.217438)",
        "(0.210010, 1.345200, 0.215502)",
        "(0.209764, 1.340438, 0.211433)",
        "(0.209577, 1.336175, 0.207255)",
        "(0.209210, 1.332341, 0.202895)",
        "(0.208914, 1.328703, 0.198030)",
        "(0.208800, 1.326921, 0.195368)",
        "(0.208571, 1.323470, 0.189732)",
        "(0.208059, 1.320534, 0.183777)",
        "(0.207623, 1.318094, 0.177516)",
        "(0.207251, 1.315929, 0.170640)",
        "(0.206933, 1.314848, 0.167093)",
        "(0.206298, 1.312984, 0.159696)",
        "(0.205726, 1.311734, 0.151974)",
        "(0.205218, 1.311054, 0.143946)",
        "(0.204833, 1.311067, 0.135364)",
        "(0.204712, 1.311320, 0.130956)",
        "(0.204585, 1.312311, 0.122131)",
        "(0.204510, 1.314080, 0.113449)",
        "(0.204619, 1.316444, 0.104878)",
        "(0.204956, 1.319346, 0.096523)",
        "(0.205079, 1.321031, 0.092473)",
        "(0.205278, 1.324713, 0.084733)",
        "(0.205518, 1.329027, 0.077545)",
        "(0.205758, 1.333810, 0.070909)",
        "(0.205776, 1.339051, 0.064901)",
        "(0.205796, 1.341857, 0.062201)",
        "(0.205851, 1.347668, 0.057151)",
        "(0.205789, 1.353767, 0.052576)",
        "(0.205736, 1.360083, 0.048533)",
        "(0.205692, 1.363311, 0.046737)",
        "(0.205546, 1.369976, 0.043477)",
        "(0.205446, 1.376990, 0.040843)",
        "(0.205307, 1.384122, 0.038573)",
        "(0.205236, 1.391423, 0.036756)",
        "(0.205210, 1.398900, 0.035393)",
        "(0.205170, 1.402660, 0.034872)",
        "(0.204926, 1.410313, 0.034087)",
        "(0.205054, 1.418293, 0.033915)",
        "(0.205366, 1.426386, 0.034189)",
        "(0.205616, 1.434475, 0.034885)",
        "(0.205832, 1.438541, 0.035489)",
        "(0.206374, 1.446599, 0.037104)",
        "(0.206809, 1.454487, 0.039262)",
        "(0.207244, 1.462198, 0.042052)",
        "(0.207617, 1.469410, 0.045463)",
        "(0.207716, 1.472925, 0.047302)",
        "(0.207959, 1.479770, 0.051563)",
        "(0.208500, 1.486351, 0.056655)",
        "(0.209278, 1.492365, 0.062410)",
        "(0.209747, 1.497646, 0.068644)",
        "(0.209910, 1.500001, 0.071969)",
        "(0.210197, 1.504253, 0.078913)",
        "(0.210253, 1.507764, 0.086210)",
        "(0.210153, 1.510392, 0.093781)",
        "(0.209769, 1.512266, 0.101515)",
        "(0.209471, 1.512856, 0.105463)",
        "(0.208823, 1.513680, 0.113506)",
        "(0.208170, 1.513895, 0.121743)",
        "(0.207696, 1.513516, 0.130120)",
        "(0.207225, 1.512559, 0.138381)",
        "(0.206918, 1.511889, 0.142398)",
        "(0.206253, 1.510399, 0.150371)",
        "(0.205664, 1.508800, 0.158235)",
        "(0.205573, 1.506990, 0.165895)",
        "(0.205739, 1.504966, 0.173244)",
        "(0.205807, 1.503891, 0.176692)",
        "(0.205642, 1.501609, 0.183465)",
        "(0.205575, 1.499182, 0.189953)",
        "(0.205826, 1.496406, 0.195987)",
        "(0.206363, 1.493297, 0.201516)",
        "(0.206528, 1.491582, 0.204120)",
        "(0.206478, 1.487822, 0.209057)",
        "(0.206365, 1.483662, 0.213631)",
        "(0.206331, 1.479142, 0.217881)",
        "(0.206261, 1.474241, 0.221745)",
        "(0.206105, 1.471573, 0.223522)",
        "(0.205556, 1.466007, 0.226760)",
        "(0.205027, 1.459963, 0.229252)",
        "(0.204796, 1.453365, 0.230969)",
        "(0.204711, 1.446501, 0.232046)",
        "(0.204593, 1.442975, 0.232312)",
        "(0.204411, 1.435782, 0.232099)",
        "(0.203994, 1.428440, 0.231116)",
        "(0.203608, 1.421094, 0.229523)",
        "(0.203318, 1.413788, 0.227599)",
        "(0.203058, 1.410157, 0.226527)",
        "(0.202405, 1.403033, 0.224133)",
        "(0.201537, 1.396020, 0.221357)",
        "(0.200707, 1.389208, 0.218218)",
        "(0.200026, 1.382638, 0.214781)",
        "(0.199748, 1.379526, 0.212896)",
        "(0.199091, 1.373509, 0.208902)",
        "(0.198223, 1.367906, 0.204787)",
        "(0.197699, 1.362872, 0.200548)",
        "(0.197289, 1.358431, 0.196313)",
        "(0.197106, 1.356449, 0.194147)",
        "(0.196516, 1.352731, 0.189676)",
        "(0.195789, 1.349469, 0.184957)",
        "(0.195220, 1.346850, 0.179935)",
        "(0.194676, 1.344703, 0.174610)",
        "(0.194430, 1.343866, 0.171819)",
        "(0.194068, 1.342465, 0.165832)",
        "(0.193757, 1.341315, 0.159175)",
        "(0.193443, 1.340503, 0.152130)",
        "(0.193241, 1.340124, 0.144850)",
        "(0.193240, 1.340162, 0.141053)",
        "(0.193224, 1.340433, 0.133302)",
        "(0.193244, 1.341141, 0.125552)",
        "(0.193208, 1.342299, 0.117892)",
        "(0.193205, 1.343920, 0.110294)",
        "(0.193212, 1.344924, 0.106545)",
        "(0.193117, 1.347152, 0.099076)",
        "(0.193004, 1.349867, 0.091674)",
        "(0.193082, 1.353351, 0.084388)",
        "(0.193528, 1.357378, 0.077312)",
        "(0.193890, 1.359571, 0.073827)",
        "(0.194770, 1.364195, 0.067099)",
        "(0.195581, 1.369276, 0.060844)",
        "(0.196418, 1.375084, 0.055218)",
        "(0.197253, 1.381184, 0.049996)",
        "(0.197669, 1.384319, 0.047610)",
        "(0.198503, 1.390841, 0.043285)",
        "(0.199460, 1.397797, 0.039504)",
        "(0.200481, 1.405017, 0.036218)",
        "(0.201325, 1.412464, 0.033534)",
        "(0.201653, 1.416320, 0.032476)",
        "(0.202266, 1.424272, 0.030827)",
        "(0.203002, 1.432473, 0.029809)",
        "(0.203900, 1.440856, 0.029549)",
        "(0.204644, 1.449230, 0.029731)",
        "(0.204956, 1.453368, 0.030046)",
        "(0.205545, 1.461578, 0.031009)",
        "(0.206193, 1.469729, 0.032747)",
        "(0.207048, 1.477579, 0.035242)",
        "(0.207689, 1.485059, 0.038029)",
        "(0.207935, 1.488618, 0.039720)",
        "(0.208324, 1.495530, 0.043622)",
        "(0.208425, 1.502057, 0.048139)",
        "(0.208724, 1.508106, 0.053465)",
        "(0.209376, 1.513537, 0.059473)",
        "(0.209666, 1.515962, 0.062697)",
        "(0.210055, 1.520338, 0.069388)",
        "(0.210062, 1.523986, 0.076549)",
        "(0.209822, 1.527056, 0.084267)",
        "(0.209800, 1.529566, 0.092556)",
        "(0.209836, 1.530604, 0.096898)",
        "(0.209873, 1.532384, 0.105748)",
        "(0.209948, 1.533757, 0.114832)",
        "(0.210102, 1.534834, 0.124098)",
        "(0.210421, 1.535704, 0.133311)",
        "(0.210659, 1.535994, 0.137860)",
        "(0.211198, 1.536488, 0.146833)",
        "(0.211584, 1.536659, 0.155494)",
        "(0.211958, 1.536605, 0.163837)",
        "(0.212398, 1.536255, 0.171845)",
        "(0.212596, 1.535959, 0.175688)",
        "(0.213001, 1.535277, 0.183210)",
        "(0.213573, 1.534249, 0.190379)",
        "(0.214127, 1.532964, 0.197234)",
        "(0.214425, 1.531298, 0.203738)",
        "(0.214564, 1.530328, 0.206869)",
        "(0.215032, 1.528078, 0.213100)",
        "(0.215500, 1.525391, 0.219080)",
        "(0.215749, 1.522311, 0.224670)",
        "(0.215808, 1.518693, 0.229986)",
        "(0.215799, 1.516685, 0.232476)",
        "(0.215551, 1.512287, 0.237333)",
        "(0.215189, 1.507567, 0.241880)",
        "(0.214882, 1.502340, 0.245970)",
        "(0.214385, 1.496702, 0.249731)",
        "(0.214076, 1.493730, 0.251445)",
        "(0.213544, 1.487478, 0.254503)",
        "(0.212978, 1.481000, 0.257416)",
        "(0.212318, 1.474226, 0.259907)",
        "(0.211890, 1.470748, 0.260996)",
        "(0.210807, 1.463574, 0.262756)",
        "(0.209519, 1.456242, 0.264036)",
        "(0.208252, 1.448978, 0.264826)",
        "(0.207022, 1.441837, 0.265197)",
        "(0.205859, 1.434720, 0.265109)",
        "(0.205276, 1.431248, 0.264702)",
        "(0.204103, 1.424371, 0.262926)",
        "(0.202234, 1.417484, 0.259997)",
        "(0.199734, 1.410758, 0.255995)",
        "(0.197630, 1.404544, 0.251178)",
        "(0.196685, 1.401627, 0.248535)",
        "(0.194627, 1.396281, 0.242869)",
        "(0.192410, 1.391456, 0.236705)",
        "(0.190084, 1.387031, 0.230011)",
        "(0.187856, 1.382935, 0.222802)",
        "(0.186855, 1.380989, 0.218967)",
        "(0.184858, 1.377133, 0.211034)",
        "(0.182715, 1.373484, 0.202821)",
        "(0.180760, 1.370360, 0.194415)",
        "(0.179301, 1.367827, 0.185834)",
        "(0.178684, 1.366776, 0.181455)",
        "(0.177433, 1.364798, 0.172396)",
        "(0.176114, 1.363193, 0.163107)",
        "(0.175158, 1.362165, 0.153707)",
        "(0.174550, 1.361747, 0.144087)",
        "(0.174441, 1.361827, 0.139174)",
        "(0.174546, 1.362395, 0.129249)",
        "(0.175068, 1.363642, 0.119340)",
        "(0.176114, 1.365565, 0.109465)",
        "(0.177344, 1.368117, 0.099973)",
        "(0.178028, 1.369715, 0.095537)",
        "(0.179644, 1.373575, 0.087263)",
        "(0.181628, 1.378503, 0.079914)",
        "(0.183801, 1.384112, 0.073259)",
        "(0.186117, 1.390179, 0.067263)",
        "(0.187295, 1.393397, 0.064575)",
        "(0.189644, 1.400018, 0.059606)",
        "(0.191853, 1.407000, 0.055251)",
        "(0.193904, 1.414207, 0.051411)",
        "(0.195650, 1.421526, 0.048004)",
        "(0.196399, 1.425289, 0.046545)",
        "(0.197906, 1.432933, 0.044083)",
        "(0.199630, 1.440694, 0.042253)",
        "(0.201343, 1.448512, 0.040890)",
        "(0.203036, 1.456308, 0.039969)",
        "(0.203850, 1.460194, 0.039732)",
        "(0.205342, 1.467817, 0.039504)",
        "(0.206411, 1.475259, 0.039546)",
        "(0.207083, 1.482627, 0.039985)",
        "(0.207721, 1.489920, 0.041144)",
        "(0.208057, 1.493540, 0.042038)",
        "(0.208611, 1.500566, 0.044173)",
        "(0.208918, 1.507191, 0.046586)",
        "(0.209273, 1.513390, 0.049363)",
        "(0.209519, 1.519151, 0.052623)",
        "(0.209600, 1.521820, 0.054431)",
        "(0.209683, 1.526837, 0.058347)",
        "(0.209819, 1.531320, 0.062671)",
        "(0.209935, 1.535173, 0.067307)",
        "(0.209972, 1.538289, 0.072185)",
        "(0.210043, 1.539584, 0.074761)",
        "(0.210043, 1.541810, 0.080214)",
        "(0.209666, 1.543641, 0.086008)",
        "(0.209304, 1.545124, 0.092235)",
        "(0.209042, 1.546339, 0.098968)",
        "(0.208882, 1.546838, 0.102487)",
        "(0.208403, 1.547621, 0.109797)",
        "(0.207991, 1.548006, 0.117545)",
        "(0.207552, 1.548066, 0.125642)",
        "(0.207046, 1.547852, 0.134127)",
        "(0.206790, 1.547640, 0.138623)",
        "(0.206475, 1.546900, 0.147927)",
        "(0.206263, 1.545534, 0.157577)",
        "(0.206179, 1.544551, 0.162418)",
        "(0.205747, 1.542368, 0.171914)",
        "(0.205057, 1.539696, 0.181338)",
        "(0.204721, 1.536565, 0.190684)",
        "(0.204778, 1.532857, 0.199605)",
        "(0.204742, 1.528698, 0.207996)",
        "(0.204564, 1.524210, 0.215908)",
        "(0.204525, 1.521765, 0.219686)",
        "(0.205066, 1.516581, 0.227088)",
        "(0.205862, 1.511050, 0.234363)",
        "(0.206250, 1.505215, 0.241342)",
        "(0.206302, 1.499093, 0.248014)",
        "(0.206338, 1.495884, 0.251137)",
        "(0.206673, 1.489173, 0.256882)",
        "(0.206942, 1.482077, 0.261878)",
        "(0.206938, 1.474815, 0.266085)",
        "(0.206766, 1.467347, 0.269504)",
        "(0.206660, 1.463475, 0.270877)",
        "(0.206429, 1.455512, 0.273132)",
        "(0.205971, 1.447372, 0.274733)",
        "(0.205338, 1.439159, 0.275681)",
        "(0.204472, 1.430791, 0.275778)",
        "(0.204051, 1.426608, 0.275436)",
        "(0.203223, 1.418273, 0.274185)",
        "(0.202229, 1.410065, 0.272183)",
        "(0.201044, 1.402223, 0.269252)",
        "(0.199668, 1.394607, 0.265418)",
        "(0.198980, 1.390950, 0.263169)",
        "(0.197655, 1.383962, 0.258177)",
        "(0.196513, 1.377358, 0.252416)",
        "(0.195410, 1.371091, 0.245941)",
        "(0.194288, 1.365046, 0.238749)",
        "(0.193666, 1.362103, 0.234847)",
        "(0.192345, 1.356236, 0.226588)",
        "(0.190954, 1.350579, 0.217895)",
        "(0.189687, 1.345583, 0.208903)",
        "(0.188761, 1.341164, 0.199473)",
        "(0.188400, 1.339209, 0.194621)",
        "(0.187718, 1.335622, 0.184760)",
        "(0.187308, 1.332646, 0.174593)",
        "(0.187224, 1.330362, 0.164211)",
        "(0.187172, 1.328622, 0.153956)",
        "(0.187191, 1.328126, 0.148890)",
        "(0.187533, 1.327678, 0.138804)",
        "(0.187984, 1.327972, 0.128820)",
        "(0.188292, 1.328761, 0.119210)",
        "(0.188531, 1.330553, 0.110195)",
        "(0.188840, 1.331989, 0.105888)",
        "(0.189529, 1.335339, 0.097449)",
        "(0.190395, 1.339386, 0.089168)",
        "(0.191287, 1.343673, 0.081229)",
        "(0.192120, 1.348595, 0.073888)",
        "(0.192601, 1.351392, 0.070546)",
        "(0.193572, 1.357296, 0.064238)",
        "(0.194560, 1.363510, 0.058491)",
        "(0.195700, 1.370067, 0.053489)",
        "(0.196957, 1.376789, 0.049235)",
        "(0.197500, 1.380198, 0.047354)",
        "(0.198504, 1.387055, 0.044128)",
        "(0.199412, 1.393918, 0.041539)",
        "(0.200262, 1.400907, 0.039522)",
        "(0.201163, 1.408080, 0.038108)",
        "(0.201570, 1.411699, 0.037586)",
        "(0.202249, 1.419140, 0.036745)",
        "(0.202946, 1.426783, 0.036215)",
        "(0.203456, 1.434664, 0.036047)",
        "(0.203940, 1.442854, 0.036285)",
        "(0.204215, 1.447031, 0.036653)",
        "(0.204838, 1.455451, 0.037790)",
        "(0.205339, 1.463892, 0.039503)",
        "(0.205578, 1.472126, 0.041760)",
        "(0.205898, 1.480043, 0.044661)",
        "(0.206303, 1.483895, 0.046572)",
        "(0.207258, 1.491491, 0.050871)",
        "(0.208190, 1.498612, 0.055770)",
        "(0.208866, 1.505136, 0.061094)",
        "(0.209268, 1.510903, 0.066997)",
        "(0.209454, 1.513705, 0.070025)",
        "(0.209870, 1.518715, 0.076606)",
        "(0.210170, 1.523111, 0.083624)",
        "(0.210352, 1.527038, 0.090912)",
        "(0.210317, 1.528690, 0.094757)",
        "(0.210197, 1.531602, 0.102825)",
        "(0.210161, 1.533982, 0.111412)",
        "(0.210144, 1.535791, 0.120361)",
        "(0.210009, 1.537163, 0.129674)",
        "(0.209973, 1.538115, 0.139261)",
        "(0.210057, 1.538409, 0.144096)",
        "(0.210350, 1.538761, 0.153790)",
        "(0.210642, 1.538794, 0.163494)",
        "(0.210952, 1.538587, 0.173079)",
        "(0.211263, 1.537922, 0.182534)",
        "(0.211576, 1.537358, 0.187118)",
        "(0.212352, 1.536233, 0.196054)",
        "(0.213173, 1.534925, 0.204788)",
        "(0.214151, 1.533207, 0.213216)",
        "(0.215026, 1.530913, 0.221214)",
        "(0.215331, 1.529650, 0.225053)",
        "(0.215830, 1.526916, 0.232666)",
        "(0.216489, 1.523839, 0.239973)",
        "(0.217420, 1.520461, 0.247001)",
        "(0.218325, 1.516643, 0.253634)",
        "(0.218745, 1.514435, 0.256646)",
        "(0.219288, 1.509639, 0.262414)",
        "(0.219626, 1.504475, 0.267764)",
        "(0.219896, 1.498917, 0.272620)",
        "(0.220099, 1.492829, 0.276882)",
        "(0.220182, 1.489593, 0.278795)",
        "(0.220090, 1.483103, 0.282383)",
        "(0.219743, 1.476530, 0.285290)",
        "(0.219145, 1.469679, 0.287348)",
        "(0.218117, 1.462310, 0.288610)",
        "(0.217497, 1.458537, 0.288970)",
        "(0.216020, 1.450928, 0.289389)",
        "(0.214563, 1.443411, 0.289307)",
        "(0.213298, 1.435893, 0.288519)",
        "(0.211935, 1.428176, 0.286865)",
        "(0.211058, 1.424124, 0.285669)",
        "(0.209223, 1.415919, 0.282921)",
        "(0.207558, 1.407819, 0.279761)",
        "(0.206263, 1.399965, 0.276000)",
        "(0.204908, 1.392234, 0.271559)",
        "(0.204176, 1.388380, 0.269132)",
        "(0.202852, 1.380770, 0.264135)",
        "(0.201971, 1.373571, 0.258627)",
        "(0.201201, 1.366934, 0.252475)",
        "(0.200162, 1.360290, 0.245839)",
        "(0.199559, 1.357044, 0.242330)",
        "(0.198553, 1.350747, 0.235255)",
        "(0.197746, 1.344963, 0.227936)",
        "(0.197193, 1.340024, 0.220426)",
        "(0.196956, 1.335906, 0.212504)",
        "(0.196865, 1.334049, 0.208337)",
        "(0.196696, 1.330620, 0.199795)",
        "(0.196634, 1.327872, 0.191055)",
        "(0.196699, 1.326019, 0.182035)",
        "(0.196973, 1.324848, 0.172457)",
        "(0.197196, 1.324515, 0.167454)",
        "(0.197647, 1.324105, 0.157369)",
        "(0.198190, 1.324313, 0.147268)",
        "(0.198969, 1.325289, 0.137311)",
        "(0.199854, 1.326734, 0.127321)",
        "(0.200328, 1.327664, 0.122428)",
        "(0.201296, 1.330099, 0.113040)",
        "(0.202402, 1.333317, 0.104026)",
        "(0.203743, 1.337097, 0.095187)",
        "(0.205130, 1.341469, 0.086848)",
        "(0.205849, 1.344016, 0.082989)",
        "(0.207183, 1.349602, 0.075805)",
        "(0.208309, 1.355695, 0.069300)",
        "(0.209285, 1.362254, 0.063641)",
        "(0.210234, 1.369397, 0.058889)",
        "(0.210684, 1.373223, 0.056851)",
        "(0.211490, 1.381078, 0.053216)",
        "(0.212219, 1.389267, 0.050368)",
        "(0.212562, 1.393546, 0.049340)",
        "(0.213262, 1.402184, 0.047443)",
        "(0.214009, 1.411009, 0.046096)",
        "(0.214631, 1.419788, 0.045246)",
        "(0.215086, 1.428520, 0.044871)",
        "(0.215344, 1.437204, 0.045146)",
        "(0.215730, 1.445778, 0.046149)",
        "(0.215930, 1.449970, 0.046957)",
        "(0.216267, 1.458188, 0.049095)",
        "(0.216580, 1.466237, 0.052022)",
        "(0.216852, 1.474115, 0.055747)",
        "(0.217066, 1.481657, 0.060120)",
        "(0.217180, 1.485278, 0.062577)",
        "(0.217397, 1.492242, 0.067924)",
        "(0.217649, 1.498867, 0.073832)",
        "(0.217816, 1.505100, 0.080261)",
        "(0.218148, 1.510850, 0.087220)",
        "(0.218316, 1.513478, 0.090885)",
        "(0.218514, 1.518324, 0.098477)",
        "(0.218627, 1.522556, 0.106363)",
        "(0.218702, 1.526153, 0.114464)",
        "(0.218732, 1.529124, 0.122703)",
        "(0.218723, 1.530379, 0.126926)",
        "(0.218712, 1.532502, 0.135521)",
        "(0.218711, 1.534159, 0.144313)",
        "(0.218813, 1.535448, 0.153243)",
        "(0.219062, 1.536413, 0.162275)",
        "(0.219231, 1.536701, 0.166803)",
        "(0.219542, 1.536908, 0.175715)",
        "(0.219599, 1.536349, 0.184251)",
        "(0.218953, 1.535107, 0.192462)",
        "(0.218472, 1.534356, 0.196529)",
        "(0.217675, 1.532504, 0.204603)",
        "(0.217146, 1.530235, 0.212625)",
        "(0.216622, 1.527458, 0.220317)",
        "(0.216164, 1.524191, 0.227720)",
        "(0.215957, 1.522348, 0.231249)",
        "(0.215559, 1.518421, 0.238167)",
        "(0.215356, 1.514092, 0.244661)",
        "(0.215360, 1.509234, 0.250782)",
        "(0.215531, 1.503635, 0.256381)",
        "(0.216071, 1.497125, 0.261480)",
        "(0.216372, 1.493546, 0.263781)",
        "(0.216666, 1.486177, 0.268064)",
        "(0.216424, 1.478637, 0.272025)",
        "(0.216093, 1.470802, 0.275352)",
        "(0.215749, 1.462606, 0.277843)",
        "(0.215531, 1.458467, 0.278730)",
        "(0.215032, 1.450269, 0.279888)",
        "(0.214404, 1.442101, 0.280188)",
        "(0.213823, 1.434059, 0.279792)",
        "(0.213340, 1.426499, 0.278882)",
        "(0.213111, 1.422870, 0.278041)",
        "(0.212412, 1.415643, 0.275820)",
        "(0.211501, 1.408519, 0.272748)",
        "(0.210535, 1.401754, 0.269123)",
        "(0.209442, 1.395305, 0.264978)",
        "(0.208842, 1.392143, 0.262707)",
        "(0.207388, 1.385702, 0.257869)",
        "(0.205642, 1.379016, 0.252683)",
        "(0.203792, 1.372225, 0.247031)",
        "(0.202008, 1.365620, 0.240884)",
        "(0.201249, 1.362444, 0.237523)",
        "(0.199642, 1.356293, 0.230395)",
        "(0.198295, 1.350674, 0.222587)",
        "(0.197241, 1.345792, 0.214346)",
        "(0.196385, 1.341684, 0.205641)",
        "(0.196026, 1.339881, 0.201062)",
        "(0.195334, 1.336557, 0.191745)",
        "(0.194764, 1.333862, 0.182269)",
        "(0.194396, 1.331760, 0.172642)",
        "(0.194132, 1.330128, 0.163006)",
        "(0.194035, 1.329541, 0.158249)",
        "(0.193817, 1.328632, 0.148850)",
        "(0.193650, 1.328120, 0.139673)",
        "(0.193578, 1.327823, 0.130638)",
        "(0.193568, 1.327633, 0.121724)",
        "(0.193579, 1.327679, 0.117431)",
        "(0.193734, 1.328195, 0.109204)",
        "(0.194386, 1.329722, 0.101442)",
        "(0.195382, 1.331841, 0.093749)",
        "(0.195975, 1.333145, 0.090020)",
        "(0.197156, 1.336206, 0.082922)",
        "(0.198382, 1.339987, 0.076558)",
        "(0.199629, 1.344695, 0.070956)",
        "(0.200659, 1.349924, 0.065887)",
        "(0.201509, 1.355596, 0.061486)",
        "(0.201872, 1.358711, 0.059627)",
        "(0.202530, 1.365350, 0.056386)",
        "(0.203112, 1.372471, 0.053717)",
        "(0.203666, 1.380051, 0.051535)",
        "(0.204161, 1.388008, 0.049768)",
        "(0.204434, 1.392079, 0.049037)",
        "(0.205113, 1.400330, 0.047852)",
        "(0.205732, 1.408697, 0.047063)",
        "(0.206182, 1.417191, 0.046568)",
        "(0.206553, 1.425821, 0.046476)",
        "(0.206704, 1.430144, 0.046582)",
        "(0.206791, 1.438608, 0.046925)",
        "(0.206621, 1.446961, 0.047665)",
        "(0.206308, 1.455110, 0.048817)",
        "(0.205894, 1.463052, 0.050191)",
        "(0.205582, 1.466899, 0.050988)",
        "(0.205007, 1.474514, 0.052909)",
        "(0.204702, 1.482008, 0.055378)",
        "(0.204704, 1.489350, 0.058342)",
        "(0.204888, 1.496466, 0.061811)",
        "(0.205001, 1.499885, 0.063729)",
        "(0.205228, 1.506539, 0.067793)",
        "(0.205676, 1.512797, 0.072344)",
        "(0.206239, 1.518703, 0.077277)",
        "(0.206819, 1.524143, 0.082509)",
        "(0.207193, 1.526701, 0.085328)",
        "(0.207987, 1.531488, 0.091316)",
        "(0.208658, 1.535817, 0.097719)",
        "(0.209422, 1.539731, 0.104526)",
        "(0.210363, 1.543148, 0.111734)",
        "(0.210882, 1.544640, 0.115493)",
        "(0.211887, 1.547314, 0.123259)",
        "(0.212941, 1.549436, 0.131279)",
        "(0.214075, 1.550925, 0.139485)",
        "(0.215211, 1.551697, 0.147824)",
        "(0.215758, 1.551845, 0.152068)",
        "(0.216681, 1.551775, 0.160568)",
        "(0.217603, 1.551168, 0.169110)",
        "(0.218588, 1.549994, 0.177683)",
        "(0.219314, 1.547854, 0.186070)",
        "(0.219462, 1.546425, 0.190171)",
        "(0.219253, 1.543185, 0.198263)",
        "(0.218541, 1.539290, 0.206491)",
        "(0.218026, 1.534671, 0.214838)",
        "(0.217452, 1.529527, 0.223110)",
        "(0.217013, 1.526748, 0.227217)",
        "(0.216178, 1.520816, 0.235216)",
        "(0.215359, 1.514258, 0.242906)",
        "(0.214313, 1.507462, 0.250215)",
        "(0.213485, 1.500409, 0.257161)",
        "(0.213218, 1.496719, 0.260398)",
        "(0.212552, 1.488880, 0.266294)",
        "(0.211936, 1.480780, 0.271342)",
        "(0.211212, 1.472409, 0.275792)",
        "(0.210458, 1.463768, 0.279678)",
        "(0.210195, 1.459388, 0.281288)",
        "(0.209637, 1.450619, 0.283854)",
        "(0.208834, 1.441729, 0.285496)",
        "(0.207768, 1.432700, 0.286235)",
        "(0.207065, 1.423898, 0.285868)",
        "(0.206899, 1.419614, 0.285275)",
        "(0.206630, 1.411280, 0.283627)",
        "(0.206195, 1.403317, 0.281152)",
        "(0.205506, 1.395544, 0.277744)",
        "(0.204843, 1.388021, 0.273567)",
        "(0.204533, 1.384466, 0.271256)",
        "(0.203915, 1.377663, 0.266398)",
        "(0.203323, 1.371257, 0.261031)",
        "(0.202811, 1.365227, 0.255103)",
        "(0.202207, 1.359378, 0.248670)",
        "(0.201775, 1.356500, 0.245304)",
        "(0.201018, 1.351098, 0.238440)",
        "(0.200612, 1.346494, 0.231307)",
        "(0.200378, 1.342288, 0.223961)",
        "(0.200187, 1.340248, 0.220246)",
        "(0.199586, 1.336178, 0.212637)",
        "(0.199268, 1.332398, 0.204835)",
        "(0.199078, 1.329071, 0.196829)",
        "(0.199115, 1.326095, 0.188633)",
        "(0.199120, 1.324718, 0.184515)",
        "(0.199171, 1.322193, 0.176343)",
        "(0.199365, 1.320273, 0.168146)",
        "(0.199634, 1.319016, 0.159891)",
        "(0.199860, 1.318071, 0.151450)",
        "(0.200152, 1.317607, 0.142936)",
        "(0.200376, 1.317634, 0.138682)",
        "(0.200858, 1.317913, 0.130004)",
        "(0.201278, 1.318412, 0.121112)",
        "(0.201648, 1.319404, 0.112329)",
        "(0.202085, 1.321085, 0.103761)",
        "(0.202311, 1.322152, 0.099508)",
        "(0.202628, 1.324627, 0.091266)",
        "(0.202881, 1.327825, 0.083613)",
        "(0.203219, 1.331879, 0.076568)",
        "(0.203464, 1.336813, 0.070174)",
        "(0.203496, 1.339659, 0.067318)",
        "(0.203538, 1.345889, 0.062182)",
        "(0.203635, 1.352835, 0.057835)",
        "(0.203524, 1.360296, 0.054182)",
        "(0.203188, 1.368201, 0.051169)",
        "(0.202942, 1.372363, 0.049895)",
        "(0.202472, 1.380851, 0.047619)",
        "(0.202057, 1.389592, 0.045822)",
        "(0.201790, 1.398543, 0.044522)",
        "(0.201636, 1.407631, 0.043641)",
        "(0.201593, 1.412212, 0.043370)",
        "(0.201496, 1.421375, 0.043042)",
        "(0.201505, 1.430445, 0.042997)",
        "(0.201684, 1.439423, 0.043335)",
        "(0.201980, 1.448339, 0.044174)",
        "(0.202141, 1.452689, 0.044802)",
        "(0.202380, 1.461227, 0.046479)",
        "(0.202254, 1.469553, 0.048708)",
        "(0.201947, 1.477520, 0.051268)",
        "(0.201523, 1.485225, 0.054196)",
        "(0.201282, 1.489006, 0.055863)",
        "(0.201043, 1.496423, 0.059555)",
        "(0.200979, 1.503563, 0.063689)",
        "(0.201141, 1.510187, 0.068052)",
        "(0.201463, 1.516293, 0.072549)",
        "(0.201591, 1.519102, 0.074895)",
        "(0.201807, 1.524352, 0.079778)",
        "(0.202017, 1.529057, 0.084958)",
        "(0.202292, 1.533332, 0.090546)",
        "(0.202648, 1.537153, 0.096404)",
        "(0.202815, 1.538875, 0.099410)",
        "(0.203164, 1.542025, 0.105592)",
        "(0.203651, 1.544645, 0.112109)",
        "(0.204221, 1.546685, 0.118879)",
        "(0.204795, 1.548203, 0.125900)",
        "(0.205140, 1.548708, 0.129479)",
        "(0.205982, 1.549359, 0.136744)",
        "(0.206747, 1.549487, 0.144208)",
        "(0.207510, 1.549190, 0.151891)",
        "(0.208449, 1.548376, 0.159499)",
        "(0.208848, 1.547743, 0.163228)",
        "(0.209594, 1.546073, 0.170594)",
        "(0.210350, 1.543780, 0.177805)",
        "(0.210933, 1.541004, 0.184967)",
        "(0.211456, 1.537542, 0.192057)",
        "(0.211696, 1.535577, 0.195491)",
        "(0.211846, 1.531572, 0.202262)",
        "(0.211875, 1.527162, 0.208842)",
        "(0.212366, 1.522259, 0.215102)",
        "(0.213132, 1.516859, 0.220823)",
        "(0.213451, 1.514003, 0.223407)",
        "(0.213980, 1.507880, 0.228194)",
        "(0.214444, 1.501133, 0.232309)",
        "(0.215000, 1.493769, 0.235543)",
        "(0.215342, 1.485973, 0.238018)",
        "(0.215389, 1.482014, 0.238948)",
        "(0.215383, 1.474042, 0.240455)",
        "(0.215440, 1.465960, 0.241386)",
        "(0.215503, 1.457716, 0.241610)",
        "(0.215325, 1.449449, 0.241120)",
        "(0.215218, 1.445340, 0.240593)",
        "(0.215094, 1.437101, 0.239106)",
        "(0.215300, 1.429252, 0.237069)",
        "(0.215975, 1.421604, 0.234189)",
        "(0.216328, 1.413742, 0.230453)",
        "(0.216268, 1.409718, 0.228440)",
        "(0.216214, 1.401817, 0.224372)",
        "(0.216102, 1.394153, 0.220005)",
        "(0.215712, 1.386842, 0.215185)",
        "(0.215320, 1.379736, 0.209806)",
        "(0.215138, 1.376155, 0.206828)",
        "(0.214591, 1.368847, 0.200406)",
        "(0.214171, 1.361706, 0.193463)",
        "(0.213733, 1.355012, 0.186251)",
        "(0.213208, 1.348794, 0.178847)",
        "(0.213031, 1.345915, 0.175046)",
        "(0.212832, 1.340468, 0.167128)",
        "(0.212808, 1.335499, 0.158764)",
        "(0.212669, 1.331147, 0.150251)",
        "(0.212525, 1.327612, 0.141945)",
        "(0.212456, 1.326211, 0.137867)",
        "(0.212402, 1.323715, 0.129657)",
        "(0.212285, 1.321800, 0.121508)",
        "(0.212067, 1.320787, 0.113690)",
        "(0.211994, 1.320692, 0.109859)",
        "(0.211878, 1.320837, 0.102145)",
        "(0.211781, 1.321509, 0.094385)",
        "(0.211796, 1.322875, 0.086966)",
        "(0.211595, 1.325027, 0.080181)",
        "(0.211194, 1.327888, 0.073869)",
        "(0.211022, 1.329675, 0.070951)",
        "(0.210683, 1.333836, 0.065509)",
        "(0.210240, 1.338619, 0.060600)",
        "(0.209576, 1.344066, 0.056259)",
        "(0.208844, 1.350113, 0.052420)",
        "(0.208492, 1.353370, 0.050731)",
        "(0.207853, 1.360116, 0.047601)",
        "(0.207211, 1.367236, 0.044984)",
        "(0.206527, 1.374701, 0.042924)",
        "(0.206229, 1.378582, 0.042168)",
        "(0.205620, 1.386388, 0.040913)",
        "(0.204791, 1.394247, 0.039926)",
        "(0.203779, 1.402041, 0.039274)",
        "(0.202701, 1.409968, 0.039198)",
        "(0.201502, 1.418014, 0.039655)",
        "(0.200887, 1.422060, 0.040070)",
        "(0.199669, 1.430058, 0.041013)",
        "(0.198443, 1.437976, 0.042271)",
        "(0.197445, 1.445987, 0.044030)",
        "(0.197062, 1.450020, 0.045121)",
        "(0.196288, 1.458018, 0.047599)",
        "(0.195590, 1.465814, 0.050465)",
        "(0.195023, 1.473377, 0.053755)",
        "(0.194623, 1.480641, 0.057504)",
        "(0.194550, 1.487491, 0.061662)",
        "(0.194629, 1.490695, 0.063839)",
        "(0.194697, 1.496878, 0.068301)",
        "(0.194743, 1.502640, 0.072937)",
        "(0.194954, 1.507988, 0.077799)",
        "(0.195147, 1.510520, 0.080341)",
        "(0.195674, 1.515378, 0.085574)",
        "(0.196210, 1.519806, 0.090950)",
        "(0.196866, 1.523862, 0.096453)",
        "(0.197734, 1.527383, 0.102058)",
        "(0.198257, 1.528903, 0.104892)",
        "(0.199501, 1.531610, 0.110657)",
        "(0.201055, 1.533854, 0.116626)",
        "(0.202750, 1.535690, 0.122810)",
        "(0.204445, 1.537067, 0.129115)",
        "(0.205246, 1.537540, 0.132363)",
        "(0.206799, 1.538236, 0.139068)",
        "(0.208206, 1.538522, 0.146032)",
        "(0.209407, 1.538489, 0.153173)",
        "(0.210535, 1.538159, 0.160401)",
        "(0.211472, 1.537321, 0.167473)",
        "(0.211896, 1.536710, 0.170968)",
        "(0.212798, 1.535276, 0.177921)",
        "(0.213462, 1.533425, 0.184660)",
        "(0.214111, 1.530972, 0.191427)",
        "(0.214879, 1.528246, 0.198167)",
        "(0.215207, 1.526692, 0.201457)",
        "(0.215943, 1.523178, 0.207778)",
        "(0.216774, 1.519257, 0.213892)",
        "(0.217544, 1.514994, 0.219615)",
        "(0.217886, 1.512770, 0.222311)",
        "(0.218580, 1.508068, 0.227194)",
        "(0.219231, 1.503130, 0.231554)",
        "(0.219813, 1.498013, 0.235280)",
        "(0.220283, 1.492685, 0.238410)",
        "(0.220769, 1.487156, 0.241037)",
        "(0.221011, 1.484331, 0.242142)",
        "(0.221473, 1.478666, 0.244103)",
        "(0.221697, 1.472889, 0.245872)",
        "(0.221790, 1.466949, 0.247468)",
        "(0.221849, 1.461039, 0.248894)",
        "(0.221840, 1.458105, 0.249497)",
        "(0.221625, 1.452062, 0.250581)",
        "(0.221373, 1.445641, 0.251411)",
        "(0.221505, 1.439038, 0.251827)",
        "(0.222166, 1.432579, 0.251848)",
        "(0.222605, 1.429331, 0.251700)",
        "(0.223223, 1.422630, 0.251243)",
        "(0.223732, 1.415623, 0.250376)",
        "(0.224370, 1.408645, 0.248960)",
        "(0.224976, 1.401528, 0.246980)",
        "(0.225187, 1.397915, 0.245699)",
        "(0.225396, 1.390643, 0.242584)",
        "(0.225421, 1.383499, 0.238890)",
        "(0.225777, 1.376860, 0.234632)",
        "(0.226287, 1.370485, 0.229514)",
        "(0.226417, 1.367211, 0.226542)",
        "(0.226365, 1.360804, 0.220174)",
        "(0.226255, 1.354934, 0.213230)",
        "(0.226218, 1.349343, 0.205661)",
        "(0.225933, 1.344048, 0.197696)",
        "(0.225746, 1.341597, 0.193532)",
        "(0.225200, 1.337194, 0.185048)",
        "(0.224701, 1.333544, 0.176189)",
        "(0.224086, 1.330587, 0.167063)",
        "(0.223524, 1.328608, 0.157812)",
        "(0.223338, 1.328130, 0.153115)",
        "(0.223009, 1.327598, 0.143510)",
        "(0.222623, 1.327606, 0.133745)",
        "(0.222246, 1.328331, 0.124169)",
        "(0.221833, 1.329679, 0.114741)",
        "(0.221607, 1.330626, 0.110140)",
        "(0.221232, 1.333051, 0.101201)",
        "(0.220882, 1.336257, 0.092838)",
        "(0.220596, 1.340171, 0.085155)",
        "(0.220295, 1.344746, 0.078135)",
        "(0.220165, 1.347324, 0.074886)",
        "(0.219943, 1.352803, 0.068861)",
        "(0.219743, 1.358751, 0.063537)",
        "(0.219562, 1.365156, 0.058951)",
        "(0.219263, 1.371814, 0.054938)",
        "(0.219128, 1.375207, 0.053168)",
        "(0.218903, 1.382112, 0.049996)",
        "(0.218701, 1.389285, 0.047451)",
        "(0.218497, 1.396586, 0.045374)",
        "(0.218257, 1.403947, 0.043693)",
        "(0.218102, 1.407674, 0.043035)",
        "(0.217615, 1.415331, 0.041995)",
        "(0.217114, 1.423302, 0.041399)",
        "(0.216743, 1.431377, 0.041207)",
        "(0.216526, 1.439664, 0.041426)",
        "(0.216494, 1.443876, 0.041713)",
        "(0.216386, 1.452358, 0.042488)",
        "(0.216366, 1.460982, 0.043769)",
        "(0.216469, 1.469629, 0.045556)",
        "(0.216496, 1.478196, 0.047782)",
        "(0.216580, 1.482451, 0.049151)",
        "(0.216852, 1.490841, 0.052271)",
        "(0.217068, 1.498912, 0.055851)",
        "(0.217224, 1.506561, 0.059907)",
        "(0.217460, 1.513744, 0.064469)",
        "(0.217647, 1.517124, 0.066971)",
        "(0.218106, 1.523507, 0.072217)",
        "(0.218578, 1.529259, 0.077841)",
        "(0.218871, 1.534400, 0.083742)",
        "(0.219130, 1.538840, 0.089956)",
        "(0.219305, 1.540749, 0.093193)",
        "(0.219502, 1.544156, 0.099807)",
        "(0.219670, 1.546917, 0.106818)",
        "(0.220086, 1.549087, 0.114162)",
        "(0.220450, 1.550609, 0.121696)",
        "(0.220548, 1.551062, 0.125560)",
        "(0.220673, 1.551503, 0.133494)",
        "(0.220758, 1.551210, 0.141641)",
        "(0.220653, 1.550372, 0.149998)",
        "(0.220450, 1.549048, 0.158507)",
        "(0.220310, 1.548168, 0.162812)",
        "(0.219993, 1.546152, 0.171414)",
        "(0.219801, 1.543642, 0.179869)",
        "(0.219818, 1.540756, 0.188098)",
        "(0.219698, 1.537389, 0.196057)",
        "(0.219626, 1.535591, 0.199961)",
        "(0.219580, 1.531592, 0.207424)",
        "(0.219629, 1.527036, 0.214528)",
        "(0.219569, 1.521864, 0.221091)",
        "(0.219512, 1.519033, 0.224128)",
        "(0.219296, 1.513091, 0.229864)",
        "(0.218745, 1.506822, 0.235239)",
        "(0.218262, 1.500160, 0.240342)",
        "(0.218077, 1.493011, 0.244774)",
        "(0.217730, 1.485305, 0.248339)",
        "(0.217365, 1.481268, 0.249805)",
        "(0.216233, 1.473114, 0.252467)",
        "(0.215214, 1.464853, 0.254586)",
        "(0.214581, 1.456551, 0.256057)",
        "(0.213912, 1.448237, 0.256716)",
        "(0.213475, 1.444122, 0.256617)",
        "(0.212484, 1.435966, 0.255960)",
        "(0.211659, 1.428069, 0.254801)",
        "(0.211066, 1.420630, 0.253084)",
        "(0.210764, 1.417004, 0.252088)",
        "(0.210014, 1.409957, 0.249504)",
        "(0.208983, 1.403101, 0.246180)",
        "(0.208037, 1.396610, 0.242357)",
        "(0.207350, 1.390524, 0.238226)",
        "(0.206955, 1.385001, 0.233753)",
        "(0.206810, 1.382439, 0.231367)",
        "(0.206544, 1.377720, 0.226153)",
        "(0.206070, 1.372986, 0.220339)",
        "(0.205529, 1.368249, 0.213889)",
        "(0.205022, 1.363804, 0.207214)",
        "(0.204780, 1.361728, 0.203917)",
        "(0.204409, 1.357837, 0.197266)",
        "(0.204188, 1.354154, 0.190384)",
        "(0.203761, 1.350482, 0.183206)",
        "(0.203473, 1.346963, 0.175794)",
        "(0.203378, 1.345326, 0.172075)",
        "(0.203340, 1.342323, 0.164577)",
        "(0.203411, 1.339572, 0.156914)",
        "(0.203485, 1.336940, 0.149096)",
        "(0.203558, 1.334749, 0.141398)",
        "(0.203715, 1.333897, 0.137544)",
        "(0.204084, 1.332351, 0.129721)",
        "(0.204533, 1.331160, 0.121823)",
        "(0.204890, 1.330404, 0.114002)",
        "(0.205074, 1.330341, 0.110207)",
        "(0.205697, 1.330695, 0.102667)",
        "(0.206551, 1.331480, 0.095163)",
        "(0.207305, 1.332934, 0.088079)",
        "(0.208108, 1.335191, 0.081592)",
        "(0.208459, 1.336535, 0.078483)",
        "(0.209216, 1.339449, 0.072469)",
        "(0.209943, 1.342866, 0.067072)",
        "(0.210595, 1.346855, 0.062325)",
        "(0.211091, 1.351317, 0.058006)",
        "(0.211522, 1.356041, 0.054018)",
        "(0.211779, 1.358569, 0.052207)",
        "(0.212292, 1.363996, 0.048970)",
        "(0.212751, 1.369901, 0.046207)",
        "(0.213036, 1.376150, 0.043772)",
        "(0.213321, 1.382759, 0.041725)",
        "(0.213471, 1.386241, 0.040850)",
        "(0.213725, 1.393382, 0.039236)",
        "(0.213863, 1.400789, 0.037868)",
        "(0.213885, 1.408543, 0.036823)",
        "(0.213844, 1.412509, 0.036430)",
        "(0.213620, 1.420488, 0.035745)",
        "(0.213460, 1.428537, 0.035300)",
        "(0.213382, 1.436572, 0.035045)",
        "(0.213354, 1.444580, 0.035020)",
        "(0.213387, 1.452641, 0.035361)",
        "(0.213389, 1.456668, 0.035643)",
        "(0.213498, 1.464738, 0.036536)",
        "(0.213751, 1.472735, 0.037873)",
        "(0.214106, 1.480484, 0.039659)",
        "(0.214475, 1.487905, 0.041951)",
        "(0.214684, 1.491489, 0.043236)",
        "(0.215195, 1.498332, 0.046251)",
        "(0.215754, 1.504707, 0.049659)",
        "(0.216431, 1.510524, 0.053531)",
        "(0.217056, 1.515727, 0.057778)",
        "(0.217342, 1.518057, 0.060049)",
        "(0.217796, 1.522193, 0.064810)",
        "(0.218117, 1.525687, 0.069886)",
        "(0.218180, 1.528518, 0.075304)",
        "(0.218091, 1.530574, 0.081191)",
        "(0.218101, 1.531447, 0.084282)",
        "(0.218039, 1.532687, 0.090884)",
        "(0.217793, 1.533494, 0.097886)",
        "(0.217491, 1.533823, 0.105334)",
        "(0.217371, 1.533750, 0.109185)",
        "(0.217207, 1.533283, 0.117052)",
        "(0.217022, 1.532550, 0.125241)",
        "(0.216887, 1.531583, 0.133627)",
        "(0.216754, 1.530450, 0.142046)",
        "(0.216727, 1.529105, 0.150268)",
        "(0.216742, 1.528348, 0.154313)",
        "(0.216875, 1.526450, 0.162199)",
        "(0.217077, 1.524311, 0.169867)",
        "(0.217280, 1.521994, 0.177332)",
        "(0.217381, 1.520762, 0.180987)",
        "(0.217571, 1.518139, 0.188041)",
        "(0.217964, 1.515157, 0.194767)",
        "(0.218422, 1.511739, 0.201047)",
        "(0.218926, 1.507857, 0.207020)",
        "(0.219411, 1.503519, 0.212712)",
        "(0.219633, 1.501072, 0.215383)",
        "(0.220043, 1.495799, 0.220539)",
        "(0.220302, 1.490121, 0.225464)",
        "(0.220520, 1.483997, 0.230119)",
        "(0.220640, 1.480718, 0.232302)",
        "(0.220679, 1.473553, 0.236300)",
        "(0.220695, 1.466054, 0.239721)",
        "(0.220581, 1.458299, 0.242530)",
        "(0.220391, 1.450207, 0.244744)",
        "(0.220372, 1.441895, 0.246419)",
        "(0.220431, 1.437742, 0.247157)",
        "(0.220706, 1.429418, 0.248432)",
        "(0.220854, 1.420963, 0.249698)",
        "(0.220634, 1.412425, 0.250951)",
        "(0.220492, 1.403681, 0.252270)",
        "(0.220553, 1.399372, 0.252948)",
        "(0.220881, 1.390895, 0.254287)",
        "(0.221330, 1.382710, 0.255681)",
        "(0.221887, 1.374578, 0.257189)",
        "(0.222566, 1.366389, 0.258912)",
        "(0.223023, 1.362422, 0.259788)",
        "(0.224384, 1.354843, 0.261394)",
        "(0.226082, 1.347610, 0.262516)",
        "(0.227766, 1.340350, 0.262964)",
        "(0.229177, 1.333130, 0.262625)",
        "(0.229874, 1.329501, 0.262077)",
        "(0.231201, 1.322446, 0.260207)",
        "(0.232331, 1.315544, 0.257151)",
        "(0.233014, 1.308939, 0.253000)",
        "(0.233218, 1.305863, 0.250496)",
        "(0.233678, 1.300267, 0.244879)",
        "(0.233763, 1.295297, 0.238238)",
        "(0.233358, 1.290848, 0.230738)",
        "(0.232734, 1.287134, 0.222594)",
        "(0.232061, 1.284361, 0.213971)",
        "(0.231662, 1.283384, 0.209480)",
        "(0.230573, 1.281976, 0.200281)",
        "(0.229365, 1.281137, 0.190324)",
        "(0.227856, 1.280822, 0.179761)",
        "(0.226415, 1.281473, 0.169029)",
        "(0.225814, 1.282211, 0.163531)",
        "(0.224870, 1.284095, 0.152333)",
        "(0.223973, 1.286375, 0.140874)",
        "(0.223112, 1.289132, 0.129354)",
        "(0.222539, 1.292585, 0.118177)",
        "(0.222378, 1.294665, 0.112799)",
        "(0.222153, 1.299306, 0.102471)",
        "(0.221785, 1.304477, 0.092661)",
        "(0.221446, 1.310083, 0.083588)",
        "(0.221388, 1.316370, 0.075384)",
        "(0.221386, 1.319611, 0.071463)",
        "(0.221456, 1.326348, 0.064247)",
        "(0.221389, 1.333334, 0.057882)",
        "(0.221190, 1.340584, 0.052414)",
        "(0.220775, 1.348084, 0.047846)",
        "(0.220577, 1.351986, 0.045952)",
        "(0.220192, 1.359933, 0.042794)",
        "(0.219767, 1.368037, 0.040385)",
        "(0.219159, 1.376122, 0.038454)",
        "(0.218785, 1.380169, 0.037625)",
        "(0.218080, 1.388297, 0.036340)",
        "(0.217588, 1.396659, 0.035718)",
        "(0.217210, 1.405280, 0.035694)",
        "(0.216857, 1.413908, 0.036062)",
        "(0.216266, 1.422513, 0.036876)",
        "(0.216005, 1.426915, 0.037482)",
        "(0.215672, 1.435698, 0.039062)",
        "(0.215371, 1.444432, 0.041316)",
        "(0.215162, 1.453099, 0.044205)",
        "(0.215087, 1.457346, 0.045851)",
        "(0.214980, 1.465559, 0.049616)",
        "(0.214913, 1.473292, 0.053916)",
        "(0.214813, 1.480487, 0.058710)",
        "(0.214757, 1.486977, 0.063841)",
        "(0.214676, 1.492569, 0.069398)",
        "(0.214592, 1.495167, 0.072247)",
        "(0.214264, 1.499693, 0.078255)",
        "(0.213784, 1.503466, 0.084625)",
        "(0.213061, 1.506582, 0.091335)",
        "(0.212326, 1.508984, 0.098293)",
        "(0.212059, 1.509851, 0.101861)",
        "(0.211614, 1.511232, 0.109182)",
        "(0.211354, 1.511977, 0.116633)",
        "(0.211016, 1.512063, 0.124113)",
        "(0.210606, 1.511707, 0.131697)",
        "(0.210441, 1.511415, 0.135574)",
        "(0.210204, 1.510668, 0.143336)",
        "(0.210261, 1.509687, 0.151006)",
        "(0.210467, 1.508473, 0.158533)",
        "(0.210542, 1.507089, 0.165848)",
        "(0.210544, 1.506245, 0.169408)",
        "(0.210638, 1.504344, 0.176430)",
        "(0.210894, 1.502296, 0.183452)",
        "(0.211271, 1.499930, 0.190349)",
        "(0.211521, 1.497330, 0.197180)",
        "(0.211607, 1.495950, 0.200559)",
        "(0.211765, 1.492922, 0.207255)",
        "(0.212012, 1.489465, 0.213786)",
        "(0.212343, 1.485584, 0.220137)",
        "(0.212597, 1.481252, 0.226367)",
        "(0.212666, 1.478863, 0.229446)",
        "(0.212785, 1.473686, 0.235575)",
        "(0.213309, 1.467957, 0.241610)",
        "(0.213801, 1.462074, 0.247524)",
        "(0.214232, 1.456092, 0.252884)",
        "(0.214411, 1.452983, 0.255342)",
        "(0.214693, 1.446505, 0.259609)",
        "(0.214997, 1.439921, 0.262822)",
        "(0.215349, 1.433110, 0.264763)",
        "(0.215362, 1.425977, 0.265703)",
        "(0.215283, 1.422289, 0.265739)",
        "(0.214966, 1.414784, 0.265175)",
        "(0.214275, 1.407282, 0.263716)",
        "(0.213615, 1.399864, 0.261424)",
        "(0.213238, 1.392565, 0.258309)",
        "(0.212848, 1.388962, 0.256687)",
        "(0.211813, 1.381958, 0.253061)",
        "(0.210547, 1.375027, 0.248862)",
        "(0.209293, 1.368377, 0.244042)",
        "(0.208794, 1.365197, 0.241360)",
        "(0.207866, 1.359193, 0.235672)",
        "(0.207073, 1.353675, 0.229443)",
        "(0.206319, 1.348456, 0.222597)",
        "(0.205336, 1.343395, 0.215271)",
        "(0.204314, 1.338675, 0.207449)",
        "(0.203923, 1.336500, 0.203445)",
        "(0.203443, 1.332717, 0.194840)",
        "(0.202916, 1.329143, 0.185196)",
        "(0.202110, 1.325710, 0.174961)",
        "(0.201386, 1.322760, 0.164036)",
        "(0.201157, 1.321543, 0.158590)",
        "(0.201009, 1.320000, 0.147726)",
        "(0.201065, 1.319256, 0.136770)",
        "(0.201507, 1.318966, 0.125670)",
        "(0.201747, 1.319060, 0.120247)",
        "(0.202104, 1.319715, 0.109700)",
        "(0.202741, 1.321032, 0.099650)",
        "(0.203380, 1.323096, 0.090272)",
        "(0.203914, 1.325847, 0.081620)",
        "(0.204325, 1.329296, 0.073655)",
        "(0.204489, 1.331321, 0.069935)",
        "(0.204779, 1.335878, 0.063211)",
        "(0.205032, 1.341186, 0.057353)",
        "(0.205293, 1.346921, 0.052193)",
        "(0.205338, 1.353071, 0.047756)",
        "(0.205307, 1.356351, 0.045863)",
        "(0.205341, 1.363080, 0.042494)",
        "(0.205273, 1.369985, 0.039696)",
        "(0.205054, 1.377015, 0.037405)",
        "(0.204806, 1.384132, 0.035579)",
        "(0.204651, 1.387818, 0.035020)",
        "(0.204417, 1.395297, 0.034171)",
        "(0.204315, 1.402777, 0.033744)",
        "(0.204232, 1.410103, 0.033628)",
        "(0.204158, 1.413865, 0.033684)",
        "(0.203790, 1.421607, 0.034133)",
        "(0.203589, 1.429275, 0.035121)",
        "(0.203344, 1.436609, 0.036335)",
        "(0.202798, 1.443807, 0.037826)",
        "(0.202186, 1.450841, 0.039686)",
        "(0.201925, 1.454352, 0.040771)",
        "(0.201467, 1.461280, 0.043456)",
        "(0.200914, 1.467937, 0.046521)",
        "(0.200243, 1.474218, 0.049853)",
        "(0.199896, 1.477160, 0.051653)",
        "(0.199077, 1.482699, 0.055466)",
        "(0.198162, 1.487717, 0.059575)",
        "(0.197349, 1.492170, 0.064050)",
        "(0.196700, 1.496235, 0.068929)",
        "(0.196242, 1.499731, 0.074168)",
        "(0.196021, 1.501187, 0.076906)",
        "(0.195610, 1.503744, 0.082467)",
        "(0.195276, 1.505662, 0.088280)",
        "(0.194994, 1.506916, 0.094370)",
        "(0.194864, 1.507582, 0.100891)",
        "(0.194909, 1.507667, 0.104359)",
        "(0.195090, 1.507403, 0.111550)",
        "(0.195229, 1.506508, 0.119130)",
        "(0.195402, 1.505098, 0.127127)",
        "(0.195720, 1.503212, 0.135461)",
        "(0.195851, 1.502157, 0.139643)",
        "(0.196041, 1.499640, 0.147985)",
        "(0.196137, 1.496563, 0.156336)",
        "(0.196154, 1.493127, 0.164859)",
        "(0.196537, 1.489486, 0.173600)",
        "(0.196906, 1.487511, 0.177935)",
        "(0.197523, 1.483251, 0.186500)",
        "(0.198034, 1.478445, 0.194713)",
        "(0.198225, 1.473171, 0.202547)",
        "(0.198436, 1.467422, 0.209905)",
        "(0.198736, 1.464400, 0.213360)",
        "(0.199485, 1.458152, 0.219792)",
        "(0.200185, 1.451478, 0.225472)",
        "(0.200680, 1.444395, 0.230290)",
        "(0.201050, 1.436818, 0.234076)",
        "(0.201229, 1.432948, 0.235733)",
        "(0.201603, 1.424878, 0.238256)",
        "(0.201938, 1.416441, 0.240067)",
        "(0.202123, 1.407676, 0.241134)",
        "(0.201957, 1.398362, 0.241251)",
        "(0.201755, 1.393558, 0.241087)",
        "(0.201137, 1.383525, 0.240082)",
        "(0.200421, 1.373087, 0.238309)",
        "(0.199455, 1.362999, 0.235662)",
        "(0.198779, 1.353850, 0.232490)",
        "(0.198590, 1.349743, 0.230434)",
        "(0.198264, 1.341975, 0.225277)",
        "(0.198087, 1.335101, 0.218683)",
        "(0.197901, 1.328991, 0.211095)",
        "(0.197843, 1.326315, 0.207129)",
        "(0.197944, 1.322155, 0.198659)",
        "(0.197993, 1.318762, 0.189911)",
        "(0.197972, 1.316210, 0.180837)",
        "(0.197922, 1.314518, 0.171766)",
        "(0.197712, 1.313671, 0.162755)",
        "(0.197633, 1.313359, 0.158187)",
        "(0.197535, 1.313420, 0.148672)",
        "(0.197364, 1.313786, 0.139044)",
        "(0.197324, 1.315080, 0.129645)",
        "(0.197419, 1.316864, 0.120396)",
        "(0.197511, 1.318034, 0.115814)",
        "(0.197450, 1.320512, 0.106880)",
        "(0.197211, 1.323674, 0.098484)",
        "(0.197010, 1.327175, 0.090429)",
        "(0.196840, 1.331288, 0.082990)",
        "(0.196692, 1.333328, 0.079344)",
        "(0.196193, 1.337415, 0.072649)",
        "(0.195331, 1.341337, 0.066364)",
        "(0.194597, 1.345505, 0.060612)",
        "(0.194082, 1.350024, 0.055249)",
        "(0.193976, 1.352485, 0.052813)",
        "(0.193860, 1.357567, 0.048128)",
        "(0.194088, 1.363089, 0.043872)",
        "(0.194586, 1.369061, 0.040165)",
        "(0.195020, 1.375311, 0.036862)",
        "(0.195176, 1.378435, 0.035290)",
        "(0.195413, 1.384933, 0.032521)",
        "(0.195754, 1.391926, 0.030561)",
        "(0.196273, 1.399160, 0.029101)",
        "(0.196669, 1.406630, 0.028357)",
        "(0.196797, 1.410423, 0.028147)",
        "(0.196866, 1.418181, 0.028363)",
        "(0.196959, 1.426059, 0.029271)",
        "(0.197205, 1.433972, 0.030833)",
        "(0.197347, 1.437823, 0.031721)",
        "(0.197554, 1.445267, 0.033782)",
        "(0.197769, 1.452452, 0.036160)",
        "(0.198074, 1.459290, 0.039050)",
        "(0.198477, 1.465728, 0.042303)",
        "(0.198779, 1.471603, 0.045965)",
        "(0.198839, 1.474399, 0.047804)",
        "(0.198599, 1.479243, 0.051781)",
        "(0.198006, 1.483564, 0.056043)",
        "(0.196713, 1.487263, 0.060709)",
        "(0.195896, 1.488954, 0.063185)",
        "(0.194234, 1.492024, 0.068389)",
        "(0.192560, 1.494433, 0.073961)",
        "(0.191029, 1.496542, 0.079883)",
        "(0.189729, 1.498337, 0.086239)",
        "(0.189213, 1.499102, 0.089588)",
        "(0.188444, 1.500344, 0.096412)",
        "(0.187733, 1.501187, 0.103497)",
        "(0.187003, 1.501531, 0.110928)",
        "(0.186349, 1.501282, 0.118633)",
        "(0.185905, 1.500917, 0.122569)",
        "(0.184808, 1.499906, 0.130709)",
        "(0.183758, 1.498441, 0.139327)",
        "(0.182892, 1.496506, 0.148223)",
        "(0.182151, 1.493848, 0.157260)",
        "(0.181879, 1.492316, 0.161809)",
        "(0.181675, 1.488693, 0.170914)",
        "(0.181659, 1.484567, 0.179840)",
        "(0.181884, 1.479571, 0.188525)",
        "(0.182233, 1.473999, 0.196936)",
        "(0.182667, 1.468138, 0.205020)",
        "(0.182947, 1.465227, 0.209051)",
        "(0.184046, 1.459150, 0.216686)",
        "(0.185352, 1.452772, 0.223658)",
        "(0.186642, 1.446062, 0.229741)",
        "(0.188123, 1.438948, 0.234855)",
        "(0.188975, 1.435324, 0.237258)",
        "(0.190849, 1.427897, 0.241342)",
        "(0.192468, 1.420259, 0.244347)",
        "(0.193578, 1.412369, 0.246493)",
        "(0.194097, 1.408348, 0.247253)",
        "(0.195465, 1.400583, 0.248470)",
        "(0.196988, 1.393331, 0.249196)",
        "(0.198143, 1.386290, 0.249264)",
        "(0.199087, 1.379486, 0.248582)",
        "(0.199540, 1.376240, 0.247926)",
        "(0.200314, 1.369882, 0.246145)",
        "(0.200867, 1.363770, 0.243464)",
        "(0.201389, 1.357981, 0.240308)",
        "(0.201850, 1.352664, 0.236435)",
        "(0.201972, 1.350129, 0.234283)",
        "(0.202001, 1.345218, 0.229553)",
        "(0.201816, 1.340539, 0.224182)",
        "(0.201666, 1.336357, 0.218405)",
        "(0.201681, 1.332751, 0.212236)",
        "(0.201683, 1.331001, 0.208854)",
        "(0.201618, 1.327416, 0.201510)",
        "(0.201609, 1.323921, 0.193534)",
        "(0.201495, 1.320808, 0.185406)",
        "(0.201581, 1.318257, 0.177178)",
        "(0.201691, 1.317229, 0.172957)",
        "(0.201899, 1.315264, 0.164385)",
        "(0.201948, 1.313602, 0.155776)",
        "(0.202066, 1.312352, 0.147004)",
        "(0.202422, 1.311682, 0.137994)",
        "(0.202654, 1.311426, 0.133477)",
        "(0.203322, 1.311541, 0.124386)",
        "(0.204052, 1.312009, 0.115399)",
        "(0.204738, 1.313177, 0.106546)",
        "(0.205290, 1.314787, 0.097953)",
        "(0.205479, 1.316013, 0.093881)",
        "(0.206035, 1.318868, 0.085923)",
        "(0.206590, 1.322399, 0.078320)",
        "(0.207282, 1.326545, 0.071079)",
        "(0.208142, 1.331086, 0.064174)",
        "(0.208594, 1.333686, 0.060932)",
        "(0.209482, 1.339142, 0.054673)",
        "(0.210332, 1.345065, 0.048943)",
        "(0.211212, 1.351421, 0.043781)",
        "(0.212022, 1.357960, 0.039038)",
        "(0.212578, 1.364606, 0.034810)",
        "(0.212845, 1.367937, 0.032810)",
        "(0.213185, 1.374849, 0.029512)",
        "(0.213250, 1.381776, 0.026645)",
        "(0.213331, 1.388746, 0.024644)",
        "(0.213526, 1.395824, 0.023196)",
        "(0.213599, 1.399468, 0.022823)",
        "(0.213403, 1.406713, 0.022113)",
        "(0.213023, 1.413970, 0.021987)",
        "(0.212869, 1.421360, 0.022453)",
        "(0.212869, 1.425154, 0.022966)",
        "(0.213031, 1.432905, 0.024631)",
        "(0.213131, 1.440550, 0.026913)",
        "(0.212985, 1.447921, 0.029735)",
        "(0.212705, 1.454987, 0.033178)",
        "(0.212466, 1.461751, 0.037358)",
        "(0.212254, 1.464967, 0.039706)",
        "(0.211578, 1.470915, 0.044679)",
        "(0.210833, 1.476241, 0.050021)",
        "(0.210017, 1.480938, 0.055822)",
        "(0.209213, 1.484932, 0.062027)",
        "(0.208797, 1.486644, 0.065306)",
        "(0.207755, 1.489625, 0.071958)",
        "(0.206449, 1.491657, 0.078842)",
        "(0.205055, 1.493105, 0.085911)",
        "(0.203843, 1.494000, 0.093440)",
        "(0.203319, 1.494312, 0.097365)",
        "(0.202206, 1.494611, 0.105446)",
        "(0.201057, 1.494250, 0.113838)",
        "(0.200222, 1.493080, 0.122550)",
        "(0.199590, 1.491362, 0.131489)",
        "(0.199215, 1.490259, 0.136001)",
        "(0.198439, 1.487768, 0.144980)",
        "(0.197749, 1.484907, 0.153861)",
        "(0.197106, 1.481813, 0.162444)",
        "(0.196454, 1.478542, 0.170693)",
        "(0.196201, 1.476782, 0.174658)",
        "(0.195985, 1.473044, 0.182162)",
        "(0.196025, 1.469020, 0.189031)",
        "(0.196007, 1.464878, 0.195319)",
        "(0.196046, 1.460756, 0.201088)",
        "(0.196136, 1.458673, 0.203809)",
        "(0.196444, 1.454337, 0.208675)",
        "(0.196635, 1.449822, 0.213174)",
        "(0.196820, 1.445228, 0.217081)",
        "(0.196926, 1.440553, 0.220641)",
        "(0.197075, 1.438136, 0.222209)",
        "(0.197365, 1.433084, 0.224980)",
        "(0.197511, 1.427662, 0.227229)",
        "(0.197629, 1.421980, 0.229030)",
        "(0.197691, 1.416245, 0.230369)",
        "(0.197745, 1.413357, 0.230899)",
        "(0.197931, 1.407542, 0.231624)",
        "(0.198280, 1.401696, 0.231955)",
        "(0.198556, 1.395812, 0.231969)",
        "(0.198690, 1.392844, 0.231781)",
        "(0.198797, 1.386899, 0.231191)",
        "(0.198721, 1.380875, 0.230276)",
        "(0.198523, 1.374899, 0.228883)",
        "(0.198351, 1.368989, 0.227001)",
        "(0.198121, 1.363196, 0.224295)",
        "(0.198034, 1.360317, 0.222788)",
        "(0.197717, 1.354612, 0.219290)",
        "(0.197338, 1.349042, 0.215149)",
        "(0.197043, 1.343648, 0.210388)",
        "(0.196860, 1.338524, 0.204973)",
        "(0.196825, 1.336026, 0.202106)",
        "(0.196660, 1.331187, 0.196059)",
        "(0.196516, 1.326632, 0.189649)",
        "(0.196483, 1.322498, 0.182881)",
        "(0.196448, 1.318689, 0.175705)",
        "(0.196407, 1.316836, 0.172022)",
        "(0.196313, 1.313503, 0.164526)",
        "(0.196255, 1.310814, 0.156798)",
        "(0.196389, 1.308866, 0.148703)",
        "(0.196523, 1.308067, 0.144488)",
        "(0.196630, 1.306705, 0.136032)",
        "(0.196889, 1.306357, 0.127592)",
        "(0.197400, 1.306784, 0.119076)",
        "(0.197889, 1.307483, 0.114522)",
        "(0.198710, 1.308614, 0.105537)",
        "(0.199556, 1.310236, 0.096591)",
        "(0.200429, 1.312503, 0.087919)",
        "(0.201340, 1.315305, 0.079723)",
        "(0.202008, 1.318513, 0.072156)",
        "(0.202280, 1.320264, 0.068585)",
        "(0.202741, 1.324204, 0.061966)",
        "(0.203188, 1.328780, 0.056014)",
        "(0.203727, 1.333764, 0.050542)",
        "(0.204245, 1.338912, 0.045374)",
        "(0.204774, 1.344305, 0.040686)",
        "(0.205055, 1.347174, 0.038612)",
        "(0.205526, 1.353122, 0.034844)",
        "(0.205955, 1.359274, 0.031588)",
        "(0.206174, 1.365536, 0.028872)",
        "(0.206257, 1.372002, 0.026689)",
        "(0.206279, 1.375380, 0.025819)",
        "(0.206223, 1.382174, 0.024291)",
        "(0.206080, 1.389099, 0.023331)",
        "(0.205972, 1.396185, 0.022722)",
        "(0.205716, 1.403385, 0.022540)",
        "(0.205436, 1.407013, 0.022622)",
        "(0.204993, 1.414412, 0.023155)",
        "(0.204518, 1.421893, 0.024208)",
        "(0.203979, 1.429371, 0.025733)",
        "(0.203354, 1.436772, 0.027789)",
        "(0.202999, 1.440414, 0.029008)",
        "(0.202178, 1.447564, 0.031682)",
        "(0.201225, 1.454456, 0.034826)",
        "(0.200512, 1.461042, 0.038476)",
        "(0.199836, 1.467261, 0.042504)",
        "(0.199509, 1.470171, 0.044654)",
        "(0.198861, 1.475661, 0.049172)",
        "(0.198160, 1.480561, 0.054066)",
        "(0.197588, 1.484918, 0.059381)",
        "(0.197105, 1.488801, 0.065032)",
        "(0.196944, 1.490420, 0.068010)",
        "(0.196746, 1.493364, 0.074129)",
        "(0.196569, 1.495828, 0.080528)",
        "(0.196342, 1.497615, 0.087160)",
        "(0.196260, 1.499008, 0.093913)",
        "(0.196316, 1.499415, 0.097359)",
        "(0.196483, 1.500039, 0.104292)",
        "(0.196652, 1.500446, 0.111383)",
        "(0.196813, 1.500626, 0.118573)",
        "(0.197020, 1.500455, 0.125727)",
        "(0.197118, 1.500262, 0.129269)",
        "(0.197371, 1.499686, 0.136312)",
        "(0.197770, 1.498943, 0.143182)",
        "(0.198266, 1.497888, 0.149854)",
        "(0.198971, 1.496449, 0.156271)",
        "(0.199409, 1.495631, 0.159397)",
        "(0.200383, 1.493725, 0.165475)",
        "(0.201503, 1.491337, 0.171320)",
        "(0.202603, 1.488685, 0.177070)",
        "(0.203646, 1.485593, 0.182395)",
        "(0.204154, 1.483986, 0.184979)",
        "(0.205211, 1.480681, 0.190004)",
        "(0.206355, 1.477065, 0.194642)",
        "(0.207314, 1.472854, 0.198729)",
        "(0.207748, 1.470562, 0.200609)",
        "(0.208594, 1.465827, 0.204282)",
        "(0.209277, 1.460747, 0.207829)",
        "(0.209760, 1.455291, 0.211260)",
        "(0.210330, 1.449384, 0.214540)",
        "(0.210584, 1.446339, 0.216088)",
        "(0.210934, 1.440130, 0.218888)",
        "(0.211028, 1.433723, 0.221220)",
        "(0.211102, 1.427205, 0.222973)",
        "(0.211249, 1.420598, 0.224160)",
        "(0.211279, 1.417221, 0.224451)",
        "(0.211223, 1.410534, 0.224687)",
        "(0.210927, 1.403945, 0.224208)",
        "(0.210714, 1.397583, 0.223340)",
        "(0.210619, 1.391597, 0.221764)",
        "(0.210650, 1.388702, 0.220766)",
        "(0.210601, 1.383046, 0.218457)",
        "(0.210541, 1.377583, 0.215608)",
        "(0.210675, 1.372503, 0.212249)",
        "(0.210995, 1.367865, 0.208325)",
        "(0.211197, 1.365708, 0.206094)",
        "(0.211636, 1.361413, 0.201215)",
        "(0.212136, 1.357202, 0.195849)",
        "(0.212726, 1.353235, 0.190309)",
        "(0.213341, 1.349395, 0.184352)",
        "(0.213644, 1.347520, 0.181282)",
        "(0.214254, 1.343795, 0.174860)",
        "(0.214797, 1.340150, 0.168195)",
        "(0.215166, 1.336795, 0.161557)",
        "(0.215370, 1.333830, 0.154894)",
        "(0.215473, 1.332428, 0.151546)",
        "(0.215743, 1.330010, 0.144602)",
        "(0.215899, 1.327736, 0.137438)",
        "(0.215884, 1.325874, 0.130175)",
        "(0.215747, 1.324395, 0.122604)",
        "(0.215645, 1.323708, 0.118722)",
        "(0.215628, 1.322800, 0.110812)",
        "(0.215728, 1.322576, 0.102980)",
        "(0.215935, 1.323118, 0.095228)",
        "(0.216214, 1.324253, 0.087608)",
        "(0.216345, 1.325925, 0.080226)",
        "(0.216398, 1.326975, 0.076698)",
        "(0.216412, 1.329725, 0.070156)",
        "(0.216327, 1.333148, 0.064055)",
        "(0.216228, 1.337311, 0.058417)",
        "(0.216151, 1.339714, 0.055836)",
        "(0.215918, 1.345040, 0.051078)",
        "(0.215641, 1.350964, 0.046781)",
        "(0.215463, 1.357242, 0.042848)",
        "(0.215227, 1.363966, 0.039441)",
        "(0.215012, 1.370823, 0.036334)",
        "(0.214880, 1.374272, 0.034843)",
        "(0.214605, 1.381250, 0.032045)",
        "(0.214388, 1.388353, 0.029607)",
        "(0.214369, 1.395669, 0.027823)",
        "(0.214382, 1.399400, 0.027221)",
        "(0.214211, 1.406852, 0.026322)",
        "(0.213900, 1.414121, 0.025750)",
        "(0.213385, 1.421093, 0.025471)",
        "(0.212692, 1.427934, 0.025689)",
        "(0.212356, 1.431320, 0.025938)",
        "(0.211689, 1.437958, 0.026870)",
        "(0.210683, 1.444320, 0.028317)",
        "(0.209497, 1.450368, 0.030296)",
        "(0.208156, 1.455915, 0.032847)",
        "(0.207416, 1.458576, 0.034234)",
        "(0.205899, 1.463590, 0.037486)",
        "(0.204411, 1.468386, 0.041351)",
        "(0.202970, 1.472894, 0.045810)",
        "(0.201797, 1.477131, 0.050759)",
        "(0.201326, 1.479151, 0.053444)",
        "(0.200496, 1.482965, 0.059108)",
        "(0.199724, 1.486420, 0.065176)",
        "(0.198880, 1.489436, 0.071570)",
        "(0.197983, 1.491983, 0.078302)",
        "(0.197527, 1.493094, 0.081753)",
        "(0.196515, 1.494981, 0.088914)",
        "(0.195474, 1.496422, 0.096354)",
        "(0.194589, 1.497454, 0.103927)",
        "(0.193820, 1.497976, 0.111718)",
        "(0.193236, 1.498044, 0.119716)",
        "(0.192954, 1.497964, 0.123728)",
        "(0.192443, 1.497496, 0.131882)",
        "(0.192114, 1.496550, 0.140146)",
        "(0.192108, 1.494963, 0.148414)",
        "(0.192248, 1.493819, 0.152487)",
        "(0.192570, 1.490934, 0.160328)",
        "(0.192505, 1.487294, 0.167595)",
        "(0.192378, 1.483067, 0.174536)",
        "(0.192443, 1.478708, 0.181199)",
        "(0.192651, 1.476556, 0.184427)",
        "(0.193435, 1.472331, 0.190694)",
        "(0.194431, 1.468106, 0.196579)",
        "(0.195389, 1.463715, 0.201916)",
        "(0.196516, 1.459184, 0.206586)",
        "(0.197120, 1.456829, 0.208576)",
        "(0.198130, 1.451944, 0.212103)",
        "(0.198892, 1.446887, 0.215082)",
        "(0.199468, 1.441808, 0.217707)",
        "(0.199871, 1.436856, 0.219932)",
        "(0.199965, 1.434370, 0.220884)",
        "(0.200062, 1.429267, 0.222401)",
        "(0.199988, 1.424117, 0.223672)",
        "(0.200010, 1.419055, 0.224579)",
        "(0.199942, 1.413998, 0.225042)",
        "(0.199862, 1.411434, 0.225033)",
        "(0.199570, 1.406176, 0.224594)",
        "(0.199096, 1.400816, 0.223698)",
        "(0.198699, 1.395380, 0.222229)",
        "(0.198219, 1.389885, 0.220555)",
        "(0.197978, 1.387116, 0.219653)",
        "(0.197344, 1.381551, 0.217572)",
        "(0.196616, 1.375874, 0.215013)",
        "(0.196010, 1.370101, 0.211975)",
        "(0.195540, 1.364426, 0.208742)",
        "(0.195390, 1.361583, 0.207062)",
        "(0.195076, 1.355958, 0.203547)",
        "(0.194748, 1.350428, 0.199919)",
        "(0.194619, 1.345063, 0.196106)",
        "(0.194464, 1.339765, 0.192057)",
        "(0.194403, 1.337160, 0.189937)",
        "(0.194283, 1.332003, 0.185718)",
        "(0.194150, 1.326930, 0.181541)",
        "(0.193910, 1.321945, 0.177304)",
        "(0.193605, 1.317307, 0.172988)",
        "(0.193510, 1.315121, 0.170731)",
        "(0.193432, 1.310992, 0.165787)",
        "(0.193296, 1.307401, 0.160400)",
        "(0.193390, 1.304583, 0.154532)",
        "(0.193670, 1.302578, 0.148056)",
        "(0.193803, 1.301676, 0.144631)",
        "(0.194150, 1.300391, 0.137324)",
        "(0.194378, 1.299889, 0.129857)",
        "(0.194560, 1.300228, 0.122310)",
        "(0.194711, 1.301487, 0.114550)",
        "(0.194818, 1.302319, 0.110551)",
        "(0.194948, 1.304679, 0.102490)",
        "(0.195119, 1.308214, 0.094533)",
        "(0.195303, 1.312877, 0.086721)",
        "(0.195627, 1.318459, 0.079043)",
        "(0.195783, 1.321375, 0.075238)",
        "(0.196147, 1.327747, 0.067967)",
        "(0.196656, 1.334810, 0.061309)",
        "(0.196986, 1.342194, 0.055260)",
        "(0.197071, 1.349918, 0.049956)",
        "(0.197169, 1.353855, 0.047501)",
        "(0.197428, 1.361882, 0.043151)",
        "(0.197708, 1.369921, 0.039443)",
        "(0.197883, 1.377941, 0.036420)",
        "(0.197931, 1.385937, 0.034249)",
        "(0.197887, 1.389879, 0.033352)",
        "(0.197748, 1.397649, 0.032115)",
        "(0.197679, 1.405325, 0.031550)",
        "(0.197581, 1.413071, 0.031754)",
        "(0.197588, 1.420762, 0.032768)",
        "(0.197542, 1.424532, 0.033401)",
        "(0.197394, 1.431851, 0.035084)",
        "(0.197148, 1.439029, 0.037385)",
        "(0.197070, 1.445982, 0.040394)",
        "(0.196978, 1.452626, 0.043863)",
        "(0.196938, 1.455806, 0.045735)",
        "(0.196846, 1.461822, 0.049778)",
        "(0.196725, 1.467375, 0.054199)",
        "(0.196641, 1.472485, 0.059025)",
        "(0.196670, 1.477103, 0.064181)",
        "(0.196682, 1.479257, 0.066791)",
        "(0.196818, 1.483137, 0.072143)",
        "(0.197000, 1.486605, 0.077675)",
        "(0.197210, 1.489647, 0.083426)",
        "(0.197435, 1.492296, 0.089440)",
        "(0.197607, 1.493548, 0.092524)",
        "(0.198077, 1.495759, 0.098822)",
        "(0.198545, 1.497604, 0.105201)",
        "(0.199162, 1.499146, 0.111728)",
        "(0.199938, 1.500395, 0.118355)",
        "(0.200382, 1.500921, 0.121664)",
        "(0.201412, 1.501670, 0.128207)",
        "(0.202379, 1.502042, 0.134658)",
        "(0.203291, 1.502080, 0.141040)",
        "(0.204111, 1.501756, 0.147403)",
        "(0.204537, 1.501505, 0.150567)",
        "(0.205459, 1.500664, 0.156769)",
        "(0.206200, 1.499397, 0.162832)",
        "(0.206799, 1.497698, 0.168758)",
        "(0.207396, 1.495643, 0.174429)",
        "(0.207726, 1.494493, 0.177197)",
        "(0.208262, 1.491973, 0.182597)",
        "(0.208747, 1.489182, 0.187736)",
        "(0.209342, 1.486095, 0.192738)",
        "(0.210052, 1.482754, 0.197579)",
        "(0.210417, 1.480945, 0.199884)",
        "(0.211041, 1.476902, 0.204233)",
        "(0.211510, 1.472418, 0.208359)",
        "(0.211656, 1.467482, 0.212249)",
        "(0.211522, 1.462131, 0.215886)",
        "(0.211415, 1.459329, 0.217664)",
        "(0.211156, 1.453404, 0.221062)",
        "(0.211240, 1.447353, 0.224176)",
        "(0.211679, 1.441200, 0.226838)",
        "(0.211837, 1.434821, 0.228953)",
        "(0.211839, 1.431523, 0.229843)",
        "(0.211880, 1.424833, 0.231208)",
        "(0.212255, 1.418325, 0.232051)",
        "(0.212748, 1.411957, 0.232232)",
        "(0.213167, 1.405575, 0.231905)",
        "(0.213304, 1.402360, 0.231584)",
        "(0.213432, 1.396007, 0.230502)",
        "(0.213542, 1.389918, 0.228999)",
        "(0.213846, 1.384063, 0.226904)",
        "(0.214123, 1.378317, 0.224264)",
        "(0.214192, 1.375490, 0.222848)",
        "(0.214162, 1.370110, 0.219746)",
        "(0.214030, 1.365142, 0.216258)",
        "(0.213961, 1.360555, 0.212235)",
        "(0.213897, 1.356194, 0.207547)",
        "(0.213860, 1.354035, 0.205019)",
        "(0.213674, 1.350071, 0.199623)",
        "(0.213580, 1.346560, 0.193765)",
        "(0.213394, 1.343303, 0.187239)",
        "(0.213184, 1.340222, 0.180052)",
        "(0.213066, 1.338808, 0.176330)",
        "(0.212915, 1.336388, 0.168505)",
        "(0.212882, 1.334589, 0.160310)",
        "(0.212880, 1.333437, 0.151652)",
        "(0.213005, 1.332941, 0.142202)",
        "(0.213052, 1.332817, 0.137390)",
        "(0.213151, 1.333369, 0.127702)",
        "(0.213364, 1.334922, 0.118267)",
        "(0.213650, 1.337284, 0.108816)",
        "(0.214236, 1.340322, 0.099254)",
        "(0.214552, 1.341972, 0.094515)",
        "(0.215163, 1.345830, 0.085346)",
        "(0.215912, 1.350521, 0.076705)",
        "(0.216791, 1.355717, 0.068639)",
        "(0.217476, 1.361042, 0.060996)",
        "(0.217804, 1.363794, 0.057362)",
        "(0.218527, 1.369658, 0.050762)",
        "(0.219110, 1.375789, 0.045043)",
        "(0.219543, 1.381946, 0.040007)",
        "(0.219832, 1.388050, 0.035601)",
        "(0.219972, 1.391130, 0.033654)",
        "(0.220268, 1.397425, 0.030369)",
        "(0.220601, 1.403903, 0.027753)",
        "(0.221090, 1.410570, 0.025848)",
        "(0.221605, 1.417201, 0.024412)",
        "(0.221841, 1.420463, 0.023856)",
        "(0.222186, 1.426977, 0.023207)",
        "(0.222422, 1.433473, 0.023079)",
        "(0.222572, 1.439930, 0.023582)",
        "(0.222479, 1.446342, 0.024561)",
        "(0.222358, 1.449577, 0.025233)",
        "(0.222221, 1.456036, 0.027012)",
        "(0.222130, 1.462268, 0.029201)",
        "(0.221980, 1.468349, 0.031830)",
        "(0.221855, 1.474234, 0.035024)",
        "(0.221875, 1.477119, 0.036755)",
        "(0.221969, 1.482602, 0.040434)",
        "(0.221987, 1.487648, 0.044325)",
        "(0.221909, 1.492265, 0.048531)",
        "(0.221799, 1.496447, 0.053019)",
        "(0.221713, 1.498369, 0.055376)",
        "(0.221462, 1.501815, 0.060324)",
        "(0.221012, 1.504844, 0.065480)",
        "(0.220365, 1.507504, 0.070929)",
        "(0.219746, 1.509954, 0.076687)",
        "(0.219510, 1.511103, 0.079705)",
        "(0.219182, 1.513216, 0.086068)",
        "(0.218917, 1.515025, 0.092772)",
        "(0.218681, 1.516466, 0.099706)",
        "(0.218417, 1.517569, 0.106893)",
        "(0.218297, 1.518001, 0.110574)",
        "(0.218128, 1.518551, 0.118124)",
        "(0.218034, 1.518769, 0.125809)",
        "(0.217970, 1.518608, 0.133615)",
        "(0.217943, 1.518157, 0.141385)",
        "(0.217933, 1.517826, 0.145257)",
        "(0.218021, 1.516951, 0.152947)",
        "(0.218150, 1.515738, 0.160554)",
        "(0.218396, 1.514221, 0.168011)",
        "(0.218701, 1.512351, 0.175223)",
        "(0.218867, 1.511327, 0.178765)",
        "(0.219312, 1.509199, 0.185662)",
        "(0.219814, 1.506896, 0.192343)",
        "(0.220450, 1.504269, 0.198711)",
        "(0.221126, 1.501187, 0.204662)",
        "(0.221449, 1.499501, 0.207528)",
        "(0.222071, 1.495723, 0.212914)",
        "(0.222503, 1.491585, 0.217996)",
        "(0.222915, 1.487125, 0.222556)",
        "(0.223290, 1.482276, 0.226574)",
        "(0.223409, 1.479658, 0.228394)",
        "(0.223453, 1.474033, 0.231554)",
        "(0.223304, 1.468133, 0.234155)",
        "(0.223028, 1.461953, 0.236388)",
        "(0.222813, 1.455175, 0.237941)",
        "(0.222714, 1.451639, 0.238542)",
        "(0.222379, 1.444310, 0.239243)",
        "(0.221644, 1.436910, 0.239451)",
        "(0.220549, 1.429319, 0.239176)",
        "(0.219443, 1.421680, 0.238520)",
        "(0.218940, 1.417897, 0.238063)",
        "(0.217910, 1.410386, 0.236786)",
        "(0.216880, 1.403019, 0.235051)",
        "(0.215804, 1.395798, 0.233049)",
        "(0.214693, 1.389181, 0.230557)",
        "(0.214111, 1.385985, 0.229065)",
        "(0.212757, 1.379839, 0.225275)",
        "(0.211243, 1.374086, 0.220621)",
        "(0.209726, 1.368958, 0.215246)",
        "(0.208422, 1.364500, 0.209584)",
        "(0.207806, 1.362488, 0.206715)",
        "(0.206560, 1.358826, 0.200759)",
        "(0.205408, 1.355485, 0.194525)",
        "(0.204495, 1.352557, 0.187995)",
        "(0.203937, 1.350032, 0.181168)",
        "(0.203710, 1.348856, 0.177720)",
        "(0.203213, 1.346704, 0.170862)",
        "(0.202962, 1.344850, 0.163885)",
        "(0.202797, 1.343210, 0.156707)",
        "(0.202761, 1.341909, 0.149381)",
        "(0.202753, 1.341485, 0.145777)",
        "(0.202929, 1.341228, 0.138551)",
        "(0.203332, 1.341498, 0.131036)",
        "(0.203919, 1.341987, 0.123106)",
        "(0.204559, 1.343129, 0.115286)",
        "(0.204872, 1.343942, 0.111428)",
        "(0.205592, 1.346101, 0.103654)",
        "(0.206432, 1.348503, 0.095559)",
        "(0.207171, 1.351494, 0.087720)",
        "(0.207891, 1.355503, 0.080538)",
        "(0.208228, 1.357691, 0.077059)",
        "(0.208953, 1.362487, 0.070317)",
        "(0.209825, 1.367575, 0.063712)",
        "(0.210848, 1.372941, 0.057384)",
        "(0.212023, 1.378709, 0.051502)",
        "(0.212589, 1.381608, 0.048687)",
        "(0.213723, 1.387545, 0.043493)",
        "(0.214941, 1.393672, 0.039023)",
        "(0.216073, 1.400035, 0.035290)",
        "(0.217074, 1.406595, 0.032337)",
        "(0.217544, 1.409885, 0.031028)",
        "(0.218422, 1.416529, 0.028884)",
        "(0.219226, 1.423162, 0.027145)",
        "(0.219995, 1.429818, 0.025806)",
        "(0.220672, 1.436525, 0.024953)",
        "(0.221020, 1.439849, 0.024562)",
        "(0.221590, 1.446320, 0.023908)",
        "(0.221970, 1.452545, 0.023407)",
        "(0.222310, 1.458645, 0.023160)",
        "(0.222522, 1.464643, 0.023179)",
        "(0.222555, 1.467661, 0.023305)",
        "(0.222590, 1.473755, 0.024042)",
        "(0.222642, 1.479955, 0.025425)",
        "(0.222629, 1.486007, 0.027270)",
        "(0.222483, 1.491696, 0.029497)",
        "(0.222395, 1.494442, 0.030714)",
        "(0.222246, 1.499576, 0.033462)",
        "(0.222066, 1.504283, 0.036639)",
        "(0.221783, 1.508540, 0.040177)",
        "(0.221252, 1.512169, 0.044172)",
        "(0.220938, 1.513835, 0.046271)",
        "(0.220204, 1.516632, 0.050786)",
        "(0.219325, 1.518903, 0.055697)",
        "(0.218375, 1.520716, 0.061069)",
        "(0.217430, 1.521858, 0.067082)",
        "(0.216967, 1.522317, 0.070247)",
        "(0.216023, 1.522940, 0.076984)",
        "(0.215063, 1.523204, 0.083973)",
        "(0.214000, 1.523224, 0.091252)",
        "(0.213132, 1.523033, 0.098918)",
        "(0.212745, 1.522884, 0.102820)",
        "(0.212057, 1.522424, 0.110735)",
        "(0.211479, 1.521747, 0.118608)",
        "(0.211028, 1.520969, 0.126470)",
        "(0.210853, 1.520157, 0.134310)",
        "(0.210841, 1.519660, 0.138207)",
        "(0.211054, 1.518426, 0.145922)",
        "(0.211276, 1.516858, 0.153545)",
        "(0.211490, 1.514827, 0.161047)",
        "(0.211907, 1.512195, 0.168443)",
        "(0.212150, 1.510716, 0.172080)",
        "(0.212526, 1.507396, 0.179287)",
        "(0.212924, 1.503594, 0.186584)",
        "(0.213495, 1.499155, 0.193788)",
        "(0.214328, 1.493787, 0.200764)",
        "(0.214828, 1.490817, 0.204206)",
        "(0.215966, 1.484467, 0.210992)",
        "(0.216829, 1.477727, 0.217446)",
        "(0.217765, 1.470419, 0.223169)",
        "(0.218939, 1.462628, 0.228055)",
        "(0.219549, 1.458649, 0.230188)",
        "(0.220642, 1.450542, 0.233730)",
        "(0.221363, 1.442311, 0.236332)",
        "(0.221771, 1.433922, 0.238178)",
        "(0.221845, 1.425563, 0.239313)",
        "(0.221843, 1.421455, 0.239625)",
        "(0.221735, 1.413257, 0.239890)",
        "(0.221253, 1.404968, 0.239495)",
        "(0.220500, 1.396408, 0.238602)",
        "(0.219726, 1.387762, 0.237497)",
        "(0.219349, 1.383578, 0.236900)",
        "(0.218809, 1.375662, 0.235224)",
        "(0.218692, 1.368518, 0.232873)",
        "(0.218931, 1.362332, 0.229947)",
        "(0.218985, 1.356734, 0.226232)",
        "(0.218945, 1.354146, 0.224004)",
        "(0.218798, 1.349307, 0.218974)",
        "(0.218614, 1.345066, 0.213235)",
        "(0.218269, 1.341505, 0.207105)",
        "(0.217806, 1.338646, 0.200419)",
        "(0.217266, 1.336325, 0.193005)",
        "(0.216826, 1.335268, 0.189195)",
        "(0.215997, 1.333648, 0.181193)",
        "(0.215300, 1.332818, 0.172801)",
        "(0.214594, 1.332522, 0.163583)",
        "(0.214244, 1.332464, 0.158765)",
        "(0.213637, 1.332750, 0.148783)",
        "(0.213420, 1.333764, 0.138572)",
        "(0.213336, 1.335364, 0.128080)",
        "(0.213350, 1.337416, 0.117388)",
        "(0.213374, 1.338605, 0.112110)",
        "(0.213647, 1.341500, 0.101687)",
        "(0.214098, 1.344978, 0.091452)",
        "(0.214862, 1.349066, 0.081420)",
        "(0.215806, 1.353539, 0.071966)",
        "(0.216302, 1.355880, 0.067490)",
        "(0.217388, 1.360890, 0.059267)",
        "(0.218526, 1.366257, 0.051945)",
        "(0.219600, 1.371917, 0.045480)",
        "(0.220416, 1.377967, 0.040094)",
        "(0.220782, 1.381119, 0.037676)",
        "(0.221616, 1.387797, 0.033643)",
        "(0.222347, 1.394654, 0.030319)",
        "(0.223094, 1.401655, 0.027771)",
        "(0.223820, 1.408897, 0.026173)",
        "(0.224173, 1.412494, 0.025566)",
        "(0.224736, 1.419577, 0.024850)",
        "(0.225135, 1.426410, 0.024718)",
        "(0.225171, 1.433099, 0.025247)",
        "(0.225102, 1.439786, 0.026985)",
        "(0.225200, 1.443133, 0.028239)",
        "(0.225201, 1.449664, 0.031328)",
        "(0.224826, 1.455767, 0.034661)",
        "(0.224132, 1.461452, 0.038217)",
        "(0.223300, 1.466835, 0.042218)",
        "(0.222940, 1.469438, 0.044362)",
        "(0.222129, 1.474338, 0.048960)",
        "(0.221192, 1.478865, 0.053924)",
        "(0.220198, 1.482953, 0.059283)",
        "(0.219163, 1.486586, 0.065049)",
        "(0.218691, 1.488294, 0.068000)",
        "(0.217685, 1.491415, 0.074200)",
        "(0.216587, 1.494259, 0.080829)",
        "(0.215678, 1.496658, 0.087738)",
        "(0.214757, 1.498571, 0.094917)",
        "(0.214289, 1.499431, 0.098594)",
        "(0.213527, 1.500923, 0.106218)",
        "(0.213123, 1.502113, 0.114198)",
        "(0.213016, 1.502887, 0.122397)",
        "(0.213100, 1.502969, 0.130588)",
        "(0.213124, 1.502827, 0.134691)",
        "(0.213149, 1.502135, 0.142994)",
        "(0.213281, 1.501089, 0.151506)",
        "(0.213570, 1.499610, 0.160107)",
        "(0.213753, 1.497554, 0.168694)",
        "(0.213799, 1.496437, 0.173009)",
        "(0.213937, 1.494055, 0.181690)",
        "(0.214242, 1.491658, 0.190258)",
        "(0.214632, 1.489138, 0.198443)",
        "(0.214631, 1.486661, 0.206829)",
        "(0.214505, 1.485453, 0.211117)",
        "(0.214212, 1.482864, 0.219622)",
        "(0.214333, 1.480102, 0.227700)",
        "(0.214801, 1.477209, 0.235422)",
        "(0.215507, 1.473965, 0.242667)",
        "(0.215888, 1.472122, 0.246022)",
        "(0.216613, 1.468051, 0.252272)",
        "(0.217266, 1.463272, 0.257645)",
        "(0.217815, 1.457918, 0.262306)",
        "(0.218222, 1.452057, 0.266308)",
        "(0.218427, 1.449071, 0.268130)",
        "(0.218796, 1.442789, 0.270996)",
        "(0.218924, 1.436119, 0.272856)",
        "(0.218947, 1.429115, 0.273778)",
        "(0.219092, 1.422031, 0.273853)",
        "(0.219129, 1.418475, 0.273659)",
        "(0.218880, 1.411304, 0.272649)",
        "(0.218334, 1.404145, 0.270972)",
        "(0.217725, 1.397192, 0.268653)",
        "(0.216928, 1.390378, 0.265732)",
        "(0.216517, 1.387032, 0.264113)",
        "(0.215682, 1.380626, 0.260274)",
        "(0.214703, 1.374619, 0.255790)",
        "(0.213637, 1.369192, 0.250686)",
        "(0.212823, 1.364384, 0.244620)",
        "(0.212328, 1.362052, 0.241387)",
        "(0.211295, 1.357783, 0.234198)",
        "(0.210254, 1.353991, 0.226322)",
        "(0.209234, 1.350729, 0.217953)",
        "(0.208162, 1.348051, 0.209333)",
        "(0.207662, 1.347013, 0.204882)",
        "(0.206816, 1.345367, 0.195676)",
        "(0.206100, 1.344199, 0.186027)",
        "(0.205335, 1.343292, 0.175973)",
        "(0.204784, 1.342936, 0.165736)",
        "(0.204555, 1.342899, 0.160569)",
        "(0.204513, 1.343221, 0.149946)",
        "(0.204839, 1.343756, 0.139107)",
        "(0.205173, 1.344627, 0.128426)",
        "(0.205736, 1.346126, 0.118101)",
        "(0.206135, 1.347009, 0.113011)",
        "(0.207144, 1.349203, 0.103104)",
        "(0.208228, 1.351780, 0.093552)",
        "(0.209613, 1.354781, 0.084223)",
        "(0.211032, 1.358222, 0.075280)",
        "(0.211729, 1.360164, 0.071041)",
        "(0.213296, 1.365175, 0.063580)",
        "(0.214998, 1.370960, 0.057205)",
        "(0.216434, 1.376794, 0.051415)",
        "(0.217738, 1.382414, 0.045999)",
        "(0.218432, 1.385283, 0.043511)",
        "(0.219934, 1.391278, 0.039231)",
        "(0.221353, 1.397360, 0.035574)",
        "(0.222521, 1.403562, 0.032590)",
        "(0.223432, 1.409858, 0.030349)",
        "(0.223854, 1.413011, 0.029363)",
        "(0.224731, 1.419309, 0.027857)",
        "(0.225369, 1.425656, 0.026927)",
        "(0.225856, 1.432033, 0.026538)",
        "(0.226009, 1.438453, 0.026561)",
        "(0.226028, 1.441666, 0.026660)",
        "(0.225988, 1.448072, 0.027180)",
        "(0.225727, 1.454462, 0.028108)",
        "(0.225243, 1.460782, 0.029498)",
        "(0.224564, 1.466875, 0.031352)",
        "(0.224212, 1.469812, 0.032404)",
        "(0.223353, 1.475293, 0.034766)",
        "(0.222305, 1.480269, 0.037426)",
        "(0.221345, 1.485020, 0.040750)",
        "(0.220538, 1.489514, 0.045036)",
        "(0.220237, 1.491695, 0.047403)",
        "(0.219818, 1.495835, 0.052641)",
        "(0.219426, 1.499594, 0.058455)",
        "(0.219061, 1.502912, 0.064826)",
        "(0.218687, 1.505665, 0.071473)",
        "(0.218467, 1.506876, 0.074905)",
        "(0.218018, 1.508932, 0.082189)",
        "(0.217581, 1.510622, 0.089949)",
        "(0.217089, 1.511889, 0.098033)",
        "(0.216844, 1.512769, 0.106421)",
        "(0.216753, 1.513171, 0.110643)",
        "(0.216511, 1.513551, 0.119420)",
        "(0.216006, 1.513766, 0.128453)",
        "(0.215616, 1.513703, 0.137705)",
        "(0.215561, 1.513257, 0.147093)",
        "(0.215495, 1.512988, 0.151849)",
        "(0.215287, 1.512128, 0.161569)",
        "(0.215213, 1.510888, 0.171348)",
        "(0.215159, 1.509057, 0.180972)",
        "(0.215054, 1.506869, 0.190536)",
        "(0.215081, 1.505743, 0.195373)",
        "(0.215390, 1.503278, 0.204978)",
        "(0.215972, 1.500369, 0.214336)",
        "(0.216616, 1.496872, 0.223406)",
        "(0.217363, 1.492892, 0.232133)",
        "(0.217793, 1.490774, 0.236317)",
        "(0.218844, 1.486120, 0.244096)",
        "(0.219804, 1.480635, 0.250836)",
        "(0.220503, 1.474478, 0.256904)",
        "(0.220844, 1.467809, 0.262197)",
        "(0.220997, 1.464424, 0.264592)",
        "(0.221098, 1.457508, 0.268627)",
        "(0.220807, 1.450252, 0.271517)",
        "(0.220300, 1.442703, 0.273342)",
        "(0.220057, 1.435026, 0.273897)",
        "(0.219893, 1.427406, 0.273618)",
        "(0.219645, 1.423529, 0.273228)",
        "(0.218764, 1.415702, 0.271901)",
        "(0.217653, 1.407916, 0.269942)",
        "(0.216544, 1.400246, 0.267152)",
        "(0.215965, 1.396473, 0.265566)",
        "(0.214713, 1.389126, 0.261867)",
        "(0.213157, 1.382081, 0.257751)",
        "(0.211677, 1.375525, 0.252981)",
        "(0.210174, 1.369488, 0.247325)",
        "(0.209398, 1.366576, 0.244277)",
        "(0.207837, 1.361253, 0.237689)",
        "(0.206356, 1.356619, 0.230628)",
        "(0.204871, 1.352622, 0.222870)",
        "(0.203576, 1.349412, 0.214241)",
        "(0.202917, 1.347993, 0.209615)",
        "(0.201581, 1.345407, 0.200100)",
        "(0.200547, 1.343686, 0.190102)",
        "(0.199874, 1.342677, 0.179698)",
        "(0.199121, 1.342062, 0.169168)",
        "(0.198778, 1.341891, 0.163826)",
        "(0.198359, 1.341942, 0.152832)",
        "(0.198248, 1.342329, 0.141634)",
        "(0.198096, 1.343336, 0.130860)",
        "(0.198053, 1.345302, 0.120677)",
        "(0.198068, 1.346563, 0.115703)",
        "(0.198329, 1.349936, 0.106109)",
        "(0.198585, 1.354026, 0.096915)",
        "(0.198933, 1.358793, 0.088194)",
        "(0.199714, 1.364370, 0.080082)",
        "(0.200146, 1.367342, 0.076243)",
        "(0.201202, 1.373594, 0.069034)",
        "(0.202222, 1.380008, 0.062465)",
        "(0.203261, 1.386678, 0.056680)",
        "(0.204214, 1.393515, 0.051721)",
        "(0.204695, 1.396976, 0.049456)",
        "(0.205742, 1.404033, 0.045524)",
        "(0.206616, 1.411046, 0.042116)",
        "(0.207410, 1.417942, 0.039200)",
        "(0.208272, 1.424697, 0.036716)",
        "(0.208779, 1.428030, 0.035631)",
        "(0.209725, 1.434759, 0.033930)",
        "(0.210491, 1.441339, 0.032718)",
        "(0.211225, 1.447615, 0.031925)",
        "(0.211784, 1.453563, 0.031437)",
        "(0.211996, 1.456422, 0.031265)",
        "(0.212240, 1.461952, 0.031213)",
        "(0.212447, 1.467355, 0.031543)",
        "(0.212781, 1.472530, 0.032196)",
        "(0.213096, 1.477581, 0.033022)",
        "(0.213240, 1.480027, 0.033475)",
        "(0.213487, 1.484728, 0.034548)",
        "(0.213532, 1.489308, 0.035965)",
        "(0.213451, 1.493799, 0.037783)",
        "(0.213485, 1.498153, 0.040098)",
        "(0.213433, 1.500191, 0.041422)",
        "(0.213218, 1.504103, 0.044156)",
        "(0.212827, 1.507755, 0.047381)",
        "(0.212538, 1.511173, 0.051104)",
        "(0.212210, 1.514229, 0.055218)",
        "(0.211977, 1.515661, 0.057371)",
        "(0.211458, 1.518329, 0.062002)",
        "(0.210859, 1.520786, 0.067046)",
        "(0.210252, 1.522905, 0.072537)",
        "(0.209557, 1.524560, 0.078357)",
        "(0.209174, 1.525292, 0.081369)",
        "(0.208365, 1.526341, 0.087673)",
        "(0.207457, 1.526764, 0.094186)",
        "(0.206168, 1.526541, 0.100746)",
        "(0.204705, 1.525832, 0.107644)",
        "(0.204171, 1.525404, 0.111221)",
        "(0.203454, 1.524030, 0.118509)",
        "(0.202695, 1.522100, 0.125773)",
        "(0.201872, 1.519581, 0.133072)",
        "(0.201191, 1.516760, 0.140556)",
        "(0.200926, 1.515311, 0.144387)",
        "(0.200416, 1.512025, 0.152095)",
        "(0.199978, 1.508144, 0.159723)",
        "(0.199555, 1.503644, 0.167099)",
        "(0.199488, 1.498616, 0.174182)",
        "(0.199749, 1.493083, 0.180868)",
        "(0.199877, 1.490184, 0.184095)",
        "(0.200042, 1.484465, 0.190384)",
        "(0.200293, 1.478756, 0.196225)",
        "(0.200987, 1.473043, 0.201333)",
        "(0.201364, 1.470144, 0.203500)",
        "(0.202003, 1.464120, 0.207273)",
        "(0.202628, 1.457794, 0.210170)",
        "(0.203368, 1.451378, 0.212095)",
        "(0.204060, 1.444994, 0.213325)",
        "(0.204599, 1.438493, 0.213755)",
        "(0.204790, 1.435254, 0.213761)",
        "(0.205052, 1.428874, 0.213500)",
        "(0.205141, 1.422700, 0.212696)",
        "(0.204980, 1.416513, 0.211191)",
        "(0.204885, 1.413424, 0.210149)",
        "(0.204697, 1.407378, 0.207815)",
        "(0.204520, 1.401539, 0.205046)",
        "(0.204078, 1.395720, 0.201715)",
        "(0.203297, 1.389910, 0.197721)",
        "(0.202854, 1.387096, 0.195676)",
        "(0.201933, 1.381767, 0.191213)",
        "(0.201133, 1.376699, 0.185984)",
        "(0.200238, 1.371858, 0.179966)",
        "(0.199548, 1.367374, 0.173017)",
        "(0.199253, 1.365264, 0.169390)",
        "(0.198885, 1.361462, 0.161561)",
        "(0.198696, 1.358034, 0.153023)",
        "(0.198669, 1.355179, 0.144028)",
        "(0.198682, 1.352937, 0.134666)",
        "(0.198653, 1.351906, 0.129965)",
        "(0.198433, 1.350432, 0.120618)",
        "(0.198236, 1.349962, 0.111552)",
        "(0.198288, 1.350721, 0.102702)",
        "(0.198611, 1.352588, 0.094048)",
        "(0.198788, 1.353737, 0.089807)",
        "(0.199152, 1.356831, 0.081698)",
        "(0.199455, 1.360758, 0.074145)",
        "(0.199845, 1.365469, 0.067272)",
        "(0.200240, 1.370844, 0.061123)",
        "(0.200434, 1.373653, 0.058234)",
        "(0.200805, 1.379704, 0.052977)",
        "(0.201350, 1.386019, 0.048244)",
        "(0.202153, 1.392495, 0.043997)",
        "(0.202952, 1.398947, 0.040352)",
        "(0.203323, 1.402170, 0.038716)",
        "(0.204025, 1.408589, 0.036036)",
        "(0.204720, 1.414895, 0.033846)",
        "(0.205358, 1.420927, 0.032095)",
        "(0.205872, 1.426591, 0.030719)",
        "(0.206080, 1.429396, 0.030090)"
    ],
    "leftHandPositions": [
        "(0.400699, 0.868884, -0.195441)",
        "(0.400135, 0.869159, -0.195675)",
        "(0.398723, 0.869978, -0.196083)",
        "(0.396855, 0.871038, -0.196533)",
        "(0.394379, 0.872518, -0.196926)",
        "(0.391234, 0.874468, -0.197264)",
        "(0.389430, 0.875557, -0.197447)",
        "(0.385207, 0.878176, -0.197757)",
        "(0.379694, 0.881707, -0.197991)",
        "(0.373040, 0.886338, -0.198047)",
        "(0.365549, 0.891846, -0.197943)",
        "(0.361487, 0.894924, -0.197917)",
        "(0.352708, 0.901675, -0.197757)",
        "(0.343292, 0.909263, -0.197464)",
        "(0.333227, 0.917929, -0.196952)",
        "(0.322510, 0.927583, -0.196228)",
        "(0.316957, 0.932950, -0.195703)",
        "(0.305663, 0.944711, -0.194106)",
        "(0.294168, 0.958244, -0.191557)",
        "(0.282756, 0.973101, -0.188312)",
        "(0.271765, 0.990279, -0.184103)",
        "(0.266346, 0.999357, -0.181689)",
        "(0.256002, 1.019081, -0.175359)",
        "(0.246793, 1.040800, -0.166655)",
        "(0.238446, 1.064452, -0.156170)",
        "(0.230857, 1.089612, -0.144781)",
        "(0.227334, 1.102851, -0.138673)",
        "(0.221221, 1.130143, -0.126153)",
        "(0.216313, 1.158727, -0.113303)",
        "(0.212254, 1.188761, -0.101001)",
        "(0.209339, 1.220221, -0.089829)",
        "(0.208342, 1.236130, -0.084627)",
        "(0.207204, 1.267394, -0.075694)",
        "(0.206949, 1.297155, -0.067898)",
        "(0.208575, 1.325050, -0.061861)",
        "(0.210831, 1.351244, -0.057302)",
        "(0.212010, 1.363293, -0.056048)",
        "(0.213970, 1.385933, -0.055435)",
        "(0.215367, 1.405983, -0.057889)",
        "(0.216329, 1.423922, -0.062269)",
        "(0.216790, 1.438399, -0.068803)",
        "(0.216624, 1.444182, -0.072703)",
        "(0.215981, 1.453695, -0.081420)",
        "(0.215358, 1.460315, -0.091601)",
        "(0.214914, 1.464140, -0.102763)",
        "(0.214291, 1.465388, -0.114197)",
        "(0.213975, 1.464951, -0.119927)",
        "(0.213431, 1.462810, -0.131419)",
        "(0.213082, 1.459033, -0.143069)",
        "(0.212892, 1.453685, -0.154397)",
        "(0.212109, 1.447001, -0.165035)",
        "(0.211454, 1.443157, -0.170029)",
        "(0.210019, 1.435082, -0.179397)",
        "(0.208612, 1.426840, -0.187548)",
        "(0.207745, 1.418606, -0.193850)",
        "(0.207875, 1.410612, -0.197796)",
        "(0.208210, 1.406736, -0.198854)",
        "(0.209004, 1.399262, -0.199830)",
        "(0.209925, 1.392098, -0.199305)",
        "(0.210443, 1.385296, -0.197440)",
        "(0.211072, 1.378765, -0.194198)",
        "(0.211325, 1.375590, -0.191958)",
        "(0.211660, 1.369219, -0.186464)",
        "(0.211606, 1.362929, -0.179640)",
        "(0.211491, 1.357105, -0.171753)",
        "(0.211515, 1.352500, -0.162707)",
        "(0.211632, 1.350552, -0.157930)",
        "(0.211909, 1.347523, -0.147824)",
        "(0.212354, 1.345355, -0.137139)",
        "(0.213121, 1.344005, -0.125712)",
        "(0.214269, 1.343750, -0.113845)",
        "(0.214894, 1.343910, -0.108293)",
        "(0.216495, 1.345075, -0.097874)",
        "(0.218023, 1.346851, -0.087861)",
        "(0.219402, 1.349677, -0.078594)",
        "(0.220508, 1.354403, -0.070450)",
        "(0.221149, 1.357448, -0.066636)",
        "(0.222911, 1.365497, -0.059894)",
        "(0.224933, 1.375400, -0.054277)",
        "(0.227046, 1.386309, -0.049766)",
        "(0.229215, 1.397933, -0.046389)",
        "(0.230294, 1.404150, -0.045285)",
        "(0.232860, 1.417139, -0.044000)",
        "(0.235602, 1.430457, -0.044019)",
        "(0.238349, 1.443178, -0.044900)",
        "(0.240974, 1.454968, -0.046537)",
        "(0.242153, 1.460498, -0.047484)",
        "(0.244153, 1.470335, -0.049809)",
        "(0.245521, 1.479005, -0.052497)",
        "(0.246143, 1.486262, -0.055235)",
        "(0.246316, 1.491610, -0.057609)",
        "(0.246307, 1.493872, -0.058664)",
        "(0.246005, 1.497205, -0.060454)",
        "(0.245464, 1.499296, -0.061679)",
        "(0.244770, 1.500362, -0.062371)",
        "(0.243956, 1.500626, -0.062576)",
        "(0.243637, 1.500352, -0.062437)",
        "(0.242698, 1.499449, -0.062348)",
        "(0.241374, 1.498630, -0.063316)",
        "(0.240263, 1.498066, -0.065554)",
        "(0.239828, 1.497917, -0.067278)",
        "(0.238814, 1.497668, -0.070796)",
        "(0.237513, 1.497799, -0.075599)",
        "(0.236079, 1.498054, -0.081238)",
        "(0.234520, 1.498477, -0.087234)",
        "(0.233088, 1.498856, -0.093067)",
        "(0.232501, 1.499089, -0.095975)",
        "(0.231700, 1.499648, -0.101861)",
        "(0.231257, 1.500178, -0.107795)",
        "(0.230953, 1.500521, -0.113761)",
        "(0.230443, 1.500603, -0.119734)",
        "(0.230180, 1.500428, -0.122651)",
        "(0.229647, 1.499653, -0.128348)",
        "(0.229169, 1.498331, -0.133913)",
        "(0.228511, 1.496627, -0.139566)",
        "(0.227714, 1.494492, -0.145193)",
        "(0.227313, 1.493219, -0.147973)",
        "(0.226517, 1.490543, -0.153533)",
        "(0.225736, 1.487569, -0.159006)",
        "(0.224958, 1.484196, -0.164360)",
        "(0.224188, 1.480559, -0.169579)",
        "(0.223824, 1.478650, -0.172129)",
        "(0.223293, 1.474617, -0.177050)",
        "(0.222869, 1.470328, -0.181823)",
        "(0.222590, 1.465869, -0.186395)",
        "(0.222602, 1.461279, -0.190617)",
        "(0.222745, 1.458917, -0.192558)",
        "(0.223121, 1.454101, -0.196122)",
        "(0.223507, 1.449062, -0.199183)",
        "(0.223880, 1.443818, -0.201675)",
        "(0.224231, 1.438447, -0.203629)",
        "(0.224343, 1.435694, -0.204394)",
        "(0.224609, 1.430040, -0.205435)",
        "(0.224766, 1.424376, -0.205909)",
        "(0.225014, 1.418765, -0.205940)",
        "(0.225272, 1.413189, -0.205669)",
        "(0.225488, 1.410425, -0.205329)",
        "(0.225913, 1.405005, -0.204332)",
        "(0.226190, 1.399586, -0.202717)",
        "(0.226263, 1.394151, -0.200555)",
        "(0.226114, 1.388749, -0.198285)",
        "(0.226042, 1.386118, -0.197134)",
        "(0.225850, 1.380962, -0.194768)",
        "(0.225665, 1.376029, -0.192230)",
        "(0.225402, 1.371390, -0.189605)",
        "(0.225314, 1.366908, -0.186600)",
        "(0.225284, 1.364735, -0.184884)",
        "(0.225191, 1.360516, -0.180778)",
        "(0.225139, 1.356394, -0.175925)",
        "(0.225060, 1.352280, -0.170155)",
        "(0.224847, 1.348101, -0.163482)",
        "(0.224708, 1.346132, -0.159900)",
        "(0.224639, 1.342606, -0.152470)",
        "(0.225308, 1.340109, -0.144580)",
        "(0.226292, 1.338688, -0.136563)",
        "(0.227276, 1.338128, -0.128303)",
        "(0.227784, 1.338150, -0.124050)",
        "(0.228851, 1.338620, -0.115420)",
        "(0.229790, 1.339783, -0.106850)",
        "(0.230701, 1.341731, -0.098432)",
        "(0.231918, 1.344410, -0.090163)",
        "(0.232600, 1.346028, -0.086184)",
        "(0.233960, 1.349546, -0.078562)",
        "(0.235239, 1.353745, -0.071682)",
        "(0.236607, 1.358174, -0.065245)",
        "(0.237935, 1.362971, -0.059561)",
        "(0.238525, 1.365506, -0.057049)",
        "(0.239490, 1.370751, -0.052466)",
        "(0.240180, 1.376225, -0.048430)",
        "(0.240840, 1.382056, -0.045193)",
        "(0.241470, 1.387954, -0.042408)",
        "(0.241566, 1.390992, -0.041347)",
        "(0.241704, 1.397221, -0.039429)",
        "(0.241624, 1.404145, -0.038277)",
        "(0.241717, 1.411461, -0.037534)",
        "(0.242027, 1.418957, -0.037396)",
        "(0.242062, 1.422789, -0.037414)",
        "(0.242265, 1.430724, -0.037699)",
        "(0.242761, 1.439034, -0.038784)",
        "(0.243590, 1.447679, -0.040757)",
        "(0.244150, 1.452019, -0.042275)",
        "(0.245151, 1.460586, -0.045281)",
        "(0.246085, 1.469163, -0.049402)",
        "(0.246837, 1.477469, -0.054465)",
        "(0.247331, 1.485275, -0.060278)",
        "(0.247872, 1.492420, -0.066563)",
        "(0.248218, 1.495646, -0.069838)",
        "(0.248883, 1.501506, -0.076345)",
        "(0.249513, 1.506324, -0.082681)",
        "(0.250060, 1.509993, -0.088566)",
        "(0.250363, 1.512618, -0.093902)",
        "(0.250463, 1.513513, -0.096381)",
        "(0.250746, 1.514942, -0.101294)",
        "(0.250971, 1.515649, -0.105994)",
        "(0.251085, 1.515628, -0.110379)",
        "(0.250936, 1.515058, -0.114578)",
        "(0.250776, 1.514594, -0.116647)",
        "(0.250411, 1.513558, -0.120926)",
        "(0.249952, 1.512370, -0.125289)",
        "(0.249408, 1.511012, -0.129749)",
        "(0.248551, 1.509662, -0.134380)",
        "(0.248158, 1.508970, -0.136760)",
        "(0.247321, 1.507543, -0.141487)",
        "(0.246354, 1.506031, -0.146186)",
        "(0.245404, 1.504370, -0.150887)",
        "(0.244494, 1.502581, -0.155602)",
        "(0.243957, 1.501660, -0.157943)",
        "(0.242898, 1.499696, -0.162585)",
        "(0.241934, 1.497441, -0.167308)",
        "(0.241103, 1.495042, -0.171648)",
        "(0.240264, 1.492406, -0.175930)",
        "(0.239815, 1.490944, -0.178109)",
        "(0.238827, 1.487832, -0.182426)",
        "(0.237923, 1.484266, -0.186504)",
        "(0.237084, 1.480370, -0.190281)",
        "(0.236375, 1.476169, -0.193611)",
        "(0.236026, 1.473988, -0.195114)",
        "(0.235248, 1.469543, -0.197856)",
        "(0.234590, 1.465030, -0.199976)",
        "(0.234213, 1.460390, -0.201435)",
        "(0.233972, 1.455675, -0.202290)",
        "(0.233844, 1.453276, -0.202438)",
        "(0.233591, 1.448305, -0.202244)",
        "(0.233359, 1.443031, -0.201451)",
        "(0.233073, 1.437771, -0.200189)",
        "(0.232808, 1.432425, -0.198524)",
        "(0.232684, 1.429691, -0.197560)",
        "(0.232446, 1.424023, -0.195377)",
        "(0.232073, 1.418296, -0.192972)",
        "(0.231607, 1.412641, -0.190420)",
        "(0.231059, 1.407102, -0.187737)",
        "(0.230790, 1.404341, -0.186349)",
        "(0.230252, 1.398857, -0.183441)",
        "(0.229748, 1.393528, -0.180319)",
        "(0.229095, 1.388455, -0.177256)",
        "(0.228445, 1.383456, -0.174074)",
        "(0.228081, 1.380940, -0.172347)",
        "(0.227195, 1.375970, -0.168728)",
        "(0.226430, 1.371279, -0.164892)",
        "(0.225670, 1.366815, -0.160742)",
        "(0.224791, 1.362566, -0.156289)",
        "(0.224419, 1.360629, -0.153967)",
        "(0.224048, 1.357166, -0.149191)",
        "(0.223914, 1.354267, -0.144252)",
        "(0.223688, 1.351756, -0.139172)",
        "(0.223306, 1.349752, -0.134129)",
        "(0.223184, 1.348826, -0.131622)",
        "(0.223192, 1.347548, -0.126656)",
        "(0.223167, 1.346617, -0.121709)",
        "(0.223040, 1.346089, -0.116708)",
        "(0.222933, 1.345995, -0.111670)",
        "(0.222959, 1.346176, -0.109101)",
        "(0.223161, 1.346907, -0.103940)",
        "(0.223441, 1.348235, -0.098889)",
        "(0.223762, 1.350129, -0.093960)",
        "(0.224013, 1.352521, -0.089169)",
        "(0.224165, 1.353933, -0.086827)",
        "(0.224622, 1.357243, -0.082447)",
        "(0.225079, 1.360992, -0.078298)",
        "(0.225406, 1.364899, -0.074350)",
        "(0.225696, 1.369045, -0.070644)",
        "(0.225869, 1.371202, -0.068918)",
        "(0.226134, 1.375597, -0.065581)",
        "(0.226322, 1.380150, -0.062451)",
        "(0.226628, 1.384881, -0.059601)",
        "(0.226955, 1.389707, -0.057088)",
        "(0.227101, 1.392175, -0.055946)",
        "(0.227266, 1.397173, -0.053812)",
        "(0.227325, 1.402292, -0.051872)",
        "(0.227359, 1.407591, -0.050071)",
        "(0.227317, 1.413135, -0.048365)",
        "(0.227344, 1.416059, -0.047564)",
        "(0.227533, 1.422243, -0.046234)",
        "(0.227809, 1.428809, -0.045225)",
        "(0.228141, 1.435611, -0.044376)",
        "(0.228322, 1.442509, -0.043665)",
        "(0.228481, 1.446014, -0.043443)",
        "(0.229117, 1.453136, -0.043502)",
        "(0.229970, 1.460396, -0.044280)",
        "(0.230829, 1.467611, -0.045747)",
        "(0.231385, 1.474528, -0.047797)",
        "(0.231507, 1.477838, -0.049053)",
        "(0.231629, 1.484211, -0.051780)",
        "(0.231739, 1.490134, -0.054849)",
        "(0.231847, 1.495544, -0.058372)",
        "(0.231939, 1.500341, -0.062272)",
        "(0.231919, 1.502474, -0.064375)",
        "(0.231763, 1.506404, -0.068758)",
        "(0.231662, 1.509894, -0.073510)",
        "(0.231563, 1.512758, -0.078505)",
        "(0.231427, 1.515062, -0.083769)",
        "(0.231365, 1.516050, -0.086512)",
        "(0.231058, 1.517728, -0.092316)",
        "(0.230713, 1.519103, -0.098318)",
        "(0.230301, 1.520079, -0.104612)",
        "(0.229908, 1.520949, -0.111124)",
        "(0.229733, 1.521317, -0.114536)",
        "(0.229396, 1.521919, -0.121326)",
        "(0.229117, 1.522243, -0.128152)",
        "(0.229003, 1.522381, -0.134976)",
        "(0.228952, 1.522276, -0.141792)",
        "(0.228958, 1.522106, -0.145148)",
        "(0.228991, 1.521559, -0.151647)",
        "(0.229015, 1.520713, -0.157967)",
        "(0.229150, 1.519630, -0.164228)",
        "(0.229370, 1.518404, -0.170474)",
        "(0.229506, 1.517748, -0.173571)",
        "(0.229942, 1.516352, -0.179649)",
        "(0.230477, 1.514665, -0.185436)",
        "(0.231113, 1.512586, -0.190805)",
        "(0.231597, 1.510323, -0.195796)",
        "(0.231813, 1.509134, -0.198136)",
        "(0.232321, 1.506668, -0.202616)",
        "(0.232934, 1.503970, -0.206605)",
        "(0.233543, 1.501110, -0.209986)",
        "(0.234029, 1.497900, -0.212515)",
        "(0.234239, 1.496189, -0.213583)",
        "(0.234476, 1.492563, -0.215224)",
        "(0.234742, 1.488606, -0.216238)",
        "(0.234859, 1.484324, -0.216708)",
        "(0.234770, 1.479675, -0.216634)",
        "(0.234608, 1.477241, -0.216393)",
        "(0.234105, 1.472243, -0.215679)",
        "(0.233292, 1.467070, -0.214658)",
        "(0.232581, 1.461726, -0.213338)",
        "(0.231722, 1.456398, -0.211933)",
        "(0.231269, 1.453746, -0.211160)",
        "(0.230366, 1.448421, -0.209535)",
        "(0.229604, 1.442949, -0.207771)",
        "(0.228902, 1.437565, -0.206073)",
        "(0.228198, 1.432279, -0.204289)",
        "(0.227879, 1.429626, -0.203340)",
        "(0.227242, 1.424268, -0.201325)",
        "(0.226548, 1.419008, -0.199228)",
        "(0.225866, 1.413943, -0.196964)",
        "(0.225186, 1.409036, -0.194305)",
        "(0.224837, 1.406616, -0.192840)",
        "(0.223912, 1.402041, -0.189843)",
        "(0.223226, 1.397882, -0.186684)",
        "(0.222643, 1.394125, -0.183409)",
        "(0.222115, 1.390882, -0.179542)",
        "(0.221783, 1.389311, -0.177370)",
        "(0.221025, 1.386375, -0.172498)",
        "(0.220303, 1.383819, -0.167265)",
        "(0.220022, 1.381833, -0.161693)",
        "(0.220115, 1.380445, -0.155383)",
        "(0.220237, 1.379905, -0.152080)",
        "(0.220376, 1.378999, -0.145483)",
        "(0.220718, 1.378417, -0.138627)",
        "(0.221213, 1.378171, -0.131534)",
        "(0.221621, 1.378165, -0.124131)",
        "(0.221818, 1.378214, -0.120395)",
        "(0.222343, 1.378584, -0.112844)",
        "(0.222984, 1.379390, -0.105358)",
        "(0.223679, 1.380649, -0.097940)",
        "(0.224598, 1.382406, -0.090710)",
        "(0.225117, 1.383455, -0.087190)",
        "(0.226153, 1.385832, -0.080507)",
        "(0.227183, 1.388640, -0.074336)",
        "(0.228189, 1.391871, -0.068698)",
        "(0.229108, 1.395481, -0.063600)",
        "(0.229598, 1.397480, -0.061310)",
        "(0.230693, 1.401768, -0.057063)",
        "(0.231682, 1.406371, -0.053172)",
        "(0.232761, 1.411332, -0.049901)",
        "(0.233865, 1.416674, -0.047318)",
        "(0.234343, 1.419485, -0.046282)",
        "(0.235170, 1.425505, -0.044845)",
        "(0.235874, 1.431881, -0.043976)",
        "(0.236476, 1.438503, -0.043544)",
        "(0.237073, 1.445354, -0.043508)",
        "(0.237471, 1.448866, -0.043685)",
        "(0.238374, 1.455953, -0.044323)",
        "(0.239355, 1.463091, -0.045352)",
        "(0.240394, 1.470121, -0.046641)",
        "(0.241295, 1.476882, -0.048257)",
        "(0.241727, 1.480208, -0.049094)",
        "(0.242461, 1.486645, -0.051082)",
        "(0.243195, 1.492806, -0.053345)",
        "(0.243817, 1.498383, -0.055722)",
        "(0.244288, 1.503543, -0.058241)",
        "(0.244545, 1.505983, -0.059552)",
        "(0.244997, 1.510510, -0.062436)",
        "(0.245363, 1.514741, -0.065735)",
        "(0.245602, 1.518717, -0.069477)",
        "(0.245838, 1.522337, -0.073636)",
        "(0.245934, 1.524008, -0.075753)",
        "(0.246068, 1.526973, -0.080173)",
        "(0.246118, 1.529441, -0.084928)",
        "(0.246209, 1.531430, -0.089949)",
        "(0.246174, 1.532912, -0.095207)",
        "(0.246049, 1.533458, -0.097963)",
        "(0.245724, 1.534315, -0.103701)",
        "(0.245246, 1.534829, -0.109721)",
        "(0.244654, 1.534828, -0.115928)",
        "(0.244086, 1.534382, -0.122313)",
        "(0.243731, 1.533995, -0.125562)",
        "(0.242940, 1.532961, -0.132100)",
        "(0.242043, 1.531444, -0.138619)",
        "(0.241088, 1.529501, -0.145078)",
        "(0.240227, 1.527130, -0.151539)",
        "(0.239812, 1.525901, -0.154785)",
        "(0.238977, 1.523313, -0.161235)",
        "(0.238331, 1.520404, -0.167405)",
        "(0.237808, 1.517023, -0.173214)",
        "(0.237122, 1.513365, -0.178546)",
        "(0.236697, 1.511432, -0.180976)",
        "(0.235900, 1.507330, -0.185531)",
        "(0.235146, 1.502898, -0.189600)",
        "(0.234407, 1.498165, -0.193130)",
        "(0.233536, 1.493118, -0.196187)",
        "(0.233063, 1.490508, -0.197639)",
        "(0.232189, 1.484835, -0.200202)",
        "(0.231206, 1.478966, -0.202505)",
        "(0.230101, 1.472982, -0.204281)",
        "(0.228964, 1.466731, -0.205392)",
        "(0.228340, 1.463509, -0.205688)",
        "(0.227022, 1.456995, -0.205778)",
        "(0.225352, 1.450403, -0.205156)",
        "(0.223716, 1.443768, -0.203944)",
        "(0.222234, 1.437179, -0.202242)",
        "(0.221440, 1.433961, -0.201212)",
        "(0.219735, 1.427645, -0.198601)",
        "(0.217626, 1.421540, -0.195026)",
        "(0.215613, 1.415564, -0.190679)",
        "(0.213541, 1.409718, -0.185695)",
        "(0.212591, 1.406824, -0.182933)",
        "(0.210813, 1.401156, -0.177058)",
        "(0.208783, 1.395582, -0.170716)",
        "(0.206733, 1.390187, -0.164038)",
        "(0.204754, 1.384988, -0.157038)",
        "(0.203889, 1.382497, -0.153376)",
        "(0.202009, 1.377592, -0.145976)",
        "(0.200128, 1.372784, -0.138362)",
        "(0.198606, 1.368460, -0.130638)",
        "(0.197303, 1.364866, -0.122814)",
        "(0.196762, 1.363259, -0.118917)",
        "(0.196062, 1.361204, -0.111362)",
        "(0.195839, 1.360014, -0.103918)",
        "(0.196400, 1.360275, -0.096629)",
        "(0.197331, 1.361529, -0.089557)",
        "(0.198107, 1.362855, -0.086208)",
        "(0.199700, 1.365538, -0.079574)",
        "(0.201461, 1.368815, -0.073300)",
        "(0.203146, 1.372444, -0.067371)",
        "(0.204027, 1.374392, -0.064599)",
        "(0.205705, 1.378357, -0.059407)",
        "(0.207194, 1.382521, -0.054787)",
        "(0.208733, 1.386915, -0.050613)",
        "(0.210389, 1.391550, -0.046943)",
        "(0.212146, 1.396305, -0.043682)",
        "(0.212997, 1.398712, -0.042162)",
        "(0.214762, 1.403659, -0.039550)",
        "(0.216502, 1.408689, -0.037294)",
        "(0.218259, 1.413769, -0.035298)",
        "(0.219845, 1.419000, -0.033523)",
        "(0.220654, 1.421676, -0.032684)",
        "(0.222316, 1.427213, -0.031283)",
        "(0.224093, 1.432928, -0.030013)",
        "(0.226123, 1.438834, -0.029022)",
        "(0.228128, 1.444950, -0.028210)",
        "(0.229137, 1.448068, -0.027864)",
        "(0.231247, 1.454412, -0.027310)",
        "(0.233245, 1.460866, -0.026962)",
        "(0.235145, 1.467502, -0.026948)",
        "(0.236913, 1.474215, -0.027333)",
        "(0.237757, 1.477537, -0.027656)",
        "(0.239507, 1.484093, -0.028583)",
        "(0.241301, 1.490556, -0.030009)",
        "(0.243001, 1.496896, -0.031931)",
        "(0.244452, 1.502907, -0.034318)",
        "(0.245104, 1.505802, -0.035603)",
        "(0.246184, 1.511264, -0.038508)",
        "(0.247101, 1.516215, -0.041813)",
        "(0.247877, 1.520747, -0.045483)",
        "(0.248401, 1.524764, -0.049451)",
        "(0.248552, 1.526533, -0.051571)",
        "(0.248733, 1.529771, -0.056047)",
        "(0.248735, 1.532419, -0.060851)",
        "(0.248626, 1.534479, -0.065911)",
        "(0.248400, 1.536044, -0.071251)",
        "(0.248168, 1.536668, -0.074030)",
        "(0.247761, 1.537706, -0.080058)",
        "(0.247402, 1.538230, -0.086046)",
        "(0.246936, 1.538464, -0.092345)",
        "(0.246425, 1.538462, -0.098947)",
        "(0.246163, 1.538373, -0.102278)",
        "(0.245631, 1.537850, -0.108955)",
        "(0.245040, 1.537045, -0.115746)",
        "(0.244399, 1.535903, -0.122508)",
        "(0.243706, 1.534423, -0.129184)",
        "(0.243411, 1.533536, -0.132498)",
        "(0.242863, 1.531446, -0.139029)",
        "(0.242164, 1.528926, -0.145429)",
        "(0.241269, 1.526232, -0.151880)",
        "(0.240452, 1.523292, -0.158446)",
        "(0.240129, 1.521713, -0.161710)",
        "(0.239745, 1.518164, -0.168052)",
        "(0.239201, 1.514169, -0.174011)",
        "(0.238246, 1.509983, -0.179557)",
        "(0.237417, 1.505474, -0.184592)",
        "(0.237068, 1.502998, -0.186829)",
        "(0.236387, 1.497699, -0.190721)",
        "(0.235531, 1.491947, -0.193685)",
        "(0.234064, 1.485783, -0.195752)",
        "(0.232403, 1.479248, -0.196995)",
        "(0.231573, 1.475907, -0.197340)",
        "(0.229819, 1.469199, -0.197389)",
        "(0.227993, 1.462409, -0.196642)",
        "(0.226107, 1.455614, -0.195205)",
        "(0.224097, 1.448765, -0.193109)",
        "(0.223108, 1.445324, -0.191776)",
        "(0.221169, 1.438556, -0.188690)",
        "(0.219262, 1.431922, -0.184753)",
        "(0.217296, 1.425430, -0.180291)",
        "(0.215456, 1.419113, -0.175127)",
        "(0.214658, 1.416059, -0.172278)",
        "(0.212965, 1.410087, -0.166143)",
        "(0.211256, 1.404353, -0.159451)",
        "(0.209760, 1.398920, -0.152377)",
        "(0.208401, 1.393769, -0.145056)",
        "(0.207858, 1.391265, -0.141274)",
        "(0.206809, 1.386561, -0.133594)",
        "(0.205951, 1.382226, -0.125797)",
        "(0.205274, 1.378291, -0.117911)",
        "(0.204758, 1.374790, -0.110158)",
        "(0.204530, 1.373236, -0.106390)",
        "(0.204105, 1.370457, -0.098959)",
        "(0.203749, 1.368275, -0.091690)",
        "(0.203598, 1.366622, -0.084675)",
        "(0.203469, 1.365754, -0.078105)",
        "(0.203517, 1.365713, -0.075022)",
        "(0.203797, 1.366088, -0.068994)",
        "(0.204307, 1.367043, -0.063224)",
        "(0.204838, 1.368608, -0.057895)",
        "(0.205445, 1.370821, -0.052926)",
        "(0.205737, 1.372045, -0.050521)",
        "(0.206237, 1.374892, -0.046052)",
        "(0.206906, 1.378212, -0.041956)",
        "(0.207720, 1.382093, -0.038328)",
        "(0.208575, 1.386466, -0.035148)",
        "(0.208965, 1.388907, -0.033854)",
        "(0.209721, 1.394072, -0.031569)",
        "(0.210395, 1.399782, -0.029887)",
        "(0.210859, 1.405946, -0.028632)",
        "(0.211362, 1.412541, -0.027795)",
        "(0.211530, 1.416165, -0.027603)",
        "(0.211928, 1.423701, -0.027387)",
        "(0.212578, 1.431570, -0.027478)",
        "(0.213399, 1.439779, -0.027942)",
        "(0.214393, 1.448026, -0.028760)",
        "(0.215005, 1.452150, -0.029367)",
        "(0.216290, 1.460383, -0.030898)",
        "(0.217675, 1.468427, -0.032925)",
        "(0.218951, 1.476240, -0.035390)",
        "(0.220099, 1.483718, -0.038196)",
        "(0.220673, 1.487286, -0.039741)",
        "(0.221968, 1.494109, -0.043111)",
        "(0.223327, 1.500522, -0.046948)",
        "(0.224593, 1.506487, -0.051110)",
        "(0.225710, 1.511917, -0.055582)",
        "(0.226215, 1.514356, -0.057955)",
        "(0.227057, 1.518888, -0.062910)",
        "(0.227613, 1.522744, -0.068195)",
        "(0.228026, 1.525825, -0.073705)",
        "(0.228153, 1.528355, -0.079498)",
        "(0.228095, 1.529405, -0.082565)",
        "(0.227931, 1.531214, -0.088881)",
        "(0.227733, 1.532415, -0.095580)",
        "(0.227404, 1.533293, -0.102412)",
        "(0.227034, 1.533556, -0.109420)",
        "(0.226853, 1.533572, -0.112900)",
        "(0.226419, 1.533231, -0.119849)",
        "(0.225967, 1.532455, -0.126630)",
        "(0.225394, 1.531365, -0.133343)",
        "(0.224764, 1.529872, -0.139999)",
        "(0.224439, 1.529038, -0.143263)",
        "(0.223733, 1.527114, -0.149670)",
        "(0.222945, 1.524756, -0.155753)",
        "(0.222104, 1.521923, -0.161514)",
        "(0.221362, 1.518415, -0.167002)",
        "(0.221035, 1.516473, -0.169722)",
        "(0.220356, 1.512043, -0.174958)",
        "(0.219464, 1.506721, -0.179812)",
        "(0.218248, 1.500404, -0.184251)",
        "(0.216849, 1.493887, -0.188503)",
        "(0.216155, 1.490454, -0.190457)",
        "(0.214811, 1.483452, -0.194105)",
        "(0.213482, 1.476581, -0.197467)",
        "(0.212562, 1.469744, -0.200097)",
        "(0.211985, 1.462957, -0.201990)",
        "(0.211698, 1.459623, -0.202667)",
        "(0.210949, 1.453216, -0.203428)",
        "(0.210034, 1.446957, -0.203402)",
        "(0.209046, 1.440818, -0.202694)",
        "(0.208008, 1.434881, -0.201403)",
        "(0.207469, 1.432021, -0.200480)",
        "(0.206294, 1.426378, -0.198062)",
        "(0.204980, 1.420680, -0.194827)",
        "(0.203612, 1.414796, -0.190808)",
        "(0.202326, 1.408920, -0.186172)",
        "(0.201686, 1.406047, -0.183549)",
        "(0.200456, 1.400299, -0.177799)",
        "(0.199211, 1.394586, -0.171504)",
        "(0.198141, 1.389062, -0.164870)",
        "(0.197374, 1.383747, -0.157682)",
        "(0.197043, 1.381102, -0.153960)",
        "(0.196493, 1.375926, -0.146175)",
        "(0.196030, 1.371026, -0.138138)",
        "(0.195941, 1.366390, -0.129789)",
        "(0.195955, 1.361977, -0.121243)",
        "(0.195990, 1.359961, -0.116986)",
        "(0.196131, 1.356296, -0.108580)",
        "(0.196431, 1.353357, -0.100428)",
        "(0.196799, 1.351298, -0.092711)",
        "(0.197134, 1.350114, -0.085446)",
        "(0.197266, 1.349912, -0.081917)",
        "(0.197804, 1.349967, -0.074795)",
        "(0.198478, 1.350701, -0.067928)",
        "(0.199130, 1.352350, -0.061384)",
        "(0.199826, 1.354644, -0.055732)",
        "(0.200259, 1.356127, -0.053079)",
        "(0.201129, 1.359480, -0.048008)",
        "(0.201830, 1.363418, -0.043414)",
        "(0.202559, 1.367891, -0.039306)",
        "(0.203198, 1.372882, -0.035731)",
        "(0.203514, 1.375471, -0.034102)",
        "(0.204058, 1.380991, -0.031312)",
        "(0.204661, 1.386761, -0.028972)",
        "(0.205521, 1.392714, -0.027000)",
        "(0.206397, 1.398840, -0.025463)",
        "(0.206841, 1.401994, -0.024886)",
        "(0.207642, 1.408484, -0.023990)",
        "(0.208411, 1.415200, -0.023414)",
        "(0.209291, 1.422002, -0.023179)",
        "(0.210328, 1.428866, -0.023320)",
        "(0.210922, 1.432334, -0.023530)",
        "(0.212117, 1.439222, -0.024100)",
        "(0.213327, 1.445925, -0.024942)",
        "(0.214375, 1.452393, -0.026035)",
        "(0.215330, 1.458724, -0.027565)",
        "(0.215750, 1.461930, -0.028488)",
        "(0.216484, 1.468215, -0.030649)",
        "(0.217108, 1.474266, -0.033097)",
        "(0.217654, 1.479983, -0.035895)",
        "(0.218122, 1.485274, -0.039088)",
        "(0.218329, 1.487817, -0.040723)",
        "(0.218857, 1.492707, -0.044231)",
        "(0.219514, 1.497225, -0.048007)",
        "(0.220224, 1.501218, -0.052019)",
        "(0.220759, 1.504799, -0.056305)",
        "(0.220918, 1.506408, -0.058566)",
        "(0.221165, 1.509286, -0.063219)",
        "(0.221453, 1.511738, -0.068183)",
        "(0.221598, 1.513767, -0.073415)",
        "(0.221692, 1.515479, -0.078876)",
        "(0.221747, 1.516235, -0.081736)",
        "(0.221899, 1.517629, -0.087547)",
        "(0.222189, 1.518879, -0.093538)",
        "(0.222510, 1.520000, -0.099647)",
        "(0.222834, 1.521011, -0.105893)",
        "(0.223026, 1.521488, -0.109044)",
        "(0.223472, 1.522365, -0.115304)",
        "(0.223966, 1.523024, -0.121425)",
        "(0.224509, 1.523458, -0.127461)",
        "(0.225088, 1.523629, -0.133312)",
        "(0.225331, 1.523602, -0.136129)",
        "(0.225781, 1.523280, -0.141603)",
        "(0.226253, 1.522642, -0.146911)",
        "(0.226751, 1.521587, -0.152032)",
        "(0.227165, 1.520000, -0.156849)",
        "(0.227307, 1.518996, -0.159149)",
        "(0.227459, 1.516869, -0.163768)",
        "(0.227597, 1.514363, -0.168230)",
        "(0.227662, 1.511240, -0.172477)",
        "(0.227510, 1.507691, -0.176563)",
        "(0.227407, 1.505840, -0.178537)",
        "(0.227043, 1.501916, -0.182303)",
        "(0.226644, 1.497524, -0.185508)",
        "(0.226290, 1.492515, -0.188008)",
        "(0.225743, 1.487344, -0.190039)",
        "(0.225322, 1.484663, -0.190802)",
        "(0.224538, 1.479182, -0.192053)",
        "(0.223942, 1.473457, -0.192995)",
        "(0.223847, 1.467530, -0.193582)",
        "(0.223754, 1.461689, -0.194148)",
        "(0.223690, 1.458730, -0.194310)",
        "(0.223575, 1.452653, -0.194445)",
        "(0.223543, 1.446525, -0.194319)",
        "(0.223494, 1.440383, -0.193656)",
        "(0.223354, 1.434143, -0.192268)",
        "(0.223244, 1.430998, -0.191381)",
        "(0.223088, 1.424746, -0.189342)",
        "(0.222898, 1.418753, -0.186791)",
        "(0.222592, 1.412846, -0.183426)",
        "(0.222095, 1.406895, -0.179172)",
        "(0.221893, 1.403983, -0.176841)",
        "(0.221563, 1.398448, -0.171679)",
        "(0.221568, 1.393241, -0.165922)",
        "(0.221434, 1.388454, -0.159300)",
        "(0.221146, 1.383974, -0.152246)",
        "(0.221114, 1.381984, -0.148571)",
        "(0.221235, 1.378372, -0.141001)",
        "(0.221309, 1.375340, -0.133240)",
        "(0.221740, 1.372995, -0.125316)",
        "(0.222483, 1.371151, -0.117242)",
        "(0.222799, 1.370417, -0.113266)",
        "(0.223476, 1.369138, -0.105329)",
        "(0.224413, 1.368035, -0.097422)",
        "(0.225217, 1.367126, -0.089689)",
        "(0.226119, 1.366498, -0.082293)",
        "(0.226596, 1.366438, -0.078911)",
        "(0.227676, 1.366658, -0.072455)",
        "(0.228736, 1.367494, -0.066698)",
        "(0.229485, 1.368651, -0.061427)",
        "(0.229827, 1.370566, -0.057181)",
        "(0.230028, 1.371759, -0.055329)",
        "(0.230369, 1.374327, -0.051896)",
        "(0.230480, 1.377063, -0.048780)",
        "(0.230373, 1.380172, -0.046246)",
        "(0.230173, 1.383647, -0.044021)",
        "(0.229970, 1.385590, -0.043102)",
        "(0.229536, 1.389563, -0.041329)",
        "(0.228834, 1.393969, -0.039932)",
        "(0.227983, 1.398672, -0.038801)",
        "(0.226766, 1.403639, -0.038022)",
        "(0.225965, 1.406336, -0.037811)",
        "(0.224453, 1.411961, -0.037538)",
        "(0.222983, 1.417812, -0.037312)",
        "(0.221725, 1.423994, -0.037202)",
        "(0.220799, 1.430653, -0.037544)",
        "(0.220378, 1.434013, -0.037761)",
        "(0.219524, 1.440500, -0.038002)",
        "(0.218575, 1.446846, -0.038111)",
        "(0.217774, 1.453251, -0.038256)",
        "(0.217277, 1.459459, -0.038498)",
        "(0.216896, 1.462435, -0.038616)",
        "(0.216117, 1.468239, -0.038870)",
        "(0.215225, 1.473967, -0.039432)",
        "(0.214395, 1.479621, -0.040374)",
        "(0.213747, 1.485223, -0.041634)",
        "(0.213383, 1.487980, -0.042328)",
        "(0.212748, 1.493485, -0.043914)",
        "(0.212378, 1.498982, -0.045901)",
        "(0.212162, 1.504345, -0.048155)",
        "(0.211886, 1.509422, -0.050572)",
        "(0.211736, 1.511852, -0.051830)",
        "(0.211578, 1.516380, -0.054575)",
        "(0.211498, 1.520550, -0.057507)",
        "(0.211522, 1.524359, -0.060720)",
        "(0.211371, 1.527852, -0.064145)",
        "(0.211234, 1.529417, -0.065918)",
        "(0.210962, 1.532260, -0.069506)",
        "(0.210627, 1.534707, -0.073176)",
        "(0.210318, 1.536888, -0.077098)",
        "(0.210062, 1.538836, -0.081501)",
        "(0.209916, 1.539594, -0.083691)",
        "(0.209421, 1.540925, -0.088166)",
        "(0.208683, 1.542081, -0.092917)",
        "(0.207946, 1.543068, -0.098048)",
        "(0.207569, 1.543941, -0.103599)",
        "(0.207377, 1.544328, -0.106341)",
        "(0.206937, 1.544975, -0.111856)",
        "(0.206624, 1.545443, -0.117366)",
        "(0.206633, 1.545775, -0.123054)",
        "(0.206890, 1.545942, -0.128783)",
        "(0.207001, 1.545936, -0.131658)",
        "(0.207241, 1.545755, -0.137375)",
        "(0.207550, 1.545380, -0.143097)",
        "(0.208019, 1.544710, -0.148702)",
        "(0.208646, 1.543771, -0.154300)",
        "(0.208909, 1.543239, -0.157093)",
        "(0.209391, 1.542093, -0.162676)",
        "(0.209887, 1.540847, -0.168380)",
        "(0.210556, 1.539324, -0.174025)",
        "(0.211148, 1.537592, -0.179469)",
        "(0.211391, 1.536681, -0.182161)",
        "(0.211992, 1.534758, -0.187410)",
        "(0.212768, 1.532553, -0.192494)",
        "(0.213829, 1.529924, -0.197231)",
        "(0.214766, 1.527106, -0.201700)",
        "(0.215135, 1.525638, -0.203780)",
        "(0.215969, 1.522428, -0.207595)",
        "(0.216809, 1.518738, -0.210966)",
        "(0.217643, 1.514752, -0.213831)",
        "(0.218256, 1.510527, -0.216204)",
        "(0.218519, 1.508288, -0.217169)",
        "(0.218968, 1.503493, -0.218683)",
        "(0.219267, 1.498285, -0.219816)",
        "(0.219359, 1.495490, -0.220260)",
        "(0.219489, 1.489695, -0.221119)",
        "(0.219625, 1.483327, -0.221671)",
        "(0.219838, 1.476604, -0.221839)",
        "(0.219575, 1.469579, -0.221896)",
        "(0.218851, 1.462294, -0.221798)",
        "(0.218030, 1.455040, -0.221410)",
        "(0.217579, 1.451495, -0.221073)",
        "(0.216599, 1.444406, -0.219890)",
        "(0.215249, 1.437242, -0.218295)",
        "(0.213898, 1.430287, -0.216480)",
        "(0.213094, 1.423867, -0.214518)",
        "(0.212775, 1.420874, -0.213301)",
        "(0.212036, 1.414886, -0.210144)",
        "(0.211303, 1.408913, -0.206086)",
        "(0.210680, 1.403006, -0.201320)",
        "(0.209930, 1.397321, -0.196035)",
        "(0.209607, 1.394596, -0.193115)",
        "(0.209225, 1.389313, -0.186793)",
        "(0.208782, 1.384382, -0.180300)",
        "(0.208598, 1.379792, -0.173692)",
        "(0.208549, 1.375690, -0.166767)",
        "(0.208496, 1.373833, -0.163116)",
        "(0.208249, 1.370269, -0.155531)",
        "(0.208235, 1.367231, -0.147713)",
        "(0.208653, 1.365071, -0.140006)",
        "(0.209181, 1.363652, -0.132288)",
        "(0.209524, 1.363199, -0.128388)",
        "(0.210350, 1.363089, -0.120670)",
        "(0.211273, 1.363824, -0.113201)",
        "(0.212214, 1.365225, -0.105775)",
        "(0.213114, 1.367216, -0.098412)",
        "(0.213471, 1.368522, -0.094903)",
        "(0.214383, 1.371627, -0.088097)",
        "(0.215589, 1.375344, -0.081523)",
        "(0.216841, 1.379334, -0.075117)",
        "(0.217995, 1.383608, -0.069092)",
        "(0.218549, 1.385868, -0.066317)",
        "(0.219593, 1.390574, -0.061045)",
        "(0.220530, 1.395323, -0.056021)",
        "(0.221310, 1.400234, -0.051348)",
        "(0.222047, 1.405408, -0.047287)",
        "(0.222344, 1.408028, -0.045452)",
        "(0.222786, 1.413495, -0.042399)",
        "(0.223179, 1.419292, -0.040151)",
        "(0.223424, 1.425340, -0.038567)",
        "(0.223504, 1.431474, -0.037477)",
        "(0.223505, 1.434658, -0.037167)",
        "(0.223579, 1.441108, -0.036761)",
        "(0.223505, 1.447411, -0.036514)",
        "(0.223136, 1.453478, -0.036364)",
        "(0.222783, 1.459519, -0.036707)",
        "(0.222557, 1.462604, -0.037049)",
        "(0.222100, 1.468907, -0.037955)",
        "(0.221647, 1.474994, -0.038671)",
        "(0.221166, 1.480925, -0.039360)",
        "(0.220836, 1.486851, -0.040192)",
        "(0.220828, 1.489830, -0.040733)",
        "(0.220821, 1.495871, -0.041826)",
        "(0.220867, 1.501725, -0.042805)",
        "(0.221003, 1.507321, -0.043843)",
        "(0.221427, 1.512873, -0.045194)",
        "(0.221739, 1.515620, -0.046034)",
        "(0.222398, 1.520873, -0.047657)",
        "(0.222925, 1.525719, -0.049123)",
        "(0.223093, 1.529905, -0.050552)",
        "(0.223339, 1.533864, -0.052422)",
        "(0.223573, 1.535752, -0.053714)",
        "(0.223789, 1.539510, -0.056499)",
        "(0.223709, 1.542973, -0.059563)",
        "(0.223416, 1.546079, -0.062887)",
        "(0.223223, 1.548712, -0.066758)",
        "(0.223122, 1.549894, -0.068914)",
        "(0.222828, 1.552041, -0.073552)",
        "(0.222492, 1.553717, -0.078821)",
        "(0.221862, 1.555008, -0.084467)",
        "(0.220879, 1.555959, -0.090537)",
        "(0.220402, 1.556364, -0.093750)",
        "(0.219580, 1.556941, -0.100691)",
        "(0.218784, 1.557313, -0.108022)",
        "(0.217919, 1.557524, -0.115719)",
        "(0.217263, 1.557552, -0.123696)",
        "(0.217026, 1.557428, -0.127748)",
        "(0.216601, 1.556849, -0.135750)",
        "(0.216221, 1.555844, -0.143465)",
        "(0.215905, 1.554407, -0.150923)",
        "(0.215839, 1.552377, -0.158259)",
        "(0.215870, 1.551106, -0.161817)",
        "(0.215657, 1.548303, -0.168589)",
        "(0.215177, 1.544960, -0.174972)",
        "(0.214867, 1.540985, -0.180850)",
        "(0.214729, 1.536596, -0.186156)",
        "(0.214628, 1.534379, -0.188662)",
        "(0.214655, 1.529502, -0.193077)",
        "(0.215127, 1.523878, -0.196608)",
        "(0.215397, 1.517724, -0.199423)",
        "(0.215622, 1.511248, -0.201863)",
        "(0.215759, 1.507776, -0.202855)",
        "(0.216145, 1.500393, -0.204647)",
        "(0.216522, 1.492852, -0.206177)",
        "(0.216380, 1.485303, -0.207409)",
        "(0.215825, 1.477409, -0.208141)",
        "(0.215455, 1.473271, -0.208352)",
        "(0.214861, 1.464696, -0.208575)",
        "(0.214150, 1.456978, -0.208740)",
        "(0.213299, 1.449156, -0.208918)",
        "(0.212365, 1.441136, -0.209285)",
        "(0.212000, 1.437061, -0.209574)",
        "(0.211413, 1.429151, -0.209953)",
        "(0.210925, 1.421233, -0.209776)",
        "(0.210566, 1.413219, -0.209040)",
        "(0.210207, 1.405149, -0.207707)",
        "(0.209992, 1.401222, -0.206930)",
        "(0.209989, 1.393582, -0.204898)",
        "(0.210364, 1.386248, -0.202452)",
        "(0.210978, 1.378947, -0.199217)",
        "(0.211454, 1.371822, -0.195314)",
        "(0.211633, 1.368408, -0.193129)",
        "(0.212194, 1.361793, -0.188544)",
        "(0.212774, 1.355118, -0.183230)",
        "(0.212981, 1.348655, -0.177413)",
        "(0.213378, 1.342634, -0.171413)",
        "(0.213794, 1.339907, -0.168286)",
        "(0.214640, 1.334887, -0.161771)",
        "(0.215205, 1.330457, -0.154680)",
        "(0.215732, 1.326564, -0.146999)",
        "(0.216062, 1.323377, -0.138937)",
        "(0.216286, 1.322069, -0.134915)",
        "(0.216685, 1.320377, -0.126923)",
        "(0.217153, 1.319722, -0.118737)",
        "(0.217442, 1.319550, -0.110381)",
        "(0.217468, 1.320382, -0.102265)",
        "(0.217465, 1.321289, -0.098333)",
        "(0.217646, 1.323886, -0.090686)",
        "(0.217763, 1.327173, -0.083296)",
        "(0.217638, 1.330892, -0.076313)",
        "(0.217227, 1.335204, -0.069834)",
        "(0.216970, 1.337694, -0.066886)",
        "(0.216540, 1.342885, -0.061265)",
        "(0.215997, 1.348380, -0.056027)",
        "(0.215401, 1.354401, -0.051508)",
        "(0.214719, 1.360894, -0.047709)",
        "(0.214348, 1.364290, -0.046048)",
        "(0.213597, 1.371209, -0.042971)",
        "(0.213072, 1.378269, -0.040372)",
        "(0.212695, 1.385384, -0.038333)",
        "(0.212600, 1.388915, -0.037396)",
        "(0.212424, 1.395936, -0.035645)",
        "(0.212122, 1.402965, -0.034245)",
        "(0.211774, 1.410096, -0.033202)",
        "(0.211188, 1.417352, -0.032410)",
        "(0.210786, 1.424679, -0.031684)",
        "(0.210639, 1.428404, -0.031423)",
        "(0.210364, 1.436006, -0.030962)",
        "(0.210385, 1.443783, -0.030787)",
        "(0.210452, 1.451604, -0.030994)",
        "(0.210662, 1.459505, -0.031739)",
        "(0.210820, 1.463402, -0.032330)",
        "(0.211005, 1.471062, -0.033876)",
        "(0.211056, 1.478542, -0.035930)",
        "(0.211169, 1.485707, -0.038484)",
        "(0.211653, 1.492376, -0.041637)",
        "(0.211999, 1.495520, -0.043301)",
        "(0.212828, 1.501170, -0.046779)",
        "(0.213583, 1.506247, -0.050593)",
        "(0.214343, 1.510752, -0.054944)",
        "(0.215001, 1.514823, -0.059916)",
        "(0.215351, 1.516802, -0.062709)",
        "(0.216113, 1.520695, -0.068687)",
        "(0.216761, 1.524372, -0.075222)",
        "(0.217448, 1.527648, -0.082186)",
        "(0.218362, 1.530567, -0.089617)",
        "(0.218897, 1.531819, -0.093459)",
        "(0.220000, 1.533948, -0.101215)",
        "(0.220752, 1.535562, -0.109082)",
        "(0.221316, 1.536847, -0.117207)",
        "(0.221883, 1.537679, -0.125478)",
        "(0.222109, 1.537852, -0.129620)",
        "(0.222542, 1.537677, -0.137716)",
        "(0.222611, 1.536696, -0.145442)",
        "(0.222056, 1.535148, -0.152846)",
        "(0.221451, 1.533121, -0.160036)",
        "(0.221233, 1.531962, -0.163655)",
        "(0.220961, 1.529337, -0.170732)",
        "(0.220635, 1.526175, -0.177432)",
        "(0.220124, 1.522643, -0.183803)",
        "(0.219727, 1.518638, -0.190008)",
        "(0.219654, 1.516557, -0.193128)",
        "(0.219625, 1.512078, -0.199194)",
        "(0.219454, 1.507246, -0.205034)",
        "(0.219145, 1.502071, -0.210563)",
        "(0.218705, 1.496287, -0.215567)",
        "(0.218401, 1.493167, -0.217821)",
        "(0.217612, 1.486759, -0.222099)",
        "(0.216776, 1.480153, -0.225923)",
        "(0.215866, 1.473173, -0.229006)",
        "(0.214974, 1.465760, -0.230980)",
        "(0.214577, 1.461980, -0.231683)",
        "(0.213884, 1.454416, -0.232580)",
        "(0.213307, 1.447066, -0.232779)",
        "(0.212427, 1.439924, -0.232228)",
        "(0.211438, 1.432633, -0.230951)",
        "(0.210885, 1.428949, -0.229904)",
        "(0.209961, 1.421672, -0.227416)",
        "(0.209013, 1.414563, -0.224782)",
        "(0.208156, 1.407735, -0.221819)",
        "(0.207154, 1.401198, -0.218355)",
        "(0.206529, 1.397980, -0.216424)",
        "(0.205027, 1.391692, -0.212372)",
        "(0.203475, 1.385771, -0.207754)",
        "(0.202161, 1.380501, -0.202568)",
        "(0.200774, 1.376001, -0.196962)",
        "(0.200066, 1.374032, -0.193953)",
        "(0.198818, 1.370543, -0.187651)",
        "(0.197812, 1.367560, -0.180767)",
        "(0.196938, 1.364861, -0.173217)",
        "(0.196286, 1.362454, -0.165040)",
        "(0.195992, 1.361445, -0.160824)",
        "(0.195657, 1.359701, -0.152288)",
        "(0.195589, 1.358245, -0.143421)",
        "(0.195557, 1.356992, -0.134105)",
        "(0.195595, 1.356072, -0.124690)",
        "(0.195763, 1.355854, -0.120011)",
        "(0.196387, 1.355665, -0.110494)",
        "(0.197016, 1.355693, -0.100812)",
        "(0.197715, 1.356348, -0.091429)",
        "(0.198721, 1.357705, -0.082563)",
        "(0.199324, 1.358640, -0.078452)",
        "(0.200214, 1.360794, -0.071093)",
        "(0.200538, 1.363468, -0.064962)",
        "(0.200688, 1.366612, -0.059866)",
        "(0.200371, 1.369871, -0.055445)",
        "(0.199938, 1.371641, -0.053513)",
        "(0.198845, 1.375818, -0.050397)",
        "(0.197795, 1.380889, -0.047980)",
        "(0.196894, 1.386648, -0.045969)",
        "(0.196291, 1.393266, -0.044314)",
        "(0.196195, 1.396945, -0.043623)",
        "(0.196305, 1.404711, -0.042501)",
        "(0.196657, 1.412916, -0.041622)",
        "(0.196879, 1.420981, -0.040752)",
        "(0.197131, 1.429331, -0.039981)",
        "(0.197348, 1.433427, -0.039527)",
        "(0.197829, 1.441382, -0.038455)",
        "(0.198492, 1.449232, -0.037348)",
        "(0.199268, 1.456969, -0.036363)",
        "(0.200217, 1.464645, -0.035632)",
        "(0.200710, 1.468395, -0.035366)",
        "(0.201628, 1.475803, -0.035031)",
        "(0.202732, 1.483260, -0.035497)",
        "(0.203826, 1.490809, -0.037085)",
        "(0.204654, 1.498168, -0.039243)",
        "(0.204936, 1.501712, -0.040640)",
        "(0.205428, 1.508404, -0.043843)",
        "(0.205819, 1.514570, -0.047798)",
        "(0.206318, 1.520278, -0.052500)",
        "(0.206883, 1.525439, -0.057797)",
        "(0.207158, 1.527831, -0.060738)",
        "(0.207749, 1.532234, -0.067035)",
        "(0.208049, 1.536144, -0.073862)",
        "(0.208375, 1.539662, -0.081374)",
        "(0.208883, 1.542961, -0.089599)",
        "(0.209185, 1.544528, -0.093927)",
        "(0.209810, 1.547437, -0.102738)",
        "(0.210451, 1.549969, -0.111806)",
        "(0.211283, 1.552168, -0.121087)",
        "(0.212204, 1.554135, -0.130366)",
        "(0.212697, 1.555033, -0.135001)",
        "(0.213822, 1.556701, -0.144157)",
        "(0.214904, 1.557911, -0.152915)",
        "(0.215838, 1.558749, -0.161300)",
        "(0.216699, 1.559176, -0.169354)",
        "(0.217064, 1.559225, -0.173233)",
        "(0.217693, 1.559030, -0.180606)",
        "(0.218131, 1.558455, -0.187545)",
        "(0.218324, 1.557591, -0.194092)",
        "(0.218506, 1.556334, -0.200399)",
        "(0.218681, 1.555472, -0.203436)",
        "(0.218837, 1.553336, -0.209328)",
        "(0.218668, 1.550683, -0.214928)",
        "(0.218209, 1.547641, -0.220515)",
        "(0.217844, 1.544114, -0.225981)",
        "(0.217630, 1.542132, -0.228654)",
        "(0.217140, 1.537792, -0.233779)",
        "(0.216365, 1.532995, -0.238586)",
        "(0.215462, 1.527868, -0.243138)",
        "(0.214816, 1.522247, -0.247258)",
        "(0.214567, 1.519191, -0.249061)",
        "(0.213912, 1.512944, -0.252227)",
        "(0.213193, 1.506560, -0.254840)",
        "(0.212449, 1.499802, -0.256740)",
        "(0.212151, 1.496299, -0.257436)",
        "(0.211506, 1.489112, -0.258286)",
        "(0.210796, 1.481705, -0.258576)",
        "(0.209872, 1.474152, -0.258304)",
        "(0.208666, 1.466723, -0.257489)",
        "(0.207351, 1.459211, -0.255754)",
        "(0.206715, 1.455355, -0.254385)",
        "(0.205310, 1.447558, -0.251014)",
        "(0.203639, 1.439839, -0.247064)",
        "(0.201859, 1.432405, -0.242835)",
        "(0.200029, 1.425385, -0.238241)",
        "(0.199074, 1.421956, -0.235740)",
        "(0.196893, 1.415291, -0.230272)",
        "(0.194468, 1.408784, -0.224092)",
        "(0.192187, 1.402750, -0.217228)",
        "(0.190045, 1.397360, -0.209881)",
        "(0.189050, 1.394868, -0.206014)",
        "(0.187267, 1.390222, -0.197905)",
        "(0.185661, 1.385925, -0.189147)",
        "(0.184222, 1.382109, -0.179993)",
        "(0.183275, 1.378811, -0.170374)",
        "(0.182911, 1.377242, -0.165397)",
        "(0.182092, 1.374559, -0.155334)",
        "(0.181521, 1.372367, -0.145395)",
        "(0.181216, 1.371106, -0.135547)",
        "(0.181164, 1.370483, -0.125593)",
        "(0.181311, 1.370464, -0.120543)",
        "(0.181731, 1.370948, -0.110485)",
        "(0.182627, 1.372449, -0.100642)",
        "(0.183951, 1.374791, -0.091102)",
        "(0.185407, 1.377883, -0.081975)",
        "(0.186250, 1.379806, -0.077687)",
        "(0.188045, 1.384140, -0.069794)",
        "(0.189678, 1.389289, -0.062941)",
        "(0.191171, 1.395327, -0.056920)",
        "(0.192691, 1.402047, -0.051644)",
        "(0.193435, 1.405639, -0.049330)",
        "(0.195083, 1.413134, -0.045130)",
        "(0.196742, 1.421538, -0.041920)",
        "(0.198502, 1.430165, -0.039070)",
        "(0.200613, 1.438986, -0.036893)",
        "(0.201611, 1.443398, -0.035894)",
        "(0.203544, 1.452048, -0.034005)",
        "(0.205447, 1.460532, -0.032435)",
        "(0.207166, 1.468767, -0.031293)",
        "(0.208817, 1.476735, -0.030220)",
        "(0.209547, 1.480536, -0.029833)",
        "(0.210870, 1.488041, -0.029237)",
        "(0.212145, 1.495485, -0.029221)",
        "(0.213134, 1.502823, -0.029762)",
        "(0.213656, 1.510070, -0.031050)",
        "(0.213846, 1.513657, -0.031981)",
        "(0.214384, 1.520720, -0.034316)",
        "(0.214958, 1.527475, -0.037303)",
        "(0.215362, 1.533777, -0.040542)",
        "(0.215610, 1.539623, -0.044091)",
        "(0.215780, 1.542415, -0.046085)",
        "(0.216329, 1.547739, -0.050463)",
        "(0.217026, 1.552643, -0.055372)",
        "(0.217523, 1.557090, -0.060565)",
        "(0.217948, 1.561094, -0.066036)",
        "(0.218175, 1.562864, -0.068935)",
        "(0.218689, 1.566052, -0.075055)",
        "(0.219013, 1.568664, -0.081554)",
        "(0.218910, 1.570745, -0.088337)",
        "(0.218223, 1.572245, -0.095456)",
        "(0.217712, 1.572748, -0.099196)",
        "(0.216732, 1.573419, -0.107047)",
        "(0.216019, 1.573771, -0.115359)",
        "(0.215323, 1.573713, -0.123936)",
        "(0.214636, 1.573165, -0.132600)",
        "(0.214291, 1.572691, -0.136968)",
        "(0.213658, 1.571423, -0.145845)",
        "(0.213170, 1.569787, -0.155049)",
        "(0.213011, 1.568846, -0.159840)",
        "(0.212621, 1.566715, -0.169315)",
        "(0.212204, 1.564115, -0.178788)",
        "(0.211655, 1.561202, -0.188266)",
        "(0.211147, 1.558017, -0.197681)",
        "(0.210959, 1.554207, -0.206688)",
        "(0.210873, 1.549747, -0.215048)",
        "(0.210780, 1.547289, -0.218993)",
        "(0.210421, 1.542294, -0.226805)",
        "(0.210592, 1.536838, -0.234327)",
        "(0.211249, 1.530406, -0.241529)",
        "(0.211583, 1.523807, -0.247659)",
        "(0.211546, 1.520292, -0.250577)",
        "(0.211516, 1.512947, -0.256273)",
        "(0.211816, 1.505029, -0.261529)",
        "(0.212127, 1.496485, -0.265987)",
        "(0.212102, 1.487261, -0.269581)",
        "(0.212004, 1.482365, -0.271016)",
        "(0.211931, 1.472427, -0.273454)",
        "(0.211915, 1.462240, -0.275099)",
        "(0.211921, 1.451706, -0.276058)",
        "(0.211797, 1.441445, -0.276531)",
        "(0.211595, 1.436608, -0.276610)",
        "(0.211079, 1.427391, -0.276290)",
        "(0.210694, 1.418795, -0.275001)",
        "(0.210369, 1.410777, -0.272841)",
        "(0.210014, 1.403573, -0.269936)",
        "(0.209785, 1.400253, -0.268097)",
        "(0.209191, 1.393851, -0.263590)",
        "(0.208369, 1.387677, -0.258075)",
        "(0.207371, 1.381976, -0.251593)",
        "(0.206451, 1.376525, -0.244542)",
        "(0.205955, 1.373892, -0.240725)",
        "(0.204716, 1.368704, -0.232722)",
        "(0.203179, 1.363752, -0.224223)",
        "(0.201756, 1.359084, -0.215166)",
        "(0.200402, 1.354502, -0.205468)",
        "(0.199608, 1.352296, -0.200531)",
        "(0.198191, 1.348133, -0.190585)",
        "(0.197032, 1.344638, -0.180540)",
        "(0.196176, 1.341998, -0.170269)",
        "(0.195371, 1.339980, -0.159891)",
        "(0.195187, 1.339405, -0.154552)",
        "(0.195147, 1.338556, -0.143607)",
        "(0.195163, 1.338266, -0.132864)",
        "(0.195434, 1.338891, -0.122470)",
        "(0.196109, 1.340567, -0.112435)",
        "(0.196432, 1.341705, -0.107668)",
        "(0.197053, 1.344377, -0.098545)",
        "(0.197717, 1.348013, -0.090073)",
        "(0.198567, 1.352390, -0.081991)",
        "(0.199430, 1.357483, -0.074547)",
        "(0.199866, 1.360364, -0.071156)",
        "(0.200743, 1.366619, -0.064769)",
        "(0.201721, 1.373653, -0.058996)",
        "(0.202908, 1.381317, -0.053960)",
        "(0.204286, 1.389482, -0.049708)",
        "(0.205018, 1.393759, -0.047899)",
        "(0.206464, 1.402503, -0.044899)",
        "(0.207826, 1.411251, -0.042727)",
        "(0.209138, 1.419770, -0.041012)",
        "(0.210406, 1.428005, -0.039567)",
        "(0.210961, 1.432032, -0.038963)",
        "(0.212000, 1.439929, -0.037997)",
        "(0.212624, 1.447624, -0.037176)",
        "(0.213043, 1.455116, -0.036608)",
        "(0.213368, 1.462660, -0.036653)",
        "(0.213468, 1.466446, -0.036934)",
        "(0.213609, 1.474092, -0.037889)",
        "(0.213474, 1.481868, -0.039490)",
        "(0.213366, 1.489841, -0.041944)",
        "(0.213720, 1.497938, -0.045309)",
        "(0.213992, 1.501906, -0.047233)",
        "(0.214478, 1.509642, -0.051254)",
        "(0.214756, 1.516931, -0.055600)",
        "(0.215031, 1.523839, -0.060489)",
        "(0.215908, 1.530210, -0.066416)",
        "(0.216281, 1.533329, -0.069406)",
        "(0.216945, 1.539108, -0.075854)",
        "(0.217415, 1.544282, -0.082708)",
        "(0.218047, 1.548927, -0.089998)",
        "(0.218402, 1.550917, -0.093873)",
        "(0.218980, 1.554530, -0.101740)",
        "(0.219362, 1.557478, -0.109877)",
        "(0.219671, 1.559735, -0.118272)",
        "(0.220130, 1.561375, -0.126887)",
        "(0.220520, 1.562541, -0.135601)",
        "(0.220516, 1.562966, -0.140009)",
        "(0.220609, 1.563608, -0.149006)",
        "(0.221151, 1.563901, -0.158208)",
        "(0.221925, 1.563723, -0.167368)",
        "(0.222543, 1.563208, -0.176353)",
        "(0.222794, 1.562878, -0.180803)",
        "(0.223412, 1.561890, -0.189615)",
        "(0.224213, 1.560555, -0.198241)",
        "(0.225067, 1.558644, -0.206527)",
        "(0.225706, 1.556438, -0.214626)",
        "(0.226056, 1.555063, -0.218554)",
        "(0.226957, 1.551916, -0.226268)",
        "(0.227728, 1.548044, -0.233754)",
        "(0.228269, 1.543802, -0.241216)",
        "(0.228792, 1.539200, -0.248492)",
        "(0.228987, 1.536721, -0.252038)",
        "(0.229526, 1.531295, -0.258755)",
        "(0.230105, 1.525464, -0.264938)",
        "(0.230627, 1.519374, -0.270512)",
        "(0.231141, 1.513060, -0.275518)",
        "(0.231331, 1.509662, -0.277622)",
        "(0.231735, 1.502668, -0.281315)",
        "(0.231908, 1.495642, -0.284392)",
        "(0.231889, 1.488472, -0.286831)",
        "(0.231644, 1.480894, -0.288284)",
        "(0.231415, 1.476969, -0.288614)",
        "(0.230684, 1.468984, -0.288793)",
        "(0.229286, 1.460729, -0.288209)",
        "(0.227842, 1.452461, -0.287120)",
        "(0.226298, 1.444167, -0.285294)",
        "(0.225521, 1.440033, -0.284041)",
        "(0.223866, 1.431916, -0.281211)",
        "(0.222266, 1.423964, -0.277967)",
        "(0.220774, 1.416141, -0.274121)",
        "(0.219149, 1.408357, -0.269465)",
        "(0.218261, 1.404493, -0.266708)",
        "(0.216413, 1.396750, -0.260682)",
        "(0.214574, 1.389072, -0.254143)",
        "(0.213015, 1.381560, -0.247145)",
        "(0.211793, 1.374077, -0.239440)",
        "(0.211392, 1.370342, -0.235210)",
        "(0.210829, 1.363003, -0.226222)",
        "(0.210288, 1.355734, -0.216491)",
        "(0.209821, 1.348913, -0.206375)",
        "(0.209533, 1.342836, -0.196121)",
        "(0.209437, 1.340151, -0.190990)",
        "(0.209533, 1.335391, -0.180581)",
        "(0.209924, 1.331634, -0.170067)",
        "(0.210694, 1.328973, -0.159632)",
        "(0.211406, 1.327475, -0.149359)",
        "(0.211833, 1.327188, -0.144282)",
        "(0.212881, 1.327156, -0.134064)",
        "(0.214052, 1.327784, -0.123881)",
        "(0.215034, 1.329186, -0.114397)",
        "(0.216193, 1.331656, -0.105709)",
        "(0.216842, 1.333333, -0.101671)",
        "(0.218236, 1.337206, -0.093974)",
        "(0.219529, 1.341483, -0.086717)",
        "(0.220522, 1.345922, -0.079868)",
        "(0.221355, 1.350965, -0.073585)",
        "(0.221778, 1.353650, -0.070997)",
        "(0.222549, 1.359572, -0.066116)",
        "(0.223091, 1.365948, -0.061740)",
        "(0.223453, 1.372832, -0.057955)",
        "(0.223802, 1.380191, -0.054677)",
        "(0.224000, 1.384055, -0.053184)",
        "(0.224381, 1.391884, -0.050570)",
        "(0.224722, 1.399878, -0.048482)",
        "(0.224804, 1.403916, -0.047642)",
        "(0.224836, 1.411884, -0.045950)",
        "(0.224863, 1.419910, -0.044668)",
        "(0.224913, 1.427914, -0.043750)",
        "(0.224887, 1.435877, -0.043111)",
        "(0.224947, 1.443828, -0.042903)",
        "(0.225116, 1.451708, -0.043367)",
        "(0.225105, 1.455608, -0.043924)",
        "(0.224938, 1.463374, -0.045512)",
        "(0.224613, 1.470991, -0.047753)",
        "(0.224170, 1.478388, -0.050550)",
        "(0.223813, 1.485585, -0.053802)",
        "(0.223738, 1.489141, -0.055636)",
        "(0.223619, 1.496156, -0.059641)",
        "(0.223672, 1.503028, -0.064206)",
        "(0.223888, 1.509509, -0.069199)",
        "(0.224095, 1.515472, -0.074668)",
        "(0.224178, 1.518278, -0.077641)",
        "(0.224385, 1.523565, -0.083912)",
        "(0.224551, 1.528183, -0.090496)",
        "(0.224634, 1.532153, -0.097454)",
        "(0.224664, 1.535545, -0.104886)",
        "(0.224712, 1.537051, -0.108819)",
        "(0.224701, 1.539811, -0.116967)",
        "(0.224641, 1.542020, -0.125398)",
        "(0.224661, 1.543714, -0.134041)",
        "(0.224888, 1.545023, -0.142913)",
        "(0.225088, 1.545501, -0.147421)",
        "(0.225488, 1.546171, -0.156335)",
        "(0.226190, 1.546266, -0.165141)",
        "(0.227336, 1.545826, -0.173994)",
        "(0.227897, 1.545483, -0.178407)",
        "(0.228832, 1.544415, -0.187183)",
        "(0.229162, 1.542837, -0.195774)",
        "(0.229130, 1.540769, -0.204284)",
        "(0.229467, 1.538109, -0.212734)",
        "(0.229663, 1.536531, -0.216863)",
        "(0.229554, 1.533068, -0.224949)",
        "(0.228859, 1.529222, -0.232945)",
        "(0.228064, 1.524747, -0.240762)",
        "(0.227494, 1.519565, -0.248375)",
        "(0.227045, 1.513924, -0.255799)",
        "(0.226946, 1.510910, -0.259266)",
        "(0.226792, 1.504571, -0.265789)",
        "(0.226564, 1.497644, -0.271618)",
        "(0.226319, 1.490309, -0.276721)",
        "(0.226192, 1.482741, -0.280926)",
        "(0.226184, 1.478904, -0.282570)",
        "(0.226240, 1.471123, -0.285072)",
        "(0.226121, 1.463157, -0.286531)",
        "(0.225826, 1.455157, -0.287131)",
        "(0.225439, 1.447312, -0.286905)",
        "(0.225153, 1.443420, -0.286358)",
        "(0.224647, 1.435678, -0.284431)",
        "(0.224151, 1.427897, -0.281288)",
        "(0.223467, 1.420262, -0.277289)",
        "(0.222608, 1.412840, -0.272578)",
        "(0.222104, 1.409180, -0.269883)",
        "(0.221030, 1.401715, -0.263766)",
        "(0.219557, 1.394316, -0.256930)",
        "(0.218083, 1.387117, -0.249757)",
        "(0.216718, 1.380195, -0.242230)",
        "(0.215967, 1.376891, -0.238245)",
        "(0.214265, 1.370175, -0.229778)",
        "(0.212241, 1.363291, -0.220525)",
        "(0.210281, 1.356636, -0.210602)",
        "(0.208537, 1.350600, -0.200213)",
        "(0.207696, 1.347858, -0.194861)",
        "(0.206302, 1.342685, -0.183874)",
        "(0.205477, 1.338347, -0.172536)",
        "(0.205080, 1.334686, -0.161384)",
        "(0.204627, 1.331648, -0.150383)",
        "(0.204194, 1.330257, -0.144975)",
        "(0.203366, 1.327712, -0.134378)",
        "(0.202504, 1.326109, -0.124241)",
        "(0.201739, 1.325778, -0.114507)",
        "(0.201475, 1.326820, -0.105099)",
        "(0.201420, 1.327848, -0.100632)",
        "(0.201444, 1.330599, -0.092118)",
        "(0.201788, 1.334518, -0.084232)",
        "(0.202349, 1.338829, -0.076558)",
        "(0.202701, 1.341303, -0.072910)",
        "(0.203358, 1.346424, -0.065820)",
        "(0.204242, 1.351974, -0.059314)",
        "(0.205064, 1.357828, -0.053414)",
        "(0.205693, 1.364055, -0.048261)",
        "(0.206327, 1.370649, -0.043763)",
        "(0.206647, 1.374117, -0.041837)",
        "(0.207327, 1.381334, -0.038442)",
        "(0.208054, 1.388906, -0.035726)",
        "(0.208612, 1.396751, -0.033627)",
        "(0.208867, 1.404765, -0.032236)",
        "(0.208931, 1.408821, -0.031676)",
        "(0.209211, 1.416999, -0.030699)",
        "(0.209514, 1.425286, -0.029970)",
        "(0.210048, 1.433826, -0.029650)",
        "(0.210632, 1.442267, -0.029423)",
        "(0.210760, 1.446352, -0.029270)",
        "(0.210894, 1.454491, -0.029138)",
        "(0.210847, 1.462632, -0.029418)",
        "(0.210625, 1.470729, -0.030037)",
        "(0.210475, 1.479035, -0.031278)",
        "(0.210314, 1.483270, -0.032212)",
        "(0.210078, 1.491804, -0.034557)",
        "(0.209914, 1.500163, -0.037350)",
        "(0.209549, 1.508213, -0.040433)",
        "(0.209354, 1.515859, -0.043890)",
        "(0.209573, 1.519564, -0.045902)",
        "(0.210198, 1.526776, -0.050222)",
        "(0.210632, 1.533545, -0.054721)",
        "(0.210921, 1.539899, -0.059547)",
        "(0.211391, 1.545800, -0.064931)",
        "(0.211819, 1.548536, -0.067906)",
        "(0.212689, 1.553614, -0.074065)",
        "(0.213415, 1.557979, -0.080439)",
        "(0.213996, 1.561677, -0.087087)",
        "(0.214645, 1.564721, -0.094191)",
        "(0.215075, 1.565983, -0.098002)",
        "(0.216002, 1.568123, -0.105847)",
        "(0.216893, 1.569575, -0.113924)",
        "(0.217657, 1.570331, -0.122203)",
        "(0.218282, 1.570676, -0.130807)",
        "(0.218611, 1.570640, -0.135192)",
        "(0.219172, 1.570319, -0.143952)",
        "(0.219614, 1.569562, -0.152825)",
        "(0.220214, 1.568208, -0.161893)",
        "(0.220716, 1.566292, -0.171338)",
        "(0.220836, 1.565178, -0.175739)",
        "(0.221124, 1.562430, -0.184866)",
        "(0.221568, 1.558937, -0.194613)",
        "(0.221935, 1.554966, -0.204590)",
        "(0.222085, 1.550367, -0.214667)",
        "(0.222174, 1.547767, -0.219643)",
        "(0.222431, 1.542151, -0.229255)",
        "(0.222421, 1.535841, -0.238351)",
        "(0.222167, 1.529254, -0.247082)",
        "(0.221852, 1.522335, -0.255401)",
        "(0.221654, 1.518649, -0.259320)",
        "(0.221296, 1.511111, -0.266715)",
        "(0.221018, 1.503373, -0.273305)",
        "(0.220692, 1.495341, -0.278962)",
        "(0.220313, 1.487070, -0.283479)",
        "(0.220120, 1.482763, -0.285184)",
        "(0.219946, 1.473987, -0.287711)",
        "(0.219907, 1.465036, -0.289115)",
        "(0.219652, 1.456053, -0.289501)",
        "(0.219182, 1.447092, -0.288882)",
        "(0.219006, 1.442570, -0.288091)",
        "(0.218678, 1.433531, -0.285867)",
        "(0.218155, 1.424725, -0.282877)",
        "(0.217779, 1.416098, -0.279054)",
        "(0.217435, 1.407337, -0.274248)",
        "(0.217187, 1.402854, -0.271504)",
        "(0.216744, 1.394041, -0.265864)",
        "(0.216260, 1.385612, -0.259818)",
        "(0.215488, 1.377262, -0.253178)",
        "(0.214595, 1.368980, -0.245912)",
        "(0.214174, 1.364987, -0.242153)",
        "(0.213525, 1.357406, -0.234658)",
        "(0.213474, 1.350552, -0.226944)",
        "(0.213531, 1.344064, -0.218985)",
        "(0.213503, 1.340956, -0.214933)",
        "(0.213399, 1.334995, -0.206615)",
        "(0.213479, 1.329490, -0.198028)",
        "(0.213672, 1.324646, -0.189421)",
        "(0.213768, 1.320508, -0.181040)",
        "(0.213840, 1.318778, -0.176910)",
        "(0.214096, 1.315926, -0.168644)",
        "(0.214138, 1.313795, -0.160428)",
        "(0.213975, 1.312554, -0.152314)",
        "(0.214039, 1.312422, -0.144161)",
        "(0.214350, 1.313057, -0.135620)",
        "(0.214601, 1.313583, -0.131176)",
        "(0.214950, 1.314995, -0.122418)",
        "(0.215196, 1.317218, -0.114083)",
        "(0.215321, 1.320158, -0.106005)",
        "(0.215363, 1.323659, -0.098010)",
        "(0.215324, 1.325649, -0.094128)",
        "(0.215264, 1.330035, -0.086623)",
        "(0.215438, 1.335079, -0.079379)",
        "(0.215676, 1.340683, -0.072528)",
        "(0.215890, 1.346879, -0.066241)",
        "(0.215967, 1.350266, -0.063416)",
        "(0.215918, 1.357315, -0.058072)",
        "(0.215783, 1.364739, -0.053164)",
        "(0.215593, 1.372697, -0.048986)",
        "(0.215400, 1.381140, -0.045474)",
        "(0.215294, 1.385494, -0.043979)",
        "(0.214946, 1.394292, -0.041466)",
        "(0.214397, 1.403362, -0.039704)",
        "(0.213634, 1.412547, -0.038412)",
        "(0.212689, 1.421713, -0.037419)",
        "(0.212286, 1.426319, -0.037128)",
        "(0.211745, 1.435439, -0.036894)",
        "(0.211288, 1.444279, -0.036928)",
        "(0.210735, 1.452751, -0.037058)",
        "(0.210313, 1.460936, -0.037500)",
        "(0.210324, 1.464947, -0.037956)",
        "(0.210926, 1.472905, -0.039690)",
        "(0.211552, 1.480952, -0.042083)",
        "(0.212172, 1.488921, -0.044926)",
        "(0.212530, 1.496707, -0.048319)",
        "(0.212588, 1.500488, -0.050099)",
        "(0.212736, 1.507954, -0.053986)",
        "(0.212957, 1.515373, -0.058442)",
        "(0.213228, 1.522682, -0.063364)",
        "(0.213600, 1.529835, -0.068849)",
        "(0.213870, 1.533302, -0.071825)",
        "(0.214504, 1.540006, -0.078026)",
        "(0.215145, 1.546248, -0.084529)",
        "(0.215627, 1.551898, -0.091232)",
        "(0.215978, 1.557006, -0.098283)",
        "(0.216183, 1.559342, -0.102003)",
        "(0.216531, 1.563686, -0.109606)",
        "(0.216756, 1.567185, -0.117518)",
        "(0.216734, 1.570144, -0.125657)",
        "(0.216694, 1.572331, -0.134181)",
        "(0.216705, 1.573163, -0.138526)",
        "(0.216773, 1.574370, -0.147390)",
        "(0.216873, 1.574959, -0.156557)",
        "(0.217142, 1.575000, -0.165816)",
        "(0.217394, 1.574466, -0.174953)",
        "(0.217581, 1.573749, -0.179379)",
        "(0.218050, 1.571900, -0.187847)",
        "(0.218333, 1.569384, -0.195890)",
        "(0.218652, 1.566331, -0.203626)",
        "(0.219265, 1.562532, -0.211009)",
        "(0.219511, 1.560393, -0.214526)",
        "(0.219766, 1.555579, -0.221135)",
        "(0.219883, 1.549995, -0.227405)",
        "(0.220092, 1.543791, -0.233431)",
        "(0.220456, 1.537039, -0.238893)",
        "(0.220591, 1.533443, -0.241372)",
        "(0.220771, 1.526083, -0.246009)",
        "(0.220863, 1.518352, -0.250004)",
        "(0.221083, 1.510470, -0.253437)",
        "(0.221726, 1.502276, -0.256128)",
        "(0.222113, 1.498159, -0.257130)",
        "(0.222648, 1.489923, -0.258511)",
        "(0.222841, 1.481530, -0.259053)",
        "(0.223116, 1.472747, -0.258730)",
        "(0.223481, 1.463664, -0.257502)",
        "(0.223637, 1.459090, -0.256590)",
        "(0.223675, 1.449877, -0.254280)",
        "(0.223102, 1.440319, -0.251225)",
        "(0.221988, 1.430303, -0.247564)",
        "(0.220616, 1.420112, -0.243550)",
        "(0.219971, 1.415070, -0.241446)",
        "(0.218753, 1.405155, -0.237119)",
        "(0.217611, 1.395385, -0.232484)",
        "(0.216586, 1.385702, -0.227259)",
        "(0.215592, 1.376428, -0.221748)",
        "(0.215356, 1.372108, -0.218941)",
        "(0.215131, 1.363823, -0.213136)",
        "(0.214784, 1.355876, -0.206540)",
        "(0.214289, 1.348418, -0.199336)",
        "(0.214027, 1.341542, -0.191500)",
        "(0.214016, 1.338382, -0.187338)",
        "(0.214086, 1.332465, -0.178772)",
        "(0.214262, 1.327411, -0.170040)",
        "(0.214705, 1.323266, -0.160962)",
        "(0.215169, 1.319832, -0.151603)",
        "(0.215399, 1.318580, -0.146739)",
        "(0.215950, 1.317013, -0.138141)",
        "(0.216405, 1.316389, -0.129724)",
        "(0.216831, 1.316314, -0.121075)",
        "(0.216967, 1.316609, -0.116805)",
        "(0.217207, 1.317946, -0.108593)",
        "(0.217399, 1.320175, -0.100651)",
        "(0.217644, 1.323005, -0.092751)",
        "(0.217724, 1.326373, -0.085090)",
        "(0.217633, 1.330435, -0.077990)",
        "(0.217503, 1.332782, -0.074721)",
        "(0.217159, 1.337753, -0.068528)",
        "(0.216674, 1.343225, -0.062989)",
        "(0.216036, 1.349375, -0.058250)",
        "(0.215261, 1.356043, -0.054148)",
        "(0.214862, 1.359657, -0.052414)",
        "(0.214002, 1.367329, -0.049467)",
        "(0.212972, 1.375460, -0.047180)",
        "(0.211990, 1.383801, -0.045322)",
        "(0.211557, 1.388000, -0.044519)",
        "(0.210762, 1.396364, -0.043144)",
        "(0.210009, 1.404757, -0.042266)",
        "(0.209123, 1.413222, -0.041885)",
        "(0.208129, 1.421786, -0.041925)",
        "(0.206898, 1.430131, -0.042118)",
        "(0.206241, 1.434255, -0.042309)",
        "(0.205134, 1.442502, -0.042911)",
        "(0.204013, 1.450618, -0.043677)",
        "(0.202832, 1.458630, -0.044726)",
        "(0.202306, 1.462681, -0.045476)",
        "(0.201370, 1.470788, -0.047345)",
        "(0.200597, 1.478735, -0.049661)",
        "(0.199891, 1.486501, -0.052346)",
        "(0.199368, 1.494022, -0.055454)",
        "(0.198914, 1.501292, -0.058916)",
        "(0.198850, 1.504839, -0.060784)",
        "(0.199076, 1.511668, -0.064696)",
        "(0.199250, 1.518051, -0.068795)",
        "(0.199540, 1.523967, -0.073271)",
        "(0.199708, 1.526798, -0.075710)",
        "(0.200064, 1.532215, -0.080860)",
        "(0.200350, 1.537171, -0.086335)",
        "(0.200441, 1.541473, -0.092096)",
        "(0.200105, 1.544887, -0.098041)",
        "(0.199927, 1.546198, -0.101174)",
        "(0.200116, 1.548488, -0.107981)",
        "(0.200479, 1.550409, -0.115470)",
        "(0.200757, 1.552037, -0.123357)",
        "(0.201261, 1.553310, -0.131506)",
        "(0.201586, 1.553793, -0.135683)",
        "(0.202495, 1.554566, -0.144172)",
        "(0.203510, 1.555159, -0.152808)",
        "(0.204591, 1.555553, -0.161539)",
        "(0.205766, 1.555612, -0.170212)",
        "(0.206884, 1.555156, -0.178783)",
        "(0.207355, 1.554825, -0.183096)",
        "(0.208410, 1.554129, -0.191853)",
        "(0.209710, 1.553154, -0.200606)",
        "(0.211055, 1.551644, -0.209095)",
        "(0.212203, 1.549745, -0.217317)",
        "(0.212737, 1.548628, -0.221333)",
        "(0.214027, 1.546009, -0.229150)",
        "(0.215674, 1.542672, -0.236514)",
        "(0.217396, 1.538701, -0.243325)",
        "(0.218177, 1.536559, -0.246603)",
        "(0.219849, 1.531755, -0.252795)",
        "(0.221722, 1.526450, -0.258723)",
        "(0.223939, 1.520586, -0.264343)",
        "(0.226366, 1.514478, -0.269414)",
        "(0.228316, 1.508118, -0.273972)",
        "(0.229078, 1.504777, -0.275959)",
        "(0.230675, 1.497629, -0.279090)",
        "(0.232072, 1.490229, -0.281250)",
        "(0.233414, 1.482315, -0.282279)",
        "(0.234347, 1.473892, -0.282539)",
        "(0.234691, 1.469579, -0.282417)",
        "(0.235392, 1.460622, -0.281608)",
        "(0.235890, 1.451101, -0.279999)",
        "(0.236289, 1.441094, -0.277630)",
        "(0.236526, 1.430941, -0.274961)",
        "(0.236745, 1.425906, -0.273572)",
        "(0.237114, 1.415984, -0.270579)",
        "(0.237380, 1.406046, -0.267156)",
        "(0.237193, 1.396014, -0.263109)",
        "(0.237100, 1.386323, -0.258886)",
        "(0.237094, 1.381824, -0.256690)",
        "(0.236947, 1.373307, -0.252175)",
        "(0.236447, 1.365075, -0.246964)",
        "(0.235573, 1.357382, -0.241319)",
        "(0.235032, 1.350632, -0.235277)",
        "(0.234824, 1.347604, -0.231969)",
        "(0.234347, 1.341846, -0.224579)",
        "(0.233753, 1.336442, -0.216021)",
        "(0.232997, 1.331469, -0.206740)",
        "(0.232212, 1.327269, -0.197164)",
        "(0.231792, 1.325523, -0.192245)",
        "(0.230877, 1.322439, -0.182101)",
        "(0.229825, 1.320140, -0.171287)",
        "(0.228734, 1.318430, -0.160394)",
        "(0.227680, 1.318106, -0.149570)",
        "(0.227220, 1.318372, -0.144140)",
        "(0.226553, 1.319546, -0.133119)",
        "(0.226036, 1.321311, -0.121986)",
        "(0.225645, 1.324057, -0.111234)",
        "(0.225285, 1.327412, -0.100953)",
        "(0.225175, 1.329502, -0.096033)",
        "(0.225099, 1.333926, -0.086407)",
        "(0.224978, 1.338605, -0.077326)",
        "(0.225038, 1.343506, -0.069029)",
        "(0.225105, 1.348759, -0.061562)",
        "(0.225129, 1.351552, -0.058178)",
        "(0.225135, 1.357426, -0.052065)",
        "(0.225017, 1.363694, -0.046898)",
        "(0.224939, 1.370162, -0.042592)",
        "(0.224745, 1.376725, -0.039020)",
        "(0.224576, 1.380024, -0.037492)",
        "(0.224196, 1.386842, -0.034894)",
        "(0.223901, 1.393971, -0.032957)",
        "(0.223500, 1.401230, -0.031404)",
        "(0.222718, 1.408719, -0.030298)",
        "(0.222222, 1.412601, -0.029952)",
        "(0.221107, 1.420519, -0.029433)",
        "(0.220029, 1.428559, -0.029161)",
        "(0.219150, 1.436724, -0.029213)",
        "(0.218292, 1.445115, -0.029685)",
        "(0.217932, 1.449470, -0.030069)",
        "(0.217273, 1.458272, -0.030993)",
        "(0.216473, 1.466983, -0.032038)",
        "(0.215575, 1.475635, -0.033333)",
        "(0.214806, 1.484307, -0.035292)",
        "(0.214577, 1.488760, -0.036605)",
        "(0.214312, 1.497671, -0.039594)",
        "(0.213961, 1.506426, -0.042992)",
        "(0.213825, 1.515082, -0.046969)",
        "(0.214069, 1.523473, -0.051583)",
        "(0.214210, 1.527510, -0.054121)",
        "(0.214545, 1.535436, -0.059703)",
        "(0.214839, 1.542347, -0.065275)",
        "(0.214889, 1.548535, -0.071043)",
        "(0.214903, 1.553993, -0.077174)",
        "(0.215005, 1.556375, -0.080413)",
        "(0.215091, 1.560592, -0.087102)",
        "(0.214920, 1.563939, -0.094090)",
        "(0.214592, 1.566501, -0.101476)",
        "(0.214436, 1.568247, -0.109245)",
        "(0.214371, 1.568771, -0.113265)",
        "(0.214128, 1.569444, -0.121518)",
        "(0.213866, 1.569473, -0.130111)",
        "(0.213588, 1.568882, -0.138869)",
        "(0.213359, 1.567697, -0.147678)",
        "(0.213236, 1.566817, -0.152096)",
        "(0.212931, 1.564714, -0.160991)",
        "(0.212721, 1.562050, -0.169885)",
        "(0.212330, 1.558908, -0.178578)",
        "(0.211868, 1.555306, -0.186950)",
        "(0.211665, 1.553386, -0.191039)",
        "(0.211329, 1.549154, -0.198944)",
        "(0.211127, 1.544398, -0.206336)",
        "(0.210896, 1.539142, -0.213184)",
        "(0.210879, 1.536246, -0.216399)",
        "(0.211216, 1.530159, -0.222518)",
        "(0.211663, 1.523444, -0.227992)",
        "(0.211695, 1.516063, -0.233002)",
        "(0.211653, 1.508109, -0.237558)",
        "(0.211559, 1.499566, -0.241348)",
        "(0.211384, 1.495038, -0.242856)",
        "(0.210943, 1.485669, -0.245350)",
        "(0.210529, 1.476176, -0.247505)",
        "(0.210262, 1.466642, -0.249001)",
        "(0.209977, 1.457163, -0.249796)",
        "(0.209848, 1.452312, -0.249705)",
        "(0.209687, 1.442664, -0.248737)",
        "(0.209429, 1.433360, -0.246803)",
        "(0.209159, 1.424443, -0.243962)",
        "(0.209059, 1.420049, -0.242317)",
        "(0.208883, 1.411571, -0.238266)",
        "(0.208490, 1.403450, -0.233540)",
        "(0.208143, 1.395657, -0.228199)",
        "(0.208069, 1.388162, -0.222343)",
        "(0.208086, 1.381098, -0.216168)",
        "(0.208150, 1.377838, -0.212952)",
        "(0.208406, 1.371832, -0.206264)",
        "(0.208628, 1.365927, -0.199002)",
        "(0.208504, 1.360025, -0.191438)",
        "(0.208688, 1.354797, -0.183944)",
        "(0.208872, 1.352495, -0.180229)",
        "(0.209320, 1.347994, -0.172458)",
        "(0.209715, 1.343586, -0.164170)",
        "(0.210167, 1.339509, -0.155680)",
        "(0.210934, 1.335771, -0.146969)",
        "(0.211344, 1.334048, -0.142482)",
        "(0.212121, 1.330858, -0.133457)",
        "(0.213077, 1.328313, -0.124676)",
        "(0.214087, 1.326315, -0.116189)",
        "(0.215205, 1.324867, -0.107980)",
        "(0.215740, 1.324419, -0.104042)",
        "(0.216808, 1.324037, -0.096502)",
        "(0.217879, 1.324445, -0.089390)",
        "(0.218813, 1.325531, -0.082723)",
        "(0.219222, 1.326185, -0.079458)",
        "(0.219924, 1.327964, -0.073298)",
        "(0.220478, 1.330419, -0.067707)",
        "(0.220961, 1.333453, -0.062584)",
        "(0.221218, 1.336979, -0.057765)",
        "(0.221347, 1.338895, -0.055509)",
        "(0.221574, 1.343004, -0.051349)",
        "(0.221626, 1.347615, -0.047772)",
        "(0.221647, 1.352684, -0.044566)",
        "(0.221709, 1.358006, -0.041578)",
        "(0.221838, 1.363555, -0.038914)",
        "(0.221951, 1.366521, -0.037759)",
        "(0.222231, 1.372702, -0.035805)",
        "(0.222500, 1.379136, -0.034192)",
        "(0.222676, 1.385538, -0.032765)",
        "(0.222712, 1.392419, -0.031952)",
        "(0.222660, 1.395996, -0.031692)",
        "(0.222391, 1.403344, -0.031404)",
        "(0.221877, 1.410759, -0.031156)",
        "(0.221385, 1.418298, -0.031062)",
        "(0.221264, 1.422125, -0.031148)",
        "(0.220992, 1.429762, -0.031383)",
        "(0.220659, 1.437366, -0.031649)",
        "(0.220344, 1.444918, -0.032022)",
        "(0.220172, 1.452307, -0.032474)",
        "(0.219975, 1.459531, -0.032937)",
        "(0.219828, 1.463116, -0.033187)",
        "(0.219554, 1.470147, -0.034005)",
        "(0.219621, 1.477153, -0.035282)",
        "(0.219711, 1.483965, -0.037051)",
        "(0.219718, 1.490490, -0.039207)",
        "(0.219711, 1.493698, -0.040410)",
        "(0.219852, 1.500058, -0.043396)",
        "(0.220290, 1.506287, -0.047351)",
        "(0.220764, 1.512229, -0.051750)",
        "(0.221039, 1.517595, -0.056594)",
        "(0.221087, 1.520071, -0.059120)",
        "(0.220993, 1.524654, -0.064502)",
        "(0.221001, 1.528817, -0.070422)",
        "(0.221088, 1.532322, -0.076946)",
        "(0.221045, 1.535362, -0.083814)",
        "(0.220998, 1.536704, -0.087362)",
        "(0.220818, 1.538945, -0.094756)",
        "(0.220848, 1.540645, -0.102512)",
        "(0.221004, 1.541813, -0.110629)",
        "(0.221100, 1.542165, -0.114813)",
        "(0.221017, 1.542631, -0.123283)",
        "(0.220817, 1.542739, -0.131935)",
        "(0.220567, 1.542561, -0.140695)",
        "(0.220541, 1.542115, -0.149495)",
        "(0.220804, 1.541262, -0.158163)",
        "(0.220994, 1.540647, -0.162384)",
        "(0.221231, 1.538848, -0.170583)",
        "(0.221154, 1.536733, -0.178481)",
        "(0.221346, 1.534383, -0.186247)",
        "(0.221525, 1.533112, -0.190055)",
        "(0.221907, 1.530184, -0.197253)",
        "(0.222139, 1.526642, -0.203738)",
        "(0.222338, 1.522768, -0.209815)",
        "(0.222720, 1.518645, -0.215568)",
        "(0.223274, 1.514137, -0.221056)",
        "(0.223608, 1.511527, -0.223500)",
        "(0.224174, 1.505774, -0.227747)",
        "(0.224433, 1.499289, -0.231367)",
        "(0.224637, 1.492295, -0.234867)",
        "(0.224786, 1.488617, -0.236570)",
        "(0.225061, 1.480723, -0.239730)",
        "(0.224971, 1.472345, -0.242421)",
        "(0.224543, 1.463543, -0.244669)",
        "(0.224204, 1.454581, -0.246672)",
        "(0.224039, 1.445745, -0.248427)",
        "(0.224034, 1.441422, -0.249176)",
        "(0.224401, 1.433047, -0.250237)",
        "(0.224967, 1.425213, -0.251011)",
        "(0.225359, 1.417508, -0.251898)",
        "(0.226253, 1.410058, -0.252917)",
        "(0.226963, 1.406543, -0.253524)",
        "(0.228436, 1.399665, -0.254926)",
        "(0.229721, 1.393008, -0.256769)",
        "(0.231022, 1.386529, -0.258873)",
        "(0.232515, 1.380188, -0.261190)",
        "(0.233306, 1.377026, -0.262417)",
        "(0.235105, 1.370667, -0.264835)",
        "(0.236811, 1.364281, -0.266919)",
        "(0.238434, 1.357733, -0.268201)",
        "(0.240187, 1.351135, -0.268394)",
        "(0.240981, 1.347793, -0.268013)",
        "(0.242323, 1.341162, -0.266444)",
        "(0.243399, 1.334744, -0.263617)",
        "(0.244113, 1.328582, -0.259402)",
        "(0.244361, 1.325696, -0.256678)",
        "(0.244617, 1.320150, -0.250376)",
        "(0.244372, 1.315167, -0.242879)",
        "(0.243772, 1.310804, -0.234381)",
        "(0.242938, 1.307179, -0.225120)",
        "(0.241863, 1.304139, -0.215105)",
        "(0.241248, 1.302936, -0.209771)",
        "(0.239907, 1.300976, -0.198715)",
        "(0.238741, 1.299821, -0.187100)",
        "(0.237723, 1.299472, -0.175169)",
        "(0.236643, 1.299820, -0.163338)",
        "(0.236031, 1.300322, -0.157526)",
        "(0.235059, 1.301988, -0.146110)",
        "(0.234199, 1.304535, -0.135016)",
        "(0.233187, 1.307709, -0.124254)",
        "(0.232281, 1.311521, -0.114080)",
        "(0.231884, 1.313687, -0.109188)",
        "(0.231240, 1.318311, -0.099627)",
        "(0.230853, 1.323292, -0.090373)",
        "(0.230573, 1.328531, -0.081710)",
        "(0.230388, 1.333882, -0.073734)",
        "(0.230296, 1.336587, -0.069933)",
        "(0.230330, 1.342201, -0.062973)",
        "(0.230395, 1.347988, -0.056815)",
        "(0.230328, 1.353948, -0.051544)",
        "(0.230080, 1.360175, -0.047209)",
        "(0.229884, 1.363420, -0.045425)",
        "(0.229534, 1.370179, -0.042467)",
        "(0.229139, 1.377214, -0.040322)",
        "(0.228604, 1.384484, -0.038873)",
        "(0.228297, 1.388245, -0.038346)",
        "(0.227492, 1.395946, -0.037348)",
        "(0.226815, 1.403785, -0.036588)",
        "(0.226175, 1.411604, -0.035875)",
        "(0.225602, 1.419438, -0.035191)",
        "(0.225231, 1.427433, -0.034853)",
        "(0.225169, 1.431503, -0.034954)",
        "(0.225241, 1.439926, -0.035743)",
        "(0.225214, 1.448493, -0.037367)",
        "(0.224692, 1.456799, -0.039555)",
        "(0.224213, 1.460908, -0.040863)",
        "(0.223102, 1.469069, -0.044222)",
        "(0.222337, 1.477014, -0.048546)",
        "(0.221418, 1.484309, -0.053380)",
        "(0.220270, 1.490754, -0.058528)",
        "(0.219083, 1.496378, -0.064187)",
        "(0.218584, 1.498974, -0.067180)",
        "(0.217887, 1.503433, -0.073545)",
        "(0.217139, 1.506936, -0.080165)",
        "(0.216166, 1.509637, -0.086973)",
        "(0.215355, 1.511647, -0.094015)",
        "(0.215182, 1.512349, -0.097602)",
        "(0.214827, 1.513392, -0.104771)",
        "(0.214392, 1.513937, -0.111982)",
        "(0.213860, 1.513999, -0.119234)",
        "(0.213473, 1.513760, -0.126551)",
        "(0.213364, 1.513503, -0.130202)",
        "(0.213025, 1.512791, -0.137444)",
        "(0.212549, 1.511775, -0.144632)",
        "(0.212139, 1.510540, -0.151789)",
        "(0.211970, 1.509053, -0.158753)",
        "(0.211845, 1.508156, -0.162124)",
        "(0.211595, 1.506022, -0.168726)",
        "(0.211367, 1.503605, -0.175256)",
        "(0.211026, 1.501010, -0.181729)",
        "(0.210842, 1.498222, -0.188055)",
        "(0.210875, 1.496682, -0.191124)",
        "(0.211023, 1.493427, -0.197099)",
        "(0.211254, 1.489875, -0.202863)",
        "(0.211594, 1.486179, -0.208551)",
        "(0.212075, 1.482111, -0.214047)",
        "(0.212373, 1.479917, -0.216799)",
        "(0.213296, 1.475170, -0.222227)",
        "(0.214500, 1.470081, -0.227420)",
        "(0.215623, 1.464890, -0.232493)",
        "(0.216697, 1.459590, -0.237255)",
        "(0.217377, 1.456758, -0.239328)",
        "(0.218748, 1.450738, -0.242836)",
        "(0.219734, 1.444292, -0.245416)",
        "(0.220759, 1.437740, -0.247327)",
        "(0.221893, 1.431162, -0.248272)",
        "(0.222413, 1.427867, -0.248365)",
        "(0.223164, 1.421196, -0.247809)",
        "(0.223475, 1.414351, -0.246306)",
        "(0.223386, 1.407345, -0.243697)",
        "(0.223466, 1.400518, -0.240377)",
        "(0.223470, 1.397176, -0.238482)",
        "(0.223261, 1.390586, -0.233971)",
        "(0.222988, 1.383986, -0.228777)",
        "(0.222511, 1.377393, -0.223281)",
        "(0.222211, 1.374215, -0.220448)",
        "(0.221682, 1.368217, -0.214676)",
        "(0.221068, 1.362493, -0.208349)",
        "(0.220320, 1.356636, -0.201201)",
        "(0.219565, 1.350986, -0.193688)",
        "(0.218945, 1.346006, -0.186145)",
        "(0.218590, 1.343604, -0.182240)",
        "(0.217690, 1.338938, -0.173873)",
        "(0.216845, 1.334615, -0.164972)",
        "(0.216198, 1.331165, -0.156329)",
        "(0.215840, 1.329291, -0.147897)",
        "(0.215808, 1.328643, -0.143614)",
        "(0.215718, 1.327868, -0.134776)",
        "(0.215433, 1.327903, -0.126040)",
        "(0.215236, 1.328927, -0.117585)",
        "(0.215227, 1.329677, -0.113408)",
        "(0.215132, 1.331325, -0.105126)",
        "(0.214886, 1.333491, -0.097209)",
        "(0.214602, 1.336244, -0.089615)",
        "(0.214495, 1.339612, -0.082310)",
        "(0.214378, 1.343458, -0.075338)",
        "(0.214443, 1.345692, -0.072139)",
        "(0.214668, 1.350653, -0.066287)",
        "(0.214807, 1.356186, -0.060993)",
        "(0.214822, 1.362249, -0.056340)",
        "(0.214808, 1.368883, -0.052598)",
        "(0.214782, 1.372708, -0.050991)",
        "(0.214693, 1.379853, -0.048217)",
        "(0.214532, 1.387033, -0.045983)",
        "(0.214264, 1.394449, -0.044131)",
        "(0.214251, 1.402173, -0.042728)",
        "(0.214332, 1.406245, -0.042322)",
        "(0.214422, 1.414349, -0.041605)",
        "(0.214376, 1.422387, -0.041112)",
        "(0.214076, 1.430362, -0.040983)",
        "(0.213786, 1.434233, -0.041074)",
        "(0.213265, 1.441756, -0.041402)",
        "(0.212869, 1.449326, -0.042106)",
        "(0.212611, 1.456523, -0.043083)",
        "(0.212261, 1.463459, -0.044416)",
        "(0.211548, 1.470184, -0.046035)",
        "(0.211105, 1.473536, -0.046911)",
        "(0.210428, 1.480144, -0.049088)",
        "(0.210017, 1.486469, -0.051647)",
        "(0.209606, 1.492431, -0.054297)",
        "(0.209433, 1.495311, -0.055701)",
        "(0.209272, 1.500939, -0.058835)",
        "(0.209290, 1.506202, -0.062345)",
        "(0.209346, 1.510950, -0.066146)",
        "(0.209242, 1.515187, -0.070256)",
        "(0.209209, 1.518837, -0.074781)",
        "(0.209163, 1.520370, -0.077153)",
        "(0.208999, 1.523049, -0.082056)",
        "(0.208835, 1.525127, -0.087357)",
        "(0.208738, 1.526708, -0.093174)",
        "(0.208717, 1.527734, -0.099411)",
        "(0.208737, 1.527973, -0.102711)",
        "(0.208806, 1.528011, -0.109580)",
        "(0.208682, 1.527500, -0.116892)",
        "(0.208377, 1.526718, -0.124691)",
        "(0.208193, 1.525578, -0.132994)",
        "(0.208145, 1.524858, -0.137230)",
        "(0.208076, 1.522976, -0.145851)",
        "(0.207862, 1.520413, -0.154496)",
        "(0.207578, 1.517169, -0.163302)",
        "(0.207304, 1.513209, -0.172205)",
        "(0.207167, 1.510936, -0.176651)",
        "(0.206722, 1.505795, -0.185487)",
        "(0.205898, 1.499912, -0.194378)",
        "(0.205097, 1.493523, -0.203401)",
        "(0.204610, 1.486698, -0.212237)",
        "(0.204497, 1.483100, -0.216452)",
        "(0.204406, 1.475680, -0.224210)",
        "(0.204459, 1.467757, -0.230649)",
        "(0.204591, 1.459589, -0.235758)",
        "(0.205027, 1.451314, -0.239497)",
        "(0.205270, 1.447191, -0.241097)",
        "(0.205714, 1.438793, -0.243344)",
        "(0.205940, 1.430061, -0.244677)",
        "(0.206023, 1.421076, -0.245457)",
        "(0.205858, 1.411617, -0.245657)",
        "(0.205653, 1.406675, -0.245688)",
        "(0.204832, 1.396487, -0.245176)",
        "(0.203983, 1.386381, -0.243445)",
        "(0.203121, 1.376495, -0.239958)",
        "(0.202347, 1.366886, -0.235421)",
        "(0.201895, 1.362269, -0.232562)",
        "(0.201017, 1.353749, -0.226132)",
        "(0.200391, 1.346620, -0.218787)",
        "(0.199794, 1.340439, -0.210230)",
        "(0.199460, 1.337606, -0.205653)",
        "(0.198785, 1.332772, -0.195992)",
        "(0.198078, 1.328735, -0.186050)",
        "(0.197050, 1.325292, -0.175777)",
        "(0.195817, 1.322215, -0.165204)",
        "(0.194763, 1.320070, -0.154792)",
        "(0.194372, 1.319337, -0.149710)",
        "(0.193919, 1.318719, -0.139595)",
        "(0.193857, 1.318786, -0.129402)",
        "(0.193955, 1.319575, -0.119607)",
        "(0.194441, 1.321286, -0.110322)",
        "(0.194765, 1.322572, -0.105917)",
        "(0.195422, 1.325592, -0.097481)",
        "(0.196027, 1.329073, -0.089675)",
        "(0.196720, 1.332969, -0.082541)",
        "(0.197345, 1.337481, -0.076210)",
        "(0.197604, 1.339853, -0.073143)",
        "(0.197796, 1.345200, -0.067770)",
        "(0.197997, 1.350748, -0.062911)",
        "(0.198376, 1.356711, -0.058766)",
        "(0.198811, 1.362933, -0.055204)",
        "(0.199022, 1.366128, -0.053688)",
        "(0.199400, 1.372471, -0.050877)",
        "(0.199861, 1.378624, -0.048343)",
        "(0.200364, 1.384747, -0.046166)",
        "(0.200887, 1.390865, -0.044376)",
        "(0.201200, 1.393932, -0.043565)",
        "(0.201869, 1.400008, -0.042103)",
        "(0.202558, 1.406079, -0.040832)",
        "(0.203678, 1.412361, -0.039899)",
        "(0.204811, 1.418630, -0.039033)",
        "(0.205360, 1.421748, -0.038662)",
        "(0.206419, 1.428014, -0.038200)",
        "(0.207279, 1.434319, -0.038301)",
        "(0.207927, 1.440667, -0.038828)",
        "(0.208198, 1.443879, -0.039366)",
        "(0.208749, 1.450426, -0.040812)",
        "(0.209416, 1.456958, -0.042923)",
        "(0.209960, 1.463370, -0.045472)",
        "(0.210382, 1.469586, -0.048571)",
        "(0.210513, 1.475435, -0.052049)",
        "(0.210427, 1.478261, -0.053910)",
        "(0.210045, 1.483668, -0.057995)",
        "(0.209593, 1.488754, -0.062548)",
        "(0.208918, 1.493373, -0.067485)",
        "(0.208382, 1.495474, -0.070037)",
        "(0.206860, 1.499419, -0.075258)",
        "(0.204864, 1.502884, -0.080963)",
        "(0.203047, 1.506023, -0.087074)",
        "(0.201430, 1.508800, -0.093503)",
        "(0.200593, 1.510004, -0.096775)",
        "(0.199176, 1.512132, -0.103453)",
        "(0.197927, 1.513812, -0.110529)",
        "(0.196877, 1.515145, -0.118159)",
        "(0.195874, 1.515999, -0.126115)",
        "(0.195381, 1.516156, -0.130158)",
        "(0.194481, 1.516030, -0.138288)",
        "(0.193514, 1.515127, -0.146617)",
        "(0.192455, 1.513438, -0.155038)",
        "(0.191503, 1.511136, -0.163617)",
        "(0.191185, 1.509820, -0.168018)",
        "(0.190972, 1.507067, -0.177037)",
        "(0.191267, 1.503985, -0.186229)",
        "(0.192101, 1.500492, -0.195465)",
        "(0.193343, 1.496429, -0.204688)",
        "(0.195107, 1.491919, -0.214002)",
        "(0.196068, 1.489626, -0.218655)",
        "(0.198157, 1.484708, -0.227805)",
        "(0.200344, 1.479187, -0.236488)",
        "(0.202636, 1.473104, -0.244457)",
        "(0.204908, 1.466633, -0.251489)",
        "(0.206151, 1.463039, -0.254809)",
        "(0.208319, 1.456338, -0.259775)",
        "(0.210311, 1.448944, -0.263453)",
        "(0.212213, 1.441033, -0.265951)",
        "(0.213112, 1.436955, -0.266773)",
        "(0.214971, 1.428884, -0.268063)",
        "(0.216903, 1.420736, -0.268371)",
        "(0.218694, 1.412547, -0.267742)",
        "(0.220049, 1.404459, -0.266221)",
        "(0.220483, 1.400408, -0.265120)",
        "(0.221340, 1.392581, -0.262486)",
        "(0.222129, 1.385232, -0.259234)",
        "(0.222801, 1.378474, -0.255397)",
        "(0.223326, 1.372015, -0.250765)",
        "(0.223374, 1.368874, -0.248122)",
        "(0.223381, 1.362834, -0.242459)",
        "(0.223391, 1.357486, -0.236288)",
        "(0.223563, 1.352791, -0.229507)",
        "(0.223733, 1.348394, -0.221920)",
        "(0.223713, 1.346349, -0.217914)",
        "(0.223540, 1.342743, -0.209856)",
        "(0.223287, 1.339852, -0.201676)",
        "(0.222898, 1.337496, -0.193253)",
        "(0.222199, 1.335541, -0.184684)",
        "(0.221869, 1.334848, -0.180427)",
        "(0.221432, 1.334078, -0.171995)",
        "(0.221206, 1.334119, -0.163560)",
        "(0.221022, 1.334332, -0.154977)",
        "(0.220756, 1.334899, -0.146639)",
        "(0.220642, 1.335271, -0.142540)",
        "(0.220402, 1.336396, -0.134414)",
        "(0.220246, 1.337636, -0.126090)",
        "(0.220001, 1.338676, -0.117522)",
        "(0.219899, 1.340142, -0.109401)",
        "(0.219999, 1.341097, -0.105547)",
        "(0.220225, 1.343371, -0.098099)",
        "(0.220807, 1.345852, -0.090706)",
        "(0.221406, 1.348479, -0.083481)",
        "(0.221903, 1.351680, -0.076762)",
        "(0.222028, 1.353714, -0.073685)",
        "(0.222268, 1.358114, -0.067587)",
        "(0.222616, 1.363020, -0.061805)",
        "(0.222904, 1.368632, -0.056770)",
        "(0.223179, 1.375026, -0.052631)",
        "(0.223267, 1.381760, -0.048990)",
        "(0.223313, 1.385190, -0.047321)",
        "(0.223321, 1.392254, -0.044450)",
        "(0.223120, 1.399381, -0.041997)",
        "(0.223069, 1.406390, -0.039865)",
        "(0.223376, 1.413317, -0.038019)",
        "(0.223500, 1.416714, -0.037184)",
        "(0.223594, 1.423432, -0.035759)",
        "(0.223458, 1.430174, -0.034905)",
        "(0.223025, 1.436988, -0.034609)",
        "(0.222787, 1.440435, -0.034683)",
        "(0.222419, 1.447354, -0.035219)",
        "(0.221977, 1.454255, -0.036319)",
        "(0.221160, 1.461225, -0.038173)",
        "(0.220046, 1.468227, -0.040980)",
        "(0.218848, 1.474954, -0.044637)",
        "(0.218181, 1.478192, -0.046569)",
        "(0.216470, 1.484156, -0.050638)",
        "(0.214024, 1.489443, -0.054732)",
        "(0.211298, 1.494002, -0.059121)",
        "(0.209600, 1.498296, -0.064613)",
        "(0.209084, 1.500409, -0.067787)",
        "(0.208051, 1.504300, -0.074280)",
        "(0.206877, 1.507637, -0.081025)",
        "(0.205842, 1.510561, -0.088074)",
        "(0.205331, 1.513089, -0.095635)",
        "(0.205266, 1.514194, -0.099620)",
        "(0.205220, 1.515972, -0.107680)",
        "(0.205120, 1.517117, -0.115943)",
        "(0.205163, 1.517516, -0.124351)",
        "(0.205444, 1.517175, -0.132896)",
        "(0.205584, 1.516649, -0.137164)",
        "(0.205711, 1.515285, -0.145792)",
        "(0.205862, 1.513465, -0.154407)",
        "(0.206130, 1.511016, -0.162980)",
        "(0.206497, 1.508208, -0.171423)",
        "(0.206724, 1.506637, -0.175494)",
        "(0.207121, 1.503330, -0.183342)",
        "(0.207399, 1.499619, -0.190740)",
        "(0.207625, 1.495456, -0.197657)",
        "(0.207905, 1.491011, -0.204177)",
        "(0.208158, 1.488671, -0.207219)",
        "(0.208516, 1.483799, -0.213065)",
        "(0.208750, 1.478465, -0.218465)",
        "(0.208929, 1.472700, -0.223483)",
        "(0.209255, 1.466635, -0.227976)",
        "(0.209430, 1.463584, -0.230090)",
        "(0.209666, 1.457372, -0.234050)",
        "(0.209848, 1.450936, -0.237611)",
        "(0.209969, 1.444343, -0.240615)",
        "(0.210208, 1.437646, -0.242830)",
        "(0.210288, 1.434227, -0.243750)",
        "(0.210416, 1.427267, -0.245120)",
        "(0.210524, 1.420445, -0.245946)",
        "(0.210752, 1.413764, -0.246536)",
        "(0.210959, 1.410500, -0.246582)",
        "(0.211379, 1.403965, -0.246359)",
        "(0.211717, 1.397608, -0.245212)",
        "(0.211723, 1.391318, -0.243609)",
        "(0.211546, 1.385153, -0.241404)",
        "(0.211498, 1.379096, -0.238653)",
        "(0.211480, 1.376094, -0.237036)",
        "(0.211289, 1.370117, -0.233183)",
        "(0.210909, 1.364236, -0.228981)",
        "(0.210540, 1.358672, -0.224557)",
        "(0.210083, 1.353305, -0.219585)",
        "(0.209797, 1.350597, -0.216798)",
        "(0.209034, 1.345331, -0.210712)",
        "(0.208326, 1.340519, -0.204279)",
        "(0.207800, 1.336085, -0.197336)",
        "(0.207363, 1.331813, -0.189409)",
        "(0.207150, 1.329731, -0.185265)",
        "(0.206699, 1.325969, -0.176725)",
        "(0.206256, 1.322936, -0.168163)",
        "(0.205975, 1.320496, -0.159232)",
        "(0.205760, 1.319303, -0.154768)",
        "(0.205155, 1.317559, -0.146343)",
        "(0.204480, 1.316769, -0.138671)",
        "(0.203570, 1.317008, -0.131585)",
        "(0.203113, 1.317736, -0.128143)",
        "(0.202467, 1.319071, -0.120875)",
        "(0.201969, 1.321029, -0.113461)",
        "(0.201661, 1.323667, -0.106039)",
        "(0.201679, 1.327166, -0.098765)",
        "(0.201900, 1.331003, -0.091569)",
        "(0.201982, 1.333025, -0.088073)",
        "(0.202248, 1.337463, -0.081490)",
        "(0.202426, 1.342302, -0.075386)",
        "(0.202819, 1.347368, -0.069451)",
        "(0.203325, 1.352441, -0.063752)",
        "(0.203707, 1.357852, -0.058658)",
        "(0.203857, 1.360923, -0.056147)",
        "(0.204029, 1.366677, -0.051964)",
        "(0.204073, 1.372632, -0.048439)",
        "(0.204056, 1.379230, -0.045532)",
        "(0.203887, 1.386356, -0.043221)",
        "(0.203740, 1.389977, -0.042157)",
        "(0.203514, 1.397494, -0.040508)",
        "(0.203149, 1.405529, -0.039632)",
        "(0.202791, 1.413929, -0.039419)",
        "(0.202336, 1.422280, -0.039521)",
        "(0.202146, 1.426392, -0.039652)",
        "(0.202023, 1.434603, -0.040166)",
        "(0.202077, 1.442665, -0.041043)",
        "(0.202270, 1.450567, -0.042277)",
        "(0.202413, 1.458217, -0.043749)",
        "(0.202502, 1.461871, -0.044577)",
        "(0.202569, 1.468894, -0.046357)",
        "(0.202569, 1.475597, -0.048503)",
        "(0.202574, 1.482062, -0.051075)",
        "(0.202520, 1.488203, -0.053938)",
        "(0.202488, 1.491099, -0.055462)",
        "(0.202583, 1.496629, -0.058725)",
        "(0.203034, 1.501837, -0.062548)",
        "(0.203509, 1.506561, -0.066812)",
        "(0.203678, 1.510691, -0.071295)",
        "(0.203765, 1.512632, -0.073602)",
        "(0.204061, 1.516036, -0.078499)",
        "(0.204534, 1.518830, -0.083790)",
        "(0.204864, 1.521057, -0.089475)",
        "(0.205010, 1.522792, -0.095596)",
        "(0.205047, 1.523446, -0.098807)",
        "(0.205153, 1.524413, -0.105407)",
        "(0.205189, 1.524899, -0.112197)",
        "(0.205093, 1.524828, -0.119101)",
        "(0.204755, 1.524283, -0.126188)",
        "(0.204625, 1.523890, -0.129735)",
        "(0.204466, 1.522713, -0.136821)",
        "(0.204360, 1.521029, -0.143719)",
        "(0.204071, 1.518813, -0.150274)",
        "(0.203766, 1.516150, -0.156660)",
        "(0.203704, 1.514778, -0.159917)",
        "(0.203875, 1.511792, -0.166440)",
        "(0.204119, 1.508376, -0.172771)",
        "(0.204524, 1.504745, -0.178888)",
        "(0.205273, 1.501027, -0.184898)",
        "(0.205693, 1.499108, -0.187856)",
        "(0.206690, 1.495127, -0.193691)",
        "(0.207823, 1.491024, -0.199378)",
        "(0.208898, 1.486777, -0.204794)",
        "(0.209388, 1.484578, -0.207334)",
        "(0.210516, 1.479943, -0.212125)",
        "(0.211890, 1.475005, -0.216538)",
        "(0.213489, 1.469762, -0.220433)",
        "(0.214823, 1.464064, -0.224001)",
        "(0.215512, 1.461096, -0.225725)",
        "(0.217163, 1.455186, -0.229110)",
        "(0.218891, 1.449126, -0.232147)",
        "(0.220383, 1.442783, -0.234760)",
        "(0.221669, 1.436345, -0.236944)",
        "(0.222241, 1.433080, -0.237767)",
        "(0.223202, 1.426585, -0.238909)",
        "(0.223921, 1.420097, -0.239321)",
        "(0.224421, 1.413816, -0.239086)",
        "(0.224764, 1.407655, -0.238135)",
        "(0.224854, 1.404595, -0.237388)",
        "(0.225112, 1.398534, -0.235539)",
        "(0.225292, 1.392700, -0.233262)",
        "(0.225264, 1.387090, -0.230504)",
        "(0.225063, 1.381746, -0.227218)",
        "(0.224924, 1.379227, -0.225385)",
        "(0.225076, 1.374554, -0.221390)",
        "(0.225322, 1.370331, -0.217024)",
        "(0.225593, 1.366379, -0.212315)",
        "(0.225610, 1.362544, -0.207168)",
        "(0.225561, 1.360654, -0.204515)",
        "(0.225512, 1.357053, -0.198872)",
        "(0.225409, 1.353607, -0.192723)",
        "(0.225147, 1.350353, -0.186214)",
        "(0.224842, 1.347661, -0.179671)",
        "(0.224669, 1.346445, -0.176381)",
        "(0.224299, 1.344211, -0.169530)",
        "(0.223947, 1.342227, -0.162316)",
        "(0.223605, 1.340726, -0.155155)",
        "(0.223276, 1.339808, -0.147997)",
        "(0.223075, 1.339380, -0.144349)",
        "(0.222582, 1.338876, -0.136742)",
        "(0.222244, 1.338748, -0.129093)",
        "(0.221884, 1.339455, -0.121919)",
        "(0.221524, 1.340701, -0.115082)",
        "(0.221375, 1.342817, -0.108451)",
        "(0.221321, 1.343871, -0.105119)",
        "(0.221125, 1.346350, -0.098785)",
        "(0.220862, 1.349572, -0.093130)",
        "(0.220536, 1.353427, -0.087957)",
        "(0.220380, 1.355428, -0.085426)",
        "(0.220085, 1.359754, -0.080701)",
        "(0.219748, 1.364693, -0.076510)",
        "(0.219307, 1.370349, -0.072952)",
        "(0.219073, 1.376220, -0.069683)",
        "(0.219130, 1.382152, -0.066567)",
        "(0.219137, 1.385087, -0.065031)",
        "(0.219210, 1.391104, -0.062296)",
        "(0.219478, 1.397371, -0.059914)",
        "(0.219584, 1.403736, -0.057897)",
        "(0.219516, 1.406910, -0.056936)",
        "(0.219325, 1.413404, -0.055347)",
        "(0.219049, 1.420097, -0.054096)",
        "(0.218614, 1.426948, -0.053260)",
        "(0.217966, 1.434187, -0.053050)",
        "(0.217560, 1.437847, -0.053018)",
        "(0.216691, 1.445221, -0.053278)",
        "(0.215982, 1.452567, -0.054060)",
        "(0.215547, 1.459909, -0.055586)",
        "(0.214954, 1.466936, -0.057872)",
        "(0.214519, 1.470326, -0.059202)",
        "(0.213430, 1.476794, -0.062381)",
        "(0.211981, 1.482812, -0.066166)",
        "(0.210221, 1.488373, -0.070483)",
        "(0.208490, 1.493541, -0.075276)",
        "(0.207840, 1.496084, -0.077794)",
        "(0.206933, 1.500934, -0.083185)",
        "(0.206145, 1.505424, -0.088854)",
        "(0.205189, 1.509375, -0.094729)",
        "(0.204336, 1.512890, -0.101014)",
        "(0.204024, 1.514539, -0.104299)",
        "(0.203524, 1.517361, -0.111192)",
        "(0.202757, 1.519295, -0.118354)",
        "(0.201692, 1.520479, -0.125731)",
        "(0.200532, 1.520912, -0.133340)",
        "(0.199548, 1.520795, -0.141193)",
        "(0.199195, 1.520614, -0.145181)",
        "(0.198876, 1.519858, -0.153242)",
        "(0.198670, 1.518643, -0.161115)",
        "(0.198561, 1.516901, -0.168882)",
        "(0.198598, 1.515841, -0.172767)",
        "(0.198942, 1.513322, -0.180631)",
        "(0.199241, 1.510562, -0.187745)",
        "(0.199401, 1.507191, -0.194729)",
        "(0.199562, 1.503352, -0.201676)",
        "(0.199653, 1.501313, -0.205152)",
        "(0.199924, 1.496956, -0.212024)",
        "(0.200111, 1.491951, -0.218572)",
        "(0.200471, 1.486578, -0.224658)",
        "(0.200859, 1.481197, -0.230501)",
        "(0.201144, 1.478456, -0.233223)",
        "(0.201853, 1.472858, -0.238192)",
        "(0.202730, 1.467073, -0.242427)",
        "(0.203882, 1.461172, -0.245992)",
        "(0.205118, 1.455296, -0.248908)",
        "(0.205683, 1.452396, -0.250269)",
        "(0.206829, 1.446628, -0.252495)",
        "(0.207888, 1.440688, -0.254125)",
        "(0.208746, 1.434651, -0.255329)",
        "(0.209779, 1.428697, -0.256137)",
        "(0.210318, 1.425754, -0.256484)",
        "(0.211184, 1.419856, -0.256819)",
        "(0.211783, 1.413831, -0.256649)",
        "(0.212104, 1.407654, -0.256029)",
        "(0.212584, 1.401617, -0.255174)",
        "(0.212861, 1.398691, -0.254744)",
        "(0.213461, 1.393007, -0.253704)",
        "(0.213920, 1.387476, -0.252270)",
        "(0.214203, 1.381804, -0.250200)",
        "(0.214314, 1.376139, -0.247980)",
        "(0.214465, 1.373452, -0.246977)",
        "(0.214874, 1.368342, -0.245122)",
        "(0.215241, 1.363357, -0.243239)",
        "(0.215494, 1.358317, -0.240883)",
        "(0.215521, 1.353119, -0.237865)",
        "(0.215472, 1.350502, -0.236089)",
        "(0.215290, 1.345222, -0.232076)",
        "(0.214909, 1.339691, -0.227251)",
        "(0.214456, 1.334088, -0.221840)",
        "(0.214128, 1.328941, -0.216328)",
        "(0.213951, 1.326575, -0.213526)",
        "(0.213540, 1.322259, -0.207439)",
        "(0.213171, 1.318474, -0.200581)",
        "(0.212951, 1.315520, -0.193302)",
        "(0.212735, 1.313557, -0.185703)",
        "(0.212582, 1.312738, -0.181719)",
        "(0.212083, 1.311361, -0.173175)",
        "(0.211492, 1.310550, -0.164238)",
        "(0.210903, 1.310677, -0.155337)",
        "(0.210165, 1.311641, -0.146234)",
        "(0.209808, 1.312303, -0.141547)",
        "(0.209086, 1.314252, -0.132106)",
        "(0.208391, 1.317301, -0.122951)",
        "(0.207823, 1.321409, -0.114103)",
        "(0.207358, 1.326450, -0.105628)",
        "(0.207106, 1.329156, -0.101504)",
        "(0.206637, 1.335192, -0.093633)",
        "(0.206252, 1.341809, -0.086323)",
        "(0.205827, 1.348927, -0.079631)",
        "(0.205545, 1.356651, -0.073783)",
        "(0.205413, 1.360583, -0.071039)",
        "(0.205159, 1.368791, -0.066180)",
        "(0.205075, 1.377339, -0.062098)",
        "(0.204980, 1.385983, -0.058752)",
        "(0.204821, 1.394507, -0.056048)",
        "(0.204743, 1.398758, -0.054878)",
        "(0.204606, 1.407324, -0.053235)",
        "(0.204785, 1.415999, -0.052535)",
        "(0.204956, 1.424633, -0.052619)",
        "(0.205120, 1.433153, -0.053527)",
        "(0.205169, 1.437339, -0.054160)",
        "(0.205237, 1.445471, -0.055938)",
        "(0.205378, 1.453321, -0.058352)",
        "(0.205744, 1.460850, -0.061385)",
        "(0.206238, 1.467983, -0.064711)",
        "(0.206446, 1.471294, -0.066545)",
        "(0.206866, 1.477720, -0.070561)",
        "(0.207170, 1.483745, -0.075087)",
        "(0.207413, 1.489307, -0.080161)",
        "(0.207651, 1.494245, -0.085596)",
        "(0.207745, 1.496581, -0.088362)",
        "(0.207957, 1.500887, -0.094000)",
        "(0.208249, 1.504496, -0.099774)",
        "(0.208526, 1.507776, -0.105823)",
        "(0.208913, 1.510573, -0.112194)",
        "(0.209052, 1.511868, -0.115459)",
        "(0.209389, 1.514014, -0.122069)",
        "(0.209750, 1.515666, -0.128813)",
        "(0.210138, 1.516927, -0.135740)",
        "(0.210896, 1.517870, -0.142968)",
        "(0.211196, 1.518247, -0.146578)",
        "(0.211701, 1.518725, -0.153769)",
        "(0.212307, 1.518790, -0.160943)",
        "(0.213039, 1.518495, -0.168080)",
        "(0.213690, 1.517864, -0.175151)",
        "(0.213977, 1.517480, -0.178649)",
        "(0.214523, 1.516201, -0.185453)",
        "(0.215072, 1.514603, -0.192035)",
        "(0.215604, 1.512592, -0.198326)",
        "(0.216140, 1.510497, -0.204523)",
        "(0.216468, 1.509388, -0.207528)",
        "(0.217225, 1.506916, -0.213229)",
        "(0.218096, 1.503955, -0.218350)",
        "(0.218861, 1.500664, -0.223288)",
        "(0.219544, 1.497164, -0.228122)",
        "(0.219836, 1.495375, -0.230499)",
        "(0.220427, 1.491534, -0.234960)",
        "(0.221035, 1.487287, -0.239010)",
        "(0.221739, 1.482573, -0.242726)",
        "(0.222418, 1.477597, -0.246339)",
        "(0.222696, 1.474957, -0.248048)",
        "(0.223031, 1.469203, -0.251195)",
        "(0.223131, 1.462883, -0.253942)",
        "(0.222939, 1.456167, -0.256286)",
        "(0.222495, 1.449285, -0.258386)",
        "(0.222231, 1.445788, -0.259277)",
        "(0.221892, 1.438770, -0.260687)",
        "(0.221759, 1.431825, -0.261383)",
        "(0.221775, 1.424980, -0.261324)",
        "(0.221888, 1.418355, -0.260904)",
        "(0.222010, 1.415090, -0.260554)",
        "(0.222420, 1.408721, -0.259475)",
        "(0.222805, 1.402500, -0.257977)",
        "(0.223165, 1.396289, -0.256050)",
        "(0.223372, 1.390372, -0.253573)",
        "(0.223521, 1.387448, -0.252063)",
        "(0.223656, 1.381562, -0.248324)",
        "(0.223478, 1.375651, -0.243746)",
        "(0.223160, 1.369826, -0.238484)",
        "(0.222698, 1.364246, -0.233003)",
        "(0.222486, 1.361596, -0.230141)",
        "(0.222038, 1.356634, -0.223932)",
        "(0.221608, 1.351984, -0.216849)",
        "(0.221194, 1.348052, -0.209240)",
        "(0.220785, 1.344971, -0.201483)",
        "(0.220559, 1.343668, -0.197474)",
        "(0.220128, 1.341507, -0.188667)",
        "(0.219646, 1.340177, -0.180205)",
        "(0.219011, 1.339802, -0.171641)",
        "(0.218394, 1.340411, -0.162414)",
        "(0.218162, 1.340860, -0.157556)",
        "(0.217733, 1.342529, -0.147624)",
        "(0.217663, 1.345373, -0.137952)",
        "(0.217812, 1.349092, -0.128225)",
        "(0.218240, 1.353127, -0.118407)",
        "(0.218447, 1.355281, -0.113591)",
        "(0.218965, 1.360135, -0.104475)",
        "(0.219642, 1.365538, -0.095884)",
        "(0.220433, 1.371276, -0.087861)",
        "(0.221220, 1.377278, -0.080573)",
        "(0.221624, 1.380365, -0.077193)",
        "(0.222502, 1.386633, -0.071067)",
        "(0.223336, 1.392988, -0.065616)",
        "(0.224205, 1.399425, -0.061052)",
        "(0.225063, 1.405918, -0.057305)",
        "(0.225472, 1.409097, -0.055639)",
        "(0.226070, 1.415266, -0.052822)",
        "(0.226391, 1.421439, -0.050606)",
        "(0.226822, 1.427737, -0.049135)",
        "(0.227303, 1.434058, -0.048090)",
        "(0.227517, 1.437164, -0.047657)",
        "(0.227902, 1.443400, -0.047053)",
        "(0.228233, 1.449655, -0.046733)",
        "(0.228886, 1.455782, -0.046752)",
        "(0.229896, 1.461761, -0.047092)",
        "(0.230444, 1.464637, -0.047357)",
        "(0.231503, 1.470218, -0.048058)",
        "(0.232204, 1.475518, -0.048817)",
        "(0.232450, 1.480714, -0.049985)",
        "(0.232581, 1.486070, -0.052099)",
        "(0.232641, 1.488844, -0.053412)",
        "(0.232621, 1.494346, -0.056443)",
        "(0.232347, 1.499691, -0.059809)",
        "(0.232061, 1.504962, -0.063683)",
        "(0.232160, 1.510149, -0.068123)",
        "(0.232248, 1.512680, -0.070474)",
        "(0.232386, 1.517453, -0.075381)",
        "(0.232418, 1.521718, -0.080537)",
        "(0.232392, 1.525512, -0.085986)",
        "(0.232465, 1.528967, -0.091682)",
        "(0.232465, 1.530557, -0.094591)",
        "(0.232473, 1.533383, -0.100626)",
        "(0.232469, 1.535763, -0.106839)",
        "(0.232450, 1.537597, -0.113175)",
        "(0.232420, 1.538917, -0.119590)",
        "(0.232399, 1.539405, -0.122861)",
        "(0.232352, 1.540069, -0.129553)",
        "(0.232137, 1.540529, -0.136310)",
        "(0.232082, 1.540579, -0.143085)",
        "(0.232359, 1.540239, -0.149773)",
        "(0.232562, 1.539949, -0.153077)",
        "(0.233019, 1.538964, -0.159571)",
        "(0.233411, 1.537528, -0.165912)",
        "(0.233596, 1.535557, -0.172159)",
        "(0.233519, 1.533296, -0.178352)",
        "(0.233492, 1.532029, -0.181431)",
        "(0.233445, 1.529187, -0.187510)",
        "(0.233496, 1.525948, -0.193417)",
        "(0.233667, 1.522437, -0.199092)",
        "(0.233879, 1.518466, -0.204428)",
        "(0.233963, 1.516369, -0.207023)",
        "(0.234222, 1.511730, -0.211958)",
        "(0.234580, 1.506773, -0.216549)",
        "(0.234815, 1.501577, -0.220700)",
        "(0.235019, 1.495981, -0.224242)",
        "(0.235150, 1.493100, -0.225858)",
        "(0.235428, 1.486936, -0.228550)",
        "(0.235788, 1.480516, -0.230616)",
        "(0.236207, 1.473972, -0.232207)",
        "(0.236511, 1.466951, -0.233025)",
        "(0.236626, 1.463335, -0.233276)",
        "(0.236747, 1.455993, -0.233280)",
        "(0.236818, 1.448625, -0.232895)",
        "(0.236546, 1.441113, -0.232058)",
        "(0.236031, 1.433637, -0.230853)",
        "(0.235759, 1.429930, -0.230108)",
        "(0.235254, 1.422624, -0.228262)",
        "(0.235052, 1.415586, -0.225834)",
        "(0.235048, 1.408817, -0.222911)",
        "(0.234889, 1.402522, -0.219186)",
        "(0.234739, 1.399481, -0.217171)",
        "(0.234170, 1.393856, -0.212253)",
        "(0.233278, 1.388554, -0.206904)",
        "(0.232117, 1.383931, -0.201385)",
        "(0.230839, 1.379874, -0.195969)",
        "(0.230130, 1.377940, -0.193205)",
        "(0.228741, 1.374228, -0.187431)",
        "(0.227178, 1.370914, -0.181602)",
        "(0.225787, 1.367964, -0.175681)",
        "(0.224471, 1.365237, -0.169618)",
        "(0.223909, 1.363969, -0.166582)",
        "(0.222837, 1.361846, -0.160705)",
        "(0.221848, 1.360169, -0.155019)",
        "(0.220998, 1.358974, -0.149458)",
        "(0.220249, 1.358116, -0.143474)",
        "(0.219963, 1.357760, -0.140383)",
        "(0.219510, 1.357470, -0.134178)",
        "(0.219137, 1.358150, -0.128120)",
        "(0.218828, 1.359244, -0.122019)",
        "(0.218700, 1.360957, -0.115882)",
        "(0.218665, 1.361980, -0.112821)",
        "(0.218548, 1.364517, -0.106703)",
        "(0.218493, 1.367449, -0.100385)",
        "(0.218739, 1.370719, -0.093910)",
        "(0.218912, 1.374528, -0.087572)",
        "(0.219036, 1.376560, -0.084460)",
        "(0.219524, 1.380875, -0.078283)",
        "(0.220366, 1.385216, -0.072027)",
        "(0.221333, 1.389666, -0.065779)",
        "(0.222293, 1.394504, -0.059941)",
        "(0.222852, 1.397015, -0.057215)",
        "(0.223995, 1.402229, -0.052262)",
        "(0.225022, 1.407676, -0.047919)",
        "(0.225996, 1.413312, -0.044238)",
        "(0.226745, 1.419013, -0.041275)",
        "(0.227043, 1.421907, -0.040029)",
        "(0.227605, 1.427891, -0.038299)",
        "(0.227976, 1.433930, -0.037198)",
        "(0.228046, 1.439764, -0.036343)",
        "(0.227716, 1.445426, -0.035668)",
        "(0.227567, 1.448294, -0.035453)",
        "(0.227425, 1.454158, -0.035410)",
        "(0.227349, 1.459994, -0.035537)",
        "(0.227284, 1.465754, -0.035708)",
        "(0.227161, 1.471468, -0.035896)",
        "(0.227089, 1.474336, -0.036049)",
        "(0.227185, 1.480253, -0.036814)",
        "(0.227456, 1.486496, -0.038223)",
        "(0.227769, 1.492806, -0.040093)",
        "(0.228010, 1.498953, -0.042439)",
        "(0.228197, 1.502077, -0.043862)",
        "(0.228629, 1.507535, -0.046804)",
        "(0.228911, 1.512816, -0.050225)",
        "(0.229061, 1.517745, -0.054043)",
        "(0.229009, 1.522063, -0.058432)",
        "(0.229020, 1.524098, -0.060843)",
        "(0.229010, 1.527613, -0.066191)",
        "(0.228772, 1.530429, -0.071957)",
        "(0.228273, 1.532569, -0.078083)",
        "(0.227680, 1.534189, -0.084852)",
        "(0.227445, 1.534925, -0.088428)",
        "(0.227191, 1.536122, -0.096005)",
        "(0.227088, 1.536825, -0.103794)",
        "(0.226941, 1.537184, -0.111737)",
        "(0.226723, 1.537318, -0.119799)",
        "(0.226620, 1.537313, -0.123838)",
        "(0.226432, 1.537153, -0.132003)",
        "(0.226317, 1.536944, -0.140144)",
        "(0.226248, 1.536572, -0.147991)",
        "(0.226263, 1.535852, -0.155610)",
        "(0.226405, 1.535338, -0.159387)",
        "(0.226878, 1.533902, -0.166928)",
        "(0.227266, 1.531920, -0.174389)",
        "(0.227499, 1.529386, -0.181690)",
        "(0.227750, 1.526140, -0.188948)",
        "(0.227908, 1.524348, -0.192592)",
        "(0.228219, 1.520212, -0.199812)",
        "(0.228331, 1.515501, -0.206945)",
        "(0.228516, 1.510217, -0.213877)",
        "(0.228707, 1.504171, -0.220479)",
        "(0.228856, 1.500888, -0.223643)",
        "(0.229387, 1.493457, -0.229453)",
        "(0.230105, 1.485103, -0.234358)",
        "(0.230648, 1.476270, -0.238229)",
        "(0.231046, 1.467185, -0.241215)",
        "(0.231235, 1.462540, -0.242415)",
        "(0.231630, 1.453370, -0.244201)",
        "(0.232033, 1.444848, -0.245462)",
        "(0.232319, 1.436757, -0.246245)",
        "(0.232744, 1.429108, -0.246437)",
        "(0.232960, 1.425519, -0.246318)",
        "(0.233267, 1.418668, -0.245908)",
        "(0.233470, 1.412201, -0.245029)",
        "(0.233385, 1.405567, -0.243491)",
        "(0.233262, 1.398622, -0.241443)",
        "(0.233194, 1.395149, -0.240366)",
        "(0.233016, 1.388288, -0.238025)",
        "(0.232410, 1.381425, -0.235315)",
        "(0.231489, 1.374583, -0.231793)",
        "(0.230592, 1.368140, -0.227751)",
        "(0.230332, 1.365256, -0.225649)",
        "(0.229958, 1.359988, -0.221372)",
        "(0.229384, 1.355121, -0.216566)",
        "(0.228471, 1.350507, -0.210851)",
        "(0.227285, 1.346493, -0.204516)",
        "(0.226275, 1.343708, -0.197846)",
        "(0.225878, 1.342599, -0.194350)",
        "(0.225296, 1.341014, -0.186510)",
        "(0.224860, 1.340009, -0.177799)",
        "(0.224280, 1.339786, -0.168965)",
        "(0.223911, 1.339844, -0.164556)",
        "(0.223146, 1.340523, -0.155594)",
        "(0.222481, 1.341755, -0.146425)",
        "(0.221938, 1.343398, -0.137254)",
        "(0.221340, 1.345669, -0.128090)",
        "(0.221151, 1.347160, -0.123500)",
        "(0.221142, 1.350560, -0.114362)",
        "(0.221473, 1.354341, -0.105305)",
        "(0.221932, 1.358513, -0.096670)",
        "(0.222419, 1.363027, -0.088628)",
        "(0.222687, 1.365389, -0.084838)",
        "(0.223275, 1.370311, -0.077873)",
        "(0.223834, 1.375571, -0.071849)",
        "(0.224287, 1.381117, -0.066657)",
        "(0.224789, 1.386977, -0.062418)",
        "(0.225035, 1.390020, -0.060590)",
        "(0.225370, 1.396430, -0.057739)",
        "(0.225517, 1.403048, -0.055662)",
        "(0.225564, 1.409510, -0.054224)",
        "(0.225738, 1.415634, -0.053468)",
        "(0.225874, 1.418597, -0.053258)",
        "(0.226074, 1.424260, -0.053231)",
        "(0.226352, 1.429898, -0.053598)",
        "(0.226435, 1.435549, -0.054321)",
        "(0.226702, 1.441413, -0.055672)",
        "(0.226881, 1.444395, -0.056445)",
        "(0.227241, 1.450396, -0.058414)",
        "(0.227488, 1.456332, -0.060544)",
        "(0.227601, 1.462379, -0.063384)",
        "(0.227961, 1.468765, -0.067203)",
        "(0.228111, 1.471965, -0.069297)",
        "(0.228201, 1.478094, -0.073799)",
        "(0.227851, 1.483671, -0.078722)",
        "(0.227239, 1.488923, -0.084327)",
        "(0.226692, 1.493946, -0.090664)",
        "(0.226445, 1.496383, -0.093879)",
        "(0.225838, 1.500627, -0.100574)",
        "(0.225314, 1.504330, -0.107288)",
        "(0.224969, 1.507228, -0.114218)",
        "(0.224644, 1.509549, -0.121289)",
        "(0.224496, 1.510463, -0.124930)",
        "(0.224310, 1.511980, -0.132420)",
        "(0.224018, 1.512681, -0.140256)",
        "(0.223750, 1.512812, -0.148149)",
        "(0.223191, 1.512130, -0.156212)",
        "(0.222903, 1.511708, -0.160315)",
        "(0.222416, 1.510395, -0.168650)",
        "(0.222243, 1.508595, -0.177064)",
        "(0.222223, 1.506355, -0.185484)",
        "(0.222455, 1.503784, -0.194067)",
        "(0.222631, 1.502384, -0.198376)",
        "(0.223096, 1.499253, -0.206840)",
        "(0.223739, 1.495831, -0.215172)",
        "(0.224511, 1.492411, -0.223781)",
        "(0.225203, 1.489147, -0.232693)",
        "(0.225506, 1.487484, -0.237130)",
        "(0.226065, 1.484016, -0.245965)",
        "(0.227055, 1.480410, -0.254506)",
        "(0.228356, 1.476607, -0.262705)",
        "(0.229718, 1.472368, -0.270439)",
        "(0.230344, 1.470008, -0.274105)",
        "(0.231589, 1.465066, -0.281271)",
        "(0.232977, 1.459918, -0.287963)",
        "(0.234325, 1.454381, -0.293789)",
        "(0.235504, 1.448331, -0.298177)",
        "(0.236075, 1.445208, -0.299989)",
        "(0.237170, 1.438707, -0.302418)",
        "(0.238031, 1.431759, -0.303460)",
        "(0.238475, 1.424611, -0.303361)",
        "(0.238634, 1.417595, -0.302250)",
        "(0.238754, 1.414147, -0.301473)",
        "(0.238790, 1.407292, -0.299289)",
        "(0.238560, 1.400483, -0.296332)",
        "(0.238279, 1.394043, -0.292764)",
        "(0.237957, 1.388266, -0.288757)",
        "(0.237806, 1.385636, -0.286619)",
        "(0.237108, 1.380554, -0.281816)",
        "(0.235750, 1.376011, -0.277142)",
        "(0.234626, 1.372384, -0.271925)",
        "(0.233565, 1.369590, -0.266066)",
        "(0.232965, 1.368215, -0.262900)",
        "(0.231389, 1.365509, -0.255821)",
        "(0.229651, 1.363264, -0.248127)",
        "(0.228132, 1.361769, -0.239834)",
        "(0.226629, 1.360598, -0.230629)",
        "(0.225829, 1.360113, -0.225611)",
        "(0.224344, 1.359313, -0.215002)",
        "(0.222972, 1.358723, -0.203770)",
        "(0.221658, 1.358412, -0.192284)",
        "(0.220632, 1.358653, -0.180903)",
        "(0.220276, 1.358931, -0.175200)",
        "(0.219847, 1.359729, -0.163719)",
        "(0.219370, 1.360598, -0.152275)",
        "(0.219128, 1.361896, -0.141255)",
        "(0.219184, 1.363678, -0.130759)",
        "(0.219280, 1.364639, -0.125580)",
        "(0.219499, 1.366590, -0.115582)",
        "(0.219638, 1.368732, -0.106260)",
        "(0.219887, 1.371141, -0.097474)",
        "(0.220334, 1.373489, -0.088748)",
        "(0.220695, 1.374556, -0.084440)",
        "(0.221400, 1.377125, -0.076611)",
        "(0.222166, 1.380516, -0.069988)",
        "(0.222873, 1.384755, -0.064474)",
        "(0.223297, 1.389625, -0.059773)",
        "(0.223514, 1.392345, -0.057712)",
        "(0.223985, 1.398380, -0.054187)",
        "(0.224675, 1.404961, -0.051108)",
        "(0.225679, 1.412062, -0.048518)",
        "(0.226835, 1.419692, -0.046489)",
        "(0.227448, 1.423580, -0.045566)",
        "(0.228691, 1.431550, -0.044010)",
        "(0.229887, 1.439667, -0.042822)",
        "(0.231320, 1.447890, -0.042009)",
        "(0.232750, 1.455980, -0.041507)",
        "(0.233307, 1.459953, -0.041273)",
        "(0.234158, 1.467824, -0.041066)",
        "(0.234889, 1.475504, -0.041331)",
        "(0.235406, 1.482815, -0.041911)",
        "(0.235805, 1.489597, -0.042866)",
        "(0.235820, 1.492815, -0.043479)",
        "(0.235317, 1.498759, -0.045273)",
        "(0.234282, 1.504225, -0.047955)",
        "(0.232859, 1.509058, -0.051520)",
        "(0.231044, 1.513040, -0.055688)",
        "(0.230094, 1.514850, -0.057866)",
        "(0.228687, 1.517926, -0.062672)",
        "(0.228135, 1.520382, -0.067989)",
        "(0.227689, 1.522300, -0.073554)",
        "(0.227269, 1.524112, -0.079660)",
        "(0.227041, 1.524983, -0.082915)",
        "(0.226507, 1.526525, -0.089893)",
        "(0.226029, 1.527776, -0.097329)",
        "(0.225696, 1.528533, -0.105220)",
        "(0.225243, 1.529026, -0.113543)",
        "(0.225037, 1.529250, -0.117803)",
        "(0.224644, 1.529470, -0.126803)",
        "(0.224496, 1.529511, -0.135961)",
        "(0.224684, 1.529422, -0.145231)",
        "(0.224980, 1.529280, -0.154440)",
        "(0.225235, 1.529132, -0.159192)",
        "(0.226136, 1.528765, -0.168864)",
        "(0.227670, 1.528306, -0.178545)",
        "(0.229281, 1.527596, -0.188005)",
        "(0.230789, 1.526474, -0.197289)",
        "(0.231592, 1.525748, -0.201905)",
        "(0.233392, 1.523858, -0.211065)",
        "(0.235268, 1.521482, -0.219978)",
        "(0.236795, 1.518260, -0.228255)",
        "(0.237889, 1.514232, -0.235826)",
        "(0.238257, 1.511971, -0.239393)",
        "(0.238938, 1.507239, -0.246354)",
        "(0.239885, 1.501760, -0.252753)",
        "(0.240789, 1.495627, -0.258691)",
        "(0.241425, 1.489040, -0.264113)",
        "(0.241707, 1.485693, -0.266654)",
        "(0.242251, 1.478611, -0.270924)",
        "(0.242494, 1.471083, -0.274189)",
        "(0.242119, 1.463180, -0.276457)",
        "(0.241327, 1.454938, -0.277598)",
        "(0.240300, 1.446626, -0.277944)",
        "(0.239802, 1.442480, -0.277887)",
        "(0.238997, 1.434305, -0.277129)",
        "(0.238610, 1.426527, -0.275574)",
        "(0.238051, 1.419043, -0.273013)",
        "(0.237590, 1.415385, -0.271348)",
        "(0.236137, 1.408201, -0.266984)",
        "(0.234337, 1.401375, -0.261870)",
        "(0.232765, 1.395438, -0.256473)",
        "(0.231197, 1.390435, -0.250588)",
        "(0.230356, 1.388048, -0.247486)",
        "(0.228262, 1.384090, -0.240439)",
        "(0.226262, 1.380784, -0.232876)",
        "(0.224278, 1.378418, -0.224374)",
        "(0.222159, 1.376545, -0.215458)",
        "(0.221125, 1.375847, -0.210849)",
        "(0.219223, 1.374925, -0.201204)",
        "(0.217654, 1.374612, -0.190757)",
        "(0.216147, 1.374526, -0.179800)",
        "(0.214677, 1.374684, -0.168582)",
        "(0.214045, 1.374835, -0.162863)",
        "(0.213101, 1.375288, -0.151111)",
        "(0.212330, 1.375594, -0.139066)",
        "(0.211720, 1.376027, -0.127359)",
        "(0.211324, 1.376927, -0.116417)",
        "(0.211074, 1.377473, -0.111114)",
        "(0.210599, 1.378878, -0.100903)",
        "(0.209844, 1.380902, -0.091429)",
        "(0.209557, 1.384154, -0.082974)",
        "(0.209826, 1.388398, -0.075039)",
        "(0.210098, 1.390786, -0.071189)",
        "(0.210918, 1.396092, -0.063977)",
        "(0.211986, 1.402079, -0.057646)",
        "(0.213312, 1.408523, -0.052044)",
        "(0.214446, 1.414917, -0.047026)",
        "(0.214933, 1.418118, -0.044716)",
        "(0.216037, 1.424680, -0.040841)",
        "(0.217147, 1.431313, -0.037618)",
        "(0.218089, 1.437685, -0.034818)",
        "(0.218951, 1.444069, -0.032517)",
        "(0.219358, 1.447264, -0.031531)",
        "(0.220194, 1.453539, -0.029944)",
        "(0.220931, 1.459668, -0.028728)",
        "(0.221529, 1.465613, -0.027718)",
        "(0.222335, 1.471253, -0.026890)",
        "(0.222741, 1.473992, -0.026486)",
        "(0.223514, 1.479315, -0.025805)",
        "(0.224129, 1.484605, -0.025312)",
        "(0.224751, 1.489962, -0.024939)",
        "(0.225459, 1.494632, -0.024548)",
        "(0.225795, 1.496947, -0.024322)",
        "(0.226438, 1.501499, -0.023963)",
        "(0.227136, 1.505937, -0.023918)",
        "(0.227798, 1.510171, -0.024357)",
        "(0.228372, 1.514181, -0.025256)",
        "(0.228604, 1.516124, -0.026037)",
        "(0.228973, 1.520010, -0.027923)",
        "(0.229139, 1.523692, -0.030574)",
        "(0.229108, 1.527004, -0.033818)",
        "(0.228666, 1.529912, -0.037456)",
        "(0.228348, 1.531321, -0.039465)",
        "(0.227800, 1.534021, -0.044217)",
        "(0.227379, 1.536499, -0.049540)",
        "(0.226736, 1.538588, -0.055452)",
        "(0.225919, 1.540489, -0.061887)",
        "(0.225580, 1.541375, -0.065356)",
        "(0.224994, 1.542784, -0.072741)",
        "(0.224364, 1.543523, -0.080350)",
        "(0.223634, 1.543398, -0.087995)",
        "(0.222469, 1.542535, -0.095913)",
        "(0.221831, 1.542007, -0.099999)",
        "(0.220613, 1.540687, -0.108705)",
        "(0.219372, 1.539130, -0.117651)",
        "(0.218074, 1.537028, -0.126610)",
        "(0.216986, 1.534613, -0.135825)",
        "(0.216571, 1.533382, -0.140546)",
        "(0.215727, 1.530686, -0.150087)",
        "(0.214633, 1.527514, -0.159405)",
        "(0.213292, 1.523815, -0.168362)",
        "(0.211984, 1.519642, -0.177034)",
        "(0.210966, 1.515107, -0.185503)",
        "(0.210596, 1.512695, -0.189591)",
        "(0.209855, 1.507647, -0.197391)",
        "(0.209105, 1.502064, -0.204471)",
        "(0.208495, 1.495936, -0.210797)",
        "(0.208339, 1.492719, -0.213652)",
        "(0.208140, 1.486298, -0.218942)",
        "(0.207982, 1.479602, -0.223294)",
        "(0.207977, 1.472718, -0.226312)",
        "(0.208034, 1.465610, -0.228368)",
        "(0.208273, 1.458254, -0.229113)",
        "(0.208548, 1.454508, -0.229084)",
        "(0.209016, 1.446917, -0.228612)",
        "(0.209147, 1.438959, -0.227295)",
        "(0.209363, 1.430895, -0.225119)",
        "(0.209685, 1.426971, -0.223592)",
        "(0.210565, 1.419394, -0.219872)",
        "(0.211339, 1.411773, -0.215118)",
        "(0.211931, 1.404110, -0.209344)",
        "(0.212242, 1.396752, -0.202651)",
        "(0.212337, 1.393209, -0.199184)",
        "(0.212344, 1.386638, -0.191788)",
        "(0.212207, 1.380568, -0.183810)",
        "(0.211883, 1.374918, -0.175229)",
        "(0.211515, 1.369971, -0.166345)",
        "(0.211363, 1.367709, -0.161903)",
        "(0.211157, 1.363851, -0.152889)",
        "(0.210974, 1.360854, -0.143652)",
        "(0.210769, 1.358653, -0.134087)",
        "(0.210684, 1.357467, -0.124634)",
        "(0.210629, 1.357182, -0.120039)",
        "(0.210531, 1.357661, -0.111159)",
        "(0.210542, 1.359293, -0.102613)",
        "(0.210315, 1.361903, -0.094535)",
        "(0.210216, 1.365618, -0.086896)",
        "(0.210218, 1.367702, -0.083136)",
        "(0.210476, 1.372474, -0.075760)",
        "(0.210983, 1.377801, -0.068598)",
        "(0.211421, 1.383454, -0.061955)",
        "(0.211919, 1.389504, -0.055992)",
        "(0.212253, 1.392596, -0.053174)",
        "(0.212979, 1.398986, -0.048030)",
        "(0.213699, 1.405522, -0.043456)",
        "(0.214534, 1.412070, -0.039515)",
        "(0.215286, 1.418350, -0.035964)",
        "(0.215650, 1.421468, -0.034337)",
        "(0.216380, 1.427749, -0.031545)",
        "(0.217226, 1.433956, -0.029131)",
        "(0.218124, 1.439780, -0.027038)",
        "(0.219074, 1.445333, -0.025391)",
        "(0.219511, 1.448056, -0.024725)"
    ],
    "rightHandRotations": [
        "(40.907380, 282.477700, 329.918600)",
        "(40.651890, 282.561500, 329.943600)",
        "(39.965290, 282.713900, 329.960500)",
        "(39.000160, 282.905100, 329.939800)",
        "(38.045310, 283.032100, 329.830000)",
        "(36.992100, 283.022600, 329.649600)",
        "(36.488070, 282.958700, 329.570800)",
        "(35.298220, 282.654800, 329.355400)",
        "(33.364490, 281.884500, 329.014300)",
        "(30.913840, 280.803700, 328.814500)",
        "(28.561600, 280.114700, 328.617200)",
        "(27.480290, 279.843100, 328.264600)",
        "(25.166280, 279.170300, 327.192500)",
        "(22.556310, 278.474400, 326.100500)",
        "(19.670990, 277.821300, 325.031300)",
        "(16.695450, 277.407200, 323.993500)",
        "(15.183580, 277.178500, 323.475200)",
        "(11.784970, 276.416200, 322.750000)",
        "(7.903259, 275.034900, 322.888900)",
        "(4.098877, 273.680200, 322.907300)",
        "(0.290634, 272.640800, 322.194500)",
        "(358.159800, 272.110100, 321.916700)",
        "(353.616700, 270.818400, 321.811900)",
        "(349.279000, 268.720000, 322.066200)",
        "(345.684500, 266.438000, 322.284500)",
        "(341.455400, 263.940100, 323.072600)",
        "(339.033700, 262.382400, 323.732400)",
        "(334.970200, 259.963400, 325.363300)",
        "(331.702900, 259.362200, 326.291000)",
        "(328.508100, 259.369700, 325.892400)",
        "(324.670300, 259.015600, 324.490100)",
        "(322.384100, 258.819200, 323.822100)",
        "(317.156800, 258.132400, 323.975700)",
        "(311.896600, 257.320700, 325.621200)",
        "(306.991900, 257.103300, 326.829200)",
        "(302.304400, 258.033900, 327.017100)",
        "(300.308300, 258.886800, 326.877300)",
        "(296.386600, 260.620000, 326.553000)",
        "(292.527700, 263.811700, 325.236700)",
        "(289.476400, 270.240900, 320.715500)",
        "(288.123500, 278.204700, 314.419800)",
        "(287.993600, 281.979800, 311.532500)",
        "(287.788900, 289.297100, 305.878700)",
        "(287.664500, 297.694600, 298.908400)",
        "(288.018200, 305.070300, 293.459500)",
        "(288.580100, 309.638400, 291.148100)",
        "(288.775800, 310.403500, 291.502500)",
        "(288.810600, 310.402500, 293.475400)",
        "(288.674700, 310.229300, 295.513800)",
        "(288.403400, 310.009700, 297.684900)",
        "(288.355400, 309.938900, 300.249700)",
        "(288.389600, 309.677200, 301.433800)",
        "(288.977500, 307.904200, 304.509500)",
        "(289.828000, 305.979300, 307.397300)",
        "(290.458800, 305.444200, 308.683600)",
        "(290.522700, 306.667400, 308.365700)",
        "(290.636100, 307.195700, 308.235800)",
        "(291.270200, 306.984600, 308.882000)",
        "(292.306800, 305.748500, 310.239100)",
        "(293.225500, 304.303500, 311.600900)",
        "(293.899400, 303.477600, 312.152800)",
        "(294.281600, 303.111100, 312.459600)",
        "(294.937600, 301.352200, 314.171100)",
        "(295.611800, 298.476100, 316.651000)",
        "(296.193700, 296.131300, 318.230500)",
        "(296.519300, 294.647100, 318.858000)",
        "(296.594400, 293.392200, 319.404500)",
        "(296.907400, 290.383700, 320.947400)",
        "(297.331200, 287.667900, 322.201200)",
        "(297.646900, 284.996300, 323.383600)",
        "(297.426300, 282.288100, 324.481100)",
        "(297.024900, 280.787100, 325.134300)",
        "(296.131700, 278.304400, 326.329400)",
        "(295.380400, 276.191100, 327.225600)",
        "(294.844900, 273.606600, 328.223900)",
        "(294.064800, 271.330200, 329.293900)",
        "(293.540300, 270.630600, 329.513200)",
        "(292.215000, 269.782000, 329.283400)",
        "(290.599000, 268.579300, 329.587300)",
        "(288.708100, 267.974100, 329.839100)",
        "(286.949600, 267.854400, 329.546300)",
        "(286.156700, 267.518200, 329.697800)",
        "(284.424600, 266.714200, 330.246400)",
        "(282.395800, 267.606600, 329.307900)",
        "(280.474800, 270.446500, 326.415300)",
        "(279.069800, 274.823300, 322.164100)",
        "(278.598300, 277.067300, 320.061400)",
        "(277.955500, 280.758100, 316.720000)",
        "(277.147900, 289.496100, 308.243600)",
        "(276.625100, 300.183700, 297.808100)",
        "(276.447800, 308.293500, 290.015400)",
        "(276.384200, 311.391200, 287.134500)",
        "(276.152800, 313.364200, 285.599100)",
        "(275.689500, 310.985900, 288.396200)",
        "(275.295800, 306.996400, 293.173700)",
        "(274.925800, 307.338200, 293.484300)",
        "(274.658600, 307.029200, 293.985300)",
        "(274.255800, 305.549600, 296.487700)",
        "(273.889800, 308.904800, 294.313400)",
        "(273.864500, 314.414400, 289.590400)",
        "(274.060700, 316.046700, 288.335500)",
        "(274.532000, 320.159700, 285.240300)",
        "(275.480000, 328.314800, 278.032700)",
        "(276.714400, 334.378500, 272.565800)",
        "(277.791000, 337.899900, 269.644100)",
        "(278.376200, 338.803100, 269.427200)",
        "(278.617100, 339.458100, 269.204800)",
        "(278.898900, 341.472100, 268.154500)",
        "(279.090100, 344.093200, 266.625700)",
        "(279.298700, 347.044400, 264.870400)",
        "(279.611100, 348.639400, 264.340500)",
        "(279.776100, 349.081500, 264.364100)",
        "(280.113200, 349.792500, 264.698900)",
        "(280.502100, 350.888800, 264.611900)",
        "(280.947600, 351.617500, 264.724900)",
        "(281.423700, 352.337100, 264.721500)",
        "(281.656000, 352.581400, 264.809600)",
        "(282.058600, 352.603900, 265.386400)",
        "(282.213300, 351.855800, 266.674100)",
        "(282.257600, 351.212500, 268.162800)",
        "(282.302300, 350.918500, 269.436100)",
        "(282.353200, 350.476800, 270.301800)",
        "(282.475300, 349.365100, 272.021400)",
        "(282.502300, 347.932600, 273.833600)",
        "(282.506200, 345.713000, 276.534500)",
        "(282.578100, 343.824500, 278.991800)",
        "(282.611400, 342.670800, 280.307700)",
        "(282.670300, 339.986100, 283.132800)",
        "(282.820000, 337.050800, 286.124100)",
        "(283.088100, 334.501200, 288.721800)",
        "(283.373400, 332.354800, 290.845900)",
        "(283.528700, 331.324800, 291.853200)",
        "(283.817300, 329.770100, 293.283200)",
        "(283.977000, 328.396300, 294.278800)",
        "(284.247400, 326.444200, 296.048400)",
        "(284.649600, 323.815800, 298.618700)",
        "(284.970700, 321.852100, 300.420900)",
        "(285.606100, 319.923200, 301.892700)",
        "(286.224400, 318.269700, 303.175200)",
        "(286.912700, 315.576700, 305.585400)",
        "(287.469500, 312.974900, 308.035000)",
        "(287.705000, 311.934800, 308.956900)",
        "(288.128900, 310.320500, 310.245900)",
        "(288.476300, 309.871600, 310.267300)",
        "(288.828800, 309.139000, 310.673200)",
        "(289.319900, 308.731700, 310.676600)",
        "(289.655300, 308.445200, 310.588700)",
        "(290.268900, 307.504700, 310.621700)",
        "(290.711200, 306.729800, 310.713000)",
        "(291.200300, 306.685900, 310.207900)",
        "(292.060100, 306.634900, 309.187300)",
        "(292.445000, 306.212400, 308.900800)",
        "(292.972400, 305.430400, 308.563300)",
        "(293.218700, 304.709500, 308.570100)",
        "(293.454600, 303.570600, 308.614800)",
        "(293.551100, 301.763400, 309.079500)",
        "(293.454800, 300.846200, 309.406100)",
        "(293.014000, 299.233700, 310.015000)",
        "(292.538800, 297.439700, 310.686200)",
        "(292.191300, 295.280600, 311.588200)",
        "(291.729700, 292.849500, 312.782100)",
        "(291.330800, 291.708200, 313.351900)",
        "(290.505500, 289.843200, 314.186600)",
        "(289.773100, 287.943200, 314.910300)",
        "(289.187300, 286.016000, 315.715200)",
        "(288.589100, 284.561300, 316.133800)",
        "(288.274700, 283.958700, 316.204500)",
        "(287.655100, 282.927000, 316.264100)",
        "(286.928500, 282.015400, 316.252100)",
        "(286.197900, 280.995400, 316.502300)",
        "(285.469800, 279.683500, 316.986000)",
        "(285.134400, 278.640600, 317.644700)",
        "(284.323100, 277.568200, 318.027000)",
        "(283.422000, 277.450400, 317.462100)",
        "(282.344600, 277.754900, 316.495200)",
        "(281.199900, 278.131300, 315.719800)",
        "(280.730300, 277.717600, 315.916900)",
        "(279.664700, 277.143700, 315.884800)",
        "(278.332100, 278.141100, 314.709500)",
        "(276.805800, 282.692700, 310.192100)",
        "(276.119200, 286.529900, 306.405600)",
        "(274.907500, 296.265200, 296.885900)",
        "(274.018000, 314.230400, 279.632600)",
        "(273.720200, 336.199900, 258.384400)",
        "(274.140900, 356.045900, 239.269000)",
        "(275.138800, 11.338030, 224.554200)",
        "(275.678700, 15.664720, 220.552200)",
        "(276.839800, 21.727100, 215.157600)",
        "(277.794900, 24.630610, 212.925000)",
        "(278.604700, 27.232340, 211.073000)",
        "(279.153200, 30.317380, 208.768500)",
        "(279.424200, 31.966640, 207.535500)",
        "(279.924500, 35.263230, 205.071500)",
        "(280.297000, 38.301670, 203.073600)",
        "(280.319700, 41.107380, 201.485400)",
        "(280.449400, 43.128730, 200.808700)",
        "(280.533900, 43.640530, 200.943600)",
        "(280.643400, 44.156390, 201.540600)",
        "(280.766200, 43.837760, 202.800000)",
        "(280.914400, 42.753520, 204.901800)",
        "(281.129000, 41.361300, 207.302100)",
        "(281.218800, 40.841300, 208.295500)",
        "(281.331200, 39.928220, 210.159500)",
        "(281.377400, 39.361930, 211.795200)",
        "(281.548000, 38.703270, 213.417900)",
        "(281.509600, 37.806060, 215.152700)",
        "(281.467100, 37.472690, 215.931600)",
        "(281.306600, 36.744510, 217.729800)",
        "(281.238800, 35.839920, 219.614100)",
        "(281.179600, 33.906130, 222.417100)",
        "(280.953400, 31.910370, 225.202200)",
        "(280.776400, 30.839250, 226.668400)",
        "(280.544600, 28.664980, 229.751600)",
        "(280.413800, 25.142160, 234.040200)",
        "(280.424000, 21.353090, 238.384000)",
        "(280.449800, 17.407570, 242.707700)",
        "(280.414600, 15.753110, 244.521600)",
        "(280.336800, 12.258080, 248.457700)",
        "(280.165400, 7.909407, 253.326600)",
        "(280.038100, 3.398494, 258.327900)",
        "(279.885200, 358.986400, 262.903000)",
        "(279.828000, 357.011800, 264.889000)",
        "(279.826000, 353.613900, 268.329600)",
        "(279.871300, 348.899300, 272.994900)",
        "(279.943000, 344.291700, 277.620600)",
        "(280.062100, 341.080100, 280.915400)",
        "(280.128100, 340.246900, 281.666000)",
        "(280.369600, 338.646400, 282.907000)",
        "(280.769600, 335.797300, 285.343100)",
        "(281.092100, 332.507000, 288.123600)",
        "(281.109400, 329.383200, 290.964200)",
        "(281.069800, 328.192000, 292.057300)",
        "(281.068700, 325.129900, 294.861900)",
        "(281.322200, 322.032700, 297.545900)",
        "(281.905900, 319.055800, 299.984700)",
        "(282.344600, 316.614200, 301.800300)",
        "(282.465300, 315.879500, 302.283700)",
        "(282.817800, 315.108900, 302.559600)",
        "(283.323200, 313.671500, 303.197200)",
        "(283.803300, 311.643500, 304.388800)",
        "(284.013200, 308.952100, 306.346700)",
        "(284.080600, 307.780800, 307.216600)",
        "(284.214600, 305.683500, 308.499400)",
        "(284.391500, 303.066700, 310.073300)",
        "(284.571200, 300.790400, 311.412700)",
        "(284.761600, 298.786200, 312.360200)",
        "(284.835300, 297.712700, 312.877400)",
        "(284.871200, 295.248200, 314.225000)",
        "(284.904300, 292.945700, 315.555600)",
        "(285.066900, 291.088000, 316.404700)",
        "(285.221100, 288.679100, 317.669300)",
        "(285.155400, 287.227600, 318.646100)",
        "(284.928900, 284.604400, 320.493800)",
        "(284.662700, 282.596700, 321.675800)",
        "(284.413200, 280.967000, 322.419400)",
        "(284.192900, 279.285400, 323.272500)",
        "(284.060600, 278.444500, 323.717200)",
        "(283.733800, 277.601800, 323.754900)",
        "(283.337600, 277.170700, 323.170700)",
        "(282.860100, 276.428400, 323.065600)",
        "(282.338700, 275.874300, 322.923400)",
        "(282.060800, 275.820100, 322.590300)",
        "(281.496500, 275.533100, 322.070700)",
        "(280.887900, 274.947800, 321.992700)",
        "(280.263200, 274.646500, 321.678300)",
        "(279.647500, 274.549200, 321.134700)",
        "(279.319900, 274.642300, 320.762600)",
        "(278.607900, 274.806000, 320.185100)",
        "(277.877400, 274.734400, 319.823700)",
        "(277.074500, 274.670100, 319.499600)",
        "(276.239900, 274.371400, 319.618600)",
        "(275.797500, 273.908600, 320.004600)",
        "(274.871200, 274.889500, 318.890300)",
        "(274.007400, 278.367700, 315.290400)",
        "(273.147700, 282.430700, 311.091600)",
        "(272.143000, 292.397800, 301.081900)",
        "(271.648900, 301.634900, 291.887400)",
        "(271.026200, 345.861800, 247.853600)",
        "(271.511200, 38.961070, 195.047300)",
        "(272.514200, 57.116060, 177.341400)",
        "(273.536700, 62.717230, 172.187100)",
        "(274.030800, 63.708600, 171.404500)",
        "(274.888400, 64.635350, 170.894500)",
        "(275.502600, 64.949170, 171.282900)",
        "(276.211700, 65.754070, 170.951800)",
        "(277.020500, 67.117350, 170.357700)",
        "(277.468000, 67.998150, 169.979400)",
        "(278.207200, 69.593440, 169.218800)",
        "(278.852700, 70.340390, 169.334900)",
        "(279.355400, 70.595020, 169.944100)",
        "(279.792400, 71.039050, 170.373000)",
        "(280.030100, 71.279280, 170.594100)",
        "(280.497700, 71.849940, 170.901200)",
        "(280.815200, 72.638770, 171.101300)",
        "(281.098300, 73.587760, 171.179400)",
        "(281.428500, 73.981190, 171.879700)",
        "(281.590900, 74.010530, 172.330000)",
        "(281.872100, 73.436220, 173.835100)",
        "(282.179600, 72.566930, 175.504000)",
        "(282.421100, 72.039670, 176.932100)",
        "(282.588400, 71.879250, 178.164100)",
        "(282.718600, 71.905460, 178.688800)",
        "(283.009200, 71.612570, 179.982300)",
        "(283.277500, 70.917450, 181.426600)",
        "(283.442300, 70.183580, 182.885700)",
        "(283.323400, 69.719020, 184.179500)",
        "(283.267200, 69.568340, 184.773100)",
        "(283.126300, 69.531910, 185.704500)",
        "(283.000900, 69.554280, 186.591800)",
        "(282.794800, 69.096660, 187.941000)",
        "(282.306700, 68.019710, 189.722800)",
        "(282.067200, 67.282910, 190.740800)",
        "(281.607900, 65.919610, 192.644600)",
        "(281.144200, 64.603370, 194.618900)",
        "(280.626000, 62.911450, 196.917400)",
        "(280.054000, 60.080270, 200.276400)",
        "(279.764700, 58.225810, 202.341900)",
        "(279.274500, 54.708160, 206.160200)",
        "(278.879300, 51.348880, 209.793600)",
        "(278.443300, 47.397180, 214.069800)",
        "(277.979100, 42.611870, 219.109400)",
        "(277.812100, 39.816890, 222.015500)",
        "(277.426600, 34.583670, 227.297000)",
        "(277.154000, 29.552960, 232.440300)",
        "(276.960600, 23.814990, 238.190800)",
        "(276.771300, 17.043620, 244.917900)",
        "(276.738100, 14.043880, 247.908500)",
        "(276.722500, 8.393562, 253.387400)",
        "(276.812300, 1.514596, 260.105500)",
        "(276.937500, 354.468800, 267.011900)",
        "(277.232600, 348.294800, 272.908500)",
        "(277.462700, 345.300000, 275.724800)",
        "(278.052700, 338.659700, 281.954700)",
        "(278.699300, 332.979900, 287.241700)",
        "(279.494300, 329.118700, 290.635300)",
        "(280.405000, 325.878000, 293.027300)",
        "(280.792100, 324.065600, 294.419700)",
        "(281.389800, 320.444300, 297.501600)",
        "(281.786400, 316.946800, 300.504600)",
        "(282.277700, 314.549300, 302.135700)",
        "(282.780400, 311.727000, 304.049600)",
        "(282.984900, 310.345900, 305.038700)",
        "(283.348400, 308.119300, 306.488000)",
        "(283.859900, 306.347400, 307.228500)",
        "(284.321400, 304.180400, 308.220100)",
        "(284.539800, 300.988000, 310.534200)",
        "(284.586100, 299.616100, 311.453300)",
        "(284.724600, 297.454400, 312.465700)",
        "(284.940200, 295.569900, 313.123500)",
        "(285.116900, 293.726200, 313.694700)",
        "(285.064600, 291.329500, 314.778100)",
        "(284.921500, 290.178800, 315.360100)",
        "(284.585100, 287.848300, 316.665600)",
        "(284.370700, 285.727000, 317.574900)",
        "(284.179600, 283.679400, 318.296800)",
        "(283.999000, 281.487400, 319.228900)",
        "(283.912200, 280.331600, 319.781900)",
        "(283.516300, 278.224000, 320.650500)",
        "(282.989800, 276.400300, 321.386900)",
        "(282.357400, 275.217400, 321.365300)",
        "(281.642300, 273.957300, 321.529400)",
        "(281.286800, 273.423700, 321.622300)",
        "(280.529400, 271.898700, 322.155900)",
        "(279.565100, 270.436200, 322.932400)",
        "(278.553100, 270.015600, 322.603500)",
        "(277.604100, 269.847700, 322.041600)",
        "(277.147500, 269.328100, 322.312400)",
        "(276.104700, 268.711600, 322.486100)",
        "(274.994000, 268.591900, 322.259400)",
        "(273.941500, 268.915000, 321.659200)",
        "(272.858800, 272.995600, 317.376500)",
        "(272.362400, 276.781100, 313.500900)",
        "(271.465700, 287.274200, 302.892400)",
        "(270.734100, 329.436100, 260.774100)",
        "(271.094700, 43.051850, 187.200800)",
        "(272.253500, 62.118600, 168.382600)",
        "(272.858200, 65.312510, 165.302800)",
        "(273.973100, 68.172120, 162.669500)",
        "(274.882100, 70.298650, 160.875600)",
        "(275.806800, 71.902940, 159.728800)",
        "(276.771100, 72.316360, 159.792600)",
        "(277.217900, 72.516650, 159.826700)",
        "(277.961600, 72.945480, 159.945300)",
        "(278.514600, 73.464520, 159.992100)",
        "(279.159000, 74.038550, 159.944000)",
        "(279.982800, 74.724900, 159.884900)",
        "(280.363800, 75.285160, 159.673500)",
        "(281.043400, 76.456940, 159.330600)",
        "(281.562300, 76.965650, 159.651900)",
        "(281.990500, 77.168440, 160.184400)",
        "(282.408700, 77.397030, 160.763400)",
        "(282.575100, 77.523960, 161.074100)",
        "(282.844800, 77.927380, 161.630300)",
        "(282.963300, 78.141730, 162.379200)",
        "(282.840300, 77.287510, 163.979800)",
        "(282.701100, 75.329610, 166.485600)",
        "(282.666800, 74.163420, 167.923100)",
        "(282.688500, 72.134960, 170.770700)",
        "(282.656000, 70.277800, 173.577100)",
        "(282.586900, 68.146510, 176.606600)",
        "(282.521300, 65.516280, 179.944700)",
        "(282.454700, 64.296630, 181.505900)",
        "(282.305600, 62.559890, 184.201500)",
        "(282.135800, 61.367480, 186.680000)",
        "(282.069200, 59.596490, 189.637700)",
        "(282.060400, 56.939240, 193.146300)",
        "(281.998500, 55.038070, 195.412400)",
        "(281.871200, 50.387480, 200.538000)",
        "(281.889700, 45.528000, 205.492700)",
        "(282.075400, 40.200340, 210.757600)",
        "(282.318800, 34.961040, 215.881000)",
        "(282.357300, 32.450470, 218.377400)",
        "(282.324600, 28.201820, 222.769500)",
        "(282.033900, 26.337780, 225.330000)",
        "(281.579000, 25.299360, 227.408100)",
        "(281.089800, 23.087210, 230.278600)",
        "(280.900800, 21.078400, 232.418900)",
        "(280.612000, 16.666510, 236.970200)",
        "(280.187000, 12.386910, 241.537900)",
        "(279.739700, 7.973055, 246.369500)",
        "(279.433900, 2.679491, 251.794500)",
        "(279.441700, 0.056573, 254.470100)",
        "(279.812400, 354.552200, 259.668000)",
        "(280.091600, 348.287400, 265.313800)",
        "(280.348300, 342.689100, 270.706500)",
        "(280.574000, 337.726000, 275.193600)",
        "(280.714700, 335.596100, 277.033400)",
        "(280.827800, 331.405400, 280.570400)",
        "(280.631500, 327.171400, 284.332700)",
        "(280.418300, 322.615300, 288.475200)",
        "(280.566800, 318.085300, 292.094300)",
        "(280.777000, 315.961700, 293.537300)",
        "(281.358500, 311.291400, 296.650200)",
        "(281.906000, 306.659000, 299.855900)",
        "(282.334400, 302.211600, 302.781000)",
        "(282.633000, 298.091300, 305.381600)",
        "(282.779300, 295.588600, 307.174000)",
        "(282.822100, 289.726000, 311.719000)",
        "(282.521200, 283.984600, 316.515000)",
        "(282.197100, 279.414300, 320.150300)",
        "(282.160800, 276.179300, 322.047500)",
        "(282.110700, 274.900800, 322.640400)",
        "(281.835900, 272.480300, 323.916000)",
        "(281.281100, 269.595000, 325.844300)",
        "(280.711900, 267.689400, 326.862000)",
        "(280.496300, 267.140300, 326.835600)",
        "(280.044100, 266.690800, 326.112000)",
        "(279.498200, 265.852300, 326.009700)",
        "(278.951900, 265.143300, 325.828200)",
        "(278.433300, 264.607000, 325.394700)",
        "(277.901700, 264.946200, 324.242600)",
        "(277.644300, 265.459300, 323.306200)",
        "(277.221300, 267.316800, 320.425400)",
        "(276.864400, 270.035900, 316.727600)",
        "(276.407500, 271.469800, 314.542300)",
        "(275.719300, 271.543400, 313.975200)",
        "(275.338900, 271.669300, 313.578300)",
        "(274.561400, 273.164100, 311.627200)",
        "(273.864300, 276.565600, 307.697400)",
        "(273.279200, 282.003500, 301.828900)",
        "(272.635500, 289.869800, 293.555300)",
        "(272.292900, 296.544200, 286.749500)",
        "(271.665600, 317.704900, 265.394200)",
        "(271.511000, 351.252500, 231.616700)",
        "(271.870400, 25.132870, 197.659300)",
        "(272.651800, 45.826170, 177.066200)",
        "(273.115300, 51.038240, 171.898000)",
        "(274.016200, 56.906570, 166.101000)",
        "(274.886700, 60.726200, 162.490600)",
        "(275.858700, 63.210680, 160.211200)",
        "(276.942400, 65.096920, 158.660500)",
        "(277.486200, 65.764530, 158.238700)",
        "(278.431800, 66.719510, 157.849700)",
        "(279.281500, 67.129820, 158.041900)",
        "(280.127200, 66.776110, 158.938800)",
        "(280.917800, 66.365470, 159.883200)",
        "(281.265200, 66.237650, 160.352200)",
        "(281.814800, 66.140680, 161.193500)",
        "(282.348800, 66.033860, 162.091500)",
        "(282.901000, 66.094350, 162.837500)",
        "(283.423200, 66.352640, 163.484500)",
        "(283.620400, 66.569060, 163.798300)",
        "(283.896400, 67.019420, 164.426300)",
        "(284.129900, 67.378940, 165.191100)",
        "(284.335600, 67.902280, 165.959400)",
        "(284.454900, 68.036800, 167.108000)",
        "(284.528400, 67.858110, 167.893500)",
        "(284.546200, 67.137060, 169.749000)",
        "(284.531500, 66.199120, 171.740800)",
        "(284.534900, 65.606390, 173.373100)",
        "(284.499200, 65.807880, 174.448100)",
        "(284.434700, 65.884290, 175.100000)",
        "(284.232600, 65.674750, 176.609400)",
        "(284.085000, 64.812590, 178.490300)",
        "(283.848400, 64.380990, 180.015100)",
        "(283.567500, 64.065430, 181.623100)",
        "(283.397400, 63.747880, 182.554000)",
        "(283.130900, 62.706870, 184.647000)",
        "(282.937300, 60.796990, 187.365000)",
        "(282.623100, 58.794240, 190.008100)",
        "(282.239100, 56.546250, 193.197900)",
        "(282.014400, 55.133960, 195.021400)",
        "(281.558000, 51.313240, 199.367400)",
        "(281.020400, 46.281950, 204.586600)",
        "(280.469300, 41.192710, 210.055600)",
        "(279.881300, 36.649860, 215.163900)",
        "(279.654100, 34.570790, 217.496500)",
        "(279.165300, 30.288410, 221.926000)",
        "(278.731000, 23.982040, 228.248300)",
        "(278.338400, 17.079250, 235.103000)",
        "(278.026700, 10.335190, 241.793200)",
        "(277.870800, 7.052052, 244.994000)",
        "(277.638000, 0.300400, 251.563300)",
        "(277.522100, 352.559000, 259.062300)",
        "(277.511200, 344.171600, 267.102600)",
        "(277.665000, 337.005700, 273.771200)",
        "(277.834300, 333.567300, 276.847200)",
        "(278.241600, 327.349400, 282.209100)",
        "(278.556500, 321.333000, 287.274200)",
        "(278.641400, 315.136300, 292.851100)",
        "(278.790300, 310.274300, 296.898700)",
        "(278.924300, 308.353400, 298.303800)",
        "(279.323400, 304.002000, 301.550600)",
        "(279.547900, 299.171600, 305.362700)",
        "(279.630400, 295.205800, 308.551000)",
        "(279.829600, 291.599900, 311.076000)",
        "(279.997400, 289.746000, 312.307800)",
        "(280.186900, 285.760700, 315.245600)",
        "(280.134600, 281.535500, 318.596000)",
        "(280.145100, 278.054300, 321.208800)",
        "(280.302400, 275.614400, 322.477100)",
        "(280.347400, 274.590600, 322.928400)",
        "(280.319700, 272.861100, 323.685200)",
        "(280.248800, 271.389300, 324.157000)",
        "(280.182500, 270.095000, 324.530300)",
        "(280.106300, 269.483500, 324.154600)",
        "(279.985600, 269.676500, 323.365900)",
        "(279.691700, 269.432300, 322.465400)",
        "(279.159600, 267.875200, 323.199400)",
        "(278.578600, 266.770000, 323.540600)",
        "(278.056100, 266.914700, 322.441700)",
        "(277.798400, 267.165600, 321.722500)",
        "(277.360500, 268.163400, 319.857800)",
        "(276.841400, 270.696000, 316.387400)",
        "(276.203400, 272.423900, 313.938600)",
        "(275.345800, 273.566100, 312.354300)",
        "(274.868400, 274.596600, 311.145000)",
        "(273.941400, 277.259900, 308.077900)",
        "(273.070900, 281.685100, 303.313800)",
        "(272.222100, 292.026100, 292.636700)",
        "(271.421300, 318.461400, 265.980300)",
        "(271.236700, 341.657100, 242.788000)",
        "(271.571200, 28.674080, 195.759300)",
        "(272.527300, 50.199960, 174.319500)",
        "(273.475600, 58.035580, 166.761700)",
        "(274.451600, 62.161670, 162.838500)",
        "(275.016400, 63.207120, 161.904900)",
        "(276.109400, 64.120830, 161.385400)",
        "(276.991800, 64.220200, 161.755800)",
        "(277.694900, 64.248850, 162.199100)",
        "(278.368500, 64.712200, 162.358800)",
        "(278.739700, 65.037790, 162.371600)",
        "(279.448600, 65.370100, 162.819700)",
        "(280.099900, 65.459720, 163.495400)",
        "(280.618900, 65.550200, 164.183500)",
        "(281.124700, 65.612300, 165.057900)",
        "(281.347600, 65.585110, 165.562100)",
        "(281.675500, 65.723980, 166.395600)",
        "(281.979100, 65.939380, 167.192400)",
        "(282.303600, 66.791060, 167.506000)",
        "(282.598000, 67.520000, 168.168200)",
        "(282.662400, 67.617010, 168.705700)",
        "(282.757700, 67.067490, 170.341400)",
        "(282.897000, 66.217060, 172.224800)",
        "(282.963400, 65.934040, 173.620100)",
        "(282.952900, 65.939350, 174.815100)",
        "(282.896400, 65.933740, 175.407200)",
        "(282.801000, 65.407590, 176.982200)",
        "(282.686800, 64.714780, 178.404600)",
        "(282.438500, 64.224150, 179.573400)",
        "(282.031700, 64.229970, 180.464200)",
        "(281.754800, 64.339220, 180.937400)",
        "(281.272700, 64.295430, 182.009400)",
        "(280.885300, 63.993680, 183.049000)",
        "(280.629000, 63.401510, 184.352800)",
        "(280.054700, 61.736470, 186.754300)",
        "(279.701400, 60.486870, 188.290100)",
        "(278.951500, 57.417900, 191.725600)",
        "(278.233000, 54.716100, 194.945500)",
        "(277.404800, 50.466700, 199.857800)",
        "(276.525300, 42.672040, 208.106900)",
        "(276.185300, 38.589420, 212.309700)",
        "(275.623800, 30.707970, 220.460100)",
        "(275.131700, 18.930810, 232.420100)",
        "(274.918900, 3.891443, 247.458200)",
        "(275.050800, 350.170600, 261.120000)",
        "(275.225100, 344.146100, 267.037200)",
        "(275.766700, 334.441000, 276.425100)",
        "(276.463700, 327.443200, 283.026600)",
        "(277.172700, 321.352400, 288.675500)",
        "(277.895300, 315.364000, 294.274400)",
        "(278.217200, 312.955500, 296.549000)",
        "(278.826100, 309.339200, 299.722400)",
        "(279.615400, 306.889900, 301.562600)",
        "(280.354200, 305.168200, 302.375700)",
        "(281.021300, 303.531700, 303.159400)",
        "(281.306800, 302.419800, 303.912900)",
        "(281.806300, 300.329600, 305.268100)",
        "(282.287800, 298.374300, 306.385800)",
        "(282.810100, 296.877400, 306.960400)",
        "(283.474600, 295.135300, 307.529800)",
        "(283.677200, 293.728400, 308.374100)",
        "(283.882600, 291.158300, 310.227100)",
        "(283.995600, 289.002900, 311.436200)",
        "(283.901300, 286.152500, 313.307200)",
        "(283.654300, 283.167200, 315.719200)",
        "(283.553800, 282.098500, 316.424700)",
        "(283.687700, 281.174000, 316.266500)",
        "(283.988800, 280.809800, 315.229600)",
        "(283.730300, 279.368800, 315.666100)",
        "(283.329600, 277.881500, 316.325100)",
        "(283.197200, 277.262700, 316.364200)",
        "(282.880400, 275.704300, 316.936600)",
        "(282.317600, 274.161000, 317.675100)",
        "(281.701500, 273.358400, 317.694600)",
        "(281.297100, 273.707600, 316.252000)",
        "(281.061400, 273.537800, 315.908800)",
        "(280.442000, 274.022700, 314.630400)",
        "(279.821900, 274.794300, 312.957900)",
        "(279.237600, 275.370800, 311.484300)",
        "(278.568700, 275.780900, 310.267800)",
        "(278.161500, 276.202900, 309.489600)",
        "(277.293500, 276.412300, 308.590100)",
        "(276.371000, 276.364800, 308.102600)",
        "(275.475100, 277.328800, 306.597000)",
        "(274.593400, 278.485400, 304.968400)",
        "(274.162700, 279.948100, 303.284600)",
        "(273.379100, 284.606800, 298.167600)",
        "(272.728200, 293.283800, 289.058400)",
        "(272.170000, 307.721700, 274.201600)",
        "(271.710100, 332.625900, 249.153900)",
        "(271.612600, 350.167800, 231.599100)",
        "(271.895500, 24.365200, 197.504700)",
        "(272.638900, 44.389300, 177.675400)",
        "(273.513700, 53.969360, 168.376500)",
        "(274.347800, 58.029650, 164.709400)",
        "(274.754900, 59.752690, 163.202000)",
        "(275.629200, 62.154590, 161.235400)",
        "(276.458100, 63.001510, 160.911800)",
        "(277.194100, 63.639430, 160.853400)",
        "(277.929600, 64.370610, 160.782900)",
        "(278.264500, 64.581760, 160.948100)",
        "(278.841700, 64.545300, 161.718300)",
        "(279.332900, 64.937650, 162.081800)",
        "(279.744700, 65.346850, 162.637600)",
        "(280.025100, 65.686100, 163.229600)",
        "(280.140200, 65.744230, 163.621900)",
        "(280.408500, 65.711600, 164.617100)",
        "(280.731100, 65.251980, 166.046000)",
        "(280.969900, 64.885310, 167.339800)",
        "(281.192600, 64.813800, 168.681600)",
        "(281.319700, 64.759760, 169.366600)",
        "(281.552900, 63.898320, 171.280600)",
        "(281.769600, 63.017980, 173.084500)",
        "(281.978000, 63.368970, 173.787900)",
        "(282.179500, 64.165090, 174.207400)",
        "(282.277400, 64.150730, 174.783000)",
        "(282.399100, 63.579590, 176.294900)",
        "(282.425100, 63.112220, 177.680200)",
        "(282.401100, 63.120660, 178.654700)",
        "(282.415800, 62.848270, 179.973400)",
        "(282.354400, 62.748420, 180.509800)",
        "(282.160700, 62.249100, 182.007000)",
        "(281.948900, 61.529790, 183.603900)",
        "(281.686600, 59.916810, 186.083400)",
        "(281.268300, 57.428760, 189.432800)",
        "(281.065900, 55.983240, 191.248000)",
        "(280.805700, 52.547980, 195.198300)",
        "(280.504900, 47.783280, 200.271900)",
        "(280.018000, 43.203990, 205.208800)",
        "(279.529900, 38.961640, 210.149200)",
        "(279.247200, 36.428580, 212.951100)",
        "(278.982900, 30.749040, 218.931800)",
        "(278.927200, 23.988860, 225.574700)",
        "(278.872600, 16.773360, 232.868000)",
        "(278.697700, 9.649955, 240.333600)",
        "(278.580500, 5.428662, 244.674700)",
        "(278.794000, 355.255600, 254.895200)",
        "(279.377900, 347.957400, 262.050300)",
        "(280.109500, 342.373000, 267.674500)",
        "(280.706500, 335.865900, 274.088900)",
        "(280.848500, 333.473900, 276.384400)",
        "(281.393200, 328.231400, 281.548200)",
        "(282.303500, 323.392100, 285.741300)",
        "(283.191700, 321.116600, 287.171200)",
        "(283.910300, 316.111600, 291.754900)",
        "(284.244300, 314.365000, 293.131400)",
        "(284.814100, 311.040300, 295.746800)",
        "(285.233200, 308.065200, 298.026500)",
        "(285.536100, 304.849600, 300.705500)",
        "(285.849100, 302.335400, 302.465900)",
        "(286.098000, 301.328900, 302.973800)",
        "(286.590700, 299.585700, 303.582900)",
        "(287.085100, 297.782900, 304.116200)",
        "(287.597900, 295.742900, 304.607700)",
        "(287.757300, 293.455500, 305.591800)",
        "(287.627900, 292.298100, 306.250500)",
        "(287.272400, 290.134000, 307.487700)",
        "(287.034300, 288.142900, 308.432300)",
        "(286.844200, 286.543600, 308.883100)",
        "(286.722800, 285.395000, 308.893200)",
        "(286.754200, 285.024400, 308.612000)",
        "(286.664100, 283.637200, 308.491500)",
        "(286.144800, 281.382800, 309.695900)",
        "(285.484700, 280.017500, 310.181000)",
        "(284.872100, 278.695200, 310.552200)",
        "(284.596700, 277.835100, 310.980300)",
        "(283.993100, 276.625100, 311.376600)",
        "(283.496500, 276.297300, 310.906800)",
        "(282.965000, 275.228700, 311.119200)",
        "(282.205800, 274.083000, 311.593200)",
        "(281.826600, 273.737800, 311.664600)",
        "(281.072600, 272.902600, 311.825200)",
        "(280.193700, 271.931800, 312.290200)",
        "(279.304500, 270.811500, 313.083100)",
        "(278.418400, 270.652600, 312.733400)",
        "(277.908800, 270.887100, 312.299700)",
        "(276.848900, 270.923100, 312.103700)",
        "(275.833000, 270.330300, 312.592600)",
        "(274.889400, 271.129400, 311.660800)",
        "(274.044200, 274.320800, 308.322400)",
        "(273.670300, 277.760600, 304.810700)",
        "(272.869500, 284.704600, 297.925400)",
        "(271.957900, 293.876100, 288.911300)",
        "(271.189400, 324.435500, 258.710100)",
        "(271.214400, 18.835040, 204.631300)",
        "(271.486200, 34.046700, 189.556700)",
        "(272.225700, 46.426340, 177.473600)",
        "(272.979800, 52.837650, 171.412900)",
        "(273.933800, 56.927980, 167.696700)",
        "(274.941800, 59.722030, 165.283800)",
        "(275.426500, 60.732740, 164.465700)",
        "(276.188700, 62.533630, 163.108100)",
        "(277.050700, 63.943890, 162.124300)",
        "(277.840100, 64.843020, 161.743800)",
        "(278.579000, 65.489970, 161.567700)",
        "(278.932500, 65.857520, 161.434100)",
        "(279.593800, 66.211640, 161.617200)",
        "(280.133200, 66.763340, 161.601700)",
        "(280.650700, 67.711850, 161.304400)",
        "(281.165600, 67.511540, 162.188600)",
        "(281.353100, 67.258770, 162.696400)",
        "(281.736100, 67.147780, 163.314600)",
        "(282.145700, 67.528640, 163.709000)",
        "(282.336400, 68.009240, 164.085400)",
        "(282.443500, 67.662310, 165.228300)",
        "(282.545000, 67.109060, 166.148700)",
        "(282.788800, 66.136280, 167.859300)",
        "(283.011400, 65.486850, 169.263100)",
        "(283.286300, 65.149770, 170.414200)",
        "(283.486300, 65.175310, 171.404200)",
        "(283.605000, 65.411670, 171.680400)",
        "(283.904300, 65.487300, 172.643500)",
        "(284.281000, 65.306180, 173.739500)",
        "(284.653200, 64.854690, 175.103300)",
        "(284.930200, 64.648660, 176.274700)",
        "(285.029700, 64.573930, 176.833500)",
        "(285.189900, 64.214760, 178.129500)",
        "(285.290000, 64.527130, 178.668300)",
        "(285.474200, 65.041190, 179.264800)",
        "(285.609600, 65.618670, 179.759300)",
        "(285.681100, 65.713290, 180.176300)",
        "(285.781400, 65.621020, 181.234000)",
        "(285.722200, 65.214690, 182.484100)",
        "(285.569100, 64.755200, 183.791500)",
        "(285.425400, 64.555810, 184.851900)",
        "(285.347800, 64.454950, 185.400800)",
        "(285.129900, 64.351130, 186.398900)",
        "(284.851500, 63.857640, 187.766600)",
        "(284.588500, 62.705170, 189.627300)",
        "(284.259900, 61.198790, 191.643000)",
        "(284.053500, 60.262470, 192.834100)",
        "(283.647400, 58.148950, 195.412600)",
        "(283.126700, 55.965600, 198.022300)",
        "(282.778600, 53.861450, 200.493600)",
        "(282.441300, 51.464070, 203.099400)",
        "(282.278200, 49.989930, 204.683900)",
        "(281.877900, 46.480460, 208.488000)",
        "(281.461100, 42.669190, 212.574300)",
        "(281.254500, 40.848880, 214.503200)",
        "(280.904600, 37.147790, 218.374300)",
        "(280.654200, 33.564540, 222.152200)",
        "(280.339100, 28.474830, 227.584900)",
        "(279.922200, 22.336550, 234.331900)",
        "(279.632900, 18.713310, 238.553400)",
        "(279.703100, 14.231380, 243.183400)",
        "(279.866200, 11.334080, 245.902300)",
        "(280.362600, 4.187540, 252.413100)",
        "(280.642900, 358.346100, 257.959800)",
        "(280.922100, 353.952500, 262.287700)",
        "(281.696700, 349.722200, 265.920200)",
        "(282.162000, 347.542900, 267.591200)",
        "(282.774200, 343.133900, 271.163200)",
        "(283.416200, 339.526000, 274.164200)",
        "(284.229400, 335.397800, 277.322100)",
        "(284.784100, 331.099100, 280.596700)",
        "(284.947600, 329.108700, 282.223100)",
        "(285.360200, 325.945600, 284.648600)",
        "(286.020100, 322.702600, 286.836300)",
        "(286.875100, 319.837500, 288.478900)",
        "(287.289500, 316.579900, 290.475300)",
        "(287.339400, 315.267500, 291.334500)",
        "(287.520600, 312.698300, 292.957200)",
        "(287.779300, 310.138500, 294.258100)",
        "(287.971900, 307.527100, 295.651000)",
        "(287.947200, 304.829900, 297.276800)",
        "(287.902500, 303.590300, 298.027400)",
        "(287.831100, 301.467900, 299.025600)",
        "(287.773500, 299.336200, 299.782100)",
        "(287.470400, 297.290900, 300.605600)",
        "(286.944300, 295.732600, 301.047200)",
        "(286.636000, 294.969600, 301.231400)",
        "(286.067600, 293.649900, 301.486500)",
        "(285.472300, 292.768500, 301.279500)",
        "(284.814600, 292.117700, 300.843400)",
        "(284.123400, 292.532900, 299.471600)",
        "(283.748000, 292.845300, 298.678600)",
        "(282.984400, 293.142600, 297.509600)",
        "(282.158800, 293.881000, 296.027500)",
        "(281.293800, 295.610900, 293.529100)",
        "(280.540800, 298.301100, 290.214100)",
        "(280.164500, 299.494800, 288.697400)",
        "(279.443700, 301.593200, 286.050200)",
        "(278.736600, 304.020800, 283.157400)",
        "(278.047000, 308.330900, 278.386600)",
        "(277.381200, 312.964600, 273.431800)",
        "(277.063000, 314.705500, 271.598600)",
        "(276.426000, 318.047100, 268.119600)",
        "(275.811800, 321.988700, 264.170800)",
        "(275.341400, 329.439600, 256.690100)",
        "(275.058400, 340.632800, 245.361500)",
        "(274.876200, 345.439800, 240.544700)",
        "(274.542500, 354.279200, 231.738200)",
        "(274.270300, 3.027359, 222.984100)",
        "(274.223000, 13.987430, 212.045500)",
        "(274.647800, 27.237780, 198.836500)",
        "(274.980600, 32.423830, 193.763000)",
        "(275.564200, 39.892770, 186.530900)",
        "(276.076200, 44.866340, 181.679600)",
        "(276.629700, 48.925740, 177.908400)",
        "(277.373800, 51.618210, 175.582500)",
        "(277.710400, 51.949060, 175.400800)",
        "(278.295900, 52.159360, 175.385400)",
        "(278.700300, 53.153350, 174.734600)",
        "(278.999300, 54.739790, 173.718400)",
        "(279.595300, 56.031230, 172.948600)",
        "(279.942800, 56.450930, 172.754600)",
        "(280.546100, 56.951380, 172.816600)",
        "(280.899600, 57.793670, 172.614000)",
        "(281.000400, 58.658070, 172.570000)",
        "(281.082300, 59.492290, 172.572900)",
        "(281.251100, 59.985540, 172.467100)",
        "(281.615200, 60.688210, 172.657100)",
        "(281.894000, 60.620760, 173.682900)",
        "(282.079600, 60.380590, 174.773000)",
        "(282.214700, 60.448470, 175.773500)",
        "(282.304700, 60.703090, 176.097000)",
        "(282.604900, 60.985020, 176.941600)",
        "(283.015900, 60.407730, 178.581100)",
        "(283.352300, 59.954370, 180.054600)",
        "(283.470700, 59.732590, 181.350700)",
        "(283.505400, 59.577080, 182.123600)",
        "(283.639600, 59.359440, 183.551400)",
        "(283.836400, 59.864870, 184.061900)",
        "(283.840900, 60.865880, 184.356000)",
        "(283.724100, 60.991600, 185.615500)",
        "(283.581300, 60.574490, 186.660100)",
        "(283.416900, 59.248070, 189.040000)",
        "(283.319800, 58.219950, 191.062200)",
        "(283.149400, 57.120550, 193.257200)",
        "(282.707100, 55.502160, 195.899800)",
        "(282.439900, 54.349400, 197.564000)",
        "(282.096100, 51.365950, 201.357800)",
        "(282.068300, 47.060820, 206.125600)",
        "(281.983400, 41.291250, 212.050900)",
        "(281.764100, 34.084730, 219.430800)",
        "(281.670000, 30.085240, 223.449700)",
        "(281.399900, 22.465880, 230.991100)",
        "(281.166000, 16.348050, 237.362300)",
        "(281.079900, 12.648740, 241.830100)",
        "(281.399200, 9.149884, 246.007600)",
        "(281.592500, 6.753787, 248.496200)",
        "(282.078700, 0.258798, 255.317500)",
        "(282.594000, 354.176300, 261.658900)",
        "(283.305500, 350.139200, 266.162100)",
        "(284.107100, 347.576200, 269.025000)",
        "(284.483100, 345.903200, 270.621200)",
        "(285.438500, 342.021200, 274.405500)",
        "(286.223400, 338.074800, 278.543000)",
        "(286.952600, 335.542600, 281.276800)",
        "(287.829100, 333.724900, 282.949500)",
        "(288.346600, 332.811000, 283.699800)",
        "(289.200100, 329.993300, 285.966500)",
        "(289.735100, 327.598100, 288.157200)",
        "(290.176500, 326.101100, 289.318900)",
        "(290.721300, 324.035600, 290.667700)",
        "(290.852500, 322.566300, 291.756400)",
        "(291.156800, 319.279500, 294.470900)",
        "(291.330000, 317.432000, 295.916300)",
        "(291.676400, 315.688100, 296.955700)",
        "(292.376400, 313.404300, 298.051800)",
        "(292.662300, 312.221800, 298.577300)",
        "(292.753400, 309.471600, 300.153700)",
        "(292.698800, 307.418400, 301.554600)",
        "(292.986400, 305.865000, 302.025600)",
        "(293.541900, 303.223200, 302.888500)",
        "(293.692900, 302.043000, 303.393700)",
        "(293.739700, 300.048100, 304.388800)",
        "(293.849400, 298.285600, 304.915300)",
        "(294.030000, 296.863300, 304.897900)",
        "(293.926300, 294.830300, 305.454300)",
        "(293.720500, 293.655600, 305.988600)",
        "(293.274200, 291.386000, 306.895000)",
        "(293.016200, 289.580900, 307.222700)",
        "(292.594600, 288.019800, 307.352800)",
        "(291.848600, 286.280300, 307.674500)",
        "(291.369900, 285.291300, 308.069100)",
        "(290.486500, 283.508500, 308.739700)",
        "(289.620900, 282.597200, 308.534900)",
        "(288.915300, 281.905900, 307.951300)",
        "(288.139800, 281.227100, 307.574600)",
        "(287.658600, 281.141400, 307.185000)",
        "(286.765200, 281.075700, 306.304600)",
        "(285.918900, 280.916700, 305.566700)",
        "(285.056100, 280.570300, 305.122400)",
        "(284.562500, 280.510900, 304.874400)",
        "(283.492400, 281.173400, 303.624300)",
        "(282.544300, 282.428500, 301.683700)",
        "(281.608800, 283.480200, 300.023800)",
        "(280.583300, 284.557700, 298.550700)",
        "(279.564600, 286.239000, 296.563800)",
        "(279.029500, 286.802800, 295.916200)",
        "(278.049300, 287.951100, 294.750100)",
        "(277.135700, 292.202000, 290.215100)",
        "(276.240700, 298.710900, 283.490800)",
        "(275.304000, 305.952800, 276.338300)",
        "(274.838800, 310.987400, 271.388800)",
        "(274.067000, 325.637500, 256.964600)",
        "(273.605900, 343.291300, 239.655000)",
        "(273.650000, 1.377670, 221.978300)",
        "(273.752000, 15.532360, 208.377100)",
        "(273.823200, 21.310010, 203.000800)",
        "(274.012700, 28.172310, 196.967400)",
        "(274.411600, 30.824770, 194.856400)",
        "(274.989600, 35.871880, 190.421600)",
        "(275.600200, 41.063210, 186.328900)",
        "(275.871100, 42.507400, 185.435400)",
        "(276.398900, 44.002910, 184.851300)",
        "(276.920500, 44.895760, 185.040400)",
        "(277.457600, 46.812600, 184.269600)",
        "(277.803400, 47.980300, 184.447400)",
        "(277.836500, 48.336440, 184.737400)",
        "(277.847700, 48.087540, 186.278100)",
        "(277.898100, 47.354340, 188.350700)",
        "(278.119100, 47.120840, 189.851300)",
        "(278.230300, 47.110570, 191.125900)",
        "(278.153100, 46.870270, 192.027700)",
        "(278.015800, 46.771870, 193.525000)",
        "(277.888200, 45.701680, 196.009100)",
        "(277.943900, 44.202410, 198.539000)",
        "(278.005700, 41.959080, 201.565100)",
        "(277.965100, 41.352130, 202.607400)",
        "(277.742700, 40.118980, 205.008100)",
        "(277.599100, 39.065340, 207.362900)",
        "(277.481800, 37.311870, 209.991900)",
        "(277.495400, 35.795680, 212.180600)",
        "(277.471400, 35.395200, 212.964900)",
        "(277.128600, 34.184330, 215.190300)",
        "(276.706300, 32.667210, 217.679800)",
        "(276.386400, 28.792300, 222.327400)",
        "(276.146900, 24.486390, 227.188200)",
        "(275.988300, 21.858830, 230.148000)",
        "(275.758200, 14.368000, 238.327300)",
        "(275.637500, 3.636881, 249.459400)",
        "(275.720300, 354.059800, 259.304900)",
        "(276.028900, 345.998500, 267.475300)",
        "(276.240700, 341.525800, 271.964500)",
        "(276.767400, 332.647100, 280.790500)",
        "(277.301600, 324.750200, 288.708100)",
        "(277.940100, 317.861400, 295.517700)",
        "(278.453200, 313.286900, 299.961900)",
        "(278.753400, 311.373400, 301.864300)",
        "(279.634300, 307.863600, 305.133300)",
        "(280.790000, 304.965400, 307.593200)",
        "(281.790300, 302.435500, 309.755200)",
        "(282.589500, 300.703200, 311.171800)",
        "(283.024400, 300.115700, 311.488700)",
        "(283.947300, 298.347000, 312.676600)",
        "(284.768000, 296.236800, 314.467500)",
        "(285.405700, 295.193200, 314.998600)",
        "(286.174700, 295.156400, 314.277900)",
        "(286.582500, 295.306800, 313.717900)",
        "(287.350800, 294.992500, 313.284100)",
        "(288.040600, 294.341000, 313.232000)",
        "(288.572300, 293.937200, 312.830900)",
        "(288.959400, 293.251700, 312.679000)",
        "(289.133600, 293.091300, 312.428900)",
        "(289.506400, 292.814800, 311.619700)",
        "(289.797200, 291.560200, 311.669300)",
        "(289.699200, 289.807900, 312.559400)",
        "(289.527200, 288.317100, 313.103300)",
        "(289.526500, 287.845300, 312.937400)",
        "(289.574600, 286.092800, 313.204700)",
        "(289.250700, 284.123600, 314.036400)",
        "(288.788800, 282.157700, 314.944500)",
        "(288.448400, 280.382000, 315.276800)",
        "(288.301000, 279.369100, 315.498700)",
        "(287.745400, 277.191600, 316.371700)",
        "(287.158700, 274.546000, 317.758600)",
        "(286.761300, 272.513400, 318.338500)",
        "(286.192600, 270.398800, 318.941000)",
        "(285.769000, 269.390700, 319.334100)",
        "(284.718700, 266.772700, 320.827600)",
        "(283.784600, 264.181200, 322.343100)",
        "(282.937300, 263.306400, 322.019400)",
        "(282.112200, 262.445100, 321.781600)",
        "(281.609400, 261.814500, 321.971800)",
        "(280.441000, 261.132300, 321.946800)",
        "(279.400800, 261.617800, 320.598300)",
        "(278.445400, 262.466000, 318.778100)",
        "(277.285200, 262.437200, 318.243800)",
        "(276.604600, 262.415800, 318.149900)",
        "(275.344000, 263.932100, 316.360700)",
        "(274.290600, 269.171800, 310.665900)",
        "(273.336300, 278.468300, 300.856100)",
        "(272.449900, 293.520100, 285.571300)",
        "(272.059900, 304.994100, 274.094500)",
        "(271.565400, 338.530600, 240.617500)",
        "(271.992400, 18.826650, 200.583700)",
        "(273.058000, 40.224100, 179.499300)",
        "(274.101200, 52.784800, 167.527100)",
        "(274.653400, 57.124380, 163.615100)",
        "(275.706200, 61.368950, 160.115800)",
        "(276.398300, 62.582680, 159.639100)",
        "(277.118200, 62.443930, 160.498300)",
        "(278.059100, 62.906230, 160.743500)",
        "(278.479300, 63.494560, 160.598700)",
        "(279.218600, 65.330700, 159.860200)",
        "(279.851200, 68.190540, 158.429900)",
        "(280.212900, 70.034070, 158.040600)",
        "(280.508500, 71.329200, 158.040000)",
        "(280.726700, 71.928530, 158.111600)",
        "(281.051500, 72.970920, 158.511900)",
        "(281.246500, 74.135310, 158.860800)",
        "(281.438500, 74.589750, 160.004800)",
        "(281.577100, 74.771790, 161.248000)",
        "(281.709900, 74.745660, 161.984100)",
        "(281.991200, 74.990140, 163.203600)",
        "(282.120900, 75.495250, 164.205400)",
        "(282.100400, 75.433610, 165.630600)",
        "(282.109700, 75.353170, 166.997100)",
        "(282.117000, 75.443340, 167.648300)",
        "(282.109800, 75.686610, 168.822700)",
        "(282.065400, 75.640060, 170.041700)",
        "(282.002600, 75.187190, 171.670000)",
        "(281.769900, 75.309560, 172.718600)",
        "(281.658300, 75.418330, 173.249000)",
        "(281.419500, 75.132050, 174.642900)",
        "(281.156100, 74.248250, 176.449200)",
        "(280.739000, 73.591160, 178.086200)",
        "(280.201400, 72.805980, 179.765100)",
        "(279.904400, 72.296260, 180.715700)",
        "(279.201100, 71.478650, 182.406200)",
        "(278.551900, 69.616230, 185.082900)",
        "(277.763900, 67.004330, 188.272200)",
        "(277.094200, 64.821160, 191.252700)",
        "(276.723000, 63.173830, 193.255400)",
        "(275.979300, 57.881810, 198.984000)",
        "(275.389800, 51.025270, 206.386200)",
        "(274.996800, 42.429220, 215.397000)",
        "(274.834900, 36.768150, 221.206100)",
        "(274.647400, 22.909470, 235.344600)",
        "(274.711400, 9.305988, 249.208600)",
        "(275.082100, 358.008500, 260.747900)",
        "(275.815600, 348.869600, 269.921600)",
        "(276.979300, 342.754600, 275.830700)",
        "(277.712600, 341.722900, 276.561700)",
        "(279.140600, 340.058200, 276.930900)",
        "(280.372400, 336.565900, 279.387100)",
        "(281.050700, 332.812200, 282.896900)",
        "(281.599300, 330.137100, 285.032100)",
        "(281.922100, 328.937300, 285.826500)",
        "(282.483300, 326.656100, 287.441200)",
        "(282.978300, 324.725700, 288.777100)",
        "(283.489800, 322.314400, 290.413800)",
        "(284.050800, 320.210600, 291.679100)",
        "(284.246300, 319.185600, 292.199400)",
        "(284.502800, 317.280100, 293.243500)",
        "(284.901300, 314.490500, 295.186700)",
        "(285.324100, 312.339800, 296.267500)",
        "(285.886900, 310.955200, 296.151800)",
        "(286.219000, 310.560000, 295.719300)",
        "(286.641500, 308.691400, 296.071300)",
        "(286.728100, 306.137900, 297.468100)",
        "(286.739500, 303.753600, 298.468700)",
        "(286.809400, 301.794400, 298.933700)",
        "(286.882900, 300.728000, 299.083500)",
        "(286.777800, 298.138200, 299.969700)",
        "(286.265400, 295.661500, 301.078400)",
        "(285.665600, 292.705800, 302.524900)",
        "(284.856500, 289.353100, 304.584700)",
        "(284.368900, 287.876600, 305.526300)",
        "(283.521800, 285.931500, 306.261600)",
        "(283.106400, 286.158100, 304.329500)",
        "(282.745400, 286.802000, 301.970200)",
        "(282.045200, 287.213800, 300.206300)",
        "(281.563300, 287.671300, 299.238700)",
        "(280.582200, 288.680100, 297.238500)",
        "(279.744600, 289.604600, 295.344100)",
        "(278.965400, 290.580600, 293.416000)",
        "(278.364300, 290.715900, 292.250100)",
        "(278.130600, 290.640100, 291.826400)",
        "(277.602700, 292.033000, 289.631300)",
        "(276.909400, 295.447000, 285.380500)",
        "(276.144700, 299.621300, 280.527900)",
        "(275.290600, 306.763900, 272.819800)",
        "(274.884900, 311.493000, 267.898100)",
        "(274.084700, 323.532500, 255.566800)",
        "(273.365200, 339.101700, 240.020100)",
        "(272.919200, 0.633899, 218.810700)",
        "(273.136100, 21.678690, 198.043000)",
        "(273.527700, 29.778570, 190.075100)",
        "(274.458600, 40.809950, 179.370200)",
        "(275.182100, 46.983890, 173.634000)",
        "(275.893500, 51.831610, 169.212300)",
        "(276.687600, 55.645000, 166.031400)",
        "(277.075100, 57.426850, 164.586100)",
        "(277.819200, 60.071170, 162.633500)",
        "(278.496700, 61.822790, 161.595800)",
        "(278.959100, 63.046550, 161.035700)",
        "(279.075900, 63.943370, 160.673800)",
        "(279.092800, 63.853150, 160.901000)",
        "(279.280300, 64.104110, 161.028400)",
        "(279.470500, 65.343590, 160.795800)",
        "(279.738800, 66.976050, 160.358800)",
        "(280.100700, 68.258230, 160.295100)",
        "(280.228500, 68.915990, 160.268400)",
        "(280.387800, 69.797970, 160.652900)",
        "(280.428500, 70.195720, 161.519700)",
        "(280.414200, 70.958050, 162.096900)",
        "(280.377200, 72.116710, 162.506800)",
        "(280.365600, 72.518510, 162.938000)",
        "(280.335400, 72.570400, 164.464300)",
        "(280.258900, 71.680910, 166.768900)",
        "(280.209700, 70.838840, 168.271100)",
        "(279.920700, 70.353450, 170.150900)",
        "(279.454500, 70.460350, 171.816900)",
        "(279.131900, 69.483670, 174.419600)",
        "(278.768500, 67.921860, 177.224200)",
        "(278.290700, 67.097420, 179.362400)",
        "(277.740800, 67.326740, 180.743200)",
        "(277.435500, 68.204160, 180.651200)",
        "(277.098600, 70.519210, 179.550500)",
        "(276.984800, 71.481650, 179.630100)",
        "(276.527200, 71.338520, 180.845700)",
        "(275.839900, 69.807750, 183.602400)",
        "(275.468200, 67.910690, 186.047800)",
        "(274.885200, 63.916430, 190.748100)",
        "(274.238500, 59.031910, 196.307300)",
        "(273.570300, 52.345650, 203.775200)",
        "(272.829200, 38.614580, 218.176000)",
        "(272.592200, 28.189520, 228.856200)",
        "(272.428600, 3.129848, 254.156300)",
        "(272.673200, 339.797600, 277.797100)",
        "(273.264000, 324.495500, 293.383300)",
        "(274.120500, 312.216200, 305.763400)",
        "(274.616300, 307.406100, 310.536000)",
        "(275.671200, 301.837100, 316.062000)",
        "(276.887300, 298.866300, 318.688900)",
        "(278.155200, 296.963500, 320.020000)",
        "(279.301300, 294.319900, 322.091700)",
        "(279.822000, 293.108000, 323.065600)",
        "(280.725800, 290.970200, 324.662400)",
        "(281.455100, 289.122000, 325.757000)",
        "(282.177500, 288.411600, 325.592300)",
        "(282.926500, 287.841700, 324.998900)",
        "(283.208200, 287.223000, 325.115100)",
        "(283.664100, 284.697100, 326.718200)",
        "(284.166000, 281.216100, 329.332600)",
        "(284.802800, 279.356400, 330.111000)",
        "(285.663400, 278.519700, 329.249700)",
        "(286.038600, 277.976800, 328.927400)",
        "(286.546000, 276.450200, 328.974500)",
        "(286.952000, 274.388800, 329.571600)",
        "(287.186500, 271.770400, 330.707600)",
        "(287.270200, 269.249200, 331.922900)",
        "(287.276200, 268.279800, 332.284900)",
        "(287.333800, 266.727400, 332.229700)",
        "(287.447300, 265.711400, 331.520400)",
        "(287.418500, 263.647600, 332.186200)",
        "(287.035000, 262.225800, 332.564800)",
        "(286.796900, 262.237000, 331.779300)",
        "(286.508600, 263.117200, 329.083500)",
        "(286.160800, 263.288400, 327.338600)",
        "(285.394200, 262.222800, 327.242200)",
        "(284.547300, 261.191000, 327.286200)",
        "(284.151600, 260.848400, 327.013100)",
        "(283.366100, 260.744900, 325.898400)",
        "(282.672600, 259.695100, 325.758100)",
        "(281.729200, 259.234300, 325.097400)",
        "(280.555100, 259.280300, 323.922300)",
        "(280.066100, 259.061100, 323.639100)",
        "(279.043100, 258.824500, 323.050900)",
        "(278.122200, 258.647600, 322.547700)",
        "(277.348500, 259.458400, 321.124000)",
        "(276.467300, 262.040000, 317.990300)",
        "(275.987400, 263.784900, 316.026500)",
        "(275.173500, 267.848500, 311.546000)",
        "(274.351700, 271.952600, 307.168100)",
        "(273.421400, 275.150700, 303.997700)",
        "(272.304400, 282.628800, 296.785000)",
        "(271.774100, 290.319800, 289.222400)",
        "(271.054400, 326.631200, 253.096300)",
        "(271.174400, 14.414200, 205.539900)",
        "(271.646500, 39.092080, 181.353000)",
        "(272.267400, 54.541370, 166.616800)",
        "(272.831000, 58.925460, 162.540100)",
        "(274.089800, 61.356570, 160.789000)",
        "(275.208200, 62.430920, 160.392800)",
        "(276.140600, 63.721280, 159.927100)",
        "(277.051700, 65.962890, 158.847300)",
        "(277.484900, 66.736560, 158.665500)",
        "(278.304100, 68.143070, 158.318300)",
        "(278.983200, 69.636340, 158.002100)",
        "(279.605300, 71.780710, 157.193100)",
        "(279.822000, 73.016210, 156.690200)",
        "(280.161400, 74.723720, 156.439000)",
        "(280.451800, 75.595400, 156.980000)",
        "(280.795100, 76.609750, 157.451100)",
        "(280.993200, 77.395590, 158.252500)",
        "(281.005900, 77.221630, 159.998700)",
        "(281.032700, 76.911840, 160.980800)",
        "(281.142000, 75.831280, 163.300400)",
        "(281.162800, 74.194820, 166.140700)",
        "(281.074300, 73.009430, 168.629300)",
        "(280.961100, 72.167030, 170.973000)",
        "(280.904000, 71.701630, 172.111600)",
        "(280.831100, 70.469250, 174.490600)",
        "(280.688400, 68.330130, 177.680800)",
        "(280.548100, 65.274770, 181.532200)",
        "(280.287400, 63.119390, 184.517400)",
        "(280.144800, 62.618870, 185.651400)",
        "(279.840300, 62.740500, 187.115100)",
        "(279.513300, 62.787460, 188.622900)",
        "(279.320600, 61.153110, 191.431000)",
        "(279.086900, 57.848470, 195.686300)",
        "(278.834700, 56.330680, 197.631000)",
        "(278.254700, 53.130490, 201.818600)",
        "(277.774100, 49.974460, 206.103000)",
        "(277.284200, 45.188950, 211.779700)",
        "(276.810500, 38.988810, 218.735800)",
        "(276.563200, 35.452550, 222.654600)",
        "(276.326400, 28.422320, 230.394400)",
        "(276.390200, 19.865950, 239.367300)",
        "(276.594100, 10.742530, 248.742200)",
        "(276.666000, 1.585235, 258.416400)",
        "(276.650100, 357.592400, 262.701800)",
        "(276.567500, 350.481300, 270.627200)",
        "(276.957900, 344.078500, 277.487400)",
        "(277.892000, 339.319300, 281.848300)",
        "(279.024300, 335.304400, 285.213400)",
        "(279.384300, 332.740800, 287.639900)",
        "(279.816300, 327.634700, 292.810500)",
        "(280.418100, 323.810700, 296.603200)",
        "(281.463200, 321.665500, 298.073500)",
        "(282.694900, 319.037000, 299.771100)",
        "(283.118800, 317.487800, 301.078600)",
        "(283.898300, 314.992000, 303.264800)",
        "(284.895600, 313.496800, 303.981900)",
        "(286.035800, 312.705000, 303.528500)",
        "(286.889500, 310.466400, 304.823600)",
        "(287.210800, 309.094900, 305.904100)",
        "(287.735900, 306.460900, 307.937600)",
        "(288.027900, 304.412500, 309.517200)",
        "(288.729700, 303.496600, 309.517200)",
        "(290.113500, 303.680100, 307.651200)",
        "(290.844200, 303.497400, 306.901900)",
        "(291.586300, 302.636300, 306.451000)",
        "(291.871400, 301.649100, 306.404500)",
        "(292.444100, 301.147200, 305.377300)",
        "(293.141200, 300.266800, 304.289200)",
        "(293.316700, 299.514600, 304.092300)",
        "(293.263000, 297.545200, 304.559700)",
        "(293.134200, 295.677800, 304.993300)",
        "(293.173300, 294.322400, 304.477400)",
        "(293.116600, 292.832200, 304.110400)",
        "(292.879800, 291.709400, 304.426100)",
        "(292.381600, 290.576800, 304.193500)",
        "(292.158400, 289.819700, 303.175300)",
        "(291.752000, 288.477000, 302.771600)",
        "(290.857100, 286.911500, 302.970500)",
        "(290.310700, 286.497700, 302.791400)",
        "(289.448200, 285.888300, 301.967300)",
        "(288.586900, 285.074200, 301.431500)",
        "(287.508200, 284.486700, 300.991000)",
        "(286.361200, 284.606600, 299.888700)",
        "(285.798200, 285.001900, 299.040400)",
        "(284.628100, 285.705800, 297.532100)",
        "(283.415000, 287.024500, 295.551500)",
        "(282.849800, 288.095900, 294.205200)",
        "(281.848600, 290.812600, 290.836900)",
        "(280.860500, 293.671100, 287.340500)",
        "(279.718100, 296.744900, 283.983100)",
        "(278.508400, 300.056600, 280.631000)",
        "(277.485800, 304.342700, 276.493900)",
        "(276.474300, 310.176700, 270.723100)",
        "(275.954600, 314.485300, 266.540500)",
        "(275.062100, 325.610000, 255.786700)",
        "(274.595900, 340.274700, 241.571300)",
        "(274.602300, 355.047400, 227.270500)",
        "(274.874800, 7.959911, 214.965500)",
        "(275.097900, 13.920780, 209.390600)",
        "(275.755200, 23.979970, 200.104100)",
        "(276.529400, 30.408460, 194.452200)",
        "(277.267300, 35.031940, 190.745900)",
        "(278.104100, 38.804850, 187.873800)",
        "(278.504300, 40.279940, 186.886600)",
        "(279.256700, 42.931400, 185.360900)",
        "(279.876000, 44.721010, 184.682300)",
        "(280.385900, 45.887220, 184.572800)",
        "(280.758500, 47.421720, 184.239700)",
        "(280.946100, 48.248950, 184.104100)",
        "(281.256600, 49.938500, 183.782200)",
        "(281.515800, 51.441140, 183.700800)",
        "(281.747000, 52.860150, 183.752300)",
        "(282.037100, 54.044350, 184.061700)",
        "(282.171400, 54.271110, 184.504200)",
        "(282.387700, 53.617490, 186.259200)",
        "(282.431200, 52.661140, 188.083500)",
        "(282.332200, 54.039590, 188.252200)",
        "(282.281700, 55.458670, 187.814900)",
        "(282.225900, 57.414350, 187.608700)",
        "(282.029700, 56.606580, 189.526400)",
        "(281.687700, 55.380930, 191.775000)",
        "(281.381200, 54.710000, 193.732800)",
        "(281.182000, 54.493720, 194.551900)",
        "(280.667400, 53.931030, 196.403900)",
        "(280.273700, 52.446010, 198.970400)",
        "(279.810700, 49.904730, 202.342200)",
        "(279.296800, 47.950540, 205.279700)",
        "(278.925400, 46.213440, 207.982700)",
        "(278.747400, 44.894020, 209.669700)",
        "(278.209200, 41.210720, 214.009700)",
        "(277.783100, 35.061630, 220.972300)",
        "(277.512100, 25.379120, 231.168000)",
        "(277.394300, 14.938560, 241.940500)",
        "(277.461900, 10.129930, 246.865800)",
        "(277.590300, 0.999651, 256.142500)",
        "(277.691400, 352.397300, 264.937600)",
        "(277.859400, 343.832200, 273.738500)",
        "(278.484000, 337.800700, 279.745700)",
        "(278.843400, 335.154100, 282.148900)",
        "(279.608200, 329.933200, 286.943600)",
        "(280.179000, 324.292400, 292.248000)",
        "(280.640900, 319.470900, 296.829200)",
        "(281.171000, 315.782500, 300.272100)",
        "(281.579000, 314.124800, 301.632100)",
        "(282.462600, 310.558400, 304.572600)",
        "(283.441800, 307.352700, 307.256100)",
        "(284.514100, 304.481400, 309.305000)",
        "(285.595200, 302.381000, 310.351000)",
        "(286.147800, 301.493100, 310.603000)",
        "(287.198400, 299.201400, 311.731900)",
        "(287.945500, 296.786400, 313.063900)",
        "(288.590800, 294.870800, 313.742700)",
        "(289.338800, 293.643900, 313.374800)",
        "(289.738000, 292.873500, 313.278800)",
        "(290.204300, 290.849100, 313.839800)",
        "(290.342700, 288.983800, 314.598500)",
        "(290.480500, 287.308300, 314.974900)",
        "(290.587000, 285.579800, 315.344900)",
        "(290.596300, 284.897100, 315.366400)",
        "(290.709400, 283.447800, 315.385700)",
        "(290.869900, 282.369100, 314.950300)",
        "(291.153300, 281.246500, 314.379900)",
        "(291.507000, 279.349400, 314.599100)",
        "(291.656000, 278.149700, 314.994400)",
        "(291.729100, 275.938900, 315.840600)",
        "(291.743300, 274.577100, 315.853500)",
        "(291.899400, 273.294200, 315.425800)",
        "(291.864100, 272.439900, 315.445100)",
        "(291.285300, 270.231500, 316.607400)",
        "(290.260100, 268.266700, 317.777600)",
        "(289.489600, 267.429800, 317.407000)",
        "(288.728900, 266.659900, 317.138400)",
        "(287.641700, 265.532400, 317.604600)",
        "(287.052500, 265.359500, 317.452100)",
        "(286.022100, 265.498000, 316.607300)",
        "(284.967800, 265.913100, 315.565900)",
        "(283.918800, 266.545300, 314.339000)",
        "(282.880700, 267.545200, 312.861200)",
        "(282.355500, 267.941000, 312.252300)",
        "(281.172500, 268.869000, 310.992300)",
        "(279.843300, 269.894200, 309.861700)",
        "(278.497300, 271.223600, 308.504100)",
        "(277.272600, 273.895800, 305.781900)",
        "(276.675600, 275.854600, 303.757700)",
        "(275.522800, 279.361500, 300.295500)",
        "(274.415200, 284.493000, 295.309100)",
        "(273.392500, 292.600600, 287.402200)",
        "(272.548200, 304.625400, 275.473900)",
        "(272.152100, 311.498900, 268.720200)",
        "(271.509500, 336.383300, 244.240300)",
        "(271.477500, 22.720480, 198.454400)",
        "(272.287000, 50.927480, 170.882100)",
        "(273.240800, 60.604520, 161.793600)",
        "(273.672300, 63.683100, 159.025800)",
        "(274.563700, 67.471890, 156.008300)",
        "(275.451100, 69.676450, 154.505600)",
        "(276.343700, 71.117660, 153.822000)",
        "(277.155200, 73.483400, 152.350600)",
        "(277.559300, 74.426170, 151.880500)",
        "(278.327100, 75.625060, 151.601500)",
        "(278.966600, 76.574140, 151.697100)",
        "(279.532500, 77.015560, 152.383500)",
        "(279.949100, 76.737850, 153.735200)",
        "(280.130400, 76.659430, 154.395400)",
        "(280.478800, 75.753410, 156.551800)",
        "(280.689000, 74.143210, 159.304700)",
[truncated: 526,447 more chars]
