# Supplementary material for: Playing the mirror game in virtual reality with an autonomous character
Source: Sci Rep. 2022 Dec 9;12:21329. doi: 10.1038/s41598-022-25197-z (PMC9734752; doi:10.1038/s41598-022-25197-z)
Supplement: Supplementary file 2 — Supplementary Information 1. [file 41598_2022_25197_MOESM2_ESM.zip › Data/Couple20/condition3_trial1_player1.json]

{
    "isFemale": false,
    "eyesLevel": 1.6765371561050416,
    "timestamps": [
        0.0,
        0.019989013671875,
        0.040008544921875,
        0.05999755859375,
        0.079986572265625,
        0.100006103515625,
        0.1199951171875,
        0.139984130859375,
        0.160003662109375,
        0.17999267578125,
        0.20001220703125,
        0.220001220703125,
        0.239990234375,
        0.260009765625,
        0.279998779296875,
        0.29998779296875,
        0.32000732421875,
        0.339996337890625,
        0.3599853515625,
        0.3800048828125,
        0.399993896484375,
        0.41998291015625,
        0.44000244140625,
        0.459991455078125,
        0.480010986328125,
        0.5,
        0.519989013671875,
        0.540008544921875,
        0.55999755859375,
        0.579986572265625,
        0.600006103515625,
        0.6199951171875,
        0.639984130859375,
        0.660003662109375,
        0.67999267578125,
        0.70001220703125,
        0.720001220703125,
        0.739990234375,
        0.760009765625,
        0.779998779296875,
        0.79998779296875,
        0.82000732421875,
        0.839996337890625,
        0.8599853515625,
        0.8800048828125,
        0.899993896484375,
        0.91998291015625,
        0.94000244140625,
        0.959991455078125,
        0.980010986328125,
        1.0,
        1.019989013671875,
        1.040008544921875,
        1.05999755859375,
        1.079986572265625,
        1.100006103515625,
        1.1199951171875,
        1.139984130859375,
        1.160003662109375,
        1.17999267578125,
        1.20001220703125,
        1.220001220703125,
        1.239990234375,
        1.260009765625,
        1.279998779296875,
        1.29998779296875,
        1.32000732421875,
        1.339996337890625,
        1.3599853515625,
        1.3800048828125,
        1.399993896484375,
        1.41998291015625,
        1.44000244140625,
        1.459991455078125,
        1.480010986328125,
        1.5,
        1.519989013671875,
        1.540008544921875,
        1.55999755859375,
        1.579986572265625,
        1.600006103515625,
        1.6199951171875,
        1.639984130859375,
        1.660003662109375,
        1.67999267578125,
        1.70001220703125,
        1.720001220703125,
        1.739990234375,
        1.760009765625,
        1.779998779296875,
        1.79998779296875,
        1.82000732421875,
        1.839996337890625,
        1.8599853515625,
        1.8800048828125,
        1.899993896484375,
        1.91998291015625,
        1.94000244140625,
        1.959991455078125,
        1.980010986328125,
        2.0,
        2.019989013671875,
        2.040008544921875,
        2.05999755859375,
        2.079986572265625,
        2.100006103515625,
        2.1199951171875,
        2.139984130859375,
        2.160003662109375,
        2.17999267578125,
        2.20001220703125,
        2.220001220703125,
        2.239990234375,
        2.260009765625,
        2.279998779296875,
        2.29998779296875,
        2.32000732421875,
        2.339996337890625,
        2.3599853515625,
        2.3800048828125,
        2.399993896484375,
        2.41998291015625,
        2.44000244140625,
        2.459991455078125,
        2.480010986328125,
        2.5,
        2.519989013671875,
        2.540008544921875,
        2.55999755859375,
        2.579986572265625,
        2.600006103515625,
        2.6199951171875,
        2.639984130859375,
        2.660003662109375,
        2.67999267578125,
        2.70001220703125,
        2.720001220703125,
        2.739990234375,
        2.760009765625,
        2.779998779296875,
        2.79998779296875,
        2.82000732421875,
        2.839996337890625,
        2.8599853515625,
        2.8800048828125,
        2.899993896484375,
        2.91998291015625,
        2.94000244140625,
        2.959991455078125,
        2.980010986328125,
        3.0,
        3.019989013671875,
        3.040008544921875,
        3.05999755859375,
        3.079986572265625,
        3.100006103515625,
        3.1199951171875,
        3.139984130859375,
        3.160003662109375,
        3.17999267578125,
        3.20001220703125,
        3.220001220703125,
        3.239990234375,
        3.260009765625,
        3.279998779296875,
        3.29998779296875,
        3.32000732421875,
        3.339996337890625,
        3.3599853515625,
        3.3800048828125,
        3.399993896484375,
        3.41998291015625,
        3.44000244140625,
        3.459991455078125,
        3.480010986328125,
        3.5,
        3.519989013671875,
        3.540008544921875,
        3.55999755859375,
        3.579986572265625,
        3.600006103515625,
        3.6199951171875,
        3.639984130859375,
        3.660003662109375,
        3.67999267578125,
        3.70001220703125,
        3.720001220703125,
        3.739990234375,
        3.760009765625,
        3.779998779296875,
        3.79998779296875,
        3.82000732421875,
        3.839996337890625,
        3.8599853515625,
        3.8800048828125,
        3.899993896484375,
        3.91998291015625,
        3.94000244140625,
        3.959991455078125,
        3.980010986328125,
        4.0,
        4.019989013671875,
        4.040008544921875,
        4.05999755859375,
        4.079986572265625,
        4.100006103515625,
        4.1199951171875,
        4.139984130859375,
        4.160003662109375,
        4.17999267578125,
        4.20001220703125,
        4.220001220703125,
        4.239990234375,
        4.260009765625,
        4.279998779296875,
        4.29998779296875,
        4.32000732421875,
        4.339996337890625,
        4.3599853515625,
        4.3800048828125,
        4.399993896484375,
        4.41998291015625,
        4.44000244140625,
        4.459991455078125,
        4.480010986328125,
        4.5,
        4.519989013671875,
        4.540008544921875,
        4.55999755859375,
        4.579986572265625,
        4.600006103515625,
        4.6199951171875,
        4.639984130859375,
        4.660003662109375,
        4.67999267578125,
        4.70001220703125,
        4.720001220703125,
        4.739990234375,
        4.760009765625,
        4.779998779296875,
        4.79998779296875,
        4.82000732421875,
        4.839996337890625,
        4.8599853515625,
        4.8800048828125,
        4.899993896484375,
        4.91998291015625,
        4.94000244140625,
        4.959991455078125,
        4.980010986328125,
        5.0,
        5.019989013671875,
        5.040008544921875,
        5.05999755859375,
        5.079986572265625,
        5.100006103515625,
        5.1199951171875,
        5.139984130859375,
        5.160003662109375,
        5.17999267578125,
        5.20001220703125,
        5.220001220703125,
        5.239990234375,
        5.260009765625,
        5.279998779296875,
        5.29998779296875,
        5.32000732421875,
        5.339996337890625,
        5.3599853515625,
        5.3800048828125,
        5.399993896484375,
        5.41998291015625,
        5.44000244140625,
        5.459991455078125,
        5.480010986328125,
        5.5,
        5.519989013671875,
        5.540008544921875,
        5.55999755859375,
        5.579986572265625,
        5.600006103515625,
        5.6199951171875,
        5.639984130859375,
        5.660003662109375,
        5.67999267578125,
        5.70001220703125,
        5.720001220703125,
        5.739990234375,
        5.760009765625,
        5.779998779296875,
        5.79998779296875,
        5.82000732421875,
        5.839996337890625,
        5.8599853515625,
        5.8800048828125,
        5.899993896484375,
        5.91998291015625,
        5.94000244140625,
        5.959991455078125,
        5.980010986328125,
        6.0,
        6.019989013671875,
        6.040008544921875,
        6.05999755859375,
        6.079986572265625,
        6.100006103515625,
        6.1199951171875,
        6.139984130859375,
        6.160003662109375,
        6.17999267578125,
        6.20001220703125,
        6.220001220703125,
        6.239990234375,
        6.260009765625,
        6.279998779296875,
        6.29998779296875,
        6.32000732421875,
        6.339996337890625,
        6.3599853515625,
        6.3800048828125,
        6.399993896484375,
        6.41998291015625,
        6.44000244140625,
        6.459991455078125,
        6.480010986328125,
        6.5,
        6.519989013671875,
        6.540008544921875,
        6.55999755859375,
        6.579986572265625,
        6.600006103515625,
        6.6199951171875,
        6.639984130859375,
        6.660003662109375,
        6.67999267578125,
        6.70001220703125,
        6.720001220703125,
        6.739990234375,
        6.760009765625,
        6.779998779296875,
        6.79998779296875,
        6.82000732421875,
        6.839996337890625,
        6.8599853515625,
        6.8800048828125,
        6.899993896484375,
        6.91998291015625,
        6.94000244140625,
        6.959991455078125,
        6.980010986328125,
        7.0,
        7.019989013671875,
        7.040008544921875,
        7.05999755859375,
        7.079986572265625,
        7.100006103515625,
        7.1199951171875,
        7.139984130859375,
        7.160003662109375,
        7.17999267578125,
        7.20001220703125,
        7.220001220703125,
        7.239990234375,
        7.260009765625,
        7.279998779296875,
        7.29998779296875,
        7.32000732421875,
        7.339996337890625,
        7.3599853515625,
        7.3800048828125,
        7.399993896484375,
        7.41998291015625,
        7.44000244140625,
        7.459991455078125,
        7.480010986328125,
        7.5,
        7.519989013671875,
        7.540008544921875,
        7.55999755859375,
        7.579986572265625,
        7.600006103515625,
        7.6199951171875,
        7.639984130859375,
        7.660003662109375,
        7.67999267578125,
        7.70001220703125,
        7.720001220703125,
        7.739990234375,
        7.760009765625,
        7.779998779296875,
        7.79998779296875,
        7.82000732421875,
        7.839996337890625,
        7.8599853515625,
        7.8800048828125,
        7.899993896484375,
        7.91998291015625,
        7.94000244140625,
        7.959991455078125,
        7.980010986328125,
        8.0,
        8.019989013671875,
        8.040008544921875,
        8.05999755859375,
        8.079986572265625,
        8.100006103515625,
        8.1199951171875,
        8.139984130859375,
        8.160003662109375,
        8.17999267578125,
        8.20001220703125,
        8.220001220703125,
        8.239990234375,
        8.260009765625,
        8.279998779296875,
        8.29998779296875,
        8.32000732421875,
        8.339996337890625,
        8.3599853515625,
        8.3800048828125,
        8.399993896484375,
        8.41998291015625,
        8.44000244140625,
        8.459991455078125,
        8.480010986328125,
        8.5,
        8.519989013671875,
        8.540008544921875,
        8.55999755859375,
        8.579986572265625,
        8.600006103515625,
        8.6199951171875,
        8.639984130859375,
        8.660003662109375,
        8.67999267578125,
        8.70001220703125,
        8.720001220703125,
        8.739990234375,
        8.760009765625,
        8.779998779296875,
        8.79998779296875,
        8.82000732421875,
        8.839996337890625,
        8.8599853515625,
        8.8800048828125,
        8.899993896484375,
        8.91998291015625,
        8.94000244140625,
        8.959991455078125,
        8.980010986328125,
        9.0,
        9.019989013671875,
        9.040008544921875,
        9.05999755859375,
        9.079986572265625,
        9.100006103515625,
        9.1199951171875,
        9.139984130859375,
        9.160003662109375,
        9.17999267578125,
        9.20001220703125,
        9.220001220703125,
        9.239990234375,
        9.260009765625,
        9.279998779296875,
        9.29998779296875,
        9.32000732421875,
        9.339996337890625,
        9.3599853515625,
        9.3800048828125,
        9.399993896484375,
        9.41998291015625,
        9.44000244140625,
        9.459991455078125,
        9.480010986328125,
        9.5,
        9.519989013671875,
        9.540008544921875,
        9.55999755859375,
        9.579986572265625,
        9.600006103515625,
        9.6199951171875,
        9.639984130859375,
        9.660003662109375,
        9.67999267578125,
        9.70001220703125,
        9.720001220703125,
        9.739990234375,
        9.760009765625,
        9.779998779296875,
        9.79998779296875,
        9.82000732421875,
        9.839996337890625,
        9.8599853515625,
        9.8800048828125,
        9.899993896484375,
        9.91998291015625,
        9.94000244140625,
        9.959991455078125,
        9.980010986328125,
        10.0,
        10.019989013671875,
        10.040008544921875,
        10.05999755859375,
        10.079986572265625,
        10.100006103515625,
        10.1199951171875,
        10.139984130859375,
        10.160003662109375,
        10.17999267578125,
        10.20001220703125,
        10.220001220703125,
        10.239990234375,
        10.260009765625,
        10.279998779296875,
        10.29998779296875,
        10.32000732421875,
        10.339996337890625,
        10.3599853515625,
        10.3800048828125,
        10.399993896484375,
        10.41998291015625,
        10.44000244140625,
        10.459991455078125,
        10.480010986328125,
        10.5,
        10.519989013671875,
        10.540008544921875,
        10.55999755859375,
        10.579986572265625,
        10.600006103515625,
        10.6199951171875,
        10.639984130859375,
        10.660003662109375,
        10.67999267578125,
        10.70001220703125,
        10.720001220703125,
        10.739990234375,
        10.760009765625,
        10.779998779296875,
        10.79998779296875,
        10.82000732421875,
        10.839996337890625,
        10.8599853515625,
        10.8800048828125,
        10.899993896484375,
        10.91998291015625,
        10.94000244140625,
        10.959991455078125,
        10.980010986328125,
        11.0,
        11.019989013671875,
        11.040008544921875,
        11.05999755859375,
        11.079986572265625,
        11.100006103515625,
        11.1199951171875,
        11.139984130859375,
        11.160003662109375,
        11.17999267578125,
        11.20001220703125,
        11.220001220703125,
        11.239990234375,
        11.260009765625,
        11.279998779296875,
        11.29998779296875,
        11.32000732421875,
        11.339996337890625,
        11.3599853515625,
        11.3800048828125,
        11.399993896484375,
        11.41998291015625,
        11.44000244140625,
        11.459991455078125,
        11.480010986328125,
        11.5,
        11.519989013671875,
        11.540008544921875,
        11.55999755859375,
        11.579986572265625,
        11.600006103515625,
        11.6199951171875,
        11.639984130859375,
        11.660003662109375,
        11.67999267578125,
        11.70001220703125,
        11.720001220703125,
        11.739990234375,
        11.760009765625,
        11.779998779296875,
        11.79998779296875,
        11.82000732421875,
        11.839996337890625,
        11.8599853515625,
        11.8800048828125,
        11.899993896484375,
        11.91998291015625,
        11.94000244140625,
        11.959991455078125,
        11.980010986328125,
        12.0,
        12.019989013671875,
        12.040008544921875,
        12.05999755859375,
        12.079986572265625,
        12.100006103515625,
        12.1199951171875,
        12.139984130859375,
        12.160003662109375,
        12.17999267578125,
        12.20001220703125,
        12.220001220703125,
        12.239990234375,
        12.260009765625,
        12.279998779296875,
        12.29998779296875,
        12.32000732421875,
        12.339996337890625,
        12.3599853515625,
        12.3800048828125,
        12.399993896484375,
        12.41998291015625,
        12.44000244140625,
        12.459991455078125,
        12.480010986328125,
        12.5,
        12.519989013671875,
        12.540008544921875,
        12.55999755859375,
        12.579986572265625,
        12.600006103515625,
        12.6199951171875,
        12.639984130859375,
        12.660003662109375,
        12.67999267578125,
        12.70001220703125,
        12.720001220703125,
        12.739990234375,
        12.760009765625,
        12.779998779296875,
        12.79998779296875,
        12.82000732421875,
        12.839996337890625,
        12.8599853515625,
        12.8800048828125,
        12.899993896484375,
        12.91998291015625,
        12.94000244140625,
        12.959991455078125,
        12.980010986328125,
        13.0,
        13.019989013671875,
        13.040008544921875,
        13.05999755859375,
        13.079986572265625,
        13.100006103515625,
        13.1199951171875,
        13.139984130859375,
        13.160003662109375,
        13.17999267578125,
        13.20001220703125,
        13.220001220703125,
        13.239990234375,
        13.260009765625,
        13.279998779296875,
        13.29998779296875,
        13.32000732421875,
        13.339996337890625,
        13.3599853515625,
        13.3800048828125,
        13.399993896484375,
        13.41998291015625,
        13.44000244140625,
        13.459991455078125,
        13.480010986328125,
        13.5,
        13.519989013671875,
        13.540008544921875,
        13.55999755859375,
        13.579986572265625,
        13.600006103515625,
        13.6199951171875,
        13.639984130859375,
        13.660003662109375,
        13.67999267578125,
        13.70001220703125,
        13.720001220703125,
        13.739990234375,
        13.760009765625,
        13.779998779296875,
        13.79998779296875,
        13.82000732421875,
        13.839996337890625,
        13.8599853515625,
        13.8800048828125,
        13.899993896484375,
        13.91998291015625,
        13.94000244140625,
        13.959991455078125,
        13.980010986328125,
        14.0,
        14.019989013671875,
        14.040008544921875,
        14.05999755859375,
        14.079986572265625,
        14.100006103515625,
        14.1199951171875,
        14.139984130859375,
        14.160003662109375,
        14.17999267578125,
        14.20001220703125,
        14.220001220703125,
        14.239990234375,
        14.260009765625,
        14.279998779296875,
        14.29998779296875,
        14.32000732421875,
        14.339996337890625,
        14.3599853515625,
        14.3800048828125,
        14.399993896484375,
        14.41998291015625,
        14.44000244140625,
        14.459991455078125,
        14.480010986328125,
        14.5,
        14.519989013671875,
        14.540008544921875,
        14.55999755859375,
        14.579986572265625,
        14.600006103515625,
        14.6199951171875,
        14.639984130859375,
        14.660003662109375,
        14.67999267578125,
        14.70001220703125,
        14.720001220703125,
        14.739990234375,
        14.760009765625,
        14.779998779296875,
        14.79998779296875,
        14.82000732421875,
        14.839996337890625,
        14.8599853515625,
        14.8800048828125,
        14.899993896484375,
        14.91998291015625,
        14.94000244140625,
        14.959991455078125,
        14.980010986328125,
        15.0,
        15.019989013671875,
        15.040008544921875,
        15.05999755859375,
        15.079986572265625,
        15.100006103515625,
        15.1199951171875,
        15.139984130859375,
        15.160003662109375,
        15.17999267578125,
        15.20001220703125,
        15.220001220703125,
        15.239990234375,
        15.260009765625,
        15.279998779296875,
        15.29998779296875,
        15.32000732421875,
        15.339996337890625,
        15.3599853515625,
        15.3800048828125,
        15.399993896484375,
        15.41998291015625,
        15.44000244140625,
        15.459991455078125,
        15.480010986328125,
        15.5,
        15.519989013671875,
        15.540008544921875,
        15.55999755859375,
        15.579986572265625,
        15.600006103515625,
        15.6199951171875,
        15.639984130859375,
        15.660003662109375,
        15.67999267578125,
        15.70001220703125,
        15.720001220703125,
        15.739990234375,
        15.760009765625,
        15.779998779296875,
        15.79998779296875,
        15.82000732421875,
        15.839996337890625,
        15.8599853515625,
        15.8800048828125,
        15.899993896484375,
        15.91998291015625,
        15.94000244140625,
        15.959991455078125,
        15.980010986328125,
        16.0,
        16.019989013671876,
        16.040008544921876,
        16.05999755859375,
        16.079986572265626,
        16.100006103515626,
        16.1199951171875,
        16.139984130859376,
        16.160003662109376,
        16.17999267578125,
        16.20001220703125,
        16.220001220703126,
        16.239990234375,
        16.260009765625,
        16.279998779296876,
        16.29998779296875,
        16.32000732421875,
        16.339996337890626,
        16.3599853515625,
        16.3800048828125,
        16.399993896484376,
        16.41998291015625,
        16.44000244140625,
        16.459991455078126,
        16.480010986328126,
        16.5,
        16.519989013671876,
        16.540008544921876,
        16.55999755859375,
        16.579986572265626,
        16.600006103515626,
        16.6199951171875,
        16.639984130859376,
        16.660003662109376,
        16.67999267578125,
        16.70001220703125,
        16.720001220703126,
        16.739990234375,
        16.760009765625,
        16.779998779296876,
        16.79998779296875,
        16.82000732421875,
        16.839996337890626,
        16.8599853515625,
        16.8800048828125,
        16.899993896484376,
        16.91998291015625,
        16.94000244140625,
        16.959991455078126,
        16.980010986328126,
        17.0,
        17.019989013671876,
        17.040008544921876,
        17.05999755859375,
        17.079986572265626,
        17.100006103515626,
        17.1199951171875,
        17.139984130859376,
        17.160003662109376,
        17.17999267578125,
        17.20001220703125,
        17.220001220703126,
        17.239990234375,
        17.260009765625,
        17.279998779296876,
        17.29998779296875,
        17.32000732421875,
        17.339996337890626,
        17.3599853515625,
        17.3800048828125,
        17.399993896484376,
        17.41998291015625,
        17.44000244140625,
        17.459991455078126,
        17.480010986328126,
        17.5,
        17.519989013671876,
        17.540008544921876,
        17.55999755859375,
        17.579986572265626,
        17.600006103515626,
        17.6199951171875,
        17.639984130859376,
        17.660003662109376,
        17.67999267578125,
        17.70001220703125,
        17.720001220703126,
        17.739990234375,
        17.760009765625,
        17.779998779296876,
        17.79998779296875,
        17.82000732421875,
        17.839996337890626,
        17.8599853515625,
        17.8800048828125,
        17.899993896484376,
        17.91998291015625,
        17.94000244140625,
        17.959991455078126,
        17.980010986328126,
        18.0,
        18.019989013671876,
        18.040008544921876,
        18.05999755859375,
        18.079986572265626,
        18.100006103515626,
        18.1199951171875,
        18.139984130859376,
        18.160003662109376,
        18.17999267578125,
        18.20001220703125,
        18.220001220703126,
        18.239990234375,
        18.260009765625,
        18.279998779296876,
        18.29998779296875,
        18.32000732421875,
        18.339996337890626,
        18.3599853515625,
        18.3800048828125,
        18.399993896484376,
        18.41998291015625,
        18.44000244140625,
        18.459991455078126,
        18.480010986328126,
        18.5,
        18.519989013671876,
        18.540008544921876,
        18.55999755859375,
        18.579986572265626,
        18.600006103515626,
        18.6199951171875,
        18.639984130859376,
        18.660003662109376,
        18.67999267578125,
        18.70001220703125,
        18.720001220703126,
        18.739990234375,
        18.760009765625,
        18.779998779296876,
        18.79998779296875,
        18.82000732421875,
        18.839996337890626,
        18.8599853515625,
        18.8800048828125,
        18.899993896484376,
        18.91998291015625,
        18.94000244140625,
        18.959991455078126,
        18.980010986328126,
        19.0,
        19.019989013671876,
        19.040008544921876,
        19.05999755859375,
        19.079986572265626,
        19.100006103515626,
        19.1199951171875,
        19.139984130859376,
        19.160003662109376,
        19.17999267578125,
        19.20001220703125,
        19.220001220703126,
        19.239990234375,
        19.260009765625,
        19.279998779296876,
        19.29998779296875,
        19.32000732421875,
        19.339996337890626,
        19.3599853515625,
        19.3800048828125,
        19.399993896484376,
        19.41998291015625,
        19.44000244140625,
        19.459991455078126,
        19.480010986328126,
        19.5,
        19.519989013671876,
        19.540008544921876,
        19.55999755859375,
        19.579986572265626,
        19.600006103515626,
        19.6199951171875,
        19.639984130859376,
        19.660003662109376,
        19.67999267578125,
        19.70001220703125,
        19.720001220703126,
        19.739990234375,
        19.760009765625,
        19.779998779296876,
        19.79998779296875,
        19.82000732421875,
        19.839996337890626,
        19.8599853515625,
        19.8800048828125,
        19.899993896484376,
        19.91998291015625,
        19.94000244140625,
        19.959991455078126,
        19.980010986328126,
        20.0,
        20.019989013671876,
        20.040008544921876,
        20.05999755859375,
        20.079986572265626,
        20.100006103515626,
        20.1199951171875,
        20.139984130859376,
        20.160003662109376,
        20.17999267578125,
        20.20001220703125,
        20.220001220703126,
        20.239990234375,
        20.260009765625,
        20.279998779296876,
        20.29998779296875,
        20.32000732421875,
        20.339996337890626,
        20.3599853515625,
        20.3800048828125,
        20.399993896484376,
        20.41998291015625,
        20.44000244140625,
        20.459991455078126,
        20.480010986328126,
        20.5,
        20.519989013671876,
        20.540008544921876,
        20.55999755859375,
        20.579986572265626,
        20.600006103515626,
        20.6199951171875,
        20.639984130859376,
        20.660003662109376,
        20.67999267578125,
        20.70001220703125,
        20.720001220703126,
        20.739990234375,
        20.760009765625,
        20.779998779296876,
        20.79998779296875,
        20.82000732421875,
        20.839996337890626,
        20.8599853515625,
        20.8800048828125,
        20.899993896484376,
        20.91998291015625,
        20.94000244140625,
        20.959991455078126,
        20.980010986328126,
        21.0,
        21.019989013671876,
        21.040008544921876,
        21.05999755859375,
        21.079986572265626,
        21.100006103515626,
        21.1199951171875,
        21.139984130859376,
        21.160003662109376,
        21.17999267578125,
        21.20001220703125,
        21.220001220703126,
        21.239990234375,
        21.260009765625,
        21.279998779296876,
        21.29998779296875,
        21.32000732421875,
        21.339996337890626,
        21.3599853515625,
        21.3800048828125,
        21.399993896484376,
        21.41998291015625,
        21.44000244140625,
        21.459991455078126,
        21.480010986328126,
        21.5,
        21.519989013671876,
        21.540008544921876,
        21.55999755859375,
        21.579986572265626,
        21.600006103515626,
        21.6199951171875,
        21.639984130859376,
        21.660003662109376,
        21.67999267578125,
        21.70001220703125,
        21.720001220703126,
        21.739990234375,
        21.760009765625,
        21.779998779296876,
        21.79998779296875,
        21.82000732421875,
        21.839996337890626,
        21.8599853515625,
        21.8800048828125,
        21.899993896484376,
        21.91998291015625,
        21.94000244140625,
        21.959991455078126,
        21.980010986328126,
        22.0,
        22.019989013671876,
        22.040008544921876,
        22.05999755859375,
        22.079986572265626,
        22.100006103515626,
        22.1199951171875,
        22.139984130859376,
        22.160003662109376,
        22.17999267578125,
        22.20001220703125,
        22.220001220703126,
        22.239990234375,
        22.260009765625,
        22.279998779296876,
        22.29998779296875,
        22.32000732421875,
        22.339996337890626,
        22.3599853515625,
        22.3800048828125,
        22.399993896484376,
        22.41998291015625,
        22.44000244140625,
        22.459991455078126,
        22.480010986328126,
        22.5,
        22.519989013671876,
        22.540008544921876,
        22.55999755859375,
        22.579986572265626,
        22.600006103515626,
        22.6199951171875,
        22.639984130859376,
        22.660003662109376,
        22.67999267578125,
        22.70001220703125,
        22.720001220703126,
        22.739990234375,
        22.760009765625,
        22.779998779296876,
        22.79998779296875,
        22.82000732421875,
        22.839996337890626,
        22.8599853515625,
        22.8800048828125,
        22.899993896484376,
        22.91998291015625,
        22.94000244140625,
        22.959991455078126,
        22.980010986328126,
        23.0,
        23.019989013671876,
        23.040008544921876,
        23.05999755859375,
        23.079986572265626,
        23.100006103515626,
        23.1199951171875,
        23.139984130859376,
        23.160003662109376,
        23.17999267578125,
        23.20001220703125,
        23.220001220703126,
        23.239990234375,
        23.260009765625,
        23.279998779296876,
        23.29998779296875,
        23.32000732421875,
        23.339996337890626,
        23.3599853515625,
        23.3800048828125,
        23.399993896484376,
        23.41998291015625,
        23.44000244140625,
        23.459991455078126,
        23.480010986328126,
        23.5,
        23.519989013671876,
        23.540008544921876,
        23.55999755859375,
        23.579986572265626,
        23.600006103515626,
        23.6199951171875,
        23.639984130859376,
        23.660003662109376,
        23.67999267578125,
        23.70001220703125,
        23.720001220703126,
        23.739990234375,
        23.760009765625,
        23.779998779296876,
        23.79998779296875,
        23.82000732421875,
        23.839996337890626,
        23.8599853515625,
        23.8800048828125,
        23.899993896484376,
        23.91998291015625,
        23.94000244140625,
        23.959991455078126,
        23.980010986328126,
        24.0,
        24.019989013671876,
        24.040008544921876,
        24.05999755859375,
        24.079986572265626,
        24.100006103515626,
        24.1199951171875,
        24.139984130859376,
        24.160003662109376,
        24.17999267578125,
        24.20001220703125,
        24.220001220703126,
        24.239990234375,
        24.260009765625,
        24.279998779296876,
        24.29998779296875,
        24.32000732421875,
        24.339996337890626,
        24.3599853515625,
        24.3800048828125,
        24.399993896484376,
        24.41998291015625,
        24.44000244140625,
        24.459991455078126,
        24.480010986328126,
        24.5,
        24.519989013671876,
        24.540008544921876,
        24.55999755859375,
        24.579986572265626,
        24.600006103515626,
        24.6199951171875,
        24.639984130859376,
        24.660003662109376,
        24.67999267578125,
        24.70001220703125,
        24.720001220703126,
        24.739990234375,
        24.760009765625,
        24.779998779296876,
        24.79998779296875,
        24.82000732421875,
        24.839996337890626,
        24.8599853515625,
        24.8800048828125,
        24.899993896484376,
        24.91998291015625,
        24.94000244140625,
        24.959991455078126,
        24.980010986328126,
        25.0,
        25.019989013671876,
        25.040008544921876,
        25.05999755859375,
        25.079986572265626,
        25.100006103515626,
        25.1199951171875,
        25.139984130859376,
        25.160003662109376,
        25.17999267578125,
        25.20001220703125,
        25.220001220703126,
        25.239990234375,
        25.260009765625,
        25.279998779296876,
        25.29998779296875,
        25.32000732421875,
        25.339996337890626,
        25.3599853515625,
        25.3800048828125,
        25.399993896484376,
        25.41998291015625,
        25.44000244140625,
        25.459991455078126,
        25.480010986328126,
        25.5,
        25.519989013671876,
        25.540008544921876,
        25.55999755859375,
        25.579986572265626,
        25.600006103515626,
        25.6199951171875,
        25.639984130859376,
        25.660003662109376,
        25.67999267578125,
        25.70001220703125,
        25.720001220703126,
        25.739990234375,
        25.760009765625,
        25.779998779296876,
        25.79998779296875,
        25.82000732421875,
        25.839996337890626,
        25.8599853515625,
        25.8800048828125,
        25.899993896484376,
        25.91998291015625,
        25.94000244140625,
        25.959991455078126,
        25.980010986328126,
        26.0,
        26.019989013671876,
        26.040008544921876,
        26.05999755859375,
        26.079986572265626,
        26.100006103515626,
        26.1199951171875,
        26.139984130859376,
        26.160003662109376,
        26.17999267578125,
        26.20001220703125,
        26.220001220703126,
        26.239990234375,
        26.260009765625,
        26.279998779296876,
        26.29998779296875,
        26.32000732421875,
        26.339996337890626,
        26.3599853515625,
        26.3800048828125,
        26.399993896484376,
        26.41998291015625,
        26.44000244140625,
        26.459991455078126,
        26.480010986328126,
        26.5,
        26.519989013671876,
        26.540008544921876,
        26.55999755859375,
        26.579986572265626,
        26.600006103515626,
        26.6199951171875,
        26.639984130859376,
        26.660003662109376,
        26.67999267578125,
        26.70001220703125,
        26.720001220703126,
        26.739990234375,
        26.760009765625,
        26.779998779296876,
        26.79998779296875,
        26.82000732421875,
        26.839996337890626,
        26.8599853515625,
        26.8800048828125,
        26.899993896484376,
        26.91998291015625,
        26.94000244140625,
        26.959991455078126,
        26.980010986328126,
        27.0,
        27.019989013671876,
        27.040008544921876,
        27.05999755859375,
        27.079986572265626,
        27.100006103515626,
        27.1199951171875,
        27.139984130859376,
        27.160003662109376,
        27.17999267578125,
        27.20001220703125,
        27.220001220703126,
        27.239990234375,
        27.260009765625,
        27.279998779296876,
        27.29998779296875,
        27.32000732421875,
        27.339996337890626,
        27.3599853515625,
        27.3800048828125,
        27.399993896484376,
        27.41998291015625,
        27.44000244140625,
        27.459991455078126,
        27.480010986328126,
        27.5,
        27.519989013671876,
        27.540008544921876,
        27.55999755859375,
        27.579986572265626,
        27.600006103515626,
        27.6199951171875,
        27.639984130859376,
        27.660003662109376,
        27.67999267578125,
        27.699981689453126,
        27.720001220703126,
        27.739990234375,
        27.760009765625,
        27.779998779296876,
        27.79998779296875,
        27.82000732421875,
        27.839996337890626,
        27.8599853515625,
        27.8800048828125,
        27.899993896484376,
        27.91998291015625,
        27.94000244140625,
        27.959991455078126,
        27.980010986328126,
        28.0,
        28.019989013671876,
        28.040008544921876,
        28.05999755859375,
        28.079986572265626,
        28.100006103515626,
        28.1199951171875,
        28.139984130859376,
        28.160003662109376,
        28.17999267578125,
        28.199981689453126,
        28.220001220703126,
        28.239990234375,
        28.260009765625,
        28.279998779296876,
        28.29998779296875,
        28.32000732421875,
        28.339996337890626,
        28.3599853515625,
        28.3800048828125,
        28.399993896484376,
        28.41998291015625,
        28.44000244140625,
        28.459991455078126,
        28.480010986328126,
        28.5,
        28.519989013671876,
        28.540008544921876,
        28.55999755859375,
        28.579986572265626,
        28.600006103515626,
        28.6199951171875,
        28.639984130859376,
        28.660003662109376,
        28.67999267578125,
        28.699981689453126,
        28.720001220703126,
        28.739990234375,
        28.760009765625,
        28.779998779296876,
        28.79998779296875,
        28.82000732421875,
        28.839996337890626,
        28.8599853515625,
        28.8800048828125,
        28.899993896484376,
        28.91998291015625,
        28.94000244140625,
        28.959991455078126,
        28.980010986328126,
        29.0,
        29.019989013671876,
        29.040008544921876,
        29.05999755859375,
        29.079986572265626,
        29.100006103515626,
        29.1199951171875,
        29.139984130859376,
        29.160003662109376,
        29.17999267578125,
        29.199981689453126,
        29.220001220703126,
        29.239990234375,
        29.260009765625,
        29.279998779296876,
        29.29998779296875,
        29.32000732421875,
        29.339996337890626,
        29.3599853515625,
        29.3800048828125,
        29.399993896484376,
        29.41998291015625,
        29.44000244140625,
        29.459991455078126,
        29.480010986328126,
        29.5,
        29.519989013671876,
        29.540008544921876,
        29.55999755859375,
        29.579986572265626,
        29.600006103515626,
        29.6199951171875,
        29.639984130859376,
        29.660003662109376,
        29.67999267578125,
        29.699981689453126,
        29.720001220703126,
        29.739990234375,
        29.760009765625,
        29.779998779296876,
        29.79998779296875,
        29.82000732421875,
        29.839996337890626,
        29.8599853515625,
        29.8800048828125,
        29.899993896484376,
        29.91998291015625,
        29.94000244140625,
        29.959991455078126,
        29.980010986328126,
        30.0,
        30.019989013671876,
        30.040008544921876,
        30.05999755859375,
        30.079986572265626,
        30.100006103515626,
        30.1199951171875,
        30.139984130859376,
        30.160003662109376,
        30.17999267578125,
        30.199981689453126,
        30.220001220703126,
        30.239990234375,
        30.260009765625,
        30.279998779296876,
        30.29998779296875,
        30.32000732421875,
        30.339996337890626,
        30.3599853515625,
        30.3800048828125,
        30.399993896484376,
        30.41998291015625,
        30.44000244140625,
        30.459991455078126,
        30.480010986328126,
        30.5,
        30.519989013671876,
        30.540008544921876,
        30.55999755859375,
        30.579986572265626,
        30.600006103515626,
        30.6199951171875,
        30.639984130859376,
        30.660003662109376,
        30.67999267578125,
        30.699981689453126,
        30.720001220703126,
        30.739990234375,
        30.760009765625,
        30.779998779296876,
        30.79998779296875,
        30.82000732421875,
        30.839996337890626,
        30.8599853515625,
        30.8800048828125,
        30.899993896484376,
        30.91998291015625,
        30.94000244140625,
        30.959991455078126,
        30.980010986328126,
        31.0,
        31.019989013671876,
        31.040008544921876,
        31.05999755859375,
        31.079986572265626,
        31.100006103515626,
        31.1199951171875,
        31.139984130859376,
        31.160003662109376,
        31.17999267578125,
        31.199981689453126,
        31.220001220703126,
        31.239990234375,
        31.260009765625,
        31.279998779296876,
        31.29998779296875,
        31.32000732421875,
        31.339996337890626,
        31.3599853515625,
        31.3800048828125,
        31.399993896484376,
        31.41998291015625,
        31.44000244140625,
        31.459991455078126,
        31.480010986328126,
        31.5,
        31.519989013671876,
        31.540008544921876,
        31.55999755859375,
        31.579986572265626,
        31.600006103515626,
        31.6199951171875,
        31.639984130859376,
        31.660003662109376,
        31.67999267578125,
        31.699981689453126,
        31.720001220703126,
        31.739990234375,
        31.760009765625,
        31.779998779296876,
        31.79998779296875,
        31.82000732421875,
        31.839996337890626,
        31.8599853515625,
        31.8800048828125,
        31.899993896484376,
        31.91998291015625,
        31.94000244140625,
        31.959991455078126,
        31.980010986328126,
        32.0,
        32.019989013671878,
        32.040008544921878,
        32.05999755859375,
        32.079986572265628,
        32.100006103515628,
        32.1199951171875,
        32.139984130859378,
        32.160003662109378,
        32.17999267578125,
        32.199981689453128,
        32.220001220703128,
        32.239990234375,
        32.260009765625,
        32.279998779296878,
        32.29998779296875,
        32.32000732421875,
        32.339996337890628,
        32.3599853515625,
        32.3800048828125,
        32.399993896484378,
        32.41998291015625,
        32.44000244140625,
        32.459991455078128,
        32.480010986328128,
        32.5,
        32.519989013671878,
        32.540008544921878,
        32.55999755859375,
        32.579986572265628,
        32.600006103515628,
        32.6199951171875,
        32.639984130859378,
        32.660003662109378,
        32.67999267578125,
        32.699981689453128,
        32.720001220703128,
        32.739990234375,
        32.760009765625,
        32.779998779296878,
        32.79998779296875,
        32.82000732421875,
        32.839996337890628,
        32.8599853515625,
        32.8800048828125,
        32.899993896484378,
        32.91998291015625,
        32.94000244140625,
        32.959991455078128,
        32.980010986328128,
        33.0,
        33.019989013671878,
        33.040008544921878,
        33.05999755859375,
        33.079986572265628,
        33.100006103515628,
        33.1199951171875,
        33.139984130859378,
        33.160003662109378,
        33.17999267578125,
        33.199981689453128,
        33.220001220703128,
        33.239990234375,
        33.260009765625,
        33.279998779296878,
        33.29998779296875,
        33.32000732421875,
        33.339996337890628,
        33.3599853515625,
        33.3800048828125,
        33.399993896484378,
        33.41998291015625,
        33.44000244140625,
        33.459991455078128,
        33.480010986328128,
        33.5,
        33.519989013671878,
        33.540008544921878,
        33.55999755859375,
        33.579986572265628,
        33.600006103515628,
        33.6199951171875,
        33.639984130859378,
        33.660003662109378,
        33.67999267578125,
        33.699981689453128,
        33.720001220703128,
        33.739990234375,
        33.760009765625,
        33.779998779296878,
        33.79998779296875,
        33.82000732421875,
        33.839996337890628,
        33.8599853515625,
        33.8800048828125,
        33.899993896484378,
        33.91998291015625,
        33.94000244140625,
        33.959991455078128,
        33.980010986328128,
        34.0,
        34.019989013671878,
        34.040008544921878,
        34.05999755859375,
        34.079986572265628,
        34.100006103515628,
        34.1199951171875,
        34.139984130859378,
        34.160003662109378,
        34.17999267578125,
        34.199981689453128,
        34.220001220703128,
        34.239990234375,
        34.260009765625,
        34.279998779296878,
        34.29998779296875,
        34.32000732421875,
        34.339996337890628,
        34.3599853515625,
        34.3800048828125,
        34.399993896484378,
        34.41998291015625,
        34.44000244140625,
        34.459991455078128,
        34.480010986328128,
        34.5,
        34.519989013671878,
        34.540008544921878,
        34.55999755859375,
        34.579986572265628,
        34.600006103515628,
        34.6199951171875,
        34.639984130859378,
        34.660003662109378,
        34.67999267578125,
        34.699981689453128,
        34.720001220703128,
        34.739990234375,
        34.760009765625,
        34.779998779296878,
        34.79998779296875,
        34.82000732421875,
        34.839996337890628,
        34.8599853515625,
        34.8800048828125,
        34.899993896484378,
        34.91998291015625,
        34.94000244140625,
        34.959991455078128,
        34.980010986328128,
        35.0,
        35.019989013671878,
        35.040008544921878,
        35.05999755859375,
        35.079986572265628,
        35.100006103515628,
        35.1199951171875,
        35.139984130859378,
        35.160003662109378,
        35.17999267578125,
        35.199981689453128,
        35.220001220703128,
        35.239990234375,
        35.260009765625,
        35.279998779296878,
        35.29998779296875,
        35.32000732421875,
        35.339996337890628,
        35.3599853515625,
        35.3800048828125,
        35.399993896484378,
        35.41998291015625,
        35.44000244140625,
        35.459991455078128,
        35.480010986328128,
        35.5,
        35.519989013671878,
        35.540008544921878,
        35.55999755859375,
        35.579986572265628,
        35.600006103515628,
        35.6199951171875,
        35.639984130859378,
        35.660003662109378,
        35.67999267578125,
        35.699981689453128,
        35.720001220703128,
        35.739990234375,
        35.760009765625,
        35.779998779296878,
        35.79998779296875,
        35.82000732421875,
        35.839996337890628,
        35.8599853515625,
        35.8800048828125,
        35.899993896484378,
        35.91998291015625,
        35.94000244140625,
        35.959991455078128,
        35.980010986328128,
        36.0,
        36.019989013671878,
        36.040008544921878,
        36.05999755859375,
        36.079986572265628,
        36.100006103515628,
        36.1199951171875,
        36.139984130859378,
        36.160003662109378,
        36.17999267578125,
        36.199981689453128,
        36.220001220703128,
        36.239990234375,
        36.260009765625,
        36.279998779296878,
        36.29998779296875,
        36.32000732421875,
        36.339996337890628,
        36.3599853515625,
        36.3800048828125,
        36.399993896484378,
        36.41998291015625,
        36.44000244140625,
        36.459991455078128,
        36.480010986328128,
        36.5,
        36.519989013671878,
        36.540008544921878,
        36.55999755859375,
        36.579986572265628,
        36.600006103515628,
        36.6199951171875,
        36.639984130859378,
        36.660003662109378,
        36.67999267578125,
        36.699981689453128,
        36.720001220703128,
        36.739990234375,
        36.760009765625,
        36.779998779296878,
        36.79998779296875,
        36.82000732421875,
        36.839996337890628,
        36.8599853515625,
        36.8800048828125,
        36.899993896484378,
        36.91998291015625,
        36.94000244140625,
        36.959991455078128,
        36.980010986328128,
        37.0,
        37.019989013671878,
        37.040008544921878,
        37.05999755859375,
        37.079986572265628,
        37.100006103515628,
        37.1199951171875,
        37.139984130859378,
        37.160003662109378,
        37.17999267578125,
        37.199981689453128,
        37.220001220703128,
        37.239990234375,
        37.260009765625,
        37.279998779296878,
        37.29998779296875,
        37.32000732421875,
        37.339996337890628,
        37.3599853515625,
        37.3800048828125,
        37.399993896484378,
        37.41998291015625,
        37.44000244140625,
        37.459991455078128,
        37.480010986328128,
        37.5,
        37.519989013671878,
        37.540008544921878,
        37.55999755859375,
        37.579986572265628,
        37.600006103515628,
        37.6199951171875,
        37.639984130859378,
        37.660003662109378,
        37.67999267578125,
        37.699981689453128,
        37.720001220703128,
        37.739990234375,
        37.760009765625,
        37.779998779296878,
        37.79998779296875,
        37.82000732421875,
        37.839996337890628,
        37.8599853515625,
        37.8800048828125,
        37.899993896484378,
        37.91998291015625,
        37.94000244140625,
        37.959991455078128,
        37.980010986328128,
        38.0,
        38.019989013671878,
        38.040008544921878,
        38.05999755859375,
        38.079986572265628,
        38.100006103515628,
        38.1199951171875,
        38.139984130859378,
        38.160003662109378,
        38.17999267578125,
        38.199981689453128,
        38.220001220703128,
        38.239990234375,
        38.260009765625,
        38.279998779296878,
        38.29998779296875,
        38.32000732421875,
        38.339996337890628,
        38.3599853515625,
        38.3800048828125,
        38.399993896484378,
        38.41998291015625,
        38.44000244140625,
        38.459991455078128,
        38.480010986328128,
        38.5,
        38.519989013671878,
        38.540008544921878,
        38.55999755859375,
        38.579986572265628,
        38.600006103515628,
        38.6199951171875,
        38.639984130859378,
        38.660003662109378,
        38.67999267578125,
        38.699981689453128,
        38.720001220703128,
        38.739990234375,
        38.760009765625,
        38.779998779296878,
        38.79998779296875,
        38.82000732421875,
        38.839996337890628,
        38.8599853515625,
        38.8800048828125,
        38.899993896484378,
        38.91998291015625,
        38.94000244140625,
        38.959991455078128,
        38.980010986328128,
        39.0,
        39.019989013671878,
        39.040008544921878,
        39.05999755859375,
        39.079986572265628,
        39.100006103515628,
        39.1199951171875,
        39.139984130859378,
        39.160003662109378,
        39.17999267578125,
        39.199981689453128,
        39.220001220703128,
        39.239990234375,
        39.260009765625,
        39.279998779296878,
        39.29998779296875,
        39.32000732421875,
        39.339996337890628,
        39.3599853515625,
        39.3800048828125,
        39.399993896484378,
        39.41998291015625,
        39.44000244140625,
        39.459991455078128,
        39.480010986328128,
        39.5,
        39.519989013671878,
        39.540008544921878,
        39.55999755859375,
        39.579986572265628,
        39.600006103515628,
        39.6199951171875,
        39.639984130859378,
        39.660003662109378,
        39.67999267578125,
        39.699981689453128,
        39.720001220703128,
        39.739990234375,
        39.760009765625,
        39.779998779296878,
        39.79998779296875,
        39.82000732421875,
        39.839996337890628,
        39.8599853515625,
        39.8800048828125,
        39.899993896484378,
        39.91998291015625,
        39.94000244140625,
        39.959991455078128,
        39.980010986328128,
        40.0,
        40.019989013671878,
        40.040008544921878,
        40.05999755859375,
        40.079986572265628,
        40.100006103515628,
        40.1199951171875,
        40.139984130859378,
        40.160003662109378,
        40.17999267578125,
        40.199981689453128,
        40.220001220703128,
        40.239990234375,
        40.260009765625,
        40.279998779296878,
        40.29998779296875,
        40.32000732421875,
        40.339996337890628,
        40.3599853515625,
        40.3800048828125,
        40.399993896484378,
        40.41998291015625,
        40.44000244140625,
        40.459991455078128,
        40.480010986328128,
        40.5,
        40.519989013671878,
        40.540008544921878,
        40.55999755859375,
        40.579986572265628,
        40.600006103515628,
        40.6199951171875,
        40.639984130859378,
        40.660003662109378,
        40.67999267578125,
        40.699981689453128,
        40.720001220703128,
        40.739990234375,
        40.760009765625,
        40.779998779296878,
        40.79998779296875,
        40.82000732421875,
        40.839996337890628,
        40.8599853515625,
        40.8800048828125,
        40.899993896484378,
        40.91998291015625,
        40.94000244140625,
        40.959991455078128,
        40.980010986328128,
        41.0,
        41.019989013671878,
        41.040008544921878,
        41.05999755859375,
        41.079986572265628,
        41.100006103515628,
        41.1199951171875,
        41.139984130859378,
        41.160003662109378,
        41.17999267578125,
        41.199981689453128,
        41.220001220703128,
        41.239990234375,
        41.260009765625,
        41.279998779296878,
        41.29998779296875,
        41.32000732421875,
        41.339996337890628,
        41.3599853515625,
        41.3800048828125,
        41.399993896484378,
        41.41998291015625,
        41.44000244140625,
        41.459991455078128,
        41.480010986328128,
        41.5,
        41.519989013671878,
        41.540008544921878,
        41.55999755859375,
        41.579986572265628,
        41.600006103515628,
        41.6199951171875,
        41.639984130859378,
        41.660003662109378,
        41.67999267578125,
        41.699981689453128,
        41.720001220703128,
        41.739990234375,
        41.760009765625,
        41.779998779296878,
        41.79998779296875,
        41.82000732421875,
        41.839996337890628,
        41.8599853515625,
        41.8800048828125,
        41.899993896484378,
        41.91998291015625,
        41.94000244140625,
        41.959991455078128,
        41.980010986328128,
        42.0,
        42.019989013671878,
        42.040008544921878,
        42.05999755859375,
        42.079986572265628,
        42.100006103515628,
        42.1199951171875,
        42.139984130859378,
        42.160003662109378,
        42.17999267578125,
        42.199981689453128,
        42.220001220703128,
        42.239990234375,
        42.260009765625,
        42.279998779296878,
        42.29998779296875,
        42.32000732421875,
        42.339996337890628,
        42.3599853515625,
        42.3800048828125,
        42.399993896484378,
        42.41998291015625,
        42.44000244140625,
        42.459991455078128,
        42.480010986328128,
        42.5,
        42.519989013671878,
        42.540008544921878,
        42.55999755859375,
        42.579986572265628,
        42.600006103515628,
        42.6199951171875,
        42.639984130859378,
        42.660003662109378,
        42.67999267578125,
        42.699981689453128,
        42.720001220703128,
        42.739990234375,
        42.760009765625,
        42.779998779296878,
        42.79998779296875,
        42.82000732421875,
        42.839996337890628,
        42.8599853515625,
        42.8800048828125,
        42.899993896484378,
        42.91998291015625,
        42.94000244140625,
        42.959991455078128,
        42.980010986328128,
        43.0,
        43.019989013671878,
        43.040008544921878,
        43.05999755859375,
        43.079986572265628,
        43.100006103515628,
        43.1199951171875,
        43.139984130859378,
        43.160003662109378,
        43.17999267578125,
        43.199981689453128,
        43.220001220703128,
        43.239990234375,
        43.260009765625,
        43.279998779296878,
        43.29998779296875,
        43.32000732421875,
        43.339996337890628,
        43.3599853515625,
        43.3800048828125,
        43.399993896484378,
        43.41998291015625,
        43.44000244140625,
        43.459991455078128,
        43.480010986328128,
        43.5,
        43.519989013671878,
        43.540008544921878,
        43.55999755859375,
        43.579986572265628,
        43.600006103515628,
        43.6199951171875,
        43.639984130859378,
        43.660003662109378,
        43.67999267578125,
        43.699981689453128,
        43.720001220703128,
        43.739990234375,
        43.760009765625,
        43.779998779296878,
        43.79998779296875,
        43.82000732421875,
        43.839996337890628,
        43.8599853515625,
        43.8800048828125,
        43.899993896484378,
        43.91998291015625,
        43.94000244140625,
        43.959991455078128,
        43.980010986328128,
        44.0,
        44.019989013671878,
        44.040008544921878,
        44.05999755859375,
        44.079986572265628,
        44.100006103515628,
        44.1199951171875,
        44.139984130859378,
        44.160003662109378,
        44.17999267578125,
        44.199981689453128,
        44.220001220703128,
        44.239990234375,
        44.260009765625,
        44.279998779296878,
        44.29998779296875,
        44.32000732421875,
        44.339996337890628,
        44.3599853515625,
        44.3800048828125,
        44.399993896484378,
        44.41998291015625,
        44.44000244140625,
        44.459991455078128,
        44.480010986328128,
        44.5,
        44.519989013671878,
        44.540008544921878,
        44.55999755859375,
        44.579986572265628,
        44.600006103515628,
        44.6199951171875,
        44.639984130859378,
        44.660003662109378,
        44.67999267578125,
        44.699981689453128,
        44.720001220703128,
        44.739990234375,
        44.760009765625,
        44.779998779296878,
        44.79998779296875,
        44.82000732421875,
        44.839996337890628,
        44.8599853515625,
        44.8800048828125,
        44.899993896484378,
        44.91998291015625,
        44.94000244140625,
        44.959991455078128,
        44.980010986328128,
        45.0,
        45.019989013671878,
        45.040008544921878,
        45.05999755859375,
        45.079986572265628,
        45.100006103515628,
        45.1199951171875,
        45.139984130859378,
        45.160003662109378,
        45.17999267578125,
        45.199981689453128,
        45.220001220703128,
        45.239990234375,
        45.260009765625,
        45.279998779296878,
        45.29998779296875,
        45.32000732421875,
        45.339996337890628,
        45.3599853515625,
        45.3800048828125,
        45.399993896484378,
        45.41998291015625,
        45.44000244140625,
        45.459991455078128,
        45.480010986328128,
        45.5,
        45.519989013671878,
        45.540008544921878,
        45.55999755859375,
        45.579986572265628,
        45.600006103515628,
        45.6199951171875,
        45.639984130859378,
        45.660003662109378,
        45.67999267578125,
        45.699981689453128,
        45.720001220703128,
        45.739990234375,
        45.760009765625,
        45.779998779296878,
        45.79998779296875,
        45.82000732421875,
        45.839996337890628,
        45.8599853515625,
        45.8800048828125,
        45.899993896484378,
        45.91998291015625,
        45.94000244140625,
        45.959991455078128,
        45.980010986328128,
        46.0,
        46.019989013671878,
        46.040008544921878,
        46.05999755859375,
        46.079986572265628,
        46.100006103515628,
        46.1199951171875,
        46.139984130859378,
        46.160003662109378,
        46.17999267578125,
        46.199981689453128,
        46.220001220703128,
        46.239990234375,
        46.260009765625,
        46.279998779296878,
        46.29998779296875,
        46.32000732421875,
        46.339996337890628,
        46.3599853515625,
        46.3800048828125,
        46.399993896484378,
        46.41998291015625,
        46.44000244140625,
        46.459991455078128,
        46.480010986328128,
        46.5,
        46.519989013671878,
        46.540008544921878,
        46.55999755859375,
        46.579986572265628,
        46.600006103515628,
        46.6199951171875,
        46.639984130859378,
        46.660003662109378,
        46.67999267578125,
        46.699981689453128,
        46.720001220703128,
        46.739990234375,
        46.760009765625,
        46.779998779296878,
        46.79998779296875,
        46.82000732421875,
        46.839996337890628,
        46.8599853515625,
        46.8800048828125,
        46.899993896484378,
        46.91998291015625,
        46.94000244140625,
        46.959991455078128,
        46.980010986328128,
        47.0,
        47.019989013671878,
        47.040008544921878,
        47.05999755859375,
        47.079986572265628,
        47.100006103515628,
        47.1199951171875,
        47.139984130859378,
        47.160003662109378,
        47.17999267578125,
        47.199981689453128,
        47.220001220703128,
        47.239990234375,
        47.260009765625,
        47.279998779296878,
        47.29998779296875,
        47.32000732421875,
        47.339996337890628,
        47.3599853515625,
        47.3800048828125,
        47.399993896484378,
        47.41998291015625,
        47.44000244140625,
        47.459991455078128,
        47.480010986328128,
        47.5,
        47.519989013671878,
        47.540008544921878,
        47.55999755859375,
        47.579986572265628,
        47.600006103515628,
        47.6199951171875,
        47.639984130859378,
        47.660003662109378,
        47.67999267578125,
        47.699981689453128,
        47.720001220703128,
        47.739990234375,
        47.760009765625,
        47.779998779296878,
        47.79998779296875,
        47.82000732421875,
        47.839996337890628,
        47.8599853515625,
        47.8800048828125,
        47.899993896484378,
        47.91998291015625,
        47.94000244140625,
        47.959991455078128,
        47.980010986328128,
        48.0,
        48.019989013671878,
        48.040008544921878,
        48.05999755859375,
        48.079986572265628,
        48.100006103515628,
        48.1199951171875,
        48.139984130859378,
        48.160003662109378,
        48.17999267578125,
        48.199981689453128,
        48.220001220703128,
        48.239990234375,
        48.260009765625,
        48.279998779296878,
        48.29998779296875,
        48.32000732421875,
        48.339996337890628,
        48.3599853515625,
        48.3800048828125,
        48.399993896484378,
        48.41998291015625,
        48.44000244140625,
        48.459991455078128,
        48.480010986328128,
        48.5,
        48.519989013671878,
        48.540008544921878,
        48.55999755859375,
        48.579986572265628,
        48.600006103515628,
        48.6199951171875,
        48.639984130859378,
        48.660003662109378,
        48.67999267578125,
        48.699981689453128,
        48.720001220703128,
        48.739990234375,
        48.760009765625,
        48.779998779296878,
        48.79998779296875,
        48.82000732421875,
        48.839996337890628,
        48.8599853515625,
        48.8800048828125,
        48.899993896484378,
        48.91998291015625,
        48.94000244140625,
        48.959991455078128,
        48.980010986328128,
        49.0,
        49.019989013671878,
        49.040008544921878,
        49.05999755859375,
        49.079986572265628,
        49.100006103515628,
        49.1199951171875,
        49.139984130859378,
        49.160003662109378,
        49.17999267578125,
        49.199981689453128,
        49.220001220703128,
        49.239990234375,
        49.260009765625,
        49.279998779296878,
        49.29998779296875,
        49.32000732421875,
        49.339996337890628,
        49.3599853515625,
        49.3800048828125,
        49.399993896484378,
        49.41998291015625,
        49.44000244140625,
        49.459991455078128,
        49.480010986328128,
        49.5,
        49.519989013671878,
        49.540008544921878,
        49.55999755859375,
        49.579986572265628,
        49.600006103515628,
        49.6199951171875,
        49.639984130859378,
        49.660003662109378,
        49.67999267578125,
        49.699981689453128,
        49.720001220703128,
        49.739990234375,
        49.760009765625,
        49.779998779296878,
        49.79998779296875,
        49.82000732421875,
        49.839996337890628,
        49.8599853515625,
        49.8800048828125,
        49.899993896484378,
        49.91998291015625,
        49.94000244140625,
        49.959991455078128,
        49.980010986328128,
        50.0,
        50.019989013671878,
        50.040008544921878,
        50.05999755859375,
        50.079986572265628,
        50.100006103515628,
        50.1199951171875,
        50.139984130859378,
        50.160003662109378,
        50.17999267578125,
        50.199981689453128,
        50.220001220703128,
        50.239990234375,
        50.260009765625,
        50.279998779296878,
        50.29998779296875,
        50.32000732421875,
        50.339996337890628,
        50.3599853515625,
        50.3800048828125,
        50.399993896484378,
        50.41998291015625,
        50.44000244140625,
        50.459991455078128,
        50.480010986328128,
        50.5,
        50.519989013671878,
        50.540008544921878,
        50.55999755859375,
        50.579986572265628,
        50.600006103515628,
        50.6199951171875,
        50.639984130859378,
        50.660003662109378,
        50.67999267578125,
        50.699981689453128,
        50.720001220703128,
        50.739990234375,
        50.760009765625,
        50.779998779296878,
        50.79998779296875,
        50.82000732421875,
        50.839996337890628,
        50.8599853515625,
        50.8800048828125,
        50.899993896484378,
        50.91998291015625,
        50.94000244140625,
        50.959991455078128,
        50.980010986328128,
        51.0,
        51.019989013671878,
        51.040008544921878,
        51.05999755859375,
        51.079986572265628,
        51.100006103515628,
        51.1199951171875,
        51.139984130859378,
        51.160003662109378,
        51.17999267578125,
        51.199981689453128,
        51.220001220703128,
        51.239990234375,
        51.260009765625,
        51.279998779296878,
        51.29998779296875,
        51.32000732421875,
        51.339996337890628,
        51.3599853515625,
        51.3800048828125,
        51.399993896484378,
        51.41998291015625,
        51.44000244140625,
        51.459991455078128,
        51.480010986328128,
        51.5,
        51.519989013671878,
        51.540008544921878,
        51.55999755859375,
        51.579986572265628,
        51.600006103515628,
        51.6199951171875,
        51.639984130859378,
        51.660003662109378,
        51.67999267578125,
        51.699981689453128,
        51.720001220703128,
        51.739990234375,
        51.760009765625,
        51.779998779296878,
        51.79998779296875,
        51.82000732421875,
        51.839996337890628,
        51.8599853515625,
        51.8800048828125,
        51.899993896484378,
        51.91998291015625,
        51.94000244140625,
        51.959991455078128,
        51.980010986328128,
        52.0,
        52.019989013671878,
        52.040008544921878,
        52.05999755859375,
        52.079986572265628,
        52.100006103515628,
        52.1199951171875,
        52.139984130859378,
        52.160003662109378,
        52.17999267578125,
        52.199981689453128,
        52.220001220703128,
        52.239990234375,
        52.260009765625,
        52.279998779296878,
        52.29998779296875,
        52.32000732421875,
        52.339996337890628,
        52.3599853515625,
        52.3800048828125,
        52.399993896484378,
        52.41998291015625,
        52.44000244140625,
        52.459991455078128,
        52.480010986328128,
        52.5,
        52.519989013671878,
        52.540008544921878,
        52.55999755859375,
        52.579986572265628,
        52.600006103515628,
        52.6199951171875,
        52.639984130859378,
        52.660003662109378,
        52.67999267578125,
        52.699981689453128,
        52.720001220703128,
        52.739990234375,
        52.760009765625,
        52.779998779296878,
        52.79998779296875,
        52.82000732421875,
        52.839996337890628,
        52.8599853515625,
        52.8800048828125,
        52.899993896484378,
        52.91998291015625,
        52.94000244140625,
        52.959991455078128,
        52.980010986328128,
        53.0,
        53.019989013671878,
        53.040008544921878,
        53.05999755859375,
        53.079986572265628,
        53.100006103515628,
        53.1199951171875,
        53.139984130859378,
        53.160003662109378,
        53.17999267578125,
        53.199981689453128,
        53.220001220703128,
        53.239990234375,
        53.260009765625,
        53.279998779296878,
        53.29998779296875,
        53.32000732421875,
        53.339996337890628,
        53.3599853515625,
        53.3800048828125,
        53.399993896484378,
        53.41998291015625,
        53.44000244140625,
        53.459991455078128,
        53.480010986328128,
        53.5,
        53.519989013671878,
        53.540008544921878,
        53.55999755859375,
        53.579986572265628,
        53.600006103515628,
        53.6199951171875,
        53.639984130859378,
        53.660003662109378,
        53.67999267578125,
        53.699981689453128,
        53.720001220703128,
        53.739990234375,
        53.760009765625,
        53.779998779296878,
        53.79998779296875,
        53.82000732421875,
        53.839996337890628,
        53.8599853515625,
        53.8800048828125,
        53.899993896484378,
        53.91998291015625,
        53.94000244140625,
        53.959991455078128,
        53.980010986328128,
        54.0,
        54.019989013671878,
        54.040008544921878,
        54.05999755859375,
        54.079986572265628,
        54.100006103515628,
        54.1199951171875,
        54.139984130859378,
        54.160003662109378,
        54.17999267578125,
        54.199981689453128,
        54.220001220703128,
        54.239990234375,
        54.260009765625,
        54.279998779296878,
        54.29998779296875,
        54.32000732421875,
        54.339996337890628,
        54.3599853515625,
        54.3800048828125,
        54.399993896484378,
        54.41998291015625,
        54.44000244140625,
        54.459991455078128,
        54.480010986328128,
        54.5,
        54.519989013671878,
        54.540008544921878,
        54.55999755859375,
        54.579986572265628,
        54.600006103515628,
        54.6199951171875,
        54.639984130859378,
        54.660003662109378,
        54.67999267578125,
        54.699981689453128,
        54.720001220703128,
        54.739990234375,
        54.760009765625,
        54.779998779296878,
        54.79998779296875,
        54.82000732421875,
        54.839996337890628,
        54.8599853515625,
        54.8800048828125,
        54.899993896484378,
        54.91998291015625,
        54.94000244140625,
        54.959991455078128,
        54.980010986328128,
        55.0,
        55.019989013671878,
        55.040008544921878,
        55.05999755859375,
        55.079986572265628,
        55.100006103515628,
        55.1199951171875,
        55.139984130859378,
        55.160003662109378,
        55.17999267578125,
        55.199981689453128,
        55.220001220703128,
        55.239990234375,
        55.260009765625,
        55.279998779296878,
        55.29998779296875,
        55.32000732421875,
        55.339996337890628,
        55.3599853515625,
        55.3800048828125,
        55.399993896484378,
        55.41998291015625,
        55.44000244140625,
        55.459991455078128,
        55.480010986328128,
        55.5,
        55.519989013671878,
        55.540008544921878,
        55.55999755859375,
        55.579986572265628,
        55.600006103515628,
        55.6199951171875,
        55.639984130859378,
        55.660003662109378,
        55.67999267578125,
        55.699981689453128,
        55.720001220703128,
        55.739990234375,
        55.760009765625,
        55.779998779296878,
        55.79998779296875,
        55.82000732421875,
        55.839996337890628,
        55.8599853515625,
        55.8800048828125,
        55.899993896484378,
        55.91998291015625,
        55.94000244140625,
        55.959991455078128,
        55.980010986328128,
        56.0,
        56.019989013671878,
        56.040008544921878,
        56.05999755859375,
        56.079986572265628,
        56.100006103515628,
        56.1199951171875,
        56.139984130859378,
        56.160003662109378,
        56.17999267578125,
        56.199981689453128,
        56.220001220703128,
        56.239990234375,
        56.260009765625,
        56.279998779296878,
        56.29998779296875,
        56.32000732421875,
        56.339996337890628,
        56.3599853515625,
        56.3800048828125,
        56.399993896484378,
        56.41998291015625,
        56.44000244140625,
        56.459991455078128,
        56.480010986328128,
        56.5,
        56.519989013671878,
        56.540008544921878,
        56.55999755859375,
        56.579986572265628,
        56.600006103515628,
        56.6199951171875,
        56.639984130859378,
        56.660003662109378,
        56.67999267578125,
        56.699981689453128,
        56.720001220703128,
        56.739990234375,
        56.760009765625,
        56.779998779296878,
        56.79998779296875,
        56.82000732421875,
        56.839996337890628,
        56.8599853515625,
        56.8800048828125,
        56.899993896484378,
        56.91998291015625,
        56.94000244140625,
        56.959991455078128,
        56.980010986328128,
        57.0,
        57.019989013671878,
        57.040008544921878,
        57.05999755859375,
        57.079986572265628,
        57.100006103515628,
        57.1199951171875,
        57.139984130859378,
        57.160003662109378,
        57.17999267578125,
        57.199981689453128,
        57.220001220703128,
        57.239990234375,
        57.260009765625,
        57.279998779296878,
        57.29998779296875,
        57.32000732421875,
        57.339996337890628,
        57.3599853515625,
        57.3800048828125,
        57.399993896484378,
        57.41998291015625,
        57.44000244140625,
        57.459991455078128,
        57.480010986328128,
        57.5,
        57.519989013671878,
        57.540008544921878,
        57.55999755859375,
        57.579986572265628,
        57.600006103515628,
        57.6199951171875,
        57.639984130859378,
        57.660003662109378,
        57.67999267578125,
        57.699981689453128,
        57.720001220703128,
        57.739990234375,
        57.760009765625,
        57.779998779296878,
        57.79998779296875,
        57.82000732421875,
        57.839996337890628,
        57.8599853515625,
        57.8800048828125,
        57.899993896484378,
        57.91998291015625,
        57.94000244140625,
        57.959991455078128,
        57.980010986328128,
        58.0,
        58.019989013671878,
        58.040008544921878,
        58.05999755859375,
        58.079986572265628,
        58.100006103515628,
        58.1199951171875,
        58.139984130859378,
        58.160003662109378,
        58.17999267578125,
        58.199981689453128,
        58.220001220703128,
        58.239990234375,
        58.260009765625,
        58.279998779296878,
        58.29998779296875,
        58.32000732421875,
        58.339996337890628,
        58.3599853515625,
        58.3800048828125,
        58.399993896484378,
        58.41998291015625,
        58.44000244140625,
        58.459991455078128,
        58.480010986328128,
        58.5,
        58.519989013671878,
        58.540008544921878,
        58.55999755859375,
        58.579986572265628,
        58.600006103515628,
        58.6199951171875,
        58.639984130859378,
        58.660003662109378,
        58.67999267578125,
        58.699981689453128,
        58.720001220703128,
        58.739990234375,
        58.760009765625,
        58.779998779296878,
        58.79998779296875,
        58.82000732421875,
        58.839996337890628,
        58.8599853515625,
        58.8800048828125,
        58.899993896484378,
        58.91998291015625,
        58.94000244140625,
        58.959991455078128,
        58.980010986328128,
        59.0,
        59.019989013671878,
        59.040008544921878,
        59.05999755859375,
        59.079986572265628,
        59.100006103515628,
        59.1199951171875,
        59.139984130859378,
        59.160003662109378,
        59.17999267578125,
        59.199981689453128,
        59.220001220703128,
        59.239990234375,
        59.260009765625,
        59.279998779296878,
        59.29998779296875,
        59.32000732421875,
        59.339996337890628,
        59.3599853515625,
        59.3800048828125,
        59.399993896484378,
        59.41998291015625,
        59.44000244140625,
        59.459991455078128,
        59.480010986328128,
        59.5,
        59.519989013671878,
        59.540008544921878,
        59.55999755859375,
        59.579986572265628,
        59.600006103515628,
        59.6199951171875,
        59.639984130859378,
        59.660003662109378,
        59.67999267578125,
        59.699981689453128,
        59.720001220703128,
        59.739990234375,
        59.760009765625,
        59.779998779296878,
        59.79998779296875,
        59.82000732421875,
        59.839996337890628,
        59.8599853515625,
        59.8800048828125,
        59.899993896484378,
        59.91998291015625,
        59.94000244140625,
        59.959991455078128,
        59.980010986328128
    ],
    "rightHandPositions": [
        "(-0.175372, 1.411976, -0.073077)",
        "(-0.280000, 1.402995, -0.040000)",
        "(-0.280000, 1.403229, -0.040001)",
        "(-0.280000, 1.403470, -0.040003)",
        "(-0.280000, 1.403702, -0.040005)",
        "(-0.280000, 1.403934, -0.040008)",
        "(-0.280000, 1.404166, -0.040012)",
        "(-0.280000, 1.404376, -0.040607)",
        "(-0.280000, 1.404570, -0.041814)",
        "(-0.280000, 1.404768, -0.042871)",
        "(-0.280000, 1.404956, -0.043765)",
        "(-0.280000, 1.405152, -0.044496)",
        "(-0.280000, 1.405341, -0.045064)",
        "(-0.280000, 1.405532, -0.045476)",
        "(-0.280000, 1.405742, -0.045749)",
        "(-0.280000, 1.405939, -0.045904)",
        "(-0.280000, 1.406147, -0.045970)",
        "(-0.280000, 1.406364, -0.045989)",
        "(-0.280000, 1.406574, -0.045990)",
        "(-0.280000, 1.406786, -0.045944)",
        "(-0.280000, 1.407010, -0.045810)",
        "(-0.280000, 1.407234, -0.045557)",
        "(-0.280000, 1.407475, -0.045165)",
        "(-0.280000, 1.407744, -0.044619)",
        "(-0.280000, 1.408027, -0.043913)",
        "(-0.280000, 1.408342, -0.043042)",
        "(-0.280000, 1.408683, -0.042014)",
        "(-0.280000, 1.409058, -0.040837)",
        "(-0.280000, 1.409426, -0.040271)",
        "(-0.280000, 1.409757, -0.040299)",
        "(-0.280000, 1.410095, -0.040328)",
        "(-0.280000, 1.410467, -0.040363)",
        "(-0.280000, 1.410863, -0.040401)",
        "(-0.280000, 1.411319, -0.040448)",
        "(-0.280000, 1.411859, -0.040506)",
        "(-0.280000, 1.412423, -0.040571)",
        "(-0.280000, 1.413097, -0.040654)",
        "(-0.280000, 1.413889, -0.040758)",
        "(-0.280000, 1.414806, -0.040889)",
        "(-0.280000, 1.415839, -0.041049)",
        "(-0.280000, 1.416887, -0.041225)",
        "(-0.280000, 1.417999, -0.041427)",
        "(-0.280000, 1.419158, -0.041655)",
        "(-0.280000, 1.420313, -0.041899)",
        "(-0.280000, 1.421465, -0.042160)",
        "(-0.280000, 1.422587, -0.042431)",
        "(-0.280000, 1.423680, -0.042712)",
        "(-0.280000, 1.424752, -0.043002)",
        "(-0.280000, 1.425803, -0.043302)",
        "(-0.280000, 1.426834, -0.043611)",
        "(-0.280000, 1.427844, -0.043928)",
        "(-0.280000, 1.428849, -0.044258)",
        "(-0.280000, 1.429865, -0.044606)",
        "(-0.280000, 1.430909, -0.044980)",
        "(-0.280000, 1.431955, -0.045370)",
        "(-0.280000, 1.432980, -0.045768)",
        "(-0.280000, 1.434014, -0.046186)",
        "(-0.280000, 1.435035, -0.046614)",
        "(-0.280000, 1.436065, -0.047064)",
        "(-0.280000, 1.437112, -0.047537)",
        "(-0.280000, 1.438136, -0.048018)",
        "(-0.280000, 1.439176, -0.048524)",
        "(-0.280000, 1.440208, -0.049044)",
        "(-0.280000, 1.441241, -0.049583)",
        "(-0.280000, 1.442280, -0.050145)",
        "(-0.280000, 1.442636, -0.051856)",
        "(-0.280000, 1.442454, -0.054394)",
        "(-0.280000, 1.442199, -0.056913)",
        "(-0.280000, 1.441856, -0.059382)",
        "(-0.280000, 1.441463, -0.061773)",
        "(-0.280000, 1.441047, -0.064054)",
        "(-0.280000, 1.440628, -0.066178)",
        "(-0.280000, 1.440232, -0.068125)",
        "(-0.280000, 1.439893, -0.069884)",
        "(-0.280000, 1.439638, -0.071441)",
        "(-0.280000, 1.439490, -0.072792)",
        "(-0.280000, 1.439460, -0.073924)",
        "(-0.280000, 1.439564, -0.074842)",
        "(-0.280000, 1.439816, -0.075550)",
        "(-0.280000, 1.440215, -0.076045)",
        "(-0.280000, 1.440764, -0.076335)",
        "(-0.280000, 1.441475, -0.076438)",
        "(-0.280000, 1.442338, -0.076358)",
        "(-0.280000, 1.443354, -0.076113)",
        "(-0.280000, 1.444523, -0.075723)",
        "(-0.280000, 1.445822, -0.075194)",
        "(-0.280000, 1.447252, -0.074550)",
        "(-0.280000, 1.448788, -0.073803)",
        "(-0.280000, 1.450424, -0.072976)",
        "(-0.280000, 1.452144, -0.072086)",
        "(-0.280000, 1.453922, -0.071150)",
        "(-0.280000, 1.455748, -0.070192)",
        "(-0.280000, 1.457604, -0.069227)",
        "(-0.280000, 1.459458, -0.068272)",
        "(-0.280000, 1.461305, -0.067356)",
        "(-0.280000, 1.463124, -0.066492)",
        "(-0.280000, 1.463543, -0.066937)",
        "(-0.280000, 1.463951, -0.067390)",
        "(-0.280000, 1.464366, -0.067859)",
        "(-0.280000, 1.464778, -0.068331)",
        "(-0.280000, 1.465186, -0.068806)",
        "(-0.280000, 1.465590, -0.069283)",
        "(-0.280000, 1.466001, -0.069777)",
        "(-0.280000, 1.466419, -0.070286)",
        "(-0.280000, 1.466838, -0.070806)",
        "(-0.280000, 1.467247, -0.071321)",
        "(-0.280000, 1.467667, -0.071860)",
        "(-0.280000, 1.468082, -0.072402)",
        "(-0.280000, 1.468503, -0.072961)",
        "(-0.280000, 1.468939, -0.073551)",
        "(-0.280000, 1.469365, -0.074137)",
        "(-0.280000, 1.469800, -0.074748)",
        "(-0.280000, 1.470229, -0.075362)",
        "(-0.280000, 1.470658, -0.075987)",
        "(-0.280000, 1.471084, -0.076623)",
        "(-0.280000, 1.470334, -0.078005)",
        "(-0.280000, 1.468853, -0.079823)",
        "(-0.280000, 1.467297, -0.081640)",
        "(-0.280000, 1.465701, -0.083414)",
        "(-0.280000, 1.464080, -0.085155)",
        "(-0.280000, 1.462434, -0.086855)",
        "(-0.280000, 1.460774, -0.088500)",
        "(-0.280000, 1.459115, -0.090100)",
        "(-0.280000, 1.457469, -0.091655)",
        "(-0.280000, 1.455848, -0.093139)",
        "(-0.280000, 1.454274, -0.094571)",
        "(-0.280000, 1.452759, -0.095925)",
        "(-0.280000, 1.451324, -0.097213)",
        "(-0.280000, 1.449981, -0.098424)",
        "(-0.280000, 1.448743, -0.099537)",
        "(-0.280000, 1.447623, -0.100551)",
        "(-0.280000, 1.446637, -0.101469)",
        "(-0.280000, 1.445795, -0.102270)",
        "(-0.280000, 1.445110, -0.102966)",
        "(-0.280000, 1.444596, -0.103566)",
        "(-0.280000, 1.444259, -0.104062)",
        "(-0.280000, 1.444106, -0.104461)",
        "(-0.280000, 1.444140, -0.104763)",
        "(-0.280000, 1.444360, -0.104967)",
        "(-0.280000, 1.444770, -0.105090)",
        "(-0.280000, 1.445364, -0.105134)",
        "(-0.280000, 1.446137, -0.105104)",
        "(-0.280000, 1.447082, -0.105011)",
        "(-0.280000, 1.448182, -0.104847)",
        "(-0.280000, 1.449428, -0.104630)",
        "(-0.280000, 1.450811, -0.104375)",
        "(-0.280000, 1.452303, -0.104076)",
        "(-0.280000, 1.453892, -0.103750)",
        "(-0.280000, 1.455561, -0.103411)",
        "(-0.280000, 1.457282, -0.103061)",
        "(-0.280000, 1.459041, -0.102715)",
        "(-0.280000, 1.460807, -0.102374)",
        "(-0.280000, 1.462560, -0.102053)",
        "(-0.280000, 1.464284, -0.101764)",
        "(-0.280000, 1.465947, -0.101509)",
        "(-0.280000, 1.467532, -0.101293)",
        "(-0.280000, 1.469025, -0.101135)",
        "(-0.280000, 1.470399, -0.101027)",
        "(-0.280000, 1.471644, -0.100986)",
        "(-0.280000, 1.472751, -0.101014)",
        "(-0.280000, 1.473704, -0.101098)",
        "(-0.280000, 1.474506, -0.101258)",
        "(-0.280000, 1.475155, -0.101485)",
        "(-0.280000, 1.475660, -0.101783)",
        "(-0.280000, 1.476041, -0.102168)",
        "(-0.280000, 1.476305, -0.102588)",
        "(-0.280000, 1.476494, -0.103086)",
        "(-0.280000, 1.476648, -0.103658)",
        "(-0.280000, 1.476802, -0.104289)",
        "(-0.280000, 1.476963, -0.104974)",
        "(-0.280000, 1.477121, -0.105676)",
        "(-0.280000, 1.477279, -0.106411)",
        "(-0.280000, 1.477434, -0.107170)",
        "(-0.280000, 1.477583, -0.107938)",
        "(-0.280000, 1.477721, -0.108692)",
        "(-0.280000, 1.477849, -0.109431)",
        "(-0.280000, 1.477965, -0.110147)",
        "(-0.280000, 1.478075, -0.110864)",
        "(-0.280000, 1.478179, -0.111589)",
        "(-0.280000, 1.478276, -0.112314)",
        "(-0.280000, 1.478366, -0.113041)",
        "(-0.280000, 1.478452, -0.113791)",
        "(-0.280000, 1.478533, -0.114566)",
        "(-0.280000, 1.478608, -0.115381)",
        "(-0.280000, 1.478679, -0.116244)",
        "(-0.280000, 1.478739, -0.117092)",
        "(-0.280000, 1.478793, -0.117996)",
        "(-0.280000, 1.478836, -0.118916)",
        "(-0.280000, 1.478869, -0.119844)",
        "(-0.280000, 1.478890, -0.120795)",
        "(-0.280000, 1.478900, -0.121715)",
        "(-0.280000, 1.478898, -0.122651)",
        "(-0.280000, 1.478885, -0.123586)",
        "(-0.280000, 1.478860, -0.124520)",
        "(-0.280000, 1.478824, -0.125454)",
        "(-0.280000, 1.478777, -0.126371)",
        "(-0.280000, 1.478721, -0.127270)",
        "(-0.280000, 1.478654, -0.128169)",
        "(-0.280000, 1.478575, -0.129074)",
        "(-0.280000, 1.478486, -0.129979)",
        "(-0.280000, 1.478387, -0.130873)",
        "(-0.280000, 1.478279, -0.131750)",
        "(-0.280000, 1.478160, -0.132634)",
        "(-0.280000, 1.478030, -0.133523)",
        "(-0.280000, 1.477892, -0.134395)",
        "(-0.280000, 1.477751, -0.135225)",
        "(-0.280000, 1.477597, -0.136069)",
        "(-0.280000, 1.477438, -0.136895)",
        "(-0.280000, 1.477269, -0.137719)",
        "(-0.280000, 1.477090, -0.138548)",
        "(-0.280000, 1.476907, -0.139352)",
        "(-0.280000, 1.476711, -0.140169)",
        "(-0.280000, 1.476503, -0.140999)",
        "(-0.280000, 1.476279, -0.141849)",
        "(-0.280000, 1.476030, -0.142750)",
        "(-0.280000, 1.475773, -0.143640)",
        "(-0.280000, 1.475486, -0.144588)",
        "(-0.280000, 1.475160, -0.145615)",
        "(-0.280000, 1.474798, -0.146697)",
        "(-0.280000, 1.474396, -0.147842)",
        "(-0.280000, 1.473976, -0.148980)",
        "(-0.280000, 1.473523, -0.150148)",
        "(-0.280000, 1.473036, -0.151344)",
        "(-0.280000, 1.472523, -0.152547)",
        "(-0.280000, 1.471992, -0.153733)",
        "(-0.280000, 1.471452, -0.154888)",
        "(-0.280000, 1.470888, -0.156041)",
        "(-0.280000, 1.470299, -0.157198)",
        "(-0.280000, 1.469678, -0.158365)",
        "(-0.280000, 1.469041, -0.159514)",
        "(-0.280000, 1.468401, -0.160624)",
        "(-0.280000, 1.467726, -0.161751)",
        "(-0.280000, 1.467019, -0.162885)",
        "(-0.280000, 1.466270, -0.164040)",
        "(-0.280000, 1.465474, -0.165221)",
        "(-0.280000, 1.464669, -0.166366)",
        "(-0.280000, 1.463806, -0.167548)",
        "(-0.280000, 1.462895, -0.168745)",
        "(-0.280000, 1.461936, -0.169954)",
        "(-0.280000, 1.460928, -0.171173)",
        "(-0.280000, 1.459915, -0.172348)",
        "(-0.280000, 1.458857, -0.173525)",
        "(-0.280000, 1.457742, -0.174714)",
        "(-0.280000, 1.456591, -0.175890)",
        "(-0.280000, 1.455409, -0.177046)",
        "(-0.280000, 1.454226, -0.178154)",
        "(-0.280000, 1.453020, -0.179237)",
        "(-0.280000, 1.451791, -0.180294)",
        "(-0.280000, 1.450554, -0.181314)",
        "(-0.280000, 1.449294, -0.182307)",
        "(-0.280000, 1.448047, -0.183250)",
        "(-0.280000, 1.446788, -0.184162)",
        "(-0.280000, 1.445503, -0.185053)",
        "(-0.280000, 1.444141, -0.185956)",
        "(-0.280000, 1.442726, -0.186850)",
        "(-0.280000, 1.441319, -0.187697)",
        "(-0.280000, 1.439796, -0.188568)",
        "(-0.280000, 1.438190, -0.189437)",
        "(-0.280000, 1.436499, -0.190299)",
        "(-0.280000, 1.434708, -0.191155)",
        "(-0.280000, 1.432917, -0.191955)",
        "(-0.280000, 1.431033, -0.192738)",
        "(-0.280000, 1.429082, -0.193487)",
        "(-0.280000, 1.427112, -0.194183)",
        "(-0.280000, 1.425155, -0.194814)",
        "(-0.280000, 1.423251, -0.195373)",
        "(-0.280000, 1.421326, -0.195884)",
        "(-0.280000, 1.419412, -0.196339)",
        "(-0.280000, 1.417486, -0.196735)",
        "(-0.280000, 1.415557, -0.197031)",
        "(-0.280000, 1.413651, -0.197184)",
        "(-0.280000, 1.411747, -0.197169)",
        "(-0.280000, 1.409798, -0.196969)",
        "(-0.280000, 1.407792, -0.196568)",
        "(-0.280000, 1.405759, -0.195952)",
        "(-0.280000, 1.403776, -0.195116)",
        "(-0.280000, 1.401614, -0.194064)",
        "(-0.280000, 1.399381, -0.192790)",
        "(-0.280000, 1.396998, -0.191287)",
        "(-0.280000, 1.394575, -0.189564)",
        "(-0.280000, 1.391973, -0.187602)",
        "(-0.280000, 1.389212, -0.185388)",
        "(-0.280000, 1.386351, -0.182924)",
        "(-0.280000, 1.383434, -0.180205)",
        "(-0.280000, 1.380583, -0.177261)",
        "(-0.280000, 1.378028, -0.174209)",
        "(-0.280000, 1.375616, -0.171012)",
        "(-0.280000, 1.373340, -0.167688)",
        "(-0.280000, 1.371133, -0.164197)",
        "(-0.280000, 1.368936, -0.160471)",
        "(-0.280000, 1.366978, -0.156694)",
        "(-0.280000, 1.364956, -0.152532)",
        "(-0.280000, 1.362893, -0.147828)",
        "(-0.280000, 1.360971, -0.142584)",
        "(-0.280000, 1.359422, -0.136964)",
        "(-0.280000, 1.358423, -0.131322)",
        "(-0.280000, 1.357934, -0.125578)",
        "(-0.280000, 1.357974, -0.119837)",
        "(-0.280000, 1.358534, -0.114145)",
        "(-0.280000, 1.359595, -0.108555)",
        "(-0.280000, 1.361119, -0.103138)",
        "(-0.280000, 1.363106, -0.097864)",
        "(-0.280000, 1.365556, -0.092744)",
        "(-0.280000, 1.368463, -0.087809)",
        "(-0.280000, 1.371815, -0.083100)",
        "(-0.280000, 1.375548, -0.078684)",
        "(-0.280000, 1.379713, -0.074542)",
        "(-0.280000, 1.384284, -0.070729)",
        "(-0.280000, 1.389242, -0.067282)",
        "(-0.280000, 1.394570, -0.064240)",
        "(-0.280000, 1.400113, -0.061659)",
        "(-0.280000, 1.405945, -0.059543)",
        "(-0.280000, 1.411999, -0.057931)",
        "(-0.280000, 1.418218, -0.056842)",
        "(-0.280000, 1.424546, -0.056282)",
        "(-0.280000, 1.430826, -0.056220)",
        "(-0.280000, 1.437125, -0.056681)",
        "(-0.280000, 1.443401, -0.057657)",
        "(-0.280000, 1.449594, -0.059119)",
        "(-0.280000, 1.455696, -0.061016)",
        "(-0.280000, 1.460798, -0.064053)",
        "(-0.280000, 1.464674, -0.068211)",
        "(-0.280000, 1.468158, -0.072502)",
        "(-0.280000, 1.471269, -0.076902)",
        "(-0.280000, 1.474012, -0.081369)",
        "(-0.280000, 1.476361, -0.085792)",
        "(-0.280000, 1.478385, -0.090230)",
        "(-0.280000, 1.480102, -0.094667)",
        "(-0.280000, 1.481532, -0.099103)",
        "(-0.280000, 1.482686, -0.103521)",
        "(-0.280000, 1.483563, -0.107825)",
        "(-0.280000, 1.484204, -0.112135)",
        "(-0.280000, 1.484612, -0.116430)",
        "(-0.280000, 1.484793, -0.120714)",
        "(-0.280000, 1.484751, -0.125002)",
        "(-0.280000, 1.484497, -0.129134)",
        "(-0.280000, 1.484033, -0.133266)",
        "(-0.280000, 1.483358, -0.137377)",
        "(-0.280000, 1.482472, -0.141466)",
        "(-0.280000, 1.481368, -0.145537)",
        "(-0.280000, 1.480100, -0.149423)",
        "(-0.280000, 1.478627, -0.153274)",
        "(-0.280000, 1.476941, -0.157092)",
        "(-0.280000, 1.475045, -0.160850)",
        "(-0.280000, 1.472933, -0.164551)",
        "(-0.280000, 1.470695, -0.168043)",
        "(-0.280000, 1.468273, -0.171431)",
        "(-0.280000, 1.465676, -0.174699)",
        "(-0.280000, 1.462911, -0.177837)",
        "(-0.280000, 1.460008, -0.180812)",
        "(-0.280000, 1.457056, -0.183549)",
        "(-0.280000, 1.453994, -0.186122)",
        "(-0.280000, 1.450831, -0.188528)",
        "(-0.280000, 1.447563, -0.190772)",
        "(-0.280000, 1.444318, -0.192782)",
        "(-0.280000, 1.440975, -0.194642)",
        "(-0.280000, 1.437517, -0.196359)",
        "(-0.280000, 1.433959, -0.197922)",
        "(-0.280000, 1.430282, -0.199332)",
        "(-0.280000, 1.426633, -0.200535)",
        "(-0.280000, 1.422847, -0.201588)",
        "(-0.280000, 1.418889, -0.202484)",
        "(-0.280000, 1.414718, -0.203209)",
        "(-0.280000, 1.410205, -0.203747)",
        "(-0.280000, 1.405227, -0.204048)",
        "(-0.280000, 1.400200, -0.202791)",
        "(-0.280000, 1.394689, -0.200068)",
        "(-0.280000, 1.388577, -0.196848)",
        "(-0.280000, 1.382096, -0.192931)",
        "(-0.280000, 1.375672, -0.188204)",
        "(-0.280000, 1.370068, -0.182876)",
        "(-0.280000, 1.365100, -0.176892)",
        "(-0.280000, 1.361013, -0.170411)",
        "(-0.280000, 1.357926, -0.163604)",
        "(-0.280000, 1.355879, -0.156657)",
        "(-0.280000, 1.354919, -0.149820)",
        "(-0.280000, 1.354911, -0.143151)",
        "(-0.280000, 1.355795, -0.136805)",
        "(-0.280000, 1.357476, -0.130887)",
        "(-0.280000, 1.359832, -0.125519)",
        "(-0.280000, 1.362733, -0.120870)",
        "(-0.280000, 1.366027, -0.116854)",
        "(-0.280000, 1.369571, -0.113497)",
        "(-0.280000, 1.373238, -0.110785)",
        "(-0.280000, 1.376911, -0.108682)",
        "(-0.280000, 1.380432, -0.107188)",
        "(-0.280000, 1.383764, -0.106134)",
        "(-0.280000, 1.386844, -0.105429)",
        "(-0.280000, 1.389652, -0.104966)",
        "(-0.280000, 1.392195, -0.104645)",
        "(-0.280000, 1.394452, -0.104393)",
        "(-0.280000, 1.396523, -0.104102)",
        "(-0.280000, 1.398475, -0.103714)",
        "(-0.280000, 1.400379, -0.103198)",
        "(-0.280000, 1.402316, -0.102541)",
        "(-0.280000, 1.404315, -0.101747)",
        "(-0.280000, 1.406486, -0.100841)",
        "(-0.280000, 1.408885, -0.099866)",
        "(-0.280000, 1.411548, -0.098874)",
        "(-0.280000, 1.414489, -0.097926)",
        "(-0.280000, 1.417679, -0.097057)",
        "(-0.280000, 1.421132, -0.096339)",
        "(-0.280000, 1.424823, -0.095819)",
        "(-0.280000, 1.428709, -0.095527)",
        "(-0.280000, 1.432733, -0.095490)",
        "(-0.280000, 1.436834, -0.095704)",
        "(-0.280000, 1.440976, -0.096184)",
        "(-0.280000, 1.445097, -0.096922)",
        "(-0.280000, 1.449158, -0.097915)",
        "(-0.280000, 1.453126, -0.099154)",
        "(-0.280000, 1.456945, -0.100600)",
        "(-0.280000, 1.460601, -0.102239)",
        "(-0.280000, 1.464060, -0.104031)",
        "(-0.280000, 1.467319, -0.105961)",
        "(-0.280000, 1.470389, -0.108038)",
        "(-0.280000, 1.473261, -0.110189)",
        "(-0.280000, 1.475970, -0.112438)",
        "(-0.280000, 1.478554, -0.114790)",
        "(-0.280000, 1.481053, -0.117238)",
        "(-0.280000, 1.483515, -0.119795)",
        "(-0.280000, 1.484803, -0.122400)",
        "(-0.280000, 1.484751, -0.124996)",
        "(-0.280000, 1.484618, -0.127564)",
        "(-0.280000, 1.484406, -0.130116)",
        "(-0.280000, 1.484116, -0.132643)",
        "(-0.280000, 1.483760, -0.135091)",
        "(-0.280000, 1.483333, -0.137510)",
        "(-0.280000, 1.482832, -0.139923)",
        "(-0.280000, 1.482257, -0.142328)",
        "(-0.280000, 1.481607, -0.144724)",
        "(-0.280000, 1.480906, -0.147031)",
        "(-0.280000, 1.480135, -0.149325)",
        "(-0.280000, 1.479297, -0.151595)",
        "(-0.280000, 1.478385, -0.153855)",
        "(-0.280000, 1.477389, -0.156126)",
        "(-0.280000, 1.476356, -0.158304)",
        "(-0.280000, 1.475235, -0.160496)",
        "(-0.280000, 1.474031, -0.162683)",
        "(-0.280000, 1.472729, -0.164885)",
        "(-0.280000, 1.471379, -0.167016)",
        "(-0.280000, 1.469924, -0.169161)",
        "(-0.280000, 1.468350, -0.171328)",
        "(-0.280000, 1.466652, -0.173511)",
        "(-0.280000, 1.464841, -0.175681)",
        "(-0.280000, 1.462921, -0.177826)",
        "(-0.280000, 1.460971, -0.179858)",
        "(-0.280000, 1.458907, -0.181864)",
        "(-0.280000, 1.456729, -0.183837)",
        "(-0.280000, 1.454441, -0.185763)",
        "(-0.280000, 1.452077, -0.187609)",
        "(-0.280000, 1.449705, -0.189328)",
        "(-0.280000, 1.447281, -0.190956)",
        "(-0.280000, 1.444807, -0.192492)",
        "(-0.280000, 1.442282, -0.193939)",
        "(-0.280000, 1.439729, -0.195284)",
        "(-0.280000, 1.437219, -0.196498)",
        "(-0.280000, 1.434685, -0.197620)",
        "(-0.280000, 1.432147, -0.198642)",
        "(-0.280000, 1.429610, -0.199568)",
        "(-0.280000, 1.427052, -0.200407)",
        "(-0.280000, 1.424561, -0.201136)",
        "(-0.280000, 1.422065, -0.201782)",
        "(-0.280000, 1.419568, -0.202345)",
        "(-0.280000, 1.417045, -0.202832)",
        "(-0.280000, 1.414467, -0.203246)",
        "(-0.280000, 1.411788, -0.202325)",
        "(-0.280000, 1.409015, -0.200235)",
        "(-0.280000, 1.406292, -0.198100)",
        "(-0.280000, 1.403617, -0.195894)",
        "(-0.280000, 1.400976, -0.193645)",
        "(-0.280000, 1.398489, -0.191398)",
        "(-0.280000, 1.396006, -0.189192)",
        "(-0.280000, 1.393485, -0.187043)",
        "(-0.280000, 1.390900, -0.184959)",
        "(-0.280000, 1.388237, -0.182948)",
        "(-0.280000, 1.385654, -0.181051)",
        "(-0.280000, 1.382948, -0.179223)",
        "(-0.280000, 1.380098, -0.177438)",
        "(-0.280000, 1.377059, -0.175652)",
        "(-0.280000, 1.373814, -0.173816)",
        "(-0.280000, 1.370534, -0.171990)",
        "(-0.280000, 1.366980, -0.169982)",
        "(-0.280000, 1.363104, -0.167657)",
        "(-0.280000, 1.358881, -0.164840)",
        "(-0.280000, 1.354336, -0.161342)",
        "(-0.280000, 1.349836, -0.157367)",
        "(-0.280000, 1.345191, -0.152383)",
        "(-0.280000, 1.340671, -0.146338)",
        "(-0.280000, 1.336583, -0.139351)",
        "(-0.280000, 1.333166, -0.131567)",
        "(-0.280000, 1.330612, -0.123394)",
        "(-0.280000, 1.328987, -0.114741)",
        "(-0.280000, 1.328372, -0.105817)",
        "(-0.280000, 1.328796, -0.096847)",
        "(-0.280000, 1.330231, -0.088023)",
        "(-0.280000, 1.332563, -0.079597)",
        "(-0.280000, 1.337204, -0.072715)",
        "(-0.280000, 1.342293, -0.066594)",
        "(-0.280000, 1.347640, -0.061276)",
        "(-0.280000, 1.353203, -0.056660)",
        "(-0.280000, 1.358913, -0.052701)",
        "(-0.280000, 1.364683, -0.049372)",
        "(-0.280000, 1.370487, -0.046615)",
        "(-0.280000, 1.376306, -0.044382)",
        "(-0.280000, 1.382135, -0.042635)",
        "(-0.280000, 1.387811, -0.041374)",
        "(-0.280000, 1.393492, -0.040525)",
        "(-0.280000, 1.399175, -0.040078)",
        "(-0.280000, 1.404911, -0.040028)",
        "(-0.280000, 1.410722, -0.040387)",
        "(-0.280000, 1.416331, -0.041130)",
        "(-0.280000, 1.421950, -0.042276)",
        "(-0.280000, 1.427510, -0.043822)",
        "(-0.280000, 1.432997, -0.045774)",
        "(-0.280000, 1.438385, -0.048138)",
        "(-0.280000, 1.442744, -0.051994)",
        "(-0.280000, 1.446337, -0.056838)",
        "(-0.280000, 1.449451, -0.061899)",
        "(-0.280000, 1.452064, -0.067063)",
        "(-0.280000, 1.454157, -0.072251)",
        "(-0.280000, 1.455644, -0.077294)",
        "(-0.280000, 1.456659, -0.082223)",
        "(-0.280000, 1.457238, -0.086995)",
        "(-0.280000, 1.457422, -0.091569)",
        "(-0.280000, 1.457263, -0.095904)",
        "(-0.280000, 1.456787, -0.099919)",
        "(-0.280000, 1.456094, -0.103671)",
        "(-0.280000, 1.455235, -0.107163)",
        "(-0.280000, 1.454260, -0.110404)",
        "(-0.280000, 1.453220, -0.113401)",
        "(-0.280000, 1.452152, -0.116122)",
        "(-0.280000, 1.451103, -0.118660)",
        "(-0.280000, 1.450109, -0.121021)",
        "(-0.280000, 1.449192, -0.123248)",
        "(-0.280000, 1.448373, -0.125371)",
        "(-0.280000, 1.447675, -0.127349)",
        "(-0.280000, 1.447102, -0.129281)",
        "(-0.280000, 1.446663, -0.131178)",
        "(-0.280000, 1.446353, -0.133076)",
        "(-0.280000, 1.446169, -0.135000)",
        "(-0.280000, 1.446118, -0.136910)",
        "(-0.280000, 1.446174, -0.138884)",
        "(-0.280000, 1.446321, -0.140937)",
        "(-0.280000, 1.446540, -0.143072)",
        "(-0.280000, 1.446803, -0.145310)",
        "(-0.280000, 1.447116, -0.147607)",
        "(-0.280000, 1.447431, -0.150003)",
        "(-0.280000, 1.447722, -0.152497)",
        "(-0.280000, 1.447966, -0.155080)",
        "(-0.280000, 1.448143, -0.157727)",
        "(-0.280000, 1.448263, -0.160390)",
        "(-0.280000, 1.448280, -0.163081)",
        "(-0.280000, 1.448163, -0.165794)",
        "(-0.280000, 1.447895, -0.168510)",
        "(-0.280000, 1.447461, -0.171196)",
        "(-0.280000, 1.446903, -0.173785)",
        "(-0.280000, 1.446166, -0.176301)",
        "(-0.280000, 1.445243, -0.178714)",
        "(-0.280000, 1.444118, -0.181016)",
        "(-0.280000, 1.442851, -0.183146)",
        "(-0.280000, 1.441387, -0.185126)",
        "(-0.280000, 1.439709, -0.186959)",
        "(-0.280000, 1.437840, -0.188623)",
        "(-0.280000, 1.435769, -0.190125)",
        "(-0.280000, 1.433498, -0.191470)",
        "(-0.280000, 1.431190, -0.192604)",
        "(-0.280000, 1.428725, -0.193609)",
        "(-0.280000, 1.426118, -0.194510)",
        "(-0.280000, 1.423383, -0.195336)",
        "(-0.280000, 1.420532, -0.196079)",
        "(-0.280000, 1.417712, -0.196699)",
        "(-0.280000, 1.414797, -0.197224)",
        "(-0.280000, 1.411799, -0.197643)",
        "(-0.280000, 1.408747, -0.197946)",
        "(-0.280000, 1.405669, -0.198126)",
        "(-0.280000, 1.402676, -0.198181)",
        "(-0.280000, 1.399675, -0.198119)",
        "(-0.280000, 1.396655, -0.197936)",
        "(-0.280000, 1.393621, -0.197631)",
        "(-0.280000, 1.390593, -0.197203)",
        "(-0.280000, 1.387657, -0.196668)",
        "(-0.280000, 1.384704, -0.196009)",
        "(-0.280000, 1.381749, -0.195225)",
        "(-0.280000, 1.378782, -0.194307)",
        "(-0.280000, 1.375802, -0.193249)",
        "(-0.280000, 1.372898, -0.192080)",
        "(-0.280000, 1.369957, -0.190752)",
        "(-0.280000, 1.366988, -0.189254)",
        "(-0.280000, 1.363968, -0.187558)",
        "(-0.280000, 1.360894, -0.185637)",
        "(-0.280000, 1.357887, -0.183552)",
        "(-0.280000, 1.354820, -0.181193)",
        "(-0.280000, 1.351701, -0.178523)",
        "(-0.280000, 1.348588, -0.175543)",
        "(-0.280000, 1.345508, -0.172234)",
        "(-0.280000, 1.342626, -0.168742)",
        "(-0.280000, 1.339809, -0.164868)",
        "(-0.280000, 1.337071, -0.160538)",
        "(-0.280000, 1.334447, -0.155662)",
        "(-0.280000, 1.332029, -0.150222)",
        "(-0.280000, 1.330032, -0.144571)",
        "(-0.280000, 1.328390, -0.138351)",
        "(-0.280000, 1.327226, -0.131610)",
        "(-0.280000, 1.326661, -0.124467)",
        "(-0.280000, 1.326784, -0.117082)",
        "(-0.280000, 1.327598, -0.109896)",
        "(-0.280000, 1.329132, -0.102655)",
        "(-0.280000, 1.331392, -0.095519)",
        "(-0.280000, 1.334348, -0.088626)",
        "(-0.280000, 1.337963, -0.082064)",
        "(-0.280000, 1.342039, -0.076109)",
        "(-0.280000, 1.346649, -0.070578)",
        "(-0.280000, 1.351737, -0.065530)",
        "(-0.280000, 1.357245, -0.061006)",
        "(-0.280000, 1.363110, -0.057043)",
        "(-0.280000, 1.369062, -0.053767)",
        "(-0.280000, 1.375222, -0.051059)",
        "(-0.280000, 1.381534, -0.048923)",
        "(-0.280000, 1.387914, -0.047374)",
        "(-0.280000, 1.394126, -0.046461)",
        "(-0.280000, 1.400317, -0.046155)",
        "(-0.280000, 1.406381, -0.046467)",
        "(-0.280000, 1.412266, -0.047389)",
        "(-0.280000, 1.417927, -0.048904)",
        "(-0.280000, 1.423297, -0.050979)",
        "(-0.280000, 1.428145, -0.053512)",
        "(-0.280000, 1.432591, -0.056478)",
        "(-0.280000, 1.436591, -0.059815)",
        "(-0.280000, 1.440124, -0.063459)",
        "(-0.280000, 1.443063, -0.067253)",
        "(-0.280000, 1.445527, -0.071194)",
        "(-0.280000, 1.447517, -0.075211)",
        "(-0.280000, 1.449042, -0.079218)",
        "(-0.280000, 1.450139, -0.083161)",
        "(-0.280000, 1.450845, -0.086986)",
        "(-0.280000, 1.451181, -0.090600)",
        "(-0.280000, 1.451241, -0.094031)",
        "(-0.280000, 1.451078, -0.097251)",
        "(-0.280000, 1.450751, -0.100263)",
        "(-0.280000, 1.450309, -0.103066)",
        "(-0.280000, 1.449790, -0.105625)",
        "(-0.280000, 1.449254, -0.107995)",
        "(-0.280000, 1.448742, -0.110202)",
        "(-0.280000, 1.448290, -0.112266)",
        "(-0.280000, 1.447924, -0.114214)",
        "(-0.280000, 1.447660, -0.116023)",
        "(-0.280000, 1.447524, -0.117763)",
        "(-0.280000, 1.447528, -0.119457)",
        "(-0.280000, 1.447680, -0.121135)",
        "(-0.280000, 1.447980, -0.122806)",
        "(-0.280000, 1.448430, -0.124465)",
        "(-0.280000, 1.449022, -0.126180)",
        "(-0.280000, 1.449745, -0.127977)",
        "(-0.280000, 1.450584, -0.129877)",
        "(-0.280000, 1.451518, -0.131893)",
        "(-0.280000, 1.452543, -0.133973)",
        "(-0.280000, 1.453622, -0.136208)",
        "(-0.280000, 1.454732, -0.138585)",
        "(-0.280000, 1.455845, -0.141113)",
        "(-0.280000, 1.456937, -0.143796)",
        "(-0.280000, 1.458015, -0.146544)",
        "(-0.280000, 1.459026, -0.149440)",
        "(-0.280000, 1.459940, -0.152476)",
        "(-0.280000, 1.460731, -0.155651)",
        "(-0.280000, 1.461377, -0.158965)",
        "(-0.280000, 1.461913, -0.162307)",
        "(-0.280000, 1.462276, -0.165757)",
        "(-0.280000, 1.462451, -0.169311)",
        "(-0.280000, 1.462423, -0.172939)",
        "(-0.280000, 1.462152, -0.176610)",
        "(-0.280000, 1.461148, -0.179679)",
        "(-0.280000, 1.459039, -0.181740)",
        "(-0.280000, 1.456850, -0.183730)",
        "(-0.280000, 1.454572, -0.185656)",
        "(-0.280000, 1.452203, -0.187514)",
        "(-0.280000, 1.449826, -0.189243)",
        "(-0.280000, 1.447352, -0.190909)",
        "(-0.280000, 1.444766, -0.192517)",
        "(-0.280000, 1.442061, -0.194060)",
        "(-0.280000, 1.439260, -0.195520)",
        "(-0.280000, 1.436468, -0.196841)",
        "(-0.280000, 1.433565, -0.198083)",
        "(-0.280000, 1.430566, -0.199230)",
        "(-0.280000, 1.427474, -0.200275)",
        "(-0.280000, 1.424284, -0.201212)",
        "(-0.280000, 1.421136, -0.202001)",
        "(-0.280000, 1.417925, -0.202672)",
        "(-0.280000, 1.414672, -0.203216)",
        "(-0.280000, 1.411374, -0.203632)",
        "(-0.280000, 1.408035, -0.203906)",
        "(-0.280000, 1.404729, -0.202134)",
        "(-0.280000, 1.401549, -0.200175)",
        "(-0.280000, 1.398498, -0.198062)",
        "(-0.280000, 1.395599, -0.195834)",
        "(-0.280000, 1.392948, -0.193538)",
        "(-0.280000, 1.390414, -0.191193)",
        "(-0.280000, 1.387984, -0.188834)",
        "(-0.280000, 1.385623, -0.186479)",
        "(-0.280000, 1.383289, -0.184137)",
        "(-0.280000, 1.380956, -0.181823)",
        "(-0.280000, 1.378739, -0.179596)",
        "(-0.280000, 1.376415, -0.177389)",
        "(-0.280000, 1.373924, -0.175164)",
        "(-0.280000, 1.371233, -0.172880)",
        "(-0.280000, 1.368286, -0.170465)",
        "(-0.280000, 1.365273, -0.168011)",
        "(-0.280000, 1.361735, -0.165070)",
        "(-0.280000, 1.357656, -0.161383)",
        "(-0.280000, 1.353198, -0.156763)",
        "(-0.280000, 1.348690, -0.151212)",
        "(-0.280000, 1.344543, -0.145082)",
        "(-0.280000, 1.340795, -0.138144)",
        "(-0.280000, 1.337656, -0.130532)",
        "(-0.280000, 1.335277, -0.122350)",
        "(-0.280000, 1.333776, -0.113709)",
        "(-0.280000, 1.333232, -0.104857)",
        "(-0.280000, 1.333716, -0.095832)",
        "(-0.280000, 1.335263, -0.086813)",
        "(-0.280000, 1.337863, -0.077987)",
        "(-0.280000, 1.341430, -0.069463)",
        "(-0.280000, 1.346602, -0.062234)",
        "(-0.280000, 1.353174, -0.056681)",
        "(-0.280000, 1.360089, -0.051971)",
        "(-0.280000, 1.367240, -0.048089)",
        "(-0.280000, 1.374534, -0.045009)",
        "(-0.280000, 1.381774, -0.042730)",
        "(-0.280000, 1.389021, -0.041159)",
        "(-0.280000, 1.396231, -0.040260)",
        "(-0.280000, 1.403368, -0.040002)",
        "(-0.280000, 1.410378, -0.040354)",
        "(-0.280000, 1.417055, -0.041255)",
        "(-0.280000, 1.423549, -0.042677)",
        "(-0.280000, 1.429808, -0.044586)",
        "(-0.280000, 1.435781, -0.046938)",
        "(-0.280000, 1.441420, -0.049679)",
        "(-0.280000, 1.446572, -0.052677)",
        "(-0.280000, 1.451358, -0.055941)",
        "(-0.280000, 1.455760, -0.059416)",
        "(-0.280000, 1.459769, -0.063041)",
        "(-0.280000, 1.463387, -0.066766)",
        "(-0.280000, 1.466581, -0.070486)",
        "(-0.280000, 1.469433, -0.074231)",
        "(-0.280000, 1.471961, -0.077970)",
        "(-0.280000, 1.474180, -0.081665)",
        "(-0.280000, 1.476123, -0.085314)",
        "(-0.280000, 1.477795, -0.088861)",
        "(-0.280000, 1.479234, -0.092328)",
        "(-0.280000, 1.480465, -0.095715)",
        "(-0.280000, 1.481511, -0.099033)",
        "(-0.280000, 1.482384, -0.102264)",
        "(-0.280000, 1.483094, -0.105380)",
        "(-0.280000, 1.483665, -0.108418)",
        "(-0.280000, 1.484111, -0.111404)",
        "(-0.280000, 1.484442, -0.114343)",
        "(-0.280000, 1.484662, -0.117221)",
        "(-0.280000, 1.484779, -0.119999)",
        "(-0.280000, 1.484801, -0.122770)",
        "(-0.280000, 1.484731, -0.125514)",
        "(-0.280000, 1.484570, -0.128236)",
        "(-0.280000, 1.484323, -0.130915)",
        "(-0.280000, 1.484004, -0.133471)",
        "(-0.280000, 1.483613, -0.135972)",
        "(-0.280000, 1.483154, -0.138416)",
        "(-0.280000, 1.482624, -0.140828)",
        "(-0.280000, 1.482019, -0.143239)",
        "(-0.280000, 1.480159, -0.145204)",
        "(-0.280000, 1.477208, -0.146758)",
        "(-0.280000, 1.474260, -0.148218)",
        "(-0.280000, 1.471282, -0.149560)",
        "(-0.280000, 1.468224, -0.150782)",
        "(-0.280000, 1.465093, -0.151781)",
        "(-0.280000, 1.461847, -0.152631)",
        "(-0.280000, 1.458476, -0.153321)",
        "(-0.280000, 1.454974, -0.153847)",
        "(-0.280000, 1.451381, -0.154173)",
        "(-0.280000, 1.447775, -0.154203)",
        "(-0.280000, 1.444149, -0.154016)",
        "(-0.280000, 1.440545, -0.153604)",
        "(-0.280000, 1.436994, -0.152981)",
        "(-0.280000, 1.433542, -0.152169)",
        "(-0.280000, 1.430270, -0.151145)",
        "(-0.280000, 1.427143, -0.150005)",
        "(-0.280000, 1.424218, -0.148768)",
        "(-0.280000, 1.421532, -0.147460)",
        "(-0.280000, 1.419115, -0.146112)",
        "(-0.280000, 1.417012, -0.144763)",
        "(-0.280000, 1.415243, -0.143448)",
        "(-0.280000, 1.413897, -0.142177)",
        "(-0.280000, 1.413115, -0.140918)",
        "(-0.280000, 1.412475, -0.139931)",
        "(-0.280000, 1.411730, -0.139367)",
        "(-0.280000, 1.410830, -0.139238)",
        "(-0.280000, 1.409943, -0.139441)",
        "(-0.280000, 1.409092, -0.139951)",
        "(-0.280000, 1.408252, -0.140761)",
        "(-0.280000, 1.407365, -0.141871)",
        "(-0.280000, 1.406377, -0.143263)",
        "(-0.280000, 1.405222, -0.144917)",
        "(-0.280000, 1.403833, -0.146798)",
        "(-0.280000, 1.402154, -0.148852)",
        "(-0.280000, 1.400090, -0.151019)",
        "(-0.280000, 1.397610, -0.153213)",
        "(-0.280000, 1.394663, -0.155341)",
        "(-0.280000, 1.391223, -0.157302)",
        "(-0.280000, 1.387292, -0.158975)",
        "(-0.280000, 1.382843, -0.160225)",
        "(-0.280000, 1.377922, -0.160927)",
        "(-0.280000, 1.372597, -0.160945)",
        "(-0.280000, 1.366938, -0.160141)",
        "(-0.280000, 1.361049, -0.158381)",
        "(-0.280000, 1.355086, -0.155549)",
        "(-0.280000, 1.349228, -0.151568)",
        "(-0.280000, 1.343696, -0.146398)",
        "(-0.280000, 1.338715, -0.140050)",
        "(-0.280000, 1.334512, -0.132610)",
        "(-0.280000, 1.331307, -0.124272)",
        "(-0.280000, 1.329235, -0.115299)",
        "(-0.280000, 1.328304, -0.106130)",
        "(-0.280000, 1.328346, -0.097299)",
        "(-0.280000, 1.329136, -0.089115)",
        "(-0.280000, 1.331292, -0.081756)",
        "(-0.280000, 1.334934, -0.075887)",
        "(-0.280000, 1.338784, -0.070683)",
        "(-0.280000, 1.342868, -0.065973)",
        "(-0.280000, 1.347201, -0.061677)",
        "(-0.280000, 1.351715, -0.057814)",
        "(-0.280000, 1.356498, -0.054288)",
        "(-0.280000, 1.361600, -0.051073)",
        "(-0.280000, 1.367036, -0.048187)",
        "(-0.280000, 1.372550, -0.045765)",
        "(-0.280000, 1.378413, -0.043696)",
        "(-0.280000, 1.384631, -0.042028)",
        "(-0.280000, 1.391172, -0.040823)",
        "(-0.280000, 1.398002, -0.040138)",
        "(-0.280000, 1.405069, -0.040032)",
        "(-0.280000, 1.411960, -0.040517)",
        "(-0.280000, 1.418960, -0.041615)",
        "(-0.280000, 1.425900, -0.043330)",
        "(-0.280000, 1.432631, -0.045630)",
        "(-0.280000, 1.439037, -0.048465)",
        "(-0.280000, 1.443916, -0.053306)",
        "(-0.280000, 1.448120, -0.058412)",
        "(-0.280000, 1.451652, -0.063674)",
        "(-0.280000, 1.454524, -0.068965)",
        "(-0.280000, 1.456796, -0.074208)",
        "(-0.280000, 1.458470, -0.079254)",
        "(-0.280000, 1.459712, -0.084145)",
        "(-0.280000, 1.460593, -0.088856)",
        "(-0.280000, 1.461189, -0.093387)",
        "(-0.280000, 1.461567, -0.097729)",
        "(-0.280000, 1.461749, -0.101796)",
        "(-0.280000, 1.461849, -0.105733)",
        "(-0.280000, 1.461903, -0.109561)",
        "(-0.280000, 1.461942, -0.113313)",
        "(-0.280000, 1.461990, -0.117014)",
        "(-0.280000, 1.462060, -0.120572)",
        "(-0.280000, 1.462175, -0.124188)",
        "(-0.280000, 1.462328, -0.127883)",
        "(-0.280000, 1.462502, -0.131692)",
        "(-0.280000, 1.462677, -0.135634)",
        "(-0.280000, 1.462868, -0.139577)",
        "(-0.280000, 1.463020, -0.143679)",
        "(-0.280000, 1.463102, -0.147923)",
        "(-0.280000, 1.463095, -0.152277)",
        "(-0.280000, 1.462970, -0.156733)",
        "(-0.280000, 1.462750, -0.161171)",
        "(-0.280000, 1.462362, -0.165654)",
        "(-0.280000, 1.461772, -0.170156)",
        "(-0.280000, 1.460952, -0.174640)",
        "(-0.280000, 1.459926, -0.179125)",
        "(-0.280000, 1.457975, -0.182726)",
        "(-0.280000, 1.455034, -0.185277)",
        "(-0.280000, 1.451940, -0.187712)",
        "(-0.280000, 1.448660, -0.190045)",
        "(-0.280000, 1.445193, -0.192260)",
        "(-0.280000, 1.441683, -0.194265)",
        "(-0.280000, 1.437965, -0.196148)",
        "(-0.280000, 1.434042, -0.197888)",
        "(-0.280000, 1.429924, -0.199458)",
        "(-0.280000, 1.425651, -0.200827)",
        "(-0.280000, 1.421431, -0.201933)",
        "(-0.280000, 1.417063, -0.202829)",
        "(-0.280000, 1.412581, -0.203495)",
        "(-0.280000, 1.407963, -0.203920)",
        "(-0.280000, 1.403222, -0.204084)",
        "(-0.280000, 1.398604, -0.203980)",
        "(-0.280000, 1.393884, -0.203603)",
        "(-0.280000, 1.389027, -0.202927)",
        "(-0.280000, 1.384063, -0.201926)",
        "(-0.280000, 1.379257, -0.200646)",
        "(-0.280000, 1.374411, -0.199031)",
        "(-0.280000, 1.369561, -0.197067)",
        "(-0.280000, 1.364728, -0.194737)",
        "(-0.280000, 1.359944, -0.192026)",
        "(-0.280000, 1.355250, -0.188928)",
        "(-0.280000, 1.350856, -0.185579)",
        "(-0.280000, 1.346587, -0.181837)",
        "(-0.280000, 1.342448, -0.177659)",
        "(-0.280000, 1.338442, -0.172973)",
        "(-0.280000, 1.334823, -0.168036)",
        "(-0.280000, 1.331447, -0.162604)",
        "(-0.280000, 1.328436, -0.156779)",
        "(-0.280000, 1.325865, -0.150641)",
        "(-0.280000, 1.323774, -0.144221)",
        "(-0.280000, 1.322204, -0.137580)",
        "(-0.280000, 1.321211, -0.131018)",
        "(-0.280000, 1.320753, -0.124388)",
        "(-0.280000, 1.320830, -0.117778)",
        "(-0.280000, 1.321435, -0.111230)",
        "(-0.280000, 1.322556, -0.104779)",
        "(-0.280000, 1.324122, -0.098658)",
        "(-0.280000, 1.326145, -0.092702)",
        "(-0.280000, 1.328603, -0.086949)",
        "(-0.280000, 1.331466, -0.081447)",
        "(-0.280000, 1.334612, -0.076362)",
        "(-0.280000, 1.339082, -0.072326)",
        "(-0.280000, 1.344583, -0.069426)",
        "(-0.280000, 1.350161, -0.066994)",
        "(-0.280000, 1.355795, -0.065044)",
        "(-0.280000, 1.361450, -0.063532)",
        "(-0.280000, 1.366905, -0.062522)",
        "(-0.280000, 1.372305, -0.061817)",
        "(-0.280000, 1.377642, -0.061378)",
        "(-0.280000, 1.382932, -0.061166)",
        "(-0.280000, 1.388160, -0.061156)",
        "(-0.280000, 1.393120, -0.061366)",
        "(-0.280000, 1.398050, -0.061711)",
        "(-0.280000, 1.402968, -0.062190)",
        "(-0.280000, 1.407895, -0.062812)",
        "(-0.280000, 1.412810, -0.063583)",
        "(-0.280000, 1.417541, -0.064468)",
        "(-0.280000, 1.422296, -0.065501)",
        "(-0.280000, 1.427067, -0.066702)",
        "(-0.280000, 1.431861, -0.068094)",
        "(-0.280000, 1.436540, -0.069616)",
        "(-0.280000, 1.441218, -0.071347)",
        "(-0.280000, 1.445886, -0.073307)",
        "(-0.280000, 1.450506, -0.075503)",
        "(-0.280000, 1.455055, -0.077946)",
        "(-0.280000, 1.459439, -0.080546)",
        "(-0.280000, 1.463700, -0.083390)",
        "(-0.280000, 1.467817, -0.086491)",
        "(-0.280000, 1.471766, -0.089864)",
        "(-0.280000, 1.475504, -0.093506)",
        "(-0.280000, 1.478990, -0.097402)",
        "(-0.280000, 1.482162, -0.101424)",
        "(-0.280000, 1.483226, -0.106029)",
        "(-0.280000, 1.484006, -0.110626)",
        "(-0.280000, 1.484520, -0.115225)",
        "(-0.280000, 1.484769, -0.119650)",
        "(-0.280000, 1.484780, -0.124045)",
        "(-0.280000, 1.484559, -0.128373)",
        "(-0.280000, 1.484116, -0.132648)",
        "(-0.280000, 1.483447, -0.136902)",
        "(-0.280000, 1.482558, -0.141106)",
        "(-0.280000, 1.481491, -0.145122)",
        "(-0.280000, 1.480210, -0.149111)",
        "(-0.280000, 1.478717, -0.153055)",
        "(-0.280000, 1.477008, -0.156949)",
        "(-0.280000, 1.475150, -0.160655)",
        "(-0.280000, 1.473089, -0.164292)",
        "(-0.280000, 1.470806, -0.167879)",
        "(-0.280000, 1.468307, -0.171386)",
        "(-0.280000, 1.465577, -0.174818)",
        "(-0.280000, 1.462728, -0.178034)",
        "(-0.280000, 1.458676, -0.180171)",
        "(-0.280000, 1.453909, -0.181493)",
        "(-0.280000, 1.449021, -0.182518)",
        "(-0.280000, 1.444077, -0.183262)",
        "(-0.280000, 1.439304, -0.183644)",
        "(-0.280000, 1.434541, -0.183837)",
        "(-0.280000, 1.429833, -0.183864)",
        "(-0.280000, 1.425191, -0.183752)",
        "(-0.280000, 1.420633, -0.183523)",
        "(-0.280000, 1.416178, -0.183202)",
        "(-0.280000, 1.412002, -0.182782)",
        "(-0.280000, 1.407907, -0.182339)",
        "(-0.280000, 1.403876, -0.181885)",
        "(-0.280000, 1.399884, -0.181425)",
        "(-0.280000, 1.395902, -0.180961)",
        "(-0.280000, 1.392049, -0.180511)",
        "(-0.280000, 1.388088, -0.180036)",
        "(-0.280000, 1.383980, -0.179494)",
        "(-0.280000, 1.379688, -0.178830)",
        "(-0.280000, 1.375376, -0.178074)",
        "(-0.280000, 1.370801, -0.177065)",
        "(-0.280000, 1.365928, -0.175691)",
        "(-0.280000, 1.360785, -0.173845)",
        "(-0.280000, 1.355398, -0.171397)",
        "(-0.280000, 1.349866, -0.168263)",
        "(-0.280000, 1.344517, -0.164645)",
        "(-0.280000, 1.339249, -0.160281)",
        "(-0.280000, 1.334223, -0.155202)",
        "(-0.280000, 1.329606, -0.149501)",
        "(-0.280000, 1.325520, -0.143295)",
        "(-0.280000, 1.322071, -0.136826)",
        "(-0.280000, 1.321093, -0.129868)",
        "(-0.280000, 1.320724, -0.122976)",
        "(-0.280000, 1.320926, -0.116220)",
        "(-0.280000, 1.321657, -0.109671)",
        "(-0.280000, 1.322850, -0.103463)",
        "(-0.280000, 1.324481, -0.097484)",
        "(-0.280000, 1.326515, -0.091753)",
        "(-0.280000, 1.328921, -0.086286)",
        "(-0.280000, 1.331652, -0.081123)",
        "(-0.280000, 1.334614, -0.076361)",
        "(-0.280000, 1.337850, -0.071869)",
        "(-0.280000, 1.341334, -0.067658)",
        "(-0.280000, 1.345053, -0.063727)",
        "(-0.280000, 1.348881, -0.060173)",
        "(-0.280000, 1.352900, -0.056891)",
        "(-0.280000, 1.357125, -0.053864)",
        "(-0.280000, 1.361533, -0.051112)",
        "(-0.280000, 1.366147, -0.048624)",
        "(-0.280000, 1.370959, -0.046415)",
        "(-0.280000, 1.376217, -0.045879)",
        "(-0.280000, 1.381717, -0.046494)",
        "(-0.280000, 1.387137, -0.047524)",
        "(-0.280000, 1.392419, -0.048914)",
        "(-0.280000, 1.397554, -0.050607)",
        "(-0.280000, 1.402304, -0.052557)",
        "(-0.280000, 1.406870, -0.054679)",
        "(-0.280000, 1.411234, -0.056932)",
        "(-0.280000, 1.415402, -0.059278)",
        "(-0.280000, 1.419209, -0.061628)",
        "(-0.280000, 1.422880, -0.063992)",
        "(-0.280000, 1.426414, -0.066341)",
        "(-0.280000, 1.429841, -0.068666)",
        "(-0.280000, 1.433197, -0.070971)",
        "(-0.280000, 1.436388, -0.073178)",
        "(-0.280000, 1.439568, -0.075367)",
        "(-0.280000, 1.442746, -0.077548)",
        "(-0.280000, 1.445923, -0.079729)",
        "(-0.280000, 1.449122, -0.081944)",
        "(-0.280000, 1.452291, -0.084144)",
        "(-0.280000, 1.455504, -0.086445)",
        "(-0.280000, 1.458754, -0.088880)",
        "(-0.280000, 1.462016, -0.091475)",
        "(-0.280000, 1.465269, -0.094259)",
        "(-0.280000, 1.468494, -0.097273)",
        "(-0.280000, 1.471599, -0.100390)",
        "(-0.280000, 1.474606, -0.103755)",
        "(-0.280000, 1.477477, -0.107390)",
        "(-0.280000, 1.480159, -0.111299)",
        "(-0.280000, 1.482605, -0.115490)",
        "(-0.280000, 1.484764, -0.119788)",
        "(-0.280000, 1.484772, -0.124322)",
        "(-0.280000, 1.484512, -0.128957)",
        "(-0.280000, 1.483973, -0.133692)",
        "(-0.280000, 1.483134, -0.138512)",
        "(-0.280000, 1.482033, -0.143186)",
        "(-0.280000, 1.480609, -0.147941)",
        "(-0.280000, 1.478837, -0.152760)",
        "(-0.280000, 1.476705, -0.157586)",
        "(-0.280000, 1.474214, -0.162360)",
        "(-0.280000, 1.471485, -0.166855)",
        "(-0.280000, 1.468382, -0.171287)",
        "(-0.280000, 1.464899, -0.175614)",
        "(-0.280000, 1.461050, -0.179778)",
        "(-0.280000, 1.456843, -0.183737)",
        "(-0.280000, 1.452516, -0.187277)",
        "(-0.280000, 1.447891, -0.190557)",
        "(-0.280000, 1.443004, -0.193538)",
        "(-0.280000, 1.437888, -0.196185)",
        "(-0.280000, 1.432575, -0.198477)",
        "(-0.280000, 1.426877, -0.199009)",
        "(-0.280000, 1.421001, -0.198317)",
        "(-0.280000, 1.415279, -0.197145)",
        "(-0.280000, 1.409778, -0.195565)",
        "(-0.280000, 1.404515, -0.193646)",
        "(-0.280000, 1.399691, -0.191462)",
        "(-0.280000, 1.395092, -0.189094)",
        "(-0.280000, 1.390699, -0.186584)",
        "(-0.280000, 1.386490, -0.183965)",
        "(-0.280000, 1.382458, -0.181272)",
        "(-0.280000, 1.378724, -0.178583)",
        "(-0.280000, 1.375082, -0.175857)",
        "(-0.280000, 1.371495, -0.173079)",
        "(-0.280000, 1.367933, -0.170225)",
        "(-0.280000, 1.364388, -0.167274)",
        "(-0.280000, 1.360980, -0.164322)",
        "(-0.280000, 1.357526, -0.161187)",
        "(-0.280000, 1.354043, -0.157817)",
        "(-0.280000, 1.350570, -0.154186)",
        "(-0.280000, 1.347154, -0.150280)",
        "(-0.280000, 1.343914, -0.146248)",
        "(-0.280000, 1.340786, -0.141891)",
        "(-0.280000, 1.337836, -0.137213)",
        "(-0.280000, 1.335120, -0.132229)",
        "(-0.280000, 1.332689, -0.126952)",
        "(-0.280000, 1.330601, -0.121572)",
        "(-0.280000, 1.328876, -0.115962)",
        "(-0.280000, 1.327553, -0.110175)",
        "(-0.280000, 1.326671, -0.104268)",
        "(-0.280000, 1.326254, -0.098280)",
        "(-0.280000, 1.326275, -0.092390)",
        "(-0.280000, 1.328426, -0.087326)",
        "(-0.280000, 1.330859, -0.082532)",
        "(-0.280000, 1.333548, -0.077992)",
        "(-0.280000, 1.336391, -0.073814)",
        "(-0.280000, 1.339446, -0.069869)",
        "(-0.280000, 1.342687, -0.066168)",
        "(-0.280000, 1.346091, -0.062718)",
        "(-0.280000, 1.349652, -0.059510)",
        "(-0.280000, 1.353236, -0.056634)",
        "(-0.280000, 1.356939, -0.053989)",
        "(-0.280000, 1.360752, -0.051572)",
        "(-0.280000, 1.364668, -0.049380)",
        "(-0.280000, 1.368707, -0.047402)",
        "(-0.280000, 1.372872, -0.045639)",
        "(-0.280000, 1.376992, -0.044152)",
        "(-0.280000, 1.381271, -0.042865)",
        "(-0.280000, 1.385712, -0.041791)",
        "(-0.280000, 1.390347, -0.040945)",
        "(-0.280000, 1.395210, -0.040348)",
        "(-0.280000, 1.400066, -0.041431)",
        "(-0.280000, 1.404953, -0.043648)",
        "(-0.280000, 1.409744, -0.046224)",
        "(-0.280000, 1.414352, -0.049101)",
        "(-0.280000, 1.418748, -0.052224)",
        "(-0.280000, 1.422701, -0.055478)",
        "(-0.280000, 1.426417, -0.058836)",
        "(-0.280000, 1.429871, -0.062241)",
        "(-0.280000, 1.433075, -0.065649)",
        "(-0.280000, 1.436042, -0.069006)",
        "(-0.280000, 1.438711, -0.072220)",
        "(-0.280000, 1.441227, -0.075325)",
        "(-0.280000, 1.443631, -0.078316)",
        "(-0.280000, 1.445967, -0.081203)",
        "(-0.280000, 1.448261, -0.083987)",
        "(-0.280000, 1.450490, -0.086613)",
        "(-0.280000, 1.452758, -0.089197)",
        "(-0.280000, 1.455070, -0.091758)",
        "(-0.280000, 1.457444, -0.094348)",
        "(-0.280000, 1.459886, -0.097016)",
        "(-0.280000, 1.462339, -0.099693)",
        "(-0.280000, 1.464850, -0.102550)",
        "(-0.280000, 1.467384, -0.105627)",
        "(-0.280000, 1.469911, -0.108997)",
        "(-0.280000, 1.472386, -0.112732)",
        "(-0.280000, 1.474722, -0.116646)",
        "(-0.280000, 1.476890, -0.121010)",
        "(-0.280000, 1.478804, -0.125869)",
        "(-0.280000, 1.480359, -0.131233)",
        "(-0.280000, 1.481452, -0.137068)",
        "(-0.280000, 1.482068, -0.143019)",
        "(-0.280000, 1.480342, -0.148731)",
        "(-0.280000, 1.478115, -0.154490)",
        "(-0.280000, 1.475382, -0.160217)",
        "(-0.280000, 1.472152, -0.165814)",
        "(-0.280000, 1.468583, -0.171017)",
        "(-0.280000, 1.464542, -0.176025)",
        "(-0.280000, 1.460018, -0.180802)",
        "(-0.280000, 1.455029, -0.185281)",
        "(-0.280000, 1.449631, -0.189379)",
        "(-0.280000, 1.444092, -0.192914)",
        "(-0.280000, 1.438191, -0.196041)",
        "(-0.280000, 1.432013, -0.198693)",
        "(-0.280000, 1.425638, -0.200831)",
        "(-0.280000, 1.419092, -0.202443)",
        "(-0.280000, 1.412748, -0.203475)",
        "(-0.280000, 1.406361, -0.204006)",
        "(-0.280000, 1.400006, -0.204039)",
        "(-0.280000, 1.393720, -0.203585)",
        "(-0.280000, 1.387524, -0.202658)",
        "(-0.280000, 1.381999, -0.199980)",
        "(-0.280000, 1.377043, -0.196131)",
        "(-0.280000, 1.372499, -0.191909)",
        "(-0.280000, 1.368352, -0.187384)",
        "(-0.280000, 1.364570, -0.182558)",
        "(-0.280000, 1.361384, -0.177602)",
        "(-0.280000, 1.358562, -0.172411)",
        "(-0.280000, 1.356172, -0.167047)",
        "(-0.280000, 1.354260, -0.161589)",
        "(-0.280000, 1.352951, -0.156285)",
        "(-0.280000, 1.352065, -0.150991)",
        "(-0.280000, 1.351593, -0.145784)",
        "(-0.280000, 1.351522, -0.140734)",
        "(-0.280000, 1.351813, -0.135890)",
        "(-0.280000, 1.352433, -0.131411)",
        "(-0.280000, 1.353280, -0.127141)",
        "(-0.280000, 1.354313, -0.123071)",
        "(-0.280000, 1.355488, -0.119208)",
        "(-0.280000, 1.356776, -0.115519)",
        "(-0.280000, 1.358152, -0.111971)",
        "(-0.280000, 1.359560, -0.108663)",
        "(-0.280000, 1.361019, -0.105427)",
        "(-0.280000, 1.362526, -0.102247)",
        "(-0.280000, 1.364092, -0.099093)",
        "(-0.280000, 1.365744, -0.095931)",
        "(-0.280000, 1.367427, -0.092848)",
        "(-0.280000, 1.369237, -0.089725)",
        "(-0.280000, 1.371204, -0.086566)",
        "(-0.280000, 1.373360, -0.083386)",
        "(-0.280000, 1.375736, -0.080202)",
        "(-0.280000, 1.378270, -0.077087)",
        "(-0.280000, 1.381078, -0.074012)",
        "(-0.280000, 1.384184, -0.071016)",
        "(-0.280000, 1.387602, -0.068144)",
        "(-0.280000, 1.391333, -0.065455)",
        "(-0.280000, 1.395248, -0.063013)",
        "(-0.280000, 1.399433, -0.060846)",
        "(-0.280000, 1.403870, -0.059001)",
        "(-0.280000, 1.408530, -0.057522)",
        "(-0.280000, 1.413368, -0.056456)",
        "(-0.280000, 1.418191, -0.055803)",
        "(-0.280000, 1.423113, -0.055606)",
        "(-0.280000, 1.428073, -0.055893)",
        "(-0.280000, 1.433020, -0.056677)",
        "(-0.280000, 1.437895, -0.057961)",
        "(-0.280000, 1.442481, -0.059642)",
        "(-0.280000, 1.446885, -0.061773)",
        "(-0.280000, 1.451054, -0.064326)",
        "(-0.280000, 1.454946, -0.067257)",
        "(-0.280000, 1.458521, -0.070509)",
        "(-0.280000, 1.461669, -0.073908)",
        "(-0.280000, 1.464504, -0.077504)",
        "(-0.280000, 1.467046, -0.081243)",
        "(-0.280000, 1.469303, -0.085055)",
        "(-0.280000, 1.471249, -0.088929)",
        "(-0.280000, 1.472821, -0.092777)",
        "(-0.280000, 1.474044, -0.096675)",
        "(-0.280000, 1.474902, -0.100612)",
        "(-0.280000, 1.475386, -0.104579)",
        "(-0.280000, 1.475489, -0.108536)",
        "(-0.280000, 1.475198, -0.112357)",
        "(-0.280000, 1.474549, -0.116120)",
        "(-0.280000, 1.473555, -0.119811)",
        "(-0.280000, 1.472231, -0.123422)",
        "(-0.280000, 1.470603, -0.126912)",
        "(-0.280000, 1.468708, -0.130137)",
        "(-0.280000, 1.466566, -0.133231)",
        "(-0.280000, 1.464214, -0.136162)",
        "(-0.280000, 1.461678, -0.138932)",
        "(-0.280000, 1.458987, -0.141528)",
        "(-0.280000, 1.456231, -0.143817)",
        "(-0.280000, 1.453389, -0.145954)",
        "(-0.280000, 1.450489, -0.147951)",
        "(-0.280000, 1.447547, -0.149821)",
        "(-0.280000, 1.444576, -0.151579)",
        "(-0.280000, 1.441690, -0.153120)",
        "(-0.280000, 1.438807, -0.154595)",
        "(-0.280000, 1.435915, -0.156032)",
        "(-0.280000, 1.433019, -0.157439)",
        "(-0.280000, 1.430089, -0.158841)",
        "(-0.280000, 1.427246, -0.160155)",
        "(-0.280000, 1.424319, -0.161505)",
        "(-0.280000, 1.421268, -0.162887)",
        "(-0.280000, 1.418046, -0.164290)",
        "(-0.280000, 1.414821, -0.165630)",
        "(-0.280000, 1.411323, -0.166967)",
        "(-0.280000, 1.407514, -0.168244)",
        "(-0.280000, 1.403355, -0.169395)",
        "(-0.280000, 1.398826, -0.170342)",
        "(-0.280000, 1.393960, -0.170999)",
        "(-0.280000, 1.388995, -0.171348)",
        "(-0.280000, 1.383741, -0.171294)",
        "(-0.280000, 1.378255, -0.170766)",
        "(-0.280000, 1.372580, -0.169693)",
        "(-0.280000, 1.366801, -0.168032)",
        "(-0.280000, 1.361145, -0.165875)",
        "(-0.280000, 1.355523, -0.163090)",
        "(-0.280000, 1.350048, -0.159683)",
        "(-0.280000, 1.344801, -0.155668)",
        "(-0.280000, 1.339859, -0.151064)",
        "(-0.280000, 1.335362, -0.146073)",
        "(-0.280000, 1.331289, -0.140606)",
        "(-0.280000, 1.327683, -0.134705)",
        "(-0.280000, 1.324585, -0.128452)",
        "(-0.280000, 1.321977, -0.121895)",
        "(-0.280000, 1.320995, -0.115320)",
        "(-0.280000, 1.321775, -0.108923)",
        "(-0.280000, 1.323029, -0.102712)",
        "(-0.280000, 1.324733, -0.096695)",
        "(-0.280000, 1.326849, -0.090925)",
        "(-0.280000, 1.329291, -0.085532)",
        "(-0.280000, 1.332078, -0.080391)",
        "(-0.280000, 1.335205, -0.075491)",
        "(-0.280000, 1.338658, -0.070840)",
        "(-0.280000, 1.342426, -0.066450)",
        "(-0.280000, 1.346355, -0.062466)",
        "(-0.280000, 1.350561, -0.058749)",
        "(-0.280000, 1.355026, -0.055317)",
        "(-0.280000, 1.359739, -0.052185)",
        "(-0.280000, 1.364712, -0.049357)",
        "(-0.280000, 1.369705, -0.046954)",
        "(-0.280000, 1.374942, -0.044861)",
        "(-0.280000, 1.380407, -0.043104)",
        "(-0.280000, 1.386105, -0.041709)",
        "(-0.280000, 1.391744, -0.040743)",
        "(-0.280000, 1.397582, -0.040164)",
        "(-0.280000, 1.403583, -0.040004)",
        "(-0.280000, 1.409695, -0.040293)",
        "(-0.280000, 1.415832, -0.041048)",
        "(-0.280000, 1.421692, -0.042214)",
        "(-0.280000, 1.427495, -0.043817)",
        "(-0.280000, 1.433174, -0.045845)",
        "(-0.280000, 1.438663, -0.048272)",
        "(-0.280000, 1.443929, -0.051076)",
        "(-0.280000, 1.448941, -0.054231)",
        "(-0.280000, 1.453534, -0.057597)",
        "(-0.280000, 1.457855, -0.061251)",
        "(-0.280000, 1.461884, -0.065161)",
        "(-0.280000, 1.465606, -0.069302)",
        "(-0.280000, 1.468991, -0.073621)",
        "(-0.280000, 1.471958, -0.077965)",
        "(-0.280000, 1.474619, -0.082451)",
        "(-0.280000, 1.476962, -0.087040)",
        "(-0.280000, 1.478997, -0.091724)",
        "(-0.280000, 1.480729, -0.096509)",
        "(-0.280000, 1.482112, -0.101199)",
        "(-0.280000, 1.483216, -0.105981)",
        "(-0.280000, 1.484034, -0.110829)",
        "(-0.280000, 1.484563, -0.115763)",
        "(-0.280000, 1.484794, -0.120792)",
        "(-0.280000, 1.483471, -0.125626)",
        "(-0.280000, 1.480770, -0.130279)",
        "(-0.280000, 1.477839, -0.134715)",
        "(-0.280000, 1.474659, -0.138904)",
        "(-0.280000, 1.471295, -0.142631)",
        "(-0.280000, 1.467726, -0.146099)",
        "(-0.280000, 1.463994, -0.149265)",
        "(-0.280000, 1.460137, -0.152109)",
        "(-0.280000, 1.456192, -0.154624)",
        "(-0.280000, 1.452299, -0.156678)",
        "(-0.280000, 1.448401, -0.158447)",
        "(-0.280000, 1.444539, -0.159943)",
        "(-0.280000, 1.440735, -0.161195)",
        "(-0.280000, 1.436998, -0.162235)",
        "(-0.280000, 1.433351, -0.163092)",
        "(-0.280000, 1.429905, -0.163728)",
        "(-0.280000, 1.426515, -0.164282)",
        "(-0.280000, 1.423173, -0.164776)",
        "(-0.280000, 1.419848, -0.165232)",
        "(-0.280000, 1.416499, -0.165663)",
        "(-0.280000, 1.413282, -0.166027)",
        "(-0.280000, 1.409960, -0.166390)",
        "(-0.280000, 1.406508, -0.166727)",
        "(-0.280000, 1.402899, -0.167009)",
        "(-0.280000, 1.399103, -0.167194)",
        "(-0.280000, 1.395309, -0.167268)",
        "(-0.280000, 1.391306, -0.167177)",
        "(-0.280000, 1.387086, -0.166861)",
        "(-0.280000, 1.382663, -0.166255)",
        "(-0.280000, 1.378051, -0.165290)",
        "(-0.280000, 1.373421, -0.163995)",
        "(-0.280000, 1.368666, -0.162225)",
        "(-0.280000, 1.363839, -0.159909)",
        "(-0.280000, 1.359042, -0.157022)",
        "(-0.280000, 1.354386, -0.153548)",
        "(-0.280000, 1.350043, -0.149642)",
        "(-0.280000, 1.346014, -0.145190)",
        "(-0.280000, 1.342389, -0.140225)",
        "(-0.280000, 1.339252, -0.134798)",
        "(-0.280000, 1.336706, -0.129165)",
        "(-0.280000, 1.334759, -0.123241)",
        "(-0.280000, 1.333453, -0.117116)",
        "(-0.280000, 1.332814, -0.110922)",
        "(-0.280000, 1.332840, -0.104746)",
        "(-0.280000, 1.333473, -0.098807)",
        "(-0.280000, 1.334705, -0.093065)",
        "(-0.280000, 1.336495, -0.087575)",
        "(-0.280000, 1.338795, -0.082398)",
        "(-0.280000, 1.341548, -0.077572)",
        "(-0.280000, 1.344617, -0.073216)",
        "(-0.280000, 1.347994, -0.069245)",
        "(-0.280000, 1.351602, -0.065664)",
        "(-0.280000, 1.355389, -0.062436)",
        "(-0.280000, 1.359289, -0.059524)",
        "(-0.280000, 1.363263, -0.056873)",
        "(-0.280000, 1.367184, -0.054487)",
        "(-0.280000, 1.371163, -0.052246)",
        "(-0.280000, 1.375225, -0.050112)",
        "(-0.280000, 1.379414, -0.048056)",
        "(-0.280000, 1.383738, -0.046081)",
        "(-0.280000, 1.388055, -0.044223)",
        "(-0.280000, 1.392576, -0.042445)",
        "(-0.280000, 1.397336, -0.040774)",
        "(-0.280000, 1.402355, -0.040001)",
        "(-0.280000, 1.407488, -0.040136)",
        "(-0.280000, 1.412449, -0.040574)",
        "(-0.280000, 1.417482, -0.041331)",
        "(-0.280000, 1.422537, -0.042419)",
        "(-0.280000, 1.427592, -0.043848)",
        "(-0.280000, 1.432409, -0.045544)",
        "(-0.280000, 1.437161, -0.047560)",
        "(-0.280000, 1.441810, -0.049888)",
        "(-0.280000, 1.446323, -0.052520)",
        "(-0.280000, 1.450639, -0.055418)",
        "(-0.280000, 1.454754, -0.058578)",
        "(-0.280000, 1.458503, -0.061844)",
        "(-0.280000, 1.462015, -0.065297)",
        "(-0.280000, 1.465278, -0.068913)",
        "(-0.280000, 1.468277, -0.072659)",
        "(-0.280000, 1.471012, -0.076514)",
        "(-0.280000, 1.473423, -0.080354)",
        "(-0.280000, 1.475581, -0.084249)",
        "(-0.280000, 1.477498, -0.088198)",
        "(-0.280000, 1.479178, -0.092184)",
        "(-0.280000, 1.480625, -0.096193)",
        "(-0.280000, 1.481819, -0.100113)",
        "(-0.280000, 1.482808, -0.104053)",
        "(-0.280000, 1.483595, -0.108010)",
        "(-0.280000, 1.484185, -0.111982)",
        "(-0.280000, 1.484568, -0.115816)",
        "(-0.280000, 1.484769, -0.119645)",
        "(-0.280000, 1.484791, -0.123488)",
        "(-0.280000, 1.484634, -0.127319)",
        "(-0.280000, 1.484297, -0.131147)",
        "(-0.280000, 1.483800, -0.134838)",
        "(-0.280000, 1.483136, -0.138503)",
        "(-0.280000, 1.482304, -0.142143)",
        "(-0.280000, 1.481299, -0.145766)",
        "(-0.280000, 1.480124, -0.149357)",
        "(-0.280000, 1.478825, -0.152788)",
        "(-0.280000, 1.476159, -0.155642)",
        "(-0.280000, 1.472511, -0.157915)",
        "(-0.280000, 1.468770, -0.159989)",
        "(-0.280000, 1.464953, -0.161848)",
        "(-0.280000, 1.461115, -0.163347)",
        "(-0.280000, 1.457127, -0.164634)",
        "(-0.280000, 1.452985, -0.165682)",
        "(-0.280000, 1.448688, -0.166463)",
        "(-0.280000, 1.444252, -0.166944)",
        "(-0.280000, 1.439898, -0.166955)",
        "(-0.280000, 1.435503, -0.166635)",
        "(-0.280000, 1.431160, -0.165961)",
        "(-0.280000, 1.426923, -0.164937)",
        "(-0.280000, 1.422835, -0.163589)",
        "(-0.280000, 1.419091, -0.161897)",
        "(-0.280000, 1.415551, -0.159991)",
        "(-0.280000, 1.412214, -0.157917)",
        "(-0.280000, 1.409065, -0.155731)",
        "(-0.280000, 1.406062, -0.153467)",
        "(-0.280000, 1.403418, -0.151135)",
        "(-0.280000, 1.400884, -0.148796)",
        "(-0.280000, 1.398492, -0.146454)",
        "(-0.280000, 1.396313, -0.144129)",
        "(-0.280000, 1.394382, -0.141873)",
        "(-0.280000, 1.392725, -0.139751)",
        "(-0.280000, 1.391207, -0.137760)",
        "(-0.280000, 1.389759, -0.135889)",
        "(-0.280000, 1.388315, -0.134109)",
        "(-0.280000, 1.386823, -0.132375)",
        "(-0.280000, 1.385251, -0.130639)",
        "(-0.280000, 1.383562, -0.128805)",
        "(-0.280000, 1.381765, -0.126789)",
        "(-0.280000, 1.379889, -0.124518)",
        "(-0.280000, 1.377983, -0.121928)",
        "(-0.280000, 1.376117, -0.119014)",
        "(-0.280000, 1.374358, -0.115715)",
        "(-0.280000, 1.372793, -0.112042)",
        "(-0.280000, 1.371497, -0.108010)",
        "(-0.280000, 1.370539, -0.103655)",
        "(-0.280000, 1.369955, -0.099085)",
        "(-0.280000, 1.369806, -0.094319)",
        "(-0.280000, 1.370121, -0.089430)",
        "(-0.280000, 1.370910, -0.084509)",
        "(-0.280000, 1.372174, -0.079626)",
        "(-0.280000, 1.373854, -0.074875)",
        "(-0.280000, 1.375950, -0.070305)",
        "(-0.280000, 1.378433, -0.065960)",
        "(-0.280000, 1.381259, -0.061880)",
        "(-0.280000, 1.384362, -0.058107)",
        "(-0.280000, 1.387664, -0.054651)",
        "(-0.280000, 1.391160, -0.051501)",
        "(-0.280000, 1.394814, -0.048636)",
        "(-0.280000, 1.398624, -0.046016)",
        "(-0.280000, 1.402570, -0.043621)",
        "(-0.280000, 1.406564, -0.041479)",
        "(-0.280000, 1.410633, -0.040378)",
        "(-0.280000, 1.414581, -0.040856)",
        "(-0.280000, 1.418511, -0.041526)",
        "(-0.280000, 1.422456, -0.042399)",
        "(-0.280000, 1.426240, -0.043431)",
        "(-0.280000, 1.430056, -0.044673)",
        "(-0.280000, 1.433883, -0.046132)",
        "(-0.280000, 1.437723, -0.047822)",
        "(-0.280000, 1.441543, -0.049745)",
        "(-0.280000, 1.445141, -0.051793)",
        "(-0.280000, 1.448692, -0.054062)",
        "(-0.280000, 1.452150, -0.056531)",
        "(-0.280000, 1.455483, -0.059182)",
        "(-0.280000, 1.458674, -0.062003)",
        "(-0.280000, 1.461606, -0.064873)",
        "(-0.280000, 1.464378, -0.067873)",
        "(-0.280000, 1.466987, -0.070993)",
        "(-0.280000, 1.469432, -0.074230)",
        "(-0.280000, 1.471705, -0.077570)",
        "(-0.280000, 1.473733, -0.080902)",
        "(-0.280000, 1.473898, -0.085190)",
        "(-0.280000, 1.473766, -0.089414)",
        "(-0.280000, 1.473375, -0.093567)",
        "(-0.280000, 1.472769, -0.097639)",
        "(-0.280000, 1.471981, -0.101632)",
        "(-0.280000, 1.471004, -0.105393)",
        "(-0.280000, 1.469922, -0.109044)",
        "(-0.280000, 1.468767, -0.112602)",
        "(-0.280000, 1.467565, -0.116088)",
        "(-0.280000, 1.466344, -0.119486)",
        "(-0.280000, 1.465124, -0.122668)",
        "(-0.280000, 1.463945, -0.125781)",
        "(-0.280000, 1.462821, -0.128847)",
        "(-0.280000, 1.461770, -0.131870)",
        "(-0.280000, 1.460830, -0.134745)",
        "(-0.280000, 1.459997, -0.137617)",
        "(-0.280000, 1.459272, -0.140512)",
        "(-0.280000, 1.458659, -0.143437)",
        "(-0.280000, 1.458143, -0.146434)",
        "(-0.280000, 1.457745, -0.149456)",
        "(-0.280000, 1.457407, -0.152604)",
        "(-0.280000, 1.457087, -0.155919)",
        "(-0.280000, 1.456735, -0.159427)",
        "(-0.280000, 1.456282, -0.163151)",
        "(-0.280000, 1.455646, -0.167117)",
        "(-0.280000, 1.454871, -0.171178)",
        "(-0.280000, 1.453759, -0.175461)",
        "(-0.280000, 1.452206, -0.179942)",
        "(-0.280000, 1.450112, -0.184556)",
        "(-0.280000, 1.447643, -0.189054)",
        "(-0.280000, 1.444208, -0.192846)",
        "(-0.280000, 1.439783, -0.195257)",
        "(-0.280000, 1.435200, -0.197400)",
        "(-0.280000, 1.430452, -0.199271)",
        "(-0.280000, 1.425746, -0.200800)",
        "(-0.280000, 1.420867, -0.202062)",
        "(-0.280000, 1.415857, -0.203033)",
        "(-0.280000, 1.410695, -0.203701)",
        "(-0.280000, 1.405375, -0.204043)",
        "(-0.280000, 1.400189, -0.204045)",
        "(-0.280000, 1.394968, -0.203714)",
        "(-0.280000, 1.389580, -0.203019)",
        "(-0.280000, 1.384188, -0.201955)",
        "(-0.280000, 1.378835, -0.200519)",
        "(-0.280000, 1.373746, -0.198783)",
        "(-0.280000, 1.368756, -0.196706)",
        "(-0.280000, 1.363881, -0.194287)",
        "(-0.280000, 1.359108, -0.191507)",
        "(-0.280000, 1.354459, -0.188358)",
        "(-0.280000, 1.350133, -0.184969)",
        "(-0.280000, 1.347267, -0.179825)",
        "(-0.280000, 1.344800, -0.174451)",
        "(-0.280000, 1.342706, -0.168845)",
        "(-0.280000, 1.340972, -0.163014)",
        "(-0.280000, 1.339773, -0.157260)",
        "(-0.280000, 1.338912, -0.151324)",
        "(-0.280000, 1.338422, -0.145280)",
        "(-0.280000, 1.338329, -0.139195)",
        "(-0.280000, 1.338643, -0.133165)",
        "(-0.280000, 1.339362, -0.127495)",
        "(-0.280000, 1.340396, -0.121956)",
        "(-0.280000, 1.341706, -0.116599)",
        "(-0.280000, 1.343255, -0.111438)",
        "(-0.280000, 1.345010, -0.106446)",
        "(-0.280000, 1.346886, -0.101762)",
        "(-0.280000, 1.348917, -0.097157)",
        "(-0.280000, 1.351119, -0.092587)",
        "(-0.280000, 1.353522, -0.088018)",
        "(-0.280000, 1.356171, -0.083425)",
        "(-0.280000, 1.358968, -0.078953)",
        "(-0.280000, 1.362083, -0.074446)",
        "(-0.280000, 1.365570, -0.069931)",
        "(-0.280000, 1.369458, -0.065459)",
        "(-0.280000, 1.373774, -0.061100)",
        "(-0.280000, 1.378356, -0.056982)",
        "(-0.280000, 1.383374, -0.053095)",
        "(-0.280000, 1.388821, -0.049517)",
        "(-0.280000, 1.394661, -0.046336)",
        "(-0.280000, 1.400823, -0.043636)",
        "(-0.280000, 1.407256, -0.041449)",
        "(-0.280000, 1.413614, -0.040721)",
        "(-0.280000, 1.419691, -0.041766)",
        "(-0.280000, 1.425532, -0.043223)",
        "(-0.280000, 1.431112, -0.045054)",
        "(-0.280000, 1.436281, -0.047160)",
        "(-0.280000, 1.441188, -0.049556)",
        "(-0.280000, 1.445802, -0.052196)",
        "(-0.280000, 1.450122, -0.055051)",
        "(-0.280000, 1.454168, -0.058102)",
        "(-0.280000, 1.457923, -0.061312)",
        "(-0.280000, 1.461312, -0.064572)",
        "(-0.280000, 1.464429, -0.067931)",
        "(-0.280000, 1.467270, -0.071351)",
        "(-0.280000, 1.469852, -0.074822)",
        "(-0.280000, 1.472199, -0.078346)",
        "(-0.280000, 1.474263, -0.081811)",
        "(-0.280000, 1.476125, -0.085316)",
        "(-0.280000, 1.477793, -0.088856)",
        "(-0.280000, 1.479280, -0.092447)",
        "(-0.280000, 1.480558, -0.095989)",
        "(-0.280000, 1.481679, -0.099614)",
        "(-0.280000, 1.482648, -0.103359)",
        "(-0.280000, 1.483458, -0.107242)",
        "(-0.280000, 1.484093, -0.111262)",
        "(-0.280000, 1.484521, -0.115234)",
        "(-0.280000, 1.484760, -0.119359)",
        "(-0.280000, 1.484789, -0.123620)",
        "(-0.280000, 1.484587, -0.128004)",
        "(-0.280000, 1.484135, -0.132498)",
        "(-0.280000, 1.483458, -0.136844)",
        "(-0.280000, 1.482521, -0.141262)",
        "(-0.280000, 1.481321, -0.145693)",
        "(-0.280000, 1.479857, -0.150101)",
        "(-0.280000, 1.478135, -0.154444)",
        "(-0.280000, 1.476250, -0.158518)",
        "(-0.280000, 1.474153, -0.162468)",
        "(-0.280000, 1.471856, -0.166280)",
        "(-0.280000, 1.468917, -0.169559)",
        "(-0.280000, 1.465388, -0.172220)",
        "(-0.280000, 1.461991, -0.174617)",
        "(-0.280000, 1.458678, -0.176865)",
        "(-0.280000, 1.455427, -0.179013)",
        "(-0.280000, 1.452205, -0.181100)",
        "(-0.280000, 1.449001, -0.183133)",
        "(-0.280000, 1.445881, -0.185052)",
        "(-0.280000, 1.442709, -0.186938)",
        "(-0.280000, 1.439447, -0.188771)",
        "(-0.280000, 1.436062, -0.190513)",
        "(-0.280000, 1.432531, -0.192111)",
        "(-0.280000, 1.428995, -0.193449)",
        "(-0.280000, 1.425261, -0.194559)",
        "(-0.280000, 1.421312, -0.195395)",
        "(-0.280000, 1.417113, -0.195918)",
        "(-0.280000, 1.412637, -0.196082)",
        "(-0.280000, 1.408196, -0.195813)",
        "(-0.280000, 1.403509, -0.195119)",
        "(-0.280000, 1.398625, -0.193955)",
        "(-0.280000, 1.393607, -0.192277)",
        "(-0.280000, 1.388549, -0.190057)",
        "(-0.280000, 1.383866, -0.187381)",
        "(-0.280000, 1.379346, -0.184221)",
        "(-0.280000, 1.375090, -0.180613)",
        "(-0.280000, 1.371186, -0.176621)",
        "(-0.280000, 1.367703, -0.172315)",
        "(-0.280000, 1.364830, -0.167892)",
        "(-0.280000, 1.362375, -0.163298)",
        "(-0.280000, 1.360319, -0.158565)",
        "(-0.280000, 1.358664, -0.153737)",
        "(-0.280000, 1.357416, -0.148898)",
        "(-0.280000, 1.356634, -0.144248)",
        "(-0.280000, 1.356161, -0.139639)",
        "(-0.280000, 1.355965, -0.135043)",
        "(-0.280000, 1.356037, -0.130486)",
        "(-0.280000, 1.356359, -0.125949)",
        "(-0.280000, 1.356927, -0.121625)",
        "(-0.280000, 1.357715, -0.117259)",
        "(-0.280000, 1.358739, -0.112876)",
        "(-0.280000, 1.360018, -0.108486)",
        "(-0.280000, 1.361567, -0.104112)",
        "(-0.280000, 1.363317, -0.099919)",
        "(-0.280000, 1.365344, -0.095748)",
        "(-0.280000, 1.367649, -0.091641)",
        "(-0.280000, 1.370244, -0.087615)",
        "(-0.280000, 1.373142, -0.083688)",
        "(-0.280000, 1.376344, -0.079895)",
        "(-0.280000, 1.379767, -0.076306)",
        "(-0.280000, 1.383508, -0.072882)",
        "(-0.280000, 1.387564, -0.069663)",
        "(-0.280000, 1.391933, -0.066687)",
        "(-0.280000, 1.396495, -0.064000)",
        "(-0.280000, 1.401350, -0.061617)",
        "(-0.280000, 1.406495, -0.059577)",
        "(-0.280000, 1.411891, -0.057916)",
        "(-0.280000, 1.417487, -0.056673)",
        "(-0.280000, 1.423117, -0.055826)",
        "(-0.280000, 1.428845, -0.055411)",
        "(-0.280000, 1.434637, -0.055432)",
        "(-0.280000, 1.440451, -0.055887)",
        "(-0.280000, 1.446218, -0.056752)",
        "(-0.280000, 1.451823, -0.057945)",
        "(-0.280000, 1.456727, -0.060247)",
        "(-0.280000, 1.460505, -0.063761)",
        "(-0.280000, 1.463956, -0.067396)",
        "(-0.280000, 1.467087, -0.071119)",
        "(-0.280000, 1.469850, -0.074819)",
        "(-0.280000, 1.472342, -0.078573)",
        "(-0.280000, 1.474557, -0.082339)",
        "(-0.280000, 1.476512, -0.086101)",
        "(-0.280000, 1.478224, -0.089848)",
        "(-0.280000, 1.479674, -0.093488)",
        "(-0.280000, 1.480922, -0.097105)",
        "(-0.280000, 1.481980, -0.100704)",
        "(-0.280000, 1.482859, -0.104285)",
        "(-0.280000, 1.483578, -0.107911)",
        "(-0.280000, 1.484120, -0.111474)",
        "(-0.280000, 1.484511, -0.115113)",
        "(-0.280000, 1.484742, -0.118857)",
        "(-0.280000, 1.484801, -0.122708)",
        "(-0.280000, 1.484676, -0.126632)",
        "(-0.280000, 1.484372, -0.130453)",
        "(-0.280000, 1.483878, -0.134338)",
        "(-0.280000, 1.483186, -0.138258)",
        "(-0.280000, 1.482293, -0.142184)",
        "(-0.280000, 1.481212, -0.146053)",
        "(-0.280000, 1.479989, -0.149735)",
        "(-0.280000, 1.478584, -0.153379)",
        "(-0.280000, 1.477006, -0.156953)",
        "(-0.280000, 1.475252, -0.160463)",
        "(-0.280000, 1.473322, -0.163901)",
        "(-0.280000, 1.471306, -0.167128)",
        "(-0.280000, 1.469126, -0.170279)",
        "(-0.280000, 1.466801, -0.173325)",
        "(-0.280000, 1.464324, -0.176274)",
        "(-0.280000, 1.461700, -0.179115)",
        "(-0.280000, 1.459038, -0.181742)",
        "(-0.280000, 1.456245, -0.184256)",
        "(-0.280000, 1.453319, -0.186656)",
        "(-0.280000, 1.449942, -0.188438)",
        "(-0.280000, 1.446163, -0.189542)",
        "(-0.280000, 1.442547, -0.190521)",
        "(-0.280000, 1.438990, -0.191467)",
        "(-0.280000, 1.435476, -0.192392)",
        "(-0.280000, 1.431976, -0.193309)",
        "(-0.280000, 1.428490, -0.194210)",
        "(-0.280000, 1.425115, -0.195048)",
        "(-0.280000, 1.421722, -0.195851)",
        "(-0.280000, 1.418311, -0.196586)",
        "(-0.280000, 1.414908, -0.197206)",
        "(-0.280000, 1.411539, -0.197665)",
        "(-0.280000, 1.408286, -0.197914)",
        "(-0.280000, 1.405060, -0.197934)",
        "(-0.280000, 1.401869, -0.197699)",
        "(-0.280000, 1.398675, -0.197188)",
        "(-0.280000, 1.395431, -0.196377)",
        "(-0.280000, 1.392314, -0.195272)",
        "(-0.280000, 1.389084, -0.193832)",
        "(-0.280000, 1.385672, -0.192017)",
        "(-0.280000, 1.382034, -0.189770)",
        "(-0.280000, 1.378193, -0.187037)",
        "(-0.280000, 1.374590, -0.183949)",
        "(-0.280000, 1.370900, -0.180346)",
        "(-0.280000, 1.367314, -0.176261)",
        "(-0.280000, 1.364059, -0.171821)",
        "(-0.280000, 1.361257, -0.167139)",
        "(-0.280000, 1.359079, -0.162451)",
        "(-0.280000, 1.357346, -0.157687)",
        "(-0.280000, 1.356046, -0.152911)",
        "(-0.280000, 1.355164, -0.148188)",
        "(-0.280000, 1.354641, -0.143533)",
        "(-0.280000, 1.354492, -0.139098)",
        "(-0.280000, 1.354579, -0.134677)",
        "(-0.280000, 1.354895, -0.130270)",
        "(-0.280000, 1.355437, -0.125888)",
        "(-0.280000, 1.356198, -0.121519)",
        "(-0.280000, 1.357165, -0.117361)",
        "(-0.280000, 1.358339, -0.113172)",
        "(-0.280000, 1.359733, -0.108982)",
        "(-0.280000, 1.361363, -0.104811)",
        "(-0.280000, 1.363240, -0.100676)",
        "(-0.280000, 1.365286, -0.096727)",
        "(-0.280000, 1.367573, -0.092832)",
        "(-0.280000, 1.370105, -0.089017)",
        "(-0.280000, 1.372904, -0.085284)",
        "(-0.280000, 1.375997, -0.081644)",
        "(-0.280000, 1.379299, -0.078182)",
        "(-0.280000, 1.382922, -0.074852)",
        "(-0.280000, 1.386891, -0.071687)",
        "(-0.280000, 1.391210, -0.068741)",
        "(-0.280000, 1.395898, -0.066057)",
        "(-0.280000, 1.400795, -0.063696)",
        "(-0.280000, 1.405999, -0.061687)",
        "(-0.280000, 1.411492, -0.060077)",
        "(-0.280000, 1.417241, -0.058909)",
        "(-0.280000, 1.423191, -0.058225)",
        "(-0.280000, 1.429165, -0.057997)",
        "(-0.280000, 1.435246, -0.058286)",
        "(-0.280000, 1.441392, -0.059109)",
        "(-0.280000, 1.447545, -0.060467)",
        "(-0.280000, 1.453620, -0.062349)",
        "(-0.280000, 1.459425, -0.064648)",
        "(-0.280000, 1.464451, -0.067956)",
        "(-0.280000, 1.468104, -0.072430)",
        "(-0.280000, 1.471362, -0.077042)",
        "(-0.280000, 1.474226, -0.081746)",
        "(-0.280000, 1.476649, -0.086383)",
        "(-0.280000, 1.478726, -0.091053)",
        "(-0.280000, 1.480470, -0.095729)",
        "(-0.280000, 1.481900, -0.100406)",
        "(-0.280000, 1.483029, -0.105068)",
        "(-0.280000, 1.483850, -0.109569)",
        "(-0.280000, 1.484413, -0.114045)",
        "(-0.280000, 1.484727, -0.118489)",
        "(-0.280000, 1.484800, -0.122898)",
        "(-0.280000, 1.484638, -0.127267)",
        "(-0.280000, 1.484261, -0.131464)",
        "(-0.280000, 1.483673, -0.135620)",
        "(-0.280000, 1.482869, -0.139757)",
        "(-0.280000, 1.481853, -0.143847)",
        "(-0.280000, 1.480635, -0.147863)",
        "(-0.280000, 1.479259, -0.151669)",
        "(-0.280000, 1.475962, -0.154602)",
        "(-0.280000, 1.472514, -0.157267)",
        "(-0.280000, 1.468942, -0.159689)",
        "(-0.280000, 1.465294, -0.161869)",
        "(-0.280000, 1.461682, -0.163711)",
        "(-0.280000, 1.458043, -0.165381)",
        "(-0.280000, 1.454420, -0.166886)",
        "(-0.280000, 1.450829, -0.168253)",
        "(-0.280000, 1.447298, -0.169492)",
        "(-0.280000, 1.443947, -0.170550)",
        "(-0.280000, 1.440700, -0.171541)",
        "(-0.280000, 1.437589, -0.172485)",
        "(-0.280000, 1.434615, -0.173412)",
        "(-0.280000, 1.431783, -0.174352)",
        "(-0.280000, 1.429109, -0.175326)",
        "(-0.280000, 1.426615, -0.176352)",
        "(-0.280000, 1.424226, -0.177485)",
        "(-0.280000, 1.421911, -0.178748)",
        "(-0.280000, 1.419614, -0.180163)",
        "(-0.280000, 1.417360, -0.181721)",
        "(-0.280000, 1.415003, -0.183446)",
        "(-0.280000, 1.412454, -0.185327)",
        "(-0.280000, 1.409601, -0.187342)",
        "(-0.280000, 1.406330, -0.189434)",
        "(-0.280000, 1.402816, -0.191530)",
        "(-0.280000, 1.398626, -0.193545)",
        "(-0.280000, 1.393618, -0.195327)",
        "(-0.280000, 1.387742, -0.196685)",
        "(-0.280000, 1.381034, -0.197403)",
        "(-0.280000, 1.374096, -0.197500)",
        "(-0.280000, 1.366899, -0.195832)",
        "(-0.280000, 1.360173, -0.192165)",
        "(-0.280000, 1.353669, -0.187776)",
        "(-0.280000, 1.347478, -0.182662)",
        "(-0.280000, 1.341977, -0.177145)",
        "(-0.280000, 1.337014, -0.171116)",
        "(-0.280000, 1.332723, -0.164769)",
        "(-0.280000, 1.329128, -0.158223)",
        "(-0.280000, 1.326186, -0.151491)",
        "(-0.280000, 1.323882, -0.144601)",
        "(-0.280000, 1.322250, -0.137816)",
        "(-0.280000, 1.321208, -0.130983)",
        "(-0.280000, 1.320746, -0.124131)",
        "(-0.280000, 1.320859, -0.117255)",
        "(-0.280000, 1.321520, -0.110606)",
        "(-0.280000, 1.322725, -0.104013)",
        "(-0.280000, 1.324463, -0.097541)",
        "(-0.280000, 1.326717, -0.091251)",
        "(-0.280000, 1.329450, -0.085213)",
        "(-0.280000, 1.332547, -0.079606)",
        "(-0.280000, 1.336028, -0.074318)",
        "(-0.280000, 1.339866, -0.069363)",
        "(-0.280000, 1.344038, -0.064750)",
        "(-0.280000, 1.348513, -0.060495)",
        "(-0.280000, 1.353133, -0.056713)",
        "(-0.280000, 1.358015, -0.053277)",
        "(-0.280000, 1.363152, -0.050195)",
        "(-0.280000, 1.368541, -0.047478)",
        "(-0.280000, 1.374211, -0.045128)",
        "(-0.280000, 1.379898, -0.043250)",
        "(-0.280000, 1.385861, -0.041760)",
        "(-0.280000, 1.392085, -0.040698)",
        "(-0.280000, 1.398530, -0.040109)",
        "(-0.280000, 1.405120, -0.040034)",
        "(-0.280000, 1.411503, -0.040467)",
        "(-0.280000, 1.417879, -0.041405)",
        "(-0.280000, 1.424169, -0.042842)",
        "(-0.280000, 1.430094, -0.045314)",
        "(-0.280000, 1.435442, -0.048750)",
        "(-0.280000, 1.440276, -0.052294)",
        "(-0.280000, 1.444766, -0.055953)",
        "(-0.280000, 1.448938, -0.059697)",
        "(-0.280000, 1.452819, -0.063505)",
        "(-0.280000, 1.456419, -0.067353)",
        "(-0.280000, 1.459678, -0.071150)",
        "(-0.280000, 1.462701, -0.074984)",
        "(-0.280000, 1.465487, -0.078868)",
        "(-0.280000, 1.468010, -0.082802)",
        "(-0.280000, 1.470239, -0.086772)",
        "(-0.280000, 1.472138, -0.090673)",
        "(-0.280000, 1.473787, -0.094610)",
        "(-0.280000, 1.475189, -0.098561)",
        "(-0.280000, 1.476352, -0.102507)",
        "(-0.280000, 1.477289, -0.106460)",
        "(-0.280000, 1.477985, -0.110270)",
        "(-0.280000, 1.478484, -0.114093)",
        "(-0.280000, 1.478788, -0.117911)",
        "(-0.280000, 1.478900, -0.121731)",
        "(-0.280000, 1.478820, -0.125550)",
        "(-0.280000, 1.478563, -0.129208)",
        "(-0.280000, 1.478129, -0.132857)",
        "(-0.280000, 1.477514, -0.136505)",
        "(-0.280000, 1.476721, -0.140128)",
        "(-0.280000, 1.475750, -0.143717)",
        "(-0.280000, 1.474637, -0.147163)",
        "(-0.280000, 1.473332, -0.150625)",
        "(-0.280000, 1.471802, -0.154145)",
        "(-0.280000, 1.470029, -0.157712)",
        "(-0.280000, 1.468004, -0.161292)",
        "(-0.280000, 1.465824, -0.164707)",
        "(-0.280000, 1.463381, -0.168112)",
        "(-0.280000, 1.460671, -0.171475)",
        "(-0.280000, 1.457686, -0.174772)",
        "(-0.280000, 1.454456, -0.177943)",
        "(-0.280000, 1.451143, -0.180833)",
        "(-0.280000, 1.447649, -0.183543)",
        "(-0.280000, 1.444017, -0.186036)",
        "(-0.280000, 1.440284, -0.188293)",
        "(-0.280000, 1.436468, -0.190314)",
        "(-0.280000, 1.432725, -0.192038)",
        "(-0.280000, 1.428960, -0.193532)",
        "(-0.280000, 1.425194, -0.194802)",
        "(-0.280000, 1.421434, -0.195856)",
        "(-0.280000, 1.417668, -0.196708)",
        "(-0.280000, 1.414007, -0.197346)",
        "(-0.280000, 1.410329, -0.197804)",
        "(-0.280000, 1.406617, -0.198084)",
        "(-0.280000, 1.402877, -0.198181)",
        "(-0.280000, 1.399059, -0.198091)",
        "(-0.280000, 1.395329, -0.197818)",
        "(-0.280000, 1.391514, -0.197346)",
        "(-0.280000, 1.387618, -0.196660)",
        "(-0.280000, 1.383630, -0.195739)",
        "(-0.280000, 1.379590, -0.194570)",
        "(-0.280000, 1.375702, -0.193211)",
        "(-0.280000, 1.371767, -0.191587)",
        "(-0.280000, 1.367790, -0.189675)",
        "(-0.280000, 1.363761, -0.187435)",
        "(-0.280000, 1.359718, -0.184847)",
        "(-0.280000, 1.355907, -0.182058)",
        "(-0.280000, 1.352142, -0.178918)",
        "(-0.280000, 1.348501, -0.175456)",
        "(-0.280000, 1.345024, -0.171676)",
        "(-0.280000, 1.341706, -0.167533)",
        "(-0.280000, 1.338740, -0.163255)",
        "(-0.280000, 1.336000, -0.158649)",
        "(-0.280000, 1.333561, -0.153798)",
        "(-0.280000, 1.331444, -0.148705)",
        "(-0.280000, 1.329657, -0.143324)",
        "(-0.280000, 1.328303, -0.137950)",
        "(-0.280000, 1.327318, -0.132312)",
        "(-0.280000, 1.326750, -0.126446)",
        "(-0.280000, 1.326640, -0.120431)",
        "(-0.280000, 1.327023, -0.114245)",
        "(-0.280000, 1.327884, -0.108240)",
        "(-0.280000, 1.329273, -0.102129)",
        "(-0.280000, 1.331227, -0.095967)",
        "(-0.280000, 1.333769, -0.089837)",
        "(-0.280000, 1.336897, -0.083846)",
        "(-0.280000, 1.340439, -0.078305)",
        "(-0.280000, 1.344490, -0.073036)",
        "(-0.280000, 1.349023, -0.068105)",
        "(-0.280000, 1.354004, -0.063563)",
        "(-0.280000, 1.359361, -0.059485)",
        "(-0.280000, 1.364847, -0.056015)",
        "(-0.280000, 1.370609, -0.053026)",
        "(-0.280000, 1.376597, -0.050540)",
        "(-0.280000, 1.382750, -0.048581)",
        "(-0.280000, 1.389012, -0.047155)",
        "(-0.280000, 1.395115, -0.046289)",
        "(-0.280000, 1.401233, -0.045919)",
        "(-0.280000, 1.407310, -0.046040)",
        "(-0.280000, 1.413290, -0.046635)",
        "(-0.280000, 1.419119, -0.047681)",
        "(-0.280000, 1.424602, -0.049103)",
        "(-0.280000, 1.429907, -0.050907)",
        "(-0.280000, 1.435010, -0.053070)",
        "(-0.280000, 1.439875, -0.055562)",
        "(-0.280000, 1.444506, -0.058367)",
        "(-0.280000, 1.448760, -0.061369)",
        "(-0.280000, 1.452780, -0.064638)",
        "(-0.280000, 1.456531, -0.068136)",
        "(-0.280000, 1.460004, -0.071839)",
        "(-0.280000, 1.463165, -0.075690)",
        "(-0.280000, 1.465956, -0.079574)",
        "(-0.280000, 1.468464, -0.083567)",
        "(-0.280000, 1.470692, -0.087654)",
        "(-0.280000, 1.472645, -0.091820)",
        "(-0.280000, 1.474315, -0.096044)",
        "(-0.280000, 1.475631, -0.100199)",
        "(-0.280000, 1.476617, -0.104431)",
        "(-0.280000, 1.477242, -0.108726)",
        "(-0.280000, 1.477480, -0.113060)",
        "(-0.280000, 1.477313, -0.117420)",
        "(-0.280000, 1.476731, -0.121590)",
        "(-0.280000, 1.475748, -0.125745)",
        "(-0.280000, 1.474369, -0.129844)",
        "(-0.280000, 1.472600, -0.133843)",
        "(-0.280000, 1.470455, -0.137713)",
        "(-0.280000, 1.468016, -0.141224)",
        "(-0.280000, 1.465278, -0.144540)",
        "(-0.280000, 1.462283, -0.147605)",
        "(-0.280000, 1.459090, -0.150379)",
        "(-0.280000, 1.455742, -0.152856)",
        "(-0.280000, 1.452356, -0.154927)",
        "(-0.280000, 1.448922, -0.156717)",
        "(-0.280000, 1.445479, -0.158242)",
        "(-0.280000, 1.442068, -0.159514)",
        "(-0.280000, 1.438741, -0.160551)",
        "(-0.280000, 1.435577, -0.161336)",
        "(-0.280000, 1.432559, -0.161959)",
        "(-0.280000, 1.429701, -0.162455)",
        "(-0.280000, 1.427017, -0.162860)",
        "(-0.280000, 1.424511, -0.163218)",
        "(-0.280000, 1.422203, -0.163552)",
        "(-0.280000, 1.420030, -0.163922)",
        "(-0.280000, 1.417969, -0.164360)",
        "(-0.280000, 1.415984, -0.164890)",
        "(-0.280000, 1.414096, -0.165517)",
        "(-0.280000, 1.412216, -0.166268)",
        "(-0.280000, 1.410297, -0.167150)",
        "(-0.280000, 1.408332, -0.168153)",
        "(-0.280000, 1.406284, -0.169268)",
        "(-0.280000, 1.404135, -0.170483)",
        "(-0.280000, 1.401963, -0.171778)",
        "(-0.280000, 1.399663, -0.173140)",
        "(-0.280000, 1.397194, -0.174545)",
        "(-0.280000, 1.394554, -0.175961)",
        "(-0.280000, 1.391712, -0.177354)",
        "(-0.280000, 1.388758, -0.178718)",
        "(-0.280000, 1.385575, -0.179989)",
        "(-0.280000, 1.382114, -0.181115)",
        "(-0.280000, 1.378404, -0.182062)",
        "(-0.280000, 1.374412, -0.182758)",
        "(-0.280000, 1.370293, -0.183237)",
        "(-0.280000, 1.365858, -0.183348)",
        "(-0.280000, 1.361100, -0.183012)",
        "(-0.280000, 1.356055, -0.182173)",
        "(-0.280000, 1.350789, -0.180769)",
        "(-0.280000, 1.345392, -0.178731)",
        "(-0.280000, 1.340735, -0.175742)",
        "(-0.280000, 1.337205, -0.171371)",
        "(-0.280000, 1.333876, -0.166604)",
        "(-0.280000, 1.330831, -0.161500)",
        "(-0.280000, 1.328248, -0.156375)",
        "(-0.280000, 1.326037, -0.151099)",
        "(-0.280000, 1.324234, -0.145798)",
        "(-0.280000, 1.322825, -0.140513)",
        "(-0.280000, 1.321784, -0.135221)",
        "(-0.280000, 1.321115, -0.130094)",
        "(-0.280000, 1.320772, -0.124982)",
        "(-0.280000, 1.320746, -0.119925)",
        "(-0.280000, 1.321025, -0.114958)",
        "(-0.280000, 1.321597, -0.110073)",
        "(-0.280000, 1.322425, -0.105396)",
        "(-0.280000, 1.323531, -0.100748)",
        "(-0.280000, 1.324929, -0.096100)",
        "(-0.280000, 1.326654, -0.091406)",
        "(-0.280000, 1.328747, -0.086648)",
        "(-0.280000, 1.331112, -0.082094)",
        "(-0.280000, 1.335493, -0.078530)",
        "(-0.280000, 1.340208, -0.075210)",
        "(-0.280000, 1.345230, -0.072170)",
        "(-0.280000, 1.350489, -0.069468)",
        "(-0.280000, 1.355726, -0.067311)",
        "(-0.280000, 1.361116, -0.065475)",
        "(-0.280000, 1.366598, -0.063976)",
        "(-0.280000, 1.372121, -0.062823)",
        "(-0.280000, 1.377646, -0.062008)",
        "(-0.280000, 1.382910, -0.061585)",
        "(-0.280000, 1.388137, -0.061416)",
        "(-0.280000, 1.393299, -0.061480)",
        "(-0.280000, 1.398391, -0.061757)",
        "(-0.280000, 1.403401, -0.062225)",
        "(-0.280000, 1.408152, -0.062845)",
        "(-0.280000, 1.412851, -0.063590)",
        "(-0.280000, 1.417583, -0.064467)",
        "(-0.280000, 1.422318, -0.065476)",
        "(-0.280000, 1.427081, -0.066630)",
        "(-0.280000, 1.431751, -0.067874)",
        "(-0.280000, 1.436515, -0.069308)",
        "(-0.280000, 1.441359, -0.070963)",
        "(-0.280000, 1.446275, -0.072876)",
        "(-0.280000, 1.451223, -0.075077)",
        "(-0.280000, 1.456082, -0.077485)",
        "(-0.280000, 1.460935, -0.080264)",
        "(-0.280000, 1.465733, -0.083456)",
        "(-0.280000, 1.470412, -0.087106)",
        "(-0.280000, 1.474897, -0.091235)",
        "(-0.280000, 1.479110, -0.095639)",
        "(-0.280000, 1.482017, -0.100841)",
        "(-0.280000, 1.483347, -0.106647)",
        "(-0.280000, 1.484262, -0.112627)",
        "(-0.280000, 1.484738, -0.118760)",
        "(-0.280000, 1.484761, -0.124706)",
        "(-0.280000, 1.484344, -0.130722)",
        "(-0.280000, 1.483477, -0.136738)",
        "(-0.280000, 1.482159, -0.142709)",
        "(-0.280000, 1.480393, -0.148582)",
        "(-0.280000, 1.478288, -0.154084)",
        "(-0.280000, 1.475790, -0.159430)",
        "(-0.280000, 1.472934, -0.164549)",
        "(-0.280000, 1.469768, -0.169383)",
        "(-0.280000, 1.466317, -0.173925)",
        "(-0.280000, 1.462731, -0.178030)",
        "(-0.280000, 1.458942, -0.181832)",
        "(-0.280000, 1.454977, -0.185324)",
        "(-0.280000, 1.450873, -0.188498)",
        "(-0.280000, 1.446670, -0.191346)",
        "(-0.280000, 1.442505, -0.193816)",
        "(-0.280000, 1.438301, -0.195988)",
        "(-0.280000, 1.434066, -0.197878)",
        "(-0.280000, 1.429829, -0.199491)",
        "(-0.280000, 1.425626, -0.200835)",
        "(-0.280000, 1.421566, -0.201901)",
        "(-0.280000, 1.417550, -0.202741)",
        "(-0.280000, 1.413616, -0.203364)",
        "(-0.280000, 1.409779, -0.203784)",
        "(-0.280000, 1.406030, -0.204020)",
        "(-0.280000, 1.402451, -0.204084)",
        "(-0.280000, 1.398930, -0.203996)",
        "(-0.280000, 1.395472, -0.203761)",
        "(-0.280000, 1.392045, -0.203382)",
        "(-0.280000, 1.388601, -0.202854)",
        "(-0.280000, 1.385292, -0.202203)",
        "(-0.280000, 1.381940, -0.201399)",
        "(-0.280000, 1.378527, -0.200424)",
        "(-0.280000, 1.375071, -0.199271)",
        "(-0.280000, 1.371548, -0.197915)",
        "(-0.280000, 1.368152, -0.196427)",
        "(-0.280000, 1.364701, -0.194722)",
        "(-0.280000, 1.361172, -0.192762)",
        "(-0.280000, 1.357573, -0.190519)",
        "(-0.280000, 1.353921, -0.187963)",
        "(-0.280000, 1.350442, -0.185238)",
        "(-0.280000, 1.347755, -0.181213)",
        "(-0.280000, 1.345964, -0.176147)",
        "(-0.280000, 1.344418, -0.170963)",
        "(-0.280000, 1.343204, -0.165704)",
        "(-0.280000, 1.342456, -0.160564)",
        "(-0.280000, 1.342000, -0.155314)",
        "(-0.280000, 1.341821, -0.149913)",
        "(-0.280000, 1.341934, -0.144313)",
        "(-0.280000, 1.342390, -0.138523)",
        "(-0.280000, 1.343311, -0.132962)",
        "(-0.280000, 1.344624, -0.127355)",
        "(-0.280000, 1.346354, -0.121804)",
        "(-0.280000, 1.348513, -0.116391)",
        "(-0.280000, 1.351090, -0.111202)",
        "(-0.280000, 1.353972, -0.106541)",
        "(-0.280000, 1.357156, -0.102179)",
        "(-0.280000, 1.360599, -0.098154)",
        "(-0.280000, 1.364233, -0.094504)",
        "(-0.280000, 1.368023, -0.091212)",
        "(-0.280000, 1.371822, -0.088365)",
        "(-0.280000, 1.375699, -0.085808)",
        "(-0.280000, 1.379638, -0.083522)",
        "(-0.280000, 1.383638, -0.081483)",
        "(-0.280000, 1.387700, -0.079674)",
        "(-0.280000, 1.391717, -0.078110)",
        "(-0.280000, 1.395814, -0.076737)",
        "(-0.280000, 1.400007, -0.075559)",
        "(-0.280000, 1.404306, -0.074587)",
        "(-0.280000, 1.408699, -0.073840)",
        "(-0.280000, 1.413081, -0.073314)",
        "(-0.280000, 1.417564, -0.073035)",
        "(-0.280000, 1.422108, -0.073024)",
        "(-0.280000, 1.426691, -0.073296)",
        "(-0.280000, 1.431287, -0.073864)",
        "(-0.280000, 1.435783, -0.074689)",
        "(-0.280000, 1.440262, -0.075840)",
        "(-0.280000, 1.444664, -0.077319)",
        "(-0.280000, 1.448945, -0.079118)",
        "(-0.280000, 1.453071, -0.081236)",
        "(-0.280000, 1.456930, -0.083574)",
        "(-0.280000, 1.460556, -0.086188)",
        "(-0.280000, 1.463920, -0.089064)",
        "(-0.280000, 1.466974, -0.092156)",
        "(-0.280000, 1.469704, -0.095455)",
        "(-0.280000, 1.472062, -0.098843)",
        "(-0.280000, 1.474068, -0.102373)",
        "(-0.280000, 1.475715, -0.106012)",
        "(-0.280000, 1.477004, -0.109737)",
        "(-0.280000, 1.477940, -0.113511)",
        "(-0.280000, 1.478534, -0.117200)",
        "(-0.280000, 1.478826, -0.120894)",
        "(-0.280000, 1.478850, -0.124576)",
        "(-0.280000, 1.478645, -0.128271)",
        "(-0.280000, 1.478259, -0.131969)",
        "(-0.280000, 1.477760, -0.135551)",
        "(-0.280000, 1.477162, -0.139194)",
        "(-0.280000, 1.476478, -0.142920)",
        "(-0.280000, 1.475708, -0.146765)",
        "(-0.280000, 1.474839, -0.150749)",
        "(-0.280000, 1.473947, -0.154672)",
        "(-0.280000, 1.472930, -0.158766)",
        "(-0.280000, 1.471753, -0.163027)",
        "(-0.280000, 1.470378, -0.167452)",
        "(-0.280000, 1.468163, -0.171577)",
        "(-0.280000, 1.465328, -0.175112)",
        "(-0.280000, 1.462238, -0.178554)",
        "(-0.280000, 1.458905, -0.181866)",
        "(-0.280000, 1.455358, -0.185007)",
        "(-0.280000, 1.451613, -0.187955)",
        "(-0.280000, 1.447838, -0.190592)",
        "(-0.280000, 1.443920, -0.193014)",
        "(-0.280000, 1.439889, -0.195204)",
        "(-0.280000, 1.435752, -0.197160)",
        "(-0.280000, 1.431546, -0.198870)",
        "(-0.280000, 1.427414, -0.200294)",
        "(-0.280000, 1.423257, -0.201484)",
        "(-0.280000, 1.419090, -0.202444)",
        "(-0.280000, 1.414907, -0.203181)",
        "(-0.280000, 1.410737, -0.203696)",
        "(-0.280000, 1.406697, -0.203991)",
        "(-0.280000, 1.402648, -0.204085)",
        "(-0.280000, 1.398589, -0.203979)",
        "(-0.280000, 1.394522, -0.203670)",
        "(-0.280000, 1.390439, -0.203154)",
        "(-0.280000, 1.386515, -0.202460)",
        "(-0.280000, 1.382567, -0.201561)",
        "(-0.280000, 1.378668, -0.200467)",
        "(-0.280000, 1.374729, -0.199147)",
        "(-0.280000, 1.370786, -0.197597)",
        "(-0.280000, 1.367020, -0.195891)",
        "(-0.280000, 1.363173, -0.193901)",
        "(-0.280000, 1.359189, -0.191558)",
        "(-0.280000, 1.355051, -0.188786)",
        "(-0.280000, 1.350754, -0.185495)",
        "(-0.280000, 1.346663, -0.181909)",
        "(-0.280000, 1.342480, -0.177694)",
        "(-0.280000, 1.338255, -0.172737)",
        "(-0.280000, 1.334076, -0.166912)",
        "(-0.280000, 1.330169, -0.160269)",
        "(-0.280000, 1.326935, -0.153369)",
        "(-0.280000, 1.325517, -0.145480)",
        "(-0.280000, 1.325813, -0.137232)",
        "(-0.280000, 1.326963, -0.129236)",
        "(-0.280000, 1.328915, -0.121650)",
        "(-0.280000, 1.331575, -0.114753)",
        "(-0.280000, 1.334851, -0.108363)",
        "(-0.280000, 1.338657, -0.102520)",
        "(-0.280000, 1.342913, -0.097260)",
        "(-0.280000, 1.347542, -0.092596)",
        "(-0.280000, 1.352354, -0.088686)",
        "(-0.280000, 1.357348, -0.085358)",
        "(-0.280000, 1.362443, -0.082593)",
        "(-0.280000, 1.367567, -0.080375)",
        "(-0.280000, 1.372684, -0.078651)",
        "(-0.280000, 1.377598, -0.077460)",
        "(-0.280000, 1.382412, -0.076651)",
        "(-0.280000, 1.387107, -0.076181)",
        "(-0.280000, 1.391669, -0.076002)",
        "(-0.280000, 1.396116, -0.076074)",
        "(-0.280000, 1.400318, -0.076375)",
        "(-0.280000, 1.404439, -0.076848)",
        "(-0.280000, 1.408488, -0.077481)",
        "(-0.280000, 1.412486, -0.078268)",
        "(-0.280000, 1.416439, -0.079207)",
        "(-0.280000, 1.420257, -0.080258)",
        "(-0.280000, 1.424067, -0.081460)",
        "(-0.280000, 1.427872, -0.082828)",
        "(-0.280000, 1.431666, -0.084373)",
        "(-0.280000, 1.435428, -0.086103)",
        "(-0.280000, 1.439088, -0.087963)",
        "(-0.280000, 1.442727, -0.090048)",
        "(-0.280000, 1.446314, -0.092372)",
        "(-0.280000, 1.449832, -0.094965)",
        "(-0.280000, 1.453260, -0.097860)",
        "(-0.280000, 1.456496, -0.100937)",
        "(-0.280000, 1.459580, -0.104360)",
        "(-0.280000, 1.462448, -0.108129)",
        "(-0.280000, 1.465046, -0.112240)",
        "(-0.280000, 1.467318, -0.116681)",
        "(-0.280000, 1.469195, -0.121214)",
        "(-0.280000, 1.470659, -0.126011)",
        "(-0.280000, 1.471661, -0.131036)",
        "(-0.280000, 1.472156, -0.136214)",
        "(-0.280000, 1.472117, -0.141486)",
        "(-0.280000, 1.471593, -0.146598)",
        "(-0.280000, 1.470533, -0.151681)",
        "(-0.280000, 1.468946, -0.156665)",
        "(-0.280000, 1.466849, -0.161491)",
        "(-0.280000, 1.464291, -0.166074)",
        "(-0.280000, 1.461430, -0.170239)",
        "(-0.280000, 1.458223, -0.174111)",
        "(-0.280000, 1.454725, -0.177681)",
        "(-0.280000, 1.451001, -0.180950)",
        "(-0.280000, 1.447123, -0.183923)",
        "(-0.280000, 1.443240, -0.186530)",
        "(-0.280000, 1.439245, -0.188872)",
        "(-0.280000, 1.435184, -0.190933)",
        "(-0.280000, 1.431081, -0.192719)",
        "(-0.280000, 1.426963, -0.194233)",
        "(-0.280000, 1.422984, -0.195447)",
        "(-0.280000, 1.419032, -0.196423)",
        "(-0.280000, 1.415135, -0.197169)",
        "(-0.280000, 1.411283, -0.197703)",
        "(-0.280000, 1.407480, -0.198035)",
        "(-0.280000, 1.403839, -0.198174)",
        "(-0.280000, 1.400258, -0.198140)",
        "(-0.280000, 1.396735, -0.197943)",
        "(-0.280000, 1.393294, -0.197590)",
        "(-0.280000, 1.389915, -0.197090)",
        "(-0.280000, 1.386684, -0.196465)",
        "(-0.280000, 1.383507, -0.195706)",
        "(-0.280000, 1.380382, -0.194818)",
        "(-0.280000, 1.377249, -0.193780)",
        "(-0.280000, 1.374261, -0.192646)",
        "(-0.280000, 1.371421, -0.191432)",
        "(-0.280000, 1.368623, -0.190099)",
        "(-0.280000, 1.365859, -0.188641)",
        "(-0.280000, 1.363128, -0.187053)",
        "(-0.280000, 1.360435, -0.185333)",
        "(-0.280000, 1.357881, -0.183548)",
        "(-0.280000, 1.355328, -0.181601)",
        "(-0.280000, 1.352799, -0.179495)",
        "(-0.280000, 1.350267, -0.177192)",
        "(-0.280000, 1.347686, -0.174614)",
        "(-0.280000, 1.345236, -0.171921)",
        "(-0.280000, 1.342745, -0.168895)",
        "(-0.280000, 1.340277, -0.165549)",
        "(-0.280000, 1.337876, -0.161880)",
        "(-0.280000, 1.335595, -0.157901)",
        "(-0.280000, 1.333606, -0.153896)",
        "(-0.280000, 1.331795, -0.149625)",
        "(-0.280000, 1.330178, -0.145036)",
        "(-0.280000, 1.328794, -0.140097)",
        "(-0.280000, 1.327693, -0.134765)",
        "(-0.280000, 1.326977, -0.129377)",
        "(-0.280000, 1.326637, -0.123539)",
        "(-0.280000, 1.326772, -0.117273)",
        "(-0.280000, 1.327479, -0.110658)",
        "(-0.280000, 1.328837, -0.103813)",
        "(-0.280000, 1.330788, -0.097206)",
        "(-0.280000, 1.333414, -0.090609)",
        "(-0.280000, 1.336710, -0.084171)",
        "(-0.280000, 1.340651, -0.078004)",
        "(-0.280000, 1.345042, -0.072401)",
        "(-0.280000, 1.349990, -0.067250)",
        "(-0.280000, 1.355435, -0.062670)",
        "(-0.280000, 1.361303, -0.058750)",
        "(-0.280000, 1.367532, -0.055541)",
        "(-0.280000, 1.374057, -0.053084)",
        "(-0.280000, 1.380561, -0.051482)",
        "(-0.280000, 1.387180, -0.050642)",
        "(-0.280000, 1.393815, -0.050569)",
        "(-0.280000, 1.400405, -0.051253)",
        "(-0.280000, 1.406850, -0.052679)",
        "(-0.280000, 1.412818, -0.054774)",
        "(-0.280000, 1.418480, -0.057487)",
        "(-0.280000, 1.423800, -0.060776)",
        "(-0.280000, 1.428669, -0.064557)",
        "(-0.280000, 1.433005, -0.068735)",
        "(-0.280000, 1.436629, -0.073114)",
        "(-0.280000, 1.439692, -0.077666)",
        "(-0.280000, 1.442211, -0.082306)",
        "(-0.280000, 1.444218, -0.086963)",
        "(-0.280000, 1.445753, -0.091560)",
        "(-0.280000, 1.446807, -0.095948)",
        "(-0.280000, 1.447521, -0.100184)",
        "(-0.280000, 1.447951, -0.104243)",
        "(-0.280000, 1.448157, -0.108126)",
        "(-0.280000, 1.448201, -0.111859)",
        "(-0.280000, 1.448108, -0.115357)",
        "(-0.280000, 1.447944, -0.118781)",
        "(-0.280000, 1.447728, -0.122166)",
        "(-0.280000, 1.447464, -0.125568)",
        "(-0.280000, 1.447141, -0.129039)",
        "(-0.280000, 1.446773, -0.132449)",
        "(-0.280000, 1.446308, -0.136013)",
        "(-0.280000, 1.445712, -0.139719)",
        "(-0.280000, 1.444945, -0.143565)",
        "(-0.280000, 1.443965, -0.147550)",
        "(-0.280000, 1.442838, -0.151506)",
        "(-0.280000, 1.441451, -0.155564)",
        "(-0.280000, 1.439788, -0.159680)",
        "(-0.280000, 1.437853, -0.163793)",
        "(-0.280000, 1.435651, -0.167866)",
        "(-0.280000, 1.433267, -0.171818)",
        "(-0.280000, 1.430634, -0.175674)",
        "(-0.280000, 1.427765, -0.179407)",
        "(-0.280000, 1.424662, -0.183001)",
        "(-0.280000, 1.421348, -0.186421)",
        "(-0.280000, 1.417910, -0.189641)",
        "(-0.280000, 1.414289, -0.192663)",
        "(-0.280000, 1.410475, -0.195483)",
        "(-0.280000, 1.406465, -0.198091)",
        "(-0.280000, 1.402304, -0.200480)",
        "(-0.280000, 1.398095, -0.202693)",
        "(-0.280000, 1.393842, -0.203599)",
        "(-0.280000, 1.389741, -0.203045)",
        "(-0.280000, 1.385718, -0.202295)",
        "(-0.280000, 1.381795, -0.201361)",
        "(-0.280000, 1.378092, -0.200288)",
        "(-0.280000, 1.374481, -0.199057)",
        "(-0.280000, 1.370912, -0.197651)",
        "(-0.280000, 1.367413, -0.196080)",
        "(-0.280000, 1.363985, -0.194343)",
        "(-0.280000, 1.360770, -0.192524)",
        "(-0.280000, 1.357617, -0.190548)",
        "(-0.280000, 1.354489, -0.188381)",
        "(-0.280000, 1.351405, -0.186023)",
        "(-0.280000, 1.348387, -0.183478)",
        "(-0.280000, 1.345563, -0.180858)",
        "(-0.280000, 1.342793, -0.178031)",
        "(-0.280000, 1.340071, -0.174966)",
        "(-0.280000, 1.337444, -0.171687)",
        "(-0.280000, 1.335067, -0.168393)",
        "(-0.280000, 1.332807, -0.164907)",
        "(-0.280000, 1.330690, -0.161243)",
        "(-0.280000, 1.328728, -0.157398)",
        "(-0.280000, 1.326939, -0.153377)",
        "(-0.280000, 1.325345, -0.149203)",
        "(-0.280000, 1.324011, -0.145048)",
        "(-0.280000, 1.322862, -0.140673)",
        "(-0.280000, 1.321929, -0.136081)",
        "(-0.280000, 1.321237, -0.131245)",
        "(-0.280000, 1.320820, -0.126113)",
        "(-0.280000, 1.320725, -0.121031)",
        "(-0.280000, 1.320966, -0.115688)",
        "(-0.280000, 1.321587, -0.110137)",
        "(-0.280000, 1.322642, -0.104382)",
        "(-0.280000, 1.324189, -0.098436)",
        "(-0.280000, 1.326142, -0.092710)",
        "(-0.280000, 1.328633, -0.086886)",
        "(-0.280000, 1.331689, -0.081059)",
        "(-0.280000, 1.335310, -0.075338)",
        "(-0.280000, 1.339476, -0.069833)",
        "(-0.280000, 1.343956, -0.064834)",
        "(-0.280000, 1.348902, -0.060155)",
        "(-0.280000, 1.354280, -0.055857)",
        "(-0.280000, 1.360048, -0.051996)",
        "(-0.280000, 1.366156, -0.048619)",
        "(-0.280000, 1.372334, -0.045851)",
        "(-0.280000, 1.379169, -0.044775)",
        "(-0.280000, 1.386279, -0.045351)",
        "(-0.280000, 1.393191, -0.046508)",
        "(-0.280000, 1.399851, -0.048252)",
        "(-0.280000, 1.405955, -0.050555)",
        "(-0.280000, 1.411732, -0.053351)",
        "(-0.280000, 1.417094, -0.056582)",
        "(-0.280000, 1.421981, -0.060183)",
        "(-0.280000, 1.426382, -0.064091)",
        "(-0.280000, 1.430127, -0.068147)",
        "(-0.280000, 1.433412, -0.072356)",
        "(-0.280000, 1.436236, -0.076641)",
        "(-0.280000, 1.438625, -0.080949)",
        "(-0.280000, 1.440635, -0.085258)",
        "(-0.280000, 1.442204, -0.089407)",
        "(-0.280000, 1.443493, -0.093488)",
        "(-0.280000, 1.444541, -0.097490)",
        "(-0.280000, 1.445384, -0.101400)",
        "(-0.280000, 1.446058, -0.105229)",
        "(-0.280000, 1.446555, -0.108867)",
        "(-0.280000, 1.446964, -0.112477)",
        "(-0.280000, 1.447294, -0.116097)",
        "(-0.280000, 1.447545, -0.119753)",
        "(-0.280000, 1.447706, -0.123464)",
        "(-0.280000, 1.447779, -0.127095)",
        "(-0.280000, 1.447747, -0.130827)",
        "(-0.280000, 1.447582, -0.134671)",
        "(-0.280000, 1.447249, -0.138635)",
        "(-0.280000, 1.446711, -0.142711)",
        "(-0.280000, 1.446008, -0.146756)",
        "(-0.280000, 1.445044, -0.150906)",
        "(-0.280000, 1.443790, -0.155116)",
        "(-0.280000, 1.442217, -0.159354)",
        "(-0.280000, 1.440314, -0.163572)",
        "(-0.280000, 1.438181, -0.167631)",
        "(-0.280000, 1.435713, -0.171592)",
        "(-0.280000, 1.432924, -0.175393)",
        "(-0.280000, 1.429838, -0.178984)",
        "(-0.280000, 1.426478, -0.182323)",
        "(-0.280000, 1.422982, -0.185330)",
        "(-0.280000, 1.419277, -0.188020)",
        "(-0.280000, 1.415411, -0.190365)",
        "(-0.280000, 1.411422, -0.192338)",
        "(-0.280000, 1.407356, -0.193925)",
        "(-0.280000, 1.403346, -0.195121)",
        "(-0.280000, 1.399343, -0.195933)",
        "(-0.280000, 1.395391, -0.196372)",
        "(-0.280000, 1.391512, -0.196453)",
        "(-0.280000, 1.387748, -0.196199)",
        "(-0.280000, 1.384197, -0.195665)",
        "(-0.280000, 1.380797, -0.194875)",
        "(-0.280000, 1.377544, -0.193875)",
        "(-0.280000, 1.374478, -0.192733)",
        "(-0.280000, 1.371483, -0.191460)",
        "(-0.280000, 1.368671, -0.190123)",
        "(-0.280000, 1.365941, -0.188686)",
        "(-0.280000, 1.363278, -0.187144)",
        "(-0.280000, 1.360635, -0.185466)",
        "(-0.280000, 1.358007, -0.183640)",
        "(-0.280000, 1.355527, -0.181759)",
        "(-0.280000, 1.353020, -0.179687)",
        "(-0.280000, 1.350455, -0.177370)",
        "(-0.280000, 1.347808, -0.174742)",
        "(-0.280000, 1.345080, -0.171742)",
        "(-0.280000, 1.342510, -0.168593)",
        "(-0.280000, 1.339847, -0.164925)",
        "(-0.280000, 1.337102, -0.160590)",
        "(-0.280000, 1.334411, -0.155589)",
        "(-0.280000, 1.331925, -0.149958)",
        "(-0.280000, 1.329914, -0.144187)",
        "(-0.280000, 1.328302, -0.137945)",
        "(-0.280000, 1.327203, -0.131422)",
        "(-0.280000, 1.326673, -0.124821)",
        "(-0.280000, 1.326715, -0.118294)",
        "(-0.280000, 1.327278, -0.112076)",
        "(-0.280000, 1.328326, -0.106028)",
        "(-0.280000, 1.329820, -0.100210)",
        "(-0.280000, 1.331729, -0.094628)",
        "(-0.280000, 1.334028, -0.089289)",
        "(-0.280000, 1.336613, -0.084340)",
        "(-0.280000, 1.339538, -0.079617)",
        "(-0.280000, 1.342784, -0.075140)",
        "(-0.280000, 1.346353, -0.070904)",
        "(-0.280000, 1.350245, -0.066914)",
        "(-0.280000, 1.354289, -0.063326)",
        "(-0.280000, 1.358635, -0.059994)",
        "(-0.280000, 1.363286, -0.056936)",
        "(-0.280000, 1.368242, -0.054178)",
        "(-0.280000, 1.373519, -0.051743)",
        "(-0.280000, 1.378850, -0.049756)",
        "(-0.280000, 1.384435, -0.048142)",
        "(-0.280000, 1.390221, -0.046943)",
        "(-0.280000, 1.396128, -0.046193)",
        "(-0.280000, 1.402111, -0.045906)",
        "(-0.280000, 1.407948, -0.046080)",
        "(-0.280000, 1.413798, -0.046708)",
        "(-0.280000, 1.419635, -0.047797)",
        "(-0.280000, 1.425401, -0.049347)",
        "(-0.280000, 1.431038, -0.051349)",
        "(-0.280000, 1.436333, -0.053704)",
        "(-0.280000, 1.441427, -0.056452)",
        "(-0.280000, 1.446275, -0.059563)",
        "(-0.280000, 1.450846, -0.063009)",
        "(-0.280000, 1.455089, -0.066734)",
        "(-0.280000, 1.458889, -0.070594)",
        "(-0.280000, 1.462381, -0.074686)",
        "(-0.280000, 1.465547, -0.078972)",
        "(-0.280000, 1.468379, -0.083423)",
        "(-0.280000, 1.470876, -0.088018)",
        "(-0.280000, 1.472962, -0.092564)",
        "(-0.280000, 1.474743, -0.097226)",
        "(-0.280000, 1.476210, -0.101980)",
        "(-0.280000, 1.477363, -0.106819)",
        "(-0.280000, 1.478199, -0.111731)",
        "(-0.280000, 1.478699, -0.116503)",
        "(-0.280000, 1.478897, -0.121341)",
        "(-0.280000, 1.478784, -0.126251)",
        "(-0.280000, 1.478347, -0.131207)",
        "(-0.280000, 1.477572, -0.136201)",
        "(-0.280000, 1.476504, -0.140995)",
        "(-0.280000, 1.475098, -0.145804)",
        "(-0.280000, 1.473339, -0.150608)",
        "(-0.280000, 1.471204, -0.155402)",
        "(-0.280000, 1.468694, -0.160122)",
        "(-0.280000, 1.465939, -0.164536)",
        "(-0.280000, 1.462845, -0.168809)",
        "(-0.280000, 1.459427, -0.172897)",
        "(-0.280000, 1.455694, -0.176772)",
        "(-0.280000, 1.451703, -0.180368)",
        "(-0.280000, 1.447639, -0.183550)",
        "(-0.280000, 1.443386, -0.186438)",
        "(-0.280000, 1.439016, -0.188996)",
        "(-0.280000, 1.434559, -0.191224)",
        "(-0.280000, 1.430048, -0.193124)",
        "(-0.280000, 1.425653, -0.194659)",
        "(-0.280000, 1.421258, -0.195901)",
        "(-0.280000, 1.416901, -0.196857)",
        "(-0.280000, 1.412591, -0.197544)",
        "(-0.280000, 1.408338, -0.197977)",
        "(-0.280000, 1.404271, -0.198167)",
        "(-0.280000, 1.400270, -0.198141)",
        "(-0.280000, 1.396330, -0.197909)",
        "(-0.280000, 1.392477, -0.197484)",
        "(-0.280000, 1.388702, -0.196872)",
        "(-0.280000, 1.385102, -0.196105)",
        "(-0.280000, 1.381594, -0.195180)",
        "(-0.280000, 1.378158, -0.194097)",
        "(-0.280000, 1.374796, -0.192860)",
        "(-0.280000, 1.371494, -0.191465)",
        "(-0.280000, 1.368358, -0.189965)",
        "(-0.280000, 1.365246, -0.188297)",
        "(-0.280000, 1.362132, -0.186435)",
        "(-0.280000, 1.358989, -0.184341)",
        "(-0.280000, 1.355758, -0.181952)",
        "(-0.280000, 1.352613, -0.179421)",
        "(-0.280000, 1.349212, -0.176466)",
        "(-0.280000, 1.345498, -0.172944)",
        "(-0.280000, 1.341426, -0.168628)",
        "(-0.280000, 1.337035, -0.163264)",
        "(-0.280000, 1.332913, -0.157443)",
        "(-0.280000, 1.328888, -0.150588)",
        "(-0.280000, 1.325286, -0.142951)",
        "(-0.280000, 1.322310, -0.134754)",
        "(-0.280000, 1.320822, -0.126157)",
        "(-0.280000, 1.320829, -0.117791)",
        "(-0.280000, 1.321665, -0.109621)",
        "(-0.280000, 1.323261, -0.101779)",
        "(-0.280000, 1.325526, -0.094371)",
        "(-0.280000, 1.328383, -0.087418)",
        "(-0.280000, 1.331697, -0.081046)",
        "(-0.280000, 1.335446, -0.075143)",
        "(-0.280000, 1.339599, -0.069684)",
        "(-0.280000, 1.344139, -0.064646)",
        "(-0.280000, 1.349038, -0.060037)",
        "(-0.280000, 1.354158, -0.055947)",
        "(-0.280000, 1.359662, -0.052233)",
        "(-0.280000, 1.365585, -0.048906)",
        "(-0.280000, 1.371921, -0.046017)",
        "(-0.280000, 1.378673, -0.043616)",
        "(-0.280000, 1.385524, -0.041831)",
        "(-0.280000, 1.392702, -0.040619)",
        "(-0.280000, 1.400084, -0.040044)",
        "(-0.280000, 1.407555, -0.040140)",
        "(-0.280000, 1.415004, -0.040919)",
        "(-0.280000, 1.422130, -0.042319)",
        "(-0.280000, 1.429085, -0.044338)",
        "(-0.280000, 1.435766, -0.046931)",
        "(-0.280000, 1.442120, -0.050057)",
        "(-0.280000, 1.448124, -0.053681)",
        "(-0.280000, 1.453595, -0.057646)",
        "(-0.280000, 1.458687, -0.062014)",
        "(-0.280000, 1.463378, -0.066755)",
        "(-0.280000, 1.467646, -0.071833)",
        "(-0.280000, 1.471484, -0.077230)",
        "(-0.280000, 1.474779, -0.082742)",
        "(-0.280000, 1.477656, -0.088548)",
        "(-0.280000, 1.480104, -0.094672)",
        "(-0.280000, 1.482089, -0.101110)",
        "(-0.280000, 1.483564, -0.107832)",
        "(-0.280000, 1.484457, -0.114500)",
        "(-0.280000, 1.483482, -0.121403)",
        "(-0.280000, 1.480955, -0.128169)",
        "(-0.280000, 1.477855, -0.134619)",
        "(-0.280000, 1.474230, -0.140635)",
        "(-0.280000, 1.470223, -0.145910)",
        "(-0.280000, 1.465853, -0.150651)",
        "(-0.280000, 1.461227, -0.154788)",
        "(-0.280000, 1.456442, -0.158297)",
        "(-0.280000, 1.451587, -0.161189)",
        "(-0.280000, 1.446847, -0.163396)",
        "(-0.280000, 1.442186, -0.165100)",
        "(-0.280000, 1.437669, -0.166352)",
        "(-0.280000, 1.433317, -0.167222)",
        "(-0.280000, 1.429143, -0.167776)",
        "(-0.280000, 1.425272, -0.168021)",
        "(-0.280000, 1.421599, -0.168082)",
        "(-0.280000, 1.418117, -0.168005)",
        "(-0.280000, 1.414828, -0.167838)",
        "(-0.280000, 1.411705, -0.167620)",
        "(-0.280000, 1.408814, -0.167373)",
        "(-0.280000, 1.406042, -0.167149)",
        "(-0.280000, 1.403353, -0.166966)",
        "(-0.280000, 1.400710, -0.166837)",
        "(-0.280000, 1.398071, -0.166764)",
        "(-0.280000, 1.395490, -0.166755)",
        "(-0.280000, 1.392829, -0.166789)",
        "(-0.280000, 1.390031, -0.166834)",
        "(-0.280000, 1.387029, -0.166841)",
        "(-0.280000, 1.383772, -0.166743)",
        "(-0.280000, 1.380421, -0.166561)",
        "(-0.280000, 1.376691, -0.166101)",
        "(-0.280000, 1.372483, -0.165174)",
        "(-0.280000, 1.367721, -0.163528)",
        "(-0.280000, 1.362515, -0.160967)",
        "(-0.280000, 1.357412, -0.157768)",
        "(-0.280000, 1.352274, -0.153538)",
        "(-0.280000, 1.347440, -0.148416)",
        "(-0.280000, 1.343143, -0.142562)",
        "(-0.280000, 1.339530, -0.136112)",
        "(-0.280000, 1.336725, -0.129344)",
        "(-0.280000, 1.334749, -0.122242)",
        "(-0.280000, 1.333641, -0.114949)",
        "(-0.280000, 1.333420, -0.107615)",
        "(-0.280000, 1.334077, -0.100349)",
        "(-0.280000, 1.335537, -0.093377)",
        "(-0.280000, 1.337781, -0.086701)",
        "(-0.280000, 1.340765, -0.080382)",
        "(-0.280000, 1.344470, -0.074445)",
        "(-0.280000, 1.348838, -0.068968)",
        "(-0.280000, 1.353684, -0.064109)",
        "(-0.280000, 1.359096, -0.059750)",
        "(-0.280000, 1.365055, -0.055906)",
        "(-0.280000, 1.371515, -0.052610)",
        "(-0.280000, 1.378366, -0.049918)",
        "(-0.280000, 1.385289, -0.047936)",
        "(-0.280000, 1.392420, -0.046609)",
        "(-0.280000, 1.399638, -0.045968)",
        "(-0.280000, 1.406830, -0.046012)",
        "(-0.280000, 1.413906, -0.046724)",
        "(-0.280000, 1.420619, -0.048027)",
        "(-0.280000, 1.427076, -0.049890)",
        "(-0.280000, 1.433207, -0.052256)",
        "(-0.280000, 1.438970, -0.055064)",
        "(-0.280000, 1.444342, -0.058260)",
        "(-0.280000, 1.449188, -0.061696)",
        "(-0.280000, 1.453619, -0.065380)",
        "(-0.280000, 1.457635, -0.069259)",
        "(-0.280000, 1.461231, -0.073273)",
        "(-0.280000, 1.464430, -0.077386)",
        "(-0.280000, 1.467202, -0.081489)",
        "(-0.280000, 1.469622, -0.085617)",
        "(-0.280000, 1.471717, -0.089758)",
        "(-0.280000, 1.473516, -0.093920)",
        "(-0.280000, 1.475034, -0.098089)",
        "(-0.280000, 1.476260, -0.102166)",
        "(-0.280000, 1.477248, -0.106264)",
        "(-0.280000, 1.478005, -0.110400)",
        "(-0.280000, 1.478537, -0.114615)",
        "(-0.280000, 1.478837, -0.118944)",
        "(-0.280000, 1.478892, -0.123202)",
        "(-0.280000, 1.478694, -0.127651)",
        "(-0.280000, 1.478206, -0.132302)",
        "(-0.280000, 1.477374, -0.137212)",
        "(-0.280000, 1.476119, -0.142433)",
        "(-0.280000, 1.474499, -0.147554)",
        "(-0.280000, 1.472336, -0.152971)",
        "(-0.280000, 1.469559, -0.158583)",
        "(-0.280000, 1.466124, -0.164260)",
        "(-0.280000, 1.462025, -0.169844)",
        "(-0.280000, 1.457564, -0.174900)",
        "(-0.280000, 1.452585, -0.179616)",
        "(-0.280000, 1.447160, -0.183897)",
        "(-0.280000, 1.441368, -0.187668)",
        "(-0.280000, 1.435273, -0.190891)",
        "(-0.280000, 1.429173, -0.193454)",
        "(-0.280000, 1.422940, -0.195459)",
        "(-0.280000, 1.416558, -0.196921)",
        "(-0.280000, 1.410208, -0.197816)",
        "(-0.280000, 1.403911, -0.198173)",
        "(-0.280000, 1.397892, -0.198026)",
        "(-0.280000, 1.391981, -0.197414)",
        "(-0.280000, 1.386162, -0.196350)",
        "(-0.280000, 1.380410, -0.194827)",
        "(-0.280000, 1.374710, -0.192826)",
        "(-0.280000, 1.369339, -0.190454)",
        "(-0.280000, 1.363969, -0.187558)",
        "(-0.280000, 1.358562, -0.184039)",
        "(-0.280000, 1.353033, -0.179699)",
        "(-0.280000, 1.347461, -0.174377)",
        "(-0.280000, 1.342437, -0.168498)",
        "(-0.280000, 1.337733, -0.161646)",
        "(-0.280000, 1.333657, -0.154006)",
        "(-0.280000, 1.330410, -0.145757)",
        "(-0.280000, 1.328126, -0.137100)",
        "(-0.280000, 1.326892, -0.128447)",
        "(-0.280000, 1.326657, -0.119745)",
        "(-0.280000, 1.327407, -0.111144)",
        "(-0.280000, 1.329089, -0.102820)",
        "(-0.280000, 1.331631, -0.094885)",
        "(-0.280000, 1.334886, -0.087546)",
        "(-0.280000, 1.338795, -0.080746)",
        "(-0.280000, 1.343277, -0.074517)",
        "(-0.280000, 1.348262, -0.068873)",
        "(-0.280000, 1.353680, -0.063835)",
        "(-0.280000, 1.359332, -0.059504)",
        "(-0.280000, 1.365273, -0.055773)",
        "(-0.280000, 1.371482, -0.052625)",
        "(-0.280000, 1.377936, -0.050065)",
        "(-0.280000, 1.384545, -0.048115)",
        "(-0.280000, 1.391066, -0.046807)",
        "(-0.280000, 1.397648, -0.046075)",
        "(-0.280000, 1.404253, -0.045918)",
        "(-0.280000, 1.410819, -0.046331)",
        "(-0.280000, 1.417324, -0.047309)",
        "(-0.280000, 1.423499, -0.048782)",
        "(-0.280000, 1.429545, -0.050770)",
        "(-0.280000, 1.435406, -0.053257)",
        "(-0.280000, 1.441053, -0.056233)",
        "(-0.280000, 1.446453, -0.059687)",
        "(-0.280000, 1.451372, -0.063441)",
        "(-0.280000, 1.455989, -0.067600)",
        "(-0.280000, 1.460263, -0.072135)",
        "(-0.280000, 1.464158, -0.077013)",
        "(-0.280000, 1.467663, -0.082231)",
        "(-0.280000, 1.470637, -0.087545)",
        "(-0.280000, 1.473197, -0.093130)",
        "(-0.280000, 1.475315, -0.098954)",
        "(-0.280000, 1.476967, -0.104991)",
        "(-0.280000, 1.478123, -0.111189)",
        "(-0.280000, 1.478750, -0.117255)",
        "(-0.280000, 1.478889, -0.123389)",
        "(-0.280000, 1.478530, -0.129541)",
        "(-0.280000, 1.477674, -0.135651)",
        "(-0.280000, 1.476322, -0.141654)",
        "(-0.280000, 1.474525, -0.147284)",
        "(-0.280000, 1.472216, -0.152717)",
        "(-0.280000, 1.469406, -0.157865)",
        "(-0.280000, 1.466113, -0.162665)",
        "(-0.280000, 1.462370, -0.167055)",
        "(-0.280000, 1.458367, -0.170825)",
        "(-0.280000, 1.454026, -0.174127)",
        "(-0.280000, 1.449431, -0.176910)",
        "(-0.280000, 1.444635, -0.179168)",
        "(-0.280000, 1.439687, -0.180903)",
        "(-0.280000, 1.434813, -0.182033)",
        "(-0.280000, 1.429892, -0.182692)",
        "(-0.280000, 1.424953, -0.182901)",
        "(-0.280000, 1.420013, -0.182691)",
        "(-0.280000, 1.415102, -0.182077)",
        "(-0.280000, 1.410475, -0.181046)",
        "(-0.280000, 1.405942, -0.179688)",
        "(-0.280000, 1.401505, -0.178021)",
        "(-0.280000, 1.397169, -0.176060)",
        "(-0.280000, 1.392941, -0.173820)",
        "(-0.280000, 1.389087, -0.171377)",
        "(-0.280000, 1.385354, -0.168713)",
        "(-0.280000, 1.381766, -0.165838)",
        "(-0.280000, 1.378341, -0.162762)",
        "(-0.280000, 1.375067, -0.159478)",
        "(-0.280000, 1.372122, -0.156133)",
        "(-0.280000, 1.369269, -0.152543)",
        "(-0.280000, 1.366564, -0.148721)",
        "(-0.280000, 1.364042, -0.144659)",
        "(-0.280000, 1.361814, -0.140529)",
        "(-0.280000, 1.359783, -0.136120)",
        "(-0.280000, 1.358003, -0.131431)",
        "(-0.280000, 1.356530, -0.126497)",
        "(-0.280000, 1.355410, -0.121336)",
        "(-0.280000, 1.354684, -0.115965)",
        "(-0.280000, 1.354366, -0.110549)",
        "(-0.280000, 1.354494, -0.104992)",
        "(-0.280000, 1.355099, -0.099332)",
        "(-0.280000, 1.356208, -0.093629)",
        "(-0.280000, 1.357824, -0.087953)",
        "(-0.280000, 1.359885, -0.082421)",
        "(-0.280000, 1.362436, -0.077019)",
        "(-0.280000, 1.365456, -0.071801)",
        "(-0.280000, 1.368935, -0.066804)",
        "(-0.280000, 1.372839, -0.062087)",
        "(-0.280000, 1.377042, -0.057719)",
        "(-0.280000, 1.381612, -0.053684)",
        "(-0.280000, 1.386531, -0.050004)",
        "(-0.280000, 1.391791, -0.046698)",
        "(-0.280000, 1.397375, -0.043798)",
        "(-0.280000, 1.403100, -0.041324)",
        "(-0.280000, 1.409081, -0.040244)",
        "(-0.280000, 1.415081, -0.040930)",
        "(-0.280000, 1.421071, -0.042069)",
        "(-0.280000, 1.427032, -0.043672)",
        "(-0.280000, 1.432678, -0.045649)",
        "(-0.280000, 1.438259, -0.048077)",
        "(-0.280000, 1.443729, -0.050961)",
        "(-0.280000, 1.449023, -0.054286)",
        "(-0.280000, 1.454077, -0.058029)",
        "(-0.280000, 1.458661, -0.061991)",
        "(-0.280000, 1.462947, -0.066287)",
        "(-0.280000, 1.466897, -0.070880)",
        "(-0.280000, 1.470476, -0.075721)",
        "(-0.280000, 1.473676, -0.080787)",
        "(-0.280000, 1.476400, -0.085872)",
        "(-0.280000, 1.478749, -0.091110)",
        "(-0.280000, 1.480718, -0.096472)",
        "(-0.280000, 1.482305, -0.101948)",
        "(-0.280000, 1.483502, -0.107484)",
        "(-0.280000, 1.484293, -0.112896)",
        "(-0.280000, 1.484720, -0.118331)",
        "(-0.280000, 1.484786, -0.123782)",
        "(-0.280000, 1.484487, -0.129244)",
        "(-0.280000, 1.483823, -0.134694)",
        "(-0.280000, 1.482835, -0.139908)",
        "(-0.280000, 1.481497, -0.145102)",
        "(-0.280000, 1.479805, -0.150244)",
        "(-0.280000, 1.477758, -0.155307)",
        "(-0.280000, 1.475352, -0.160273)",
        "(-0.280000, 1.472719, -0.164903)",
        "(-0.280000, 1.469746, -0.169413)",
        "(-0.280000, 1.466440, -0.173773)",
        "(-0.280000, 1.462792, -0.177965)",
        "(-0.280000, 1.458791, -0.181973)",
        "(-0.280000, 1.454650, -0.185592)",
        "(-0.280000, 1.450173, -0.188999)",
        "(-0.280000, 1.445351, -0.192165)",
        "(-0.280000, 1.439927, -0.194521)",
        "(-0.280000, 1.433972, -0.195973)",
        "(-0.280000, 1.428148, -0.197061)",
        "(-0.280000, 1.422105, -0.197924)",
        "(-0.280000, 1.415802, -0.198523)",
        "(-0.280000, 1.409238, -0.198792)",
        "(-0.280000, 1.402468, -0.198658)",
        "(-0.280000, 1.395895, -0.198084)",
        "(-0.280000, 1.389192, -0.197030)",
        "(-0.280000, 1.382452, -0.195432)",
        "(-0.280000, 1.375781, -0.193241)",
        "(-0.280000, 1.369316, -0.190432)",
        "(-0.280000, 1.363386, -0.187132)",
        "(-0.280000, 1.357781, -0.183211)",
        "(-0.280000, 1.352612, -0.178697)",
        "(-0.280000, 1.347943, -0.173603)",
        "(-0.280000, 1.343826, -0.167932)",
        "(-0.280000, 1.340514, -0.162004)",
        "(-0.280000, 1.337828, -0.155575)",
        "(-0.280000, 1.335852, -0.148716)",
        "(-0.280000, 1.334661, -0.141512)",
        "(-0.280000, 1.334324, -0.134051)",
        "(-0.280000, 1.334914, -0.126823)",
        "(-0.280000, 1.336364, -0.119637)",
        "(-0.280000, 1.338664, -0.112676)",
        "(-0.280000, 1.341759, -0.106090)",
        "(-0.280000, 1.345568, -0.100014)",
        "(-0.280000, 1.349899, -0.094721)",
        "(-0.280000, 1.354681, -0.090083)",
        "(-0.280000, 1.359794, -0.086140)",
        "(-0.280000, 1.365106, -0.082912)",
        "(-0.280000, 1.370481, -0.080385)",
        "(-0.280000, 1.375737, -0.078562)",
        "(-0.280000, 1.380873, -0.077298)",
        "(-0.280000, 1.385843, -0.076516)",
        "(-0.280000, 1.390622, -0.076140)",
        "(-0.280000, 1.395198, -0.076094)",
        "(-0.280000, 1.399475, -0.076324)",
        "(-0.280000, 1.403623, -0.076751)",
        "(-0.280000, 1.407669, -0.077344)",
        "(-0.280000, 1.411640, -0.078089)",
        "(-0.280000, 1.415573, -0.078980)",
        "(-0.280000, 1.419361, -0.079974)",
        "(-0.280000, 1.423186, -0.081124)",
        "(-0.280000, 1.427047, -0.082453)",
        "(-0.280000, 1.430943, -0.083984)",
        "(-0.280000, 1.434863, -0.085740)",
        "(-0.280000, 1.438685, -0.087637)",
        "(-0.280000, 1.442510, -0.089785)",
        "(-0.280000, 1.446308, -0.092189)",
        "(-0.280000, 1.450032, -0.094840)",
        "(-0.280000, 1.453652, -0.097718)",
        "(-0.280000, 1.457117, -0.100742)",
        "(-0.280000, 1.460434, -0.103956)",
        "(-0.280000, 1.463588, -0.107342)",
        "(-0.280000, 1.466565, -0.110878)",
        "(-0.280000, 1.469347, -0.114528)",
        "(-0.280000, 1.471932, -0.118237)",
        "(-0.280000, 1.474317, -0.122016)",
        "(-0.280000, 1.476507, -0.125862)",
        "(-0.280000, 1.478507, -0.129774)",
        "(-0.280000, 1.480307, -0.133730)",
        "(-0.280000, 1.481886, -0.137669)",
        "(-0.280000, 1.482471, -0.141469)",
        "(-0.280000, 1.481562, -0.144879)",
        "(-0.280000, 1.480513, -0.148229)",
        "(-0.280000, 1.479315, -0.151547)",
        "(-0.280000, 1.478018, -0.154714)",
        "(-0.280000, 1.476548, -0.157910)",
        "(-0.280000, 1.474864, -0.161186)",
        "(-0.280000, 1.472924, -0.164565)",
        "(-0.280000, 1.470702, -0.168032)",
        "(-0.280000, 1.468332, -0.171353)",
        "(-0.280000, 1.465631, -0.174753)",
        "(-0.280000, 1.462584, -0.178188)",
        "(-0.280000, 1.459222, -0.181568)",
        "(-0.280000, 1.455565, -0.184834)",
        "(-0.280000, 1.451822, -0.187800)",
        "(-0.280000, 1.447847, -0.190587)",
        "(-0.280000, 1.443672, -0.193157)",
        "(-0.280000, 1.439335, -0.195482)",
        "(-0.280000, 1.434873, -0.197540)",
        "(-0.280000, 1.430460, -0.199259)",
        "(-0.280000, 1.425405, -0.198891)",
        "(-0.280000, 1.420465, -0.198153)",
        "(-0.280000, 1.415668, -0.197080)",
        "(-0.280000, 1.411020, -0.195720)",
        "(-0.280000, 1.406690, -0.194101)",
        "(-0.280000, 1.402448, -0.192286)",
        "(-0.280000, 1.398274, -0.190302)",
        "(-0.280000, 1.394086, -0.188153)",
        "(-0.280000, 1.389875, -0.185830)",
        "(-0.280000, 1.385877, -0.183395)",
        "(-0.280000, 1.381755, -0.180764)",
        "(-0.280000, 1.377524, -0.177903)",
        "(-0.280000, 1.373093, -0.174704)",
        "(-0.280000, 1.368490, -0.171073)",
        "(-0.280000, 1.364101, -0.167195)",
        "(-0.280000, 1.359580, -0.162710)",
        "(-0.280000, 1.355046, -0.157507)",
        "(-0.280000, 1.350662, -0.151502)",
        "(-0.280000, 1.346636, -0.144669)",
        "(-0.280000, 1.343270, -0.137386)",
        "(-0.280000, 1.340569, -0.129276)",
        "(-0.280000, 1.338759, -0.120466)",
        "(-0.280000, 1.338018, -0.111134)",
        "(-0.280000, 1.338477, -0.101505)",
        "(-0.280000, 1.340145, -0.091915)",
        "(-0.280000, 1.343105, -0.082409)",
        "(-0.280000, 1.347365, -0.073202)",
        "(-0.280000, 1.352885, -0.064515)",
        "(-0.280000, 1.359572, -0.056576)",
        "(-0.280000, 1.367159, -0.049600)",
        "(-0.280000, 1.375951, -0.044504)",
        "(-0.280000, 1.385502, -0.041836)",
        "(-0.280000, 1.395064, -0.040362)",
        "(-0.280000, 1.404490, -0.040018)",
        "(-0.280000, 1.413472, -0.040702)",
        "(-0.280000, 1.422068, -0.042304)",
        "(-0.280000, 1.430191, -0.044721)",
        "(-0.280000, 1.437794, -0.047855)",
        "(-0.280000, 1.444810, -0.051595)",
        "(-0.280000, 1.451096, -0.055750)",
        "(-0.280000, 1.456785, -0.060298)",
        "(-0.280000, 1.461906, -0.065184)",
        "(-0.280000, 1.466441, -0.070314)",
        "(-0.280000, 1.470423, -0.075644)",
        "(-0.280000, 1.473800, -0.081000)",
        "(-0.280000, 1.476679, -0.086445)",
        "(-0.280000, 1.479095, -0.091972)",
        "(-0.280000, 1.481074, -0.097587)",
        "(-0.280000, 1.482626, -0.103266)",
        "(-0.280000, 1.483732, -0.108819)",
        "(-0.280000, 1.484447, -0.114399)",
        "(-0.280000, 1.484779, -0.120024)",
        "(-0.280000, 1.484723, -0.125686)",
        "(-0.280000, 1.484272, -0.131371)",
        "(-0.280000, 1.483457, -0.136848)",
        "(-0.280000, 1.482256, -0.142332)",
        "(-0.280000, 1.480663, -0.147778)",
        "(-0.280000, 1.478669, -0.153173)",
        "(-0.280000, 1.476267, -0.158483)",
        "(-0.280000, 1.473588, -0.163451)"
    ],
    "leftHandPositions": [
        "(-0.170526, 1.431812, 0.025907)",
        "(-0.280000, 1.412515, 0.040001)",
        "(-0.280000, 1.412783, 0.040002)",
        "(-0.280000, 1.413058, 0.040005)",
        "(-0.280000, 1.413318, 0.040008)",
        "(-0.280000, 1.413570, 0.040013)",
        "(-0.280000, 1.413822, 0.040018)",
        "(-0.280000, 1.414051, 0.040615)",
        "(-0.280000, 1.414249, 0.041824)",
        "(-0.280000, 1.414444, 0.042882)",
        "(-0.280000, 1.414624, 0.043778)",
        "(-0.280000, 1.414811, 0.044511)",
        "(-0.280000, 1.414987, 0.045079)",
        "(-0.280000, 1.415159, 0.045493)",
        "(-0.280000, 1.415335, 0.045767)",
        "(-0.280000, 1.415509, 0.045922)",
        "(-0.280000, 1.415687, 0.045989)",
        "(-0.280000, 1.415873, 0.046008)",
        "(-0.280000, 1.416047, 0.046010)",
        "(-0.280000, 1.416223, 0.045963)",
        "(-0.280000, 1.416412, 0.045829)",
        "(-0.280000, 1.416602, 0.045577)",
        "(-0.280000, 1.416811, 0.045185)",
        "(-0.280000, 1.417046, 0.044639)",
        "(-0.280000, 1.417297, 0.043932)",
        "(-0.280000, 1.417579, 0.043061)",
        "(-0.280000, 1.417880, 0.042033)",
        "(-0.280000, 1.418214, 0.040855)",
        "(-0.280000, 1.418515, 0.040286)",
        "(-0.280000, 1.418771, 0.040310)",
        "(-0.280000, 1.419034, 0.040336)",
        "(-0.280000, 1.419325, 0.040365)",
        "(-0.280000, 1.419636, 0.040398)",
        "(-0.280000, 1.419983, 0.040436)",
        "(-0.280000, 1.420387, 0.040483)",
        "(-0.280000, 1.420811, 0.040535)",
        "(-0.280000, 1.421334, 0.040602)",
        "(-0.280000, 1.421942, 0.040686)",
        "(-0.280000, 1.422641, 0.040789)",
        "(-0.280000, 1.423424, 0.040913)",
        "(-0.280000, 1.424212, 0.041047)",
        "(-0.280000, 1.425048, 0.041200)",
        "(-0.280000, 1.425909, 0.041368)",
        "(-0.280000, 1.426782, 0.041551)",
        "(-0.280000, 1.427660, 0.041746)",
        "(-0.280000, 1.428527, 0.041951)",
        "(-0.280000, 1.429371, 0.042162)",
        "(-0.280000, 1.430197, 0.042379)",
        "(-0.280000, 1.431020, 0.042607)",
        "(-0.280000, 1.431827, 0.042840)",
        "(-0.280000, 1.432616, 0.043079)",
        "(-0.280000, 1.433396, 0.043325)",
        "(-0.280000, 1.434185, 0.043585)",
        "(-0.280000, 1.435005, 0.043866)",
        "(-0.280000, 1.435849, 0.044167)",
        "(-0.280000, 1.436695, 0.044482)",
        "(-0.280000, 1.437576, 0.044823)",
        "(-0.280000, 1.438492, 0.045192)",
        "(-0.280000, 1.439449, 0.045595)",
        "(-0.280000, 1.440439, 0.046029)",
        "(-0.280000, 1.441408, 0.046472)",
        "(-0.280000, 1.442397, 0.046943)",
        "(-0.280000, 1.443383, 0.047433)",
        "(-0.280000, 1.444362, 0.047938)",
        "(-0.280000, 1.445332, 0.048458)",
        "(-0.280000, 1.445604, 0.050121)",
        "(-0.280000, 1.445331, 0.052606)",
        "(-0.280000, 1.444959, 0.055056)",
        "(-0.280000, 1.444497, 0.057453)",
        "(-0.280000, 1.443982, 0.059769)",
        "(-0.280000, 1.443452, 0.061977)",
        "(-0.280000, 1.442933, 0.064038)",
        "(-0.280000, 1.442449, 0.065928)",
        "(-0.280000, 1.442024, 0.067631)",
        "(-0.280000, 1.441676, 0.069125)",
        "(-0.280000, 1.441432, 0.070410)",
        "(-0.280000, 1.441305, 0.071475)",
        "(-0.280000, 1.441311, 0.072322)",
        "(-0.280000, 1.441464, 0.072957)",
        "(-0.280000, 1.441763, 0.073379)",
        "(-0.280000, 1.442218, 0.073597)",
        "(-0.280000, 1.442838, 0.073629)",
        "(-0.280000, 1.443610, 0.073477)",
        "(-0.280000, 1.444528, 0.073153)",
        "(-0.280000, 1.445598, 0.072681)",
        "(-0.280000, 1.446798, 0.072068)",
        "(-0.280000, 1.448136, 0.071345)",
        "(-0.280000, 1.449585, 0.070521)",
        "(-0.280000, 1.451132, 0.069615)",
        "(-0.280000, 1.452770, 0.068650)",
        "(-0.280000, 1.454466, 0.067638)",
        "(-0.280000, 1.456208, 0.066599)",
        "(-0.280000, 1.457980, 0.065554)",
        "(-0.280000, 1.459750, 0.064515)",
        "(-0.280000, 1.461512, 0.063513)",
        "(-0.280000, 1.463251, 0.062568)",
        "(-0.280000, 1.463573, 0.062910)",
        "(-0.280000, 1.463885, 0.063261)",
        "(-0.280000, 1.464204, 0.063624)",
        "(-0.280000, 1.464521, 0.063990)",
        "(-0.280000, 1.464839, 0.064362)",
        "(-0.280000, 1.465159, 0.064742)",
        "(-0.280000, 1.465481, 0.065130)",
        "(-0.280000, 1.465813, 0.065537)",
        "(-0.280000, 1.466151, 0.065957)",
        "(-0.280000, 1.466485, 0.066379)",
        "(-0.280000, 1.466838, 0.066833)",
        "(-0.280000, 1.467195, 0.067300)",
        "(-0.280000, 1.467557, 0.067782)",
        "(-0.280000, 1.467936, 0.068295)",
        "(-0.280000, 1.468306, 0.068807)",
        "(-0.280000, 1.468687, 0.069344)",
        "(-0.280000, 1.469063, 0.069885)",
        "(-0.280000, 1.469433, 0.070430)",
        "(-0.280000, 1.469806, 0.070989)",
        "(-0.280000, 1.468998, 0.072286)",
        "(-0.280000, 1.467456, 0.074016)",
        "(-0.280000, 1.465839, 0.075742)",
        "(-0.280000, 1.464185, 0.077426)",
        "(-0.280000, 1.462499, 0.079065)",
        "(-0.280000, 1.460789, 0.080663)",
        "(-0.280000, 1.459068, 0.082208)",
        "(-0.280000, 1.457353, 0.083716)",
        "(-0.280000, 1.455659, 0.085190)",
        "(-0.280000, 1.453989, 0.086590)",
        "(-0.280000, 1.452361, 0.087928)",
        "(-0.280000, 1.450797, 0.089196)",
        "(-0.280000, 1.449312, 0.090394)",
        "(-0.280000, 1.447922, 0.091520)",
        "(-0.280000, 1.446639, 0.092549)",
        "(-0.280000, 1.445473, 0.093477)",
        "(-0.280000, 1.444442, 0.094306)",
        "(-0.280000, 1.443560, 0.095032)",
        "(-0.280000, 1.442840, 0.095659)",
        "(-0.280000, 1.442291, 0.096189)",
        "(-0.280000, 1.441921, 0.096617)",
        "(-0.280000, 1.441733, 0.096944)",
        "(-0.280000, 1.441732, 0.097171)",
        "(-0.280000, 1.441923, 0.097314)",
        "(-0.280000, 1.442305, 0.097377)",
        "(-0.280000, 1.442872, 0.097360)",
        "(-0.280000, 1.443617, 0.097268)",
        "(-0.280000, 1.444536, 0.097113)",
        "(-0.280000, 1.445614, 0.096898)",
        "(-0.280000, 1.446840, 0.096637)",
        "(-0.280000, 1.448204, 0.096340)",
        "(-0.280000, 1.449681, 0.096008)",
        "(-0.280000, 1.451258, 0.095656)",
        "(-0.280000, 1.452917, 0.095296)",
        "(-0.280000, 1.454629, 0.094930)",
        "(-0.280000, 1.456378, 0.094567)",
        "(-0.280000, 1.458135, 0.094213)",
        "(-0.280000, 1.459882, 0.093883)",
        "(-0.280000, 1.461600, 0.093590)",
        "(-0.280000, 1.463258, 0.093331)",
        "(-0.280000, 1.464836, 0.093106)",
        "(-0.280000, 1.466318, 0.092931)",
        "(-0.280000, 1.467679, 0.092798)",
        "(-0.280000, 1.468908, 0.092721)",
        "(-0.280000, 1.469996, 0.092702)",
        "(-0.280000, 1.470925, 0.092723)",
        "(-0.280000, 1.471700, 0.092808)",
        "(-0.280000, 1.472317, 0.092941)",
        "(-0.280000, 1.472787, 0.093132)",
        "(-0.280000, 1.473125, 0.093380)",
        "(-0.280000, 1.473346, 0.093660)",
        "(-0.280000, 1.473487, 0.093989)",
        "(-0.280000, 1.473586, 0.094361)",
        "(-0.280000, 1.473678, 0.094756)",
        "(-0.280000, 1.473774, 0.095176)",
        "(-0.280000, 1.473871, 0.095616)",
        "(-0.280000, 1.473969, 0.096076)",
        "(-0.280000, 1.474066, 0.096549)",
        "(-0.280000, 1.474163, 0.097042)",
        "(-0.280000, 1.474254, 0.097529)",
        "(-0.280000, 1.474344, 0.098023)",
        "(-0.280000, 1.474429, 0.098517)",
        "(-0.280000, 1.474511, 0.099018)",
        "(-0.280000, 1.474591, 0.099533)",
        "(-0.280000, 1.474666, 0.100041)",
        "(-0.280000, 1.474736, 0.100550)",
        "(-0.280000, 1.474804, 0.101072)",
        "(-0.280000, 1.474868, 0.101594)",
        "(-0.280000, 1.474928, 0.102123)",
        "(-0.280000, 1.474984, 0.102658)",
        "(-0.280000, 1.475035, 0.103187)",
        "(-0.280000, 1.475082, 0.103730)",
        "(-0.280000, 1.475126, 0.104279)",
        "(-0.280000, 1.475165, 0.104835)",
        "(-0.280000, 1.475200, 0.105410)",
        "(-0.280000, 1.475230, 0.105986)",
        "(-0.280000, 1.475254, 0.106561)",
        "(-0.280000, 1.475274, 0.107163)",
        "(-0.280000, 1.475289, 0.107771)",
        "(-0.280000, 1.475297, 0.108386)",
        "(-0.280000, 1.475300, 0.109007)",
        "(-0.280000, 1.475296, 0.109628)",
        "(-0.280000, 1.475287, 0.110255)",
        "(-0.280000, 1.475270, 0.110901)",
        "(-0.280000, 1.475247, 0.111547)",
        "(-0.280000, 1.475217, 0.112198)",
        "(-0.280000, 1.475180, 0.112850)",
        "(-0.280000, 1.475137, 0.113500)",
        "(-0.280000, 1.475086, 0.114150)",
        "(-0.280000, 1.475031, 0.114785)",
        "(-0.280000, 1.474970, 0.115407)",
        "(-0.280000, 1.474903, 0.116027)",
        "(-0.280000, 1.474832, 0.116634)",
        "(-0.280000, 1.474756, 0.117232)",
        "(-0.280000, 1.474674, 0.117830)",
        "(-0.280000, 1.474587, 0.118420)",
        "(-0.280000, 1.474493, 0.119022)",
        "(-0.280000, 1.474393, 0.119622)",
        "(-0.280000, 1.474283, 0.120241)",
        "(-0.280000, 1.474163, 0.120885)",
        "(-0.280000, 1.474037, 0.121520)",
        "(-0.280000, 1.473901, 0.122173)",
        "(-0.280000, 1.473750, 0.122857)",
        "(-0.280000, 1.473588, 0.123558)",
        "(-0.280000, 1.473411, 0.124283)",
        "(-0.280000, 1.473221, 0.125024)",
        "(-0.280000, 1.473014, 0.125788)",
        "(-0.280000, 1.472789, 0.126582)",
        "(-0.280000, 1.472542, 0.127409)",
        "(-0.280000, 1.472280, 0.128246)",
        "(-0.280000, 1.472004, 0.129085)",
        "(-0.280000, 1.471709, 0.129939)",
        "(-0.280000, 1.471398, 0.130801)",
        "(-0.280000, 1.471071, 0.131669)",
        "(-0.280000, 1.470730, 0.132533)",
        "(-0.280000, 1.470382, 0.133380)",
        "(-0.280000, 1.470016, 0.134232)",
        "(-0.280000, 1.469633, 0.135092)",
        "(-0.280000, 1.469234, 0.135951)",
        "(-0.280000, 1.468813, 0.136821)",
        "(-0.280000, 1.468383, 0.137679)",
        "(-0.280000, 1.467927, 0.138554)",
        "(-0.280000, 1.467451, 0.139433)",
        "(-0.280000, 1.466945, 0.140332)",
        "(-0.280000, 1.466404, 0.141257)",
        "(-0.280000, 1.465851, 0.142167)",
        "(-0.280000, 1.465265, 0.143095)",
        "(-0.280000, 1.464648, 0.144035)",
        "(-0.280000, 1.464007, 0.144974)",
        "(-0.280000, 1.463338, 0.145917)",
        "(-0.280000, 1.462652, 0.146848)",
        "(-0.280000, 1.461945, 0.147771)",
        "(-0.280000, 1.461205, 0.148701)",
        "(-0.280000, 1.460426, 0.149642)",
        "(-0.280000, 1.459620, 0.150578)",
        "(-0.280000, 1.458801, 0.151492)",
        "(-0.280000, 1.457955, 0.152400)",
        "(-0.280000, 1.457073, 0.153310)",
        "(-0.280000, 1.456149, 0.154225)",
        "(-0.280000, 1.455187, 0.155139)",
        "(-0.280000, 1.454207, 0.156032)",
        "(-0.280000, 1.453168, 0.156938)",
        "(-0.280000, 1.452073, 0.157851)",
        "(-0.280000, 1.450900, 0.158783)",
        "(-0.280000, 1.449637, 0.159739)",
        "(-0.280000, 1.448349, 0.160662)",
        "(-0.280000, 1.446962, 0.161604)",
        "(-0.280000, 1.445477, 0.162554)",
        "(-0.280000, 1.443897, 0.163502)",
        "(-0.280000, 1.442256, 0.164422)",
        "(-0.280000, 1.440594, 0.165290)",
        "(-0.280000, 1.438870, 0.166125)",
        "(-0.280000, 1.437068, 0.166931)",
        "(-0.280000, 1.435213, 0.167681)",
        "(-0.280000, 1.433338, 0.168320)",
        "(-0.280000, 1.431432, 0.168810)",
        "(-0.280000, 1.429388, 0.169152)",
        "(-0.280000, 1.427219, 0.169310)",
        "(-0.280000, 1.424933, 0.169259)",
        "(-0.280000, 1.422508, 0.168984)",
        "(-0.280000, 1.419989, 0.168464)",
        "(-0.280000, 1.417248, 0.167703)",
        "(-0.280000, 1.414255, 0.166679)",
        "(-0.280000, 1.411023, 0.165356)",
        "(-0.280000, 1.407916, 0.163731)",
        "(-0.280000, 1.404637, 0.161782)",
        "(-0.280000, 1.401293, 0.159491)",
        "(-0.280000, 1.398021, 0.156874)",
        "(-0.280000, 1.394959, 0.153971)",
        "(-0.280000, 1.392237, 0.150861)",
        "(-0.280000, 1.390017, 0.147696)",
        "(-0.280000, 1.388162, 0.144484)",
        "(-0.280000, 1.386624, 0.141268)",
        "(-0.280000, 1.385332, 0.138049)",
        "(-0.280000, 1.384232, 0.134817)",
        "(-0.280000, 1.383379, 0.131688)",
        "(-0.280000, 1.382587, 0.128465)",
        "(-0.280000, 1.381836, 0.125062)",
        "(-0.280000, 1.381178, 0.121479)",
        "(-0.280000, 1.380686, 0.117764)",
        "(-0.280000, 1.380431, 0.114104)",
        "(-0.280000, 1.380382, 0.110370)",
        "(-0.280000, 1.380565, 0.106592)",
        "(-0.280000, 1.380995, 0.102787)",
        "(-0.280000, 1.381686, 0.098969)",
        "(-0.280000, 1.382625, 0.095206)",
        "(-0.280000, 1.383843, 0.091443)",
        "(-0.280000, 1.385358, 0.087695)",
        "(-0.280000, 1.387187, 0.083980)",
        "(-0.280000, 1.389342, 0.080330)",
        "(-0.280000, 1.391791, 0.076801)",
        "(-0.280000, 1.394588, 0.073383)",
        "(-0.280000, 1.397733, 0.070124)",
        "(-0.280000, 1.401230, 0.067060)",
        "(-0.280000, 1.405084, 0.064231)",
        "(-0.280000, 1.409191, 0.061699)",
        "(-0.280000, 1.413609, 0.059481)",
        "(-0.280000, 1.418297, 0.057625)",
        "(-0.280000, 1.423229, 0.056166)",
        "(-0.280000, 1.428372, 0.055133)",
        "(-0.280000, 1.433568, 0.054515)",
        "(-0.280000, 1.438880, 0.054349)",
        "(-0.280000, 1.444261, 0.054639)",
        "(-0.280000, 1.449656, 0.055373)",
        "(-0.280000, 1.455061, 0.056519)",
        "(-0.280000, 1.459588, 0.058822)",
        "(-0.280000, 1.463005, 0.062285)",
        "(-0.280000, 1.466111, 0.065906)",
        "(-0.280000, 1.468912, 0.069668)",
        "(-0.280000, 1.471404, 0.073529)",
        "(-0.280000, 1.473546, 0.077380)",
        "(-0.280000, 1.475409, 0.081292)",
        "(-0.280000, 1.477002, 0.085260)",
        "(-0.280000, 1.478331, 0.089269)",
        "(-0.280000, 1.479400, 0.093295)",
        "(-0.280000, 1.480195, 0.097214)",
        "(-0.280000, 1.480759, 0.101150)",
        "(-0.280000, 1.481093, 0.105068)",
        "(-0.280000, 1.481204, 0.108970)",
        "(-0.280000, 1.481094, 0.112857)",
        "(-0.280000, 1.480782, 0.116579)",
        "(-0.280000, 1.480268, 0.120286)",
        "(-0.280000, 1.479553, 0.123960)",
        "(-0.280000, 1.478639, 0.127597)",
        "(-0.280000, 1.477523, 0.131192)",
        "(-0.280000, 1.476264, 0.134593)",
        "(-0.280000, 1.474823, 0.137936)",
        "(-0.280000, 1.473204, 0.141204)",
        "(-0.280000, 1.471421, 0.144370)",
        "(-0.280000, 1.469479, 0.147431)",
        "(-0.280000, 1.467448, 0.150292)",
        "(-0.280000, 1.465275, 0.153047)",
        "(-0.280000, 1.462959, 0.155693)",
        "(-0.280000, 1.460507, 0.158222)",
        "(-0.280000, 1.457945, 0.160608)",
        "(-0.280000, 1.455362, 0.162783)",
        "(-0.280000, 1.452693, 0.164817)",
        "(-0.280000, 1.449947, 0.166706)",
        "(-0.280000, 1.447126, 0.168453)",
        "(-0.280000, 1.444340, 0.170001)",
        "(-0.280000, 1.441493, 0.171416)",
        "(-0.280000, 1.438597, 0.172692)",
        "(-0.280000, 1.435652, 0.173832)",
        "(-0.280000, 1.432652, 0.174838)",
        "(-0.280000, 1.429686, 0.175685)",
        "(-0.280000, 1.426664, 0.176403)",
        "(-0.280000, 1.423563, 0.176992)",
        "(-0.280000, 1.420387, 0.177445)",
        "(-0.280000, 1.417114, 0.177756)",
        "(-0.280000, 1.413699, 0.177913)",
        "(-0.280000, 1.410337, 0.176647)",
        "(-0.280000, 1.406994, 0.174117)",
        "(-0.280000, 1.403620, 0.171433)",
        "(-0.280000, 1.400128, 0.168505)",
        "(-0.280000, 1.396394, 0.165188)",
        "(-0.280000, 1.392853, 0.161484)",
        "(-0.280000, 1.389055, 0.157131)",
        "(-0.280000, 1.385251, 0.152020)",
        "(-0.280000, 1.381930, 0.146258)",
        "(-0.280000, 1.379491, 0.140116)",
        "(-0.280000, 1.378202, 0.133982)",
        "(-0.280000, 1.377945, 0.127995)",
        "(-0.280000, 1.378665, 0.122372)",
        "(-0.280000, 1.380238, 0.117275)",
        "(-0.280000, 1.382499, 0.112838)",
        "(-0.280000, 1.385273, 0.109188)",
        "(-0.280000, 1.388369, 0.106284)",
        "(-0.280000, 1.391606, 0.104120)",
        "(-0.280000, 1.394831, 0.102649)",
        "(-0.280000, 1.397913, 0.101793)",
        "(-0.280000, 1.400720, 0.101473)",
        "(-0.280000, 1.403198, 0.101538)",
        "(-0.280000, 1.405299, 0.101862)",
        "(-0.280000, 1.407015, 0.102323)",
        "(-0.280000, 1.408368, 0.102802)",
        "(-0.280000, 1.409390, 0.103201)",
        "(-0.280000, 1.410160, 0.103425)",
        "(-0.280000, 1.410757, 0.103414)",
        "(-0.280000, 1.411271, 0.103128)",
        "(-0.280000, 1.411794, 0.102551)",
        "(-0.280000, 1.412402, 0.101689)",
        "(-0.280000, 1.413188, 0.100570)",
        "(-0.280000, 1.414222, 0.099236)",
        "(-0.280000, 1.415561, 0.097745)",
        "(-0.280000, 1.417240, 0.096169)",
        "(-0.280000, 1.419259, 0.094563)",
        "(-0.280000, 1.421629, 0.093007)",
        "(-0.280000, 1.424333, 0.091564)",
        "(-0.280000, 1.427343, 0.090286)",
        "(-0.280000, 1.430603, 0.089221)",
        "(-0.280000, 1.434052, 0.088387)",
        "(-0.280000, 1.437654, 0.087815)",
        "(-0.280000, 1.441339, 0.087519)",
        "(-0.280000, 1.445059, 0.087497)",
        "(-0.280000, 1.448776, 0.087761)",
        "(-0.280000, 1.452420, 0.088276)",
        "(-0.280000, 1.455975, 0.089046)",
        "(-0.280000, 1.459395, 0.090038)",
        "(-0.280000, 1.462665, 0.091233)",
        "(-0.280000, 1.465781, 0.092608)",
        "(-0.280000, 1.468729, 0.094107)",
        "(-0.280000, 1.471538, 0.095730)",
        "(-0.280000, 1.474242, 0.097460)",
        "(-0.280000, 1.476878, 0.099279)",
        "(-0.280000, 1.479499, 0.101192)",
        "(-0.280000, 1.480969, 0.103278)",
        "(-0.280000, 1.481114, 0.105456)",
        "(-0.280000, 1.481190, 0.107600)",
        "(-0.280000, 1.481199, 0.109723)",
        "(-0.280000, 1.481145, 0.111817)",
        "(-0.280000, 1.481030, 0.113849)",
        "(-0.280000, 1.480858, 0.115862)",
        "(-0.280000, 1.480627, 0.117862)",
        "(-0.280000, 1.480337, 0.119861)",
        "(-0.280000, 1.479992, 0.121836)",
        "(-0.280000, 1.479600, 0.123750)",
        "(-0.280000, 1.479152, 0.125659)",
        "(-0.280000, 1.478655, 0.127540)",
        "(-0.280000, 1.478104, 0.129406)",
        "(-0.280000, 1.477494, 0.131277)",
        "(-0.280000, 1.476849, 0.133081)",
        "(-0.280000, 1.476141, 0.134900)",
        "(-0.280000, 1.475378, 0.136705)",
        "(-0.280000, 1.474555, 0.138507)",
        "(-0.280000, 1.473694, 0.140258)",
        "(-0.280000, 1.472774, 0.142004)",
        "(-0.280000, 1.471789, 0.143747)",
        "(-0.280000, 1.470735, 0.145492)",
        "(-0.280000, 1.469610, 0.147236)",
        "(-0.280000, 1.468403, 0.148986)",
        "(-0.280000, 1.467156, 0.150680)",
        "(-0.280000, 1.465825, 0.152376)",
        "(-0.280000, 1.464409, 0.154068)",
        "(-0.280000, 1.462900, 0.155756)",
        "(-0.280000, 1.461311, 0.157420)",
        "(-0.280000, 1.459689, 0.159010)",
        "(-0.280000, 1.457999, 0.160560)",
        "(-0.280000, 1.456236, 0.162071)",
        "(-0.280000, 1.454400, 0.163540)",
        "(-0.280000, 1.452503, 0.164954)",
        "(-0.280000, 1.450607, 0.166270)",
        "(-0.280000, 1.448651, 0.167532)",
        "(-0.280000, 1.446646, 0.168732)",
        "(-0.280000, 1.444596, 0.169866)",
        "(-0.280000, 1.442482, 0.170943)",
        "(-0.280000, 1.440393, 0.171920)",
        "(-0.280000, 1.438232, 0.172842)",
        "(-0.280000, 1.436014, 0.173701)",
        "(-0.280000, 1.433725, 0.174496)",
        "(-0.280000, 1.431354, 0.175226)",
        "(-0.280000, 1.428703, 0.174642)",
        "(-0.280000, 1.425794, 0.172907)",
        "(-0.280000, 1.422938, 0.171110)",
        "(-0.280000, 1.420114, 0.169230)",
        "(-0.280000, 1.417311, 0.167291)",
        "(-0.280000, 1.414683, 0.165320)",
        "(-0.280000, 1.412050, 0.163374)",
        "(-0.280000, 1.409373, 0.161466)",
        "(-0.280000, 1.406621, 0.159600)",
        "(-0.280000, 1.403793, 0.157773)",
        "(-0.280000, 1.401102, 0.156024)",
        "(-0.280000, 1.398310, 0.154310)",
        "(-0.280000, 1.395379, 0.152593)",
        "(-0.280000, 1.392258, 0.150812)",
        "(-0.280000, 1.388952, 0.148910)",
        "(-0.280000, 1.385678, 0.146964)",
        "(-0.280000, 1.382153, 0.144736)",
        "(-0.280000, 1.378423, 0.142128)",
        "(-0.280000, 1.374554, 0.139043)",
        "(-0.280000, 1.370657, 0.135424)",
        "(-0.280000, 1.366958, 0.131440)",
        "(-0.280000, 1.363415, 0.126849)",
        "(-0.280000, 1.360172, 0.121673)",
        "(-0.280000, 1.357354, 0.115932)",
        "(-0.280000, 1.355078, 0.109681)",
        "(-0.280000, 1.353444, 0.103137)",
        "(-0.280000, 1.352517, 0.096268)",
        "(-0.280000, 1.352356, 0.089202)",
        "(-0.280000, 1.352986, 0.082095)",
        "(-0.280000, 1.354392, 0.075093)",
        "(-0.280000, 1.356499, 0.068371)",
        "(-0.280000, 1.360630, 0.063220)",
        "(-0.280000, 1.365044, 0.058679)",
        "(-0.280000, 1.369606, 0.054756)",
        "(-0.280000, 1.374267, 0.051396)",
        "(-0.280000, 1.378991, 0.048544)",
        "(-0.280000, 1.383728, 0.046170)",
        "(-0.280000, 1.388468, 0.044227)",
        "(-0.280000, 1.393197, 0.042681)",
        "(-0.280000, 1.397903, 0.041507)",
        "(-0.280000, 1.402492, 0.040692)",
        "(-0.280000, 1.407073, 0.040194)",
        "(-0.280000, 1.411648, 0.040003)",
        "(-0.280000, 1.416226, 0.040115)",
        "(-0.280000, 1.420808, 0.040534)",
        "(-0.280000, 1.425200, 0.041229)",
        "(-0.280000, 1.429567, 0.042212)",
        "(-0.280000, 1.433861, 0.043477)",
        "(-0.280000, 1.438064, 0.045018)",
        "(-0.280000, 1.442158, 0.046828)",
        "(-0.280000, 1.445313, 0.050033)",
        "(-0.280000, 1.447704, 0.054079)",
        "(-0.280000, 1.449671, 0.058214)",
        "(-0.280000, 1.451234, 0.062356)",
        "(-0.280000, 1.452402, 0.066456)",
        "(-0.280000, 1.453144, 0.070430)",
        "(-0.280000, 1.453529, 0.074267)",
        "(-0.280000, 1.453593, 0.077939)",
        "(-0.280000, 1.453375, 0.081426)",
        "(-0.280000, 1.452920, 0.084701)",
        "(-0.280000, 1.452259, 0.087736)",
        "(-0.280000, 1.451458, 0.090544)",
        "(-0.280000, 1.450561, 0.093132)",
        "(-0.280000, 1.449610, 0.095512)",
        "(-0.280000, 1.448647, 0.097684)",
        "(-0.280000, 1.447701, 0.099645)",
        "(-0.280000, 1.446814, 0.101449)",
        "(-0.280000, 1.446015, 0.103106)",
        "(-0.280000, 1.445326, 0.104643)",
        "(-0.280000, 1.444767, 0.106084)",
        "(-0.280000, 1.444349, 0.107417)",
        "(-0.280000, 1.444087, 0.108699)",
        "(-0.280000, 1.443987, 0.109945)",
        "(-0.280000, 1.444050, 0.111180)",
        "(-0.280000, 1.444274, 0.112430)",
        "(-0.280000, 1.444654, 0.113688)",
        "(-0.280000, 1.445176, 0.115007)",
        "(-0.280000, 1.445826, 0.116410)",
        "(-0.280000, 1.446586, 0.117894)",
        "(-0.280000, 1.447434, 0.119476)",
        "(-0.280000, 1.448360, 0.121136)",
        "(-0.280000, 1.449328, 0.122899)",
        "(-0.280000, 1.450315, 0.124769)",
        "(-0.280000, 1.451297, 0.126738)",
        "(-0.280000, 1.452249, 0.128789)",
        "(-0.280000, 1.453159, 0.130898)",
        "(-0.280000, 1.453986, 0.133074)",
        "(-0.280000, 1.454709, 0.135302)",
        "(-0.280000, 1.455309, 0.137562)",
        "(-0.280000, 1.455772, 0.139823)",
        "(-0.280000, 1.456095, 0.142048)",
        "(-0.280000, 1.456253, 0.144239)",
        "(-0.280000, 1.456239, 0.146365)",
        "(-0.280000, 1.456046, 0.148412)",
        "(-0.280000, 1.455690, 0.150345)",
        "(-0.280000, 1.455148, 0.152168)",
        "(-0.280000, 1.454432, 0.153868)",
        "(-0.280000, 1.453554, 0.155430)",
        "(-0.280000, 1.452502, 0.156876)",
        "(-0.280000, 1.451283, 0.158213)",
        "(-0.280000, 1.449960, 0.159417)",
        "(-0.280000, 1.448510, 0.160539)",
        "(-0.280000, 1.446933, 0.161623)",
        "(-0.280000, 1.445227, 0.162708)",
        "(-0.280000, 1.443388, 0.163795)",
        "(-0.280000, 1.441501, 0.164824)",
        "(-0.280000, 1.439490, 0.165833)",
        "(-0.280000, 1.437339, 0.166814)",
        "(-0.280000, 1.435027, 0.167763)",
        "(-0.280000, 1.432559, 0.168661)",
        "(-0.280000, 1.430055, 0.169456)",
        "(-0.280000, 1.427383, 0.170179)",
        "(-0.280000, 1.424523, 0.170816)",
        "(-0.280000, 1.421478, 0.171344)",
        "(-0.280000, 1.418249, 0.171737)",
        "(-0.280000, 1.415031, 0.171963)",
        "(-0.280000, 1.411570, 0.172021)",
        "(-0.280000, 1.407856, 0.171872)",
        "(-0.280000, 1.403869, 0.171466)",
        "(-0.280000, 1.399573, 0.170739)",
        "(-0.280000, 1.395344, 0.169719)",
        "(-0.280000, 1.390833, 0.168280)",
        "(-0.280000, 1.386172, 0.166385)",
        "(-0.280000, 1.381483, 0.164016)",
        "(-0.280000, 1.376902, 0.161193)",
        "(-0.280000, 1.372740, 0.158121)",
        "(-0.280000, 1.368800, 0.154676)",
        "(-0.280000, 1.365163, 0.150922)",
        "(-0.280000, 1.361878, 0.146916)",
        "(-0.280000, 1.358941, 0.142666)",
        "(-0.280000, 1.356436, 0.138333)",
        "(-0.280000, 1.354237, 0.133710)",
        "(-0.280000, 1.352366, 0.128757)",
        "(-0.280000, 1.350877, 0.123500)",
        "(-0.280000, 1.349831, 0.118007)",
        "(-0.280000, 1.349282, 0.112558)",
        "(-0.280000, 1.349210, 0.106980)",
        "(-0.280000, 1.349640, 0.101351)",
        "(-0.280000, 1.350582, 0.095736)",
        "(-0.280000, 1.352028, 0.090223)",
        "(-0.280000, 1.353908, 0.085006)",
        "(-0.280000, 1.356235, 0.079980)",
        "(-0.280000, 1.358969, 0.075218)",
        "(-0.280000, 1.362082, 0.070743)",
        "(-0.280000, 1.365538, 0.066589)",
        "(-0.280000, 1.369200, 0.062875)",
        "(-0.280000, 1.373124, 0.059501)",
        "(-0.280000, 1.377272, 0.056487)",
        "(-0.280000, 1.381604, 0.053845)",
        "(-0.280000, 1.386085, 0.051583)",
        "(-0.280000, 1.390555, 0.049749)",
        "(-0.280000, 1.395094, 0.048279)",
        "(-0.280000, 1.399671, 0.047169)",
        "(-0.280000, 1.404239, 0.046422)",
        "(-0.280000, 1.408677, 0.046071)",
        "(-0.280000, 1.413055, 0.046121)",
        "(-0.280000, 1.417326, 0.046588)",
        "(-0.280000, 1.421445, 0.047471)",
        "(-0.280000, 1.425369, 0.048763)",
        "(-0.280000, 1.429050, 0.050438)",
        "(-0.280000, 1.432380, 0.052443)",
        "(-0.280000, 1.435400, 0.054751)",
        "(-0.280000, 1.438084, 0.057320)",
        "(-0.280000, 1.440426, 0.060107)",
        "(-0.280000, 1.442356, 0.063018)",
        "(-0.280000, 1.443944, 0.066041)",
        "(-0.280000, 1.445200, 0.069133)",
        "(-0.280000, 1.446134, 0.072239)",
        "(-0.280000, 1.446770, 0.075320)",
        "(-0.280000, 1.447135, 0.078340)",
        "(-0.280000, 1.447229, 0.081219)",
        "(-0.280000, 1.447121, 0.083969)",
        "(-0.280000, 1.446849, 0.086561)",
        "(-0.280000, 1.446459, 0.088989)",
        "(-0.280000, 1.445989, 0.091250)",
        "(-0.280000, 1.445468, 0.093306)",
        "(-0.280000, 1.444950, 0.095194)",
        "(-0.280000, 1.444467, 0.096926)",
        "(-0.280000, 1.444054, 0.098509)",
        "(-0.280000, 1.443738, 0.099969)",
        "(-0.280000, 1.443535, 0.101298)",
        "(-0.280000, 1.443475, 0.102544)",
        "(-0.280000, 1.443568, 0.103730)",
        "(-0.280000, 1.443826, 0.104880)",
        "(-0.280000, 1.444250, 0.106013)",
        "(-0.280000, 1.444842, 0.107125)",
        "(-0.280000, 1.445599, 0.108263)",
        "(-0.280000, 1.446514, 0.109452)",
        "(-0.280000, 1.447577, 0.110718)",
        "(-0.280000, 1.448771, 0.112070)",
        "(-0.280000, 1.450082, 0.113492)",
        "(-0.280000, 1.451490, 0.115040)",
        "(-0.280000, 1.452970, 0.116711)",
        "(-0.280000, 1.454499, 0.118517)",
        "(-0.280000, 1.456057, 0.120465)",
        "(-0.280000, 1.457624, 0.122511)",
        "(-0.280000, 1.459173, 0.124703)",
        "(-0.280000, 1.460673, 0.127033)",
        "(-0.280000, 1.462108, 0.129496)",
        "(-0.280000, 1.463451, 0.132103)",
        "(-0.280000, 1.464707, 0.134785)",
        "(-0.280000, 1.465841, 0.137589)",
        "(-0.280000, 1.466833, 0.140527)",
        "(-0.280000, 1.467656, 0.143586)",
        "(-0.280000, 1.468265, 0.146745)",
        "(-0.280000, 1.468056, 0.149468)",
        "(-0.280000, 1.466601, 0.151401)",
        "(-0.280000, 1.465041, 0.153327)",
        "(-0.280000, 1.463363, 0.155250)",
        "(-0.280000, 1.461574, 0.157152)",
        "(-0.280000, 1.459742, 0.158959)",
        "(-0.280000, 1.457793, 0.160741)",
        "(-0.280000, 1.455721, 0.162494)",
        "(-0.280000, 1.453516, 0.164212)",
        "(-0.280000, 1.451194, 0.165873)",
        "(-0.280000, 1.448850, 0.167408)",
        "(-0.280000, 1.446368, 0.168891)",
        "(-0.280000, 1.443740, 0.170313)",
        "(-0.280000, 1.440973, 0.171657)",
        "(-0.280000, 1.438060, 0.172912)",
        "(-0.280000, 1.435169, 0.174004)",
        "(-0.280000, 1.432148, 0.174992)",
        "(-0.280000, 1.429040, 0.175850)",
        "(-0.280000, 1.425846, 0.176573)",
        "(-0.280000, 1.422583, 0.177139)",
        "(-0.280000, 1.419216, 0.175637)",
        "(-0.280000, 1.415993, 0.173919)",
        "(-0.280000, 1.412939, 0.172021)",
        "(-0.280000, 1.410090, 0.169986)",
        "(-0.280000, 1.407523, 0.167863)",
        "(-0.280000, 1.405142, 0.165687)",
        "(-0.280000, 1.402953, 0.163508)",
        "(-0.280000, 1.400926, 0.161355)",
        "(-0.280000, 1.399026, 0.159255)",
        "(-0.280000, 1.397237, 0.157241)",
        "(-0.280000, 1.395575, 0.155349)",
        "(-0.280000, 1.393887, 0.153554)",
        "(-0.280000, 1.392186, 0.151875)",
        "(-0.280000, 1.390352, 0.150265)",
        "(-0.280000, 1.388259, 0.148644)",
        "(-0.280000, 1.386042, 0.147064)",
        "(-0.280000, 1.383332, 0.145225)",
        "(-0.280000, 1.379956, 0.142810)",
        "(-0.280000, 1.375875, 0.139424)",
        "(-0.280000, 1.371513, 0.135041)",
        "(-0.280000, 1.367425, 0.130064)",
        "(-0.280000, 1.363670, 0.124344)",
        "(-0.280000, 1.360443, 0.117997)",
        "(-0.280000, 1.357874, 0.111089)",
        "(-0.280000, 1.356077, 0.103701)",
        "(-0.280000, 1.355150, 0.096000)",
        "(-0.280000, 1.355168, 0.088075)",
        "(-0.280000, 1.356176, 0.080093)",
        "(-0.280000, 1.358166, 0.072248)",
        "(-0.280000, 1.361041, 0.064659)",
        "(-0.280000, 1.365456, 0.058295)",
        "(-0.280000, 1.371156, 0.053573)",
        "(-0.280000, 1.377088, 0.049631)",
        "(-0.280000, 1.383158, 0.046432)",
        "(-0.280000, 1.389307, 0.043924)",
        "(-0.280000, 1.395381, 0.042092)",
        "(-0.280000, 1.401436, 0.040851)",
        "(-0.280000, 1.407446, 0.040167)",
        "(-0.280000, 1.413380, 0.040009)",
        "(-0.280000, 1.419181, 0.040350)",
        "(-0.280000, 1.424693, 0.041134)",
        "(-0.280000, 1.430022, 0.042332)",
        "(-0.280000, 1.435142, 0.043914)",
        "(-0.280000, 1.440009, 0.045838)",
        "(-0.280000, 1.444598, 0.048063)",
        "(-0.280000, 1.448802, 0.050490)",
        "(-0.280000, 1.452723, 0.053133)",
        "(-0.280000, 1.456335, 0.055939)",
        "(-0.280000, 1.459644, 0.058876)",
        "(-0.280000, 1.462662, 0.061915)",
        "(-0.280000, 1.465345, 0.064965)",
        "(-0.280000, 1.467754, 0.068048)",
        "(-0.280000, 1.469912, 0.071150)",
        "(-0.280000, 1.471819, 0.074231)",
        "(-0.280000, 1.473493, 0.077276)",
        "(-0.280000, 1.474940, 0.080246)",
        "(-0.280000, 1.476190, 0.083151)",
        "(-0.280000, 1.477270, 0.086005)",
        "(-0.280000, 1.478191, 0.088804)",
        "(-0.280000, 1.478966, 0.091540)",
        "(-0.280000, 1.479600, 0.094181)",
        "(-0.280000, 1.480116, 0.096765)",
        "(-0.280000, 1.480524, 0.099308)",
        "(-0.280000, 1.480832, 0.101812)",
        "(-0.280000, 1.481044, 0.104274)",
        "(-0.280000, 1.481165, 0.106653)",
        "(-0.280000, 1.481204, 0.109018)",
        "(-0.280000, 1.481161, 0.111377)",
        "(-0.280000, 1.481038, 0.113733)",
        "(-0.280000, 1.480834, 0.116090)",
        "(-0.280000, 1.480560, 0.118365)",
        "(-0.280000, 1.480206, 0.120651)",
        "(-0.280000, 1.479774, 0.122932)",
        "(-0.280000, 1.479264, 0.125203)",
        "(-0.280000, 1.478678, 0.127456)",
        "(-0.280000, 1.476844, 0.129234)",
        "(-0.280000, 1.473938, 0.130545)",
        "(-0.280000, 1.471054, 0.131711)",
        "(-0.280000, 1.468166, 0.132715)",
        "(-0.280000, 1.465234, 0.133536)",
        "(-0.280000, 1.462258, 0.134111)",
        "(-0.280000, 1.459217, 0.134472)",
        "(-0.280000, 1.456103, 0.134619)",
        "(-0.280000, 1.452923, 0.134546)",
        "(-0.280000, 1.449702, 0.134252)",
        "(-0.280000, 1.446483, 0.133699)",
        "(-0.280000, 1.443278, 0.132942)",
        "(-0.280000, 1.440106, 0.131997)",
        "(-0.280000, 1.436997, 0.130878)",
        "(-0.280000, 1.433997, 0.129607)",
        "(-0.280000, 1.431160, 0.128180)",
        "(-0.280000, 1.428487, 0.126656)",
        "(-0.280000, 1.426024, 0.125064)",
        "(-0.280000, 1.423796, 0.123434)",
        "(-0.280000, 1.421827, 0.121800)",
        "(-0.280000, 1.420127, 0.120216)",
        "(-0.280000, 1.418701, 0.118718)",
        "(-0.280000, 1.417551, 0.117354)",
        "(-0.280000, 1.416667, 0.116161)",
        "(-0.280000, 1.416026, 0.115178)",
        "(-0.280000, 1.415578, 0.114459)",
        "(-0.280000, 1.415296, 0.114029)",
        "(-0.280000, 1.415147, 0.113918)",
        "(-0.280000, 1.415119, 0.114132)",
        "(-0.280000, 1.415192, 0.114674)",
        "(-0.280000, 1.415346, 0.115544)",
        "(-0.280000, 1.415520, 0.116749)",
        "(-0.280000, 1.415655, 0.118286)",
        "(-0.280000, 1.415685, 0.120145)",
        "(-0.280000, 1.415541, 0.122299)",
        "(-0.280000, 1.415146, 0.124719)",
        "(-0.280000, 1.414423, 0.127349)",
        "(-0.280000, 1.413297, 0.130128)",
        "(-0.280000, 1.411700, 0.132979)",
        "(-0.280000, 1.409573, 0.135795)",
        "(-0.280000, 1.406852, 0.138463)",
        "(-0.280000, 1.403511, 0.140854)",
        "(-0.280000, 1.399550, 0.142812)",
        "(-0.280000, 1.394977, 0.144177)",
        "(-0.280000, 1.389842, 0.144780)",
        "(-0.280000, 1.384251, 0.144448)",
        "(-0.280000, 1.378346, 0.143034)",
        "(-0.280000, 1.372335, 0.140419)",
        "(-0.280000, 1.366439, 0.136522)",
        "(-0.280000, 1.360907, 0.131307)",
        "(-0.280000, 1.356019, 0.124809)",
        "(-0.280000, 1.352035, 0.117142)",
        "(-0.280000, 1.349181, 0.108478)",
        "(-0.280000, 1.347640, 0.099135)",
        "(-0.280000, 1.347499, 0.089602)",
        "(-0.280000, 1.349375, 0.080608)",
        "(-0.280000, 1.353298, 0.073161)",
        "(-0.280000, 1.357613, 0.066869)",
        "(-0.280000, 1.362139, 0.061573)",
        "(-0.280000, 1.366805, 0.057082)",
        "(-0.280000, 1.371553, 0.053281)",
        "(-0.280000, 1.376438, 0.050021)",
        "(-0.280000, 1.381471, 0.047244)",
        "(-0.280000, 1.386612, 0.044938)",
        "(-0.280000, 1.391684, 0.043135)",
        "(-0.280000, 1.396844, 0.041740)",
        "(-0.280000, 1.402111, 0.040748)",
        "(-0.280000, 1.407411, 0.040169)",
        "(-0.280000, 1.412724, 0.040002)",
        "(-0.280000, 1.418056, 0.040246)",
        "(-0.280000, 1.423192, 0.040875)",
        "(-0.280000, 1.428295, 0.041895)",
        "(-0.280000, 1.433293, 0.043292)",
        "(-0.280000, 1.438144, 0.045050)",
        "(-0.280000, 1.442819, 0.047160)",
        "(-0.280000, 1.446183, 0.051156)",
        "(-0.280000, 1.449056, 0.055318)",
        "(-0.280000, 1.451437, 0.059566)",
        "(-0.280000, 1.453348, 0.063815)",
        "(-0.280000, 1.454826, 0.068005)",
        "(-0.280000, 1.455876, 0.072035)",
        "(-0.280000, 1.456610, 0.075911)",
        "(-0.280000, 1.457082, 0.079605)",
        "(-0.280000, 1.457359, 0.083118)",
        "(-0.280000, 1.457496, 0.086433)",
        "(-0.280000, 1.457524, 0.089507)",
        "(-0.280000, 1.457528, 0.092410)",
        "(-0.280000, 1.457554, 0.095175)",
        "(-0.280000, 1.457638, 0.097837)",
        "(-0.280000, 1.457810, 0.100426)",
        "(-0.280000, 1.458079, 0.102903)",
        "(-0.280000, 1.458476, 0.105403)",
        "(-0.280000, 1.459002, 0.107969)",
        "(-0.280000, 1.459645, 0.110652)",
        "(-0.280000, 1.460386, 0.113502)",
        "(-0.280000, 1.461208, 0.116419)",
        "(-0.280000, 1.462069, 0.119573)",
        "(-0.280000, 1.462919, 0.122967)",
        "(-0.280000, 1.463708, 0.126601)",
        "(-0.280000, 1.464396, 0.130451)",
        "(-0.280000, 1.464978, 0.134379)",
        "(-0.280000, 1.465371, 0.138469)",
        "(-0.280000, 1.465534, 0.142674)",
        "(-0.280000, 1.465435, 0.146940)",
        "(-0.280000, 1.465098, 0.151275)",
        "(-0.280000, 1.463732, 0.154839)",
        "(-0.280000, 1.461278, 0.157454)",
        "(-0.280000, 1.458709, 0.159921)",
        "(-0.280000, 1.456015, 0.162253)",
        "(-0.280000, 1.453199, 0.164447)",
        "(-0.280000, 1.450360, 0.166434)",
        "(-0.280000, 1.447393, 0.168296)",
        "(-0.280000, 1.444295, 0.170025)",
        "(-0.280000, 1.441059, 0.171618)",
        "(-0.280000, 1.437716, 0.173050)",
        "(-0.280000, 1.434387, 0.174275)",
        "(-0.280000, 1.430957, 0.175339)",
        "(-0.280000, 1.427439, 0.176232)",
        "(-0.280000, 1.423835, 0.176946)",
        "(-0.280000, 1.420147, 0.177473)",
        "(-0.280000, 1.416525, 0.177795)",
        "(-0.280000, 1.412794, 0.177926)",
        "(-0.280000, 1.408949, 0.177849)",
        "(-0.280000, 1.404951, 0.177542)",
        "(-0.280000, 1.401008, 0.177007)",
        "(-0.280000, 1.396891, 0.176198)",
        "(-0.280000, 1.392644, 0.175085)",
        "(-0.280000, 1.388259, 0.173624)",
        "(-0.280000, 1.383777, 0.171781)",
        "(-0.280000, 1.379226, 0.169513)",
        "(-0.280000, 1.374905, 0.166948)",
        "(-0.280000, 1.370579, 0.163922)",
        "(-0.280000, 1.366273, 0.160375)",
        "(-0.280000, 1.362048, 0.156259)",
        "(-0.280000, 1.358231, 0.151849)",
        "(-0.280000, 1.354648, 0.146902)",
        "(-0.280000, 1.351425, 0.141485)",
        "(-0.280000, 1.348660, 0.135680)",
        "(-0.280000, 1.346413, 0.129528)",
        "(-0.280000, 1.344746, 0.123132)",
        "(-0.280000, 1.343724, 0.116813)",
        "(-0.280000, 1.343291, 0.110427)",
        "(-0.280000, 1.343447, 0.104103)",
        "(-0.280000, 1.344168, 0.097907)",
        "(-0.280000, 1.345423, 0.091890)",
        "(-0.280000, 1.347117, 0.086268)",
        "(-0.280000, 1.349234, 0.080921)",
        "(-0.280000, 1.351722, 0.075893)",
        "(-0.280000, 1.354545, 0.071184)",
        "(-0.280000, 1.357586, 0.066904)",
        "(-0.280000, 1.361814, 0.063776)",
        "(-0.280000, 1.366909, 0.061873)",
        "(-0.280000, 1.371953, 0.060450)",
        "(-0.280000, 1.376921, 0.059502)",
        "(-0.280000, 1.381773, 0.058969)",
        "(-0.280000, 1.386358, 0.058843)",
        "(-0.280000, 1.390771, 0.058969)",
        "(-0.280000, 1.395019, 0.059283)",
        "(-0.280000, 1.399121, 0.059736)",
        "(-0.280000, 1.403079, 0.060283)",
        "(-0.280000, 1.406777, 0.060914)",
        "(-0.280000, 1.410386, 0.061563)",
        "(-0.280000, 1.413943, 0.062221)",
        "(-0.280000, 1.417475, 0.062887)",
        "(-0.280000, 1.420995, 0.063562)",
        "(-0.280000, 1.424419, 0.064229)",
        "(-0.280000, 1.427906, 0.064925)",
        "(-0.280000, 1.431459, 0.065674)",
        "(-0.280000, 1.435098, 0.066509)",
        "(-0.280000, 1.438736, 0.067405)",
        "(-0.280000, 1.442463, 0.068441)",
        "(-0.280000, 1.446272, 0.069651)",
        "(-0.280000, 1.450128, 0.071057)",
        "(-0.280000, 1.454008, 0.072682)",
        "(-0.280000, 1.457827, 0.074472)",
        "(-0.280000, 1.461611, 0.076509)",
        "(-0.280000, 1.465331, 0.078810)",
        "(-0.280000, 1.468947, 0.081379)",
        "(-0.280000, 1.472401, 0.084194)",
        "(-0.280000, 1.475658, 0.087248)",
        "(-0.280000, 1.478662, 0.090447)",
        "(-0.280000, 1.479617, 0.094256)",
        "(-0.280000, 1.480338, 0.098071)",
        "(-0.280000, 1.480840, 0.101891)",
        "(-0.280000, 1.481120, 0.105575)",
        "(-0.280000, 1.481203, 0.109239)",
        "(-0.280000, 1.481093, 0.112865)",
        "(-0.280000, 1.480794, 0.116473)",
        "(-0.280000, 1.480301, 0.120081)",
        "(-0.280000, 1.479616, 0.123674)",
        "(-0.280000, 1.478772, 0.127117)",
        "(-0.280000, 1.477737, 0.130554)",
        "(-0.280000, 1.476503, 0.133989)",
        "(-0.280000, 1.475058, 0.137422)",
        "(-0.280000, 1.473469, 0.140698)",
        "(-0.280000, 1.471674, 0.143944)",
        "(-0.280000, 1.469662, 0.147157)",
        "(-0.280000, 1.467440, 0.150303)",
        "(-0.280000, 1.465007, 0.153367)",
        "(-0.280000, 1.462472, 0.156215)",
        "(-0.280000, 1.458790, 0.157951)",
        "(-0.280000, 1.454485, 0.158819)",
        "(-0.280000, 1.450165, 0.159345)",
        "(-0.280000, 1.445915, 0.159560)",
        "(-0.280000, 1.441885, 0.159450)",
        "(-0.280000, 1.437994, 0.159150)",
        "(-0.280000, 1.434281, 0.158709)",
        "(-0.280000, 1.430754, 0.158177)",
        "(-0.280000, 1.427405, 0.157601)",
        "(-0.280000, 1.424228, 0.157026)",
        "(-0.280000, 1.421281, 0.156471)",
        "(-0.280000, 1.418437, 0.155995)",
        "(-0.280000, 1.415661, 0.155613)",
        "(-0.280000, 1.412910, 0.155333)",
        "(-0.280000, 1.410155, 0.155155)",
        "(-0.280000, 1.407452, 0.155079)",
        "(-0.280000, 1.404636, 0.155084)",
        "(-0.280000, 1.401682, 0.155137)",
        "(-0.280000, 1.398533, 0.155192)",
        "(-0.280000, 1.395281, 0.155242)",
        "(-0.280000, 1.391735, 0.155171)",
        "(-0.280000, 1.387852, 0.154888)",
        "(-0.280000, 1.383637, 0.154289)",
        "(-0.280000, 1.379108, 0.153272)",
        "(-0.280000, 1.374294, 0.151720)",
        "(-0.280000, 1.369486, 0.149744)",
        "(-0.280000, 1.364548, 0.147089)",
        "(-0.280000, 1.359609, 0.143701)",
        "(-0.280000, 1.354834, 0.139584)",
        "(-0.280000, 1.350376, 0.134778)",
        "(-0.280000, 1.346433, 0.129561)",
        "(-0.280000, 1.344807, 0.123417)",
        "(-0.280000, 1.343765, 0.117169)",
        "(-0.280000, 1.343304, 0.110928)",
        "(-0.280000, 1.343403, 0.104774)",
        "(-0.280000, 1.344011, 0.098922)",
        "(-0.280000, 1.345088, 0.093259)",
        "(-0.280000, 1.346597, 0.087820)",
        "(-0.280000, 1.348505, 0.082621)",
        "(-0.280000, 1.350774, 0.077691)",
        "(-0.280000, 1.353294, 0.073166)",
        "(-0.280000, 1.356103, 0.068904)",
        "(-0.280000, 1.359167, 0.064926)",
        "(-0.280000, 1.362461, 0.061234)",
        "(-0.280000, 1.365860, 0.057925)",
        "(-0.280000, 1.369443, 0.054885)",
        "(-0.280000, 1.373206, 0.052110)",
        "(-0.280000, 1.377130, 0.049606)",
        "(-0.280000, 1.381207, 0.047377)",
        "(-0.280000, 1.385438, 0.045421)",
        "(-0.280000, 1.390090, 0.045119)",
        "(-0.280000, 1.394910, 0.045957)",
        "(-0.280000, 1.399568, 0.047190)",
        "(-0.280000, 1.403998, 0.048747)",
        "(-0.280000, 1.408186, 0.050558)",
        "(-0.280000, 1.411985, 0.052556)",
        "(-0.280000, 1.415534, 0.054654)",
        "(-0.280000, 1.418859, 0.056802)",
        "(-0.280000, 1.421982, 0.058958)",
        "(-0.280000, 1.424808, 0.061050)",
        "(-0.280000, 1.427502, 0.063076)",
        "(-0.280000, 1.430093, 0.065015)",
        "(-0.280000, 1.432625, 0.066866)",
        "(-0.280000, 1.435127, 0.068632)",
        "(-0.280000, 1.437544, 0.070264)",
        "(-0.280000, 1.440002, 0.071832)",
        "(-0.280000, 1.442527, 0.073362)",
        "(-0.280000, 1.445127, 0.074879)",
        "(-0.280000, 1.447814, 0.076415)",
        "(-0.280000, 1.450535, 0.077937)",
        "(-0.280000, 1.453345, 0.079538)",
        "(-0.280000, 1.456243, 0.081261)",
        "(-0.280000, 1.459197, 0.083128)",
        "(-0.280000, 1.462188, 0.085172)",
        "(-0.280000, 1.465188, 0.087413)",
        "(-0.280000, 1.468118, 0.089766)",
        "(-0.280000, 1.470983, 0.092314)",
        "(-0.280000, 1.473752, 0.095079)",
        "(-0.280000, 1.476382, 0.098069)",
        "(-0.280000, 1.478836, 0.101320)",
        "(-0.280000, 1.481063, 0.104702)",
        "(-0.280000, 1.481201, 0.108352)",
        "(-0.280000, 1.481133, 0.112073)",
        "(-0.280000, 1.480857, 0.115874)",
        "(-0.280000, 1.480355, 0.119751)",
        "(-0.280000, 1.479650, 0.123519)",
        "(-0.280000, 1.478707, 0.127351)",
        "(-0.280000, 1.477510, 0.131230)",
        "(-0.280000, 1.476039, 0.135150)",
        "(-0.280000, 1.474289, 0.139061)",
        "(-0.280000, 1.472348, 0.142772)",
        "(-0.280000, 1.470129, 0.146445)",
        "(-0.280000, 1.467631, 0.150047)",
        "(-0.280000, 1.464852, 0.153551)",
        "(-0.280000, 1.461799, 0.156922)",
        "(-0.280000, 1.458619, 0.160003)",
        "(-0.280000, 1.455195, 0.162916)",
        "(-0.280000, 1.451558, 0.165622)",
        "(-0.280000, 1.447719, 0.168102)",
        "(-0.280000, 1.443684, 0.170342)",
        "(-0.280000, 1.439088, 0.170979)",
        "(-0.280000, 1.434219, 0.170503)",
        "(-0.280000, 1.429463, 0.169627)",
        "(-0.280000, 1.424846, 0.168420)",
        "(-0.280000, 1.420379, 0.166942)",
        "(-0.280000, 1.416254, 0.165230)",
        "(-0.280000, 1.412294, 0.163374)",
        "(-0.280000, 1.408483, 0.161410)",
        "(-0.280000, 1.404806, 0.159365)",
        "(-0.280000, 1.401270, 0.157269)",
        "(-0.280000, 1.398010, 0.155183)",
        "(-0.280000, 1.394826, 0.153089)",
        "(-0.280000, 1.391686, 0.150980)",
        "(-0.280000, 1.388557, 0.148835)",
        "(-0.280000, 1.385428, 0.146635)",
        "(-0.280000, 1.382405, 0.144453)",
        "(-0.280000, 1.379327, 0.142155)",
        "(-0.280000, 1.376215, 0.139715)",
        "(-0.280000, 1.373075, 0.137090)",
        "(-0.280000, 1.369936, 0.134254)",
        "(-0.280000, 1.366897, 0.131316)",
        "(-0.280000, 1.363897, 0.128114)",
        "(-0.280000, 1.360983, 0.124626)",
        "(-0.280000, 1.358199, 0.120818)",
        "(-0.280000, 1.355597, 0.116682)",
        "(-0.280000, 1.353255, 0.112387)",
        "(-0.280000, 1.351194, 0.107775)",
        "(-0.280000, 1.349476, 0.102855)",
        "(-0.280000, 1.348159, 0.097711)",
        "(-0.280000, 1.347284, 0.092402)",
        "(-0.280000, 1.346835, 0.087123)",
        "(-0.280000, 1.348555, 0.082500)",
        "(-0.280000, 1.350570, 0.078096)",
        "(-0.280000, 1.352846, 0.073915)",
        "(-0.280000, 1.355277, 0.070088)",
        "(-0.280000, 1.357913, 0.066483)",
        "(-0.280000, 1.360726, 0.063112)",
        "(-0.280000, 1.363706, 0.059969)",
        "(-0.280000, 1.366830, 0.057060)",
        "(-0.280000, 1.369987, 0.054460)",
        "(-0.280000, 1.373254, 0.052077)",
        "(-0.280000, 1.376636, 0.049901)",
        "(-0.280000, 1.380112, 0.047941)",
        "(-0.280000, 1.383696, 0.046184)",
        "(-0.280000, 1.387396, 0.044630)",
        "(-0.280000, 1.391058, 0.043333)",
        "(-0.280000, 1.394853, 0.042228)",
        "(-0.280000, 1.398780, 0.041326)",
        "(-0.280000, 1.402849, 0.040642)",
        "(-0.280000, 1.407065, 0.040194)",
        "(-0.280000, 1.411215, 0.041394)",
        "(-0.280000, 1.415273, 0.043688)",
        "(-0.280000, 1.419148, 0.046283)",
        "(-0.280000, 1.422788, 0.049108)",
        "(-0.280000, 1.426173, 0.052100)",
        "(-0.280000, 1.429147, 0.055149)",
        "(-0.280000, 1.431873, 0.058220)",
        "(-0.280000, 1.434373, 0.061269)",
        "(-0.280000, 1.436660, 0.064252)",
        "(-0.280000, 1.438761, 0.067127)",
        "(-0.280000, 1.440648, 0.069828)",
        "(-0.280000, 1.442448, 0.072389)",
        "(-0.280000, 1.444208, 0.074820)",
        "(-0.280000, 1.445961, 0.077131)",
        "(-0.280000, 1.447730, 0.079326)",
        "(-0.280000, 1.449500, 0.081374)",
        "(-0.280000, 1.451356, 0.083376)",
        "(-0.280000, 1.453305, 0.085362)",
        "(-0.280000, 1.455354, 0.087376)",
        "(-0.280000, 1.457511, 0.089478)",
        "(-0.280000, 1.459716, 0.091598)",
        "(-0.280000, 1.462004, 0.093889)",
        "(-0.280000, 1.464341, 0.096396)",
        "(-0.280000, 1.466695, 0.099187)",
        "(-0.280000, 1.469018, 0.102325)",
        "(-0.280000, 1.471230, 0.105643)",
        "(-0.280000, 1.473295, 0.109378)",
        "(-0.280000, 1.475134, 0.113540)",
        "(-0.280000, 1.476657, 0.118093)",
        "(-0.280000, 1.477788, 0.122998)",
        "(-0.280000, 1.478515, 0.128002)",
        "(-0.280000, 1.477018, 0.132623)",
        "(-0.280000, 1.475155, 0.137208)",
        "(-0.280000, 1.472932, 0.141713)",
        "(-0.280000, 1.470366, 0.146077)",
        "(-0.280000, 1.467573, 0.150125)",
        "(-0.280000, 1.464479, 0.153987)",
        "(-0.280000, 1.461089, 0.157645)",
        "(-0.280000, 1.457421, 0.161067)",
        "(-0.280000, 1.453501, 0.164223)",
        "(-0.280000, 1.449483, 0.167007)",
        "(-0.280000, 1.445251, 0.169514)",
        "(-0.280000, 1.440831, 0.171722)",
        "(-0.280000, 1.436235, 0.173619)",
        "(-0.280000, 1.431464, 0.175194)",
        "(-0.280000, 1.426739, 0.176387)",
        "(-0.280000, 1.421904, 0.177248)",
        "(-0.280000, 1.416997, 0.177764)",
        "(-0.280000, 1.412020, 0.177928)",
        "(-0.280000, 1.406992, 0.177728)",
        "(-0.280000, 1.402344, 0.175813)",
        "(-0.280000, 1.398052, 0.172752)",
        "(-0.280000, 1.394076, 0.169352)",
        "(-0.280000, 1.390445, 0.165691)",
        "(-0.280000, 1.387179, 0.161803)",
        "(-0.280000, 1.384455, 0.157811)",
        "(-0.280000, 1.382103, 0.153692)",
        "(-0.280000, 1.380137, 0.149487)",
        "(-0.280000, 1.378562, 0.145244)",
        "(-0.280000, 1.377466, 0.141126)",
        "(-0.280000, 1.376698, 0.137053)",
        "(-0.280000, 1.376243, 0.133082)",
        "(-0.280000, 1.376077, 0.129248)",
        "(-0.280000, 1.376162, 0.125576)",
        "(-0.280000, 1.376492, 0.122188)",
        "(-0.280000, 1.376967, 0.118973)",
        "(-0.280000, 1.377550, 0.115925)",
        "(-0.280000, 1.378201, 0.113026)",
        "(-0.280000, 1.378897, 0.110253)",
        "(-0.280000, 1.379615, 0.107577)",
        "(-0.280000, 1.380328, 0.105077)",
        "(-0.280000, 1.381035, 0.102588)",
        "(-0.280000, 1.381747, 0.100071)",
        "(-0.280000, 1.382486, 0.097493)",
        "(-0.280000, 1.383288, 0.094822)",
        "(-0.280000, 1.384118, 0.092165)",
        "(-0.280000, 1.385074, 0.089383)",
        "(-0.280000, 1.386204, 0.086477)",
        "(-0.280000, 1.387551, 0.083471)",
        "(-0.280000, 1.389159, 0.080390)",
        "(-0.280000, 1.390954, 0.077345)",
        "(-0.280000, 1.393056, 0.074298)",
        "(-0.280000, 1.395483, 0.071298)",
        "(-0.280000, 1.398238, 0.068401)",
        "(-0.280000, 1.401296, 0.065674)",
        "(-0.280000, 1.404542, 0.063179)",
        "(-0.280000, 1.408042, 0.060939)",
        "(-0.280000, 1.411763, 0.058993)",
        "(-0.280000, 1.415672, 0.057378)",
        "(-0.280000, 1.419715, 0.056130)",
        "(-0.280000, 1.423754, 0.055250)",
        "(-0.280000, 1.427852, 0.054763)",
        "(-0.280000, 1.431956, 0.054686)",
        "(-0.280000, 1.436024, 0.055024)",
        "(-0.280000, 1.440016, 0.055778)",
        "(-0.280000, 1.443782, 0.056880)",
        "(-0.280000, 1.447397, 0.058363)",
        "(-0.280000, 1.450826, 0.060208)",
        "(-0.280000, 1.454035, 0.062383)",
        "(-0.280000, 1.457007, 0.064853)",
        "(-0.280000, 1.459647, 0.067482)",
        "(-0.280000, 1.462051, 0.070307)",
        "(-0.280000, 1.464237, 0.073287)",
        "(-0.280000, 1.466213, 0.076370)",
        "(-0.280000, 1.467950, 0.079560)",
        "(-0.280000, 1.469364, 0.082759)",
        "(-0.280000, 1.470479, 0.086055)",
        "(-0.280000, 1.471270, 0.089431)",
        "(-0.280000, 1.471717, 0.092872)",
        "(-0.280000, 1.471806, 0.096329)",
        "(-0.280000, 1.471517, 0.099667)",
        "(-0.280000, 1.470886, 0.102961)",
        "(-0.280000, 1.469923, 0.106187)",
        "(-0.280000, 1.468643, 0.109315)",
        "(-0.280000, 1.467075, 0.112306)",
        "(-0.280000, 1.465256, 0.115028)",
        "(-0.280000, 1.463212, 0.117603)",
        "(-0.280000, 1.460980, 0.120005)",
        "(-0.280000, 1.458588, 0.122234)",
        "(-0.280000, 1.456064, 0.124292)",
        "(-0.280000, 1.453494, 0.126055)",
        "(-0.280000, 1.450858, 0.127674)",
        "(-0.280000, 1.448188, 0.129149)",
        "(-0.280000, 1.445503, 0.130493)",
        "(-0.280000, 1.442825, 0.131709)",
        "(-0.280000, 1.440266, 0.132709)",
        "(-0.280000, 1.437755, 0.133632)",
        "(-0.280000, 1.435300, 0.134493)",
        "(-0.280000, 1.432919, 0.135304)",
        "(-0.280000, 1.430609, 0.136087)",
        "(-0.280000, 1.428436, 0.136819)",
        "(-0.280000, 1.426306, 0.137582)",
        "(-0.280000, 1.424186, 0.138395)",
        "(-0.280000, 1.422043, 0.139267)",
        "(-0.280000, 1.419938, 0.140175)",
        "(-0.280000, 1.417730, 0.141153)",
        "(-0.280000, 1.415376, 0.142183)",
        "(-0.280000, 1.412820, 0.143237)",
        "(-0.280000, 1.409999, 0.144275)",
        "(-0.280000, 1.406867, 0.145231)",
        "(-0.280000, 1.403550, 0.146073)",
        "(-0.280000, 1.399866, 0.146706)",
        "(-0.280000, 1.395831, 0.147040)",
        "(-0.280000, 1.391460, 0.146982)",
        "(-0.280000, 1.386793, 0.146443)",
        "(-0.280000, 1.382060, 0.145467)",
        "(-0.280000, 1.377156, 0.143887)",
        "(-0.280000, 1.372191, 0.141651)",
        "(-0.280000, 1.367266, 0.138726)",
        "(-0.280000, 1.362490, 0.135099)",
        "(-0.280000, 1.358070, 0.130991)",
        "(-0.280000, 1.353989, 0.126265)",
        "(-0.280000, 1.350334, 0.120976)",
        "(-0.280000, 1.347178, 0.115201)",
        "(-0.280000, 1.344533, 0.109019)",
        "(-0.280000, 1.343554, 0.102768)",
        "(-0.280000, 1.344376, 0.096693)",
        "(-0.280000, 1.345702, 0.090832)",
        "(-0.280000, 1.347496, 0.085209)",
        "(-0.280000, 1.349710, 0.079876)",
        "(-0.280000, 1.352238, 0.074966)",
        "(-0.280000, 1.355096, 0.070355)",
        "(-0.280000, 1.358251, 0.066054)",
        "(-0.280000, 1.361672, 0.062071)",
        "(-0.280000, 1.365319, 0.058422)",
        "(-0.280000, 1.369057, 0.055194)",
        "(-0.280000, 1.372984, 0.052263)",
        "(-0.280000, 1.377065, 0.049645)",
        "(-0.280000, 1.381292, 0.047334)",
        "(-0.280000, 1.385662, 0.045327)",
        "(-0.280000, 1.389997, 0.043685)",
        "(-0.280000, 1.394454, 0.042333)",
        "(-0.280000, 1.399015, 0.041280)",
        "(-0.280000, 1.403667, 0.040535)",
        "(-0.280000, 1.408230, 0.040117)",
        "(-0.280000, 1.412848, 0.040003)",
        "(-0.280000, 1.417510, 0.040202)",
        "(-0.280000, 1.422199, 0.040723)",
        "(-0.280000, 1.426880, 0.041572)",
        "(-0.280000, 1.431359, 0.042703)",
        "(-0.280000, 1.435795, 0.044148)",
        "(-0.280000, 1.440152, 0.045901)",
        "(-0.280000, 1.444399, 0.047958)",
        "(-0.280000, 1.448515, 0.050311)",
        "(-0.280000, 1.452454, 0.052938)",
        "(-0.280000, 1.456079, 0.055727)",
        "(-0.280000, 1.459490, 0.058730)",
        "(-0.280000, 1.462669, 0.061923)",
        "(-0.280000, 1.465614, 0.065293)",
        "(-0.280000, 1.468299, 0.068797)",
        "(-0.280000, 1.470662, 0.072318)",
        "(-0.280000, 1.472785, 0.075944)",
        "(-0.280000, 1.474664, 0.079651)",
        "(-0.280000, 1.476302, 0.083429)",
        "(-0.280000, 1.477702, 0.087269)",
        "(-0.280000, 1.478831, 0.091031)",
        "(-0.280000, 1.479743, 0.094844)",
        "(-0.280000, 1.480435, 0.098694)",
        "(-0.280000, 1.480909, 0.102594)",
        "(-0.280000, 1.481161, 0.106543)",
        "(-0.280000, 1.479935, 0.110361)",
        "(-0.280000, 1.477409, 0.114002)",
        "(-0.280000, 1.474730, 0.117423)",
        "(-0.280000, 1.471885, 0.120596)",
        "(-0.280000, 1.468913, 0.123389)",
        "(-0.280000, 1.465809, 0.125944)",
        "(-0.280000, 1.462609, 0.128244)",
        "(-0.280000, 1.459340, 0.130278)",
        "(-0.280000, 1.456036, 0.132037)",
        "(-0.280000, 1.452792, 0.133440)",
        "(-0.280000, 1.449581, 0.134613)",
        "(-0.280000, 1.446436, 0.135572)",
        "(-0.280000, 1.443380, 0.136341)",
        "(-0.280000, 1.440433, 0.136940)",
        "(-0.280000, 1.437619, 0.137400)",
        "(-0.280000, 1.435004, 0.137707)",
        "(-0.280000, 1.432516, 0.137959)",
        "(-0.280000, 1.430147, 0.138194)",
        "(-0.280000, 1.427873, 0.138443)",
        "(-0.280000, 1.425666, 0.138730)",
        "(-0.280000, 1.423589, 0.139041)",
        "(-0.280000, 1.421487, 0.139441)",
        "(-0.280000, 1.419297, 0.139933)",
        "(-0.280000, 1.416932, 0.140505)",
        "(-0.280000, 1.414315, 0.141118)",
        "(-0.280000, 1.411591, 0.141714)",
        "(-0.280000, 1.408505, 0.142242)",
        "(-0.280000, 1.405037, 0.142604)",
        "(-0.280000, 1.401228, 0.142701)",
        "(-0.280000, 1.397137, 0.142447)",
        "(-0.280000, 1.392979, 0.141856)",
        "(-0.280000, 1.388647, 0.140794)",
        "(-0.280000, 1.384230, 0.139213)",
        "(-0.280000, 1.379825, 0.137084)",
        "(-0.280000, 1.375542, 0.134401)",
        "(-0.280000, 1.371525, 0.131276)",
        "(-0.280000, 1.367785, 0.127615)",
        "(-0.280000, 1.364417, 0.123465)",
        "(-0.280000, 1.361501, 0.118887)",
        "(-0.280000, 1.359126, 0.114086)",
        "(-0.280000, 1.357305, 0.109021)",
        "(-0.280000, 1.356073, 0.103778)",
        "(-0.280000, 1.355452, 0.098474)",
        "(-0.280000, 1.355437, 0.093194)",
        "(-0.280000, 1.355973, 0.088122)",
        "(-0.280000, 1.357049, 0.083240)",
        "(-0.280000, 1.358623, 0.078603)",
        "(-0.280000, 1.360636, 0.074279)",
        "(-0.280000, 1.363031, 0.070298)",
        "(-0.280000, 1.365687, 0.066741)",
        "(-0.280000, 1.368584, 0.063550)",
        "(-0.280000, 1.371671, 0.060697)",
        "(-0.280000, 1.374888, 0.058156)",
        "(-0.280000, 1.378177, 0.055885)",
        "(-0.280000, 1.381512, 0.053821)",
        "(-0.280000, 1.384788, 0.051956)",
        "(-0.280000, 1.388088, 0.050196)",
        "(-0.280000, 1.391427, 0.048503)",
        "(-0.280000, 1.394832, 0.046852)",
        "(-0.280000, 1.398312, 0.045240)",
        "(-0.280000, 1.401771, 0.043679)",
        "(-0.280000, 1.405360, 0.042149)",
        "(-0.280000, 1.409128, 0.040664)",
        "(-0.280000, 1.413081, 0.040005)",
        "(-0.280000, 1.417089, 0.040171)",
        "(-0.280000, 1.420967, 0.040554)",
        "(-0.280000, 1.424876, 0.041168)",
        "(-0.280000, 1.428789, 0.042015)",
        "(-0.280000, 1.432690, 0.043102)",
        "(-0.280000, 1.436426, 0.044380)",
        "(-0.280000, 1.440119, 0.045887)",
        "(-0.280000, 1.443759, 0.047625)",
        "(-0.280000, 1.447337, 0.049599)",
        "(-0.280000, 1.450805, 0.051791)",
        "(-0.280000, 1.454142, 0.054190)",
        "(-0.280000, 1.457221, 0.056688)",
        "(-0.280000, 1.460140, 0.059349)",
        "(-0.280000, 1.462891, 0.062161)",
        "(-0.280000, 1.465453, 0.065096)",
        "(-0.280000, 1.467823, 0.068141)",
        "(-0.280000, 1.469939, 0.071190)",
        "(-0.280000, 1.471861, 0.074304)",
        "(-0.280000, 1.473595, 0.077474)",
        "(-0.280000, 1.475141, 0.080689)",
        "(-0.280000, 1.476494, 0.083915)",
        "(-0.280000, 1.477638, 0.087075)",
        "(-0.280000, 1.478612, 0.090236)",
        "(-0.280000, 1.479421, 0.093387)",
        "(-0.280000, 1.480074, 0.096535)",
        "(-0.280000, 1.480562, 0.099582)",
        "(-0.280000, 1.480909, 0.102602)",
        "(-0.280000, 1.481122, 0.105610)",
        "(-0.280000, 1.481203, 0.108595)",
        "(-0.280000, 1.481155, 0.111542)",
        "(-0.280000, 1.480990, 0.114385)",
        "(-0.280000, 1.480710, 0.117196)",
        "(-0.280000, 1.480315, 0.120001)",
        "(-0.280000, 1.479798, 0.122816)",
        "(-0.280000, 1.479159, 0.125630)",
        "(-0.280000, 1.478421, 0.128356)",
        "(-0.280000, 1.476307, 0.130669)",
        "(-0.280000, 1.473192, 0.132546)",
        "(-0.280000, 1.470010, 0.134247)",
        "(-0.280000, 1.466773, 0.135759)",
        "(-0.280000, 1.463500, 0.136974)",
        "(-0.280000, 1.460119, 0.137977)",
        "(-0.280000, 1.456630, 0.138747)",
        "(-0.280000, 1.453029, 0.139270)",
        "(-0.280000, 1.449331, 0.139522)",
        "(-0.280000, 1.445663, 0.139390)",
        "(-0.280000, 1.441987, 0.138957)",
        "(-0.280000, 1.438360, 0.138221)",
        "(-0.280000, 1.434832, 0.137188)",
        "(-0.280000, 1.431445, 0.135877)",
        "(-0.280000, 1.428311, 0.134286)",
        "(-0.280000, 1.425388, 0.132509)",
        "(-0.280000, 1.422695, 0.130590)",
        "(-0.280000, 1.420254, 0.128585)",
        "(-0.280000, 1.418065, 0.126542)",
        "(-0.280000, 1.416214, 0.124484)",
        "(-0.280000, 1.414581, 0.122504)",
        "(-0.280000, 1.413129, 0.120633)",
        "(-0.280000, 1.411854, 0.118887)",
        "(-0.280000, 1.410826, 0.117295)",
        "(-0.280000, 1.410101, 0.115920)",
        "(-0.280000, 1.409543, 0.114800)",
        "(-0.280000, 1.409053, 0.113949)",
        "(-0.280000, 1.408519, 0.113340)",
        "(-0.280000, 1.407838, 0.112916)",
        "(-0.280000, 1.406936, 0.112597)",
        "(-0.280000, 1.405755, 0.112267)",
        "(-0.280000, 1.404286, 0.111810)",
        "(-0.280000, 1.402548, 0.111116)",
        "(-0.280000, 1.400593, 0.110082)",
        "(-0.280000, 1.398505, 0.108658)",
        "(-0.280000, 1.396370, 0.106767)",
        "(-0.280000, 1.394300, 0.104387)",
        "(-0.280000, 1.392399, 0.101521)",
        "(-0.280000, 1.390765, 0.098201)",
        "(-0.280000, 1.389466, 0.094529)",
        "(-0.280000, 1.388580, 0.090540)",
        "(-0.280000, 1.388153, 0.086315)",
        "(-0.280000, 1.388214, 0.081955)",
        "(-0.280000, 1.388768, 0.077547)",
        "(-0.280000, 1.389763, 0.073197)",
        "(-0.280000, 1.391205, 0.068964)",
        "(-0.280000, 1.393062, 0.064903)",
        "(-0.280000, 1.395293, 0.061062)",
        "(-0.280000, 1.397845, 0.057487)",
        "(-0.280000, 1.400620, 0.054199)",
        "(-0.280000, 1.403613, 0.051194)",
        "(-0.280000, 1.406794, 0.048451)",
        "(-0.280000, 1.410142, 0.045938)",
        "(-0.280000, 1.413648, 0.043636)",
        "(-0.280000, 1.417217, 0.041573)",
        "(-0.280000, 1.420836, 0.040538)",
        "(-0.280000, 1.424263, 0.041056)",
        "(-0.280000, 1.427615, 0.041736)",
        "(-0.280000, 1.430914, 0.042576)",
        "(-0.280000, 1.434036, 0.043535)",
        "(-0.280000, 1.437109, 0.044640)",
        "(-0.280000, 1.440127, 0.045890)",
        "(-0.280000, 1.443089, 0.047285)",
        "(-0.280000, 1.446008, 0.048833)",
        "(-0.280000, 1.448765, 0.050467)",
        "(-0.280000, 1.451468, 0.052244)",
        "(-0.280000, 1.454115, 0.054169)",
        "(-0.280000, 1.456692, 0.056238)",
        "(-0.280000, 1.459188, 0.058448)",
        "(-0.280000, 1.461516, 0.060716)",
        "(-0.280000, 1.463750, 0.063108)",
        "(-0.280000, 1.465882, 0.065622)",
        "(-0.280000, 1.467904, 0.068252)",
        "(-0.280000, 1.469803, 0.070984)",
        "(-0.280000, 1.471508, 0.073722)",
        "(-0.280000, 1.471402, 0.077441)",
        "(-0.280000, 1.471039, 0.081108)",
        "(-0.280000, 1.470442, 0.084692)",
        "(-0.280000, 1.469647, 0.088162)",
        "(-0.280000, 1.468688, 0.091504)",
        "(-0.280000, 1.467576, 0.094619)",
        "(-0.280000, 1.466387, 0.097594)",
        "(-0.280000, 1.465155, 0.100438)",
        "(-0.280000, 1.463913, 0.103164)",
        "(-0.280000, 1.462693, 0.105765)",
        "(-0.280000, 1.461520, 0.108175)",
        "(-0.280000, 1.460434, 0.110501)",
        "(-0.280000, 1.459452, 0.112770)",
        "(-0.280000, 1.458588, 0.115022)",
        "(-0.280000, 1.457869, 0.117182)",
        "(-0.280000, 1.457291, 0.119373)",
        "(-0.280000, 1.456852, 0.121623)",
        "(-0.280000, 1.456545, 0.123955)",
        "(-0.280000, 1.456352, 0.126408)",
        "(-0.280000, 1.456284, 0.128933)",
        "(-0.280000, 1.456261, 0.131670)",
        "(-0.280000, 1.456235, 0.134648)",
        "(-0.280000, 1.456150, 0.137883)",
        "(-0.280000, 1.455946, 0.141366)",
        "(-0.280000, 1.455563, 0.145089)",
        "(-0.280000, 1.455056, 0.148890)",
        "(-0.280000, 1.454260, 0.152871)",
        "(-0.280000, 1.453100, 0.156996)",
        "(-0.280000, 1.451530, 0.161175)",
        "(-0.280000, 1.449655, 0.165234)",
        "(-0.280000, 1.446927, 0.168570)",
        "(-0.280000, 1.443249, 0.170563)",
        "(-0.280000, 1.439415, 0.172348)",
        "(-0.280000, 1.435437, 0.173910)",
        "(-0.280000, 1.431508, 0.175181)",
        "(-0.280000, 1.427482, 0.176223)",
        "(-0.280000, 1.423368, 0.177024)",
        "(-0.280000, 1.419138, 0.177582)",
        "(-0.280000, 1.414759, 0.177882)",
        "(-0.280000, 1.410476, 0.177905)",
        "(-0.280000, 1.406132, 0.177657)",
        "(-0.280000, 1.401759, 0.177127)",
        "(-0.280000, 1.397384, 0.176309)",
        "(-0.280000, 1.393003, 0.175191)",
        "(-0.280000, 1.388808, 0.173825)",
        "(-0.280000, 1.384623, 0.172157)",
        "(-0.280000, 1.380460, 0.170170)",
        "(-0.280000, 1.376336, 0.167845)",
        "(-0.280000, 1.372279, 0.165171)",
        "(-0.280000, 1.368504, 0.162275)",
        "(-0.280000, 1.366167, 0.157659)",
        "(-0.280000, 1.364213, 0.152859)",
        "(-0.280000, 1.362647, 0.147915)",
        "(-0.280000, 1.361467, 0.142883)",
        "(-0.280000, 1.360776, 0.137994)",
        "(-0.280000, 1.360409, 0.133077)",
        "(-0.280000, 1.360360, 0.128193)",
        "(-0.280000, 1.360613, 0.123369)",
        "(-0.280000, 1.361150, 0.118639)",
        "(-0.280000, 1.361960, 0.114228)",
        "(-0.280000, 1.362962, 0.109945)",
        "(-0.280000, 1.364123, 0.105818)",
        "(-0.280000, 1.365412, 0.101842)",
        "(-0.280000, 1.366805, 0.097984)",
        "(-0.280000, 1.368236, 0.094361)",
        "(-0.280000, 1.369729, 0.090776)",
        "(-0.280000, 1.371303, 0.087175)",
        "(-0.280000, 1.372991, 0.083523)",
        "(-0.280000, 1.374833, 0.079793)",
        "(-0.280000, 1.376766, 0.076096)",
        "(-0.280000, 1.378931, 0.072303)",
        "(-0.280000, 1.381374, 0.068435)",
        "(-0.280000, 1.384138, 0.064526)",
        "(-0.280000, 1.387250, 0.060636)",
        "(-0.280000, 1.390607, 0.056868)",
        "(-0.280000, 1.394353, 0.053220)",
        "(-0.280000, 1.398486, 0.049766)",
        "(-0.280000, 1.403004, 0.046584)",
        "(-0.280000, 1.407878, 0.043758)",
        "(-0.280000, 1.413064, 0.041329)",
        "(-0.280000, 1.418295, 0.040266)",
        "(-0.280000, 1.423376, 0.040905)",
        "(-0.280000, 1.428300, 0.041896)",
        "(-0.280000, 1.433042, 0.043212)",
        "(-0.280000, 1.437464, 0.044778)",
        "(-0.280000, 1.441685, 0.046602)",
        "(-0.280000, 1.445688, 0.048655)",
        "(-0.280000, 1.449465, 0.050910)",
        "(-0.280000, 1.453021, 0.053350)",
        "(-0.280000, 1.456336, 0.055940)",
        "(-0.280000, 1.459346, 0.058596)",
        "(-0.280000, 1.462149, 0.061371)",
        "(-0.280000, 1.464728, 0.064232)",
        "(-0.280000, 1.467097, 0.067171)",
        "(-0.280000, 1.469263, 0.070178)",
        "(-0.280000, 1.471176, 0.073152)",
        "(-0.280000, 1.472902, 0.076159)",
        "(-0.280000, 1.474447, 0.079193)",
        "(-0.280000, 1.475817, 0.082243)",
        "(-0.280000, 1.476994, 0.085240)",
        "(-0.280000, 1.478027, 0.088274)",
        "(-0.280000, 1.478919, 0.091360)",
        "(-0.280000, 1.479669, 0.094498)",
        "(-0.280000, 1.480274, 0.097677)",
        "(-0.280000, 1.480718, 0.100796)",
        "(-0.280000, 1.481025, 0.104000)",
        "(-0.280000, 1.481183, 0.107278)",
        "(-0.280000, 1.481183, 0.110644)",
        "(-0.280000, 1.481012, 0.114104)",
        "(-0.280000, 1.480675, 0.117484)",
        "(-0.280000, 1.480152, 0.120964)",
        "(-0.280000, 1.479427, 0.124518)",
        "(-0.280000, 1.478486, 0.128133)",
        "(-0.280000, 1.477318, 0.131785)",
        "(-0.280000, 1.475987, 0.135275)",
        "(-0.280000, 1.474439, 0.138750)",
        "(-0.280000, 1.472677, 0.142181)",
        "(-0.280000, 1.470215, 0.145209)",
        "(-0.280000, 1.467106, 0.147713)",
        "(-0.280000, 1.464104, 0.149973)",
        "(-0.280000, 1.461151, 0.152122)",
        "(-0.280000, 1.458252, 0.154172)",
        "(-0.280000, 1.455402, 0.156143)",
        "(-0.280000, 1.452599, 0.158038)",
        "(-0.280000, 1.449903, 0.159806)",
        "(-0.280000, 1.447204, 0.161523)",
        "(-0.280000, 1.444454, 0.163185)",
        "(-0.280000, 1.441612, 0.164766)",
        "(-0.280000, 1.438642, 0.166222)",
        "(-0.280000, 1.435646, 0.167448)",
        "(-0.280000, 1.432441, 0.168477)",
        "(-0.280000, 1.429011, 0.169258)",
        "(-0.280000, 1.425323, 0.169750)",
        "(-0.280000, 1.421368, 0.169900)",
        "(-0.280000, 1.417453, 0.169633)",
        "(-0.280000, 1.413309, 0.168957)",
        "(-0.280000, 1.409012, 0.167828)",
        "(-0.280000, 1.404641, 0.166212)",
        "(-0.280000, 1.400313, 0.164094)",
        "(-0.280000, 1.396382, 0.161563)",
        "(-0.280000, 1.392687, 0.158615)",
        "(-0.280000, 1.389332, 0.155312)",
        "(-0.280000, 1.386409, 0.151747)",
        "(-0.280000, 1.383941, 0.147996)",
        "(-0.280000, 1.382029, 0.144217)",
        "(-0.280000, 1.380534, 0.140409)",
        "(-0.280000, 1.379427, 0.136623)",
        "(-0.280000, 1.378673, 0.132902)",
        "(-0.280000, 1.378224, 0.129284)",
        "(-0.280000, 1.378081, 0.125877)",
        "(-0.280000, 1.378129, 0.122595)",
        "(-0.280000, 1.378326, 0.119424)",
        "(-0.280000, 1.378636, 0.116335)",
        "(-0.280000, 1.379033, 0.113298)",
        "(-0.280000, 1.379514, 0.110422)",
        "(-0.280000, 1.380051, 0.107518)",
        "(-0.280000, 1.380655, 0.104574)",
        "(-0.280000, 1.381349, 0.101571)",
        "(-0.280000, 1.382158, 0.098501)",
        "(-0.280000, 1.383054, 0.095489)",
        "(-0.280000, 1.384108, 0.092383)",
        "(-0.280000, 1.385357, 0.089198)",
        "(-0.280000, 1.386841, 0.085944)",
        "(-0.280000, 1.388599, 0.082640)",
        "(-0.280000, 1.390660, 0.079324)",
        "(-0.280000, 1.392957, 0.076089)",
        "(-0.280000, 1.395607, 0.072896)",
        "(-0.280000, 1.398607, 0.069809)",
        "(-0.280000, 1.401960, 0.066875)",
        "(-0.280000, 1.405550, 0.064159)",
        "(-0.280000, 1.409463, 0.061682)",
        "(-0.280000, 1.413675, 0.059486)",
        "(-0.280000, 1.418158, 0.057609)",
        "(-0.280000, 1.422856, 0.056090)",
        "(-0.280000, 1.427641, 0.054919)",
        "(-0.280000, 1.432564, 0.054133)",
        "(-0.280000, 1.437588, 0.053738)",
        "(-0.280000, 1.442679, 0.053736)",
        "(-0.280000, 1.447782, 0.054123)",
        "(-0.280000, 1.452783, 0.054821)",
        "(-0.280000, 1.457123, 0.056605)",
        "(-0.280000, 1.460370, 0.059573)",
        "(-0.280000, 1.463322, 0.062633)",
        "(-0.280000, 1.465993, 0.065760)",
        "(-0.280000, 1.468343, 0.068858)",
        "(-0.280000, 1.470448, 0.071979)",
        "(-0.280000, 1.472311, 0.075090)",
        "(-0.280000, 1.473953, 0.078183)",
        "(-0.280000, 1.475393, 0.081256)",
        "(-0.280000, 1.476613, 0.084223)",
        "(-0.280000, 1.477665, 0.087156)",
        "(-0.280000, 1.478564, 0.090065)",
        "(-0.280000, 1.479319, 0.092952)",
        "(-0.280000, 1.479944, 0.095846)",
        "(-0.280000, 1.480431, 0.098671)",
        "(-0.280000, 1.480802, 0.101530)",
        "(-0.280000, 1.481056, 0.104456)",
        "(-0.280000, 1.481187, 0.107474)",
        "(-0.280000, 1.481185, 0.110565)",
        "(-0.280000, 1.481048, 0.113598)",
        "(-0.280000, 1.480767, 0.116708)",
        "(-0.280000, 1.480336, 0.119870)",
        "(-0.280000, 1.479743, 0.123083)",
        "(-0.280000, 1.478982, 0.126326)",
        "(-0.280000, 1.478089, 0.129454)",
        "(-0.280000, 1.477021, 0.132615)",
        "(-0.280000, 1.475777, 0.135779)",
        "(-0.280000, 1.474344, 0.138948)",
        "(-0.280000, 1.472718, 0.142107)",
        "(-0.280000, 1.470983, 0.145093)",
        "(-0.280000, 1.469066, 0.148039)",
        "(-0.280000, 1.466987, 0.150902)",
        "(-0.280000, 1.464759, 0.153661)",
        "(-0.280000, 1.462381, 0.156312)",
        "(-0.280000, 1.459982, 0.158730)",
        "(-0.280000, 1.457472, 0.161022)",
        "(-0.280000, 1.454853, 0.163187)",
        "(-0.280000, 1.451807, 0.164725)",
        "(-0.280000, 1.448397, 0.165572)",
        "(-0.280000, 1.445172, 0.166298)",
        "(-0.280000, 1.442047, 0.166985)",
        "(-0.280000, 1.438998, 0.167658)",
        "(-0.280000, 1.436008, 0.168326)",
        "(-0.280000, 1.433071, 0.168990)",
        "(-0.280000, 1.430254, 0.169618)",
        "(-0.280000, 1.427444, 0.170232)",
        "(-0.280000, 1.424633, 0.170803)",
        "(-0.280000, 1.421810, 0.171294)",
        "(-0.280000, 1.418981, 0.171654)",
        "(-0.280000, 1.416242, 0.171831)",
        "(-0.280000, 1.413493, 0.171800)",
        "(-0.280000, 1.410763, 0.171530)",
        "(-0.280000, 1.408055, 0.171001)",
        "(-0.280000, 1.405353, 0.170194)",
        "(-0.280000, 1.402794, 0.169119)",
        "(-0.280000, 1.400203, 0.167747)",
        "(-0.280000, 1.397565, 0.166061)",
        "(-0.280000, 1.394862, 0.164037)",
        "(-0.280000, 1.392106, 0.161653)",
        "(-0.280000, 1.389597, 0.159018)",
        "(-0.280000, 1.387167, 0.156070)",
        "(-0.280000, 1.384913, 0.152852)",
        "(-0.280000, 1.382921, 0.149436)",
        "(-0.280000, 1.381243, 0.145890)",
        "(-0.280000, 1.379982, 0.142355)",
        "(-0.280000, 1.379016, 0.138800)",
        "(-0.280000, 1.378338, 0.135276)",
        "(-0.280000, 1.377935, 0.131831)",
        "(-0.280000, 1.377763, 0.128491)",
        "(-0.280000, 1.377820, 0.125339)",
        "(-0.280000, 1.377998, 0.122262)",
        "(-0.280000, 1.378273, 0.119251)",
        "(-0.280000, 1.378623, 0.116276)",
        "(-0.280000, 1.379033, 0.113293)",
        "(-0.280000, 1.379515, 0.110436)",
        "(-0.280000, 1.380053, 0.107476)",
        "(-0.280000, 1.380682, 0.104387)",
        "(-0.280000, 1.381447, 0.101173)",
        "(-0.280000, 1.382386, 0.097868)",
        "(-0.280000, 1.383460, 0.094642)",
        "(-0.280000, 1.384745, 0.091348)",
        "(-0.280000, 1.386262, 0.088024)",
        "(-0.280000, 1.388042, 0.084685)",
        "(-0.280000, 1.390115, 0.081353)",
        "(-0.280000, 1.392408, 0.078127)",
        "(-0.280000, 1.395026, 0.074960)",
        "(-0.280000, 1.397998, 0.071887)",
        "(-0.280000, 1.401325, 0.068966)",
        "(-0.280000, 1.405020, 0.066244)",
        "(-0.280000, 1.408963, 0.063781)",
        "(-0.280000, 1.413259, 0.061612)",
        "(-0.280000, 1.417881, 0.059788)",
        "(-0.280000, 1.422801, 0.058360)",
        "(-0.280000, 1.427964, 0.057378)",
        "(-0.280000, 1.433195, 0.056821)",
        "(-0.280000, 1.438564, 0.056747)",
        "(-0.280000, 1.444017, 0.057169)",
        "(-0.280000, 1.449491, 0.058082)",
        "(-0.280000, 1.454906, 0.059474)",
        "(-0.280000, 1.460108, 0.061268)",
        "(-0.280000, 1.464548, 0.064021)",
        "(-0.280000, 1.467636, 0.067887)",
        "(-0.280000, 1.470372, 0.071861)",
        "(-0.280000, 1.472764, 0.075906)",
        "(-0.280000, 1.474774, 0.079887)",
        "(-0.280000, 1.476486, 0.083895)",
        "(-0.280000, 1.477906, 0.087893)",
        "(-0.280000, 1.479050, 0.091865)",
        "(-0.280000, 1.479937, 0.095806)",
        "(-0.280000, 1.480565, 0.099601)",
        "(-0.280000, 1.480974, 0.103347)",
        "(-0.280000, 1.481177, 0.107063)",
        "(-0.280000, 1.481181, 0.110723)",
        "(-0.280000, 1.480994, 0.114339)",
        "(-0.280000, 1.480634, 0.117809)",
        "(-0.280000, 1.480102, 0.121241)",
        "(-0.280000, 1.479401, 0.124628)",
        "(-0.280000, 1.478528, 0.127988)",
        "(-0.280000, 1.477483, 0.131309)",
        "(-0.280000, 1.476302, 0.134475)",
        "(-0.280000, 1.473214, 0.136821)",
        "(-0.280000, 1.469984, 0.138946)",
        "(-0.280000, 1.466633, 0.140870)",
        "(-0.280000, 1.463202, 0.142596)",
        "(-0.280000, 1.459807, 0.144015)",
        "(-0.280000, 1.456377, 0.145293)",
        "(-0.280000, 1.452958, 0.146424)",
        "(-0.280000, 1.449575, 0.147420)",
        "(-0.280000, 1.446254, 0.148293)",
        "(-0.280000, 1.443137, 0.148979)",
        "(-0.280000, 1.440132, 0.149599)",
        "(-0.280000, 1.437279, 0.150172)",
        "(-0.280000, 1.434593, 0.150723)",
        "(-0.280000, 1.432079, 0.151287)",
        "(-0.280000, 1.429727, 0.151903)",
        "(-0.280000, 1.427567, 0.152588)",
        "(-0.280000, 1.425511, 0.153398)",
        "(-0.280000, 1.423527, 0.154355)",
        "(-0.280000, 1.421566, 0.155474)",
        "(-0.280000, 1.419647, 0.156753)",
        "(-0.280000, 1.417659, 0.158200)",
        "(-0.280000, 1.415551, 0.159800)",
        "(-0.280000, 1.413263, 0.161532)",
        "(-0.280000, 1.410744, 0.163350)",
        "(-0.280000, 1.408070, 0.165218)",
        "(-0.280000, 1.405092, 0.167069)",
        "(-0.280000, 1.401774, 0.168831)",
        "(-0.280000, 1.398076, 0.170413)",
        "(-0.280000, 1.393980, 0.171713)",
        "(-0.280000, 1.389672, 0.172729)",
        "(-0.280000, 1.385351, 0.172470)",
        "(-0.280000, 1.381374, 0.170636)",
        "(-0.280000, 1.377314, 0.168430)",
        "(-0.280000, 1.373192, 0.165809)",
        "(-0.280000, 1.369284, 0.162917)",
        "(-0.280000, 1.365442, 0.159620)",
        "(-0.280000, 1.361766, 0.155958)",
        "(-0.280000, 1.358303, 0.151939)",
        "(-0.280000, 1.355068, 0.147531)",
        "(-0.280000, 1.352111, 0.142737)",
        "(-0.280000, 1.349595, 0.137803)",
        "(-0.280000, 1.347414, 0.132494)",
        "(-0.280000, 1.345629, 0.126825)",
        "(-0.280000, 1.344303, 0.120824)",
        "(-0.280000, 1.343527, 0.114846)",
        "(-0.280000, 1.343276, 0.108659)",
        "(-0.280000, 1.343594, 0.102342)",
        "(-0.280000, 1.344507, 0.095990)",
        "(-0.280000, 1.346013, 0.089727)",
        "(-0.280000, 1.348014, 0.083842)",
        "(-0.280000, 1.350537, 0.078161)",
        "(-0.280000, 1.353541, 0.072763)",
        "(-0.280000, 1.356978, 0.067706)",
        "(-0.280000, 1.360794, 0.063036)",
        "(-0.280000, 1.364816, 0.058894)",
        "(-0.280000, 1.369151, 0.055118)",
        "(-0.280000, 1.373774, 0.051724)",
        "(-0.280000, 1.378670, 0.048722)",
        "(-0.280000, 1.383840, 0.046119)",
        "(-0.280000, 1.389035, 0.044021)",
        "(-0.280000, 1.394488, 0.042324)",
        "(-0.280000, 1.400179, 0.041063)",
        "(-0.280000, 1.406088, 0.040275)",
        "(-0.280000, 1.412151, 0.040000)",
        "(-0.280000, 1.418029, 0.040243)",
        "(-0.280000, 1.423904, 0.040994)",
        "(-0.280000, 1.429700, 0.042247)",
        "(-0.280000, 1.435111, 0.044530)",
        "(-0.280000, 1.439919, 0.047762)",
        "(-0.280000, 1.444195, 0.051080)",
        "(-0.280000, 1.448101, 0.054476)",
        "(-0.280000, 1.451650, 0.057897)",
        "(-0.280000, 1.454879, 0.061313)",
        "(-0.280000, 1.457816, 0.064694)",
        "(-0.280000, 1.460445, 0.067980)",
        "(-0.280000, 1.462837, 0.071217)",
        "(-0.280000, 1.465002, 0.074412)",
        "(-0.280000, 1.466937, 0.077582)",
        "(-0.280000, 1.468623, 0.080723)",
        "(-0.280000, 1.470057, 0.083790)",
        "(-0.280000, 1.471288, 0.086830)",
        "(-0.280000, 1.472324, 0.089821)",
        "(-0.280000, 1.473187, 0.092777)",
        "(-0.280000, 1.473893, 0.095716)",
        "(-0.280000, 1.474436, 0.098559)",
        "(-0.280000, 1.474845, 0.101402)",
        "(-0.280000, 1.475124, 0.104254)",
        "(-0.280000, 1.475273, 0.107137)",
        "(-0.280000, 1.475290, 0.110066)",
        "(-0.280000, 1.475176, 0.112915)",
        "(-0.280000, 1.474926, 0.115820)",
        "(-0.280000, 1.474530, 0.118786)",
        "(-0.280000, 1.473978, 0.121808)",
        "(-0.280000, 1.473254, 0.124896)",
        "(-0.280000, 1.472389, 0.127902)",
        "(-0.280000, 1.471334, 0.130975)",
        "(-0.280000, 1.470073, 0.134102)",
        "(-0.280000, 1.468587, 0.137277)",
        "(-0.280000, 1.466866, 0.140470)",
        "(-0.280000, 1.464999, 0.143504)",
        "(-0.280000, 1.462896, 0.146521)",
        "(-0.280000, 1.460557, 0.149486)",
        "(-0.280000, 1.457981, 0.152373)",
        "(-0.280000, 1.455201, 0.155126)",
        "(-0.280000, 1.452360, 0.157615)",
        "(-0.280000, 1.449370, 0.159934)",
        "(-0.280000, 1.446252, 0.162065)",
        "(-0.280000, 1.443037, 0.163992)",
        "(-0.280000, 1.439746, 0.165709)",
        "(-0.280000, 1.436511, 0.167166)",
        "(-0.280000, 1.433226, 0.168430)",
        "(-0.280000, 1.429923, 0.169494)",
        "(-0.280000, 1.426602, 0.170367)",
        "(-0.280000, 1.423260, 0.171054)",
        "(-0.280000, 1.420026, 0.171542)",
        "(-0.280000, 1.416779, 0.171861)",
        "(-0.280000, 1.413528, 0.172011)",
        "(-0.280000, 1.410287, 0.171994)",
        "(-0.280000, 1.407036, 0.171809)",
        "(-0.280000, 1.403900, 0.171471)",
        "(-0.280000, 1.400756, 0.170970)",
        "(-0.280000, 1.397571, 0.170295)",
        "(-0.280000, 1.394386, 0.169444)",
        "(-0.280000, 1.391161, 0.168397)",
        "(-0.280000, 1.388037, 0.167195)",
        "(-0.280000, 1.384846, 0.165764)",
        "(-0.280000, 1.381582, 0.164071)",
        "(-0.280000, 1.378226, 0.162065)",
        "(-0.280000, 1.374809, 0.159714)",
        "(-0.280000, 1.371603, 0.157186)",
        "(-0.280000, 1.368466, 0.154356)",
        "(-0.280000, 1.365462, 0.151254)",
        "(-0.280000, 1.362611, 0.147869)",
        "(-0.280000, 1.359937, 0.144193)",
        "(-0.280000, 1.357599, 0.140444)",
        "(-0.280000, 1.355497, 0.136477)",
        "(-0.280000, 1.353670, 0.132336)",
        "(-0.280000, 1.352123, 0.128008)",
        "(-0.280000, 1.350873, 0.123481)",
        "(-0.280000, 1.349983, 0.119000)",
        "(-0.280000, 1.349412, 0.114374)",
        "(-0.280000, 1.349183, 0.109633)",
        "(-0.280000, 1.349316, 0.104816)",
        "(-0.280000, 1.349826, 0.099953)",
        "(-0.280000, 1.350687, 0.095256)",
        "(-0.280000, 1.351932, 0.090535)",
        "(-0.280000, 1.353583, 0.085811)",
        "(-0.280000, 1.355657, 0.081124)",
        "(-0.280000, 1.358161, 0.076528)",
        "(-0.280000, 1.360969, 0.072249)",
        "(-0.280000, 1.364176, 0.068141)",
        "(-0.280000, 1.367772, 0.064251)",
        "(-0.280000, 1.371747, 0.060622)",
        "(-0.280000, 1.376065, 0.057311)",
        "(-0.280000, 1.380516, 0.054464)",
        "(-0.280000, 1.385241, 0.051976)",
        "(-0.280000, 1.390187, 0.049885)",
        "(-0.280000, 1.395293, 0.048223)",
        "(-0.280000, 1.400500, 0.047006)",
        "(-0.280000, 1.405572, 0.046257)",
        "(-0.280000, 1.410644, 0.045924)",
        "(-0.280000, 1.415671, 0.045997)",
        "(-0.280000, 1.420619, 0.046463)",
        "(-0.280000, 1.425479, 0.047309)",
        "(-0.280000, 1.430061, 0.048474)",
        "(-0.280000, 1.434502, 0.049964)",
        "(-0.280000, 1.438793, 0.051767)",
        "(-0.280000, 1.442922, 0.053871)",
        "(-0.280000, 1.446885, 0.056274)",
        "(-0.280000, 1.450525, 0.058855)",
        "(-0.280000, 1.453951, 0.061670)",
        "(-0.280000, 1.457152, 0.064697)",
        "(-0.280000, 1.460100, 0.067903)",
        "(-0.280000, 1.462773, 0.071241)",
        "(-0.280000, 1.465108, 0.074590)",
        "(-0.280000, 1.467183, 0.078016)",
        "(-0.280000, 1.469006, 0.081502)",
        "(-0.280000, 1.470583, 0.085034)",
        "(-0.280000, 1.471910, 0.088592)",
        "(-0.280000, 1.472930, 0.092085)",
        "(-0.280000, 1.473656, 0.095624)",
        "(-0.280000, 1.474055, 0.099189)",
        "(-0.280000, 1.474108, 0.102770)",
        "(-0.280000, 1.473801, 0.106359)",
        "(-0.280000, 1.473126, 0.109773)",
        "(-0.280000, 1.472095, 0.113153)",
        "(-0.280000, 1.470714, 0.116453)",
        "(-0.280000, 1.468992, 0.119651)",
        "(-0.280000, 1.466943, 0.122712)",
        "(-0.280000, 1.464645, 0.125448)",
        "(-0.280000, 1.462096, 0.127988)",
        "(-0.280000, 1.459329, 0.130305)",
        "(-0.280000, 1.456397, 0.132366)",
        "(-0.280000, 1.453345, 0.134156)",
        "(-0.280000, 1.450284, 0.135575)",
        "(-0.280000, 1.447208, 0.136735)",
        "(-0.280000, 1.444162, 0.137645)",
        "(-0.280000, 1.441180, 0.138326)",
        "(-0.280000, 1.438312, 0.138800)",
        "(-0.280000, 1.435627, 0.139062)",
        "(-0.280000, 1.433091, 0.139205)",
        "(-0.280000, 1.430715, 0.139266)",
        "(-0.280000, 1.428501, 0.139281)",
        "(-0.280000, 1.426457, 0.139284)",
        "(-0.280000, 1.424610, 0.139296)",
        "(-0.280000, 1.422894, 0.139373)",
        "(-0.280000, 1.421299, 0.139538)",
        "(-0.280000, 1.419793, 0.139816)",
        "(-0.280000, 1.418387, 0.140214)",
        "(-0.280000, 1.417012, 0.140754)",
        "(-0.280000, 1.415639, 0.141441)",
        "(-0.280000, 1.414244, 0.142270)",
        "(-0.280000, 1.412797, 0.143238)",
        "(-0.280000, 1.411264, 0.144332)",
        "(-0.280000, 1.409682, 0.145538)",
        "(-0.280000, 1.407964, 0.146836)",
        "(-0.280000, 1.406091, 0.148204)",
        "(-0.280000, 1.404046, 0.149607)",
        "(-0.280000, 1.401811, 0.151016)",
        "(-0.280000, 1.399449, 0.152422)",
        "(-0.280000, 1.396884, 0.153769)",
        "(-0.280000, 1.394088, 0.155014)",
        "(-0.280000, 1.391049, 0.156116)",
        "(-0.280000, 1.387770, 0.157022)",
        "(-0.280000, 1.384362, 0.157758)",
        "(-0.280000, 1.380708, 0.158212)",
        "(-0.280000, 1.376825, 0.158343)",
        "(-0.280000, 1.372717, 0.158103)",
        "(-0.280000, 1.368425, 0.157440)",
        "(-0.280000, 1.363990, 0.156274)",
        "(-0.280000, 1.360188, 0.154204)",
        "(-0.280000, 1.357437, 0.150829)",
        "(-0.280000, 1.354795, 0.147124)",
        "(-0.280000, 1.352319, 0.143104)",
        "(-0.280000, 1.350164, 0.139008)",
        "(-0.280000, 1.348233, 0.134639)",
        "(-0.280000, 1.346587, 0.130079)",
        "(-0.280000, 1.345257, 0.125376)",
        "(-0.280000, 1.344262, 0.120584)",
        "(-0.280000, 1.343630, 0.115943)",
        "(-0.280000, 1.343316, 0.111333)",
        "(-0.280000, 1.343310, 0.106776)",
        "(-0.280000, 1.343598, 0.102306)",
        "(-0.280000, 1.344166, 0.097918)",
        "(-0.280000, 1.344974, 0.093752)",
        "(-0.280000, 1.346035, 0.089651)",
        "(-0.280000, 1.347354, 0.085600)",
        "(-0.280000, 1.348951, 0.081567)",
        "(-0.280000, 1.350834, 0.077572)",
        "(-0.280000, 1.352929, 0.073792)",
        "(-0.280000, 1.356903, 0.071125)",
        "(-0.280000, 1.361079, 0.068765)",
        "(-0.280000, 1.365423, 0.066717)",
        "(-0.280000, 1.369874, 0.064993)",
        "(-0.280000, 1.374251, 0.063708)",
        "(-0.280000, 1.378679, 0.062686)",
        "(-0.280000, 1.383119, 0.061919)",
        "(-0.280000, 1.387566, 0.061382)",
        "(-0.280000, 1.391997, 0.061068)",
        "(-0.280000, 1.396190, 0.061025)",
        "(-0.280000, 1.400344, 0.061134)",
        "(-0.280000, 1.404433, 0.061381)",
        "(-0.280000, 1.408454, 0.061750)",
        "(-0.280000, 1.412399, 0.062222)",
        "(-0.280000, 1.416134, 0.062764)",
        "(-0.280000, 1.419845, 0.063356)",
        "(-0.280000, 1.423565, 0.063994)",
        "(-0.280000, 1.427301, 0.064682)",
        "(-0.280000, 1.431090, 0.065434)",
        "(-0.280000, 1.434849, 0.066215)",
        "(-0.280000, 1.438714, 0.067100)",
        "(-0.280000, 1.442697, 0.068127)",
        "(-0.280000, 1.446815, 0.069354)",
        "(-0.280000, 1.451032, 0.070816)",
        "(-0.280000, 1.455247, 0.072463)",
        "(-0.280000, 1.459513, 0.074431)",
        "(-0.280000, 1.463782, 0.076763)",
        "(-0.280000, 1.467990, 0.079494)",
        "(-0.280000, 1.472057, 0.082623)",
        "(-0.280000, 1.475929, 0.085991)",
        "(-0.280000, 1.478564, 0.090067)",
        "(-0.280000, 1.479700, 0.094643)",
        "(-0.280000, 1.480522, 0.099295)",
        "(-0.280000, 1.481024, 0.103991)",
        "(-0.280000, 1.481202, 0.108546)",
        "(-0.280000, 1.481078, 0.113126)",
        "(-0.280000, 1.480646, 0.117712)",
        "(-0.280000, 1.479904, 0.122289)",
        "(-0.280000, 1.478843, 0.126851)",
        "(-0.280000, 1.477524, 0.131190)",
        "(-0.280000, 1.475904, 0.135476)",
        "(-0.280000, 1.473985, 0.139680)",
        "(-0.280000, 1.471789, 0.143747)",
        "(-0.280000, 1.469335, 0.147644)",
        "(-0.280000, 1.466728, 0.151238)",
        "(-0.280000, 1.463915, 0.154634)",
        "(-0.280000, 1.460913, 0.157820)",
        "(-0.280000, 1.457745, 0.160784)",
        "(-0.280000, 1.454440, 0.163509)",
        "(-0.280000, 1.451123, 0.165921)",
        "(-0.280000, 1.447721, 0.168100)",
        "(-0.280000, 1.444261, 0.170043)",
        "(-0.280000, 1.440767, 0.171751)",
        "(-0.280000, 1.437269, 0.173226)",
        "(-0.280000, 1.433860, 0.174451)",
        "(-0.280000, 1.430476, 0.175473)",
        "(-0.280000, 1.427135, 0.176300)",
        "(-0.280000, 1.423835, 0.176946)",
        "(-0.280000, 1.420586, 0.177421)",
        "(-0.280000, 1.417475, 0.177729)",
        "(-0.280000, 1.414409, 0.177894)",
        "(-0.280000, 1.411385, 0.177923)",
        "(-0.280000, 1.408386, 0.177820)",
        "(-0.280000, 1.405396, 0.177588)",
        "(-0.280000, 1.402519, 0.177240)",
        "(-0.280000, 1.399637, 0.176767)",
        "(-0.280000, 1.396732, 0.176162)",
        "(-0.280000, 1.393824, 0.175424)",
        "(-0.280000, 1.390892, 0.174541)",
        "(-0.280000, 1.388054, 0.173548)",
        "(-0.280000, 1.385189, 0.172401)",
        "(-0.280000, 1.382215, 0.171049)",
        "(-0.280000, 1.379158, 0.169475)",
        "(-0.280000, 1.376014, 0.167647)",
        "(-0.280000, 1.372965, 0.165652)",
        "(-0.280000, 1.370561, 0.162327)",
        "(-0.280000, 1.368886, 0.157882)",
        "(-0.280000, 1.367313, 0.153216)",
        "(-0.280000, 1.365890, 0.148265)",
        "(-0.280000, 1.364907, 0.143309)",
        "(-0.280000, 1.364123, 0.137996)",
        "(-0.280000, 1.363667, 0.132404)",
        "(-0.280000, 1.363653, 0.126627)",
        "(-0.280000, 1.364177, 0.120813)",
        "(-0.280000, 1.365316, 0.115427)",
        "(-0.280000, 1.366958, 0.110307)",
        "(-0.280000, 1.369042, 0.105586)",
        "(-0.280000, 1.371488, 0.101312)",
        "(-0.280000, 1.374213, 0.097494)",
        "(-0.280000, 1.377084, 0.094239)",
        "(-0.280000, 1.380057, 0.091396)",
        "(-0.280000, 1.383080, 0.088925)",
        "(-0.280000, 1.386097, 0.086791)",
        "(-0.280000, 1.389081, 0.084941)",
        "(-0.280000, 1.391949, 0.083379)",
        "(-0.280000, 1.394754, 0.081988)",
        "(-0.280000, 1.397508, 0.080727)",
        "(-0.280000, 1.400229, 0.079559)",
        "(-0.280000, 1.402943, 0.078461)",
        "(-0.280000, 1.405611, 0.077432)",
        "(-0.280000, 1.408339, 0.076440)",
        "(-0.280000, 1.411161, 0.075495)",
        "(-0.280000, 1.414105, 0.074612)",
        "(-0.280000, 1.417185, 0.073822)",
        "(-0.280000, 1.420329, 0.073135)",
        "(-0.280000, 1.423635, 0.072591)",
        "(-0.280000, 1.427084, 0.072230)",
        "(-0.280000, 1.430659, 0.072083)",
        "(-0.280000, 1.434342, 0.072182)",
        "(-0.280000, 1.438018, 0.072505)",
        "(-0.280000, 1.441748, 0.073121)",
        "(-0.280000, 1.445481, 0.074049)",
        "(-0.280000, 1.449169, 0.075296)",
        "(-0.280000, 1.452765, 0.076862)",
        "(-0.280000, 1.456162, 0.078663)",
        "(-0.280000, 1.459378, 0.080755)",
        "(-0.280000, 1.462374, 0.083118)",
        "(-0.280000, 1.465096, 0.085704)",
        "(-0.280000, 1.467523, 0.088495)",
        "(-0.280000, 1.469605, 0.091374)",
        "(-0.280000, 1.471359, 0.094383)",
        "(-0.280000, 1.472775, 0.097481)",
        "(-0.280000, 1.473857, 0.100640)",
        "(-0.280000, 1.474610, 0.103810)",
        "(-0.280000, 1.475054, 0.106902)",
        "(-0.280000, 1.475226, 0.109966)",
        "(-0.280000, 1.475162, 0.113001)",
        "(-0.280000, 1.474906, 0.116004)",
        "(-0.280000, 1.474509, 0.118978)",
        "(-0.280000, 1.474037, 0.121849)",
        "(-0.280000, 1.473512, 0.124746)",
        "(-0.280000, 1.472954, 0.127693)",
        "(-0.280000, 1.472366, 0.130725)",
        "(-0.280000, 1.471742, 0.133870)",
        "(-0.280000, 1.471131, 0.137010)",
        "(-0.280000, 1.470451, 0.140318)",
        "(-0.280000, 1.469679, 0.143783)",
        "(-0.280000, 1.468771, 0.147419)",
        "(-0.280000, 1.467081, 0.150778)",
        "(-0.280000, 1.464802, 0.153610)",
        "(-0.280000, 1.462305, 0.156392)",
        "(-0.280000, 1.459594, 0.159100)",
        "(-0.280000, 1.456694, 0.161688)",
        "(-0.280000, 1.453608, 0.164143)",
        "(-0.280000, 1.450480, 0.166355)",
        "(-0.280000, 1.447198, 0.168411)",
        "(-0.280000, 1.443779, 0.170293)",
        "(-0.280000, 1.440238, 0.171989)",
        "(-0.280000, 1.436613, 0.173477)",
        "(-0.280000, 1.433038, 0.174717)",
        "(-0.280000, 1.429415, 0.175755)",
        "(-0.280000, 1.425756, 0.176591)",
        "(-0.280000, 1.422066, 0.177224)",
        "(-0.280000, 1.418377, 0.177654)",
        "(-0.280000, 1.414813, 0.177880)",
        "(-0.280000, 1.411251, 0.177921)",
        "(-0.280000, 1.407715, 0.177779)",
        "(-0.280000, 1.404198, 0.177458)",
        "(-0.280000, 1.400703, 0.176956)",
        "(-0.280000, 1.397377, 0.176307)",
        "(-0.280000, 1.394034, 0.175482)",
        "(-0.280000, 1.390781, 0.174505)",
        "(-0.280000, 1.387580, 0.173369)",
        "(-0.280000, 1.384411, 0.172064)",
        "(-0.280000, 1.381402, 0.170649)",
        "(-0.280000, 1.378402, 0.169056)",
        "(-0.280000, 1.375405, 0.167267)",
        "(-0.280000, 1.372425, 0.165274)",
        "(-0.280000, 1.369465, 0.163060)",
        "(-0.280000, 1.366658, 0.160717)",
        "(-0.280000, 1.363861, 0.158112)",
        "(-0.280000, 1.361068, 0.155198)",
        "(-0.280000, 1.358279, 0.151910)",
        "(-0.280000, 1.355507, 0.148174)",
        "(-0.280000, 1.352944, 0.144179)",
        "(-0.280000, 1.351626, 0.138991)",
        "(-0.280000, 1.351435, 0.132925)",
        "(-0.280000, 1.351672, 0.126520)",
        "(-0.280000, 1.352471, 0.119947)",
        "(-0.280000, 1.353955, 0.113742)",
        "(-0.280000, 1.356059, 0.107630)",
        "(-0.280000, 1.358784, 0.101807)",
        "(-0.280000, 1.362082, 0.096437)",
        "(-0.280000, 1.365872, 0.091630)",
        "(-0.280000, 1.369942, 0.087644)",
        "(-0.280000, 1.374248, 0.084290)",
        "(-0.280000, 1.378669, 0.081570)",
        "(-0.280000, 1.383124, 0.079443)",
        "(-0.280000, 1.387538, 0.077861)",
        "(-0.280000, 1.391732, 0.076836)",
        "(-0.280000, 1.395766, 0.076208)",
        "(-0.280000, 1.399619, 0.075910)",
        "(-0.280000, 1.403284, 0.075875)",
        "(-0.280000, 1.406788, 0.076044)",
        "(-0.280000, 1.410038, 0.076384)",
        "(-0.280000, 1.413170, 0.076831)",
        "(-0.280000, 1.416204, 0.077362)",
        "(-0.280000, 1.419177, 0.077968)",
        "(-0.280000, 1.422109, 0.078642)",
        "(-0.280000, 1.424950, 0.079355)",
        "(-0.280000, 1.427804, 0.080141)",
        "(-0.280000, 1.430687, 0.081017)",
        "(-0.280000, 1.433609, 0.082003)",
        "(-0.280000, 1.436564, 0.083123)",
        "(-0.280000, 1.439502, 0.084348)",
        "(-0.280000, 1.442473, 0.085752)",
        "(-0.280000, 1.445452, 0.087361)",
        "(-0.280000, 1.448414, 0.089192)",
        "(-0.280000, 1.451329, 0.091261)",
        "(-0.280000, 1.454126, 0.093493)",
        "(-0.280000, 1.456814, 0.095980)",
        "(-0.280000, 1.459350, 0.098733)",
        "(-0.280000, 1.461691, 0.101762)",
        "(-0.280000, 1.463792, 0.105070)",
        "(-0.280000, 1.465598, 0.108507)",
        "(-0.280000, 1.467080, 0.112182)",
        "(-0.280000, 1.468196, 0.116065)",
        "(-0.280000, 1.468903, 0.120102)",
        "(-0.280000, 1.469176, 0.124244)",
        "(-0.280000, 1.469041, 0.128299)",
        "(-0.280000, 1.468465, 0.132339)",
        "(-0.280000, 1.467446, 0.136326)",
        "(-0.280000, 1.466003, 0.140196)",
        "(-0.280000, 1.464166, 0.143896)",
        "(-0.280000, 1.462051, 0.147287)",
        "(-0.280000, 1.459639, 0.150456)",
        "(-0.280000, 1.456977, 0.153395)",
        "(-0.280000, 1.454111, 0.156117)",
        "(-0.280000, 1.451115, 0.158616)",
        "(-0.280000, 1.448101, 0.160835)",
        "(-0.280000, 1.444986, 0.162855)",
        "(-0.280000, 1.441808, 0.164662)",
        "(-0.280000, 1.438584, 0.166258)",
        "(-0.280000, 1.435315, 0.167651)",
        "(-0.280000, 1.432130, 0.168805)",
        "(-0.280000, 1.428924, 0.169777)",
        "(-0.280000, 1.425720, 0.170567)",
        "(-0.280000, 1.422514, 0.171182)",
        "(-0.280000, 1.419311, 0.171627)",
        "(-0.280000, 1.416226, 0.171898)",
        "(-0.280000, 1.413160, 0.172018)",
        "(-0.280000, 1.410115, 0.171989)",
        "(-0.280000, 1.407110, 0.171815)",
        "(-0.280000, 1.404160, 0.171505)",
        "(-0.280000, 1.401343, 0.171076)",
        "(-0.280000, 1.398583, 0.170528)",
        "(-0.280000, 1.395878, 0.169865)",
        "(-0.280000, 1.393220, 0.169088)",
        "(-0.280000, 1.390619, 0.168202)",
        "(-0.280000, 1.388139, 0.167238)",
        "(-0.280000, 1.385696, 0.166166)",
        "(-0.280000, 1.383287, 0.164985)",
        "(-0.280000, 1.380906, 0.163689)",
        "(-0.280000, 1.378571, 0.162284)",
        "(-0.280000, 1.376369, 0.160829)",
        "(-0.280000, 1.374203, 0.159262)",
        "(-0.280000, 1.372093, 0.157594)",
        "(-0.280000, 1.370029, 0.155814)",
        "(-0.280000, 1.367999, 0.153901)",
        "(-0.280000, 1.366099, 0.151948)",
        "(-0.280000, 1.364229, 0.149849)",
        "(-0.280000, 1.362400, 0.147599)",
        "(-0.280000, 1.360623, 0.145190)",
        "(-0.280000, 1.358901, 0.142603)",
        "(-0.280000, 1.357322, 0.139958)",
        "(-0.280000, 1.355799, 0.137091)",
        "(-0.280000, 1.354337, 0.133943)",
        "(-0.280000, 1.352956, 0.130459)",
        "(-0.280000, 1.351681, 0.126551)",
        "(-0.280000, 1.350652, 0.122513)",
        "(-0.280000, 1.349832, 0.118013)",
        "(-0.280000, 1.349308, 0.113001)",
        "(-0.280000, 1.349196, 0.107486)",
        "(-0.280000, 1.349616, 0.101555)",
        "(-0.280000, 1.350590, 0.095697)",
        "(-0.280000, 1.352216, 0.089632)",
        "(-0.280000, 1.354515, 0.083578)",
        "(-0.280000, 1.357476, 0.077698)",
        "(-0.280000, 1.360928, 0.072322)",
        "(-0.280000, 1.364966, 0.067329)",
        "(-0.280000, 1.369568, 0.062822)",
        "(-0.280000, 1.374691, 0.058896)",
        "(-0.280000, 1.380257, 0.055642)",
        "(-0.280000, 1.386165, 0.053137)",
        "(-0.280000, 1.392088, 0.051503)",
        "(-0.280000, 1.398126, 0.050645)",
        "(-0.280000, 1.404163, 0.050567)",
        "(-0.280000, 1.410092, 0.051254)",
        "(-0.280000, 1.415818, 0.052673)",
        "(-0.280000, 1.421025, 0.054734)",
        "(-0.280000, 1.425859, 0.057369)",
        "(-0.280000, 1.430236, 0.060498)",
        "(-0.280000, 1.434088, 0.064017)",
        "(-0.280000, 1.437389, 0.067832)",
        "(-0.280000, 1.440023, 0.071767)",
        "(-0.280000, 1.442138, 0.075796)",
        "(-0.280000, 1.443752, 0.079833)",
        "(-0.280000, 1.444900, 0.083804)",
        "(-0.280000, 1.445640, 0.087649)",
        "(-0.280000, 1.445994, 0.091259)",
        "(-0.280000, 1.446084, 0.094687)",
        "(-0.280000, 1.445969, 0.097924)",
        "(-0.280000, 1.445702, 0.100978)",
        "(-0.280000, 1.445337, 0.103867)",
        "(-0.280000, 1.444906, 0.106528)",
        "(-0.280000, 1.444461, 0.109098)",
        "(-0.280000, 1.444018, 0.111611)",
        "(-0.280000, 1.443583, 0.114110)",
        "(-0.280000, 1.443151, 0.116637)",
        "(-0.280000, 1.442741, 0.119117)",
        "(-0.280000, 1.442310, 0.121695)",
        "(-0.280000, 1.441830, 0.124383)",
        "(-0.280000, 1.441267, 0.127196)",
        "(-0.280000, 1.440590, 0.130133)",
        "(-0.280000, 1.439828, 0.133110)",
        "(-0.280000, 1.438894, 0.136206)",
        "(-0.280000, 1.437762, 0.139397)",
        "(-0.280000, 1.436421, 0.142643)",
        "(-0.280000, 1.434851, 0.145922)",
        "(-0.280000, 1.433109, 0.149172)",
        "(-0.280000, 1.431127, 0.152399)",
        "(-0.280000, 1.428907, 0.155572)",
        "(-0.280000, 1.426454, 0.158666)",
        "(-0.280000, 1.423785, 0.161643)",
        "(-0.280000, 1.420968, 0.164478)",
        "(-0.280000, 1.417961, 0.167160)",
        "(-0.280000, 1.414776, 0.169677)",
        "(-0.280000, 1.411437, 0.172019)",
        "(-0.280000, 1.407962, 0.174184)",
        "(-0.280000, 1.404429, 0.176219)",
        "(-0.280000, 1.400950, 0.176998)",
        "(-0.280000, 1.397728, 0.176384)",
        "(-0.280000, 1.394615, 0.175638)",
        "(-0.280000, 1.391602, 0.174768)",
        "(-0.280000, 1.388833, 0.173834)",
        "(-0.280000, 1.386085, 0.172776)",
        "(-0.280000, 1.383435, 0.171624)",
        "(-0.280000, 1.380863, 0.170377)",
        "(-0.280000, 1.378354, 0.169029)",
        "(-0.280000, 1.375989, 0.167632)",
        "(-0.280000, 1.373676, 0.166138)",
        "(-0.280000, 1.371405, 0.164539)",
        "(-0.280000, 1.369176, 0.162830)",
        "(-0.280000, 1.366976, 0.160995)",
        "(-0.280000, 1.364889, 0.159103)",
        "(-0.280000, 1.362831, 0.157077)",
        "(-0.280000, 1.360812, 0.154912)",
        "(-0.280000, 1.358822, 0.152583)",
        "(-0.280000, 1.356972, 0.150213)",
        "(-0.280000, 1.355159, 0.147666)",
        "(-0.280000, 1.353405, 0.144944)",
        "(-0.280000, 1.351724, 0.142037)",
        "(-0.280000, 1.350124, 0.138925)",
        "(-0.280000, 1.348631, 0.135609)",
        "(-0.280000, 1.347331, 0.132264)",
        "(-0.280000, 1.346152, 0.128674)",
        "(-0.280000, 1.345124, 0.124823)",
        "(-0.280000, 1.344276, 0.120667)",
        "(-0.280000, 1.343658, 0.116215)",
        "(-0.280000, 1.343334, 0.111794)",
        "(-0.280000, 1.343300, 0.107116)",
        "(-0.280000, 1.343608, 0.102199)",
        "(-0.280000, 1.344307, 0.097082)",
        "(-0.280000, 1.345442, 0.091815)",
        "(-0.280000, 1.346951, 0.086751)",
        "(-0.280000, 1.348919, 0.081641)",
        "(-0.280000, 1.351357, 0.076570)",
        "(-0.280000, 1.354248, 0.071640)",
        "(-0.280000, 1.357587, 0.066904)",
        "(-0.280000, 1.361197, 0.062588)",
        "(-0.280000, 1.365201, 0.058532)",
        "(-0.280000, 1.369582, 0.054776)",
        "(-0.280000, 1.374335, 0.051351)",
        "(-0.280000, 1.379432, 0.048304)",
        "(-0.280000, 1.384632, 0.045767)",
        "(-0.280000, 1.390544, 0.044824)",
        "(-0.280000, 1.396810, 0.045447)",
        "(-0.280000, 1.402940, 0.046593)",
        "(-0.280000, 1.408869, 0.048288)",
        "(-0.280000, 1.414261, 0.050519)",
        "(-0.280000, 1.419323, 0.053216)",
        "(-0.280000, 1.423970, 0.056322)",
        "(-0.280000, 1.428160, 0.059778)",
        "(-0.280000, 1.431858, 0.063516)",
        "(-0.280000, 1.434882, 0.067360)",
        "(-0.280000, 1.437417, 0.071303)",
        "(-0.280000, 1.439464, 0.075256)",
        "(-0.280000, 1.441064, 0.079159)",
        "(-0.280000, 1.442269, 0.082968)",
        "(-0.280000, 1.443068, 0.086551)",
        "(-0.280000, 1.443608, 0.089981)",
        "(-0.280000, 1.443937, 0.093245)",
        "(-0.280000, 1.444111, 0.096342)",
        "(-0.280000, 1.444173, 0.099286)",
        "(-0.280000, 1.444145, 0.102010)",
        "(-0.280000, 1.444094, 0.104637)",
        "(-0.280000, 1.444040, 0.107203)",
        "(-0.280000, 1.443993, 0.109749)",
        "(-0.280000, 1.443952, 0.112306)",
        "(-0.280000, 1.443924, 0.114822)",
        "(-0.280000, 1.443887, 0.117418)",
        "(-0.280000, 1.443814, 0.120118)",
        "(-0.280000, 1.443674, 0.122943)",
        "(-0.280000, 1.443430, 0.125892)",
        "(-0.280000, 1.443097, 0.128889)",
        "(-0.280000, 1.442596, 0.132015)",
        "(-0.280000, 1.441889, 0.135244)",
        "(-0.280000, 1.440949, 0.138549)",
        "(-0.280000, 1.439745, 0.141901)",
        "(-0.280000, 1.438339, 0.145194)",
        "(-0.280000, 1.436645, 0.148459)",
        "(-0.280000, 1.434661, 0.151641)",
        "(-0.280000, 1.432385, 0.154697)",
        "(-0.280000, 1.429840, 0.157576)",
        "(-0.280000, 1.427143, 0.160201)",
        "(-0.280000, 1.424230, 0.162574)",
        "(-0.280000, 1.421143, 0.164662)",
        "(-0.280000, 1.417931, 0.166431)",
        "(-0.280000, 1.414629, 0.167866)",
        "(-0.280000, 1.411357, 0.168960)",
        "(-0.280000, 1.408087, 0.169713)",
        "(-0.280000, 1.404861, 0.170136)",
        "(-0.280000, 1.401701, 0.170241)",
        "(-0.280000, 1.398651, 0.170054)",
        "(-0.280000, 1.395774, 0.169617)",
        "(-0.280000, 1.393027, 0.168957)",
        "(-0.280000, 1.390433, 0.168125)",
        "(-0.280000, 1.387922, 0.167147)",
        "(-0.280000, 1.385524, 0.166086)",
        "(-0.280000, 1.383276, 0.164979)",
        "(-0.280000, 1.381093, 0.163796)",
        "(-0.280000, 1.378977, 0.162539)",
        "(-0.280000, 1.376918, 0.161204)",
        "(-0.280000, 1.374907, 0.159786)",
        "(-0.280000, 1.373010, 0.158337)",
        "(-0.280000, 1.371125, 0.156778)",
        "(-0.280000, 1.369259, 0.155108)",
        "(-0.280000, 1.367409, 0.153313)",
        "(-0.280000, 1.365556, 0.151358)",
        "(-0.280000, 1.363793, 0.149331)",
        "(-0.280000, 1.362006, 0.147086)",
        "(-0.280000, 1.360205, 0.144587)",
        "(-0.280000, 1.358416, 0.141822)",
        "(-0.280000, 1.356660, 0.138755)",
        "(-0.280000, 1.355063, 0.135562)",
        "(-0.280000, 1.353560, 0.132059)",
        "(-0.280000, 1.352193, 0.128227)",
        "(-0.280000, 1.351017, 0.124076)",
        "(-0.280000, 1.350091, 0.119650)",
        "(-0.280000, 1.349489, 0.115208)",
        "(-0.280000, 1.349199, 0.110549)",
        "(-0.280000, 1.349261, 0.105744)",
        "(-0.280000, 1.349705, 0.100834)",
        "(-0.280000, 1.350557, 0.095852)",
        "(-0.280000, 1.351770, 0.091073)",
        "(-0.280000, 1.353410, 0.086254)",
        "(-0.280000, 1.355492, 0.081464)",
        "(-0.280000, 1.358025, 0.076755)",
        "(-0.280000, 1.361000, 0.072207)",
        "(-0.280000, 1.364232, 0.068076)",
        "(-0.280000, 1.367873, 0.064151)",
        "(-0.280000, 1.371914, 0.060482)",
        "(-0.280000, 1.376353, 0.057111)",
        "(-0.280000, 1.381199, 0.054072)",
        "(-0.280000, 1.386142, 0.051557)",
        "(-0.280000, 1.391403, 0.049445)",
        "(-0.280000, 1.396932, 0.047790)",
        "(-0.280000, 1.402648, 0.046637)",
        "(-0.280000, 1.408483, 0.046016)",
        "(-0.280000, 1.414130, 0.045932)",
        "(-0.280000, 1.419755, 0.046353)",
        "(-0.280000, 1.425292, 0.047269)",
        "(-0.280000, 1.430683, 0.048661)",
        "(-0.280000, 1.435870, 0.050498)",
        "(-0.280000, 1.440660, 0.052671)",
        "(-0.280000, 1.445185, 0.055194)",
        "(-0.280000, 1.449423, 0.058033)",
        "(-0.280000, 1.453356, 0.061151)",
        "(-0.280000, 1.456957, 0.064501)",
        "(-0.280000, 1.460139, 0.067948)",
        "(-0.280000, 1.463011, 0.071563)",
        "(-0.280000, 1.465565, 0.075304)",
        "(-0.280000, 1.467806, 0.079148)",
        "(-0.280000, 1.469740, 0.083073)",
        "(-0.280000, 1.471328, 0.086939)",
        "(-0.280000, 1.472643, 0.090850)",
        "(-0.280000, 1.473687, 0.094791)",
        "(-0.280000, 1.474468, 0.098754)",
        "(-0.280000, 1.474994, 0.102759)",
        "(-0.280000, 1.475257, 0.106636)",
        "(-0.280000, 1.475280, 0.110544)",
        "(-0.280000, 1.475057, 0.114496)",
        "(-0.280000, 1.474579, 0.118470)",
        "(-0.280000, 1.473836, 0.122471)",
        "(-0.280000, 1.472866, 0.126316)",
        "(-0.280000, 1.471625, 0.130176)",
        "(-0.280000, 1.470099, 0.134042)",
        "(-0.280000, 1.468271, 0.137896)",
        "(-0.280000, 1.466129, 0.141713)",
        "(-0.280000, 1.463788, 0.145287)",
        "(-0.280000, 1.461144, 0.148775)",
        "(-0.280000, 1.458210, 0.152130)",
        "(-0.280000, 1.455003, 0.155309)",
        "(-0.280000, 1.451571, 0.158255)",
        "(-0.280000, 1.448082, 0.160848)",
        "(-0.280000, 1.444429, 0.163190)",
        "(-0.280000, 1.440662, 0.165256)",
        "(-0.280000, 1.436824, 0.167035)",
        "(-0.280000, 1.432946, 0.168528)",
        "(-0.280000, 1.429175, 0.169708)",
        "(-0.280000, 1.425402, 0.170635)",
        "(-0.280000, 1.421659, 0.171317)",
        "(-0.280000, 1.417954, 0.171765)",
        "(-0.280000, 1.414281, 0.171991)",
        "(-0.280000, 1.410777, 0.172007)",
        "(-0.280000, 1.407328, 0.171833)",
        "(-0.280000, 1.403931, 0.171475)",
        "(-0.280000, 1.400551, 0.170932)",
        "(-0.280000, 1.397298, 0.170229)",
        "(-0.280000, 1.394221, 0.169395)",
        "(-0.280000, 1.391223, 0.168419)",
        "(-0.280000, 1.388313, 0.167309)",
        "(-0.280000, 1.385481, 0.166066)",
        "(-0.280000, 1.382746, 0.164702)",
        "(-0.280000, 1.380181, 0.163268)",
        "(-0.280000, 1.377698, 0.161723)",
        "(-0.280000, 1.375289, 0.160065)",
        "(-0.280000, 1.372949, 0.158288)",
        "(-0.280000, 1.370672, 0.156396)",
        "(-0.280000, 1.368504, 0.154485)",
        "(-0.280000, 1.366306, 0.152478)",
        "(-0.280000, 1.364051, 0.150375)",
        "(-0.280000, 1.361704, 0.148141)",
        "(-0.280000, 1.359238, 0.145730)",
        "(-0.280000, 1.356733, 0.143225)",
        "(-0.280000, 1.354087, 0.140428)",
        "(-0.280000, 1.351324, 0.137265)",
        "(-0.280000, 1.348482, 0.133654)",
        "(-0.280000, 1.346339, 0.129288)",
        "(-0.280000, 1.345064, 0.124567)",
        "(-0.280000, 1.344078, 0.119451)",
        "(-0.280000, 1.343459, 0.113995)",
        "(-0.280000, 1.343279, 0.108289)",
        "(-0.280000, 1.343595, 0.102333)",
        "(-0.280000, 1.344412, 0.096497)",
        "(-0.280000, 1.345790, 0.090512)",
        "(-0.280000, 1.347775, 0.084463)",
        "(-0.280000, 1.350397, 0.078443)",
        "(-0.280000, 1.353670, 0.072555)",
        "(-0.280000, 1.357403, 0.067143)",
        "(-0.280000, 1.361805, 0.061928)",
        "(-0.280000, 1.366942, 0.056962)",
        "(-0.280000, 1.372836, 0.052366)",
        "(-0.280000, 1.379418, 0.048311)",
        "(-0.280000, 1.386258, 0.045082)",
        "(-0.280000, 1.393594, 0.042568)",
        "(-0.280000, 1.401255, 0.040880)",
        "(-0.280000, 1.409074, 0.040073)",
        "(-0.280000, 1.416870, 0.040156)",
        "(-0.280000, 1.424275, 0.041058)",
        "(-0.280000, 1.431439, 0.042726)",
        "(-0.280000, 1.438244, 0.045091)",
        "(-0.280000, 1.444623, 0.048076)",
        "(-0.280000, 1.450544, 0.051616)",
        "(-0.280000, 1.455816, 0.055512)",
        "(-0.280000, 1.460608, 0.059806)",
        "(-0.280000, 1.464911, 0.064447)",
        "(-0.280000, 1.468715, 0.069385)",
        "(-0.280000, 1.472027, 0.074591)",
        "(-0.280000, 1.474758, 0.079852)",
        "(-0.280000, 1.477022, 0.085315)",
        "(-0.280000, 1.478812, 0.090959)",
        "(-0.280000, 1.480115, 0.096759)",
        "(-0.280000, 1.480915, 0.102666)",
        "(-0.280000, 1.481201, 0.108427)",
        "(-0.280000, 1.479686, 0.114124)",
        "(-0.280000, 1.476750, 0.119439)",
        "(-0.280000, 1.473405, 0.124309)",
        "(-0.280000, 1.469724, 0.128673)",
        "(-0.280000, 1.465832, 0.132369)",
        "(-0.280000, 1.461753, 0.135542)",
        "(-0.280000, 1.457574, 0.138180)",
        "(-0.280000, 1.453363, 0.140293)",
        "(-0.280000, 1.449191, 0.141904)",
        "(-0.280000, 1.445190, 0.142992)",
        "(-0.280000, 1.441342, 0.143681)",
        "(-0.280000, 1.437699, 0.144024)",
        "(-0.280000, 1.434273, 0.144089)",
        "(-0.280000, 1.431074, 0.143933)",
        "(-0.280000, 1.428168, 0.143591)",
        "(-0.280000, 1.425485, 0.143153)",
        "(-0.280000, 1.423004, 0.142668)",
        "(-0.280000, 1.420707, 0.142181)",
        "(-0.280000, 1.418566, 0.141727)",
        "(-0.280000, 1.416606, 0.141325)",
        "(-0.280000, 1.414740, 0.141014)",
        "(-0.280000, 1.412930, 0.140806)",
        "(-0.280000, 1.411145, 0.140708)",
        "(-0.280000, 1.409358, 0.140721)",
        "(-0.280000, 1.407595, 0.140849)",
        "(-0.280000, 1.405762, 0.141074)",
        "(-0.280000, 1.403831, 0.141378)",
        "(-0.280000, 1.401765, 0.141733)",
        "(-0.280000, 1.399551, 0.142106)",
        "(-0.280000, 1.397237, 0.142491)",
        "(-0.280000, 1.394724, 0.142817)",
        "(-0.280000, 1.391999, 0.143024)",
        "(-0.280000, 1.389040, 0.143042)",
        "(-0.280000, 1.385826, 0.142783)",
        "(-0.280000, 1.382495, 0.142266)",
        "(-0.280000, 1.378927, 0.141303)",
        "(-0.280000, 1.375164, 0.139777)",
        "(-0.280000, 1.371261, 0.137565)",
        "(-0.280000, 1.367324, 0.134566)",
        "(-0.280000, 1.363653, 0.131024)",
        "(-0.280000, 1.360223, 0.126631)",
        "(-0.280000, 1.357229, 0.121429)",
        "(-0.280000, 1.354869, 0.115554)",
        "(-0.280000, 1.353289, 0.109173)",
        "(-0.280000, 1.352562, 0.102729)",
        "(-0.280000, 1.352722, 0.096104)",
        "(-0.280000, 1.353789, 0.089472)",
        "(-0.280000, 1.355756, 0.082972)",
        "(-0.280000, 1.358603, 0.076719)",
        "(-0.280000, 1.362127, 0.071034)",
        "(-0.280000, 1.366433, 0.065720)",
        "(-0.280000, 1.371477, 0.060861)",
        "(-0.280000, 1.377189, 0.056542)",
        "(-0.280000, 1.383439, 0.052865)",
        "(-0.280000, 1.389849, 0.050013)",
        "(-0.280000, 1.396564, 0.047883)",
        "(-0.280000, 1.403418, 0.046524)",
        "(-0.280000, 1.410284, 0.045934)",
        "(-0.280000, 1.417048, 0.046087)",
        "(-0.280000, 1.423439, 0.046906)",
        "(-0.280000, 1.429556, 0.048328)",
        "(-0.280000, 1.435325, 0.050281)",
        "(-0.280000, 1.440714, 0.052698)",
        "(-0.280000, 1.445696, 0.055511)",
        "(-0.280000, 1.450151, 0.058572)",
        "(-0.280000, 1.454196, 0.061887)",
        "(-0.280000, 1.457845, 0.065412)",
        "(-0.280000, 1.461092, 0.069089)",
        "(-0.280000, 1.463956, 0.072880)",
        "(-0.280000, 1.466393, 0.076653)",
        "(-0.280000, 1.468496, 0.080472)",
        "(-0.280000, 1.470285, 0.084319)",
        "(-0.280000, 1.471779, 0.088186)",
        "(-0.280000, 1.472988, 0.092045)",
        "(-0.280000, 1.473909, 0.095791)",
        "(-0.280000, 1.474592, 0.099544)",
        "(-0.280000, 1.475048, 0.103332)",
        "(-0.280000, 1.475275, 0.107176)",
        "(-0.280000, 1.475265, 0.111072)",
        "(-0.280000, 1.475025, 0.114850)",
        "(-0.280000, 1.474542, 0.118715)",
        "(-0.280000, 1.473794, 0.122666)",
        "(-0.280000, 1.472743, 0.126738)",
        "(-0.280000, 1.471348, 0.130938)",
        "(-0.280000, 1.469685, 0.134976)",
        "(-0.280000, 1.467635, 0.139097)",
        "(-0.280000, 1.465177, 0.143232)",
        "(-0.280000, 1.462303, 0.147308)",
        "(-0.280000, 1.459014, 0.151258)",
        "(-0.280000, 1.455498, 0.154848)",
        "(-0.280000, 1.451633, 0.158206)",
        "(-0.280000, 1.447442, 0.161284)",
        "(-0.280000, 1.442979, 0.164025)",
        "(-0.280000, 1.438303, 0.166386)",
        "(-0.280000, 1.433615, 0.168291)",
        "(-0.280000, 1.428810, 0.169809)",
        "(-0.280000, 1.423942, 0.170929)",
        "(-0.280000, 1.419038, 0.171657)",
        "(-0.280000, 1.414143, 0.171996)",
        "(-0.280000, 1.409422, 0.171961)",
        "(-0.280000, 1.404760, 0.171579)",
        "(-0.280000, 1.400174, 0.170860)",
        "(-0.280000, 1.395677, 0.169811)",
        "(-0.280000, 1.391261, 0.168432)",
        "(-0.280000, 1.387085, 0.166790)",
        "(-0.280000, 1.382980, 0.164825)",
        "(-0.280000, 1.378937, 0.162514)",
        "(-0.280000, 1.374928, 0.159802)",
        "(-0.280000, 1.370904, 0.156588)",
        "(-0.280000, 1.367140, 0.153040)",
        "(-0.280000, 1.363389, 0.148842)",
        "(-0.280000, 1.359735, 0.143890)",
        "(-0.280000, 1.356312, 0.138096)",
        "(-0.280000, 1.353347, 0.131510)",
        "(-0.280000, 1.351166, 0.124669)",
        "(-0.280000, 1.349740, 0.117354)",
        "(-0.280000, 1.349185, 0.109797)",
        "(-0.280000, 1.349538, 0.102248)",
        "(-0.280000, 1.350770, 0.094889)",
        "(-0.280000, 1.352763, 0.088007)",
        "(-0.280000, 1.355471, 0.081507)",
        "(-0.280000, 1.358823, 0.075449)",
        "(-0.280000, 1.362768, 0.069859)",
        "(-0.280000, 1.367234, 0.064792)",
        "(-0.280000, 1.372016, 0.060397)",
        "(-0.280000, 1.377190, 0.056541)",
        "(-0.280000, 1.382684, 0.053258)",
        "(-0.280000, 1.388476, 0.050553)",
        "(-0.280000, 1.394470, 0.048459)",
        "(-0.280000, 1.400398, 0.047025)",
        "(-0.280000, 1.406443, 0.046171)",
        "(-0.280000, 1.412521, 0.045904)",
        "(-0.280000, 1.418582, 0.046223)",
        "(-0.280000, 1.424569, 0.047121)",
        "(-0.280000, 1.430217, 0.048520)",
        "(-0.280000, 1.435704, 0.050432)",
        "(-0.280000, 1.440974, 0.052830)",
        "(-0.280000, 1.445982, 0.055690)",
        "(-0.280000, 1.450690, 0.058982)",
        "(-0.280000, 1.454911, 0.062534)",
        "(-0.280000, 1.458786, 0.066419)",
        "(-0.280000, 1.462290, 0.070602)",
        "(-0.280000, 1.465399, 0.075043)",
        "(-0.280000, 1.468099, 0.079701)",
        "(-0.280000, 1.470311, 0.084381)",
        "(-0.280000, 1.472120, 0.089192)",
        "(-0.280000, 1.473525, 0.094107)",
        "(-0.280000, 1.474523, 0.099095)",
        "(-0.280000, 1.475114, 0.104120)",
        "(-0.280000, 1.475300, 0.108990)",
        "(-0.280000, 1.475111, 0.113847)",
        "(-0.280000, 1.474549, 0.118667)",
        "(-0.280000, 1.473617, 0.123436)",
        "(-0.280000, 1.472316, 0.128103)",
        "(-0.280000, 1.470683, 0.132473)",
        "(-0.280000, 1.468646, 0.136680)",
        "(-0.280000, 1.466213, 0.140642)",
        "(-0.280000, 1.463392, 0.144312)",
        "(-0.280000, 1.460210, 0.147634)",
        "(-0.280000, 1.456821, 0.150441)",
        "(-0.280000, 1.453171, 0.152838)",
        "(-0.280000, 1.449317, 0.154797)",
        "(-0.280000, 1.445307, 0.156310)",
        "(-0.280000, 1.441187, 0.157374)",
        "(-0.280000, 1.437162, 0.157923)",
        "(-0.280000, 1.433134, 0.158066)",
        "(-0.280000, 1.429144, 0.157822)",
        "(-0.280000, 1.425240, 0.157219)",
        "(-0.280000, 1.421431, 0.156291)",
        "(-0.280000, 1.417890, 0.155046)",
        "(-0.280000, 1.414454, 0.153564)",
        "(-0.280000, 1.411145, 0.151864)",
        "(-0.280000, 1.407994, 0.149972)",
        "(-0.280000, 1.405053, 0.147929)",
        "(-0.280000, 1.402460, 0.145804)",
        "(-0.280000, 1.400067, 0.143622)",
        "(-0.280000, 1.397855, 0.141408)",
        "(-0.280000, 1.395798, 0.139183)",
        "(-0.280000, 1.393865, 0.136961)",
        "(-0.280000, 1.392112, 0.134809)",
        "(-0.280000, 1.390389, 0.132645)",
        "(-0.280000, 1.388679, 0.130452)",
        "(-0.280000, 1.386953, 0.128186)",
        "(-0.280000, 1.385277, 0.125915)",
        "(-0.280000, 1.383547, 0.123460)",
        "(-0.280000, 1.381784, 0.120745)",
        "(-0.280000, 1.380046, 0.117732)",
        "(-0.280000, 1.378390, 0.114369)",
        "(-0.280000, 1.376897, 0.110620)",
        "(-0.280000, 1.375648, 0.106675)",
        "(-0.280000, 1.374705, 0.102351)",
        "(-0.280000, 1.374151, 0.097703)",
        "(-0.280000, 1.374055, 0.092811)",
        "(-0.280000, 1.374459, 0.087756)",
        "(-0.280000, 1.375320, 0.082712)",
        "(-0.280000, 1.376707, 0.077648)",
        "(-0.280000, 1.378611, 0.072643)",
        "(-0.280000, 1.381020, 0.067761)",
        "(-0.280000, 1.383906, 0.063077)",
        "(-0.280000, 1.387141, 0.058684)",
        "(-0.280000, 1.390781, 0.054567)",
        "(-0.280000, 1.394794, 0.050756)",
        "(-0.280000, 1.399199, 0.047267)",
        "(-0.280000, 1.403975, 0.044137)",
        "(-0.280000, 1.408939, 0.041404)",
        "(-0.280000, 1.414240, 0.040029)",
        "(-0.280000, 1.419572, 0.040391)",
        "(-0.280000, 1.424891, 0.041170)",
        "(-0.280000, 1.430188, 0.042377)",
        "(-0.280000, 1.435183, 0.043928)",
        "(-0.280000, 1.440104, 0.045880)",
        "(-0.280000, 1.444920, 0.048235)",
        "(-0.280000, 1.449606, 0.051000)",
        "(-0.280000, 1.454110, 0.054165)",
        "(-0.280000, 1.458204, 0.057551)",
        "(-0.280000, 1.462047, 0.061264)",
        "(-0.280000, 1.465611, 0.065289)",
        "(-0.280000, 1.468851, 0.069579)",
        "(-0.280000, 1.471739, 0.074096)",
        "(-0.280000, 1.474175, 0.078632)",
        "(-0.280000, 1.476254, 0.083308)",
        "(-0.280000, 1.477973, 0.088103)",
        "(-0.280000, 1.479325, 0.092979)",
        "(-0.280000, 1.480312, 0.097910)",
        "(-0.280000, 1.480920, 0.102712)",
        "(-0.280000, 1.481189, 0.107539)",
        "(-0.280000, 1.481119, 0.112373)",
        "(-0.280000, 1.480708, 0.117213)",
        "(-0.280000, 1.479956, 0.122021)",
        "(-0.280000, 1.478913, 0.126591)",
        "(-0.280000, 1.477556, 0.131095)",
        "(-0.280000, 1.475899, 0.135489)",
        "(-0.280000, 1.473946, 0.139760)",
        "(-0.280000, 1.471695, 0.143908)",
        "(-0.280000, 1.469261, 0.147753)",
        "(-0.280000, 1.466545, 0.151472)",
        "(-0.280000, 1.463558, 0.155034)",
        "(-0.280000, 1.460298, 0.158425)",
        "(-0.280000, 1.456759, 0.161633)",
        "(-0.280000, 1.453124, 0.164502)",
        "(-0.280000, 1.449229, 0.167169)",
        "(-0.280000, 1.445061, 0.169617)",
        "(-0.280000, 1.440384, 0.171275)",
        "(-0.280000, 1.435303, 0.172051)",
        "(-0.280000, 1.430417, 0.172535)",
        "(-0.280000, 1.425517, 0.172828)",
        "(-0.280000, 1.420604, 0.172925)",
        "(-0.280000, 1.415671, 0.172816)",
        "(-0.280000, 1.410725, 0.172484)",
        "(-0.280000, 1.405956, 0.171924)",
        "(-0.280000, 1.401182, 0.171115)",
        "(-0.280000, 1.396415, 0.170016)",
        "(-0.280000, 1.391681, 0.168579)",
        "(-0.280000, 1.387027, 0.166755)",
        "(-0.280000, 1.382672, 0.164588)",
        "(-0.280000, 1.378482, 0.161976)",
        "(-0.280000, 1.374518, 0.158901)",
        "(-0.280000, 1.370823, 0.155341)",
        "(-0.280000, 1.367431, 0.151258)",
        "(-0.280000, 1.364597, 0.146886)",
        "(-0.280000, 1.362144, 0.141989)",
        "(-0.280000, 1.360168, 0.136603)",
        "(-0.280000, 1.358763, 0.130765)",
        "(-0.280000, 1.358031, 0.124551)",
        "(-0.280000, 1.358129, 0.118458)",
        "(-0.280000, 1.358980, 0.112274)",
        "(-0.280000, 1.360614, 0.106203)",
        "(-0.280000, 1.362994, 0.100451)",
        "(-0.280000, 1.366043, 0.095173)",
        "(-0.280000, 1.369581, 0.090640)",
        "(-0.280000, 1.373515, 0.086728)",
        "(-0.280000, 1.377723, 0.083464)",
        "(-0.280000, 1.382088, 0.080846)",
        "(-0.280000, 1.386478, 0.078860)",
        "(-0.280000, 1.390723, 0.077502)",
        "(-0.280000, 1.394827, 0.076620)",
        "(-0.280000, 1.398751, 0.076137)",
        "(-0.280000, 1.402483, 0.075974)",
        "(-0.280000, 1.406011, 0.076060)",
        "(-0.280000, 1.409263, 0.076342)",
        "(-0.280000, 1.412366, 0.076743)",
        "(-0.280000, 1.415349, 0.077228)",
        "(-0.280000, 1.418264, 0.077778)",
        "(-0.280000, 1.421148, 0.078386)",
        "(-0.280000, 1.423936, 0.079021)",
        "(-0.280000, 1.426771, 0.079722)",
        "(-0.280000, 1.429677, 0.080516)",
        "(-0.280000, 1.432664, 0.081436)",
        "(-0.280000, 1.435746, 0.082520)",
        "(-0.280000, 1.438831, 0.083723)",
        "(-0.280000, 1.441994, 0.085147)",
        "(-0.280000, 1.445212, 0.086820)",
        "(-0.280000, 1.448438, 0.088748)",
        "(-0.280000, 1.451635, 0.090932)",
        "(-0.280000, 1.454743, 0.093290)",
        "(-0.280000, 1.457753, 0.095856)",
        "(-0.280000, 1.460646, 0.098623)",
        "(-0.280000, 1.463405, 0.101583)",
        "(-0.280000, 1.466001, 0.104709)",
        "(-0.280000, 1.468426, 0.107937)",
        "(-0.280000, 1.470669, 0.111316)",
        "(-0.280000, 1.472722, 0.114825)",
        "(-0.280000, 1.474583, 0.118446)",
        "(-0.280000, 1.476235, 0.122164)",
        "(-0.280000, 1.477662, 0.125882)",
        "(-0.280000, 1.478093, 0.129442)",
        "(-0.280000, 1.477040, 0.132562)",
        "(-0.280000, 1.475843, 0.135621)",
        "(-0.280000, 1.474492, 0.138639)",
        "(-0.280000, 1.473059, 0.141476)",
        "(-0.280000, 1.471460, 0.144306)",
        "(-0.280000, 1.469683, 0.147125)",
        "(-0.280000, 1.467719, 0.149928)",
        "(-0.280000, 1.465568, 0.152692)",
        "(-0.280000, 1.463344, 0.155271)",
        "(-0.280000, 1.460932, 0.157801)",
        "(-0.280000, 1.458324, 0.160270)",
        "(-0.280000, 1.455533, 0.162646)",
        "(-0.280000, 1.452566, 0.164909)",
        "(-0.280000, 1.449551, 0.166963)",
        "(-0.280000, 1.446374, 0.168888)",
        "(-0.280000, 1.443033, 0.170671)",
        "(-0.280000, 1.439540, 0.172294)",
        "(-0.280000, 1.435915, 0.173737)",
        "(-0.280000, 1.432314, 0.174933)",
        "(-0.280000, 1.428143, 0.174087)",
        "(-0.280000, 1.424046, 0.172948)",
        "(-0.280000, 1.420018, 0.171543)",
        "(-0.280000, 1.416074, 0.169904)",
        "(-0.280000, 1.412414, 0.168051)",
        "(-0.280000, 1.408738, 0.166022)",
        "(-0.280000, 1.405065, 0.163825)",
        "(-0.280000, 1.401252, 0.161424)",
        "(-0.280000, 1.397225, 0.158747)",
        "(-0.280000, 1.393427, 0.155888)",
        "(-0.280000, 1.389411, 0.152646)",
        "(-0.280000, 1.385383, 0.149011)",
        "(-0.280000, 1.381524, 0.145020)",
        "(-0.280000, 1.377949, 0.140729)",
        "(-0.280000, 1.374812, 0.136327)",
        "(-0.280000, 1.371969, 0.131686)",
        "(-0.280000, 1.369434, 0.126802)",
        "(-0.280000, 1.367226, 0.121671)",
        "(-0.280000, 1.365369, 0.116268)",
        "(-0.280000, 1.363910, 0.110679)",
        "(-0.280000, 1.362883, 0.104790)",
        "(-0.280000, 1.362363, 0.098592)",
        "(-0.280000, 1.362438, 0.092105)",
        "(-0.280000, 1.363197, 0.085407)",
        "(-0.280000, 1.364660, 0.078664)",
        "(-0.280000, 1.366921, 0.071903)",
        "(-0.280000, 1.370023, 0.065245)",
        "(-0.280000, 1.373996, 0.058824)",
        "(-0.280000, 1.378832, 0.052797)",
        "(-0.280000, 1.384351, 0.047340)",
        "(-0.280000, 1.390932, 0.043374)",
        "(-0.280000, 1.398274, 0.041429)",
        "(-0.280000, 1.405729, 0.040308)",
        "(-0.280000, 1.413195, 0.040007)",
        "(-0.280000, 1.420376, 0.040482)",
        "(-0.280000, 1.427412, 0.041690)",
        "(-0.280000, 1.434217, 0.043596)",
        "(-0.280000, 1.440717, 0.046154)",
        "(-0.280000, 1.446833, 0.049304)",
        "(-0.280000, 1.452353, 0.052866)",
        "(-0.280000, 1.457430, 0.056869)",
        "(-0.280000, 1.462035, 0.061252)",
        "(-0.280000, 1.466137, 0.065939)",
        "(-0.280000, 1.469731, 0.070875)",
        "(-0.280000, 1.472742, 0.075865)",
        "(-0.280000, 1.475278, 0.080996)",
        "(-0.280000, 1.477350, 0.086235)",
        "(-0.280000, 1.478972, 0.091561)",
        "(-0.280000, 1.480147, 0.096937)",
        "(-0.280000, 1.480867, 0.102162)",
        "(-0.280000, 1.481186, 0.107411)",
        "(-0.280000, 1.481104, 0.112677)",
        "(-0.280000, 1.480616, 0.117945)",
        "(-0.280000, 1.479723, 0.123177)",
        "(-0.280000, 1.478485, 0.128137)",
        "(-0.280000, 1.476866, 0.133037)",
        "(-0.280000, 1.474877, 0.137817)",
        "(-0.280000, 1.472536, 0.142435)",
        "(-0.280000, 1.469860, 0.146857)",
        "(-0.280000, 1.466989, 0.150898)"
    ],
    "rightHandRotations": [
        "(286.013300, 53.050250, 354.863100)",
        "(290.000000, 70.000000, 0.000000)",
        "(290.000000, 70.000000, 0.000000)",
        "(290.000000, 70.000000, 0.000000)",
        "(290.000000, 70.000000, 0.000000)",
        "(290.000000, 70.000000, 0.000000)",
        "(290.000000, 70.000000, 0.000000)",
        "(290.000000, 70.000000, 0.000000)",
        "(290.000000, 70.000000, 0.000000)",
        "(290.000000, 70.000000, 0.000000)",
        "(290.000000, 70.000000, 0.000000)",
        "(290.000000, 70.000000, 0.000000)",
        "(290.000000, 70.000000, 0.000000)",
        "(290.000000, 70.000000, 0.000000)",
        "(290.000000, 70.000000, 0.000000)",
        "(290.000000, 70.000000, 0.000000)",
        "(290.000000, 70.000000, 0.000000)",
        "(290.000000, 70.000000, 0.000000)",
        "(290.000000, 70.000000, 0.000000)",
        "(290.000000, 70.000000, 0.000000)",
        "(290.000000, 70.000000, 0.000000)",
        "(290.000000, 70.000000, 0.000000)",
        "(290.000000, 70.000000, 0.000000)",
        "(290.000000, 70.000000, 0.000000)",
        "(290.000000, 70.000000, 0.000000)",
        "(290.000000, 70.000000, 0.000000)",
        "(290.000000, 70.000000, 0.000000)",
        "(290.000000, 70.000000, 0.000000)",
        "(290.000000, 70.000000, 0.000000)",
        "(290.000000, 70.000000, 0.000000)",
        "(290.000000, 70.000000, 0.000000)",
        "(290.000000, 70.000000, 0.000000)",
        "(290.000000, 70.000000, 0.000000)",
        "(290.000000, 70.000000, 0.000000)",
        "(290.000000, 70.000000, 0.000000)",
        "(290.000000, 70.000000, 0.000000)",
        "(290.000000, 70.000000, 0.000000)",
        "(290.000000, 70.000000, 0.000000)",
        "(290.000000, 70.000000, 0.000000)",
        "(290.000000, 70.000000, 0.000000)",
        "(290.000000, 70.000000, 0.000000)",
        "(290.000000, 70.000000, 0.000000)",
        "(290.000000, 70.000000, 0.000000)",
        "(290.000000, 70.000000, 0.000000)",
        "(290.000000, 70.000000, 0.000000)",
        "(290.000000, 70.000000, 0.000000)",
        "(290.000000, 70.000000, 0.000000)",
        "(290.000000, 70.000000, 0.000000)",
        "(290.000000, 70.000000, 0.000000)",
        "(290.000000, 70.000000, 0.000000)",
        "(290.000000, 70.000000, 0.000000)",
        "(290.000000, 70.000000, 0.000000)",
        "(290.000000, 70.000000, 0.000000)",
        "(290.000000, 70.000000, 0.000000)",
        "(290.000000, 70.000000, 0.000000)",
        "(290.000000, 70.000000, 0.000000)",
        "(290.000000, 70.000000, 0.000000)",
        "(290.000000, 70.000000, 0.000000)",
        "(290.000000, 70.000000, 0.000000)",
        "(290.000000, 70.000000, 0.000000)",
        "(290.000000, 70.000000, 0.000000)",
        "(290.000000, 70.000000, 0.000000)",
        "(290.000000, 70.000000, 0.000000)",
        "(290.000000, 70.000000, 0.000000)",
        "(290.000000, 70.000000, 0.000000)",
        "(290.000000, 70.000000, 0.000000)",
        "(290.000000, 70.000000, 0.000000)",
        "(290.000000, 70.000000, 0.000000)",
        "(290.000000, 70.000000, 0.000000)",
        "(290.000000, 70.000000, 0.000000)",
        "(290.000000, 70.000000, 0.000000)",
        "(290.000000, 70.000000, 0.000000)",
        "(290.000000, 70.000000, 0.000000)",
        "(290.000000, 70.000000, 0.000000)",
        "(290.000000, 70.000000, 0.000000)",
        "(290.000000, 70.000000, 0.000000)",
        "(290.000000, 70.000000, 0.000000)",
        "(290.000000, 70.000000, 0.000000)",
        "(290.000000, 70.000000, 0.000000)",
        "(290.000000, 70.000000, 0.000000)",
        "(290.000000, 70.000000, 0.000000)",
        "(290.000000, 70.000000, 0.000000)",
        "(290.000000, 70.000000, 0.000000)",
        "(290.000000, 70.000000, 0.000000)",
        "(290.000000, 70.000000, 0.000000)",
        "(290.000000, 70.000000, 0.000000)",
        "(290.000000, 70.000000, 0.000000)",
        "(290.000000, 70.000000, 0.000000)",
        "(290.000000, 70.000000, 0.000000)",
        "(290.000000, 70.000000, 0.000000)",
        "(290.000000, 70.000000, 0.000000)",
        "(290.000000, 70.000000, 0.000000)",
        "(290.000000, 70.000000, 0.000000)",
        "(290.000000, 70.000000, 0.000000)",
        "(290.000000, 70.000000, 0.000000)",
        "(290.000000, 70.000000, 0.000000)",
        "(290.000000, 70.000000, 0.000000)",
        "(290.000000, 70.000000, 0.000000)",
        "(290.000000, 70.000000, 0.000000)",
        "(290.000000, 70.000000, 0.000000)",
        "(290.000000, 70.000000, 0.000000)",
        "(290.000000, 70.000000, 0.000000)",
        "(290.000000, 70.000000, 0.000000)",
        "(290.000000, 70.000000, 0.000000)",
        "(290.000000, 70.000000, 0.000000)",
        "(290.000000, 70.000000, 0.000000)",
        "(290.000000, 70.000000, 0.000000)",
        "(290.000000, 70.000000, 0.000000)",
        "(290.000000, 70.000000, 0.000000)",
        "(290.000000, 70.000000, 0.000000)",
        "(290.000000, 70.000000, 0.000000)",
        "(290.000000, 70.000000, 0.000000)",
        "(290.000000, 70.000000, 0.000000)",
        "(290.000000, 70.000000, 0.000000)",
        "(290.000000, 70.000000, 0.000000)",
        "(290.000000, 70.000000, 0.000000)",
        "(290.000000, 70.000000, 0.000000)",
        "(290.000000, 70.000000, 0.000000)",
        "(290.000000, 70.000000, 0.000000)",
        "(290.000000, 70.000000, 0.000000)",
        "(290.000000, 70.000000, 0.000000)",
        "(290.000000, 70.000000, 0.000000)",
        "(290.000000, 70.000000, 0.000000)",
        "(290.000000, 70.000000, 0.000000)",
        "(290.000000, 70.000000, 0.000000)",
        "(290.000000, 70.000000, 0.000000)",
        "(290.000000, 70.000000, 0.000000)",
        "(290.000000, 70.000000, 0.000000)",
        "(290.000000, 70.000000, 0.000000)",
        "(290.000000, 70.000000, 0.000000)",
        "(290.000000, 70.000000, 0.000000)",
        "(290.000000, 70.000000, 0.000000)",
        "(290.000000, 70.000000, 0.000000)",
        "(290.000000, 70.000000, 0.000000)",
        "(290.000000, 70.000000, 0.000000)",
        "(290.000000, 70.000000, 0.000000)",
        "(290.000000, 70.000000, 0.000000)",
        "(290.000000, 70.000000, 0.000000)",
        "(290.000000, 70.000000, 0.000000)",
        "(290.000000, 70.000000, 0.000000)",
        "(290.000000, 70.000000, 0.000000)",
        "(290.000000, 70.000000, 0.000000)",
        "(290.000000, 70.000000, 0.000000)",
        "(290.000000, 70.000000, 0.000000)",
        "(290.000000, 70.000000, 0.000000)",
        "(290.000000, 70.000000, 0.000000)",
        "(290.000000, 70.000000, 0.000000)",
        "(290.000000, 70.000000, 0.000000)",
        "(290.000000, 70.000000, 0.000000)",
        "(290.000000, 70.000000, 0.000000)",
        "(290.000000, 70.000000, 0.000000)",
        "(290.000000, 70.000000, 0.000000)",
        "(290.000000, 70.000000, 0.000000)",
        "(290.000000, 70.000000, 0.000000)",
        "(290.000000, 70.000000, 0.000000)",
        "(290.000000, 70.000000, 0.000000)",
        "(290.000000, 70.000000, 0.000000)",
        "(290.000000, 70.000000, 0.000000)",
        "(290.000000, 70.000000, 0.000000)",
        "(290.000000, 70.000000, 0.000000)",
        "(290.000000, 70.000000, 0.000000)",
        "(290.000000, 70.000000, 0.000000)",
        "(290.000000, 70.000000, 0.000000)",
        "(290.000000, 70.000000, 0.000000)",
        "(290.000000, 70.000000, 0.000000)",
        "(290.000000, 70.000000, 0.000000)",
        "(290.000000, 70.000000, 0.000000)",
        "(290.000000, 70.000000, 0.000000)",
        "(290.000000, 70.000000, 0.000000)",
        "(290.000000, 70.000000, 0.000000)",
        "(290.000000, 70.000000, 0.000000)",
        "(290.000000, 70.000000, 0.000000)",
        "(290.000000, 70.000000, 0.000000)",
        "(290.000000, 70.000000, 0.000000)",
        "(290.000000, 70.000000, 0.000000)",
        "(290.000000, 70.000000, 0.000000)",
        "(290.000000, 70.000000, 0.000000)",
        "(290.000000, 70.000000, 0.000000)",
        "(290.000000, 70.000000, 0.000000)",
        "(290.000000, 70.000000, 0.000000)",
        "(290.000000, 70.000000, 0.000000)",
        "(290.000000, 70.000000, 0.000000)",
        "(290.000000, 70.000000, 0.000000)",
        "(290.000000, 70.000000, 0.000000)",
        "(290.000000, 70.000000, 0.000000)",
        "(290.000000, 70.000000, 0.000000)",
        "(290.000000, 70.000000, 0.000000)",
        "(290.000000, 70.000000, 0.000000)",
        "(290.000000, 70.000000, 0.000000)",
        "(290.000000, 70.000000, 0.000000)",
        "(290.000000, 70.000000, 0.000000)",
        "(290.000000, 70.000000, 0.000000)",
        "(290.000000, 70.000000, 0.000000)",
        "(290.000000, 70.000000, 0.000000)",
        "(290.000000, 70.000000, 0.000000)",
        "(290.000000, 70.000000, 0.000000)",
        "(290.000000, 70.000000, 0.000000)",
        "(290.000000, 70.000000, 0.000000)",
        "(290.000000, 70.000000, 0.000000)",
        "(290.000000, 70.000000, 0.000000)",
        "(290.000000, 70.000000, 0.000000)",
        "(290.000000, 70.000000, 0.000000)",
        "(290.000000, 70.000000, 0.000000)",
        "(290.000000, 70.000000, 0.000000)",
        "(290.000000, 70.000000, 0.000000)",
        "(290.000000, 70.000000, 0.000000)",
        "(290.000000, 70.000000, 0.000000)",
        "(290.000000, 70.000000, 0.000000)",
        "(290.000000, 70.000000, 0.000000)",
        "(290.000000, 70.000000, 0.000000)",
        "(290.000000, 70.000000, 0.000000)",
        "(290.000000, 70.000000, 0.000000)",
        "(290.000000, 70.000000, 0.000000)",
        "(290.000000, 70.000000, 0.000000)",
        "(290.000000, 70.000000, 0.000000)",
        "(290.000000, 70.000000, 0.000000)",
        "(290.000000, 70.000000, 0.000000)",
        "(290.000000, 70.000000, 0.000000)",
        "(290.000000, 70.000000, 0.000000)",
        "(290.000000, 70.000000, 0.000000)",
        "(290.000000, 70.000000, 0.000000)",
        "(290.000000, 70.000000, 0.000000)",
        "(290.000000, 70.000000, 0.000000)",
        "(290.000000, 70.000000, 0.000000)",
        "(290.000000, 70.000000, 0.000000)",
        "(290.000000, 70.000000, 0.000000)",
        "(290.000000, 70.000000, 0.000000)",
        "(290.000000, 70.000000, 0.000000)",
        "(290.000000, 70.000000, 0.000000)",
        "(290.000000, 70.000000, 0.000000)",
        "(290.000000, 70.000000, 0.000000)",
        "(290.000000, 70.000000, 0.000000)",
        "(290.000000, 70.000000, 0.000000)",
        "(290.000000, 70.000000, 0.000000)",
        "(290.000000, 70.000000, 0.000000)",
        "(290.000000, 70.000000, 0.000000)",
        "(290.000000, 70.000000, 0.000000)",
        "(290.000000, 70.000000, 0.000000)",
        "(290.000000, 70.000000, 0.000000)",
        "(290.000000, 70.000000, 0.000000)",
        "(290.000000, 70.000000, 0.000000)",
        "(290.000000, 70.000000, 0.000000)",
        "(290.000000, 70.000000, 0.000000)",
        "(290.000000, 70.000000, 0.000000)",
        "(290.000000, 70.000000, 0.000000)",
        "(290.000000, 70.000000, 0.000000)",
        "(290.000000, 70.000000, 0.000000)",
        "(290.000000, 70.000000, 0.000000)",
        "(290.000000, 70.000000, 0.000000)",
        "(290.000000, 70.000000, 0.000000)",
        "(290.000000, 70.000000, 0.000000)",
        "(290.000000, 70.000000, 0.000000)",
        "(290.000000, 70.000000, 0.000000)",
        "(290.000000, 70.000000, 0.000000)",
        "(290.000000, 70.000000, 0.000000)",
        "(290.000000, 70.000000, 0.000000)",
        "(290.000000, 70.000000, 0.000000)",
        "(290.000000, 70.000000, 0.000000)",
        "(290.000000, 70.000000, 0.000000)",
        "(290.000000, 70.000000, 0.000000)",
        "(290.000000, 70.000000, 0.000000)",
        "(290.000000, 70.000000, 0.000000)",
        "(290.000000, 70.000000, 0.000000)",
        "(290.000000, 70.000000, 0.000000)",
        "(290.000000, 70.000000, 0.000000)",
        "(290.000000, 70.000000, 0.000000)",
        "(290.000000, 70.000000, 0.000000)",
        "(290.000000, 70.000000, 0.000000)",
        "(290.000000, 70.000000, 0.000000)",
        "(290.000000, 70.000000, 0.000000)",
        "(290.000000, 70.000000, 0.000000)",
        "(290.000000, 70.000000, 0.000000)",
        "(290.000000, 70.000000, 0.000000)",
        "(290.000000, 70.000000, 0.000000)",
        "(290.000000, 70.000000, 0.000000)",
        "(290.000000, 70.000000, 0.000000)",
        "(290.000000, 70.000000, 0.000000)",
        "(290.000000, 70.000000, 0.000000)",
        "(290.000000, 70.000000, 0.000000)",
        "(290.000000, 70.000000, 0.000000)",
        "(290.000000, 70.000000, 0.000000)",
        "(290.000000, 70.000000, 0.000000)",
        "(290.000000, 70.000000, 0.000000)",
        "(290.000000, 70.000000, 0.000000)",
        "(290.000000, 70.000000, 0.000000)",
        "(290.000000, 70.000000, 0.000000)",
        "(290.000000, 70.000000, 0.000000)",
        "(290.000000, 70.000000, 0.000000)",
        "(290.000000, 70.000000, 0.000000)",
        "(290.000000, 70.000000, 0.000000)",
        "(290.000000, 70.000000, 0.000000)",
        "(290.000000, 70.000000, 0.000000)",
        "(290.000000, 70.000000, 0.000000)",
        "(290.000000, 70.000000, 0.000000)",
        "(290.000000, 70.000000, 0.000000)",
        "(290.000000, 70.000000, 0.000000)",
        "(290.000000, 70.000000, 0.000000)",
        "(290.000000, 70.000000, 0.000000)",
        "(290.000000, 70.000000, 0.000000)",
        "(290.000000, 70.000000, 0.000000)",
        "(290.000000, 70.000000, 0.000000)",
        "(290.000000, 70.000000, 0.000000)",
        "(290.000000, 70.000000, 0.000000)",
        "(290.000000, 70.000000, 0.000000)",
        "(290.000000, 70.000000, 0.000000)",
        "(290.000000, 70.000000, 0.000000)",
        "(290.000000, 70.000000, 0.000000)",
        "(290.000000, 70.000000, 0.000000)",
        "(290.000000, 70.000000, 0.000000)",
        "(290.000000, 70.000000, 0.000000)",
        "(290.000000, 70.000000, 0.000000)",
        "(290.000000, 70.000000, 0.000000)",
        "(290.000000, 70.000000, 0.000000)",
        "(290.000000, 70.000000, 0.000000)",
        "(290.000000, 70.000000, 0.000000)",
        "(290.000000, 70.000000, 0.000000)",
        "(290.000000, 70.000000, 0.000000)",
        "(290.000000, 70.000000, 0.000000)",
        "(290.000000, 70.000000, 0.000000)",
        "(290.000000, 70.000000, 0.000000)",
        "(290.000000, 70.000000, 0.000000)",
        "(290.000000, 70.000000, 0.000000)",
        "(290.000000, 70.000000, 0.000000)",
        "(290.000000, 70.000000, 0.000000)",
        "(290.000000, 70.000000, 0.000000)",
        "(290.000000, 70.000000, 0.000000)",
        "(290.000000, 70.000000, 0.000000)",
        "(290.000000, 70.000000, 0.000000)",
        "(290.000000, 70.000000, 0.000000)",
        "(290.000000, 70.000000, 0.000000)",
        "(290.000000, 70.000000, 0.000000)",
        "(290.000000, 70.000000, 0.000000)",
        "(290.000000, 70.000000, 0.000000)",
        "(290.000000, 70.000000, 0.000000)",
        "(290.000000, 70.000000, 0.000000)",
        "(290.000000, 70.000000, 0.000000)",
        "(290.000000, 70.000000, 0.000000)",
        "(290.000000, 70.000000, 0.000000)",
        "(290.000000, 70.000000, 0.000000)",
        "(290.000000, 70.000000, 0.000000)",
        "(290.000000, 70.000000, 0.000000)",
        "(290.000000, 70.000000, 0.000000)",
        "(290.000000, 70.000000, 0.000000)",
        "(290.000000, 70.000000, 0.000000)",
        "(290.000000, 70.000000, 0.000000)",
        "(290.000000, 70.000000, 0.000000)",
        "(290.000000, 70.000000, 0.000000)",
        "(290.000000, 70.000000, 0.000000)",
        "(290.000000, 70.000000, 0.000000)",
        "(290.000000, 70.000000, 0.000000)",
        "(290.000000, 70.000000, 0.000000)",
        "(290.000000, 70.000000, 0.000000)",
        "(290.000000, 70.000000, 0.000000)",
        "(290.000000, 70.000000, 0.000000)",
        "(290.000000, 70.000000, 0.000000)",
        "(290.000000, 70.000000, 0.000000)",
        "(290.000000, 70.000000, 0.000000)",
        "(290.000000, 70.000000, 0.000000)",
        "(290.000000, 70.000000, 0.000000)",
        "(290.000000, 70.000000, 0.000000)",
        "(290.000000, 70.000000, 0.000000)",
        "(290.000000, 70.000000, 0.000000)",
        "(290.000000, 70.000000, 0.000000)",
        "(290.000000, 70.000000, 0.000000)",
        "(290.000000, 70.000000, 0.000000)",
        "(290.000000, 70.000000, 0.000000)",
        "(290.000000, 70.000000, 0.000000)",
        "(290.000000, 70.000000, 0.000000)",
        "(290.000000, 70.000000, 0.000000)",
        "(290.000000, 70.000000, 0.000000)",
        "(290.000000, 70.000000, 0.000000)",
        "(290.000000, 70.000000, 0.000000)",
        "(290.000000, 70.000000, 0.000000)",
        "(290.000000, 70.000000, 0.000000)",
        "(290.000000, 70.000000, 0.000000)",
        "(290.000000, 70.000000, 0.000000)",
        "(290.000000, 70.000000, 0.000000)",
        "(290.000000, 70.000000, 0.000000)",
        "(290.000000, 70.000000, 0.000000)",
        "(290.000000, 70.000000, 0.000000)",
        "(290.000000, 70.000000, 0.000000)",
        "(290.000000, 70.000000, 0.000000)",
        "(290.000000, 70.000000, 0.000000)",
        "(290.000000, 70.000000, 0.000000)",
        "(290.000000, 70.000000, 0.000000)",
        "(290.000000, 70.000000, 0.000000)",
        "(290.000000, 70.000000, 0.000000)",
        "(290.000000, 70.000000, 0.000000)",
        "(290.000000, 70.000000, 0.000000)",
        "(290.000000, 70.000000, 0.000000)",
        "(290.000000, 70.000000, 0.000000)",
        "(290.000000, 70.000000, 0.000000)",
        "(290.000000, 70.000000, 0.000000)",
        "(290.000000, 70.000000, 0.000000)",
        "(290.000000, 70.000000, 0.000000)",
        "(290.000000, 70.000000, 0.000000)",
        "(290.000000, 70.000000, 0.000000)",
        "(290.000000, 70.000000, 0.000000)",
        "(290.000000, 70.000000, 0.000000)",
        "(290.000000, 70.000000, 0.000000)",
        "(290.000000, 70.000000, 0.000000)",
        "(290.000000, 70.000000, 0.000000)",
        "(290.000000, 70.000000, 0.000000)",
        "(290.000000, 70.000000, 0.000000)",
        "(290.000000, 70.000000, 0.000000)",
        "(290.000000, 70.000000, 0.000000)",
        "(290.000000, 70.000000, 0.000000)",
        "(290.000000, 70.000000, 0.000000)",
        "(290.000000, 70.000000, 0.000000)",
        "(290.000000, 70.000000, 0.000000)",
        "(290.000000, 70.000000, 0.000000)",
        "(290.000000, 70.000000, 0.000000)",
        "(290.000000, 70.000000, 0.000000)",
        "(290.000000, 70.000000, 0.000000)",
        "(290.000000, 70.000000, 0.000000)",
        "(290.000000, 70.000000, 0.000000)",
        "(290.000000, 70.000000, 0.000000)",
        "(290.000000, 70.000000, 0.000000)",
        "(290.000000, 70.000000, 0.000000)",
        "(290.000000, 70.000000, 0.000000)",
        "(290.000000, 70.000000, 0.000000)",
        "(290.000000, 70.000000, 0.000000)",
        "(290.000000, 70.000000, 0.000000)",
        "(290.000000, 70.000000, 0.000000)",
        "(290.000000, 70.000000, 0.000000)",
        "(290.000000, 70.000000, 0.000000)",
        "(290.000000, 70.000000, 0.000000)",
        "(290.000000, 70.000000, 0.000000)",
        "(290.000000, 70.000000, 0.000000)",
        "(290.000000, 70.000000, 0.000000)",
        "(290.000000, 70.000000, 0.000000)",
        "(290.000000, 70.000000, 0.000000)",
        "(290.000000, 70.000000, 0.000000)",
        "(290.000000, 70.000000, 0.000000)",
        "(290.000000, 70.000000, 0.000000)",
        "(290.000000, 70.000000, 0.000000)",
        "(290.000000, 70.000000, 0.000000)",
        "(290.000000, 70.000000, 0.000000)",
        "(290.000000, 70.000000, 0.000000)",
        "(290.000000, 70.000000, 0.000000)",
        "(290.000000, 70.000000, 0.000000)",
        "(290.000000, 70.000000, 0.000000)",
        "(290.000000, 70.000000, 0.000000)",
        "(290.000000, 70.000000, 0.000000)",
        "(290.000000, 70.000000, 0.000000)",
        "(290.000000, 70.000000, 0.000000)",
        "(290.000000, 70.000000, 0.000000)",
        "(290.000000, 70.000000, 0.000000)",
        "(290.000000, 70.000000, 0.000000)",
        "(290.000000, 70.000000, 0.000000)",
        "(290.000000, 70.000000, 0.000000)",
        "(290.000000, 70.000000, 0.000000)",
        "(290.000000, 70.000000, 0.000000)",
        "(290.000000, 70.000000, 0.000000)",
        "(290.000000, 70.000000, 0.000000)",
        "(290.000000, 70.000000, 0.000000)",
        "(290.000000, 70.000000, 0.000000)",
        "(290.000000, 70.000000, 0.000000)",
        "(290.000000, 70.000000, 0.000000)",
        "(290.000000, 70.000000, 0.000000)",
        "(290.000000, 70.000000, 0.000000)",
        "(290.000000, 70.000000, 0.000000)",
        "(290.000000, 70.000000, 0.000000)",
        "(290.000000, 70.000000, 0.000000)",
        "(290.000000, 70.000000, 0.000000)",
        "(290.000000, 70.000000, 0.000000)",
        "(290.000000, 70.000000, 0.000000)",
        "(290.000000, 70.000000, 0.000000)",
        "(290.000000, 70.000000, 0.000000)",
        "(290.000000, 70.000000, 0.000000)",
        "(290.000000, 70.000000, 0.000000)",
        "(290.000000, 70.000000, 0.000000)",
        "(290.000000, 70.000000, 0.000000)",
        "(290.000000, 70.000000, 0.000000)",
        "(290.000000, 70.000000, 0.000000)",
        "(290.000000, 70.000000, 0.000000)",
        "(290.000000, 70.000000, 0.000000)",
        "(290.000000, 70.000000, 0.000000)",
        "(290.000000, 70.000000, 0.000000)",
        "(290.000000, 70.000000, 0.000000)",
        "(290.000000, 70.000000, 0.000000)",
        "(290.000000, 70.000000, 0.000000)",
        "(290.000000, 70.000000, 0.000000)",
        "(290.000000, 70.000000, 0.000000)",
        "(290.000000, 70.000000, 0.000000)",
        "(290.000000, 70.000000, 0.000000)",
        "(290.000000, 70.000000, 0.000000)",
        "(290.000000, 70.000000, 0.000000)",
        "(290.000000, 70.000000, 0.000000)",
        "(290.000000, 70.000000, 0.000000)",
        "(290.000000, 70.000000, 0.000000)",
        "(290.000000, 70.000000, 0.000000)",
        "(290.000000, 70.000000, 0.000000)",
        "(290.000000, 70.000000, 0.000000)",
        "(290.000000, 70.000000, 0.000000)",
        "(290.000000, 70.000000, 0.000000)",
        "(290.000000, 70.000000, 0.000000)",
        "(290.000000, 70.000000, 0.000000)",
        "(290.000000, 70.000000, 0.000000)",
        "(290.000000, 70.000000, 0.000000)",
        "(290.000000, 70.000000, 0.000000)",
        "(290.000000, 70.000000, 0.000000)",
        "(290.000000, 70.000000, 0.000000)",
        "(290.000000, 70.000000, 0.000000)",
        "(290.000000, 70.000000, 0.000000)",
        "(290.000000, 70.000000, 0.000000)",
        "(290.000000, 70.000000, 0.000000)",
        "(290.000000, 70.000000, 0.000000)",
        "(290.000000, 70.000000, 0.000000)",
        "(290.000000, 70.000000, 0.000000)",
        "(290.000000, 70.000000, 0.000000)",
        "(290.000000, 70.000000, 0.000000)",
        "(290.000000, 70.000000, 0.000000)",
        "(290.000000, 70.000000, 0.000000)",
        "(290.000000, 70.000000, 0.000000)",
        "(290.000000, 70.000000, 0.000000)",
        "(290.000000, 70.000000, 0.000000)",
        "(290.000000, 70.000000, 0.000000)",
        "(290.000000, 70.000000, 0.000000)",
        "(290.000000, 70.000000, 0.000000)",
        "(290.000000, 70.000000, 0.000000)",
        "(290.000000, 70.000000, 0.000000)",
        "(290.000000, 70.000000, 0.000000)",
        "(290.000000, 70.000000, 0.000000)",
        "(290.000000, 70.000000, 0.000000)",
        "(290.000000, 70.000000, 0.000000)",
        "(290.000000, 70.000000, 0.000000)",
        "(290.000000, 70.000000, 0.000000)",
        "(290.000000, 70.000000, 0.000000)",
        "(290.000000, 70.000000, 0.000000)",
        "(290.000000, 70.000000, 0.000000)",
        "(290.000000, 70.000000, 0.000000)",
        "(290.000000, 70.000000, 0.000000)",
        "(290.000000, 70.000000, 0.000000)",
        "(290.000000, 70.000000, 0.000000)",
        "(290.000000, 70.000000, 0.000000)",
        "(290.000000, 70.000000, 0.000000)",
        "(290.000000, 70.000000, 0.000000)",
        "(290.000000, 70.000000, 0.000000)",
        "(290.000000, 70.000000, 0.000000)",
        "(290.000000, 70.000000, 0.000000)",
        "(290.000000, 70.000000, 0.000000)",
        "(290.000000, 70.000000, 0.000000)",
        "(290.000000, 70.000000, 0.000000)",
        "(290.000000, 70.000000, 0.000000)",
        "(290.000000, 70.000000, 0.000000)",
        "(290.000000, 70.000000, 0.000000)",
        "(290.000000, 70.000000, 0.000000)",
        "(290.000000, 70.000000, 0.000000)",
        "(290.000000, 70.000000, 0.000000)",
        "(290.000000, 70.000000, 0.000000)",
        "(290.000000, 70.000000, 0.000000)",
        "(290.000000, 70.000000, 0.000000)",
        "(290.000000, 70.000000, 0.000000)",
        "(290.000000, 70.000000, 0.000000)",
        "(290.000000, 70.000000, 0.000000)",
        "(290.000000, 70.000000, 0.000000)",
        "(290.000000, 70.000000, 0.000000)",
        "(290.000000, 70.000000, 0.000000)",
        "(290.000000, 70.000000, 0.000000)",
        "(290.000000, 70.000000, 0.000000)",
        "(290.000000, 70.000000, 0.000000)",
        "(290.000000, 70.000000, 0.000000)",
        "(290.000000, 70.000000, 0.000000)",
        "(290.000000, 70.000000, 0.000000)",
        "(290.000000, 70.000000, 0.000000)",
        "(290.000000, 70.000000, 0.000000)",
        "(290.000000, 70.000000, 0.000000)",
        "(290.000000, 70.000000, 0.000000)",
        "(290.000000, 70.000000, 0.000000)",
        "(290.000000, 70.000000, 0.000000)",
        "(290.000000, 70.000000, 0.000000)",
        "(290.000000, 70.000000, 0.000000)",
        "(290.000000, 70.000000, 0.000000)",
        "(290.000000, 70.000000, 0.000000)",
        "(290.000000, 70.000000, 0.000000)",
        "(290.000000, 70.000000, 0.000000)",
        "(290.000000, 70.000000, 0.000000)",
        "(290.000000, 70.000000, 0.000000)",
        "(290.000000, 70.000000, 0.000000)",
        "(290.000000, 70.000000, 0.000000)",
        "(290.000000, 70.000000, 0.000000)",
        "(290.000000, 70.000000, 0.000000)",
        "(290.000000, 70.000000, 0.000000)",
        "(290.000000, 70.000000, 0.000000)",
        "(290.000000, 70.000000, 0.000000)",
        "(290.000000, 70.000000, 0.000000)",
        "(290.000000, 70.000000, 0.000000)",
        "(290.000000, 70.000000, 0.000000)",
        "(290.000000, 70.000000, 0.000000)",
        "(290.000000, 70.000000, 0.000000)",
        "(290.000000, 70.000000, 0.000000)",
        "(290.000000, 70.000000, 0.000000)",
        "(290.000000, 70.000000, 0.000000)",
        "(290.000000, 70.000000, 0.000000)",
        "(290.000000, 70.000000, 0.000000)",
        "(290.000000, 70.000000, 0.000000)",
        "(290.000000, 70.000000, 0.000000)",
        "(290.000000, 70.000000, 0.000000)",
        "(290.000000, 70.000000, 0.000000)",
        "(290.000000, 70.000000, 0.000000)",
        "(290.000000, 70.000000, 0.000000)",
        "(290.000000, 70.000000, 0.000000)",
        "(290.000000, 70.000000, 0.000000)",
        "(290.000000, 70.000000, 0.000000)",
        "(290.000000, 70.000000, 0.000000)",
        "(290.000000, 70.000000, 0.000000)",
        "(290.000000, 70.000000, 0.000000)",
        "(290.000000, 70.000000, 0.000000)",
        "(290.000000, 70.000000, 0.000000)",
        "(290.000000, 70.000000, 0.000000)",
        "(290.000000, 70.000000, 0.000000)",
        "(290.000000, 70.000000, 0.000000)",
        "(290.000000, 70.000000, 0.000000)",
        "(290.000000, 70.000000, 0.000000)",
        "(290.000000, 70.000000, 0.000000)",
        "(290.000000, 70.000000, 0.000000)",
        "(290.000000, 70.000000, 0.000000)",
        "(290.000000, 70.000000, 0.000000)",
        "(290.000000, 70.000000, 0.000000)",
        "(290.000000, 70.000000, 0.000000)",
        "(290.000000, 70.000000, 0.000000)",
        "(290.000000, 70.000000, 0.000000)",
        "(290.000000, 70.000000, 0.000000)",
        "(290.000000, 70.000000, 0.000000)",
        "(290.000000, 70.000000, 0.000000)",
        "(290.000000, 70.000000, 0.000000)",
        "(290.000000, 70.000000, 0.000000)",
        "(290.000000, 70.000000, 0.000000)",
        "(290.000000, 70.000000, 0.000000)",
        "(290.000000, 70.000000, 0.000000)",
        "(290.000000, 70.000000, 0.000000)",
        "(290.000000, 70.000000, 0.000000)",
        "(290.000000, 70.000000, 0.000000)",
        "(290.000000, 70.000000, 0.000000)",
        "(290.000000, 70.000000, 0.000000)",
        "(290.000000, 70.000000, 0.000000)",
        "(290.000000, 70.000000, 0.000000)",
        "(290.000000, 70.000000, 0.000000)",
        "(290.000000, 70.000000, 0.000000)",
        "(290.000000, 70.000000, 0.000000)",
        "(290.000000, 70.000000, 0.000000)",
        "(290.000000, 70.000000, 0.000000)",
        "(290.000000, 70.000000, 0.000000)",
        "(290.000000, 70.000000, 0.000000)",
        "(290.000000, 70.000000, 0.000000)",
        "(290.000000, 70.000000, 0.000000)",
        "(290.000000, 70.000000, 0.000000)",
        "(290.000000, 70.000000, 0.000000)",
        "(290.000000, 70.000000, 0.000000)",
        "(290.000000, 70.000000, 0.000000)",
        "(290.000000, 70.000000, 0.000000)",
        "(290.000000, 70.000000, 0.000000)",
        "(290.000000, 70.000000, 0.000000)",
        "(290.000000, 70.000000, 0.000000)",
        "(290.000000, 70.000000, 0.000000)",
        "(290.000000, 70.000000, 0.000000)",
        "(290.000000, 70.000000, 0.000000)",
        "(290.000000, 70.000000, 0.000000)",
        "(290.000000, 70.000000, 0.000000)",
        "(290.000000, 70.000000, 0.000000)",
        "(290.000000, 70.000000, 0.000000)",
        "(290.000000, 70.000000, 0.000000)",
        "(290.000000, 70.000000, 0.000000)",
        "(290.000000, 70.000000, 0.000000)",
        "(290.000000, 70.000000, 0.000000)",
        "(290.000000, 70.000000, 0.000000)",
        "(290.000000, 70.000000, 0.000000)",
        "(290.000000, 70.000000, 0.000000)",
        "(290.000000, 70.000000, 0.000000)",
        "(290.000000, 70.000000, 0.000000)",
        "(290.000000, 70.000000, 0.000000)",
        "(290.000000, 70.000000, 0.000000)",
        "(290.000000, 70.000000, 0.000000)",
        "(290.000000, 70.000000, 0.000000)",
        "(290.000000, 70.000000, 0.000000)",
        "(290.000000, 70.000000, 0.000000)",
        "(290.000000, 70.000000, 0.000000)",
        "(290.000000, 70.000000, 0.000000)",
        "(290.000000, 70.000000, 0.000000)",
        "(290.000000, 70.000000, 0.000000)",
        "(290.000000, 70.000000, 0.000000)",
        "(290.000000, 70.000000, 0.000000)",
        "(290.000000, 70.000000, 0.000000)",
        "(290.000000, 70.000000, 0.000000)",
        "(290.000000, 70.000000, 0.000000)",
        "(290.000000, 70.000000, 0.000000)",
        "(290.000000, 70.000000, 0.000000)",
        "(290.000000, 70.000000, 0.000000)",
        "(290.000000, 70.000000, 0.000000)",
        "(290.000000, 70.000000, 0.000000)",
        "(290.000000, 70.000000, 0.000000)",
        "(290.000000, 70.000000, 0.000000)",
        "(290.000000, 70.000000, 0.000000)",
        "(290.000000, 70.000000, 0.000000)",
        "(290.000000, 70.000000, 0.000000)",
        "(290.000000, 70.000000, 0.000000)",
        "(290.000000, 70.000000, 0.000000)",
        "(290.000000, 70.000000, 0.000000)",
        "(290.000000, 70.000000, 0.000000)",
        "(290.000000, 70.000000, 0.000000)",
        "(290.000000, 70.000000, 0.000000)",
        "(290.000000, 70.000000, 0.000000)",
        "(290.000000, 70.000000, 0.000000)",
        "(290.000000, 70.000000, 0.000000)",
        "(290.000000, 70.000000, 0.000000)",
        "(290.000000, 70.000000, 0.000000)",
        "(290.000000, 70.000000, 0.000000)",
        "(290.000000, 70.000000, 0.000000)",
        "(290.000000, 70.000000, 0.000000)",
        "(290.000000, 70.000000, 0.000000)",
        "(290.000000, 70.000000, 0.000000)",
        "(290.000000, 70.000000, 0.000000)",
        "(290.000000, 70.000000, 0.000000)",
        "(290.000000, 70.000000, 0.000000)",
        "(290.000000, 70.000000, 0.000000)",
        "(290.000000, 70.000000, 0.000000)",
        "(290.000000, 70.000000, 0.000000)",
        "(290.000000, 70.000000, 0.000000)",
        "(290.000000, 70.000000, 0.000000)",
        "(290.000000, 70.000000, 0.000000)",
        "(290.000000, 70.000000, 0.000000)",
        "(290.000000, 70.000000, 0.000000)",
        "(290.000000, 70.000000, 0.000000)",
        "(290.000000, 70.000000, 0.000000)",
        "(290.000000, 70.000000, 0.000000)",
        "(290.000000, 70.000000, 0.000000)",
        "(290.000000, 70.000000, 0.000000)",
        "(290.000000, 70.000000, 0.000000)",
        "(290.000000, 70.000000, 0.000000)",
        "(290.000000, 70.000000, 0.000000)",
        "(290.000000, 70.000000, 0.000000)",
        "(290.000000, 70.000000, 0.000000)",
        "(290.000000, 70.000000, 0.000000)",
        "(290.000000, 70.000000, 0.000000)",
        "(290.000000, 70.000000, 0.000000)",
        "(290.000000, 70.000000, 0.000000)",
        "(290.000000, 70.000000, 0.000000)",
        "(290.000000, 70.000000, 0.000000)",
        "(290.000000, 70.000000, 0.000000)",
        "(290.000000, 70.000000, 0.000000)",
        "(290.000000, 70.000000, 0.000000)",
        "(290.000000, 70.000000, 0.000000)",
        "(290.000000, 70.000000, 0.000000)",
        "(290.000000, 70.000000, 0.000000)",
        "(290.000000, 70.000000, 0.000000)",
        "(290.000000, 70.000000, 0.000000)",
        "(290.000000, 70.000000, 0.000000)",
        "(290.000000, 70.000000, 0.000000)",
        "(290.000000, 70.000000, 0.000000)",
        "(290.000000, 70.000000, 0.000000)",
        "(290.000000, 70.000000, 0.000000)",
        "(290.000000, 70.000000, 0.000000)",
        "(290.000000, 70.000000, 0.000000)",
        "(290.000000, 70.000000, 0.000000)",
        "(290.000000, 70.000000, 0.000000)",
        "(290.000000, 70.000000, 0.000000)",
        "(290.000000, 70.000000, 0.000000)",
        "(290.000000, 70.000000, 0.000000)",
        "(290.000000, 70.000000, 0.000000)",
        "(290.000000, 70.000000, 0.000000)",
        "(290.000000, 70.000000, 0.000000)",
        "(290.000000, 70.000000, 0.000000)",
        "(290.000000, 70.000000, 0.000000)",
        "(290.000000, 70.000000, 0.000000)",
        "(290.000000, 70.000000, 0.000000)",
        "(290.000000, 70.000000, 0.000000)",
        "(290.000000, 70.000000, 0.000000)",
        "(290.000000, 70.000000, 0.000000)",
        "(290.000000, 70.000000, 0.000000)",
        "(290.000000, 70.000000, 0.000000)",
        "(290.000000, 70.000000, 0.000000)",
        "(290.000000, 70.000000, 0.000000)",
        "(290.000000, 70.000000, 0.000000)",
        "(290.000000, 70.000000, 0.000000)",
        "(290.000000, 70.000000, 0.000000)",
        "(290.000000, 70.000000, 0.000000)",
        "(290.000000, 70.000000, 0.000000)",
        "(290.000000, 70.000000, 0.000000)",
        "(290.000000, 70.000000, 0.000000)",
        "(290.000000, 70.000000, 0.000000)",
        "(290.000000, 70.000000, 0.000000)",
        "(290.000000, 70.000000, 0.000000)",
        "(290.000000, 70.000000, 0.000000)",
        "(290.000000, 70.000000, 0.000000)",
        "(290.000000, 70.000000, 0.000000)",
        "(290.000000, 70.000000, 0.000000)",
        "(290.000000, 70.000000, 0.000000)",
        "(290.000000, 70.000000, 0.000000)",
        "(290.000000, 70.000000, 0.000000)",
        "(290.000000, 70.000000, 0.000000)",
        "(290.000000, 70.000000, 0.000000)",
        "(290.000000, 70.000000, 0.000000)",
        "(290.000000, 70.000000, 0.000000)",
        "(290.000000, 70.000000, 0.000000)",
        "(290.000000, 70.000000, 0.000000)",
        "(290.000000, 70.000000, 0.000000)",
        "(290.000000, 70.000000, 0.000000)",
        "(290.000000, 70.000000, 0.000000)",
        "(290.000000, 70.000000, 0.000000)",
        "(290.000000, 70.000000, 0.000000)",
        "(290.000000, 70.000000, 0.000000)",
        "(290.000000, 70.000000, 0.000000)",
        "(290.000000, 70.000000, 0.000000)",
        "(290.000000, 70.000000, 0.000000)",
        "(290.000000, 70.000000, 0.000000)",
        "(290.000000, 70.000000, 0.000000)",
        "(290.000000, 70.000000, 0.000000)",
        "(290.000000, 70.000000, 0.000000)",
        "(290.000000, 70.000000, 0.000000)",
        "(290.000000, 70.000000, 0.000000)",
        "(290.000000, 70.000000, 0.000000)",
        "(290.000000, 70.000000, 0.000000)",
        "(290.000000, 70.000000, 0.000000)",
        "(290.000000, 70.000000, 0.000000)",
        "(290.000000, 70.000000, 0.000000)",
        "(290.000000, 70.000000, 0.000000)",
        "(290.000000, 70.000000, 0.000000)",
        "(290.000000, 70.000000, 0.000000)",
        "(290.000000, 70.000000, 0.000000)",
        "(290.000000, 70.000000, 0.000000)",
        "(290.000000, 70.000000, 0.000000)",
        "(290.000000, 70.000000, 0.000000)",
        "(290.000000, 70.000000, 0.000000)",
        "(290.000000, 70.000000, 0.000000)",
        "(290.000000, 70.000000, 0.000000)",
        "(290.000000, 70.000000, 0.000000)",
        "(290.000000, 70.000000, 0.000000)",
        "(290.000000, 70.000000, 0.000000)",
        "(290.000000, 70.000000, 0.000000)",
        "(290.000000, 70.000000, 0.000000)",
        "(290.000000, 70.000000, 0.000000)",
        "(290.000000, 70.000000, 0.000000)",
        "(290.000000, 70.000000, 0.000000)",
        "(290.000000, 70.000000, 0.000000)",
        "(290.000000, 70.000000, 0.000000)",
        "(290.000000, 70.000000, 0.000000)",
        "(290.000000, 70.000000, 0.000000)",
        "(290.000000, 70.000000, 0.000000)",
        "(290.000000, 70.000000, 0.000000)",
        "(290.000000, 70.000000, 0.000000)",
        "(290.000000, 70.000000, 0.000000)",
        "(290.000000, 70.000000, 0.000000)",
        "(290.000000, 70.000000, 0.000000)",
        "(290.000000, 70.000000, 0.000000)",
        "(290.000000, 70.000000, 0.000000)",
        "(290.000000, 70.000000, 0.000000)",
        "(290.000000, 70.000000, 0.000000)",
        "(290.000000, 70.000000, 0.000000)",
        "(290.000000, 70.000000, 0.000000)",
        "(290.000000, 70.000000, 0.000000)",
        "(290.000000, 70.000000, 0.000000)",
        "(290.000000, 70.000000, 0.000000)",
        "(290.000000, 70.000000, 0.000000)",
        "(290.000000, 70.000000, 0.000000)",
        "(290.000000, 70.000000, 0.000000)",
        "(290.000000, 70.000000, 0.000000)",
        "(290.000000, 70.000000, 0.000000)",
        "(290.000000, 70.000000, 0.000000)",
        "(290.000000, 70.000000, 0.000000)",
        "(290.000000, 70.000000, 0.000000)",
        "(290.000000, 70.000000, 0.000000)",
        "(290.000000, 70.000000, 0.000000)",
        "(290.000000, 70.000000, 0.000000)",
        "(290.000000, 70.000000, 0.000000)",
        "(290.000000, 70.000000, 0.000000)",
        "(290.000000, 70.000000, 0.000000)",
        "(290.000000, 70.000000, 0.000000)",
        "(290.000000, 70.000000, 0.000000)",
        "(290.000000, 70.000000, 0.000000)",
        "(290.000000, 70.000000, 0.000000)",
        "(290.000000, 70.000000, 0.000000)",
        "(290.000000, 70.000000, 0.000000)",
        "(290.000000, 70.000000, 0.000000)",
        "(290.000000, 70.000000, 0.000000)",
        "(290.000000, 70.000000, 0.000000)",
        "(290.000000, 70.000000, 0.000000)",
        "(290.000000, 70.000000, 0.000000)",
        "(290.000000, 70.000000, 0.000000)",
        "(290.000000, 70.000000, 0.000000)",
        "(290.000000, 70.000000, 0.000000)",
        "(290.000000, 70.000000, 0.000000)",
        "(290.000000, 70.000000, 0.000000)",
        "(290.000000, 70.000000, 0.000000)",
        "(290.000000, 70.000000, 0.000000)",
        "(290.000000, 70.000000, 0.000000)",
        "(290.000000, 70.000000, 0.000000)",
        "(290.000000, 70.000000, 0.000000)",
        "(290.000000, 70.000000, 0.000000)",
        "(290.000000, 70.000000, 0.000000)",
        "(290.000000, 70.000000, 0.000000)",
        "(290.000000, 70.000000, 0.000000)",
        "(290.000000, 70.000000, 0.000000)",
        "(290.000000, 70.000000, 0.000000)",
        "(290.000000, 70.000000, 0.000000)",
        "(290.000000, 70.000000, 0.000000)",
        "(290.000000, 70.000000, 0.000000)",
        "(290.000000, 70.000000, 0.000000)",
        "(290.000000, 70.000000, 0.000000)",
        "(290.000000, 70.000000, 0.000000)",
        "(290.000000, 70.000000, 0.000000)",
        "(290.000000, 70.000000, 0.000000)",
        "(290.000000, 70.000000, 0.000000)",
        "(290.000000, 70.000000, 0.000000)",
        "(290.000000, 70.000000, 0.000000)",
        "(290.000000, 70.000000, 0.000000)",
        "(290.000000, 70.000000, 0.000000)",
        "(290.000000, 70.000000, 0.000000)",
        "(290.000000, 70.000000, 0.000000)",
        "(290.000000, 70.000000, 0.000000)",
        "(290.000000, 70.000000, 0.000000)",
        "(290.000000, 70.000000, 0.000000)",
        "(290.000000, 70.000000, 0.000000)",
        "(290.000000, 70.000000, 0.000000)",
        "(290.000000, 70.000000, 0.000000)",
        "(290.000000, 70.000000, 0.000000)",
        "(290.000000, 70.000000, 0.000000)",
        "(290.000000, 70.000000, 0.000000)",
        "(290.000000, 70.000000, 0.000000)",
        "(290.000000, 70.000000, 0.000000)",
        "(290.000000, 70.000000, 0.000000)",
        "(290.000000, 70.000000, 0.000000)",
        "(290.000000, 70.000000, 0.000000)",
        "(290.000000, 70.000000, 0.000000)",
        "(290.000000, 70.000000, 0.000000)",
        "(290.000000, 70.000000, 0.000000)",
        "(290.000000, 70.000000, 0.000000)",
        "(290.000000, 70.000000, 0.000000)",
        "(290.000000, 70.000000, 0.000000)",
        "(290.000000, 70.000000, 0.000000)",
        "(290.000000, 70.000000, 0.000000)",
        "(290.000000, 70.000000, 0.000000)",
        "(290.000000, 70.000000, 0.000000)",
        "(290.000000, 70.000000, 0.000000)",
        "(290.000000, 70.000000, 0.000000)",
        "(290.000000, 70.000000, 0.000000)",
        "(290.000000, 70.000000, 0.000000)",
        "(290.000000, 70.000000, 0.000000)",
        "(290.000000, 70.000000, 0.000000)",
        "(290.000000, 70.000000, 0.000000)",
        "(290.000000, 70.000000, 0.000000)",
        "(290.000000, 70.000000, 0.000000)",
        "(290.000000, 70.000000, 0.000000)",
        "(290.000000, 70.000000, 0.000000)",
        "(290.000000, 70.000000, 0.000000)",
        "(290.000000, 70.000000, 0.000000)",
        "(290.000000, 70.000000, 0.000000)",
        "(290.000000, 70.000000, 0.000000)",
        "(290.000000, 70.000000, 0.000000)",
        "(290.000000, 70.000000, 0.000000)",
        "(290.000000, 70.000000, 0.000000)",
        "(290.000000, 70.000000, 0.000000)",
        "(290.000000, 70.000000, 0.000000)",
        "(290.000000, 70.000000, 0.000000)",
        "(290.000000, 70.000000, 0.000000)",
        "(290.000000, 70.000000, 0.000000)",
        "(290.000000, 70.000000, 0.000000)",
        "(290.000000, 70.000000, 0.000000)",
        "(290.000000, 70.000000, 0.000000)",
        "(290.000000, 70.000000, 0.000000)",
        "(290.000000, 70.000000, 0.000000)",
        "(290.000000, 70.000000, 0.000000)",
        "(290.000000, 70.000000, 0.000000)",
        "(290.000000, 70.000000, 0.000000)",
        "(290.000000, 70.000000, 0.000000)",
        "(290.000000, 70.000000, 0.000000)",
        "(290.000000, 70.000000, 0.000000)",
        "(290.000000, 70.000000, 0.000000)",
        "(290.000000, 70.000000, 0.000000)",
        "(290.000000, 70.000000, 0.000000)",
        "(290.000000, 70.000000, 0.000000)",
        "(290.000000, 70.000000, 0.000000)",
        "(290.000000, 70.000000, 0.000000)",
        "(290.000000, 70.000000, 0.000000)",
        "(290.000000, 70.000000, 0.000000)",
        "(290.000000, 70.000000, 0.000000)",
        "(290.000000, 70.000000, 0.000000)",
        "(290.000000, 70.000000, 0.000000)",
        "(290.000000, 70.000000, 0.000000)",
        "(290.000000, 70.000000, 0.000000)",
        "(290.000000, 70.000000, 0.000000)",
        "(290.000000, 70.000000, 0.000000)",
        "(290.000000, 70.000000, 0.000000)",
        "(290.000000, 70.000000, 0.000000)",
        "(290.000000, 70.000000, 0.000000)",
        "(290.000000, 70.000000, 0.000000)",
        "(290.000000, 70.000000, 0.000000)",
        "(290.000000, 70.000000, 0.000000)",
        "(290.000000, 70.000000, 0.000000)",
        "(290.000000, 70.000000, 0.000000)",
        "(290.000000, 70.000000, 0.000000)",
        "(290.000000, 70.000000, 0.000000)",
        "(290.000000, 70.000000, 0.000000)",
        "(290.000000, 70.000000, 0.000000)",
        "(290.000000, 70.000000, 0.000000)",
        "(290.000000, 70.000000, 0.000000)",
        "(290.000000, 70.000000, 0.000000)",
        "(290.000000, 70.000000, 0.000000)",
        "(290.000000, 70.000000, 0.000000)",
        "(290.000000, 70.000000, 0.000000)",
        "(290.000000, 70.000000, 0.000000)",
        "(290.000000, 70.000000, 0.000000)",
        "(290.000000, 70.000000, 0.000000)",
        "(290.000000, 70.000000, 0.000000)",
        "(290.000000, 70.000000, 0.000000)",
        "(290.000000, 70.000000, 0.000000)",
        "(290.000000, 70.000000, 0.000000)",
        "(290.000000, 70.000000, 0.000000)",
        "(290.000000, 70.000000, 0.000000)",
        "(290.000000, 70.000000, 0.000000)",
        "(290.000000, 70.000000, 0.000000)",
        "(290.000000, 70.000000, 0.000000)",
        "(290.000000, 70.000000, 0.000000)",
        "(290.000000, 70.000000, 0.000000)",
        "(290.000000, 70.000000, 0.000000)",
        "(290.000000, 70.000000, 0.000000)",
        "(290.000000, 70.000000, 0.000000)",
        "(290.000000, 70.000000, 0.000000)",
        "(290.000000, 70.000000, 0.000000)",
        "(290.000000, 70.000000, 0.000000)",
        "(290.000000, 70.000000, 0.000000)",
        "(290.000000, 70.000000, 0.000000)",
        "(290.000000, 70.000000, 0.000000)",
        "(290.000000, 70.000000, 0.000000)",
        "(290.000000, 70.000000, 0.000000)",
        "(290.000000, 70.000000, 0.000000)",
        "(290.000000, 70.000000, 0.000000)",
        "(290.000000, 70.000000, 0.000000)",
        "(290.000000, 70.000000, 0.000000)",
        "(290.000000, 70.000000, 0.000000)",
        "(290.000000, 70.000000, 0.000000)",
        "(290.000000, 70.000000, 0.000000)",
        "(290.000000, 70.000000, 0.000000)",
        "(290.000000, 70.000000, 0.000000)",
        "(290.000000, 70.000000, 0.000000)",
        "(290.000000, 70.000000, 0.000000)",
        "(290.000000, 70.000000, 0.000000)",
        "(290.000000, 70.000000, 0.000000)",
        "(290.000000, 70.000000, 0.000000)",
        "(290.000000, 70.000000, 0.000000)",
        "(290.000000, 70.000000, 0.000000)",
        "(290.000000, 70.000000, 0.000000)",
        "(290.000000, 70.000000, 0.000000)",
        "(290.000000, 70.000000, 0.000000)",
        "(290.000000, 70.000000, 0.000000)",
        "(290.000000, 70.000000, 0.000000)",
        "(290.000000, 70.000000, 0.000000)",
        "(290.000000, 70.000000, 0.000000)",
        "(290.000000, 70.000000, 0.000000)",
        "(290.000000, 70.000000, 0.000000)",
        "(290.000000, 70.000000, 0.000000)",
        "(290.000000, 70.000000, 0.000000)",
        "(290.000000, 70.000000, 0.000000)",
        "(290.000000, 70.000000, 0.000000)",
        "(290.000000, 70.000000, 0.000000)",
        "(290.000000, 70.000000, 0.000000)",
        "(290.000000, 70.000000, 0.000000)",
        "(290.000000, 70.000000, 0.000000)",
        "(290.000000, 70.000000, 0.000000)",
        "(290.000000, 70.000000, 0.000000)",
        "(290.000000, 70.000000, 0.000000)",
        "(290.000000, 70.000000, 0.000000)",
        "(290.000000, 70.000000, 0.000000)",
        "(290.000000, 70.000000, 0.000000)",
        "(290.000000, 70.000000, 0.000000)",
        "(290.000000, 70.000000, 0.000000)",
        "(290.000000, 70.000000, 0.000000)",
        "(290.000000, 70.000000, 0.000000)",
        "(290.000000, 70.000000, 0.000000)",
        "(290.000000, 70.000000, 0.000000)",
        "(290.000000, 70.000000, 0.000000)",
        "(290.000000, 70.000000, 0.000000)",
        "(290.000000, 70.000000, 0.000000)",
        "(290.000000, 70.000000, 0.000000)",
        "(290.000000, 70.000000, 0.000000)",
        "(290.000000, 70.000000, 0.000000)",
        "(290.000000, 70.000000, 0.000000)",
        "(290.000000, 70.000000, 0.000000)",
        "(290.000000, 70.000000, 0.000000)",
        "(290.000000, 70.000000, 0.000000)",
        "(290.000000, 70.000000, 0.000000)",
        "(290.000000, 70.000000, 0.000000)",
        "(290.000000, 70.000000, 0.000000)",
        "(290.000000, 70.000000, 0.000000)",
        "(290.000000, 70.000000, 0.000000)",
        "(290.000000, 70.000000, 0.000000)",
        "(290.000000, 70.000000, 0.000000)",
        "(290.000000, 70.000000, 0.000000)",
        "(290.000000, 70.000000, 0.000000)",
        "(290.000000, 70.000000, 0.000000)",
        "(290.000000, 70.000000, 0.000000)",
        "(290.000000, 70.000000, 0.000000)",
        "(290.000000, 70.000000, 0.000000)",
        "(290.000000, 70.000000, 0.000000)",
        "(290.000000, 70.000000, 0.000000)",
        "(290.000000, 70.000000, 0.000000)",
        "(290.000000, 70.000000, 0.000000)",
        "(290.000000, 70.000000, 0.000000)",
        "(290.000000, 70.000000, 0.000000)",
        "(290.000000, 70.000000, 0.000000)",
        "(290.000000, 70.000000, 0.000000)",
        "(290.000000, 70.000000, 0.000000)",
        "(290.000000, 70.000000, 0.000000)",
        "(290.000000, 70.000000, 0.000000)",
        "(290.000000, 70.000000, 0.000000)",
        "(290.000000, 70.000000, 0.000000)",
        "(290.000000, 70.000000, 0.000000)",
        "(290.000000, 70.000000, 0.000000)",
        "(290.000000, 70.000000, 0.000000)",
        "(290.000000, 70.000000, 0.000000)",
        "(290.000000, 70.000000, 0.000000)",
        "(290.000000, 70.000000, 0.000000)",
        "(290.000000, 70.000000, 0.000000)",
        "(290.000000, 70.000000, 0.000000)",
        "(290.000000, 70.000000, 0.000000)",
        "(290.000000, 70.000000, 0.000000)",
        "(290.000000, 70.000000, 0.000000)",
        "(290.000000, 70.000000, 0.000000)",
        "(290.000000, 70.000000, 0.000000)",
        "(290.000000, 70.000000, 0.000000)",
        "(290.000000, 70.000000, 0.000000)",
        "(290.000000, 70.000000, 0.000000)",
        "(290.000000, 70.000000, 0.000000)",
        "(290.000000, 70.000000, 0.000000)",
        "(290.000000, 70.000000, 0.000000)",
        "(290.000000, 70.000000, 0.000000)",
        "(290.000000, 70.000000, 0.000000)",
        "(290.000000, 70.000000, 0.000000)",
        "(290.000000, 70.000000, 0.000000)",
        "(290.000000, 70.000000, 0.000000)",
        "(290.000000, 70.000000, 0.000000)",
        "(290.000000, 70.000000, 0.000000)",
        "(290.000000, 70.000000, 0.000000)",
        "(290.000000, 70.000000, 0.000000)",
        "(290.000000, 70.000000, 0.000000)",
        "(290.000000, 70.000000, 0.000000)",
        "(290.000000, 70.000000, 0.000000)",
        "(290.000000, 70.000000, 0.000000)",
        "(290.000000, 70.000000, 0.000000)",
        "(290.000000, 70.000000, 0.000000)",
        "(290.000000, 70.000000, 0.000000)",
        "(290.000000, 70.000000, 0.000000)",
        "(290.000000, 70.000000, 0.000000)",
        "(290.000000, 70.000000, 0.000000)",
        "(290.000000, 70.000000, 0.000000)",
        "(290.000000, 70.000000, 0.000000)",
        "(290.000000, 70.000000, 0.000000)",
        "(290.000000, 70.000000, 0.000000)",
        "(290.000000, 70.000000, 0.000000)",
        "(290.000000, 70.000000, 0.000000)",
        "(290.000000, 70.000000, 0.000000)",
        "(290.000000, 70.000000, 0.000000)",
        "(290.000000, 70.000000, 0.000000)",
        "(290.000000, 70.000000, 0.000000)",
        "(290.000000, 70.000000, 0.000000)",
        "(290.000000, 70.000000, 0.000000)",
        "(290.000000, 70.000000, 0.000000)",
        "(290.000000, 70.000000, 0.000000)",
        "(290.000000, 70.000000, 0.000000)",
        "(290.000000, 70.000000, 0.000000)",
        "(290.000000, 70.000000, 0.000000)",
        "(290.000000, 70.000000, 0.000000)",
        "(290.000000, 70.000000, 0.000000)",
        "(290.000000, 70.000000, 0.000000)",
        "(290.000000, 70.000000, 0.000000)",
        "(290.000000, 70.000000, 0.000000)",
        "(290.000000, 70.000000, 0.000000)",
        "(290.000000, 70.000000, 0.000000)",
        "(290.000000, 70.000000, 0.000000)",
        "(290.000000, 70.000000, 0.000000)",
        "(290.000000, 70.000000, 0.000000)",
        "(290.000000, 70.000000, 0.000000)",
        "(290.000000, 70.000000, 0.000000)",
        "(290.000000, 70.000000, 0.000000)",
        "(290.000000, 70.000000, 0.000000)",
        "(290.000000, 70.000000, 0.000000)",
        "(290.000000, 70.000000, 0.000000)",
        "(290.000000, 70.000000, 0.000000)",
        "(290.000000, 70.000000, 0.000000)",
        "(290.000000, 70.000000, 0.000000)",
        "(290.000000, 70.000000, 0.000000)",
        "(290.000000, 70.000000, 0.000000)",
        "(290.000000, 70.000000, 0.000000)",
        "(290.000000, 70.000000, 0.000000)",
        "(290.000000, 70.000000, 0.000000)",
        "(290.000000, 70.000000, 0.000000)",
        "(290.000000, 70.000000, 0.000000)",
        "(290.000000, 70.000000, 0.000000)",
        "(290.000000, 70.000000, 0.000000)",
        "(290.000000, 70.000000, 0.000000)",
        "(290.000000, 70.000000, 0.000000)",
        "(290.000000, 70.000000, 0.000000)",
        "(290.000000, 70.000000, 0.000000)",
        "(290.000000, 70.000000, 0.000000)",
        "(290.000000, 70.000000, 0.000000)",
        "(290.000000, 70.000000, 0.000000)",
        "(290.000000, 70.000000, 0.000000)",
        "(290.000000, 70.000000, 0.000000)",
        "(290.000000, 70.000000, 0.000000)",
        "(290.000000, 70.000000, 0.000000)",
        "(290.000000, 70.000000, 0.000000)",
        "(290.000000, 70.000000, 0.000000)",
        "(290.000000, 70.000000, 0.000000)",
        "(290.000000, 70.000000, 0.000000)",
        "(290.000000, 70.000000, 0.000000)",
        "(290.000000, 70.000000, 0.000000)",
        "(290.000000, 70.000000, 0.000000)",
        "(290.000000, 70.000000, 0.000000)",
        "(290.000000, 70.000000, 0.000000)",
        "(290.000000, 70.000000, 0.000000)",
        "(290.000000, 70.000000, 0.000000)",
        "(290.000000, 70.000000, 0.000000)",
        "(290.000000, 70.000000, 0.000000)",
        "(290.000000, 70.000000, 0.000000)",
        "(290.000000, 70.000000, 0.000000)",
        "(290.000000, 70.000000, 0.000000)",
        "(290.000000, 70.000000, 0.000000)",
        "(290.000000, 70.000000, 0.000000)",
        "(290.000000, 70.000000, 0.000000)",
        "(290.000000, 70.000000, 0.000000)",
        "(290.000000, 70.000000, 0.000000)",
        "(290.000000, 70.000000, 0.000000)",
        "(290.000000, 70.000000, 0.000000)",
        "(290.000000, 70.000000, 0.000000)",
        "(290.000000, 70.000000, 0.000000)",
        "(290.000000, 70.000000, 0.000000)",
        "(290.000000, 70.000000, 0.000000)",
        "(290.000000, 70.000000, 0.000000)",
        "(290.000000, 70.000000, 0.000000)",
        "(290.000000, 70.000000, 0.000000)",
        "(290.000000, 70.000000, 0.000000)",
        "(290.000000, 70.000000, 0.000000)",
        "(290.000000, 70.000000, 0.000000)",
        "(290.000000, 70.000000, 0.000000)",
        "(290.000000, 70.000000, 0.000000)",
        "(290.000000, 70.000000, 0.000000)",
        "(290.000000, 70.000000, 0.000000)",
        "(290.000000, 70.000000, 0.000000)",
        "(290.000000, 70.000000, 0.000000)",
        "(290.000000, 70.000000, 0.000000)",
        "(290.000000, 70.000000, 0.000000)",
        "(290.000000, 70.000000, 0.000000)",
        "(290.000000, 70.000000, 0.000000)",
        "(290.000000, 70.000000, 0.000000)",
        "(290.000000, 70.000000, 0.000000)",
        "(290.000000, 70.000000, 0.000000)",
        "(290.000000, 70.000000, 0.000000)",
        "(290.000000, 70.000000, 0.000000)",
        "(290.000000, 70.000000, 0.000000)",
        "(290.000000, 70.000000, 0.000000)",
        "(290.000000, 70.000000, 0.000000)",
        "(290.000000, 70.000000, 0.000000)",
        "(290.000000, 70.000000, 0.000000)",
        "(290.000000, 70.000000, 0.000000)",
        "(290.000000, 70.000000, 0.000000)",
        "(290.000000, 70.000000, 0.000000)",
        "(290.000000, 70.000000, 0.000000)",
        "(290.000000, 70.000000, 0.000000)",
        "(290.000000, 70.000000, 0.000000)",
        "(290.000000, 70.000000, 0.000000)",
        "(290.000000, 70.000000, 0.000000)",
        "(290.000000, 70.000000, 0.000000)",
        "(290.000000, 70.000000, 0.000000)",
        "(290.000000, 70.000000, 0.000000)",
        "(290.000000, 70.000000, 0.000000)",
        "(290.000000, 70.000000, 0.000000)",
        "(290.000000, 70.000000, 0.000000)",
        "(290.000000, 70.000000, 0.000000)",
        "(290.000000, 70.000000, 0.000000)",
        "(290.000000, 70.000000, 0.000000)",
        "(290.000000, 70.000000, 0.000000)",
        "(290.000000, 70.000000, 0.000000)",
        "(290.000000, 70.000000, 0.000000)",
        "(290.000000, 70.000000, 0.000000)",
        "(290.000000, 70.000000, 0.000000)",
        "(290.000000, 70.000000, 0.000000)",
        "(290.000000, 70.000000, 0.000000)",
        "(290.000000, 70.000000, 0.000000)",
        "(290.000000, 70.000000, 0.000000)",
        "(290.000000, 70.000000, 0.000000)",
        "(290.000000, 70.000000, 0.000000)",
        "(290.000000, 70.000000, 0.000000)",
        "(290.000000, 70.000000, 0.000000)",
        "(290.000000, 70.000000, 0.000000)",
        "(290.000000, 70.000000, 0.000000)",
        "(290.000000, 70.000000, 0.000000)",
        "(290.000000, 70.000000, 0.000000)",
        "(290.000000, 70.000000, 0.000000)",
        "(290.000000, 70.000000, 0.000000)",
        "(290.000000, 70.000000, 0.000000)",
        "(290.000000, 70.000000, 0.000000)",
        "(290.000000, 70.000000, 0.000000)",
        "(290.000000, 70.000000, 0.000000)",
        "(290.000000, 70.000000, 0.000000)",
        "(290.000000, 70.000000, 0.000000)",
        "(290.000000, 70.000000, 0.000000)",
        "(290.000000, 70.000000, 0.000000)",
        "(290.000000, 70.000000, 0.000000)",
        "(290.000000, 70.000000, 0.000000)",
        "(290.000000, 70.000000, 0.000000)",
        "(290.000000, 70.000000, 0.000000)",
        "(290.000000, 70.000000, 0.000000)",
        "(290.000000, 70.000000, 0.000000)",
        "(290.000000, 70.000000, 0.000000)",
        "(290.000000, 70.000000, 0.000000)",
        "(290.000000, 70.000000, 0.000000)",
        "(290.000000, 70.000000, 0.000000)",
        "(290.000000, 70.000000, 0.000000)",
        "(290.000000, 70.000000, 0.000000)",
        "(290.000000, 70.000000, 0.000000)",
        "(290.000000, 70.000000, 0.000000)",
        "(290.000000, 70.000000, 0.000000)",
        "(290.000000, 70.000000, 0.000000)",
        "(290.000000, 70.000000, 0.000000)",
        "(290.000000, 70.000000, 0.000000)",
[truncated: 252,960 more chars]
