# Supplementary material for: Playing the mirror game in virtual reality with an autonomous character
Source: Sci Rep. 2022 Dec 9;12:21329. doi: 10.1038/s41598-022-25197-z (PMC9734752; doi:10.1038/s41598-022-25197-z)
Supplement: Supplementary file 2 — Supplementary Information 1. [file 41598_2022_25197_MOESM2_ESM.zip › Data/Couple20/condition3_trial1_player2.json]

{
    "isFemale": true,
    "eyesLevel": 1.6797962188720704,
    "timestamps": [
        0.0,
        0.019989013671875,
        0.040008544921875,
        0.05999755859375,
        0.079986572265625,
        0.100006103515625,
        0.1199951171875,
        0.139984130859375,
        0.160003662109375,
        0.17999267578125,
        0.20001220703125,
        0.220001220703125,
        0.239990234375,
        0.260009765625,
        0.279998779296875,
        0.29998779296875,
        0.32000732421875,
        0.339996337890625,
        0.3599853515625,
        0.3800048828125,
        0.399993896484375,
        0.41998291015625,
        0.44000244140625,
        0.459991455078125,
        0.480010986328125,
        0.5,
        0.519989013671875,
        0.540008544921875,
        0.55999755859375,
        0.579986572265625,
        0.600006103515625,
        0.6199951171875,
        0.639984130859375,
        0.660003662109375,
        0.67999267578125,
        0.70001220703125,
        0.720001220703125,
        0.739990234375,
        0.760009765625,
        0.779998779296875,
        0.79998779296875,
        0.82000732421875,
        0.839996337890625,
        0.8599853515625,
        0.8800048828125,
        0.899993896484375,
        0.91998291015625,
        0.94000244140625,
        0.959991455078125,
        0.980010986328125,
        1.0,
        1.019989013671875,
        1.040008544921875,
        1.05999755859375,
        1.079986572265625,
        1.100006103515625,
        1.1199951171875,
        1.139984130859375,
        1.160003662109375,
        1.17999267578125,
        1.20001220703125,
        1.220001220703125,
        1.239990234375,
        1.260009765625,
        1.279998779296875,
        1.29998779296875,
        1.32000732421875,
        1.339996337890625,
        1.3599853515625,
        1.3800048828125,
        1.399993896484375,
        1.41998291015625,
        1.44000244140625,
        1.459991455078125,
        1.480010986328125,
        1.5,
        1.519989013671875,
        1.540008544921875,
        1.55999755859375,
        1.579986572265625,
        1.600006103515625,
        1.6199951171875,
        1.639984130859375,
        1.660003662109375,
        1.67999267578125,
        1.70001220703125,
        1.720001220703125,
        1.739990234375,
        1.760009765625,
        1.779998779296875,
        1.79998779296875,
        1.82000732421875,
        1.839996337890625,
        1.8599853515625,
        1.8800048828125,
        1.899993896484375,
        1.91998291015625,
        1.94000244140625,
        1.959991455078125,
        1.980010986328125,
        2.0,
        2.019989013671875,
        2.040008544921875,
        2.05999755859375,
        2.079986572265625,
        2.100006103515625,
        2.1199951171875,
        2.139984130859375,
        2.160003662109375,
        2.17999267578125,
        2.20001220703125,
        2.220001220703125,
        2.239990234375,
        2.260009765625,
        2.279998779296875,
        2.29998779296875,
        2.32000732421875,
        2.339996337890625,
        2.3599853515625,
        2.3800048828125,
        2.399993896484375,
        2.41998291015625,
        2.44000244140625,
        2.459991455078125,
        2.480010986328125,
        2.5,
        2.519989013671875,
        2.540008544921875,
        2.55999755859375,
        2.579986572265625,
        2.600006103515625,
        2.6199951171875,
        2.639984130859375,
        2.660003662109375,
        2.67999267578125,
        2.70001220703125,
        2.720001220703125,
        2.739990234375,
        2.760009765625,
        2.779998779296875,
        2.79998779296875,
        2.82000732421875,
        2.839996337890625,
        2.8599853515625,
        2.8800048828125,
        2.899993896484375,
        2.91998291015625,
        2.94000244140625,
        2.959991455078125,
        2.980010986328125,
        3.0,
        3.019989013671875,
        3.040008544921875,
        3.05999755859375,
        3.079986572265625,
        3.100006103515625,
        3.1199951171875,
        3.139984130859375,
        3.160003662109375,
        3.17999267578125,
        3.20001220703125,
        3.220001220703125,
        3.239990234375,
        3.260009765625,
        3.279998779296875,
        3.29998779296875,
        3.32000732421875,
        3.339996337890625,
        3.3599853515625,
        3.3800048828125,
        3.399993896484375,
        3.41998291015625,
        3.44000244140625,
        3.459991455078125,
        3.480010986328125,
        3.5,
        3.519989013671875,
        3.540008544921875,
        3.55999755859375,
        3.579986572265625,
        3.600006103515625,
        3.6199951171875,
        3.639984130859375,
        3.660003662109375,
        3.67999267578125,
        3.70001220703125,
        3.720001220703125,
        3.739990234375,
        3.760009765625,
        3.779998779296875,
        3.79998779296875,
        3.82000732421875,
        3.839996337890625,
        3.8599853515625,
        3.8800048828125,
        3.899993896484375,
        3.91998291015625,
        3.94000244140625,
        3.959991455078125,
        3.980010986328125,
        4.0,
        4.019989013671875,
        4.040008544921875,
        4.05999755859375,
        4.079986572265625,
        4.100006103515625,
        4.1199951171875,
        4.139984130859375,
        4.160003662109375,
        4.17999267578125,
        4.20001220703125,
        4.220001220703125,
        4.239990234375,
        4.260009765625,
        4.279998779296875,
        4.29998779296875,
        4.32000732421875,
        4.339996337890625,
        4.3599853515625,
        4.3800048828125,
        4.399993896484375,
        4.41998291015625,
        4.44000244140625,
        4.459991455078125,
        4.480010986328125,
        4.5,
        4.519989013671875,
        4.540008544921875,
        4.55999755859375,
        4.579986572265625,
        4.600006103515625,
        4.6199951171875,
        4.639984130859375,
        4.660003662109375,
        4.67999267578125,
        4.70001220703125,
        4.720001220703125,
        4.739990234375,
        4.760009765625,
        4.779998779296875,
        4.79998779296875,
        4.82000732421875,
        4.839996337890625,
        4.8599853515625,
        4.8800048828125,
        4.899993896484375,
        4.91998291015625,
        4.94000244140625,
        4.959991455078125,
        4.980010986328125,
        5.0,
        5.019989013671875,
        5.040008544921875,
        5.05999755859375,
        5.079986572265625,
        5.100006103515625,
        5.1199951171875,
        5.139984130859375,
        5.160003662109375,
        5.17999267578125,
        5.20001220703125,
        5.220001220703125,
        5.239990234375,
        5.260009765625,
        5.279998779296875,
        5.29998779296875,
        5.32000732421875,
        5.339996337890625,
        5.3599853515625,
        5.3800048828125,
        5.399993896484375,
        5.41998291015625,
        5.44000244140625,
        5.459991455078125,
        5.480010986328125,
        5.5,
        5.519989013671875,
        5.540008544921875,
        5.55999755859375,
        5.579986572265625,
        5.600006103515625,
        5.6199951171875,
        5.639984130859375,
        5.660003662109375,
        5.67999267578125,
        5.70001220703125,
        5.720001220703125,
        5.739990234375,
        5.760009765625,
        5.779998779296875,
        5.79998779296875,
        5.82000732421875,
        5.839996337890625,
        5.8599853515625,
        5.8800048828125,
        5.899993896484375,
        5.91998291015625,
        5.94000244140625,
        5.959991455078125,
        5.980010986328125,
        6.0,
        6.019989013671875,
        6.040008544921875,
        6.05999755859375,
        6.079986572265625,
        6.100006103515625,
        6.1199951171875,
        6.139984130859375,
        6.160003662109375,
        6.17999267578125,
        6.20001220703125,
        6.220001220703125,
        6.239990234375,
        6.260009765625,
        6.279998779296875,
        6.29998779296875,
        6.32000732421875,
        6.339996337890625,
        6.3599853515625,
        6.3800048828125,
        6.399993896484375,
        6.41998291015625,
        6.44000244140625,
        6.459991455078125,
        6.480010986328125,
        6.5,
        6.519989013671875,
        6.540008544921875,
        6.55999755859375,
        6.579986572265625,
        6.600006103515625,
        6.6199951171875,
        6.639984130859375,
        6.660003662109375,
        6.67999267578125,
        6.70001220703125,
        6.720001220703125,
        6.739990234375,
        6.760009765625,
        6.779998779296875,
        6.79998779296875,
        6.82000732421875,
        6.839996337890625,
        6.8599853515625,
        6.8800048828125,
        6.899993896484375,
        6.91998291015625,
        6.94000244140625,
        6.959991455078125,
        6.980010986328125,
        7.0,
        7.019989013671875,
        7.040008544921875,
        7.05999755859375,
        7.079986572265625,
        7.100006103515625,
        7.1199951171875,
        7.139984130859375,
        7.160003662109375,
        7.17999267578125,
        7.20001220703125,
        7.220001220703125,
        7.239990234375,
        7.260009765625,
        7.279998779296875,
        7.29998779296875,
        7.32000732421875,
        7.339996337890625,
        7.3599853515625,
        7.3800048828125,
        7.399993896484375,
        7.41998291015625,
        7.44000244140625,
        7.459991455078125,
        7.480010986328125,
        7.5,
        7.519989013671875,
        7.540008544921875,
        7.55999755859375,
        7.579986572265625,
        7.600006103515625,
        7.6199951171875,
        7.639984130859375,
        7.660003662109375,
        7.67999267578125,
        7.70001220703125,
        7.720001220703125,
        7.739990234375,
        7.760009765625,
        7.779998779296875,
        7.79998779296875,
        7.82000732421875,
        7.839996337890625,
        7.8599853515625,
        7.8800048828125,
        7.899993896484375,
        7.91998291015625,
        7.94000244140625,
        7.959991455078125,
        7.980010986328125,
        8.0,
        8.019989013671875,
        8.040008544921875,
        8.05999755859375,
        8.079986572265625,
        8.100006103515625,
        8.1199951171875,
        8.139984130859375,
        8.160003662109375,
        8.17999267578125,
        8.20001220703125,
        8.220001220703125,
        8.239990234375,
        8.260009765625,
        8.279998779296875,
        8.29998779296875,
        8.32000732421875,
        8.339996337890625,
        8.3599853515625,
        8.3800048828125,
        8.399993896484375,
        8.41998291015625,
        8.44000244140625,
        8.459991455078125,
        8.480010986328125,
        8.5,
        8.519989013671875,
        8.540008544921875,
        8.55999755859375,
        8.579986572265625,
        8.600006103515625,
        8.6199951171875,
        8.639984130859375,
        8.660003662109375,
        8.67999267578125,
        8.70001220703125,
        8.720001220703125,
        8.739990234375,
        8.760009765625,
        8.779998779296875,
        8.79998779296875,
        8.82000732421875,
        8.839996337890625,
        8.8599853515625,
        8.8800048828125,
        8.899993896484375,
        8.91998291015625,
        8.94000244140625,
        8.959991455078125,
        8.980010986328125,
        9.0,
        9.019989013671875,
        9.040008544921875,
        9.05999755859375,
        9.079986572265625,
        9.100006103515625,
        9.1199951171875,
        9.139984130859375,
        9.160003662109375,
        9.17999267578125,
        9.20001220703125,
        9.220001220703125,
        9.239990234375,
        9.260009765625,
        9.279998779296875,
        9.29998779296875,
        9.32000732421875,
        9.339996337890625,
        9.3599853515625,
        9.3800048828125,
        9.399993896484375,
        9.41998291015625,
        9.44000244140625,
        9.459991455078125,
        9.480010986328125,
        9.5,
        9.519989013671875,
        9.540008544921875,
        9.55999755859375,
        9.579986572265625,
        9.600006103515625,
        9.6199951171875,
        9.639984130859375,
        9.660003662109375,
        9.67999267578125,
        9.70001220703125,
        9.720001220703125,
        9.739990234375,
        9.760009765625,
        9.779998779296875,
        9.79998779296875,
        9.82000732421875,
        9.839996337890625,
        9.8599853515625,
        9.8800048828125,
        9.899993896484375,
        9.91998291015625,
        9.94000244140625,
        9.959991455078125,
        9.980010986328125,
        10.0,
        10.019989013671875,
        10.040008544921875,
        10.05999755859375,
        10.079986572265625,
        10.100006103515625,
        10.1199951171875,
        10.139984130859375,
        10.160003662109375,
        10.17999267578125,
        10.20001220703125,
        10.220001220703125,
        10.239990234375,
        10.260009765625,
        10.279998779296875,
        10.29998779296875,
        10.32000732421875,
        10.339996337890625,
        10.3599853515625,
        10.3800048828125,
        10.399993896484375,
        10.41998291015625,
        10.44000244140625,
        10.459991455078125,
        10.480010986328125,
        10.5,
        10.519989013671875,
        10.540008544921875,
        10.55999755859375,
        10.579986572265625,
        10.600006103515625,
        10.6199951171875,
        10.639984130859375,
        10.660003662109375,
        10.67999267578125,
        10.70001220703125,
        10.720001220703125,
        10.739990234375,
        10.760009765625,
        10.779998779296875,
        10.79998779296875,
        10.82000732421875,
        10.839996337890625,
        10.8599853515625,
        10.8800048828125,
        10.899993896484375,
        10.91998291015625,
        10.94000244140625,
        10.959991455078125,
        10.980010986328125,
        11.0,
        11.019989013671875,
        11.040008544921875,
        11.05999755859375,
        11.079986572265625,
        11.100006103515625,
        11.1199951171875,
        11.139984130859375,
        11.160003662109375,
        11.17999267578125,
        11.20001220703125,
        11.220001220703125,
        11.239990234375,
        11.260009765625,
        11.279998779296875,
        11.29998779296875,
        11.32000732421875,
        11.339996337890625,
        11.3599853515625,
        11.3800048828125,
        11.399993896484375,
        11.41998291015625,
        11.44000244140625,
        11.459991455078125,
        11.480010986328125,
        11.5,
        11.519989013671875,
        11.540008544921875,
        11.55999755859375,
        11.579986572265625,
        11.600006103515625,
        11.6199951171875,
        11.639984130859375,
        11.660003662109375,
        11.67999267578125,
        11.70001220703125,
        11.720001220703125,
        11.739990234375,
        11.760009765625,
        11.779998779296875,
        11.79998779296875,
        11.82000732421875,
        11.839996337890625,
        11.8599853515625,
        11.8800048828125,
        11.899993896484375,
        11.91998291015625,
        11.94000244140625,
        11.959991455078125,
        11.980010986328125,
        12.0,
        12.019989013671875,
        12.040008544921875,
        12.05999755859375,
        12.079986572265625,
        12.100006103515625,
        12.1199951171875,
        12.139984130859375,
        12.160003662109375,
        12.17999267578125,
        12.20001220703125,
        12.220001220703125,
        12.239990234375,
        12.260009765625,
        12.279998779296875,
        12.29998779296875,
        12.32000732421875,
        12.339996337890625,
        12.3599853515625,
        12.3800048828125,
        12.399993896484375,
        12.41998291015625,
        12.44000244140625,
        12.459991455078125,
        12.480010986328125,
        12.5,
        12.519989013671875,
        12.540008544921875,
        12.55999755859375,
        12.579986572265625,
        12.600006103515625,
        12.6199951171875,
        12.639984130859375,
        12.660003662109375,
        12.67999267578125,
        12.70001220703125,
        12.720001220703125,
        12.739990234375,
        12.760009765625,
        12.779998779296875,
        12.79998779296875,
        12.82000732421875,
        12.839996337890625,
        12.8599853515625,
        12.8800048828125,
        12.899993896484375,
        12.91998291015625,
        12.94000244140625,
        12.959991455078125,
        12.980010986328125,
        13.0,
        13.019989013671875,
        13.040008544921875,
        13.05999755859375,
        13.079986572265625,
        13.100006103515625,
        13.1199951171875,
        13.139984130859375,
        13.160003662109375,
        13.17999267578125,
        13.20001220703125,
        13.220001220703125,
        13.239990234375,
        13.260009765625,
        13.279998779296875,
        13.29998779296875,
        13.32000732421875,
        13.339996337890625,
        13.3599853515625,
        13.3800048828125,
        13.399993896484375,
        13.41998291015625,
        13.44000244140625,
        13.459991455078125,
        13.480010986328125,
        13.5,
        13.519989013671875,
        13.540008544921875,
        13.55999755859375,
        13.579986572265625,
        13.600006103515625,
        13.6199951171875,
        13.639984130859375,
        13.660003662109375,
        13.67999267578125,
        13.70001220703125,
        13.720001220703125,
        13.739990234375,
        13.760009765625,
        13.779998779296875,
        13.79998779296875,
        13.82000732421875,
        13.839996337890625,
        13.8599853515625,
        13.8800048828125,
        13.899993896484375,
        13.91998291015625,
        13.94000244140625,
        13.959991455078125,
        13.980010986328125,
        14.0,
        14.019989013671875,
        14.040008544921875,
        14.05999755859375,
        14.079986572265625,
        14.100006103515625,
        14.1199951171875,
        14.139984130859375,
        14.160003662109375,
        14.17999267578125,
        14.20001220703125,
        14.220001220703125,
        14.239990234375,
        14.260009765625,
        14.279998779296875,
        14.29998779296875,
        14.32000732421875,
        14.339996337890625,
        14.3599853515625,
        14.3800048828125,
        14.399993896484375,
        14.41998291015625,
        14.44000244140625,
        14.459991455078125,
        14.480010986328125,
        14.5,
        14.519989013671875,
        14.540008544921875,
        14.55999755859375,
        14.579986572265625,
        14.600006103515625,
        14.6199951171875,
        14.639984130859375,
        14.660003662109375,
        14.67999267578125,
        14.70001220703125,
        14.720001220703125,
        14.739990234375,
        14.760009765625,
        14.779998779296875,
        14.79998779296875,
        14.82000732421875,
        14.839996337890625,
        14.8599853515625,
        14.8800048828125,
        14.899993896484375,
        14.91998291015625,
        14.94000244140625,
        14.959991455078125,
        14.980010986328125,
        15.0,
        15.019989013671875,
        15.040008544921875,
        15.05999755859375,
        15.079986572265625,
        15.100006103515625,
        15.1199951171875,
        15.139984130859375,
        15.160003662109375,
        15.17999267578125,
        15.20001220703125,
        15.220001220703125,
        15.239990234375,
        15.260009765625,
        15.279998779296875,
        15.29998779296875,
        15.32000732421875,
        15.339996337890625,
        15.3599853515625,
        15.3800048828125,
        15.399993896484375,
        15.41998291015625,
        15.44000244140625,
        15.459991455078125,
        15.480010986328125,
        15.5,
        15.519989013671875,
        15.540008544921875,
        15.55999755859375,
        15.579986572265625,
        15.600006103515625,
        15.6199951171875,
        15.639984130859375,
        15.660003662109375,
        15.67999267578125,
        15.70001220703125,
        15.720001220703125,
        15.739990234375,
        15.760009765625,
        15.779998779296875,
        15.79998779296875,
        15.82000732421875,
        15.839996337890625,
        15.8599853515625,
        15.8800048828125,
        15.899993896484375,
        15.91998291015625,
        15.94000244140625,
        15.959991455078125,
        15.980010986328125,
        16.0,
        16.019989013671876,
        16.040008544921876,
        16.05999755859375,
        16.079986572265626,
        16.100006103515626,
        16.1199951171875,
        16.139984130859376,
        16.160003662109376,
        16.17999267578125,
        16.20001220703125,
        16.220001220703126,
        16.239990234375,
        16.260009765625,
        16.279998779296876,
        16.29998779296875,
        16.32000732421875,
        16.339996337890626,
        16.3599853515625,
        16.3800048828125,
        16.399993896484376,
        16.41998291015625,
        16.44000244140625,
        16.459991455078126,
        16.480010986328126,
        16.5,
        16.519989013671876,
        16.540008544921876,
        16.55999755859375,
        16.579986572265626,
        16.600006103515626,
        16.6199951171875,
        16.639984130859376,
        16.660003662109376,
        16.67999267578125,
        16.70001220703125,
        16.720001220703126,
        16.739990234375,
        16.760009765625,
        16.779998779296876,
        16.79998779296875,
        16.82000732421875,
        16.839996337890626,
        16.8599853515625,
        16.8800048828125,
        16.899993896484376,
        16.91998291015625,
        16.94000244140625,
        16.959991455078126,
        16.980010986328126,
        17.0,
        17.019989013671876,
        17.040008544921876,
        17.05999755859375,
        17.079986572265626,
        17.100006103515626,
        17.1199951171875,
        17.139984130859376,
        17.160003662109376,
        17.17999267578125,
        17.20001220703125,
        17.220001220703126,
        17.239990234375,
        17.260009765625,
        17.279998779296876,
        17.29998779296875,
        17.32000732421875,
        17.339996337890626,
        17.3599853515625,
        17.3800048828125,
        17.399993896484376,
        17.41998291015625,
        17.44000244140625,
        17.459991455078126,
        17.480010986328126,
        17.5,
        17.519989013671876,
        17.540008544921876,
        17.55999755859375,
        17.579986572265626,
        17.600006103515626,
        17.6199951171875,
        17.639984130859376,
        17.660003662109376,
        17.67999267578125,
        17.70001220703125,
        17.720001220703126,
        17.739990234375,
        17.760009765625,
        17.779998779296876,
        17.79998779296875,
        17.82000732421875,
        17.839996337890626,
        17.8599853515625,
        17.8800048828125,
        17.899993896484376,
        17.91998291015625,
        17.94000244140625,
        17.959991455078126,
        17.980010986328126,
        18.0,
        18.019989013671876,
        18.040008544921876,
        18.05999755859375,
        18.079986572265626,
        18.100006103515626,
        18.1199951171875,
        18.139984130859376,
        18.160003662109376,
        18.17999267578125,
        18.20001220703125,
        18.220001220703126,
        18.239990234375,
        18.260009765625,
        18.279998779296876,
        18.29998779296875,
        18.32000732421875,
        18.339996337890626,
        18.3599853515625,
        18.3800048828125,
        18.399993896484376,
        18.41998291015625,
        18.44000244140625,
        18.459991455078126,
        18.480010986328126,
        18.5,
        18.519989013671876,
        18.540008544921876,
        18.55999755859375,
        18.579986572265626,
        18.600006103515626,
        18.6199951171875,
        18.639984130859376,
        18.660003662109376,
        18.67999267578125,
        18.70001220703125,
        18.720001220703126,
        18.739990234375,
        18.760009765625,
        18.779998779296876,
        18.79998779296875,
        18.82000732421875,
        18.839996337890626,
        18.8599853515625,
        18.8800048828125,
        18.899993896484376,
        18.91998291015625,
        18.94000244140625,
        18.959991455078126,
        18.980010986328126,
        19.0,
        19.019989013671876,
        19.040008544921876,
        19.05999755859375,
        19.079986572265626,
        19.100006103515626,
        19.1199951171875,
        19.139984130859376,
        19.160003662109376,
        19.17999267578125,
        19.20001220703125,
        19.220001220703126,
        19.239990234375,
        19.260009765625,
        19.279998779296876,
        19.29998779296875,
        19.32000732421875,
        19.339996337890626,
        19.3599853515625,
        19.3800048828125,
        19.399993896484376,
        19.41998291015625,
        19.44000244140625,
        19.459991455078126,
        19.480010986328126,
        19.5,
        19.519989013671876,
        19.540008544921876,
        19.55999755859375,
        19.579986572265626,
        19.600006103515626,
        19.6199951171875,
        19.639984130859376,
        19.660003662109376,
        19.67999267578125,
        19.70001220703125,
        19.720001220703126,
        19.739990234375,
        19.760009765625,
        19.779998779296876,
        19.79998779296875,
        19.82000732421875,
        19.839996337890626,
        19.8599853515625,
        19.8800048828125,
        19.899993896484376,
        19.91998291015625,
        19.94000244140625,
        19.959991455078126,
        19.980010986328126,
        20.0,
        20.019989013671876,
        20.040008544921876,
        20.05999755859375,
        20.079986572265626,
        20.100006103515626,
        20.1199951171875,
        20.139984130859376,
        20.160003662109376,
        20.17999267578125,
        20.20001220703125,
        20.220001220703126,
        20.239990234375,
        20.260009765625,
        20.279998779296876,
        20.29998779296875,
        20.32000732421875,
        20.339996337890626,
        20.3599853515625,
        20.3800048828125,
        20.399993896484376,
        20.41998291015625,
        20.44000244140625,
        20.459991455078126,
        20.480010986328126,
        20.5,
        20.519989013671876,
        20.540008544921876,
        20.55999755859375,
        20.579986572265626,
        20.600006103515626,
        20.6199951171875,
        20.639984130859376,
        20.660003662109376,
        20.67999267578125,
        20.70001220703125,
        20.720001220703126,
        20.739990234375,
        20.760009765625,
        20.779998779296876,
        20.79998779296875,
        20.82000732421875,
        20.839996337890626,
        20.8599853515625,
        20.8800048828125,
        20.899993896484376,
        20.91998291015625,
        20.94000244140625,
        20.959991455078126,
        20.980010986328126,
        21.0,
        21.019989013671876,
        21.040008544921876,
        21.05999755859375,
        21.079986572265626,
        21.100006103515626,
        21.1199951171875,
        21.139984130859376,
        21.160003662109376,
        21.17999267578125,
        21.20001220703125,
        21.220001220703126,
        21.239990234375,
        21.260009765625,
        21.279998779296876,
        21.29998779296875,
        21.32000732421875,
        21.339996337890626,
        21.3599853515625,
        21.3800048828125,
        21.399993896484376,
        21.41998291015625,
        21.44000244140625,
        21.459991455078126,
        21.480010986328126,
        21.5,
        21.519989013671876,
        21.540008544921876,
        21.55999755859375,
        21.579986572265626,
        21.600006103515626,
        21.6199951171875,
        21.639984130859376,
        21.660003662109376,
        21.67999267578125,
        21.70001220703125,
        21.720001220703126,
        21.739990234375,
        21.760009765625,
        21.779998779296876,
        21.79998779296875,
        21.82000732421875,
        21.839996337890626,
        21.8599853515625,
        21.8800048828125,
        21.899993896484376,
        21.91998291015625,
        21.94000244140625,
        21.959991455078126,
        21.980010986328126,
        22.0,
        22.019989013671876,
        22.040008544921876,
        22.05999755859375,
        22.079986572265626,
        22.100006103515626,
        22.1199951171875,
        22.139984130859376,
        22.160003662109376,
        22.17999267578125,
        22.20001220703125,
        22.220001220703126,
        22.239990234375,
        22.260009765625,
        22.279998779296876,
        22.29998779296875,
        22.32000732421875,
        22.339996337890626,
        22.3599853515625,
        22.3800048828125,
        22.399993896484376,
        22.41998291015625,
        22.44000244140625,
        22.459991455078126,
        22.480010986328126,
        22.5,
        22.519989013671876,
        22.540008544921876,
        22.55999755859375,
        22.579986572265626,
        22.600006103515626,
        22.6199951171875,
        22.639984130859376,
        22.660003662109376,
        22.67999267578125,
        22.70001220703125,
        22.720001220703126,
        22.739990234375,
        22.760009765625,
        22.779998779296876,
        22.79998779296875,
        22.82000732421875,
        22.839996337890626,
        22.8599853515625,
        22.8800048828125,
        22.899993896484376,
        22.91998291015625,
        22.94000244140625,
        22.959991455078126,
        22.980010986328126,
        23.0,
        23.019989013671876,
        23.040008544921876,
        23.05999755859375,
        23.079986572265626,
        23.100006103515626,
        23.1199951171875,
        23.139984130859376,
        23.160003662109376,
        23.17999267578125,
        23.20001220703125,
        23.220001220703126,
        23.239990234375,
        23.260009765625,
        23.279998779296876,
        23.29998779296875,
        23.32000732421875,
        23.339996337890626,
        23.3599853515625,
        23.3800048828125,
        23.399993896484376,
        23.41998291015625,
        23.44000244140625,
        23.459991455078126,
        23.480010986328126,
        23.5,
        23.519989013671876,
        23.540008544921876,
        23.55999755859375,
        23.579986572265626,
        23.600006103515626,
        23.6199951171875,
        23.639984130859376,
        23.660003662109376,
        23.67999267578125,
        23.70001220703125,
        23.720001220703126,
        23.739990234375,
        23.760009765625,
        23.779998779296876,
        23.79998779296875,
        23.82000732421875,
        23.839996337890626,
        23.8599853515625,
        23.8800048828125,
        23.899993896484376,
        23.91998291015625,
        23.94000244140625,
        23.959991455078126,
        23.980010986328126,
        24.0,
        24.019989013671876,
        24.040008544921876,
        24.05999755859375,
        24.079986572265626,
        24.100006103515626,
        24.1199951171875,
        24.139984130859376,
        24.160003662109376,
        24.17999267578125,
        24.20001220703125,
        24.220001220703126,
        24.239990234375,
        24.260009765625,
        24.279998779296876,
        24.29998779296875,
        24.32000732421875,
        24.339996337890626,
        24.3599853515625,
        24.3800048828125,
        24.399993896484376,
        24.41998291015625,
        24.44000244140625,
        24.459991455078126,
        24.480010986328126,
        24.5,
        24.519989013671876,
        24.540008544921876,
        24.55999755859375,
        24.579986572265626,
        24.600006103515626,
        24.6199951171875,
        24.639984130859376,
        24.660003662109376,
        24.67999267578125,
        24.70001220703125,
        24.720001220703126,
        24.739990234375,
        24.760009765625,
        24.779998779296876,
        24.79998779296875,
        24.82000732421875,
        24.839996337890626,
        24.8599853515625,
        24.8800048828125,
        24.899993896484376,
        24.91998291015625,
        24.94000244140625,
        24.959991455078126,
        24.980010986328126,
        25.0,
        25.019989013671876,
        25.040008544921876,
        25.05999755859375,
        25.079986572265626,
        25.100006103515626,
        25.1199951171875,
        25.139984130859376,
        25.160003662109376,
        25.17999267578125,
        25.20001220703125,
        25.220001220703126,
        25.239990234375,
        25.260009765625,
        25.279998779296876,
        25.29998779296875,
        25.32000732421875,
        25.339996337890626,
        25.3599853515625,
        25.3800048828125,
        25.399993896484376,
        25.41998291015625,
        25.44000244140625,
        25.459991455078126,
        25.480010986328126,
        25.5,
        25.519989013671876,
        25.540008544921876,
        25.55999755859375,
        25.579986572265626,
        25.600006103515626,
        25.6199951171875,
        25.639984130859376,
        25.660003662109376,
        25.67999267578125,
        25.70001220703125,
        25.720001220703126,
        25.739990234375,
        25.760009765625,
        25.779998779296876,
        25.79998779296875,
        25.82000732421875,
        25.839996337890626,
        25.8599853515625,
        25.8800048828125,
        25.899993896484376,
        25.91998291015625,
        25.94000244140625,
        25.959991455078126,
        25.980010986328126,
        26.0,
        26.019989013671876,
        26.040008544921876,
        26.05999755859375,
        26.079986572265626,
        26.100006103515626,
        26.1199951171875,
        26.139984130859376,
        26.160003662109376,
        26.17999267578125,
        26.20001220703125,
        26.220001220703126,
        26.239990234375,
        26.260009765625,
        26.279998779296876,
        26.29998779296875,
        26.32000732421875,
        26.339996337890626,
        26.3599853515625,
        26.3800048828125,
        26.399993896484376,
        26.41998291015625,
        26.44000244140625,
        26.459991455078126,
        26.480010986328126,
        26.5,
        26.519989013671876,
        26.540008544921876,
        26.55999755859375,
        26.579986572265626,
        26.600006103515626,
        26.6199951171875,
        26.639984130859376,
        26.660003662109376,
        26.67999267578125,
        26.70001220703125,
        26.720001220703126,
        26.739990234375,
        26.760009765625,
        26.779998779296876,
        26.79998779296875,
        26.82000732421875,
        26.839996337890626,
        26.8599853515625,
        26.8800048828125,
        26.899993896484376,
        26.91998291015625,
        26.94000244140625,
        26.959991455078126,
        26.980010986328126,
        27.0,
        27.019989013671876,
        27.040008544921876,
        27.05999755859375,
        27.079986572265626,
        27.100006103515626,
        27.1199951171875,
        27.139984130859376,
        27.160003662109376,
        27.17999267578125,
        27.20001220703125,
        27.220001220703126,
        27.239990234375,
        27.260009765625,
        27.279998779296876,
        27.29998779296875,
        27.32000732421875,
        27.339996337890626,
        27.3599853515625,
        27.3800048828125,
        27.399993896484376,
        27.41998291015625,
        27.44000244140625,
        27.459991455078126,
        27.480010986328126,
        27.5,
        27.519989013671876,
        27.540008544921876,
        27.55999755859375,
        27.579986572265626,
        27.600006103515626,
        27.6199951171875,
        27.639984130859376,
        27.660003662109376,
        27.67999267578125,
        27.699981689453126,
        27.720001220703126,
        27.739990234375,
        27.760009765625,
        27.779998779296876,
        27.79998779296875,
        27.82000732421875,
        27.839996337890626,
        27.8599853515625,
        27.8800048828125,
        27.899993896484376,
        27.91998291015625,
        27.94000244140625,
        27.959991455078126,
        27.980010986328126,
        28.0,
        28.019989013671876,
        28.040008544921876,
        28.05999755859375,
        28.079986572265626,
        28.100006103515626,
        28.1199951171875,
        28.139984130859376,
        28.160003662109376,
        28.17999267578125,
        28.199981689453126,
        28.220001220703126,
        28.239990234375,
        28.260009765625,
        28.279998779296876,
        28.29998779296875,
        28.32000732421875,
        28.339996337890626,
        28.3599853515625,
        28.3800048828125,
        28.399993896484376,
        28.41998291015625,
        28.44000244140625,
        28.459991455078126,
        28.480010986328126,
        28.5,
        28.519989013671876,
        28.540008544921876,
        28.55999755859375,
        28.579986572265626,
        28.600006103515626,
        28.6199951171875,
        28.639984130859376,
        28.660003662109376,
        28.67999267578125,
        28.699981689453126,
        28.720001220703126,
        28.739990234375,
        28.760009765625,
        28.779998779296876,
        28.79998779296875,
        28.82000732421875,
        28.839996337890626,
        28.8599853515625,
        28.8800048828125,
        28.899993896484376,
        28.91998291015625,
        28.94000244140625,
        28.959991455078126,
        28.980010986328126,
        29.0,
        29.019989013671876,
        29.040008544921876,
        29.05999755859375,
        29.079986572265626,
        29.100006103515626,
        29.1199951171875,
        29.139984130859376,
        29.160003662109376,
        29.17999267578125,
        29.199981689453126,
        29.220001220703126,
        29.239990234375,
        29.260009765625,
        29.279998779296876,
        29.29998779296875,
        29.32000732421875,
        29.339996337890626,
        29.3599853515625,
        29.3800048828125,
        29.399993896484376,
        29.41998291015625,
        29.44000244140625,
        29.459991455078126,
        29.480010986328126,
        29.5,
        29.519989013671876,
        29.540008544921876,
        29.55999755859375,
        29.579986572265626,
        29.600006103515626,
        29.6199951171875,
        29.639984130859376,
        29.660003662109376,
        29.67999267578125,
        29.699981689453126,
        29.720001220703126,
        29.739990234375,
        29.760009765625,
        29.779998779296876,
        29.79998779296875,
        29.82000732421875,
        29.839996337890626,
        29.8599853515625,
        29.8800048828125,
        29.899993896484376,
        29.91998291015625,
        29.94000244140625,
        29.959991455078126,
        29.980010986328126,
        30.0,
        30.019989013671876,
        30.040008544921876,
        30.05999755859375,
        30.079986572265626,
        30.100006103515626,
        30.1199951171875,
        30.139984130859376,
        30.160003662109376,
        30.17999267578125,
        30.199981689453126,
        30.220001220703126,
        30.239990234375,
        30.260009765625,
        30.279998779296876,
        30.29998779296875,
        30.32000732421875,
        30.339996337890626,
        30.3599853515625,
        30.3800048828125,
        30.399993896484376,
        30.41998291015625,
        30.44000244140625,
        30.459991455078126,
        30.480010986328126,
        30.5,
        30.519989013671876,
        30.540008544921876,
        30.55999755859375,
        30.579986572265626,
        30.600006103515626,
        30.6199951171875,
        30.639984130859376,
        30.660003662109376,
        30.67999267578125,
        30.699981689453126,
        30.720001220703126,
        30.739990234375,
        30.760009765625,
        30.779998779296876,
        30.79998779296875,
        30.82000732421875,
        30.839996337890626,
        30.8599853515625,
        30.8800048828125,
        30.899993896484376,
        30.91998291015625,
        30.94000244140625,
        30.959991455078126,
        30.980010986328126,
        31.0,
        31.019989013671876,
        31.040008544921876,
        31.05999755859375,
        31.079986572265626,
        31.100006103515626,
        31.1199951171875,
        31.139984130859376,
        31.160003662109376,
        31.17999267578125,
        31.199981689453126,
        31.220001220703126,
        31.239990234375,
        31.260009765625,
        31.279998779296876,
        31.29998779296875,
        31.32000732421875,
        31.339996337890626,
        31.3599853515625,
        31.3800048828125,
        31.399993896484376,
        31.41998291015625,
        31.44000244140625,
        31.459991455078126,
        31.480010986328126,
        31.5,
        31.519989013671876,
        31.540008544921876,
        31.55999755859375,
        31.579986572265626,
        31.600006103515626,
        31.6199951171875,
        31.639984130859376,
        31.660003662109376,
        31.67999267578125,
        31.699981689453126,
        31.720001220703126,
        31.739990234375,
        31.760009765625,
        31.779998779296876,
        31.79998779296875,
        31.82000732421875,
        31.839996337890626,
        31.8599853515625,
        31.8800048828125,
        31.899993896484376,
        31.91998291015625,
        31.94000244140625,
        31.959991455078126,
        31.980010986328126,
        32.0,
        32.019989013671878,
        32.040008544921878,
        32.05999755859375,
        32.079986572265628,
        32.100006103515628,
        32.1199951171875,
        32.139984130859378,
        32.160003662109378,
        32.17999267578125,
        32.199981689453128,
        32.220001220703128,
        32.239990234375,
        32.260009765625,
        32.279998779296878,
        32.29998779296875,
        32.32000732421875,
        32.339996337890628,
        32.3599853515625,
        32.3800048828125,
        32.399993896484378,
        32.41998291015625,
        32.44000244140625,
        32.459991455078128,
        32.480010986328128,
        32.5,
        32.519989013671878,
        32.540008544921878,
        32.55999755859375,
        32.579986572265628,
        32.600006103515628,
        32.6199951171875,
        32.639984130859378,
        32.660003662109378,
        32.67999267578125,
        32.699981689453128,
        32.720001220703128,
        32.739990234375,
        32.760009765625,
        32.779998779296878,
        32.79998779296875,
        32.82000732421875,
        32.839996337890628,
        32.8599853515625,
        32.8800048828125,
        32.899993896484378,
        32.91998291015625,
        32.94000244140625,
        32.959991455078128,
        32.980010986328128,
        33.0,
        33.019989013671878,
        33.040008544921878,
        33.05999755859375,
        33.079986572265628,
        33.100006103515628,
        33.1199951171875,
        33.139984130859378,
        33.160003662109378,
        33.17999267578125,
        33.199981689453128,
        33.220001220703128,
        33.239990234375,
        33.260009765625,
        33.279998779296878,
        33.29998779296875,
        33.32000732421875,
        33.339996337890628,
        33.3599853515625,
        33.3800048828125,
        33.399993896484378,
        33.41998291015625,
        33.44000244140625,
        33.459991455078128,
        33.480010986328128,
        33.5,
        33.519989013671878,
        33.540008544921878,
        33.55999755859375,
        33.579986572265628,
        33.600006103515628,
        33.6199951171875,
        33.639984130859378,
        33.660003662109378,
        33.67999267578125,
        33.699981689453128,
        33.720001220703128,
        33.739990234375,
        33.760009765625,
        33.779998779296878,
        33.79998779296875,
        33.82000732421875,
        33.839996337890628,
        33.8599853515625,
        33.8800048828125,
        33.899993896484378,
        33.91998291015625,
        33.94000244140625,
        33.959991455078128,
        33.980010986328128,
        34.0,
        34.019989013671878,
        34.040008544921878,
        34.05999755859375,
        34.079986572265628,
        34.100006103515628,
        34.1199951171875,
        34.139984130859378,
        34.160003662109378,
        34.17999267578125,
        34.199981689453128,
        34.220001220703128,
        34.239990234375,
        34.260009765625,
        34.279998779296878,
        34.29998779296875,
        34.32000732421875,
        34.339996337890628,
        34.3599853515625,
        34.3800048828125,
        34.399993896484378,
        34.41998291015625,
        34.44000244140625,
        34.459991455078128,
        34.480010986328128,
        34.5,
        34.519989013671878,
        34.540008544921878,
        34.55999755859375,
        34.579986572265628,
        34.600006103515628,
        34.6199951171875,
        34.639984130859378,
        34.660003662109378,
        34.67999267578125,
        34.699981689453128,
        34.720001220703128,
        34.739990234375,
        34.760009765625,
        34.779998779296878,
        34.79998779296875,
        34.82000732421875,
        34.839996337890628,
        34.8599853515625,
        34.8800048828125,
        34.899993896484378,
        34.91998291015625,
        34.94000244140625,
        34.959991455078128,
        34.980010986328128,
        35.0,
        35.019989013671878,
        35.040008544921878,
        35.05999755859375,
        35.079986572265628,
        35.100006103515628,
        35.1199951171875,
        35.139984130859378,
        35.160003662109378,
        35.17999267578125,
        35.199981689453128,
        35.220001220703128,
        35.239990234375,
        35.260009765625,
        35.279998779296878,
        35.29998779296875,
        35.32000732421875,
        35.339996337890628,
        35.3599853515625,
        35.3800048828125,
        35.399993896484378,
        35.41998291015625,
        35.44000244140625,
        35.459991455078128,
        35.480010986328128,
        35.5,
        35.519989013671878,
        35.540008544921878,
        35.55999755859375,
        35.579986572265628,
        35.600006103515628,
        35.6199951171875,
        35.639984130859378,
        35.660003662109378,
        35.67999267578125,
        35.699981689453128,
        35.720001220703128,
        35.739990234375,
        35.760009765625,
        35.779998779296878,
        35.79998779296875,
        35.82000732421875,
        35.839996337890628,
        35.8599853515625,
        35.8800048828125,
        35.899993896484378,
        35.91998291015625,
        35.94000244140625,
        35.959991455078128,
        35.980010986328128,
        36.0,
        36.019989013671878,
        36.040008544921878,
        36.05999755859375,
        36.079986572265628,
        36.100006103515628,
        36.1199951171875,
        36.139984130859378,
        36.160003662109378,
        36.17999267578125,
        36.199981689453128,
        36.220001220703128,
        36.239990234375,
        36.260009765625,
        36.279998779296878,
        36.29998779296875,
        36.32000732421875,
        36.339996337890628,
        36.3599853515625,
        36.3800048828125,
        36.399993896484378,
        36.41998291015625,
        36.44000244140625,
        36.459991455078128,
        36.480010986328128,
        36.5,
        36.519989013671878,
        36.540008544921878,
        36.55999755859375,
        36.579986572265628,
        36.600006103515628,
        36.6199951171875,
        36.639984130859378,
        36.660003662109378,
        36.67999267578125,
        36.699981689453128,
        36.720001220703128,
        36.739990234375,
        36.760009765625,
        36.779998779296878,
        36.79998779296875,
        36.82000732421875,
        36.839996337890628,
        36.8599853515625,
        36.8800048828125,
        36.899993896484378,
        36.91998291015625,
        36.94000244140625,
        36.959991455078128,
        36.980010986328128,
        37.0,
        37.019989013671878,
        37.040008544921878,
        37.05999755859375,
        37.079986572265628,
        37.100006103515628,
        37.1199951171875,
        37.139984130859378,
        37.160003662109378,
        37.17999267578125,
        37.199981689453128,
        37.220001220703128,
        37.239990234375,
        37.260009765625,
        37.279998779296878,
        37.29998779296875,
        37.32000732421875,
        37.339996337890628,
        37.3599853515625,
        37.3800048828125,
        37.399993896484378,
        37.41998291015625,
        37.44000244140625,
        37.459991455078128,
        37.480010986328128,
        37.5,
        37.519989013671878,
        37.540008544921878,
        37.55999755859375,
        37.579986572265628,
        37.600006103515628,
        37.6199951171875,
        37.639984130859378,
        37.660003662109378,
        37.67999267578125,
        37.699981689453128,
        37.720001220703128,
        37.739990234375,
        37.760009765625,
        37.779998779296878,
        37.79998779296875,
        37.82000732421875,
        37.839996337890628,
        37.8599853515625,
        37.8800048828125,
        37.899993896484378,
        37.91998291015625,
        37.94000244140625,
        37.959991455078128,
        37.980010986328128,
        38.0,
        38.019989013671878,
        38.040008544921878,
        38.05999755859375,
        38.079986572265628,
        38.100006103515628,
        38.1199951171875,
        38.139984130859378,
        38.160003662109378,
        38.17999267578125,
        38.199981689453128,
        38.220001220703128,
        38.239990234375,
        38.260009765625,
        38.279998779296878,
        38.29998779296875,
        38.32000732421875,
        38.339996337890628,
        38.3599853515625,
        38.3800048828125,
        38.399993896484378,
        38.41998291015625,
        38.44000244140625,
        38.459991455078128,
        38.480010986328128,
        38.5,
        38.519989013671878,
        38.540008544921878,
        38.55999755859375,
        38.579986572265628,
        38.600006103515628,
        38.6199951171875,
        38.639984130859378,
        38.660003662109378,
        38.67999267578125,
        38.699981689453128,
        38.720001220703128,
        38.739990234375,
        38.760009765625,
        38.779998779296878,
        38.79998779296875,
        38.82000732421875,
        38.839996337890628,
        38.8599853515625,
        38.8800048828125,
        38.899993896484378,
        38.91998291015625,
        38.94000244140625,
        38.959991455078128,
        38.980010986328128,
        39.0,
        39.019989013671878,
        39.040008544921878,
        39.05999755859375,
        39.079986572265628,
        39.100006103515628,
        39.1199951171875,
        39.139984130859378,
        39.160003662109378,
        39.17999267578125,
        39.199981689453128,
        39.220001220703128,
        39.239990234375,
        39.260009765625,
        39.279998779296878,
        39.29998779296875,
        39.32000732421875,
        39.339996337890628,
        39.3599853515625,
        39.3800048828125,
        39.399993896484378,
        39.41998291015625,
        39.44000244140625,
        39.459991455078128,
        39.480010986328128,
        39.5,
        39.519989013671878,
        39.540008544921878,
        39.55999755859375,
        39.579986572265628,
        39.600006103515628,
        39.6199951171875,
        39.639984130859378,
        39.660003662109378,
        39.67999267578125,
        39.699981689453128,
        39.720001220703128,
        39.739990234375,
        39.760009765625,
        39.779998779296878,
        39.79998779296875,
        39.82000732421875,
        39.839996337890628,
        39.8599853515625,
        39.8800048828125,
        39.899993896484378,
        39.91998291015625,
        39.94000244140625,
        39.959991455078128,
        39.980010986328128,
        40.0,
        40.019989013671878,
        40.040008544921878,
        40.05999755859375,
        40.079986572265628,
        40.100006103515628,
        40.1199951171875,
        40.139984130859378,
        40.160003662109378,
        40.17999267578125,
        40.199981689453128,
        40.220001220703128,
        40.239990234375,
        40.260009765625,
        40.279998779296878,
        40.29998779296875,
        40.32000732421875,
        40.339996337890628,
        40.3599853515625,
        40.3800048828125,
        40.399993896484378,
        40.41998291015625,
        40.44000244140625,
        40.459991455078128,
        40.480010986328128,
        40.5,
        40.519989013671878,
        40.540008544921878,
        40.55999755859375,
        40.579986572265628,
        40.600006103515628,
        40.6199951171875,
        40.639984130859378,
        40.660003662109378,
        40.67999267578125,
        40.699981689453128,
        40.720001220703128,
        40.739990234375,
        40.760009765625,
        40.779998779296878,
        40.79998779296875,
        40.82000732421875,
        40.839996337890628,
        40.8599853515625,
        40.8800048828125,
        40.899993896484378,
        40.91998291015625,
        40.94000244140625,
        40.959991455078128,
        40.980010986328128,
        41.0,
        41.019989013671878,
        41.040008544921878,
        41.05999755859375,
        41.079986572265628,
        41.100006103515628,
        41.1199951171875,
        41.139984130859378,
        41.160003662109378,
        41.17999267578125,
        41.199981689453128,
        41.220001220703128,
        41.239990234375,
        41.260009765625,
        41.279998779296878,
        41.29998779296875,
        41.32000732421875,
        41.339996337890628,
        41.3599853515625,
        41.3800048828125,
        41.399993896484378,
        41.41998291015625,
        41.44000244140625,
        41.459991455078128,
        41.480010986328128,
        41.5,
        41.519989013671878,
        41.540008544921878,
        41.55999755859375,
        41.579986572265628,
        41.600006103515628,
        41.6199951171875,
        41.639984130859378,
        41.660003662109378,
        41.67999267578125,
        41.699981689453128,
        41.720001220703128,
        41.739990234375,
        41.760009765625,
        41.779998779296878,
        41.79998779296875,
        41.82000732421875,
        41.839996337890628,
        41.8599853515625,
        41.8800048828125,
        41.899993896484378,
        41.91998291015625,
        41.94000244140625,
        41.959991455078128,
        41.980010986328128,
        42.0,
        42.019989013671878,
        42.040008544921878,
        42.05999755859375,
        42.079986572265628,
        42.100006103515628,
        42.1199951171875,
        42.139984130859378,
        42.160003662109378,
        42.17999267578125,
        42.199981689453128,
        42.220001220703128,
        42.239990234375,
        42.260009765625,
        42.279998779296878,
        42.29998779296875,
        42.32000732421875,
        42.339996337890628,
        42.3599853515625,
        42.3800048828125,
        42.399993896484378,
        42.41998291015625,
        42.44000244140625,
        42.459991455078128,
        42.480010986328128,
        42.5,
        42.519989013671878,
        42.540008544921878,
        42.55999755859375,
        42.579986572265628,
        42.600006103515628,
        42.6199951171875,
        42.639984130859378,
        42.660003662109378,
        42.67999267578125,
        42.699981689453128,
        42.720001220703128,
        42.739990234375,
        42.760009765625,
        42.779998779296878,
        42.79998779296875,
        42.82000732421875,
        42.839996337890628,
        42.8599853515625,
        42.8800048828125,
        42.899993896484378,
        42.91998291015625,
        42.94000244140625,
        42.959991455078128,
        42.980010986328128,
        43.0,
        43.019989013671878,
        43.040008544921878,
        43.05999755859375,
        43.079986572265628,
        43.100006103515628,
        43.1199951171875,
        43.139984130859378,
        43.160003662109378,
        43.17999267578125,
        43.199981689453128,
        43.220001220703128,
        43.239990234375,
        43.260009765625,
        43.279998779296878,
        43.29998779296875,
        43.32000732421875,
        43.339996337890628,
        43.3599853515625,
        43.3800048828125,
        43.399993896484378,
        43.41998291015625,
        43.44000244140625,
        43.459991455078128,
        43.480010986328128,
        43.5,
        43.519989013671878,
        43.540008544921878,
        43.55999755859375,
        43.579986572265628,
        43.600006103515628,
        43.6199951171875,
        43.639984130859378,
        43.660003662109378,
        43.67999267578125,
        43.699981689453128,
        43.720001220703128,
        43.739990234375,
        43.760009765625,
        43.779998779296878,
        43.79998779296875,
        43.82000732421875,
        43.839996337890628,
        43.8599853515625,
        43.8800048828125,
        43.899993896484378,
        43.91998291015625,
        43.94000244140625,
        43.959991455078128,
        43.980010986328128,
        44.0,
        44.019989013671878,
        44.040008544921878,
        44.05999755859375,
        44.079986572265628,
        44.100006103515628,
        44.1199951171875,
        44.139984130859378,
        44.160003662109378,
        44.17999267578125,
        44.199981689453128,
        44.220001220703128,
        44.239990234375,
        44.260009765625,
        44.279998779296878,
        44.29998779296875,
        44.32000732421875,
        44.339996337890628,
        44.3599853515625,
        44.3800048828125,
        44.399993896484378,
        44.41998291015625,
        44.44000244140625,
        44.459991455078128,
        44.480010986328128,
        44.5,
        44.519989013671878,
        44.540008544921878,
        44.55999755859375,
        44.579986572265628,
        44.600006103515628,
        44.6199951171875,
        44.639984130859378,
        44.660003662109378,
        44.67999267578125,
        44.699981689453128,
        44.720001220703128,
        44.739990234375,
        44.760009765625,
        44.779998779296878,
        44.79998779296875,
        44.82000732421875,
        44.839996337890628,
        44.8599853515625,
        44.8800048828125,
        44.899993896484378,
        44.91998291015625,
        44.94000244140625,
        44.959991455078128,
        44.980010986328128,
        45.0,
        45.019989013671878,
        45.040008544921878,
        45.05999755859375,
        45.079986572265628,
        45.100006103515628,
        45.1199951171875,
        45.139984130859378,
        45.160003662109378,
        45.17999267578125,
        45.199981689453128,
        45.220001220703128,
        45.239990234375,
        45.260009765625,
        45.279998779296878,
        45.29998779296875,
        45.32000732421875,
        45.339996337890628,
        45.3599853515625,
        45.3800048828125,
        45.399993896484378,
        45.41998291015625,
        45.44000244140625,
        45.459991455078128,
        45.480010986328128,
        45.5,
        45.519989013671878,
        45.540008544921878,
        45.55999755859375,
        45.579986572265628,
        45.600006103515628,
        45.6199951171875,
        45.639984130859378,
        45.660003662109378,
        45.67999267578125,
        45.699981689453128,
        45.720001220703128,
        45.739990234375,
        45.760009765625,
        45.779998779296878,
        45.79998779296875,
        45.82000732421875,
        45.839996337890628,
        45.8599853515625,
        45.8800048828125,
        45.899993896484378,
        45.91998291015625,
        45.94000244140625,
        45.959991455078128,
        45.980010986328128,
        46.0,
        46.019989013671878,
        46.040008544921878,
        46.05999755859375,
        46.079986572265628,
        46.100006103515628,
        46.1199951171875,
        46.139984130859378,
        46.160003662109378,
        46.17999267578125,
        46.199981689453128,
        46.220001220703128,
        46.239990234375,
        46.260009765625,
        46.279998779296878,
        46.29998779296875,
        46.32000732421875,
        46.339996337890628,
        46.3599853515625,
        46.3800048828125,
        46.399993896484378,
        46.41998291015625,
        46.44000244140625,
        46.459991455078128,
        46.480010986328128,
        46.5,
        46.519989013671878,
        46.540008544921878,
        46.55999755859375,
        46.579986572265628,
        46.600006103515628,
        46.6199951171875,
        46.639984130859378,
        46.660003662109378,
        46.67999267578125,
        46.699981689453128,
        46.720001220703128,
        46.739990234375,
        46.760009765625,
        46.779998779296878,
        46.79998779296875,
        46.82000732421875,
        46.839996337890628,
        46.8599853515625,
        46.8800048828125,
        46.899993896484378,
        46.91998291015625,
        46.94000244140625,
        46.959991455078128,
        46.980010986328128,
        47.0,
        47.019989013671878,
        47.040008544921878,
        47.05999755859375,
        47.079986572265628,
        47.100006103515628,
        47.1199951171875,
        47.139984130859378,
        47.160003662109378,
        47.17999267578125,
        47.199981689453128,
        47.220001220703128,
        47.239990234375,
        47.260009765625,
        47.279998779296878,
        47.29998779296875,
        47.32000732421875,
        47.339996337890628,
        47.3599853515625,
        47.3800048828125,
        47.399993896484378,
        47.41998291015625,
        47.44000244140625,
        47.459991455078128,
        47.480010986328128,
        47.5,
        47.519989013671878,
        47.540008544921878,
        47.55999755859375,
        47.579986572265628,
        47.600006103515628,
        47.6199951171875,
        47.639984130859378,
        47.660003662109378,
        47.67999267578125,
        47.699981689453128,
        47.720001220703128,
        47.739990234375,
        47.760009765625,
        47.779998779296878,
        47.79998779296875,
        47.82000732421875,
        47.839996337890628,
        47.8599853515625,
        47.8800048828125,
        47.899993896484378,
        47.91998291015625,
        47.94000244140625,
        47.959991455078128,
        47.980010986328128,
        48.0,
        48.019989013671878,
        48.040008544921878,
        48.05999755859375,
        48.079986572265628,
        48.100006103515628,
        48.1199951171875,
        48.139984130859378,
        48.160003662109378,
        48.17999267578125,
        48.199981689453128,
        48.220001220703128,
        48.239990234375,
        48.260009765625,
        48.279998779296878,
        48.29998779296875,
        48.32000732421875,
        48.339996337890628,
        48.3599853515625,
        48.3800048828125,
        48.399993896484378,
        48.41998291015625,
        48.44000244140625,
        48.459991455078128,
        48.480010986328128,
        48.5,
        48.519989013671878,
        48.540008544921878,
        48.55999755859375,
        48.579986572265628,
        48.600006103515628,
        48.6199951171875,
        48.639984130859378,
        48.660003662109378,
        48.67999267578125,
        48.699981689453128,
        48.720001220703128,
        48.739990234375,
        48.760009765625,
        48.779998779296878,
        48.79998779296875,
        48.82000732421875,
        48.839996337890628,
        48.8599853515625,
        48.8800048828125,
        48.899993896484378,
        48.91998291015625,
        48.94000244140625,
        48.959991455078128,
        48.980010986328128,
        49.0,
        49.019989013671878,
        49.040008544921878,
        49.05999755859375,
        49.079986572265628,
        49.100006103515628,
        49.1199951171875,
        49.139984130859378,
        49.160003662109378,
        49.17999267578125,
        49.199981689453128,
        49.220001220703128,
        49.239990234375,
        49.260009765625,
        49.279998779296878,
        49.29998779296875,
        49.32000732421875,
        49.339996337890628,
        49.3599853515625,
        49.3800048828125,
        49.399993896484378,
        49.41998291015625,
        49.44000244140625,
        49.459991455078128,
        49.480010986328128,
        49.5,
        49.519989013671878,
        49.540008544921878,
        49.55999755859375,
        49.579986572265628,
        49.600006103515628,
        49.6199951171875,
        49.639984130859378,
        49.660003662109378,
        49.67999267578125,
        49.699981689453128,
        49.720001220703128,
        49.739990234375,
        49.760009765625,
        49.779998779296878,
        49.79998779296875,
        49.82000732421875,
        49.839996337890628,
        49.8599853515625,
        49.8800048828125,
        49.899993896484378,
        49.91998291015625,
        49.94000244140625,
        49.959991455078128,
        49.980010986328128,
        50.0,
        50.019989013671878,
        50.040008544921878,
        50.05999755859375,
        50.079986572265628,
        50.100006103515628,
        50.1199951171875,
        50.139984130859378,
        50.160003662109378,
        50.17999267578125,
        50.199981689453128,
        50.220001220703128,
        50.239990234375,
        50.260009765625,
        50.279998779296878,
        50.29998779296875,
        50.32000732421875,
        50.339996337890628,
        50.3599853515625,
        50.3800048828125,
        50.399993896484378,
        50.41998291015625,
        50.44000244140625,
        50.459991455078128,
        50.480010986328128,
        50.5,
        50.519989013671878,
        50.540008544921878,
        50.55999755859375,
        50.579986572265628,
        50.600006103515628,
        50.6199951171875,
        50.639984130859378,
        50.660003662109378,
        50.67999267578125,
        50.699981689453128,
        50.720001220703128,
        50.739990234375,
        50.760009765625,
        50.779998779296878,
        50.79998779296875,
        50.82000732421875,
        50.839996337890628,
        50.8599853515625,
        50.8800048828125,
        50.899993896484378,
        50.91998291015625,
        50.94000244140625,
        50.959991455078128,
        50.980010986328128,
        51.0,
        51.019989013671878,
        51.040008544921878,
        51.05999755859375,
        51.079986572265628,
        51.100006103515628,
        51.1199951171875,
        51.139984130859378,
        51.160003662109378,
        51.17999267578125,
        51.199981689453128,
        51.220001220703128,
        51.239990234375,
        51.260009765625,
        51.279998779296878,
        51.29998779296875,
        51.32000732421875,
        51.339996337890628,
        51.3599853515625,
        51.3800048828125,
        51.399993896484378,
        51.41998291015625,
        51.44000244140625,
        51.459991455078128,
        51.480010986328128,
        51.5,
        51.519989013671878,
        51.540008544921878,
        51.55999755859375,
        51.579986572265628,
        51.600006103515628,
        51.6199951171875,
        51.639984130859378,
        51.660003662109378,
        51.67999267578125,
        51.699981689453128,
        51.720001220703128,
        51.739990234375,
        51.760009765625,
        51.779998779296878,
        51.79998779296875,
        51.82000732421875,
        51.839996337890628,
        51.8599853515625,
        51.8800048828125,
        51.899993896484378,
        51.91998291015625,
        51.94000244140625,
        51.959991455078128,
        51.980010986328128,
        52.0,
        52.019989013671878,
        52.040008544921878,
        52.05999755859375,
        52.079986572265628,
        52.100006103515628,
        52.1199951171875,
        52.139984130859378,
        52.160003662109378,
        52.17999267578125,
        52.199981689453128,
        52.220001220703128,
        52.239990234375,
        52.260009765625,
        52.279998779296878,
        52.29998779296875,
        52.32000732421875,
        52.339996337890628,
        52.3599853515625,
        52.3800048828125,
        52.399993896484378,
        52.41998291015625,
        52.44000244140625,
        52.459991455078128,
        52.480010986328128,
        52.5,
        52.519989013671878,
        52.540008544921878,
        52.55999755859375,
        52.579986572265628,
        52.600006103515628,
        52.6199951171875,
        52.639984130859378,
        52.660003662109378,
        52.67999267578125,
        52.699981689453128,
        52.720001220703128,
        52.739990234375,
        52.760009765625,
        52.779998779296878,
        52.79998779296875,
        52.82000732421875,
        52.839996337890628,
        52.8599853515625,
        52.8800048828125,
        52.899993896484378,
        52.91998291015625,
        52.94000244140625,
        52.959991455078128,
        52.980010986328128,
        53.0,
        53.019989013671878,
        53.040008544921878,
        53.05999755859375,
        53.079986572265628,
        53.100006103515628,
        53.1199951171875,
        53.139984130859378,
        53.160003662109378,
        53.17999267578125,
        53.199981689453128,
        53.220001220703128,
        53.239990234375,
        53.260009765625,
        53.279998779296878,
        53.29998779296875,
        53.32000732421875,
        53.339996337890628,
        53.3599853515625,
        53.3800048828125,
        53.399993896484378,
        53.41998291015625,
        53.44000244140625,
        53.459991455078128,
        53.480010986328128,
        53.5,
        53.519989013671878,
        53.540008544921878,
        53.55999755859375,
        53.579986572265628,
        53.600006103515628,
        53.6199951171875,
        53.639984130859378,
        53.660003662109378,
        53.67999267578125,
        53.699981689453128,
        53.720001220703128,
        53.739990234375,
        53.760009765625,
        53.779998779296878,
        53.79998779296875,
        53.82000732421875,
        53.839996337890628,
        53.8599853515625,
        53.8800048828125,
        53.899993896484378,
        53.91998291015625,
        53.94000244140625,
        53.959991455078128,
        53.980010986328128,
        54.0,
        54.019989013671878,
        54.040008544921878,
        54.05999755859375,
        54.079986572265628,
        54.100006103515628,
        54.1199951171875,
        54.139984130859378,
        54.160003662109378,
        54.17999267578125,
        54.199981689453128,
        54.220001220703128,
        54.239990234375,
        54.260009765625,
        54.279998779296878,
        54.29998779296875,
        54.32000732421875,
        54.339996337890628,
        54.3599853515625,
        54.3800048828125,
        54.399993896484378,
        54.41998291015625,
        54.44000244140625,
        54.459991455078128,
        54.480010986328128,
        54.5,
        54.519989013671878,
        54.540008544921878,
        54.55999755859375,
        54.579986572265628,
        54.600006103515628,
        54.6199951171875,
        54.639984130859378,
        54.660003662109378,
        54.67999267578125,
        54.699981689453128,
        54.720001220703128,
        54.739990234375,
        54.760009765625,
        54.779998779296878,
        54.79998779296875,
        54.82000732421875,
        54.839996337890628,
        54.8599853515625,
        54.8800048828125,
        54.899993896484378,
        54.91998291015625,
        54.94000244140625,
        54.959991455078128,
        54.980010986328128,
        55.0,
        55.019989013671878,
        55.040008544921878,
        55.05999755859375,
        55.079986572265628,
        55.100006103515628,
        55.1199951171875,
        55.139984130859378,
        55.160003662109378,
        55.17999267578125,
        55.199981689453128,
        55.220001220703128,
        55.239990234375,
        55.260009765625,
        55.279998779296878,
        55.29998779296875,
        55.32000732421875,
        55.339996337890628,
        55.3599853515625,
        55.3800048828125,
        55.399993896484378,
        55.41998291015625,
        55.44000244140625,
        55.459991455078128,
        55.480010986328128,
        55.5,
        55.519989013671878,
        55.540008544921878,
        55.55999755859375,
        55.579986572265628,
        55.600006103515628,
        55.6199951171875,
        55.639984130859378,
        55.660003662109378,
        55.67999267578125,
        55.699981689453128,
        55.720001220703128,
        55.739990234375,
        55.760009765625,
        55.779998779296878,
        55.79998779296875,
        55.82000732421875,
        55.839996337890628,
        55.8599853515625,
        55.8800048828125,
        55.899993896484378,
        55.91998291015625,
        55.94000244140625,
        55.959991455078128,
        55.980010986328128,
        56.0,
        56.019989013671878,
        56.040008544921878,
        56.05999755859375,
        56.079986572265628,
        56.100006103515628,
        56.1199951171875,
        56.139984130859378,
        56.160003662109378,
        56.17999267578125,
        56.199981689453128,
        56.220001220703128,
        56.239990234375,
        56.260009765625,
        56.279998779296878,
        56.29998779296875,
        56.32000732421875,
        56.339996337890628,
        56.3599853515625,
        56.3800048828125,
        56.399993896484378,
        56.41998291015625,
        56.44000244140625,
        56.459991455078128,
        56.480010986328128,
        56.5,
        56.519989013671878,
        56.540008544921878,
        56.55999755859375,
        56.579986572265628,
        56.600006103515628,
        56.6199951171875,
        56.639984130859378,
        56.660003662109378,
        56.67999267578125,
        56.699981689453128,
        56.720001220703128,
        56.739990234375,
        56.760009765625,
        56.779998779296878,
        56.79998779296875,
        56.82000732421875,
        56.839996337890628,
        56.8599853515625,
        56.8800048828125,
        56.899993896484378,
        56.91998291015625,
        56.94000244140625,
        56.959991455078128,
        56.980010986328128,
        57.0,
        57.019989013671878,
        57.040008544921878,
        57.05999755859375,
        57.079986572265628,
        57.100006103515628,
        57.1199951171875,
        57.139984130859378,
        57.160003662109378,
        57.17999267578125,
        57.199981689453128,
        57.220001220703128,
        57.239990234375,
        57.260009765625,
        57.279998779296878,
        57.29998779296875,
        57.32000732421875,
        57.339996337890628,
        57.3599853515625,
        57.3800048828125,
        57.399993896484378,
        57.41998291015625,
        57.44000244140625,
        57.459991455078128,
        57.480010986328128,
        57.5,
        57.519989013671878,
        57.540008544921878,
        57.55999755859375,
        57.579986572265628,
        57.600006103515628,
        57.6199951171875,
        57.639984130859378,
        57.660003662109378,
        57.67999267578125,
        57.699981689453128,
        57.720001220703128,
        57.739990234375,
        57.760009765625,
        57.779998779296878,
        57.79998779296875,
        57.82000732421875,
        57.839996337890628,
        57.8599853515625,
        57.8800048828125,
        57.899993896484378,
        57.91998291015625,
        57.94000244140625,
        57.959991455078128,
        57.980010986328128,
        58.0,
        58.019989013671878,
        58.040008544921878,
        58.05999755859375,
        58.079986572265628,
        58.100006103515628,
        58.1199951171875,
        58.139984130859378,
        58.160003662109378,
        58.17999267578125,
        58.199981689453128,
        58.220001220703128,
        58.239990234375,
        58.260009765625,
        58.279998779296878,
        58.29998779296875,
        58.32000732421875,
        58.339996337890628,
        58.3599853515625,
        58.3800048828125,
        58.399993896484378,
        58.41998291015625,
        58.44000244140625,
        58.459991455078128,
        58.480010986328128,
        58.5,
        58.519989013671878,
        58.540008544921878,
        58.55999755859375,
        58.579986572265628,
        58.600006103515628,
        58.6199951171875,
        58.639984130859378,
        58.660003662109378,
        58.67999267578125,
        58.699981689453128,
        58.720001220703128,
        58.739990234375,
        58.760009765625,
        58.779998779296878,
        58.79998779296875,
        58.82000732421875,
        58.839996337890628,
        58.8599853515625,
        58.8800048828125,
        58.899993896484378,
        58.91998291015625,
        58.94000244140625,
        58.959991455078128,
        58.980010986328128,
        59.0,
        59.019989013671878,
        59.040008544921878,
        59.05999755859375,
        59.079986572265628,
        59.100006103515628,
        59.1199951171875,
        59.139984130859378,
        59.160003662109378,
        59.17999267578125,
        59.199981689453128,
        59.220001220703128,
        59.239990234375,
        59.260009765625,
        59.279998779296878,
        59.29998779296875,
        59.32000732421875,
        59.339996337890628,
        59.3599853515625,
        59.3800048828125,
        59.399993896484378,
        59.41998291015625,
        59.44000244140625,
        59.459991455078128,
        59.480010986328128,
        59.5,
        59.519989013671878,
        59.540008544921878,
        59.55999755859375,
        59.579986572265628,
        59.600006103515628,
        59.6199951171875,
        59.639984130859378,
        59.660003662109378,
        59.67999267578125,
        59.699981689453128,
        59.720001220703128,
        59.739990234375,
        59.760009765625,
        59.779998779296878,
        59.79998779296875,
        59.82000732421875,
        59.839996337890628,
        59.8599853515625,
        59.8800048828125,
        59.899993896484378,
        59.91998291015625,
        59.94000244140625,
        59.959991455078128,
        59.980010986328128
    ],
    "rightHandPositions": [
        "(0.277173, 1.246341, 0.069654)",
        "(0.277312, 1.246378, 0.069456)",
        "(0.277525, 1.246487, 0.069187)",
        "(0.277785, 1.246481, 0.068917)",
        "(0.277897, 1.246451, 0.068759)",
        "(0.278289, 1.246320, 0.068168)",
        "(0.278609, 1.246113, 0.067737)",
        "(0.278941, 1.245905, 0.067487)",
        "(0.279181, 1.245837, 0.067356)",
        "(0.279204, 1.245807, 0.067339)",
        "(0.279525, 1.245807, 0.067253)",
        "(0.279717, 1.245896, 0.067341)",
        "(0.279972, 1.245957, 0.067462)",
        "(0.280616, 1.246063, 0.067725)",
        "(0.280852, 1.246009, 0.067675)",
        "(0.281364, 1.245772, 0.067332)",
        "(0.281780, 1.245494, 0.066820)",
        "(0.282069, 1.245234, 0.066324)",
        "(0.282283, 1.245064, 0.065871)",
        "(0.282345, 1.244950, 0.065661)",
        "(0.282144, 1.244221, 0.064882)",
        "(0.281858, 1.243223, 0.063189)",
        "(0.281935, 1.242253, 0.060720)",
        "(0.281660, 1.241368, 0.057992)",
        "(0.281055, 1.240885, 0.056678)",
        "(0.278310, 1.240983, 0.054239)",
        "(0.274427, 1.242697, 0.052564)",
        "(0.269261, 1.246043, 0.051654)",
        "(0.262919, 1.250925, 0.051219)",
        "(0.259332, 1.253788, 0.050897)",
        "(0.251799, 1.259392, 0.049775)",
        "(0.244243, 1.265679, 0.048372)",
        "(0.237182, 1.273345, 0.047051)",
        "(0.231664, 1.282243, 0.045435)",
        "(0.229788, 1.286839, 0.044091)",
        "(0.228218, 1.296265, 0.040621)",
        "(0.227457, 1.305101, 0.037629)",
        "(0.226991, 1.313401, 0.035630)",
        "(0.227090, 1.320535, 0.034386)",
        "(0.227106, 1.323351, 0.033823)",
        "(0.226571, 1.327729, 0.033049)",
        "(0.225551, 1.331033, 0.032752)",
        "(0.224707, 1.333483, 0.032334)",
        "(0.223583, 1.335593, 0.031914)",
        "(0.222910, 1.336627, 0.032141)",
        "(0.221051, 1.338981, 0.033430)",
        "(0.218670, 1.341522, 0.035178)",
        "(0.216132, 1.344369, 0.037342)",
        "(0.213538, 1.347453, 0.039490)",
        "(0.212493, 1.348866, 0.040467)",
        "(0.210505, 1.351009, 0.041550)",
        "(0.208810, 1.353526, 0.041920)",
        "(0.207845, 1.356604, 0.042275)",
        "(0.207512, 1.359461, 0.041687)",
        "(0.207607, 1.360598, 0.040957)",
        "(0.207608, 1.362871, 0.039412)",
        "(0.207048, 1.365440, 0.037773)",
        "(0.207203, 1.368074, 0.036030)",
        "(0.207722, 1.370258, 0.033833)",
        "(0.207938, 1.371238, 0.032676)",
        "(0.208182, 1.373018, 0.030582)",
        "(0.208302, 1.374410, 0.028492)",
        "(0.208456, 1.375351, 0.026442)",
        "(0.208962, 1.376347, 0.024759)",
        "(0.209522, 1.376826, 0.024056)",
        "(0.210234, 1.377339, 0.022821)",
        "(0.209907, 1.377064, 0.021325)",
        "(0.209600, 1.376479, 0.019765)",
        "(0.209654, 1.376698, 0.018821)",
        "(0.209989, 1.377414, 0.018869)",
        "(0.209870, 1.378332, 0.018755)",
        "(0.209602, 1.378634, 0.018113)",
        "(0.209361, 1.378792, 0.017551)",
        "(0.208908, 1.379441, 0.017587)",
        "(0.208743, 1.379922, 0.017705)",
        "(0.208541, 1.380998, 0.018095)",
        "(0.208201, 1.381768, 0.018526)",
        "(0.207862, 1.382382, 0.018801)",
        "(0.207784, 1.383302, 0.019085)",
        "(0.207833, 1.383853, 0.019250)",
        "(0.207617, 1.384818, 0.019699)",
        "(0.207208, 1.385332, 0.019974)",
        "(0.206594, 1.385523, 0.020275)",
        "(0.205955, 1.385906, 0.021008)",
        "(0.205785, 1.386241, 0.021476)",
        "(0.205579, 1.386999, 0.022463)",
        "(0.205472, 1.387416, 0.023253)",
        "(0.205471, 1.387691, 0.024062)",
        "(0.205454, 1.388045, 0.024950)",
        "(0.205391, 1.388173, 0.025340)",
        "(0.205255, 1.388064, 0.025882)",
        "(0.205086, 1.387436, 0.025757)",
        "(0.204822, 1.387145, 0.025464)",
        "(0.204808, 1.387207, 0.025229)",
        "(0.204796, 1.387362, 0.025067)",
        "(0.204428, 1.387760, 0.024771)",
        "(0.204142, 1.388034, 0.024618)",
        "(0.203485, 1.388858, 0.024122)",
        "(0.203169, 1.389807, 0.023846)",
        "(0.202959, 1.390461, 0.023764)",
        "(0.202487, 1.391846, 0.023745)",
        "(0.201611, 1.393018, 0.023481)",
        "(0.200607, 1.394136, 0.023003)",
        "(0.199987, 1.395814, 0.022605)",
        "(0.199769, 1.396699, 0.022337)",
        "(0.199416, 1.398564, 0.021869)",
        "(0.198731, 1.400252, 0.021221)",
        "(0.197899, 1.401923, 0.020410)",
        "(0.197406, 1.403780, 0.019744)",
        "(0.197308, 1.404789, 0.019647)",
        "(0.196998, 1.406710, 0.019972)",
        "(0.196300, 1.408174, 0.020715)",
        "(0.195477, 1.409442, 0.021877)",
        "(0.195053, 1.410684, 0.023190)",
        "(0.194904, 1.411193, 0.023932)",
        "(0.194476, 1.412132, 0.025510)",
        "(0.194137, 1.412861, 0.027084)",
        "(0.193707, 1.413424, 0.028720)",
        "(0.193220, 1.413816, 0.030348)",
        "(0.192853, 1.414025, 0.031129)",
        "(0.192260, 1.414811, 0.032807)",
        "(0.191915, 1.416094, 0.034727)",
        "(0.191650, 1.417482, 0.036504)",
        "(0.191437, 1.417974, 0.037248)",
        "(0.190789, 1.418790, 0.038385)",
        "(0.190502, 1.419865, 0.039312)",
        "(0.190733, 1.421243, 0.040194)",
        "(0.191032, 1.422359, 0.040769)",
        "(0.190963, 1.422982, 0.041010)",
        "(0.190889, 1.423124, 0.041019)",
        "(0.190840, 1.423253, 0.040892)",
        "(0.190896, 1.423414, 0.040963)",
        "(0.190873, 1.423683, 0.041198)",
        "(0.190564, 1.423686, 0.041228)",
        "(0.190311, 1.423460, 0.041072)",
        "(0.189717, 1.422637, 0.040394)",
        "(0.189395, 1.422001, 0.039833)",
        "(0.189491, 1.421810, 0.039541)",
        "(0.189500, 1.421449, 0.039005)",
        "(0.189538, 1.421218, 0.038617)",
        "(0.189458, 1.420462, 0.037651)",
        "(0.189418, 1.419834, 0.036684)",
        "(0.189759, 1.419640, 0.035961)",
        "(0.190051, 1.419674, 0.035500)",
        "(0.190145, 1.419693, 0.035301)",
        "(0.190186, 1.419717, 0.035040)",
        "(0.190299, 1.419906, 0.034884)",
        "(0.190478, 1.420314, 0.034970)",
        "(0.190467, 1.420631, 0.035178)",
        "(0.190339, 1.420884, 0.035343)",
        "(0.190044, 1.421368, 0.035710)",
        "(0.189888, 1.422094, 0.036219)",
        "(0.189854, 1.422797, 0.036604)",
        "(0.189844, 1.423370, 0.036820)",
        "(0.189811, 1.423584, 0.036891)",
        "(0.189841, 1.423985, 0.036948)",
        "(0.190043, 1.424484, 0.036948)",
        "(0.190190, 1.425038, 0.036913)",
        "(0.190160, 1.425480, 0.036672)",
        "(0.190096, 1.425726, 0.036521)",
        "(0.189931, 1.426364, 0.036326)",
        "(0.189813, 1.427110, 0.036109)",
        "(0.189591, 1.428135, 0.035699)",
        "(0.189410, 1.429182, 0.035299)",
        "(0.189420, 1.429866, 0.035106)",
        "(0.189596, 1.431478, 0.034760)",
        "(0.189920, 1.433160, 0.034406)",
        "(0.190236, 1.434768, 0.034100)",
        "(0.190519, 1.436432, 0.034144)",
        "(0.190696, 1.437249, 0.034312)",
        "(0.191183, 1.438697, 0.034793)",
        "(0.191698, 1.439779, 0.035473)",
        "(0.191956, 1.440281, 0.036392)",
        "(0.191947, 1.440463, 0.037678)",
        "(0.191877, 1.440562, 0.038493)",
        "(0.191769, 1.440797, 0.040376)",
        "(0.191609, 1.440889, 0.042352)",
        "(0.191106, 1.440921, 0.044353)",
        "(0.190433, 1.441058, 0.046175)",
        "(0.190198, 1.441187, 0.046939)",
        "(0.189764, 1.441563, 0.048334)",
        "(0.189388, 1.441951, 0.049456)",
        "(0.189061, 1.442198, 0.050188)",
        "(0.188687, 1.442466, 0.050830)",
        "(0.188533, 1.442677, 0.051116)",
        "(0.188371, 1.443152, 0.051666)",
        "(0.188281, 1.443627, 0.052175)",
        "(0.188385, 1.444123, 0.052682)",
        "(0.188348, 1.444674, 0.053342)",
        "(0.188297, 1.444938, 0.053725)",
        "(0.188265, 1.445237, 0.054270)",
        "(0.187874, 1.445731, 0.055654)",
        "(0.187651, 1.445981, 0.056887)",
        "(0.187573, 1.446222, 0.058149)",
        "(0.187499, 1.446287, 0.058768)",
        "(0.187322, 1.446460, 0.060052)",
        "(0.187060, 1.446536, 0.061437)",
        "(0.186793, 1.446682, 0.062870)",
        "(0.186705, 1.446997, 0.064175)",
        "(0.186666, 1.447123, 0.064722)",
        "(0.186574, 1.447376, 0.065568)",
        "(0.186462, 1.447628, 0.066254)",
        "(0.186528, 1.447823, 0.066561)",
        "(0.186580, 1.447987, 0.066746)",
        "(0.186594, 1.448059, 0.066827)",
        "(0.186508, 1.448275, 0.067152)",
        "(0.186365, 1.448389, 0.067433)",
        "(0.186334, 1.448488, 0.067570)",
        "(0.186335, 1.448575, 0.067845)",
        "(0.186237, 1.448669, 0.068256)",
        "(0.186078, 1.448873, 0.069164)",
        "(0.185987, 1.449150, 0.070256)",
        "(0.185632, 1.449435, 0.071631)",
        "(0.185155, 1.449624, 0.072997)",
        "(0.184962, 1.449716, 0.073648)",
        "(0.184642, 1.449926, 0.075119)",
        "(0.184619, 1.450227, 0.076648)",
        "(0.184694, 1.450564, 0.078075)",
        "(0.184683, 1.450829, 0.079448)",
        "(0.184656, 1.450966, 0.080182)",
        "(0.184590, 1.451321, 0.081663)",
        "(0.184604, 1.451648, 0.083077)",
        "(0.184578, 1.451924, 0.084389)",
        "(0.184611, 1.452121, 0.085591)",
        "(0.184635, 1.452194, 0.086192)",
        "(0.184663, 1.452326, 0.087431)",
        "(0.184707, 1.452358, 0.088579)",
        "(0.184634, 1.452279, 0.089391)",
        "(0.184496, 1.452102, 0.090417)",
        "(0.184454, 1.451990, 0.090842)",
        "(0.184394, 1.451825, 0.091868)",
        "(0.184362, 1.451659, 0.093032)",
        "(0.184315, 1.451496, 0.093895)",
        "(0.184122, 1.451257, 0.094946)",
        "(0.183861, 1.451051, 0.095763)",
        "(0.183586, 1.450778, 0.096830)",
        "(0.183427, 1.450570, 0.097989)",
        "(0.183472, 1.450448, 0.099234)",
        "(0.183512, 1.450321, 0.100472)",
        "(0.183471, 1.450258, 0.101099)",
        "(0.183425, 1.450112, 0.102306)",
        "(0.183309, 1.449871, 0.103371)",
        "(0.183217, 1.449550, 0.104362)",
        "(0.183164, 1.449198, 0.105402)",
        "(0.183188, 1.448997, 0.105889)",
        "(0.183295, 1.448487, 0.106890)",
        "(0.183293, 1.447942, 0.107976)",
        "(0.183220, 1.447320, 0.109117)",
        "(0.183056, 1.446463, 0.110220)",
        "(0.182989, 1.445988, 0.110728)",
        "(0.182790, 1.444957, 0.111839)",
        "(0.182587, 1.443774, 0.112982)",
        "(0.182348, 1.442520, 0.114058)",
        "(0.182142, 1.441150, 0.115167)",
        "(0.182026, 1.440478, 0.115723)",
        "(0.181807, 1.439200, 0.116795)",
        "(0.181845, 1.438009, 0.117792)",
        "(0.181882, 1.436916, 0.118795)",
        "(0.182052, 1.435968, 0.119793)",
        "(0.182170, 1.435570, 0.120276)",
        "(0.182268, 1.434791, 0.121232)",
        "(0.182226, 1.434112, 0.122172)",
        "(0.182318, 1.433716, 0.123052)",
        "(0.182421, 1.433498, 0.123720)",
        "(0.182480, 1.433324, 0.124260)",
        "(0.182586, 1.433081, 0.125026)",
        "(0.182642, 1.432824, 0.125853)",
        "(0.182730, 1.432642, 0.126672)",
        "(0.182778, 1.432462, 0.127184)",
        "(0.182776, 1.432196, 0.127631)",
        "(0.182711, 1.431460, 0.128613)",
        "(0.182650, 1.430665, 0.129469)",
        "(0.182664, 1.429660, 0.130164)",
        "(0.182534, 1.428312, 0.130857)",
        "(0.182330, 1.427115, 0.131401)",
        "(0.181975, 1.425064, 0.132027)",
        "(0.181744, 1.422814, 0.132522)",
        "(0.181712, 1.420483, 0.132942)",
        "(0.181765, 1.419262, 0.133132)",
        "(0.181632, 1.416721, 0.133505)",
        "(0.181244, 1.414112, 0.133808)",
        "(0.180871, 1.411474, 0.133932)",
        "(0.180421, 1.408999, 0.133987)",
        "(0.180100, 1.406932, 0.133932)",
        "(0.180048, 1.406092, 0.133851)",
        "(0.180079, 1.404564, 0.133519)",
        "(0.180292, 1.403180, 0.132638)",
        "(0.180437, 1.401914, 0.131133)",
        "(0.180694, 1.400887, 0.129016)",
        "(0.180908, 1.400462, 0.127644)",
        "(0.181306, 1.399536, 0.124277)",
        "(0.181680, 1.398690, 0.120033)",
        "(0.182193, 1.398279, 0.115214)",
        "(0.182722, 1.398355, 0.110354)",
        "(0.183034, 1.398623, 0.107844)",
        "(0.183548, 1.399491, 0.102953)",
        "(0.184141, 1.400849, 0.098076)",
        "(0.184905, 1.402542, 0.093192)",
        "(0.185729, 1.404525, 0.088240)",
        "(0.186167, 1.405603, 0.085820)",
        "(0.186985, 1.407941, 0.081142)",
        "(0.187743, 1.410443, 0.076662)",
        "(0.188468, 1.413033, 0.072386)",
        "(0.189078, 1.415833, 0.068346)",
        "(0.189364, 1.417334, 0.066475)",
        "(0.189925, 1.420588, 0.062922)",
        "(0.190431, 1.424058, 0.059747)",
        "(0.190924, 1.427914, 0.057039)",
        "(0.191589, 1.432171, 0.054651)",
        "(0.191880, 1.434396, 0.053571)",
        "(0.192354, 1.439013, 0.051679)",
        "(0.192767, 1.443785, 0.050143)",
        "(0.193313, 1.448847, 0.049012)",
        "(0.194017, 1.454081, 0.048360)",
        "(0.194384, 1.456753, 0.048213)",
        "(0.195009, 1.462080, 0.048128)",
        "(0.195486, 1.467346, 0.048389)",
        "(0.195972, 1.472513, 0.049037)",
        "(0.196404, 1.477547, 0.050179)",
        "(0.196597, 1.480033, 0.050998)",
        "(0.196916, 1.484875, 0.052910)",
        "(0.197264, 1.489569, 0.055267)",
        "(0.197451, 1.493916, 0.058030)",
        "(0.197457, 1.497908, 0.061278)",
        "(0.197464, 1.499813, 0.063058)",
        "(0.197423, 1.503437, 0.066901)",
        "(0.197460, 1.506716, 0.071156)",
        "(0.197552, 1.509469, 0.075764)",
        "(0.197660, 1.511775, 0.080600)",
        "(0.197751, 1.512803, 0.083135)",
        "(0.198024, 1.514460, 0.088419)",
        "(0.198356, 1.515561, 0.093795)",
        "(0.198596, 1.516043, 0.099240)",
        "(0.198673, 1.515976, 0.104813)",
        "(0.198687, 1.515719, 0.107591)",
        "(0.198731, 1.514886, 0.113200)",
        "(0.198690, 1.513747, 0.118891)",
        "(0.198527, 1.512311, 0.124488)",
        "(0.198328, 1.510444, 0.129822)",
        "(0.198228, 1.509380, 0.132399)",
        "(0.197977, 1.507121, 0.137311)",
        "(0.197662, 1.504587, 0.141912)",
        "(0.197507, 1.501675, 0.145929)",
        "(0.197207, 1.498467, 0.149622)",
        "(0.196996, 1.496773, 0.151425)",
        "(0.196455, 1.493287, 0.154828)",
        "(0.195814, 1.489630, 0.157824)",
        "(0.195091, 1.485815, 0.160378)",
        "(0.194466, 1.481959, 0.162438)",
        "(0.194292, 1.480004, 0.163254)",
        "(0.193997, 1.476009, 0.164543)",
        "(0.193969, 1.471783, 0.165235)",
        "(0.194094, 1.467522, 0.165523)",
        "(0.194193, 1.465455, 0.165496)",
        "(0.194335, 1.461249, 0.165292)",
        "(0.194373, 1.457034, 0.164534)",
        "(0.194087, 1.452736, 0.163449)",
        "(0.193622, 1.448493, 0.162267)",
        "(0.193456, 1.446469, 0.161579)",
        "(0.192997, 1.442495, 0.160082)",
        "(0.192246, 1.438624, 0.158387)",
        "(0.191477, 1.434910, 0.156446)",
        "(0.190827, 1.431249, 0.154240)",
        "(0.190284, 1.427594, 0.151575)",
        "(0.189956, 1.425826, 0.150177)",
        "(0.189362, 1.422402, 0.147293)",
        "(0.188927, 1.419043, 0.144216)",
        "(0.188543, 1.415618, 0.140828)",
        "(0.188092, 1.412091, 0.137169)",
        "(0.187850, 1.410289, 0.135238)",
        "(0.187502, 1.406683, 0.131080)",
        "(0.187142, 1.402981, 0.126629)",
        "(0.186908, 1.399323, 0.121922)",
        "(0.186933, 1.395549, 0.116775)",
        "(0.186916, 1.393666, 0.114023)",
        "(0.186689, 1.390206, 0.108472)",
        "(0.186426, 1.387639, 0.102714)",
        "(0.186279, 1.385867, 0.096591)",
        "(0.186218, 1.384988, 0.090077)",
        "(0.186372, 1.384836, 0.086763)",
        "(0.186961, 1.385458, 0.080101)",
        "(0.187759, 1.387139, 0.073647)",
        "(0.188592, 1.389634, 0.067366)",
        "(0.189599, 1.392762, 0.061197)",
        "(0.190234, 1.394598, 0.058250)",
        "(0.191604, 1.398673, 0.052819)",
        "(0.193074, 1.403190, 0.048104)",
        "(0.194338, 1.408061, 0.044101)",
        "(0.195225, 1.413204, 0.040720)",
        "(0.195670, 1.415887, 0.039318)",
        "(0.196721, 1.421415, 0.036903)",
        "(0.197805, 1.427083, 0.035088)",
        "(0.198830, 1.432954, 0.034063)",
        "(0.199799, 1.438980, 0.033745)",
        "(0.200243, 1.441963, 0.033822)",
        "(0.200998, 1.447691, 0.034526)",
        "(0.201673, 1.453012, 0.035587)",
        "(0.202307, 1.457801, 0.037182)",
        "(0.202733, 1.462060, 0.039142)",
        "(0.202867, 1.463828, 0.040226)",
        "(0.202881, 1.466674, 0.042465)",
        "(0.202579, 1.468744, 0.044729)",
        "(0.202102, 1.470202, 0.046958)",
        "(0.201839, 1.471126, 0.048994)",
        "(0.201702, 1.471403, 0.049925)",
        "(0.201230, 1.471863, 0.051622)",
        "(0.200662, 1.472225, 0.052995)",
        "(0.200249, 1.472620, 0.054184)",
        "(0.200175, 1.473303, 0.055348)",
        "(0.200205, 1.473683, 0.055883)",
        "(0.200228, 1.474400, 0.056794)",
        "(0.200134, 1.475128, 0.057488)",
        "(0.200202, 1.475885, 0.058170)",
        "(0.200588, 1.476609, 0.058891)",
        "(0.200754, 1.476940, 0.059253)",
        "(0.200947, 1.477504, 0.059983)",
        "(0.200910, 1.478069, 0.060896)",
        "(0.200822, 1.478640, 0.061992)",
        "(0.200604, 1.479281, 0.063322)",
        "(0.200468, 1.479548, 0.064170)",
        "(0.200260, 1.480022, 0.065942)",
        "(0.199983, 1.480453, 0.067805)",
        "(0.199754, 1.480946, 0.069789)",
        "(0.199572, 1.481347, 0.071890)",
        "(0.199461, 1.481526, 0.073020)",
        "(0.199201, 1.481892, 0.075343)",
        "(0.198829, 1.482099, 0.077716)",
        "(0.198450, 1.482204, 0.080112)",
        "(0.198042, 1.482140, 0.082532)",
        "(0.197837, 1.482040, 0.083735)",
        "(0.197365, 1.481713, 0.086105)",
        "(0.196707, 1.481098, 0.088503)",
        "(0.196069, 1.480358, 0.090974)",
        "(0.195499, 1.479465, 0.093575)",
        "(0.195169, 1.479012, 0.094895)",
        "(0.194329, 1.477992, 0.097565)",
        "(0.193301, 1.476822, 0.100138)",
        "(0.192518, 1.475520, 0.102566)",
        "(0.192196, 1.474931, 0.103770)",
        "(0.191624, 1.473779, 0.106122)",
        "(0.191038, 1.472593, 0.108382)",
        "(0.190383, 1.471345, 0.110571)",
        "(0.189794, 1.470094, 0.112748)",
        "(0.189282, 1.468897, 0.114988)",
        "(0.189067, 1.468335, 0.116104)",
        "(0.188542, 1.467118, 0.118302)",
        "(0.188012, 1.465866, 0.120368)",
        "(0.187618, 1.464540, 0.122328)",
        "(0.187227, 1.463268, 0.124189)",
        "(0.187022, 1.462626, 0.125110)",
        "(0.186671, 1.461265, 0.126709)",
        "(0.186312, 1.459822, 0.128133)",
        "(0.185871, 1.458306, 0.129461)",
        "(0.185386, 1.456766, 0.130733)",
        "(0.185214, 1.455940, 0.131277)",
        "(0.184762, 1.454186, 0.132272)",
        "(0.184225, 1.452462, 0.133148)",
        "(0.183774, 1.450711, 0.133926)",
        "(0.183288, 1.448835, 0.134639)",
        "(0.183043, 1.447832, 0.134951)",
        "(0.182577, 1.445920, 0.135588)",
        "(0.182116, 1.443979, 0.136172)",
        "(0.181633, 1.441876, 0.136613)",
        "(0.181161, 1.439712, 0.136904)",
        "(0.180888, 1.438601, 0.137046)",
        "(0.180477, 1.436305, 0.137336)",
        "(0.179949, 1.433987, 0.137532)",
        "(0.179550, 1.431552, 0.137640)",
        "(0.179360, 1.429008, 0.137613)",
        "(0.179279, 1.427741, 0.137635)",
        "(0.178913, 1.425273, 0.137714)",
        "(0.178586, 1.422715, 0.137773)",
        "(0.178282, 1.420087, 0.137837)",
        "(0.178090, 1.417401, 0.137826)",
        "(0.177969, 1.416048, 0.137728)",
        "(0.177646, 1.413457, 0.137211)",
        "(0.177149, 1.410824, 0.136167)",
        "(0.176783, 1.408153, 0.134561)",
        "(0.176376, 1.405725, 0.132522)",
        "(0.176111, 1.404592, 0.131310)",
        "(0.175540, 1.402358, 0.128500)",
        "(0.175133, 1.400372, 0.125230)",
        "(0.174916, 1.398795, 0.121514)",
        "(0.174809, 1.397481, 0.117542)",
        "(0.174816, 1.396995, 0.115416)",
        "(0.174818, 1.396223, 0.111031)",
        "(0.174818, 1.395697, 0.106443)",
        "(0.174969, 1.395467, 0.101751)",
        "(0.175206, 1.395332, 0.096898)",
        "(0.175340, 1.395274, 0.094387)",
        "(0.175563, 1.395217, 0.089397)",
        "(0.175778, 1.395235, 0.084509)",
        "(0.176082, 1.395171, 0.079622)",
        "(0.176211, 1.394854, 0.074760)",
        "(0.176160, 1.394611, 0.072356)",
        "(0.175995, 1.394088, 0.067573)",
        "(0.175784, 1.393658, 0.062950)",
        "(0.175681, 1.393509, 0.060713)",
        "(0.175419, 1.393393, 0.056195)",
        "(0.175506, 1.393801, 0.051692)",
        "(0.175776, 1.394562, 0.047196)",
        "(0.176255, 1.396037, 0.042878)",
        "(0.176910, 1.398217, 0.038765)",
        "(0.177746, 1.401144, 0.034967)",
        "(0.178341, 1.403092, 0.033280)",
        "(0.179833, 1.407478, 0.030249)",
        "(0.181294, 1.412576, 0.027694)",
        "(0.182941, 1.418476, 0.026485)",
        "(0.183896, 1.424789, 0.025985)",
        "(0.184256, 1.427869, 0.025846)",
        "(0.184786, 1.434059, 0.025736)",
        "(0.185313, 1.440265, 0.025785)",
        "(0.185937, 1.446386, 0.025936)",
        "(0.186451, 1.452439, 0.026134)",
        "(0.186717, 1.455424, 0.026270)",
        "(0.187308, 1.461093, 0.026495)",
        "(0.187983, 1.466496, 0.027037)",
        "(0.188812, 1.471651, 0.028148)",
        "(0.189800, 1.476205, 0.029441)",
        "(0.190300, 1.478220, 0.030115)",
        "(0.191028, 1.481360, 0.031688)",
        "(0.191412, 1.483673, 0.033525)",
        "(0.191465, 1.485275, 0.035800)",
        "(0.191257, 1.486349, 0.038572)",
        "(0.191089, 1.486658, 0.040126)",
        "(0.190438, 1.486913, 0.043415)",
        "(0.189356, 1.486649, 0.046910)",
        "(0.188241, 1.486015, 0.050678)",
        "(0.187495, 1.485103, 0.054684)",
        "(0.187107, 1.484562, 0.056800)",
        "(0.186100, 1.483600, 0.061028)",
        "(0.185061, 1.482576, 0.065181)",
        "(0.184316, 1.481586, 0.069201)",
        "(0.183890, 1.480641, 0.073003)",
        "(0.183733, 1.480143, 0.074793)",
        "(0.183364, 1.479266, 0.078069)",
        "(0.182827, 1.478331, 0.081014)",
        "(0.182348, 1.477434, 0.083759)",
        "(0.182154, 1.476482, 0.086420)",
        "(0.182067, 1.475999, 0.087759)",
        "(0.181816, 1.475080, 0.090532)",
        "(0.181527, 1.474008, 0.093179)",
        "(0.181134, 1.472683, 0.095625)",
        "(0.180740, 1.471222, 0.097968)",
        "(0.180599, 1.470479, 0.099098)",
        "(0.180356, 1.468927, 0.101255)",
        "(0.180070, 1.467303, 0.103210)",
        "(0.179886, 1.465680, 0.104899)",
        "(0.179625, 1.464064, 0.106468)",
        "(0.179489, 1.463289, 0.107241)",
        "(0.179272, 1.461839, 0.108790)",
        "(0.179174, 1.460447, 0.110210)",
        "(0.178972, 1.459058, 0.111416)",
        "(0.178722, 1.457700, 0.112516)",
        "(0.178637, 1.457123, 0.113008)",
        "(0.178534, 1.455916, 0.113974)",
        "(0.178388, 1.454824, 0.114861)",
        "(0.178180, 1.453753, 0.115724)",
        "(0.178083, 1.453229, 0.116166)",
        "(0.178033, 1.452245, 0.117059)",
        "(0.178049, 1.451197, 0.117819)",
        "(0.177999, 1.450118, 0.118592)",
        "(0.177953, 1.449177, 0.119582)",
        "(0.177945, 1.448312, 0.120686)",
        "(0.177935, 1.447821, 0.121238)",
        "(0.177893, 1.446726, 0.122371)",
        "(0.177905, 1.445604, 0.123667)",
        "(0.177904, 1.444507, 0.125230)",
        "(0.177912, 1.443401, 0.126793)",
        "(0.177908, 1.442761, 0.127513)",
        "(0.177697, 1.441303, 0.128798)",
        "(0.177315, 1.439650, 0.129999)",
        "(0.176871, 1.437967, 0.131157)",
        "(0.176475, 1.436135, 0.132179)",
        "(0.176268, 1.435168, 0.132638)",
        "(0.175750, 1.433230, 0.133507)",
        "(0.175264, 1.431197, 0.134221)",
        "(0.174931, 1.429061, 0.134651)",
        "(0.174764, 1.426823, 0.134773)",
        "(0.174654, 1.425681, 0.134740)",
        "(0.174419, 1.423320, 0.134567)",
        "(0.174196, 1.420987, 0.134291)",
        "(0.174043, 1.418683, 0.133971)",
        "(0.174023, 1.416250, 0.133519)",
        "(0.174005, 1.414989, 0.133260)",
        "(0.173943, 1.412482, 0.132698)",
        "(0.173787, 1.410012, 0.132129)",
        "(0.173578, 1.407552, 0.131488)",
        "(0.173440, 1.405189, 0.130767)",
        "(0.173460, 1.404033, 0.130367)",
        "(0.173550, 1.401746, 0.129443)",
        "(0.173592, 1.399604, 0.128452)",
        "(0.173655, 1.397648, 0.127284)",
        "(0.173802, 1.395786, 0.125744)",
        "(0.173841, 1.394888, 0.124727)",
        "(0.173975, 1.393154, 0.122122)",
        "(0.174138, 1.391456, 0.118785)",
        "(0.174337, 1.389973, 0.115033)",
        "(0.174628, 1.388717, 0.110933)",
        "(0.174735, 1.388113, 0.108716)",
        "(0.174886, 1.386970, 0.104039)",
        "(0.175097, 1.386036, 0.099067)",
        "(0.175503, 1.385459, 0.093962)",
        "(0.175817, 1.385090, 0.088581)",
        "(0.175968, 1.384953, 0.085699)",
        "(0.176446, 1.384722, 0.079780)",
        "(0.177104, 1.384994, 0.073919)",
        "(0.177945, 1.385731, 0.068061)",
        "(0.178605, 1.386906, 0.062218)",
        "(0.178932, 1.387712, 0.059321)",
        "(0.179764, 1.389764, 0.053589)",
        "(0.180960, 1.392481, 0.048006)",
        "(0.182054, 1.395613, 0.042578)",
        "(0.183042, 1.399013, 0.037491)",
        "(0.183498, 1.400855, 0.035145)",
        "(0.184325, 1.404761, 0.030943)",
        "(0.185176, 1.408957, 0.027455)",
        "(0.185807, 1.413278, 0.024686)",
        "(0.186054, 1.415451, 0.023533)",
        "(0.186580, 1.419906, 0.021522)",
        "(0.187066, 1.424390, 0.020111)",
        "(0.187472, 1.428798, 0.019159)",
        "(0.187821, 1.433190, 0.018692)",
        "(0.188177, 1.437593, 0.018634)",
        "(0.188459, 1.439734, 0.018701)",
        "(0.188856, 1.443861, 0.018854)",
        "(0.189181, 1.447772, 0.019182)",
        "(0.189473, 1.451583, 0.019664)",
        "(0.189611, 1.453475, 0.020028)",
        "(0.189907, 1.457279, 0.020960)",
        "(0.190037, 1.460958, 0.021995)",
        "(0.190030, 1.464428, 0.023172)",
        "(0.190054, 1.467719, 0.024657)",
        "(0.190188, 1.470757, 0.026296)",
        "(0.190169, 1.472123, 0.027158)",
        "(0.190009, 1.474522, 0.028966)",
        "(0.189782, 1.476549, 0.030966)",
        "(0.189537, 1.478371, 0.033323)",
        "(0.189115, 1.479857, 0.035802)",
        "(0.188840, 1.480493, 0.037067)",
        "(0.188327, 1.481573, 0.039706)",
        "(0.187877, 1.482451, 0.042461)",
        "(0.187338, 1.483298, 0.045467)",
        "(0.186698, 1.484067, 0.048815)",
        "(0.186383, 1.484322, 0.050593)",
        "(0.185700, 1.484802, 0.054235)",
        "(0.185042, 1.485030, 0.057981)",
        "(0.184499, 1.484869, 0.061856)",
        "(0.183858, 1.484438, 0.065889)",
        "(0.183464, 1.484070, 0.067936)",
        "(0.182574, 1.483207, 0.071939)",
        "(0.181560, 1.482209, 0.075849)",
        "(0.180630, 1.481066, 0.079669)",
        "(0.179821, 1.479777, 0.083321)",
        "(0.179460, 1.479114, 0.085104)",
        "(0.178710, 1.477796, 0.088471)",
        "(0.177860, 1.476348, 0.091593)",
        "(0.177016, 1.474886, 0.094550)",
        "(0.176419, 1.473394, 0.097210)",
        "(0.176127, 1.472660, 0.098507)",
        "(0.175469, 1.471320, 0.100929)",
        "(0.174872, 1.470054, 0.103254)",
        "(0.174415, 1.468910, 0.105438)",
        "(0.173982, 1.467898, 0.107535)",
        "(0.173896, 1.467462, 0.108531)",
        "(0.173800, 1.466652, 0.110561)",
        "(0.173662, 1.466008, 0.112623)",
        "(0.173566, 1.465524, 0.114717)",
        "(0.173481, 1.465251, 0.116921)",
        "(0.173516, 1.465180, 0.118043)",
        "(0.173638, 1.464983, 0.120320)",
        "(0.173631, 1.464819, 0.122677)",
        "(0.173526, 1.464616, 0.125187)",
        "(0.173385, 1.464349, 0.127838)",
        "(0.173318, 1.464107, 0.129166)",
        "(0.173064, 1.463549, 0.131817)",
        "(0.172779, 1.463012, 0.134648)",
        "(0.172599, 1.462290, 0.137455)",
        "(0.172509, 1.461112, 0.140094)",
        "(0.172355, 1.460352, 0.141381)",
        "(0.171855, 1.458604, 0.143942)",
        "(0.171276, 1.456650, 0.146583)",
        "(0.170604, 1.454492, 0.149118)",
        "(0.169953, 1.452121, 0.151399)",
        "(0.169694, 1.450838, 0.152367)",
        "(0.169130, 1.448199, 0.154150)",
        "(0.168539, 1.445501, 0.155555)",
        "(0.167921, 1.442831, 0.156780)",
        "(0.167370, 1.440178, 0.157700)",
        "(0.167181, 1.438882, 0.157950)",
        "(0.166813, 1.436308, 0.158298)",
        "(0.166657, 1.433943, 0.158392)",
        "(0.166693, 1.431702, 0.158321)",
        "(0.166734, 1.430615, 0.158222)",
        "(0.166786, 1.428569, 0.157942)",
        "(0.166907, 1.426644, 0.157569)",
        "(0.167134, 1.424744, 0.157117)",
        "(0.167455, 1.422818, 0.156418)",
        "(0.167789, 1.420820, 0.155166)",
        "(0.167828, 1.419646, 0.154206)",
        "(0.167657, 1.417384, 0.151990)",
        "(0.167479, 1.415154, 0.149172)",
        "(0.167131, 1.412804, 0.145517)",
        "(0.166631, 1.410244, 0.140988)",
        "(0.166354, 1.409055, 0.138475)",
        "(0.166017, 1.406959, 0.133058)",
        "(0.165671, 1.405295, 0.127125)",
        "(0.165419, 1.404060, 0.120738)",
        "(0.165368, 1.403451, 0.114248)",
        "(0.165449, 1.403430, 0.111004)",
        "(0.165696, 1.403535, 0.104511)",
        "(0.166032, 1.403998, 0.098060)",
        "(0.166464, 1.404683, 0.091869)",
        "(0.167034, 1.405497, 0.085856)",
        "(0.167296, 1.405932, 0.082987)",
        "(0.167860, 1.406906, 0.077539)",
        "(0.168374, 1.407904, 0.072490)",
        "(0.168793, 1.408838, 0.067616)",
        "(0.169143, 1.409800, 0.062961)",
        "(0.169320, 1.410348, 0.060777)",
        "(0.169752, 1.411798, 0.056710)",
        "(0.170447, 1.413726, 0.052880)",
        "(0.170951, 1.416150, 0.049185)",
        "(0.171608, 1.419533, 0.045947)",
        "(0.172055, 1.421471, 0.044471)",
        "(0.173027, 1.425870, 0.041789)",
        "(0.173999, 1.430843, 0.039617)",
        "(0.174866, 1.436241, 0.037959)",
        "(0.175583, 1.441746, 0.036789)",
        "(0.175898, 1.444540, 0.036368)",
        "(0.176499, 1.449996, 0.035814)",
        "(0.176960, 1.455418, 0.036014)",
        "(0.177183, 1.460269, 0.036460)",
        "(0.177570, 1.464595, 0.037188)",
        "(0.177685, 1.466633, 0.037676)",
        "(0.177848, 1.470397, 0.038857)",
        "(0.177892, 1.473637, 0.040149)",
        "(0.177892, 1.476511, 0.041706)",
        "(0.178002, 1.478989, 0.043513)",
        "(0.178012, 1.480039, 0.044435)",
        "(0.177952, 1.481887, 0.046325)",
        "(0.177932, 1.483368, 0.048274)",
        "(0.177719, 1.484453, 0.050268)",
        "(0.177352, 1.485198, 0.052358)",
        "(0.177188, 1.485454, 0.053427)",
        "(0.176769, 1.485800, 0.055576)",
        "(0.176353, 1.486013, 0.057795)",
        "(0.176035, 1.486124, 0.060154)",
        "(0.175757, 1.486111, 0.062565)",
        "(0.175596, 1.486017, 0.063798)",
        "(0.175306, 1.485811, 0.066402)",
        "(0.174993, 1.485549, 0.069172)",
        "(0.174665, 1.485090, 0.072022)",
        "(0.174307, 1.484528, 0.074975)",
        "(0.174083, 1.484238, 0.076497)",
        "(0.173635, 1.483713, 0.079622)",
        "(0.173182, 1.483209, 0.082828)",
        "(0.172804, 1.482678, 0.086012)",
        "(0.172322, 1.482223, 0.089133)",
        "(0.172068, 1.482003, 0.090647)",
        "(0.171574, 1.481681, 0.093719)",
        "(0.171263, 1.481441, 0.096710)",
        "(0.171129, 1.481187, 0.099427)",
        "(0.170934, 1.480928, 0.101978)",
        "(0.170786, 1.480790, 0.103178)",
        "(0.170443, 1.480514, 0.105514)",
        "(0.170189, 1.480254, 0.107850)",
        "(0.170026, 1.479925, 0.110180)",
        "(0.169910, 1.479455, 0.112378)",
        "(0.169795, 1.479154, 0.113426)",
        "(0.169438, 1.478508, 0.115503)",
        "(0.169092, 1.477834, 0.117587)",
        "(0.168890, 1.477113, 0.119704)",
        "(0.168628, 1.476119, 0.121787)",
        "(0.168507, 1.475445, 0.122802)",
        "(0.168156, 1.473893, 0.124807)",
        "(0.167518, 1.472200, 0.126870)",
        "(0.166870, 1.470334, 0.128937)",
        "(0.166325, 1.468166, 0.130850)",
        "(0.166130, 1.466845, 0.131678)",
        "(0.165782, 1.463857, 0.132997)",
        "(0.165153, 1.460565, 0.133562)",
        "(0.164155, 1.456881, 0.133177)",
        "(0.163187, 1.452816, 0.131677)",
        "(0.162786, 1.450669, 0.130460)",
        "(0.162103, 1.446349, 0.127504)",
        "(0.161458, 1.442096, 0.123845)",
        "(0.160956, 1.437991, 0.119584)",
        "(0.160505, 1.434085, 0.114867)",
        "(0.160329, 1.432245, 0.112348)",
        "(0.159953, 1.428933, 0.107323)",
        "(0.159720, 1.426076, 0.102253)",
        "(0.159600, 1.423613, 0.097182)",
        "(0.159639, 1.421634, 0.092036)",
        "(0.159672, 1.420798, 0.089510)",
        "(0.159868, 1.419488, 0.084577)",
        "(0.160359, 1.418550, 0.079881)",
        "(0.160946, 1.418052, 0.075586)",
        "(0.161647, 1.417996, 0.071805)",
        "(0.162085, 1.418107, 0.070107)",
        "(0.162961, 1.418472, 0.066951)",
        "(0.163850, 1.419003, 0.064226)",
        "(0.164658, 1.419774, 0.062057)",
        "(0.165260, 1.420617, 0.060087)",
        "(0.165512, 1.421039, 0.059174)",
        "(0.166017, 1.421849, 0.057650)",
        "(0.166605, 1.422620, 0.056708)",
        "(0.167047, 1.423101, 0.056358)",
        "(0.167254, 1.423337, 0.056973)",
        "(0.167333, 1.423469, 0.057916)",
        "(0.167492, 1.423692, 0.060710)",
        "(0.167425, 1.423719, 0.064632)",
        "(0.167049, 1.423488, 0.069496)",
        "(0.166510, 1.422930, 0.075102)",
        "(0.166216, 1.422487, 0.078078)",
        "(0.165507, 1.421315, 0.083682)",
        "(0.164707, 1.419559, 0.088558)",
        "(0.164036, 1.417229, 0.092250)",
        "(0.163476, 1.414442, 0.094548)",
        "(0.163197, 1.413048, 0.095163)",
        "(0.162901, 1.410352, 0.095418)",
        "(0.163083, 1.407740, 0.093905)",
        "(0.163522, 1.405406, 0.090791)",
        "(0.164326, 1.403818, 0.086617)",
        "(0.164944, 1.403478, 0.084235)",
        "(0.166300, 1.403906, 0.079167)",
        "(0.168308, 1.405231, 0.073482)",
        "(0.170205, 1.407214, 0.067739)",
        "(0.171080, 1.408487, 0.064941)",
        "(0.172942, 1.412029, 0.059554)",
        "(0.174883, 1.416684, 0.054573)",
        "(0.176898, 1.421741, 0.049925)",
        "(0.178569, 1.427311, 0.045701)",
        "(0.180260, 1.433699, 0.042242)",
        "(0.181196, 1.437180, 0.040840)",
        "(0.182984, 1.444203, 0.038371)",
        "(0.184534, 1.451172, 0.036311)",
        "(0.186061, 1.457976, 0.034838)",
        "(0.187495, 1.464640, 0.034073)",
        "(0.188161, 1.467760, 0.033918)",
        "(0.189295, 1.473600, 0.033907)",
        "(0.190228, 1.478921, 0.034540)",
        "(0.190916, 1.483640, 0.035872)",
        "(0.191374, 1.487695, 0.037839)",
        "(0.191506, 1.489409, 0.039085)",
        "(0.191451, 1.492453, 0.041941)",
        "(0.190971, 1.494664, 0.045247)",
        "(0.190122, 1.496410, 0.049276)",
        "(0.188886, 1.497326, 0.053848)",
        "(0.188199, 1.497447, 0.056385)",
        "(0.186837, 1.497281, 0.061855)",
        "(0.185272, 1.496441, 0.067792)",
        "(0.183394, 1.494974, 0.073991)",
        "(0.181413, 1.492909, 0.080471)",
        "(0.180457, 1.491731, 0.083754)",
        "(0.178647, 1.489194, 0.090243)",
        "(0.176851, 1.486389, 0.096558)",
        "(0.174997, 1.483304, 0.102618)",
        "(0.173349, 1.480099, 0.108300)",
        "(0.172665, 1.478543, 0.110925)",
        "(0.171193, 1.475513, 0.115856)",
        "(0.169926, 1.472770, 0.120228)",
        "(0.169155, 1.470358, 0.123929)",
        "(0.168586, 1.468181, 0.126946)",
        "(0.168425, 1.467140, 0.128214)",
        "(0.168261, 1.465227, 0.130549)",
        "(0.168027, 1.463490, 0.132540)",
        "(0.167794, 1.461743, 0.134220)",
        "(0.167707, 1.459897, 0.135758)",
        "(0.167590, 1.458940, 0.136490)",
        "(0.167285, 1.456985, 0.137907)",
        "(0.166932, 1.454978, 0.139322)",
        "(0.166505, 1.453020, 0.140813)",
        "(0.166253, 1.451117, 0.142380)",
        "(0.166208, 1.450151, 0.143176)",
        "(0.166244, 1.448190, 0.144800)",
        "(0.166252, 1.446391, 0.146496)",
        "(0.166117, 1.444611, 0.148222)",
        "(0.165878, 1.442793, 0.149859)",
        "(0.165793, 1.441800, 0.150573)",
        "(0.165730, 1.439715, 0.151726)",
        "(0.165586, 1.437476, 0.152687)",
        "(0.165419, 1.435161, 0.153443)",
        "(0.165274, 1.432684, 0.153782)",
        "(0.165136, 1.431326, 0.153796)",
        "(0.164753, 1.428468, 0.153691)",
        "(0.164411, 1.425477, 0.153454)",
        "(0.164066, 1.422237, 0.153045)",
        "(0.163814, 1.420546, 0.152770)",
        "(0.163209, 1.417115, 0.152065)",
        "(0.162557, 1.413674, 0.151116)",
        "(0.161937, 1.410269, 0.149836)",
        "(0.161570, 1.406869, 0.148246)",
        "(0.161015, 1.403462, 0.146530)",
        "(0.160609, 1.401775, 0.145585)",
        "(0.159885, 1.398230, 0.143462)",
        "(0.159212, 1.394529, 0.140826)",
        "(0.158680, 1.390820, 0.137499)",
        "(0.158486, 1.389037, 0.135608)",
        "(0.158181, 1.385759, 0.131653)",
        "(0.158254, 1.382816, 0.127515)",
        "(0.158437, 1.380217, 0.123248)",
        "(0.158764, 1.377859, 0.118540)",
        "(0.159244, 1.375666, 0.113513)",
        "(0.159538, 1.374721, 0.110961)",
        "(0.160237, 1.373048, 0.106014)",
        "(0.161047, 1.371596, 0.101234)",
        "(0.161755, 1.370370, 0.096347)",
        "(0.162646, 1.369255, 0.091236)",
        "(0.163157, 1.368842, 0.088735)",
        "(0.164276, 1.368359, 0.083957)",
        "(0.165523, 1.368212, 0.079326)",
        "(0.166582, 1.368336, 0.074582)",
        "(0.166971, 1.368556, 0.072150)",
        "(0.167624, 1.369584, 0.067452)",
        "(0.168600, 1.371680, 0.063034)",
        "(0.169783, 1.374489, 0.058740)",
        "(0.170780, 1.377878, 0.054666)",
        "(0.171831, 1.381992, 0.050927)",
        "(0.172399, 1.384335, 0.049183)",
        "(0.173533, 1.389452, 0.045958)",
        "(0.174759, 1.395380, 0.043386)",
        "(0.175823, 1.401920, 0.041375)",
        "(0.176795, 1.408805, 0.039768)",
        "(0.177190, 1.412374, 0.039147)",
        "(0.177976, 1.419682, 0.038221)",
        "(0.178636, 1.427096, 0.037780)",
        "(0.179160, 1.434425, 0.037801)",
        "(0.179619, 1.441595, 0.038214)",
        "(0.179813, 1.445132, 0.038597)",
        "(0.180070, 1.452051, 0.039646)",
        "(0.180417, 1.458723, 0.041147)",
        "(0.180986, 1.465096, 0.043135)",
        "(0.181287, 1.468089, 0.044293)",
        "(0.181757, 1.473711, 0.046848)",
        "(0.181991, 1.478732, 0.049731)",
        "(0.182101, 1.483063, 0.052822)",
        "(0.182221, 1.486703, 0.056110)",
        "(0.182283, 1.488304, 0.057856)",
        "(0.182190, 1.491090, 0.061534)",
        "(0.181894, 1.493297, 0.065511)",
        "(0.181685, 1.494883, 0.069551)",
        "(0.181536, 1.495747, 0.073474)",
        "(0.181321, 1.495936, 0.077385)",
        "(0.181191, 1.495902, 0.079447)",
        "(0.180868, 1.495794, 0.083724)",
        "(0.180578, 1.495451, 0.088126)",
        "(0.180400, 1.494998, 0.092575)",
        "(0.180213, 1.494522, 0.094682)",
        "(0.179906, 1.493359, 0.098778)",
        "(0.179620, 1.492078, 0.102847)",
        "(0.179118, 1.490668, 0.107016)",
        "(0.178543, 1.489186, 0.111302)",
        "(0.178034, 1.487539, 0.115550)",
        "(0.177776, 1.486587, 0.117606)",
        "(0.177029, 1.484631, 0.121790)",
        "(0.176247, 1.482673, 0.126153)",
        "(0.175703, 1.480617, 0.130465)",
        "(0.175471, 1.479520, 0.132575)",
        "(0.174905, 1.477318, 0.136640)",
        "(0.174495, 1.475091, 0.140628)",
        "(0.174354, 1.472937, 0.144528)",
        "(0.174308, 1.470606, 0.148270)",
        "(0.174248, 1.469406, 0.150072)",
        "(0.174116, 1.467019, 0.153681)",
        "(0.174019, 1.464579, 0.157233)",
        "(0.174045, 1.462027, 0.160464)",
        "(0.173955, 1.459322, 0.163369)",
        "(0.173899, 1.457938, 0.164755)",
        "(0.173877, 1.455236, 0.167434)",
        "(0.173929, 1.452536, 0.169875)",
        "(0.173999, 1.449759, 0.172055)",
        "(0.174058, 1.446752, 0.173890)",
        "(0.174322, 1.443550, 0.175459)",
        "(0.174503, 1.441823, 0.176072)",
        "(0.174766, 1.438086, 0.176968)",
        "(0.174985, 1.434113, 0.177361)",
        "(0.175081, 1.430093, 0.177215)",
        "(0.175132, 1.425871, 0.176289)",
        "(0.175099, 1.423710, 0.175521)",
        "(0.174972, 1.419295, 0.173663)",
        "(0.174870, 1.415017, 0.171448)",
        "(0.174726, 1.410726, 0.168720)",
        "(0.174557, 1.408480, 0.167075)",
        "(0.174134, 1.403893, 0.163486)",
        "(0.173702, 1.399348, 0.159695)",
        "(0.173446, 1.394920, 0.155814)",
        "(0.173337, 1.390694, 0.151780)",
        "(0.173112, 1.386303, 0.147594)",
        "(0.172911, 1.384073, 0.145424)",
        "(0.172543, 1.379708, 0.140982)",
        "(0.172379, 1.375549, 0.136225)",
        "(0.172422, 1.371600, 0.131303)",
        "(0.172759, 1.368037, 0.126390)",
        "(0.173000, 1.366388, 0.123883)",
        "(0.173291, 1.363212, 0.118764)",
        "(0.173442, 1.360169, 0.113604)",
        "(0.173610, 1.357528, 0.108498)",
        "(0.173918, 1.355181, 0.103340)",
        "(0.173996, 1.354115, 0.100697)",
        "(0.174054, 1.352135, 0.095351)",
        "(0.174121, 1.350639, 0.089984)",
        "(0.174536, 1.349714, 0.084392)",
        "(0.175072, 1.349192, 0.078578)",
        "(0.175377, 1.349211, 0.075660)",
        "(0.176116, 1.349873, 0.069999)",
        "(0.177096, 1.351455, 0.064622)",
        "(0.178050, 1.353841, 0.059662)",
        "(0.178482, 1.355409, 0.057394)",
        "(0.179410, 1.359108, 0.053244)",
        "(0.180304, 1.363566, 0.049627)",
        "(0.181197, 1.368667, 0.046668)",
        "(0.181968, 1.374263, 0.044328)",
        "(0.182539, 1.380169, 0.042559)",
        "(0.182847, 1.383182, 0.041862)",
        "(0.183435, 1.389224, 0.040707)",
        "(0.183953, 1.395221, 0.039918)",
        "(0.184259, 1.401119, 0.039456)",
        "(0.184417, 1.406950, 0.039274)",
        "(0.184465, 1.409826, 0.039314)",
        "(0.184505, 1.415497, 0.039592)",
        "(0.184429, 1.421118, 0.040133)",
        "(0.184609, 1.426615, 0.040824)",
        "(0.184627, 1.429295, 0.041238)",
        "(0.184550, 1.434568, 0.042101)",
        "(0.184462, 1.439711, 0.043244)",
        "(0.184350, 1.444747, 0.044791)",
        "(0.184349, 1.449505, 0.046565)",
        "(0.184381, 1.451782, 0.047583)",
        "(0.184421, 1.456099, 0.049878)",
        "(0.184361, 1.460083, 0.052484)",
        "(0.184225, 1.463684, 0.055382)",
        "(0.184138, 1.466950, 0.058510)",
        "(0.184100, 1.468403, 0.060149)",
        "(0.183904, 1.471141, 0.063556)",
        "(0.183567, 1.473445, 0.067164)",
        "(0.183175, 1.475366, 0.070958)",
        "(0.182857, 1.476808, 0.074844)",
        "(0.182507, 1.477673, 0.078768)",
        "(0.182326, 1.477826, 0.080709)",
        "(0.181949, 1.477556, 0.084440)",
        "(0.181181, 1.476897, 0.088191)",
        "(0.180229, 1.476144, 0.092161)",
        "(0.179657, 1.475284, 0.096301)",
        "(0.179443, 1.474848, 0.098397)",
        "(0.179118, 1.473907, 0.102546)",
        "(0.178750, 1.472970, 0.106722)",
        "(0.178328, 1.472127, 0.110907)",
        "(0.177994, 1.471293, 0.115115)",
        "(0.177880, 1.470852, 0.117223)",
        "(0.177806, 1.469868, 0.121379)",
        "(0.177732, 1.468850, 0.125462)",
        "(0.177552, 1.467943, 0.129646)",
        "(0.177499, 1.467033, 0.133780)",
        "(0.177520, 1.466517, 0.135787)",
        "(0.177600, 1.465325, 0.139803)",
        "(0.177828, 1.464124, 0.143954)",
        "(0.178277, 1.462878, 0.148214)",
        "(0.178624, 1.461339, 0.152298)",
        "(0.178712, 1.460365, 0.154212)",
        "(0.178950, 1.458210, 0.157914)",
        "(0.179349, 1.455864, 0.161494)",
        "(0.179762, 1.453207, 0.164767)",
        "(0.180071, 1.450102, 0.167594)",
        "(0.180088, 1.448364, 0.168795)",
        "(0.179883, 1.444616, 0.170744)",
        "(0.179261, 1.440306, 0.171998)",
        "(0.178490, 1.435387, 0.172613)",
        "(0.177556, 1.430038, 0.172937)",
        "(0.177052, 1.427296, 0.172993)",
        "(0.176271, 1.421821, 0.172999)",
        "(0.175714, 1.416218, 0.172687)",
        "(0.175467, 1.410527, 0.171996)",
        "(0.175353, 1.404802, 0.170992)",
        "(0.175299, 1.401950, 0.170380)",
        "(0.175230, 1.396346, 0.168945)",
        "(0.175053, 1.390733, 0.167116)",
        "(0.174750, 1.385003, 0.164847)",
        "(0.174393, 1.379341, 0.162086)",
        "(0.174251, 1.376510, 0.160481)",
        "(0.174065, 1.371024, 0.157033)",
        "(0.174118, 1.366017, 0.153209)",
        "(0.174290, 1.361407, 0.149052)",
        "(0.174369, 1.357322, 0.144778)",
        "(0.174414, 1.355573, 0.142632)",
        "(0.174587, 1.352366, 0.138155)",
        "(0.174840, 1.349495, 0.133242)",
        "(0.175121, 1.346897, 0.127971)",
        "(0.175395, 1.344831, 0.122636)",
        "(0.175608, 1.343962, 0.119880)",
        "(0.176155, 1.342125, 0.114039)",
        "(0.176751, 1.340107, 0.107833)",
        "(0.177163, 1.338347, 0.101830)",
        "(0.177707, 1.337084, 0.096044)",
        "(0.177993, 1.336614, 0.093193)",
        "(0.178389, 1.335919, 0.087532)",
        "(0.178756, 1.335597, 0.082044)",
        "(0.179051, 1.335914, 0.076835)",
        "(0.179213, 1.336438, 0.074304)",
        "(0.179559, 1.337422, 0.069197)",
        "(0.180037, 1.338998, 0.064244)",
        "(0.180565, 1.341143, 0.059585)",
        "(0.180893, 1.343531, 0.055013)",
        "(0.180850, 1.344962, 0.052799)",
        "(0.180722, 1.348230, 0.048851)",
        "(0.180694, 1.352289, 0.045485)",
        "(0.180597, 1.357041, 0.042528)",
        "(0.180470, 1.362185, 0.039973)",
        "(0.180225, 1.368035, 0.037857)",
        "(0.180092, 1.371339, 0.037036)",
        "(0.179976, 1.378119, 0.035684)",
        "(0.179785, 1.385141, 0.034583)",
        "(0.179594, 1.392467, 0.033745)",
        "(0.179485, 1.399927, 0.033162)",
        "(0.179476, 1.403591, 0.033016)",
        "(0.179448, 1.411010, 0.032999)",
        "(0.179333, 1.418354, 0.033296)",
        "(0.179164, 1.425468, 0.033880)",
        "(0.179114, 1.432324, 0.034752)",
        "(0.179112, 1.435567, 0.035329)",
        "(0.179019, 1.441797, 0.036695)",
        "(0.178873, 1.447567, 0.038329)",
        "(0.178623, 1.452803, 0.040255)",
        "(0.178278, 1.457593, 0.042523)",
        "(0.178073, 1.459782, 0.043826)",
        "(0.177584, 1.463857, 0.046644)",
        "(0.177124, 1.467481, 0.049838)",
        "(0.176676, 1.470581, 0.053338)",
        "(0.176142, 1.473063, 0.057071)",
        "(0.175864, 1.474060, 0.059089)",
        "(0.175317, 1.475780, 0.063343)",
        "(0.174660, 1.477070, 0.067918)",
        "(0.173799, 1.477913, 0.072824)",
        "(0.173048, 1.478353, 0.078065)",
        "(0.172757, 1.478390, 0.080767)",
        "(0.172032, 1.478231, 0.086332)",
        "(0.171346, 1.477710, 0.092099)",
        "(0.170786, 1.476953, 0.098135)",
        "(0.170483, 1.475954, 0.104295)",
        "(0.170390, 1.475359, 0.107416)",
        "(0.170170, 1.474191, 0.113609)",
        "(0.169843, 1.473034, 0.119588)",
        "(0.169514, 1.471775, 0.125168)",
        "(0.169325, 1.470412, 0.130373)",
        "(0.169321, 1.469745, 0.132909)",
        "(0.169319, 1.468464, 0.137903)",
        "(0.169181, 1.467107, 0.142662)",
        "(0.169100, 1.465456, 0.147065)",
        "(0.168856, 1.463714, 0.151248)",
        "(0.168647, 1.462817, 0.153317)",
        "(0.168282, 1.460978, 0.157449)",
        "(0.168091, 1.458859, 0.161491)",
        "(0.167976, 1.456463, 0.165374)",
        "(0.167694, 1.453775, 0.169062)",
        "(0.167572, 1.452281, 0.170839)",
        "(0.167223, 1.449161, 0.174181)",
        "(0.166730, 1.445523, 0.177046)",
        "(0.165999, 1.441376, 0.179336)",
        "(0.165099, 1.436912, 0.181243)",
        "(0.164687, 1.434618, 0.182021)",
        "(0.164040, 1.430055, 0.183386)",
        "(0.163465, 1.425325, 0.184371)",
        "(0.162846, 1.420326, 0.184860)",
        "(0.162431, 1.415120, 0.184764)",
        "(0.162257, 1.412425, 0.184493)",
        "(0.161806, 1.406893, 0.183653)",
        "(0.161318, 1.401160, 0.182415)",
        "(0.160954, 1.395261, 0.180898)",
        "(0.161125, 1.389335, 0.178879)",
        "(0.161444, 1.386441, 0.177638)",
        "(0.162445, 1.380827, 0.174829)",
        "(0.163462, 1.375594, 0.171562)",
        "(0.164105, 1.370808, 0.167862)",
        "(0.164376, 1.368441, 0.165864)",
        "(0.164651, 1.363853, 0.161606)",
        "(0.164893, 1.359800, 0.157149)",
        "(0.165090, 1.356378, 0.152442)",
        "(0.165273, 1.353567, 0.147400)",
        "(0.165384, 1.352418, 0.144764)",
        "(0.165499, 1.350499, 0.139316)",
        "(0.165622, 1.349261, 0.133566)",
        "(0.165809, 1.348706, 0.127431)",
        "(0.165817, 1.348920, 0.121182)",
        "(0.165904, 1.350162, 0.115018)",
        "(0.165950, 1.351183, 0.111911)",
        "(0.165970, 1.353529, 0.105504)",
        "(0.165979, 1.356534, 0.099036)",
        "(0.166025, 1.360172, 0.092698)",
        "(0.165789, 1.364327, 0.086653)",
        "(0.165645, 1.366597, 0.083770)",
        "(0.165449, 1.371346, 0.078246)",
        "(0.165245, 1.376290, 0.073012)",
        "(0.165012, 1.381399, 0.068059)",
        "(0.164743, 1.386663, 0.063478)",
        "(0.164647, 1.389325, 0.061364)",
        "(0.164452, 1.394620, 0.057438)",
        "(0.164322, 1.399863, 0.053946)",
        "(0.164366, 1.404976, 0.050819)",
        "(0.164336, 1.409900, 0.048028)",
        "(0.164294, 1.412267, 0.046775)",
        "(0.164175, 1.416925, 0.044483)",
        "(0.163984, 1.421381, 0.042607)",
        "(0.163890, 1.425789, 0.041155)",
        "(0.163902, 1.430158, 0.040030)",
        "(0.163864, 1.432323, 0.039600)",
        "(0.163957, 1.436696, 0.039031)",
        "(0.164136, 1.441201, 0.038956)",
        "(0.164223, 1.445691, 0.039310)",
        "(0.164377, 1.450128, 0.040033)",
        "(0.164460, 1.452375, 0.040537)",
        "(0.164509, 1.456882, 0.041759)",
        "(0.164624, 1.461441, 0.043422)",
        "(0.164882, 1.465894, 0.045419)",
        "(0.164965, 1.470183, 0.047676)",
        "(0.165006, 1.472230, 0.048908)",
        "(0.165077, 1.476146, 0.051629)",
        "(0.165142, 1.479826, 0.054670)",
        "(0.165354, 1.483200, 0.057918)",
        "(0.165481, 1.486242, 0.061419)",
        "(0.165530, 1.487654, 0.063321)",
        "(0.165719, 1.490236, 0.067388)",
        "(0.165969, 1.492505, 0.071799)",
        "(0.166231, 1.494376, 0.076464)",
        "(0.166338, 1.495929, 0.081328)",
        "(0.166411, 1.496537, 0.083842)",
        "(0.166656, 1.497430, 0.088960)",
        "(0.166823, 1.497901, 0.094204)",
        "(0.166962, 1.497897, 0.099509)",
        "(0.167070, 1.497346, 0.104916)",
        "(0.167106, 1.496824, 0.107670)",
        "(0.167288, 1.495354, 0.113204)",
        "(0.167470, 1.493265, 0.118708)",
        "(0.167286, 1.490531, 0.124178)",
        "(0.167140, 1.487198, 0.129578)",
        "(0.167061, 1.485277, 0.132253)",
        "(0.166793, 1.481246, 0.137453)",
        "(0.166435, 1.476970, 0.142403)",
        "(0.166121, 1.472558, 0.147099)",
        "(0.165832, 1.468055, 0.151388)",
        "(0.165678, 1.465718, 0.153317)",
        "(0.165510, 1.460916, 0.156850)",
        "(0.165397, 1.456163, 0.159896)",
        "(0.165230, 1.451340, 0.162327)",
        "(0.165044, 1.446490, 0.163900)",
        "(0.164903, 1.444068, 0.164642)",
        "(0.164714, 1.439273, 0.165457)",
        "(0.164644, 1.434502, 0.165948)",
        "(0.164681, 1.429823, 0.165872)",
        "(0.164689, 1.427510, 0.165735)",
        "(0.164771, 1.422934, 0.165035)",
        "(0.165044, 1.418439, 0.163785)",
        "(0.165043, 1.413934, 0.162051)",
        "(0.164865, 1.409345, 0.159947)",
        "(0.164407, 1.404751, 0.157541)",
        "(0.164146, 1.402493, 0.156156)",
        "(0.163597, 1.398183, 0.153157)",
        "(0.163053, 1.394223, 0.149848)",
        "(0.162687, 1.390587, 0.146218)",
        "(0.162422, 1.387311, 0.142351)",
        "(0.162329, 1.385859, 0.140299)",
        "(0.162190, 1.383108, 0.136173)",
        "(0.162100, 1.380586, 0.131967)",
        "(0.162073, 1.378278, 0.127643)",
        "(0.162094, 1.376147, 0.123201)",
        "(0.162179, 1.375199, 0.120993)",
        "(0.162352, 1.373537, 0.116628)",
        "(0.162518, 1.372045, 0.112190)",
        "(0.162657, 1.370607, 0.107608)",
        "(0.162612, 1.369363, 0.103070)",
        "(0.162628, 1.368920, 0.100838)",
        "(0.162715, 1.368289, 0.096485)",
        "(0.162933, 1.367816, 0.092026)",
        "(0.163107, 1.367477, 0.087235)",
        "(0.163145, 1.367364, 0.082319)",
        "(0.163248, 1.367546, 0.079853)",
        "(0.163533, 1.368225, 0.074931)",
        "(0.163758, 1.369266, 0.069987)",
        "(0.163797, 1.370713, 0.065117)",
        "(0.163750, 1.372731, 0.060468)",
        "(0.163730, 1.374007, 0.058222)",
        "(0.163714, 1.376872, 0.053908)",
        "(0.163730, 1.380209, 0.049895)",
        "(0.163662, 1.384144, 0.046284)",
        "(0.163527, 1.388602, 0.043030)",
        "(0.163496, 1.391073, 0.041605)",
        "(0.163599, 1.396391, 0.039128)",
        "(0.163980, 1.402140, 0.037072)",
        "(0.164218, 1.408013, 0.035355)",
        "(0.164295, 1.411059, 0.034680)",
        "(0.164622, 1.417333, 0.033664)",
        "(0.164972, 1.423700, 0.033055)",
        "(0.165383, 1.430132, 0.032863)",
        "(0.165811, 1.436611, 0.033085)",
        "(0.165979, 1.439864, 0.033336)",
        "(0.166258, 1.446317, 0.033972)",
        "(0.166674, 1.452772, 0.034906)",
        "(0.167333, 1.459300, 0.036266)",
        "(0.168092, 1.465708, 0.037939)",
        "(0.168847, 1.471874, 0.039813)",
        "(0.169216, 1.474836, 0.040864)",
        "(0.170191, 1.480523, 0.043104)",
        "(0.171358, 1.485823, 0.045582)",
        "(0.172440, 1.490751, 0.048443)",
        "(0.173602, 1.495286, 0.051643)",
        "(0.174149, 1.497327, 0.053400)",
        "(0.175098, 1.501032, 0.057151)",
        "(0.176016, 1.504169, 0.061329)",
        "(0.176908, 1.506692, 0.065950)",
        "(0.177573, 1.508481, 0.070936)",
        "(0.177768, 1.509024, 0.073617)",
        "(0.177941, 1.509609, 0.079174)",
        "(0.178055, 1.509475, 0.085097)",
        "(0.178057, 1.508829, 0.091135)",
        "(0.177917, 1.507814, 0.097291)",
        "(0.177844, 1.507169, 0.100425)",
        "(0.177864, 1.505708, 0.106612)",
        "(0.178027, 1.503913, 0.112591)",
        "(0.178208, 1.501958, 0.118380)",
        "(0.178286, 1.500911, 0.121176)",
        "(0.178354, 1.498879, 0.126749)",
        "(0.178498, 1.496679, 0.132027)",
        "(0.178748, 1.494260, 0.137003)",
        "(0.178800, 1.491414, 0.141366)",
        "(0.178829, 1.489907, 0.143464)",
        "(0.178915, 1.486657, 0.147453)",
        "(0.178979, 1.483287, 0.151288)",
        "(0.178749, 1.479873, 0.154774)",
        "(0.178033, 1.476082, 0.157625)",
        "(0.176755, 1.471771, 0.159869)",
        "(0.176168, 1.469367, 0.160734)",
        "(0.175278, 1.464358, 0.162207)",
        "(0.174377, 1.458957, 0.163184)",
        "(0.173156, 1.453269, 0.163601)",
        "(0.171862, 1.447287, 0.163430)",
        "(0.171250, 1.444168, 0.163077)",
        "(0.170078, 1.437663, 0.162060)",
        "(0.169056, 1.430908, 0.160636)",
        "(0.167933, 1.423941, 0.159000)",
        "(0.166562, 1.416851, 0.157022)",
        "(0.165777, 1.413338, 0.155874)",
        "(0.164111, 1.406374, 0.153339)",
        "(0.162533, 1.399607, 0.150374)",
        "(0.161170, 1.393238, 0.147079)",
        "(0.160223, 1.387438, 0.143493)",
        "(0.159895, 1.384773, 0.141519)",
        "(0.159141, 1.379687, 0.137318)",
        "(0.158588, 1.375026, 0.132801)",
        "(0.158186, 1.371025, 0.128190)",
        "(0.157913, 1.367632, 0.123451)",
        "(0.157836, 1.366158, 0.120945)",
        "(0.157814, 1.363226, 0.115676)",
        "(0.157845, 1.360569, 0.110364)",
        "(0.157921, 1.358233, 0.105020)",
        "(0.157910, 1.357125, 0.102308)",
        "(0.157931, 1.355017, 0.096828)",
        "(0.158184, 1.353228, 0.091403)",
        "(0.158478, 1.351804, 0.086106)",
        "(0.158729, 1.350651, 0.080791)",
        "(0.158856, 1.350167, 0.078139)",
        "(0.159075, 1.349440, 0.072946)",
        "(0.159291, 1.349202, 0.067998)",
        "(0.159517, 1.349402, 0.063256)",
        "(0.159579, 1.350015, 0.058698)",
        "(0.159600, 1.350509, 0.056526)",
        "(0.159695, 1.351704, 0.052280)",
        "(0.159854, 1.353272, 0.048215)",
        "(0.159867, 1.355337, 0.044500)",
        "(0.159827, 1.358113, 0.041259)",
        "(0.159919, 1.361419, 0.038287)",
        "(0.160024, 1.363289, 0.036920)",
        "(0.160302, 1.367355, 0.034340)",
        "(0.160615, 1.371920, 0.032117)",
        "(0.160812, 1.376921, 0.030215)",
        "(0.160907, 1.381997, 0.028421)",
        "(0.160961, 1.384637, 0.027574)",
        "(0.161261, 1.390188, 0.026078)",
        "(0.161607, 1.396125, 0.025013)",
        "(0.161817, 1.402156, 0.024155)",
        "(0.161937, 1.408156, 0.023459)",
        "(0.161956, 1.411170, 0.023239)",
        "(0.161887, 1.417275, 0.023017)",
        "(0.161717, 1.423579, 0.023143)",
        "(0.161452, 1.429817, 0.023472)",
        "(0.161229, 1.432900, 0.023687)",
        "(0.160785, 1.439099, 0.024135)",
        "(0.160480, 1.445432, 0.024844)",
        "(0.160364, 1.451767, 0.025808)",
        "(0.160348, 1.457936, 0.026917)",
        "(0.160489, 1.463803, 0.028131)",
        "(0.160553, 1.466627, 0.028819)",
        "(0.160710, 1.472081, 0.030434)",
        "(0.160807, 1.477187, 0.032339)",
        "(0.160945, 1.481962, 0.034518)",
        "(0.161225, 1.486383, 0.037007)",
        "(0.161420, 1.488464, 0.038316)",
        "(0.161813, 1.492235, 0.041166)",
        "(0.162174, 1.495656, 0.044252)",
        "(0.162647, 1.498502, 0.047536)",
        "(0.162985, 1.501000, 0.050788)",
        "(0.163180, 1.502061, 0.052468)",
        "(0.163570, 1.503981, 0.055972)",
        "(0.163970, 1.505457, 0.059676)",
        "(0.164301, 1.506407, 0.063506)",
        "(0.164447, 1.506658, 0.065458)",
        "(0.164832, 1.506790, 0.069451)",
        "(0.165232, 1.506453, 0.073664)",
        "(0.165707, 1.505647, 0.077936)",
        "(0.166153, 1.504234, 0.081980)",
        "(0.166356, 1.503334, 0.083950)",
        "(0.166879, 1.501545, 0.088059)",
        "(0.167603, 1.499672, 0.092367)",
        "(0.168191, 1.497731, 0.096758)",
        "(0.168419, 1.495680, 0.101153)",
        "(0.168511, 1.494584, 0.103304)",
        "(0.168654, 1.492415, 0.107605)",
        "(0.168903, 1.490200, 0.111833)",
        "(0.169081, 1.487794, 0.115876)",
        "(0.169229, 1.485163, 0.119710)",
        "(0.169446, 1.483786, 0.121607)",
        "(0.170054, 1.481023, 0.125425)",
        "(0.170641, 1.478128, 0.129209)",
        "(0.170957, 1.475057, 0.133017)",
        "(0.171443, 1.471888, 0.136653)",
        "(0.171769, 1.470265, 0.138265)",
        "(0.172389, 1.466808, 0.141067)",
        "(0.173083, 1.462945, 0.143231)",
        "(0.173729, 1.458725, 0.144769)",
        "(0.173963, 1.454255, 0.145722)",
        "(0.173953, 1.451897, 0.146005)",
        "(0.173883, 1.446986, 0.146296)",
        "(0.173688, 1.441672, 0.145934)",
        "(0.173304, 1.436159, 0.144990)",
        "(0.172728, 1.430525, 0.143516)",
        "(0.172366, 1.427610, 0.142528)",
        "(0.171666, 1.421586, 0.140133)",
        "(0.171196, 1.415397, 0.137155)",
        "(0.170954, 1.409048, 0.133856)",
        "(0.170671, 1.402810, 0.130646)",
        "(0.170448, 1.399786, 0.129032)",
        "(0.169896, 1.393889, 0.125515)",
        "(0.169186, 1.388250, 0.121444)",
        "(0.168994, 1.383171, 0.116837)",
        "(0.169234, 1.378814, 0.111835)",
        "(0.169389, 1.376870, 0.109097)",
        "(0.169779, 1.373476, 0.103360)",
        "(0.170175, 1.371057, 0.097388)",
        "(0.170730, 1.369360, 0.091264)",
        "(0.171417, 1.368386, 0.085185)",
        "(0.171758, 1.368248, 0.082170)",
        "(0.172399, 1.368292, 0.076230)",
        "(0.173141, 1.368797, 0.070464)",
        "(0.174053, 1.369591, 0.064841)",
        "(0.174815, 1.370749, 0.059626)",
        "(0.175146, 1.371453, 0.057265)",
        "(0.175937, 1.373053, 0.052938)",
        "(0.176770, 1.374801, 0.049064)",
        "(0.177306, 1.376624, 0.045471)",
        "(0.177676, 1.378554, 0.042387)",
        "(0.177835, 1.379564, 0.041073)",
        "(0.178092, 1.381644, 0.038610)",
        "(0.178178, 1.383739, 0.036395)",
        "(0.178368, 1.385991, 0.034534)",
        "(0.178457, 1.388263, 0.032871)",
        "(0.178370, 1.389388, 0.032017)",
        "(0.178130, 1.391605, 0.030286)",
        "(0.177910, 1.393960, 0.028746)",
        "(0.177925, 1.396697, 0.027462)",
        "(0.177857, 1.399834, 0.026288)",
        "(0.177805, 1.401481, 0.025713)",
        "(0.177661, 1.405020, 0.024698)",
        "(0.177495, 1.408751, 0.023843)",
        "(0.177363, 1.412811, 0.023229)",
        "(0.177264, 1.417060, 0.022678)",
        "(0.177215, 1.419195, 0.022448)",
        "(0.177095, 1.423626, 0.022183)",
        "(0.176833, 1.428245, 0.022234)",
        "(0.176411, 1.432893, 0.022498)",
        "(0.176092, 1.437687, 0.023091)",
        "(0.176016, 1.440135, 0.023487)",
        "(0.175876, 1.445051, 0.024215)",
        "(0.175666, 1.450082, 0.025011)",
        "(0.175616, 1.455250, 0.026050)",
        "(0.175795, 1.460431, 0.027371)",
        "(0.175913, 1.463036, 0.028144)",
        "(0.176067, 1.468108, 0.029845)",
        "(0.176245, 1.472981, 0.031907)",
        "(0.176566, 1.477598, 0.034359)",
        "(0.176821, 1.481896, 0.037163)",
        "(0.176969, 1.483941, 0.038752)",
        "(0.177298, 1.487752, 0.042190)",
        "(0.177573, 1.491204, 0.046074)",
        "(0.178068, 1.494157, 0.050375)",
        "(0.178863, 1.496541, 0.055010)",
        "(0.179833, 1.498266, 0.060088)",
        "(0.180306, 1.498887, 0.062792)",
        "(0.181070, 1.499815, 0.068325)",
        "(0.181499, 1.500266, 0.074027)",
        "(0.181974, 1.500268, 0.079836)",
        "(0.182428, 1.499724, 0.085536)",
        "(0.182556, 1.499256, 0.088326)",
        "(0.182673, 1.497882, 0.093762)",
        "(0.182623, 1.496004, 0.099184)",
        "(0.182246, 1.493856, 0.104421)",
        "(0.181884, 1.492658, 0.106933)",
        "(0.181087, 1.489875, 0.111587)",
        "(0.180074, 1.486549, 0.115771)",
        "(0.179135, 1.482640, 0.119573)",
        "(0.178195, 1.478711, 0.123065)",
        "(0.177666, 1.476548, 0.124875)",
        "(0.176579, 1.471965, 0.128484)",
        "(0.175545, 1.467278, 0.131681)",
        "(0.174409, 1.462723, 0.134515)",
        "(0.173271, 1.458332, 0.136951)",
        "(0.172555, 1.454104, 0.138798)",
        "(0.172333, 1.452107, 0.139472)",
        "(0.171819, 1.448189, 0.140698)",
        "(0.171417, 1.444688, 0.141847)",
        "(0.171022, 1.441741, 0.143044)",
        "(0.170736, 1.440454, 0.143660)",
        "(0.170303, 1.438076, 0.144926)",
        "(0.170096, 1.435967, 0.146223)",
        "(0.170055, 1.433975, 0.147470)",
        "(0.169739, 1.432169, 0.148918)",
        "(0.169571, 1.431334, 0.149753)",
        "(0.169473, 1.429638, 0.151512)",
        "(0.169548, 1.427689, 0.153306)",
        "(0.169636, 1.425253, 0.154824)",
        "(0.169239, 1.422312, 0.156384)",
        "(0.168837, 1.420823, 0.157381)",
        "(0.168226, 1.417930, 0.159722)",
        "(0.167708, 1.414847, 0.162210)",
        "(0.167181, 1.411358, 0.164246)",
        "(0.166542, 1.407552, 0.165539)",
        "(0.166236, 1.405485, 0.165807)",
        "(0.165643, 1.401171, 0.165836)",
        "(0.165170, 1.396769, 0.165173)",
        "(0.164710, 1.392277, 0.163858)",
        "(0.164111, 1.387670, 0.161809)",
        "(0.163810, 1.385377, 0.160556)",
        "(0.163262, 1.380950, 0.157863)",
        "(0.162871, 1.376685, 0.154703)",
        "(0.162550, 1.372497, 0.150897)",
        "(0.162317, 1.368408, 0.146354)",
        "(0.162247, 1.366437, 0.143824)",
        "(0.162179, 1.362665, 0.138421)",
        "(0.162197, 1.359225, 0.132600)",
        "(0.162338, 1.355958, 0.126269)",
        "(0.162469, 1.352579, 0.119528)",
        "(0.162461, 1.350936, 0.115997)",
        "(0.162440, 1.347867, 0.108799)",
        "(0.162440, 1.345356, 0.101370)",
        "(0.162528, 1.343626, 0.093696)",
        "(0.162659, 1.343248, 0.085879)",
        "(0.162726, 1.343496, 0.081980)",
        "(0.162774, 1.345377, 0.074310)",
        "(0.163062, 1.349056, 0.066948)",
        "(0.163689, 1.354153, 0.059830)",
        "(0.164436, 1.360145, 0.053037)",
        "(0.164771, 1.363468, 0.049931)",
        "(0.165379, 1.370341, 0.044301)",
        "(0.166092, 1.377362, 0.039430)",
        "(0.166749, 1.384207, 0.035382)",
        "(0.167266, 1.391090, 0.032295)",
        "(0.167555, 1.394477, 0.031119)",
        "(0.167971, 1.401085, 0.029194)",
        "(0.168209, 1.407334, 0.027851)",
        "(0.168461, 1.413390, 0.027128)",
        "(0.168797, 1.419407, 0.026795)",
        "(0.168881, 1.425075, 0.026756)",
        "(0.168859, 1.427786, 0.026822)",
        "(0.169007, 1.432959, 0.026944)",
        "(0.169173, 1.437971, 0.027154)",
        "(0.169234, 1.442806, 0.027478)",
        "(0.169255, 1.445184, 0.027725)",
        "(0.169150, 1.449931, 0.028222)",
        "(0.169049, 1.454567, 0.028859)",
        "(0.169131, 1.459098, 0.029618)",
        "(0.169185, 1.463567, 0.030486)",
        "(0.169077, 1.467935, 0.031486)",
        "(0.168995, 1.470110, 0.032078)",
        "(0.168915, 1.474366, 0.033421)",
        "(0.169076, 1.478430, 0.034998)",
        "(0.169310, 1.482295, 0.036934)",
        "(0.169459, 1.485947, 0.039270)",
        "(0.169543, 1.487649, 0.040525)",
        "(0.169678, 1.490656, 0.043273)",
        "(0.169763, 1.493100, 0.046314)",
        "(0.169687, 1.495143, 0.049892)",
        "(0.169534, 1.496063, 0.051989)",
        "(0.169159, 1.497729, 0.056640)",
        "(0.168897, 1.498931, 0.061759)",
        "(0.168584, 1.499584, 0.067076)",
        "(0.168188, 1.499613, 0.072557)",
        "(0.168013, 1.499454, 0.075444)",
        "(0.167706, 1.499083, 0.081404)",
        "(0.167322, 1.498376, 0.087475)",
        "(0.166754, 1.497298, 0.093457)",
        "(0.166144, 1.496041, 0.099440)",
        "(0.165943, 1.495385, 0.102424)",
        "(0.165707, 1.493920, 0.108352)",
        "(0.165578, 1.492203, 0.114067)",
        "(0.165464, 1.490301, 0.119574)",
        "(0.165284, 1.488342, 0.124739)",
        "(0.165124, 1.487362, 0.127120)",
        "(0.164653, 1.485352, 0.131661)",
        "(0.164119, 1.483371, 0.135876)",
        "(0.163528, 1.481459, 0.139687)",
        "(0.162995, 1.479434, 0.143119)",
        "(0.162755, 1.478442, 0.144737)",
        "(0.162549, 1.476498, 0.147883)",
        "(0.162555, 1.474643, 0.150819)",
        "(0.162630, 1.472609, 0.153409)",
        "(0.162892, 1.470247, 0.155706)",
        "(0.163006, 1.468942, 0.156753)",
        "(0.163243, 1.466123, 0.158811)",
        "(0.163518, 1.462963, 0.160742)",
        "(0.163668, 1.459327, 0.162416)",
        "(0.163673, 1.455129, 0.163793)",
        "(0.163640, 1.452765, 0.164332)",
        "(0.163314, 1.447680, 0.165169)",
        "(0.162717, 1.442163, 0.165717)",
        "(0.162048, 1.436206, 0.166013)",
        "(0.161571, 1.430010, 0.166031)",
        "(0.161245, 1.426840, 0.165964)",
        "(0.160671, 1.420362, 0.165487)",
        "(0.160201, 1.413857, 0.164792)",
        "(0.159871, 1.407473, 0.163779)",
        "(0.159764, 1.401260, 0.162480)",
        "(0.159742, 1.398231, 0.161764)",
        "(0.159687, 1.392577, 0.160249)",
        "(0.159895, 1.387376, 0.158704)",
        "(0.160338, 1.382754, 0.157112)",
        "(0.160891, 1.378466, 0.155245)",
        "(0.161204, 1.376450, 0.154157)",
        "(0.161770, 1.372660, 0.151720)",
        "(0.162338, 1.369132, 0.148900)",
        "(0.162874, 1.365905, 0.145724)",
        "(0.163376, 1.362962, 0.142013)",
        "(0.163657, 1.361618, 0.139859)",
        "(0.164106, 1.359288, 0.135153)",
        "(0.164591, 1.357802, 0.129691)",
        "(0.165101, 1.357198, 0.123344)",
        "(0.165845, 1.357255, 0.116058)",
        "(0.166322, 1.357598, 0.112052)",
        "(0.167247, 1.358837, 0.103808)",
        "(0.168200, 1.360780, 0.095337)",
        "(0.169128, 1.363494, 0.086916)",
        "(0.170000, 1.366956, 0.078679)",
        "(0.170404, 1.369015, 0.074703)",
        "(0.171311, 1.373669, 0.067207)",
        "(0.172502, 1.379177, 0.060530)",
        "(0.173918, 1.385207, 0.054515)",
        "(0.175333, 1.391474, 0.049072)",
        "(0.176810, 1.398059, 0.044484)",
        "(0.177666, 1.401556, 0.042646)",
        "(0.179280, 1.408505, 0.039485)",
        "(0.180525, 1.415175, 0.036801)",
        "(0.181869, 1.421526, 0.034667)",
        "(0.182535, 1.424673, 0.033869)",
        "(0.183328, 1.430860, 0.032744)",
        "(0.184031, 1.436842, 0.032233)",
        "(0.184456, 1.442533, 0.032121)",
        "(0.184910, 1.447829, 0.032257)",
        "(0.185041, 1.450485, 0.032399)",
        "(0.185467, 1.455683, 0.032697)",
        "(0.186096, 1.460768, 0.033133)",
        "(0.186644, 1.465727, 0.033610)",
        "(0.187369, 1.470612, 0.034276)",
        "(0.187726, 1.473007, 0.034726)",
        "(0.188353, 1.477506, 0.035728)",
        "(0.188813, 1.481511, 0.036839)",
        "(0.189042, 1.485138, 0.038095)",
        "(0.189160, 1.488293, 0.039600)",
        "(0.189169, 1.489703, 0.040519)",
        "(0.189101, 1.492132, 0.042522)",
        "(0.188682, 1.494074, 0.044685)",
        "(0.188088, 1.495469, 0.047076)",
        "(0.187548, 1.496435, 0.049755)",
        "(0.187298, 1.496696, 0.051208)",
        "(0.186859, 1.496988, 0.054304)",
        "(0.186310, 1.497050, 0.057792)",
        "(0.185725, 1.497069, 0.061733)",
        "(0.185257, 1.497073, 0.066028)",
        "(0.185045, 1.497014, 0.068316)",
        "(0.184669, 1.496945, 0.073172)",
        "(0.184287, 1.497187, 0.078439)",
        "(0.183823, 1.497480, 0.083801)",
        "(0.183330, 1.497836, 0.089144)",
        "(0.183199, 1.498019, 0.091820)",
        "(0.182999, 1.498339, 0.097144)",
        "(0.182750, 1.498296, 0.102242)",
        "(0.182268, 1.498049, 0.107312)",
        "(0.181719, 1.497581, 0.112379)",
        "(0.181444, 1.497234, 0.114936)",
        "(0.180975, 1.496297, 0.119986)",
        "(0.180477, 1.495055, 0.124972)",
        "(0.179894, 1.493753, 0.130042)",
        "(0.179403, 1.492305, 0.135090)",
        "(0.179198, 1.491487, 0.137543)",
        "(0.178888, 1.489747, 0.142177)",
        "(0.178779, 1.487899, 0.146379)",
        "(0.178600, 1.485962, 0.150269)",
        "(0.178253, 1.483927, 0.153881)",
        "(0.178073, 1.482837, 0.155443)",
        "(0.177741, 1.480608, 0.158536)",
        "(0.177472, 1.478367, 0.161442)",
        "(0.177245, 1.476115, 0.164217)",
        "(0.177085, 1.473615, 0.166751)",
        "(0.176982, 1.472248, 0.167933)",
        "(0.176861, 1.469500, 0.170125)",
        "(0.176712, 1.466630, 0.172162)",
        "(0.176709, 1.463648, 0.173984)",
        "(0.176693, 1.460470, 0.175525)",
        "(0.176686, 1.458828, 0.176217)",
        "(0.176724, 1.455638, 0.177600)",
        "(0.176663, 1.452682, 0.178913)",
        "(0.176562, 1.449720, 0.179845)",
        "(0.176680, 1.446560, 0.180167)",
        "(0.176703, 1.444962, 0.180143)",
        "(0.176614, 1.441741, 0.180066)",
        "(0.176590, 1.438603, 0.179866)",
        "(0.176615, 1.435261, 0.179503)",
        "(0.176908, 1.431373, 0.178665)",
        "(0.177184, 1.429115, 0.178045)",
        "(0.177756, 1.424119, 0.176753)",
        "(0.178188, 1.418516, 0.175601)",
        "(0.178229, 1.412149, 0.174514)",
        "(0.177951, 1.405140, 0.173524)",
        "(0.177793, 1.401545, 0.173129)",
        "(0.177513, 1.394501, 0.172460)",
        "(0.177154, 1.387840, 0.171802)",
        "(0.176749, 1.381615, 0.170936)",
        "(0.176495, 1.376077, 0.169586)",
        "(0.176582, 1.373621, 0.168481)",
        "(0.176865, 1.369079, 0.165586)",
        "(0.176933, 1.365242, 0.162189)",
        "(0.177032, 1.362591, 0.158431)",
        "(0.176973, 1.360533, 0.153729)",
        "(0.176753, 1.359558, 0.150801)",
        "(0.175979, 1.357810, 0.144427)",
        "(0.175432, 1.357201, 0.137472)",
        "(0.175120, 1.357746, 0.129818)",
        "(0.174811, 1.359173, 0.121238)",
        "(0.174779, 1.360180, 0.116613)",
        "(0.174898, 1.362862, 0.107200)",
        "(0.175874, 1.366422, 0.097454)",
        "(0.176825, 1.370331, 0.087586)",
        "(0.177379, 1.374616, 0.078288)",
        "(0.177555, 1.377054, 0.073981)",
        "(0.177834, 1.382134, 0.065925)",
        "(0.177858, 1.387618, 0.058939)",
        "(0.178358, 1.393865, 0.053331)",
        "(0.179260, 1.400470, 0.048855)",
        "(0.179521, 1.403785, 0.046982)",
        "(0.179902, 1.410414, 0.043823)",
        "(0.180224, 1.417240, 0.041571)",
        "(0.180627, 1.424108, 0.040242)",
        "(0.180955, 1.430982, 0.039633)",
        "(0.181119, 1.434463, 0.039659)",
        "(0.181313, 1.441438, 0.040118)",
        "(0.181488, 1.448208, 0.040792)",
        "(0.182087, 1.455025, 0.041913)",
        "(0.182863, 1.461694, 0.043457)",
        "(0.183205, 1.464926, 0.044361)",
        "(0.183883, 1.471073, 0.046366)",
        "(0.184407, 1.476889, 0.048733)",
        "(0.184857, 1.482126, 0.051374)",
        "(0.185194, 1.486713, 0.054180)",
        "(0.185301, 1.488703, 0.055641)",
        "(0.185265, 1.492398, 0.058739)",
        "(0.184840, 1.495599, 0.062071)",
        "(0.184409, 1.498392, 0.065632)",
        "(0.183962, 1.500626, 0.069312)",
        "(0.183688, 1.501569, 0.071172)",
        "(0.183229, 1.503212, 0.074944)",
        "(0.182928, 1.504487, 0.078764)",
        "(0.182453, 1.505418, 0.082515)",
        "(0.181850, 1.506050, 0.086328)",
        "(0.181613, 1.506278, 0.088252)",
        "(0.181119, 1.506580, 0.092147)",
        "(0.180666, 1.506787, 0.096148)",
        "(0.180423, 1.506776, 0.100213)",
        "(0.180181, 1.506633, 0.104408)",
        "(0.180190, 1.506450, 0.106563)",
        "(0.180226, 1.505998, 0.110854)",
        "(0.180147, 1.505181, 0.115187)",
        "(0.179853, 1.503994, 0.119543)",
        "(0.179470, 1.502593, 0.124080)",
        "(0.179313, 1.501789, 0.126401)",
        "(0.178986, 1.499871, 0.131114)",
        "(0.178609, 1.497461, 0.135897)",
        "(0.178143, 1.494699, 0.140858)",
        "(0.177722, 1.491690, 0.146023)",
        "(0.177461, 1.490019, 0.148624)",
        "(0.176790, 1.486429, 0.153782)",
        "(0.176187, 1.482541, 0.158666)",
        "(0.175699, 1.478746, 0.163276)",
        "(0.175194, 1.475101, 0.167613)",
        "(0.174960, 1.473340, 0.169594)",
        "(0.174490, 1.470084, 0.173241)",
        "(0.174348, 1.467335, 0.176369)",
        "(0.174543, 1.464937, 0.178886)",
        "(0.174999, 1.462604, 0.180658)",
        "(0.175485, 1.460183, 0.181836)",
        "(0.175725, 1.458965, 0.182254)",
        "(0.176164, 1.456494, 0.182912)",
        "(0.176540, 1.453612, 0.183090)",
        "(0.176866, 1.450227, 0.182803)",
        "(0.176973, 1.448388, 0.182547)",
        "(0.177258, 1.444540, 0.181947)",
        "(0.177359, 1.440480, 0.181298)",
        "(0.177259, 1.436148, 0.180410)",
        "(0.176942, 1.431535, 0.179317)",
        "(0.176756, 1.429175, 0.178679)",
        "(0.176425, 1.424608, 0.177351)",
        "(0.176106, 1.420131, 0.175822)",
        "(0.175681, 1.415647, 0.174021)",
        "(0.175056, 1.411142, 0.171946)",
        "(0.174691, 1.408948, 0.170847)",
        "(0.174015, 1.404761, 0.168647)",
        "(0.173443, 1.400806, 0.166321)",
        "(0.172867, 1.396996, 0.163543)",
        "(0.172302, 1.393190, 0.160282)",
        "(0.172057, 1.391412, 0.158593)",
        "(0.171622, 1.388246, 0.155462)",
        "(0.171120, 1.385538, 0.152506)",
        "(0.170473, 1.383019, 0.149323)",
        "(0.169941, 1.380491, 0.145562)",
        "(0.169692, 1.378141, 0.141268)",
        "(0.169716, 1.377095, 0.138928)",
        "(0.169784, 1.375215, 0.134010)",
        "(0.169794, 1.373573, 0.128668)",
        "(0.169757, 1.372242, 0.123015)",
        "(0.169846, 1.371705, 0.120086)",
        "(0.170158, 1.370819, 0.114188)",
        "(0.170288, 1.370260, 0.108259)",
        "(0.170447, 1.369924, 0.102272)",
        "(0.170606, 1.369854, 0.096237)",
        "(0.170771, 1.369994, 0.093182)",
        "(0.171111, 1.370417, 0.087063)",
        "(0.171423, 1.371178, 0.081087)",
        "(0.171394, 1.372461, 0.075357)",
        "(0.171210, 1.374482, 0.069946)",
        "(0.171196, 1.375859, 0.067351)",
        "(0.171448, 1.379223, 0.062310)",
        "(0.171888, 1.383441, 0.057464)",
        "(0.172332, 1.388394, 0.052757)",
        "(0.172861, 1.394429, 0.048566)",
        "(0.173312, 1.397938, 0.046696)",
        "(0.174472, 1.405573, 0.043276)",
        "(0.175774, 1.414147, 0.040255)",
        "(0.177457, 1.423601, 0.037741)",
        "(0.179425, 1.433401, 0.035786)",
        "(0.180450, 1.438294, 0.035077)",
        "(0.182136, 1.447837, 0.034030)",
        "(0.183359, 1.457043, 0.033659)",
        "(0.184556, 1.465554, 0.033810)",
        "(0.185479, 1.473259, 0.034254)",
        "(0.185755, 1.476856, 0.034550)",
        "(0.186379, 1.483740, 0.035057)",
        "(0.186818, 1.489846, 0.035474)",
        "(0.187064, 1.495580, 0.036157)",
        "(0.187289, 1.500615, 0.037199)",
        "(0.187293, 1.502940, 0.037801)",
        "(0.187002, 1.506800, 0.039226)",
        "(0.186890, 1.510121, 0.040879)",
        "(0.186757, 1.512812, 0.042933)",
        "(0.186613, 1.514920, 0.045344)",
        "(0.186525, 1.515756, 0.046661)",
        "(0.186094, 1.516975, 0.049645)",
        "(0.185572, 1.517595, 0.053033)",
        "(0.185027, 1.517667, 0.056849)",
        "(0.184369, 1.517321, 0.061152)",
        "(0.183998, 1.516938, 0.063520)",
        "(0.183183, 1.515915, 0.068575)",
        "(0.182243, 1.514754, 0.074195)",
        "(0.181360, 1.513321, 0.080278)",
        "(0.180681, 1.511303, 0.086526)",
        "(0.180224, 1.510238, 0.089704)",
        "(0.179004, 1.507864, 0.096171)",
        "(0.177688, 1.505246, 0.102506)",
        "(0.176462, 1.502428, 0.108748)",
        "(0.175298, 1.499638, 0.115119)",
        "(0.174779, 1.498229, 0.118321)",
        "(0.173890, 1.495520, 0.124704)",
        "(0.173284, 1.492692, 0.130786)",
        "(0.172756, 1.489861, 0.136706)",
        "(0.172251, 1.486965, 0.142621)",
        "(0.172068, 1.485443, 0.145495)",
        "(0.171703, 1.482188, 0.150891)",
        "(0.171107, 1.478630, 0.155821)",
        "(0.170594, 1.475127, 0.160519)",
        "(0.170370, 1.471607, 0.164512)",
        "(0.170248, 1.469854, 0.166066)",
        "(0.169994, 1.466387, 0.168840)",
        "(0.169697, 1.463155, 0.171531)",
        "(0.169937, 1.460304, 0.174267)",
        "(0.170146, 1.457661, 0.176785)",
        "(0.170014, 1.456319, 0.177973)",
        "(0.169744, 1.453508, 0.180127)",
        "(0.169716, 1.450577, 0.181910)",
        "(0.169893, 1.447363, 0.183141)",
        "(0.169890, 1.443788, 0.183951)",
        "(0.169803, 1.441970, 0.184332)",
        "(0.169577, 1.438376, 0.185110)",
        "(0.169581, 1.434842, 0.185631)",
        "(0.169662, 1.431181, 0.185694)",
        "(0.169687, 1.427283, 0.185171)",
        "(0.169733, 1.425286, 0.184770)",
        "(0.169832, 1.421365, 0.183930)",
        "(0.169843, 1.417408, 0.183005)",
        "(0.169678, 1.413254, 0.181763)",
        "(0.169247, 1.408717, 0.180082)",
        "(0.169129, 1.406363, 0.179053)",
        "(0.169136, 1.401487, 0.176508)",
        "(0.169031, 1.396555, 0.173452)",
        "(0.168696, 1.391230, 0.169773)",
        "(0.168160, 1.385805, 0.165957)",
        "(0.168007, 1.383297, 0.164230)",
        "(0.168031, 1.378776, 0.161036)",
        "(0.168034, 1.374635, 0.157922)",
        "(0.167955, 1.370467, 0.154212)",
        "(0.167927, 1.366430, 0.149994)",
        "(0.167959, 1.364715, 0.147794)",
        "(0.168160, 1.361746, 0.143504)",
        "(0.168546, 1.359545, 0.139103)",
        "(0.168814, 1.357536, 0.134135)",
        "(0.168953, 1.355823, 0.128498)",
        "(0.169069, 1.355205, 0.125636)",
        "(0.169537, 1.354706, 0.119913)",
        "(0.170040, 1.354927, 0.114182)",
        "(0.170329, 1.355548, 0.108559)",
        "(0.170524, 1.356688, 0.103028)",
        "(0.170568, 1.357523, 0.100223)",
        "(0.170822, 1.359454, 0.094356)",
        "(0.171363, 1.361892, 0.088457)",
        "(0.172160, 1.364976, 0.082776)",
        "(0.172897, 1.368442, 0.077179)",
        "(0.173165, 1.370202, 0.074358)",
        "(0.173591, 1.374007, 0.068830)",
        "(0.174067, 1.378346, 0.063605)",
        "(0.174708, 1.383133, 0.058519)",
        "(0.175555, 1.388453, 0.053636)",
        "(0.176002, 1.391216, 0.051238)",
        "(0.177043, 1.397030, 0.046644)",
        "(0.178068, 1.403172, 0.042379)",
        "(0.178801, 1.409448, 0.038579)",
        "(0.179086, 1.415770, 0.035205)",
        "(0.179285, 1.418915, 0.033674)",
        "(0.179792, 1.425154, 0.031214)",
        "(0.179761, 1.431431, 0.029748)",
        "(0.179132, 1.437878, 0.029124)",
        "(0.178582, 1.444367, 0.029353)",
        "(0.178392, 1.447550, 0.029621)",
        "(0.177835, 1.453873, 0.030666)",
        "(0.177601, 1.460202, 0.032181)",
        "(0.178438, 1.466854, 0.034688)",
        "(0.179477, 1.473415, 0.037832)",
        "(0.180126, 1.476549, 0.039464)",
        "(0.181568, 1.482376, 0.043086)",
        "(0.183260, 1.487571, 0.047080)",
        "(0.184697, 1.491866, 0.051291)",
        "(0.185677, 1.495057, 0.055647)",
        "(0.186119, 1.496464, 0.057878)",
        "(0.186985, 1.498626, 0.062481)",
        "(0.187621, 1.500029, 0.067230)",
        "(0.188093, 1.500740, 0.072106)",
        "(0.188545, 1.500771, 0.077238)",
        "(0.188697, 1.500666, 0.079861)",
        "(0.188858, 1.500094, 0.085276)",
        "(0.188831, 1.499029, 0.090764)",
        "(0.188407, 1.497581, 0.096325)",
        "(0.187753, 1.495778, 0.101973)",
        "(0.187384, 1.494793, 0.104771)",
        "(0.186521, 1.492589, 0.110327)",
        "(0.185400, 1.490352, 0.115839)",
        "(0.184240, 1.488330, 0.121299)",
        "(0.183431, 1.486535, 0.126577)",
        "(0.183059, 1.485669, 0.129187)",
        "(0.182616, 1.483930, 0.134238)",
        "(0.182396, 1.482247, 0.139105)",
        "(0.182021, 1.480734, 0.144018)",
        "(0.181745, 1.479298, 0.148837)",
        "(0.181594, 1.478510, 0.151131)",
        "(0.181324, 1.476625, 0.155335)",
        "(0.180858, 1.474627, 0.159291)",
        "(0.180406, 1.472623, 0.163030)",
        "(0.180117, 1.470423, 0.166279)",
        "(0.179921, 1.469276, 0.167765)",
        "(0.179385, 1.466851, 0.170429)",
        "(0.178989, 1.464438, 0.172779)",
        "(0.178796, 1.461962, 0.174679)",
        "(0.178731, 1.459439, 0.176206)",
        "(0.178717, 1.458204, 0.176881)",
        "(0.178834, 1.455798, 0.178002)",
        "(0.178999, 1.453435, 0.179030)",
        "(0.179127, 1.451065, 0.180079)",
        "(0.179246, 1.449836, 0.180557)",
        "(0.179398, 1.447341, 0.181407)",
        "(0.179467, 1.444696, 0.181946)",
        "(0.179644, 1.441962, 0.182185)",
        "(0.179945, 1.439137, 0.182121)",
        "(0.180086, 1.436168, 0.181763)",
        "(0.180056, 1.434659, 0.181511)",
        "(0.180095, 1.431483, 0.180737)",
        "(0.180256, 1.428281, 0.179823)",
        "(0.180443, 1.425039, 0.178755)",
        "(0.180525, 1.421815, 0.177622)",
        "(0.180508, 1.420217, 0.176999)",
        "(0.180468, 1.416909, 0.175563)",
        "(0.180424, 1.413555, 0.173828)",
        "(0.180461, 1.410205, 0.171853)",
        "(0.180437, 1.406757, 0.169653)",
        "(0.180365, 1.405004, 0.168437)",
        "(0.180352, 1.401469, 0.165976)",
        "(0.180357, 1.398108, 0.163664)",
        "(0.180473, 1.394783, 0.161375)",
        "(0.180557, 1.391422, 0.158964)",
        "(0.180691, 1.387928, 0.156270)",
        "(0.180738, 1.386066, 0.154778)",
        "(0.180785, 1.382362, 0.151727)",
        "(0.180835, 1.378683, 0.148553)",
        "(0.180674, 1.374948, 0.145372)",
        "(0.180560, 1.372958, 0.143744)",
        "(0.180385, 1.368782, 0.140459)",
        "(0.180255, 1.364540, 0.137178)",
        "(0.180094, 1.360295, 0.133687)",
        "(0.179840, 1.356330, 0.130077)",
        "(0.179747, 1.354561, 0.128321)",
        "(0.179753, 1.351639, 0.124797)",
        "(0.179782, 1.349356, 0.121273)",
        "(0.179627, 1.347767, 0.117577)",
        "(0.179507, 1.347026, 0.113568)",
        "(0.179468, 1.346988, 0.111444)",
        "(0.179366, 1.347416, 0.107037)",
        "(0.179349, 1.348500, 0.102265)",
        "(0.179328, 1.349963, 0.097075)",
        "(0.179451, 1.351995, 0.091594)",
        "(0.179651, 1.353279, 0.088793)",
        "(0.180050, 1.355999, 0.083178)",
        "(0.180372, 1.358918, 0.077547)",
        "(0.180615, 1.362413, 0.072177)",
        "(0.180759, 1.366642, 0.067124)",
        "(0.180816, 1.369033, 0.064665)",
        "(0.180949, 1.374267, 0.059872)",
        "(0.181451, 1.380253, 0.055332)",
        "(0.182026, 1.386950, 0.050969)",
        "(0.182755, 1.394116, 0.046916)",
        "(0.183232, 1.397904, 0.045048)",
        "(0.184485, 1.405737, 0.041616)",
        "(0.185932, 1.413949, 0.038763)",
        "(0.187213, 1.422161, 0.036463)",
        "(0.188221, 1.430239, 0.034703)",
        "(0.188797, 1.434263, 0.034053)",
        "(0.189990, 1.442299, 0.033593)",
        "(0.190361, 1.450158, 0.034382)",
        "(0.190665, 1.457444, 0.035788)",
        "(0.191252, 1.464337, 0.037980)",
        "(0.191369, 1.467549, 0.039412)",
        "(0.191377, 1.473588, 0.042629)",
        "(0.191295, 1.479181, 0.046574)",
        "(0.191315, 1.484285, 0.051163)",
        "(0.191298, 1.488662, 0.056130)",
        "(0.191204, 1.490558, 0.058780)",
        "(0.191087, 1.493940, 0.064302)",
        "(0.191116, 1.496657, 0.070095)",
        "(0.191111, 1.498662, 0.075893)",
        "(0.190922, 1.499926, 0.081764)",
        "(0.190840, 1.500278, 0.084722)",
        "(0.190744, 1.500664, 0.090743)",
        "(0.190562, 1.500607, 0.096764)",
        "(0.190190, 1.500006, 0.102670)",
        "(0.189624, 1.498824, 0.108325)",
        "(0.189345, 1.498031, 0.111080)",
        "(0.188799, 1.496219, 0.116440)",
        "(0.188118, 1.494207, 0.121721)",
        "(0.187269, 1.491983, 0.126839)",
        "(0.186369, 1.489542, 0.131740)",
        "(0.186031, 1.488211, 0.134060)",
        "(0.185377, 1.485461, 0.138628)",
        "(0.184688, 1.482638, 0.142888)",
        "(0.184000, 1.479696, 0.146625)",
        "(0.183235, 1.476456, 0.149724)",
        "(0.182916, 1.474763, 0.151050)",
        "(0.182418, 1.471352, 0.153434)",
        "(0.181886, 1.468086, 0.155517)",
        "(0.181330, 1.464694, 0.157171)",
        "(0.180936, 1.461279, 0.158370)",
        "(0.180868, 1.459574, 0.158730)",
        "(0.180626, 1.456254, 0.159369)",
        "(0.180439, 1.453222, 0.159760)",
        "(0.180293, 1.450426, 0.159863)",
        "(0.180094, 1.447713, 0.159751)",
        "(0.180015, 1.446502, 0.159694)",
        "(0.180108, 1.444324, 0.159625)",
        "(0.180166, 1.442429, 0.159718)",
        "(0.180141, 1.440606, 0.159783)",
        "(0.180124, 1.438848, 0.159695)",
        "(0.180095, 1.437932, 0.159596)",
        "(0.180188, 1.436042, 0.159248)",
        "(0.180234, 1.434136, 0.158879)",
        "(0.180201, 1.432165, 0.158542)",
        "(0.180181, 1.430078, 0.158125)",
        "(0.180157, 1.429010, 0.157901)",
        "(0.179981, 1.426828, 0.157434)",
        "(0.179930, 1.424630, 0.156751)",
        "(0.180014, 1.422481, 0.155838)",
        "(0.180123, 1.420259, 0.154530)",
        "(0.180147, 1.419133, 0.153726)",
        "(0.180289, 1.416850, 0.151973)",
        "(0.180300, 1.414422, 0.150022)",
        "(0.180270, 1.412165, 0.147982)",
        "(0.180322, 1.409994, 0.145675)",
        "(0.180358, 1.408858, 0.144426)",
        "(0.180317, 1.406658, 0.141815)",
        "(0.180457, 1.404595, 0.139093)",
        "(0.180580, 1.402611, 0.136241)",
        "(0.180678, 1.400578, 0.133064)",
        "(0.180750, 1.399512, 0.131247)",
        "(0.181024, 1.397354, 0.127287)",
        "(0.181437, 1.395289, 0.122886)",
        "(0.181852, 1.393411, 0.117875)",
        "(0.182193, 1.391430, 0.112154)",
        "(0.182344, 1.390500, 0.109240)",
        "(0.182651, 1.388952, 0.103280)",
        "(0.182872, 1.387895, 0.097244)",
        "(0.182863, 1.387259, 0.090897)",
        "(0.183028, 1.387136, 0.084075)",
        "(0.183116, 1.387346, 0.080669)",
        "(0.183636, 1.388472, 0.073835)",
        "(0.184321, 1.390385, 0.067049)",
        "(0.185114, 1.392893, 0.060295)",
        "(0.186113, 1.396136, 0.053828)",
        "(0.186661, 1.397893, 0.050724)",
        "(0.187811, 1.402061, 0.045068)",
        "(0.188850, 1.406938, 0.040225)",
        "(0.189836, 1.412344, 0.036213)",
        "(0.190508, 1.418322, 0.033288)",
        "(0.190814, 1.421452, 0.032114)",
        "(0.191797, 1.428123, 0.030651)",
        "(0.192689, 1.434985, 0.029829)",
        "(0.193555, 1.441813, 0.029424)",
        "(0.194313, 1.448645, 0.029703)",
        "(0.194645, 1.452070, 0.029977)",
        "(0.195311, 1.458787, 0.030954)",
        "(0.195996, 1.465210, 0.032276)",
        "(0.196699, 1.471280, 0.033971)",
        "(0.197336, 1.477135, 0.036174)",
        "(0.197644, 1.480014, 0.037436)",
        "(0.198207, 1.485522, 0.040264)",
        "(0.198572, 1.490659, 0.043525)",
        "(0.198895, 1.495235, 0.047011)",
        "(0.199203, 1.499290, 0.050706)",
        "(0.199330, 1.501212, 0.052621)",
        "(0.199499, 1.504612, 0.056574)",
        "(0.199691, 1.507437, 0.060524)",
        "(0.199759, 1.509744, 0.064476)",
        "(0.199740, 1.511575, 0.068574)",
        "(0.199738, 1.512366, 0.070645)",
        "(0.199770, 1.513446, 0.074828)",
        "(0.199661, 1.513994, 0.079012)",
        "(0.199438, 1.513938, 0.083139)",
        "(0.199228, 1.513288, 0.087392)",
        "(0.199050, 1.512878, 0.089518)",
        "(0.198536, 1.511741, 0.093840)",
        "(0.197858, 1.510305, 0.098191)",
        "(0.197088, 1.508657, 0.102611)",
        "(0.196395, 1.506753, 0.107142)",
        "(0.196130, 1.505737, 0.109447)",
        "(0.195516, 1.503553, 0.114145)",
        "(0.194964, 1.501216, 0.118879)",
        "(0.194355, 1.498772, 0.123624)",
        "(0.193778, 1.496235, 0.128419)",
        "(0.193564, 1.494962, 0.130838)",
        "(0.193246, 1.492357, 0.135642)",
        "(0.193002, 1.489666, 0.140317)",
        "(0.192741, 1.486836, 0.144935)",
        "(0.192391, 1.484032, 0.149519)",
        "(0.192295, 1.482581, 0.151742)",
        "(0.192094, 1.479587, 0.156060)",
        "(0.191821, 1.476450, 0.160090)",
        "(0.191488, 1.473340, 0.163905)",
        "(0.191317, 1.470255, 0.167571)",
        "(0.191325, 1.468687, 0.169323)",
        "(0.191347, 1.465422, 0.172668)",
        "(0.191149, 1.462155, 0.175797)",
        "(0.190848, 1.458776, 0.178626)",
        "(0.190525, 1.455329, 0.181042)",
        "(0.190477, 1.453524, 0.182078)",
        "(0.190672, 1.449948, 0.183891)",
        "(0.190855, 1.446396, 0.185453)",
        "(0.190862, 1.442765, 0.186696)",
        "(0.190799, 1.439153, 0.187684)",
        "(0.190826, 1.437343, 0.188002)",
        "(0.190939, 1.433673, 0.188359)",
        "(0.191062, 1.429962, 0.188349)",
        "(0.191123, 1.426273, 0.187943)",
        "(0.191167, 1.422733, 0.187100)",
        "(0.191196, 1.420992, 0.186558)",
        "(0.191168, 1.417562, 0.185149)",
        "(0.191178, 1.414310, 0.183457)",
        "(0.191329, 1.411255, 0.181445)",
        "(0.191351, 1.408226, 0.178968)",
        "(0.191325, 1.406720, 0.177569)",
        "(0.191257, 1.403757, 0.174241)",
        "(0.191050, 1.400981, 0.170595)",
        "(0.190834, 1.398499, 0.166817)",
        "(0.190640, 1.396450, 0.162915)",
        "(0.190548, 1.395492, 0.160888)",
        "(0.190244, 1.393743, 0.156672)",
        "(0.190001, 1.392201, 0.152156)",
        "(0.189852, 1.391025, 0.147349)",
        "(0.189733, 1.390153, 0.142189)",
        "(0.189614, 1.389703, 0.139549)",
        "(0.189216, 1.388863, 0.134014)",
        "(0.188810, 1.388140, 0.128161)",
        "(0.188510, 1.387712, 0.122273)",
        "(0.188403, 1.387810, 0.116594)",
        "(0.188357, 1.388005, 0.113823)",
        "(0.188089, 1.388611, 0.108312)",
        "(0.187728, 1.389346, 0.102699)",
        "(0.187590, 1.390574, 0.097319)",
        "(0.187667, 1.392367, 0.092139)",
        "(0.187643, 1.393281, 0.089545)",
        "(0.187578, 1.395327, 0.084419)",
        "(0.187474, 1.397912, 0.079521)",
        "(0.187671, 1.401328, 0.074843)",
        "(0.188090, 1.405335, 0.070242)",
        "(0.188309, 1.407439, 0.067997)",
        "(0.188987, 1.412101, 0.063803)",
        "(0.189721, 1.417315, 0.060212)",
        "(0.190185, 1.423260, 0.057451)",
        "(0.190769, 1.430068, 0.055606)",
        "(0.191182, 1.433607, 0.054876)",
        "(0.192155, 1.440895, 0.053942)",
        "(0.193164, 1.448144, 0.053640)",
        "(0.194368, 1.455487, 0.054165)",
        "(0.195656, 1.462666, 0.055312)",
        "(0.196294, 1.466100, 0.056075)",
        "(0.197585, 1.472543, 0.058108)",
        "(0.198834, 1.478389, 0.060669)",
        "(0.200004, 1.483566, 0.063745)",
        "(0.200837, 1.488029, 0.067320)",
        "(0.201193, 1.490076, 0.069209)",
        "(0.201813, 1.493568, 0.073304)",
        "(0.202173, 1.496406, 0.077726)",
        "(0.202337, 1.498571, 0.082295)",
        "(0.202063, 1.499799, 0.087020)",
        "(0.201929, 1.500325, 0.089415)",
        "(0.201673, 1.500655, 0.094386)",
        "(0.201411, 1.500756, 0.099573)",
        "(0.200791, 1.500666, 0.105040)",
        "(0.200133, 1.500306, 0.110697)",
        "(0.199882, 1.500047, 0.113541)",
        "(0.199484, 1.499495, 0.119300)",
        "(0.199211, 1.498731, 0.125082)",
        "(0.198978, 1.497710, 0.130722)",
        "(0.198737, 1.496431, 0.136083)",
        "(0.198610, 1.495695, 0.138705)",
        "(0.198394, 1.494111, 0.143852)",
        "(0.198453, 1.492475, 0.148927)",
        "(0.198479, 1.490490, 0.153662)",
        "(0.198250, 1.488140, 0.158017)",
        "(0.198081, 1.486953, 0.160176)",
        "(0.197869, 1.484488, 0.164325)",
        "(0.197841, 1.481940, 0.168204)",
        "(0.197865, 1.479228, 0.171855)",
        "(0.197797, 1.476529, 0.175085)",
        "(0.197751, 1.475140, 0.176638)",
        "(0.197714, 1.472403, 0.179616)",
        "(0.197627, 1.469627, 0.182317)",
        "(0.197603, 1.466709, 0.184534)",
        "(0.197423, 1.463632, 0.186351)",
        "(0.197280, 1.462033, 0.187119)",
        "(0.196994, 1.458758, 0.188491)",
        "(0.196646, 1.455387, 0.189553)",
        "(0.196168, 1.451832, 0.190347)",
        "(0.195738, 1.448162, 0.190824)",
        "(0.195531, 1.446355, 0.190954)",
        "(0.195127, 1.442780, 0.191047)",
        "(0.194680, 1.439282, 0.190944)",
        "(0.194286, 1.435854, 0.190624)",
        "(0.194135, 1.432686, 0.189996)",
        "(0.194042, 1.431122, 0.189632)",
        "(0.193888, 1.428065, 0.188494)",
        "(0.193728, 1.425085, 0.187174)",
        "(0.193605, 1.422259, 0.185677)",
        "(0.193455, 1.419384, 0.183750)",
        "(0.193344, 1.417907, 0.182689)",
        "(0.193193, 1.415036, 0.180325)",
        "(0.193037, 1.412324, 0.177811)",
        "(0.192792, 1.409757, 0.175262)",
        "(0.192557, 1.407383, 0.172655)",
        "(0.192388, 1.406289, 0.171393)",
        "(0.192135, 1.404236, 0.168819)",
        "(0.192004, 1.402470, 0.166147)",
        "(0.191918, 1.400818, 0.163290)",
        "(0.191872, 1.399279, 0.160245)",
        "(0.191867, 1.398577, 0.158724)",
        "(0.191903, 1.397294, 0.155629)",
        "(0.191826, 1.396170, 0.152587)",
        "(0.191715, 1.395304, 0.149612)",
        "(0.191562, 1.394717, 0.146424)",
        "(0.191438, 1.394448, 0.144739)",
        "(0.191163, 1.394122, 0.141190)",
        "(0.191146, 1.393927, 0.137470)",
        "(0.191150, 1.393847, 0.133560)",
        "(0.190925, 1.393725, 0.129587)",
        "(0.190737, 1.393729, 0.127623)",
        "(0.190403, 1.393933, 0.123689)",
        "(0.190103, 1.394246, 0.119649)",
        "(0.189844, 1.394638, 0.115518)",
        "(0.189698, 1.395110, 0.111241)",
        "(0.189663, 1.395328, 0.108996)",
        "(0.189837, 1.395701, 0.104151)",
        "(0.190147, 1.396336, 0.099365)",
        "(0.190561, 1.397440, 0.094778)",
        "(0.190723, 1.398263, 0.092521)",
        "(0.190847, 1.400056, 0.088053)",
        "(0.190951, 1.402672, 0.083877)",
        "(0.191172, 1.406176, 0.080112)",
        "(0.191506, 1.410322, 0.076584)",
        "(0.191965, 1.414938, 0.073230)",
        "(0.192228, 1.417458, 0.071715)",
        "(0.192819, 1.422953, 0.069311)",
        "(0.193301, 1.428916, 0.067799)",
        "(0.193847, 1.435287, 0.067247)",
        "(0.194456, 1.441909, 0.067689)",
        "(0.194734, 1.445193, 0.068114)",
        "(0.195308, 1.451731, 0.069562)",
        "(0.196030, 1.458090, 0.071561)",
        "(0.196933, 1.464021, 0.074020)",
        "(0.197950, 1.469615, 0.077123)",
        "(0.198463, 1.472291, 0.078858)",
        "(0.199473, 1.477244, 0.082722)",
        "(0.200074, 1.481490, 0.086761)",
        "(0.199909, 1.485144, 0.090965)",
        "(0.199752, 1.488280, 0.095692)",
        "(0.199893, 1.489715, 0.098262)",
        "(0.200081, 1.492078, 0.103458)",
        "(0.200494, 1.493540, 0.108756)",
        "(0.201111, 1.494586, 0.114308)",
        "(0.201774, 1.495023, 0.120358)",
        "(0.202011, 1.495062, 0.123554)",
        "(0.202410, 1.494708, 0.130065)",
        "(0.202850, 1.493713, 0.136843)",
        "(0.203360, 1.492226, 0.143932)",
        "(0.203453, 1.490642, 0.151369)",
        "(0.203519, 1.489612, 0.155182)",
        "(0.203673, 1.487377, 0.162832)",
        "(0.203748, 1.484955, 0.170555)",
        "(0.203670, 1.482339, 0.178226)",
        "(0.203771, 1.479555, 0.185711)",
        "(0.203896, 1.478099, 0.189378)",
        "(0.204354, 1.474971, 0.196435)",
        "(0.205067, 1.471912, 0.203069)",
        "(0.205901, 1.468834, 0.209056)",
        "(0.206548, 1.465525, 0.214279)",
        "(0.206789, 1.463789, 0.216747)",
        "(0.207195, 1.460213, 0.221273)",
        "(0.207722, 1.456800, 0.225264)",
        "(0.208159, 1.453256, 0.228584)",
        "(0.208249, 1.449513, 0.231196)",
        "(0.208264, 1.447587, 0.232352)",
        "(0.208407, 1.443730, 0.234104)",
        "(0.208427, 1.439973, 0.235379)",
        "(0.208371, 1.436345, 0.236255)",
        "(0.208251, 1.432742, 0.236736)",
        "(0.208185, 1.430987, 0.236810)",
        "(0.207943, 1.427439, 0.236532)",
        "(0.207535, 1.423829, 0.235850)",
        "(0.207191, 1.420392, 0.235064)",
        "(0.207020, 1.417137, 0.234084)",
        "(0.206933, 1.415493, 0.233530)",
        "(0.206639, 1.412179, 0.232215)",
        "(0.206295, 1.408803, 0.230599)",
        "(0.205895, 1.405385, 0.228799)",
        "(0.205313, 1.401937, 0.226869)",
        "(0.205008, 1.400130, 0.225797)",
        "(0.204341, 1.396440, 0.223345)",
        "(0.203524, 1.392740, 0.220351)",
        "(0.202521, 1.389083, 0.216697)",
        "(0.201561, 1.385492, 0.212109)",
        "(0.201053, 1.383700, 0.209657)",
        "(0.199938, 1.380438, 0.204386)",
        "(0.198934, 1.377605, 0.198781)",
        "(0.198099, 1.375169, 0.192767)",
        "(0.197705, 1.374101, 0.189624)",
        "(0.196861, 1.372058, 0.183356)",
        "(0.196047, 1.370538, 0.176982)",
        "(0.195353, 1.369356, 0.170619)",
        "(0.194634, 1.368536, 0.164251)",
        "(0.193923, 1.368012, 0.158007)",
        "(0.193599, 1.367848, 0.154914)",
        "(0.192901, 1.367657, 0.148759)",
        "(0.192158, 1.367500, 0.142520)",
        "(0.191583, 1.367547, 0.136173)",
        "(0.191168, 1.367857, 0.130048)",
        "(0.190981, 1.368193, 0.127109)",
        "(0.190776, 1.369188, 0.121435)",
        "(0.190790, 1.370294, 0.115801)",
        "(0.190832, 1.371489, 0.110191)",
        "(0.191029, 1.372964, 0.104815)",
        "(0.191160, 1.373746, 0.102166)",
        "(0.191488, 1.375342, 0.096891)",
        "(0.191742, 1.377033, 0.091781)",
        "(0.191927, 1.379135, 0.087070)",
        "(0.192311, 1.381790, 0.082792)",
        "(0.192526, 1.383234, 0.080738)",
        "(0.193017, 1.386489, 0.076843)",
        "(0.193694, 1.390198, 0.073260)",
        "(0.194251, 1.394546, 0.070158)",
        "(0.194580, 1.399400, 0.067324)",
        "(0.194699, 1.402145, 0.066085)",
        "(0.194839, 1.407971, 0.063996)",
        "(0.195033, 1.414428, 0.062636)",
        "(0.195483, 1.421432, 0.061914)",
        "(0.196056, 1.428851, 0.061707)",
        "(0.196275, 1.432563, 0.061680)",
        "(0.196773, 1.440047, 0.061969)",
        "(0.197352, 1.447496, 0.062755)",
        "(0.197968, 1.455034, 0.064270)",
        "(0.199033, 1.462566, 0.066587)",
        "(0.199582, 1.466154, 0.067867)",
        "(0.200630, 1.472891, 0.070845)",
        "(0.201721, 1.479071, 0.074344)",
        "(0.202754, 1.484692, 0.078391)",
        "(0.203690, 1.489686, 0.083186)",
        "(0.204206, 1.492033, 0.085742)",
        "(0.205274, 1.496119, 0.091338)",
        "(0.206155, 1.499550, 0.097291)",
        "(0.206861, 1.502224, 0.103610)",
        "(0.207319, 1.504101, 0.110264)",
        "(0.207506, 1.504844, 0.113670)",
        "(0.207757, 1.505748, 0.120711)",
        "(0.208082, 1.505940, 0.128029)",
        "(0.208291, 1.505588, 0.135514)",
        "(0.208303, 1.504627, 0.143067)",
        "(0.208260, 1.503979, 0.146845)",
        "(0.208088, 1.502263, 0.154366)",
        "(0.207842, 1.500134, 0.161714)",
        "(0.207512, 1.497458, 0.168803)",
        "(0.207032, 1.494476, 0.175663)",
        "(0.206759, 1.492815, 0.179000)",
        "(0.206186, 1.489240, 0.185323)",
        "(0.205591, 1.485525, 0.191360)",
        "(0.205134, 1.481671, 0.197024)",
        "(0.204743, 1.477630, 0.202230)",
        "(0.204498, 1.475543, 0.204647)",
        "(0.204013, 1.471178, 0.209188)",
        "(0.203610, 1.466510, 0.213124)",
        "(0.203183, 1.461716, 0.216556)",
        "(0.202653, 1.457156, 0.219578)",
        "(0.202364, 1.454895, 0.220906)",
        "(0.201847, 1.450477, 0.223132)",
        "(0.201671, 1.446327, 0.224830)",
        "(0.201910, 1.442221, 0.225906)",
        "(0.202082, 1.438250, 0.226583)",
        "(0.201973, 1.436456, 0.226861)",
        "(0.201774, 1.432979, 0.227248)",
        "(0.201679, 1.429722, 0.227087)",
        "(0.201599, 1.426605, 0.226570)",
        "(0.201610, 1.423569, 0.225656)",
        "(0.201577, 1.422069, 0.225130)",
        "(0.201264, 1.419106, 0.223906)",
        "(0.200782, 1.416253, 0.222397)",
        "(0.200496, 1.413514, 0.220507)",
        "(0.200229, 1.410908, 0.218204)",
        "(0.200036, 1.409541, 0.216890)",
        "(0.199590, 1.406704, 0.213866)",
        "(0.199188, 1.403870, 0.210564)",
        "(0.198874, 1.401133, 0.207099)",
        "(0.198534, 1.398408, 0.203335)",
        "(0.198261, 1.396975, 0.201323)",
        "(0.197522, 1.394014, 0.197048)",
        "(0.196807, 1.391227, 0.192630)",
        "(0.196088, 1.388563, 0.188078)",
        "(0.195361, 1.385893, 0.183135)",
        "(0.194998, 1.384495, 0.180492)",
        "(0.194241, 1.381662, 0.174924)",
        "(0.193374, 1.378996, 0.169312)",
        "(0.192693, 1.376654, 0.163858)",
        "(0.192155, 1.374469, 0.158499)",
        "(0.191954, 1.373457, 0.155828)",
        "(0.191689, 1.371518, 0.150483)",
        "(0.191420, 1.369611, 0.145146)",
        "(0.191190, 1.367903, 0.139918)",
        "(0.190971, 1.366346, 0.134642)",
        "(0.190818, 1.365702, 0.131890)",
        "(0.190681, 1.364391, 0.126459)",
        "(0.190565, 1.363559, 0.121167)",
        "(0.190512, 1.363209, 0.115835)",
        "(0.190399, 1.363056, 0.109938)",
        "(0.190306, 1.363021, 0.106822)",
        "(0.190296, 1.363450, 0.100316)",
        "(0.190778, 1.364359, 0.093413)",
        "(0.190967, 1.365481, 0.086155)",
        "(0.189989, 1.367614, 0.079193)",
        "(0.189433, 1.369070, 0.075829)",
        "(0.188728, 1.372871, 0.069173)",
        "(0.188031, 1.377990, 0.062952)",
        "(0.187593, 1.384381, 0.057216)",
        "(0.187479, 1.392012, 0.052171)",
        "(0.187509, 1.396025, 0.049805)",
        "(0.187624, 1.404402, 0.045593)",
        "(0.187968, 1.413148, 0.042087)",
        "(0.188771, 1.422247, 0.039653)",
        "(0.189830, 1.431353, 0.038215)",
        "(0.190349, 1.435802, 0.037672)",
        "(0.191397, 1.444586, 0.037243)",
        "(0.192246, 1.452983, 0.037724)",
        "(0.193264, 1.460999, 0.038916)",
        "(0.194454, 1.468534, 0.040881)",
        "(0.195110, 1.472169, 0.041942)",
        "(0.196356, 1.478905, 0.044422)",
        "(0.197721, 1.485184, 0.047385)",
        "(0.199170, 1.490909, 0.050926)",
        "(0.200521, 1.496008, 0.054774)",
        "(0.201172, 1.498384, 0.056827)",
        "(0.202333, 1.502622, 0.061304)",
        "(0.203290, 1.506154, 0.066087)",
        "(0.204035, 1.508912, 0.071093)",
        "(0.204516, 1.510921, 0.076361)",
        "(0.204636, 1.511685, 0.079090)",
        "(0.204813, 1.512830, 0.084668)",
        "(0.204864, 1.513146, 0.090416)",
        "(0.204431, 1.512967, 0.096342)",
        "(0.203394, 1.512359, 0.102508)",
        "(0.202885, 1.511984, 0.105645)",
        "(0.201989, 1.510929, 0.112037)",
        "(0.201360, 1.509477, 0.118593)",
        "(0.201006, 1.507622, 0.125268)",
        "(0.200540, 1.505582, 0.132012)",
        "(0.200238, 1.504433, 0.135417)",
        "(0.199743, 1.501963, 0.142286)",
        "(0.199414, 1.499063, 0.149199)",
        "(0.198856, 1.496035, 0.156313)",
        "(0.198126, 1.492920, 0.163704)",
        "(0.197718, 1.491291, 0.167421)",
        "(0.196619, 1.487615, 0.174795)",
        "(0.195333, 1.483754, 0.181961)",
        "(0.194143, 1.479855, 0.188983)",
        "(0.193340, 1.476160, 0.195757)",
        "(0.192965, 1.474298, 0.199039)",
        "(0.192289, 1.470423, 0.205252)",
        "(0.191865, 1.466471, 0.210962)",
        "(0.191740, 1.462539, 0.216208)",
        "(0.191768, 1.458532, 0.220880)",
        "(0.191780, 1.456529, 0.223122)",
        "(0.191800, 1.452306, 0.227255)",
        "(0.191621, 1.447744, 0.230554)",
        "(0.191255, 1.442712, 0.232817)",
        "(0.190842, 1.437375, 0.234074)",
        "(0.190668, 1.434710, 0.234500)",
        "(0.190389, 1.429360, 0.234716)",
        "(0.189899, 1.423930, 0.234214)",
        "(0.189313, 1.418430, 0.232899)",
        "(0.188603, 1.413097, 0.231026)",
        "(0.188274, 1.410546, 0.229892)",
        "(0.187625, 1.405793, 0.227162)",
        "(0.187020, 1.401437, 0.223873)",
        "(0.186256, 1.397429, 0.220002)",
        "(0.185592, 1.393783, 0.215619)",
        "(0.185342, 1.392107, 0.213278)",
        "(0.184931, 1.389107, 0.208262)",
        "(0.184486, 1.386429, 0.203029)",
        "(0.183998, 1.384045, 0.197543)",
        "(0.183476, 1.381908, 0.191984)",
        "(0.183274, 1.380914, 0.189159)",
        "(0.183033, 1.379174, 0.183334)",
        "(0.183085, 1.377696, 0.177411)",
        "(0.183215, 1.376576, 0.171532)",
        "(0.183335, 1.375707, 0.165746)",
        "(0.183337, 1.375323, 0.162875)",
        "(0.183321, 1.374683, 0.157169)",
        "(0.183558, 1.374254, 0.151439)",
        "(0.183956, 1.373903, 0.145777)",
        "(0.184432, 1.373591, 0.140100)",
        "(0.184642, 1.373411, 0.137238)",
        "(0.184870, 1.373127, 0.131628)",
        "(0.185218, 1.373125, 0.126384)",
        "(0.185656, 1.373486, 0.121325)",
        "(0.185902, 1.373817, 0.115841)",
        "(0.185966, 1.373988, 0.112969)",
        "(0.186135, 1.374703, 0.107044)",
        "(0.186415, 1.376027, 0.101188)",
        "(0.186602, 1.378061, 0.095326)",
        "(0.186241, 1.380926, 0.089470)",
        "(0.185991, 1.382811, 0.086588)",
        "(0.185801, 1.387847, 0.080951)",
        "(0.186212, 1.394465, 0.075521)",
        "(0.187010, 1.402435, 0.070568)",
        "(0.187790, 1.411282, 0.066199)",
        "(0.188187, 1.416083, 0.064316)",
        "(0.189246, 1.425934, 0.061001)",
        "(0.190572, 1.436056, 0.058666)",
        "(0.192101, 1.446097, 0.057342)",
        "(0.193666, 1.455730, 0.056868)",
        "(0.194442, 1.460355, 0.056918)",
        "(0.195967, 1.469074, 0.057893)",
        "(0.197296, 1.477043, 0.059939)",
        "(0.198202, 1.484078, 0.063064)",
        "(0.198560, 1.490280, 0.067134)",
        "(0.198707, 1.493240, 0.069327)",
        "(0.198684, 1.498058, 0.074758)",
        "(0.198298, 1.501999, 0.080857)",
        "(0.197536, 1.505094, 0.087650)",
        "(0.196576, 1.507510, 0.095137)",
        "(0.196176, 1.508464, 0.099128)",
        "(0.195470, 1.510028, 0.107328)",
        "(0.194706, 1.510882, 0.115936)",
        "(0.194061, 1.511259, 0.124687)",
        "(0.193384, 1.511156, 0.133596)",
        "(0.193037, 1.510961, 0.138105)",
        "(0.192465, 1.510229, 0.147203)",
        "(0.192090, 1.509123, 0.156284)",
        "(0.191769, 1.507764, 0.165207)",
        "(0.191597, 1.506099, 0.173715)",
        "(0.191573, 1.505229, 0.177871)",
        "(0.191785, 1.503254, 0.185686)",
        "(0.192087, 1.501024, 0.193021)",
        "(0.192192, 1.498537, 0.199778)",
        "(0.191786, 1.495961, 0.206070)",
        "(0.191520, 1.494661, 0.209007)",
        "(0.191233, 1.491927, 0.214228)",
        "(0.191475, 1.488697, 0.218460)",
        "(0.191652, 1.484973, 0.222089)",
        "(0.191718, 1.480991, 0.225260)",
        "(0.191824, 1.478939, 0.226730)",
        "(0.191915, 1.474538, 0.229186)",
        "(0.191741, 1.469570, 0.231042)",
        "(0.191520, 1.463974, 0.232174)",
        "(0.191107, 1.458183, 0.232964)",
        "(0.190780, 1.455164, 0.233203)",
        "(0.189678, 1.448920, 0.233298)",
        "(0.188442, 1.442546, 0.232847)",
        "(0.187546, 1.436120, 0.231578)",
        "(0.186545, 1.429687, 0.229321)",
        "(0.185944, 1.426443, 0.227913)",
        "(0.184496, 1.420156, 0.224316)",
        "(0.182978, 1.414160, 0.219730)",
        "(0.181661, 1.408487, 0.214021)",
        "(0.180291, 1.403211, 0.207813)",
        "(0.179580, 1.400711, 0.204502)",
        "(0.178026, 1.396186, 0.197536)",
        "(0.176514, 1.392150, 0.190135)",
        "(0.175098, 1.388624, 0.182342)",
        "(0.173589, 1.385499, 0.174515)",
        "(0.172855, 1.384114, 0.170577)",
        "(0.171572, 1.381746, 0.162590)",
        "(0.170388, 1.379582, 0.154573)",
        "(0.169399, 1.377612, 0.146644)",
        "(0.168247, 1.375824, 0.138805)",
        "(0.167701, 1.374952, 0.134879)",
        "(0.166768, 1.373370, 0.127163)",
        "(0.165974, 1.371808, 0.119500)",
        "(0.165119, 1.370590, 0.111981)",
        "(0.164170, 1.369876, 0.104543)",
        "(0.163731, 1.369635, 0.100788)",
        "(0.162918, 1.369613, 0.093263)",
        "(0.161921, 1.370664, 0.085891)",
        "(0.161108, 1.373664, 0.079080)",
        "(0.160748, 1.378329, 0.072682)",
        "(0.160750, 1.381253, 0.069605)",
        "(0.161320, 1.388608, 0.063864)",
        "(0.162608, 1.397300, 0.058792)",
        "(0.164249, 1.406926, 0.054749)",
        "(0.166156, 1.416681, 0.051436)",
        "(0.167076, 1.421509, 0.050049)",
        "(0.168873, 1.430941, 0.048028)",
        "(0.170463, 1.439840, 0.046698)",
        "(0.172072, 1.448166, 0.046051)",
        "(0.173644, 1.456053, 0.045990)",
        "(0.174395, 1.459779, 0.046129)",
        "(0.175726, 1.466673, 0.046776)",
        "(0.177044, 1.473085, 0.047849)",
        "(0.178569, 1.478927, 0.049520)",
        "(0.180041, 1.484404, 0.051485)",
        "(0.180707, 1.486894, 0.052648)",
        "(0.181923, 1.491605, 0.055303)",
        "(0.183297, 1.495838, 0.058422)",
        "(0.184638, 1.499540, 0.061925)",
        "(0.185766, 1.502572, 0.065676)",
        "(0.186295, 1.503820, 0.067687)",
        "(0.187386, 1.505987, 0.071933)",
        "(0.188383, 1.507514, 0.076599)",
        "(0.188972, 1.508231, 0.081613)",
        "(0.189337, 1.508196, 0.086850)",
        "(0.189456, 1.507941, 0.089569)",
        "(0.189503, 1.506892, 0.095404)",
        "(0.189343, 1.505367, 0.101725)",
        "(0.188912, 1.503279, 0.108363)",
        "(0.188477, 1.500387, 0.115135)",
        "(0.188280, 1.498735, 0.118482)",
        "(0.188038, 1.494792, 0.125125)",
        "(0.187570, 1.490417, 0.131793)",
        "(0.186821, 1.485664, 0.138546)",
        "(0.186112, 1.480720, 0.145285)",
        "(0.185806, 1.478178, 0.148553)",
        "(0.185280, 1.473036, 0.154727)",
        "(0.184659, 1.467809, 0.160460)",
        "(0.184547, 1.462545, 0.165627)",
        "(0.184637, 1.457298, 0.170112)",
        "(0.184580, 1.454670, 0.172096)",
        "(0.184234, 1.449416, 0.175363)",
        "(0.183798, 1.443991, 0.177808)",
        "(0.183359, 1.438771, 0.179818)",
        "(0.183002, 1.433986, 0.181634)",
        "(0.182787, 1.431680, 0.182399)",
        "(0.182254, 1.427094, 0.183343)",
        "(0.181772, 1.422765, 0.183542)",
        "(0.181516, 1.418476, 0.183227)",
        "(0.181215, 1.414359, 0.182361)",
        "(0.180988, 1.412366, 0.181613)",
        "(0.180323, 1.408541, 0.179733)",
        "(0.179679, 1.405093, 0.177073)",
        "(0.179058, 1.401965, 0.173725)",
        "(0.178395, 1.398920, 0.169970)",
        "(0.178055, 1.397442, 0.167993)",
        "(0.177372, 1.394732, 0.163814)",
        "(0.176672, 1.392251, 0.159216)",
        "(0.176084, 1.390001, 0.153824)",
        "(0.175600, 1.387813, 0.147803)",
        "(0.175388, 1.386781, 0.144623)",
        "(0.175019, 1.384924, 0.137983)",
        "(0.174669, 1.383265, 0.130929)",
        "(0.174398, 1.381602, 0.123191)",
        "(0.174212, 1.380073, 0.115205)",
        "(0.174162, 1.379434, 0.111206)",
        "(0.174317, 1.378409, 0.103268)",
        "(0.174513, 1.377564, 0.095370)",
        "(0.174344, 1.376813, 0.087667)",
        "(0.173841, 1.376545, 0.080433)",
        "(0.173625, 1.376798, 0.077023)",
        "(0.173497, 1.378375, 0.070702)",
        "(0.173740, 1.381210, 0.064947)",
        "(0.174073, 1.385243, 0.059758)",
        "(0.174674, 1.390339, 0.055142)",
        "(0.175118, 1.393232, 0.053093)",
        "(0.176101, 1.399687, 0.049627)",
        "(0.177305, 1.406361, 0.047562)",
        "(0.177369, 1.413963, 0.047099)",
        "(0.177077, 1.421089, 0.047475)",
        "(0.176952, 1.424636, 0.047904)",
        "(0.176861, 1.431831, 0.049158)",
        "(0.176791, 1.438851, 0.050627)",
        "(0.177326, 1.445923, 0.052425)",
        "(0.177753, 1.452900, 0.054553)",
        "(0.177936, 1.456323, 0.055791)",
        "(0.178588, 1.463099, 0.058665)",
        "(0.179461, 1.469681, 0.062194)",
        "(0.180177, 1.475869, 0.066270)",
        "(0.181047, 1.481723, 0.070739)",
        "(0.181491, 1.484480, 0.073171)",
        "(0.182448, 1.489653, 0.078282)",
        "(0.183422, 1.494307, 0.083762)",
        "(0.184412, 1.498438, 0.089636)",
        "(0.185280, 1.502005, 0.095910)",
        "(0.185667, 1.503540, 0.099108)",
        "(0.186485, 1.506159, 0.105674)",
        "(0.187321, 1.508018, 0.112413)",
        "(0.187992, 1.508932, 0.119175)",
        "(0.188565, 1.509343, 0.126009)",
        "(0.188818, 1.509357, 0.129415)",
        "(0.189137, 1.508800, 0.136256)",
        "(0.189518, 1.507576, 0.143004)",
        "(0.190037, 1.505687, 0.149675)",
        "(0.190463, 1.503272, 0.156126)",
        "(0.190573, 1.501898, 0.159254)",
        "(0.190634, 1.498665, 0.165216)",
        "(0.190648, 1.495049, 0.170836)",
        "(0.190594, 1.491047, 0.175914)",
        "(0.190497, 1.486603, 0.180570)",
        "(0.190394, 1.484251, 0.182689)",
        "(0.190143, 1.479256, 0.186433)",
        "(0.189903, 1.473832, 0.189471)",
        "(0.189580, 1.467905, 0.191975)",
        "(0.189404, 1.461720, 0.193881)",
        "(0.189316, 1.458583, 0.194608)",
        "(0.189021, 1.452091, 0.195508)",
        "(0.188724, 1.445502, 0.195993)",
        "(0.188481, 1.438770, 0.196099)",
        "(0.188106, 1.431556, 0.195767)",
        "(0.187802, 1.427742, 0.195464)",
        "(0.186866, 1.419691, 0.194490)",
        "(0.185536, 1.411582, 0.193335)",
        "(0.183833, 1.403778, 0.191983)",
        "(0.182552, 1.396723, 0.190189)",
        "(0.182131, 1.393481, 0.189041)",
        "(0.181634, 1.387536, 0.185909)",
        "(0.181092, 1.382221, 0.181988)",
        "(0.180469, 1.377540, 0.177162)",
        "(0.179920, 1.373541, 0.171495)",
        "(0.179728, 1.371797, 0.168362)",
        "(0.179394, 1.368850, 0.161453)",
        "(0.178954, 1.366814, 0.154244)",
        "(0.178635, 1.365458, 0.146633)",
        "(0.178473, 1.364989, 0.142560)",
        "(0.178084, 1.364265, 0.134119)",
        "(0.177880, 1.364173, 0.125501)",
        "(0.177726, 1.364898, 0.117135)",
        "(0.177648, 1.366162, 0.108773)",
        "(0.177765, 1.367691, 0.100309)",
        "(0.177899, 1.368571, 0.096109)",
        "(0.178453, 1.370674, 0.087844)",
        "(0.179092, 1.373068, 0.080166)",
        "(0.179625, 1.375747, 0.073131)",
        "(0.180059, 1.378602, 0.066864)",
        "(0.180343, 1.380087, 0.063922)",
        "(0.181028, 1.383177, 0.058630)",
        "(0.181438, 1.386310, 0.053881)",
        "(0.181857, 1.389565, 0.049726)",
        "(0.182180, 1.392954, 0.046143)",
        "(0.182268, 1.394719, 0.044498)",
        "(0.182288, 1.398515, 0.041690)",
        "(0.182239, 1.402589, 0.039376)",
        "(0.182132, 1.407499, 0.037627)",
        "(0.182332, 1.413177, 0.036575)",
        "(0.182364, 1.416282, 0.036283)",
        "(0.182420, 1.422691, 0.035948)",
        "(0.182291, 1.429256, 0.035945)",
        "(0.182532, 1.436472, 0.036588)",
        "(0.182755, 1.444032, 0.037890)",
        "(0.182836, 1.447739, 0.038659)",
        "(0.182990, 1.455165, 0.040741)",
        "(0.183147, 1.462703, 0.043802)",
        "(0.183637, 1.470154, 0.047895)",
        "(0.184244, 1.477231, 0.052275)",
        "(0.184553, 1.480489, 0.054666)",
        "(0.185303, 1.486565, 0.059683)",
        "(0.186280, 1.492056, 0.065160)",
        "(0.187280, 1.496938, 0.071026)",
        "(0.188327, 1.501012, 0.077117)",
        "(0.188777, 1.502749, 0.080211)",
        "(0.189757, 1.505814, 0.086473)",
        "(0.190783, 1.507917, 0.092843)",
        "(0.191619, 1.509247, 0.099327)",
        "(0.192277, 1.509904, 0.106013)",
        "(0.192590, 1.510143, 0.109368)",
        "(0.193079, 1.509726, 0.116175)",
        "(0.193380, 1.508648, 0.122900)",
        "(0.193381, 1.507052, 0.129693)",
        "(0.193181, 1.504954, 0.136359)",
        "(0.193037, 1.503769, 0.139526)",
        "(0.192562, 1.500766, 0.145340)",
        "(0.191979, 1.497161, 0.150473)",
        "(0.191528, 1.493492, 0.155465)",
        "(0.191231, 1.489524, 0.160253)",
        "(0.191117, 1.487397, 0.162560)",
        "(0.190998, 1.482810, 0.166944)",
        "(0.190750, 1.477682, 0.170849)",
        "(0.190278, 1.472442, 0.174514)",
        "(0.189701, 1.466977, 0.177958)",
        "(0.189301, 1.464114, 0.179542)",
        "(0.188382, 1.458061, 0.182288)",
        "(0.187247, 1.451596, 0.184469)",
        "(0.185849, 1.444706, 0.186130)",
        "(0.184379, 1.437594, 0.187080)",
        "(0.183730, 1.434109, 0.187376)",
        "(0.182747, 1.427374, 0.187298)",
        "(0.182270, 1.421050, 0.186382)",
        "(0.182064, 1.415111, 0.184667)",
        "(0.181793, 1.409585, 0.182272)",
        "(0.181624, 1.406966, 0.180992)",
        "(0.181153, 1.402248, 0.178225)",
        "(0.180592, 1.398089, 0.175096)",
        "(0.180028, 1.394444, 0.171576)",
        "(0.179418, 1.391216, 0.167588)",
        "(0.179071, 1.389810, 0.165488)",
        "(0.178435, 1.387267, 0.161072)",
        "(0.177716, 1.385206, 0.156262)",
        "(0.176979, 1.383533, 0.150959)",
        "(0.176429, 1.382177, 0.145070)",
        "(0.176250, 1.381514, 0.141968)",
        "(0.175939, 1.380480, 0.135520)",
        "(0.175870, 1.379925, 0.128879)",
        "(0.175668, 1.379702, 0.121973)",
        "(0.175355, 1.379722, 0.114775)",
        "(0.175271, 1.379894, 0.111074)",
        "(0.175223, 1.380603, 0.103538)",
        "(0.175201, 1.381791, 0.096015)",
        "(0.175090, 1.383550, 0.088496)",
        "(0.174988, 1.385741, 0.080961)",
        "(0.174992, 1.387012, 0.077239)",
        "(0.175238, 1.390141, 0.070016)",
        "(0.175821, 1.394059, 0.063196)",
        "(0.176935, 1.398655, 0.056914)",
        "(0.178095, 1.403471, 0.051157)",
        "(0.178542, 1.406057, 0.048598)",
        "(0.179306, 1.411507, 0.043957)",
        "(0.180328, 1.417489, 0.040395)",
        "(0.181439, 1.423958, 0.038147)",
        "(0.182417, 1.430738, 0.036877)",
        "(0.182936, 1.434209, 0.036559)",
        "(0.183541, 1.441185, 0.036936)",
        "(0.183759, 1.448197, 0.038126)",
        "(0.184456, 1.455543, 0.040333)",
        "(0.185185, 1.462745, 0.043087)",
        "(0.185459, 1.466277, 0.044641)",
        "(0.186083, 1.473196, 0.048438)",
        "(0.187025, 1.479875, 0.052979)",
        "(0.188197, 1.485911, 0.058311)",
        "(0.189149, 1.491215, 0.064085)",
        "(0.189596, 1.493469, 0.067176)",
        "(0.190414, 1.497644, 0.073345)",
        "(0.191122, 1.500803, 0.079432)",
        "(0.191672, 1.503000, 0.085098)",
        "(0.191871, 1.504261, 0.090154)",
        "(0.191860, 1.504583, 0.092411)",
        "(0.191501, 1.504347, 0.096174)",
        "(0.190920, 1.503733, 0.099562)",
        "(0.190268, 1.502935, 0.102728)",
        "(0.189534, 1.501833, 0.105666)",
        "(0.189082, 1.501306, 0.107211)",
        "(0.188277, 1.500000, 0.110234)",
        "(0.187733, 1.498521, 0.113054)",
        "(0.187232, 1.496859, 0.115706)",
        "(0.186734, 1.494840, 0.118288)",
        "(0.186522, 1.493754, 0.119571)",
        "(0.186082, 1.491373, 0.122167)",
        "(0.185291, 1.488912, 0.125150)",
        "(0.184721, 1.486314, 0.128428)",
        "(0.184151, 1.483565, 0.131715)",
        "(0.183800, 1.482103, 0.133343)",
        "(0.183324, 1.478959, 0.136678)",
        "(0.183040, 1.475887, 0.140232)",
        "(0.182806, 1.472659, 0.143441)",
        "(0.182378, 1.469134, 0.146163)",
        "(0.182191, 1.467285, 0.147361)",
        "(0.181919, 1.463508, 0.149484)",
        "(0.181748, 1.459652, 0.151287)",
        "(0.181584, 1.455771, 0.152499)",
        "(0.181204, 1.451921, 0.153282)",
        "(0.181005, 1.450034, 0.153593)",
        "(0.180743, 1.446391, 0.154033)",
        "(0.180633, 1.442892, 0.154186)",
        "(0.180274, 1.439427, 0.153889)",
        "(0.179839, 1.435996, 0.153205)",
        "(0.179632, 1.434317, 0.152742)",
        "(0.179247, 1.431051, 0.151476)",
        "(0.178894, 1.427799, 0.149744)",
        "(0.178489, 1.424595, 0.147676)",
        "(0.178121, 1.421525, 0.145432)",
        "(0.177950, 1.420063, 0.144275)",
        "(0.177734, 1.417207, 0.141737)",
        "(0.177593, 1.414359, 0.138974)",
        "(0.177414, 1.411540, 0.135990)",
        "(0.177232, 1.408815, 0.132786)",
        "(0.177176, 1.407515, 0.131087)",
        "(0.177243, 1.405072, 0.127526)",
        "(0.177217, 1.403047, 0.124064)",
        "(0.176851, 1.401397, 0.120606)",
        "(0.176661, 1.400123, 0.117211)",
        "(0.176623, 1.399660, 0.115465)",
        "(0.176701, 1.399064, 0.111912)",
        "(0.176941, 1.399020, 0.108328)",
        "(0.177244, 1.399469, 0.104778)",
        "(0.177440, 1.400138, 0.101039)",
        "(0.177502, 1.400574, 0.099122)",
        "(0.177578, 1.401875, 0.095223)",
        "(0.177655, 1.403747, 0.091353)",
        "(0.177599, 1.405945, 0.087367)",
        "(0.177568, 1.408270, 0.083148)",
        "(0.177521, 1.409496, 0.081032)",
        "(0.177322, 1.412201, 0.076850)",
        "(0.177163, 1.415282, 0.072867)",
        "(0.176917, 1.418833, 0.069244)",
        "(0.176459, 1.423007, 0.066288)",
        "(0.176300, 1.425319, 0.065042)",
        "(0.176243, 1.430522, 0.063144)",
        "(0.176441, 1.436345, 0.061940)",
        "(0.177006, 1.442392, 0.061218)",
        "(0.177820, 1.448576, 0.061060)",
        "(0.178260, 1.451686, 0.061215)",
        "(0.179247, 1.458073, 0.062187)",
        "(0.180422, 1.464617, 0.063879)",
        "(0.181715, 1.470931, 0.066147)",
        "(0.183214, 1.476870, 0.068827)",
        "(0.184019, 1.479727, 0.070358)",
        "(0.185667, 1.485105, 0.073907)",
        "(0.187372, 1.489920, 0.078130)",
        "(0.188958, 1.494288, 0.082634)",
        "(0.190606, 1.497876, 0.087679)",
        "(0.191468, 1.499331, 0.090395)",
        "(0.193117, 1.501738, 0.096086)",
        "(0.194721, 1.503423, 0.102112)",
        "(0.196235, 1.504288, 0.108421)",
        "(0.197590, 1.504375, 0.115006)",
        "(0.198146, 1.504150, 0.118370)",
        "(0.199175, 1.503371, 0.125246)",
        "(0.200083, 1.501930, 0.132298)",
        "(0.200667, 1.500000, 0.139334)",
        "(0.200991, 1.497639, 0.146324)",
        "(0.201123, 1.496375, 0.149779)",
        "(0.201307, 1.493588, 0.156645)",
        "(0.201399, 1.490558, 0.163135)",
        "(0.201446, 1.487190, 0.169057)",
        "(0.201539, 1.483485, 0.174520)",
        "(0.201578, 1.481541, 0.177081)",
        "(0.201633, 1.477634, 0.181723)"
    ],
    "leftHandPositions": [
        "(0.275604, 1.268119, -0.084053)",
        "(0.275610, 1.268287, -0.084407)",
        "(0.275551, 1.268438, -0.084800)",
        "(0.275457, 1.268598, -0.085221)",
        "(0.275360, 1.268677, -0.085483)",
        "(0.275181, 1.268723, -0.085780)",
        "(0.275072, 1.268787, -0.086010)",
        "(0.275069, 1.268881, -0.086126)",
        "(0.275177, 1.268986, -0.086203)",
        "(0.275266, 1.269079, -0.086249)",
        "(0.275406, 1.269162, -0.086253)",
        "(0.275474, 1.269084, -0.086106)",
        "(0.275518, 1.268804, -0.085638)",
        "(0.275587, 1.268691, -0.085084)",
        "(0.275656, 1.268765, -0.084867)",
        "(0.275820, 1.269143, -0.084281)",
        "(0.276182, 1.269864, -0.083595)",
        "(0.276508, 1.270616, -0.083114)",
        "(0.276752, 1.271237, -0.082735)",
        "(0.276802, 1.271492, -0.082569)",
        "(0.276589, 1.271757, -0.081982)",
        "(0.276162, 1.271690, -0.080728)",
        "(0.275819, 1.271731, -0.079013)",
        "(0.275071, 1.271970, -0.076772)",
        "(0.274386, 1.272246, -0.075589)",
        "(0.272417, 1.273727, -0.073039)",
        "(0.270122, 1.276013, -0.070280)",
        "(0.266881, 1.279087, -0.067782)",
        "(0.262162, 1.283194, -0.066158)",
        "(0.259046, 1.285524, -0.065588)",
        "(0.251944, 1.289202, -0.064026)",
        "(0.245187, 1.292621, -0.061272)",
        "(0.240225, 1.297500, -0.057713)",
        "(0.236816, 1.304017, -0.054080)",
        "(0.235531, 1.307628, -0.052378)",
        "(0.234232, 1.315469, -0.048826)",
        "(0.234332, 1.323120, -0.045082)",
        "(0.235159, 1.329939, -0.041645)",
        "(0.236186, 1.335605, -0.038913)",
        "(0.236562, 1.337838, -0.037636)",
        "(0.236949, 1.341801, -0.035642)",
        "(0.237271, 1.345110, -0.034566)",
        "(0.237198, 1.347061, -0.033386)",
        "(0.236227, 1.347365, -0.031252)",
        "(0.235746, 1.347505, -0.030234)",
        "(0.234560, 1.348311, -0.029312)",
        "(0.232310, 1.349090, -0.028923)",
        "(0.229880, 1.350320, -0.028943)",
        "(0.226736, 1.352271, -0.029374)",
        "(0.225223, 1.353415, -0.029684)",
        "(0.222946, 1.355942, -0.030238)",
        "(0.220903, 1.359246, -0.031199)",
        "(0.219141, 1.362533, -0.032072)",
        "(0.217694, 1.364925, -0.031970)",
        "(0.217098, 1.365757, -0.031540)",
        "(0.215179, 1.367244, -0.030934)",
        "(0.213670, 1.368697, -0.030446)",
        "(0.212942, 1.370144, -0.029662)",
        "(0.212730, 1.371695, -0.028793)",
        "(0.212779, 1.372515, -0.028380)",
        "(0.212982, 1.373948, -0.027460)",
        "(0.213851, 1.375368, -0.026616)",
        "(0.214681, 1.376524, -0.025518)",
        "(0.215661, 1.377711, -0.024520)",
        "(0.216152, 1.378343, -0.024176)",
        "(0.216844, 1.379195, -0.023662)",
        "(0.217553, 1.379405, -0.022674)",
        "(0.218301, 1.379472, -0.021687)",
        "(0.218128, 1.379662, -0.021346)",
        "(0.217695, 1.379902, -0.021774)",
        "(0.217269, 1.380248, -0.022585)",
        "(0.216430, 1.380483, -0.023477)",
        "(0.215602, 1.380604, -0.023995)",
        "(0.215220, 1.381286, -0.024454)",
        "(0.215041, 1.381793, -0.024732)",
        "(0.214763, 1.382774, -0.025254)",
        "(0.214319, 1.383747, -0.025806)",
        "(0.213821, 1.384562, -0.025956)",
        "(0.213300, 1.385157, -0.025632)",
        "(0.212991, 1.385461, -0.025469)",
        "(0.212705, 1.386193, -0.025295)",
        "(0.212654, 1.387003, -0.025357)",
        "(0.212262, 1.387518, -0.025265)",
        "(0.211787, 1.388209, -0.025353)",
        "(0.211500, 1.388520, -0.025449)",
        "(0.210832, 1.389025, -0.025587)",
        "(0.210364, 1.389447, -0.025784)",
        "(0.209970, 1.389676, -0.025965)",
        "(0.209380, 1.389696, -0.025906)",
        "(0.209276, 1.389817, -0.025912)",
        "(0.209349, 1.389884, -0.025849)",
        "(0.209398, 1.389603, -0.025164)",
        "(0.209308, 1.389441, -0.024437)",
        "(0.209127, 1.389680, -0.023944)",
        "(0.209076, 1.390040, -0.023868)",
        "(0.208966, 1.390959, -0.023771)",
        "(0.208767, 1.391964, -0.023692)",
        "(0.208569, 1.393046, -0.023702)",
        "(0.208333, 1.394270, -0.023895)",
        "(0.208191, 1.394931, -0.024017)",
        "(0.207798, 1.396335, -0.024368)",
        "(0.207302, 1.397817, -0.024723)",
        "(0.206856, 1.399064, -0.024907)",
        "(0.206607, 1.400431, -0.025132)",
        "(0.206448, 1.401108, -0.025228)",
        "(0.205941, 1.402393, -0.025416)",
        "(0.205386, 1.403821, -0.025602)",
        "(0.204730, 1.405214, -0.025828)",
        "(0.203994, 1.406738, -0.026313)",
        "(0.203670, 1.407676, -0.026908)",
        "(0.203227, 1.409288, -0.028040)",
        "(0.202719, 1.410322, -0.028808)",
        "(0.202129, 1.411406, -0.030012)",
        "(0.201607, 1.412511, -0.031608)",
        "(0.201365, 1.413046, -0.032497)",
        "(0.200693, 1.413878, -0.034368)",
        "(0.199693, 1.414546, -0.036327)",
        "(0.198568, 1.415098, -0.038302)",
        "(0.197437, 1.415643, -0.040175)",
        "(0.196804, 1.415888, -0.040986)",
        "(0.195727, 1.416442, -0.042409)",
        "(0.194815, 1.417046, -0.043584)",
        "(0.193823, 1.417678, -0.044587)",
        "(0.193270, 1.418048, -0.045073)",
        "(0.192147, 1.418783, -0.045971)",
        "(0.191072, 1.419504, -0.046759)",
        "(0.190288, 1.420308, -0.047510)",
        "(0.189578, 1.420962, -0.047899)",
        "(0.189058, 1.421272, -0.047970)",
        "(0.188789, 1.421346, -0.047940)",
        "(0.188368, 1.421201, -0.047855)",
        "(0.187845, 1.420853, -0.047902)",
        "(0.187123, 1.420544, -0.048040)",
        "(0.186504, 1.420287, -0.048069)",
        "(0.186250, 1.420136, -0.048029)",
        "(0.185976, 1.419875, -0.047941)",
        "(0.185761, 1.419583, -0.047952)",
        "(0.185274, 1.419112, -0.048131)",
        "(0.184799, 1.418830, -0.048306)",
        "(0.184910, 1.418858, -0.048252)",
        "(0.184867, 1.418684, -0.048225)",
        "(0.184752, 1.418324, -0.048191)",
        "(0.184573, 1.417976, -0.048353)",
        "(0.184528, 1.417669, -0.048550)",
        "(0.184584, 1.417529, -0.048592)",
        "(0.184692, 1.417235, -0.048660)",
        "(0.184725, 1.417063, -0.048931)",
        "(0.184777, 1.417108, -0.049431)",
        "(0.184709, 1.417232, -0.049793)",
        "(0.184681, 1.417291, -0.049952)",
        "(0.184570, 1.417449, -0.050457)",
        "(0.184404, 1.417768, -0.051070)",
        "(0.184466, 1.418139, -0.051381)",
        "(0.184394, 1.418641, -0.051742)",
        "(0.184316, 1.418894, -0.051896)",
        "(0.184270, 1.419230, -0.051991)",
        "(0.184297, 1.420044, -0.052184)",
        "(0.184376, 1.420971, -0.052175)",
        "(0.184308, 1.421679, -0.051939)",
        "(0.184252, 1.422089, -0.051793)",
        "(0.184071, 1.423253, -0.051461)",
        "(0.183974, 1.424381, -0.051185)",
        "(0.183756, 1.425862, -0.050834)",
        "(0.183604, 1.427674, -0.050424)",
        "(0.183600, 1.428744, -0.050253)",
        "(0.183709, 1.431048, -0.050035)",
        "(0.183922, 1.433581, -0.049998)",
        "(0.184106, 1.436120, -0.050131)",
        "(0.184406, 1.438456, -0.050456)",
        "(0.184542, 1.439497, -0.050698)",
        "(0.184946, 1.441308, -0.051273)",
        "(0.185339, 1.442634, -0.052149)",
        "(0.185614, 1.443324, -0.053301)",
        "(0.185682, 1.443487, -0.054573)",
        "(0.185592, 1.443440, -0.055283)",
        "(0.185321, 1.443232, -0.057022)",
        "(0.184958, 1.443098, -0.059021)",
        "(0.184285, 1.443151, -0.061073)",
        "(0.183523, 1.443291, -0.062947)",
        "(0.183023, 1.443461, -0.063827)",
        "(0.182218, 1.443907, -0.065390)",
        "(0.181484, 1.444616, -0.066870)",
        "(0.181033, 1.445571, -0.068196)",
        "(0.180658, 1.446705, -0.069281)",
        "(0.180506, 1.447316, -0.069719)",
        "(0.180409, 1.448633, -0.070496)",
        "(0.180387, 1.449830, -0.071018)",
        "(0.180275, 1.450800, -0.071447)",
        "(0.180250, 1.451741, -0.072023)",
        "(0.180297, 1.452213, -0.072341)",
        "(0.180337, 1.453023, -0.072971)",
        "(0.180387, 1.453558, -0.073575)",
        "(0.180524, 1.454055, -0.074384)",
        "(0.180734, 1.454439, -0.075282)",
        "(0.180756, 1.454533, -0.075753)",
        "(0.180730, 1.454587, -0.076703)",
        "(0.180691, 1.454452, -0.077767)",
        "(0.180604, 1.454431, -0.078992)",
        "(0.180333, 1.454456, -0.080146)",
        "(0.180158, 1.454420, -0.080659)",
        "(0.179821, 1.454361, -0.081605)",
        "(0.179742, 1.454486, -0.082450)",
        "(0.179912, 1.454813, -0.083135)",
        "(0.180040, 1.455063, -0.083590)",
        "(0.180024, 1.455074, -0.083592)",
        "(0.180033, 1.455401, -0.084191)",
        "(0.180038, 1.455642, -0.084581)",
        "(0.180098, 1.455971, -0.085170)",
        "(0.180203, 1.456296, -0.085709)",
        "(0.180249, 1.456431, -0.085989)",
        "(0.180220, 1.456696, -0.086642)",
        "(0.179896, 1.457029, -0.087587)",
        "(0.179532, 1.457404, -0.088621)",
        "(0.179177, 1.457857, -0.089800)",
        "(0.179079, 1.458119, -0.090472)",
        "(0.179015, 1.458655, -0.091953)",
        "(0.178845, 1.459246, -0.093623)",
        "(0.178663, 1.459892, -0.095263)",
        "(0.178521, 1.460423, -0.096853)",
        "(0.178460, 1.460661, -0.097604)",
        "(0.178516, 1.461143, -0.099043)",
        "(0.178693, 1.461542, -0.100360)",
        "(0.178880, 1.461736, -0.101358)",
        "(0.178916, 1.461742, -0.102302)",
        "(0.178924, 1.461729, -0.102786)",
        "(0.178919, 1.461667, -0.103848)",
        "(0.178825, 1.461577, -0.104988)",
        "(0.178716, 1.461334, -0.106039)",
        "(0.178670, 1.461012, -0.107020)",
        "(0.178695, 1.460806, -0.107516)",
        "(0.178773, 1.460382, -0.108652)",
        "(0.178710, 1.459923, -0.109854)",
        "(0.178382, 1.459413, -0.111125)",
        "(0.178019, 1.458848, -0.112423)",
        "(0.177873, 1.458586, -0.113121)",
        "(0.177605, 1.458129, -0.114515)",
        "(0.177410, 1.457697, -0.115823)",
        "(0.177365, 1.457279, -0.117037)",
        "(0.177363, 1.456826, -0.118236)",
        "(0.177314, 1.456598, -0.118812)",
        "(0.177164, 1.456191, -0.119937)",
        "(0.177012, 1.455929, -0.121104)",
        "(0.177146, 1.455717, -0.122173)",
        "(0.177399, 1.455527, -0.123147)",
        "(0.177562, 1.455447, -0.123632)",
        "(0.177778, 1.455259, -0.124569)",
        "(0.177829, 1.454966, -0.125340)",
        "(0.177977, 1.454634, -0.125930)",
        "(0.178293, 1.454012, -0.126641)",
        "(0.178390, 1.453656, -0.126950)",
        "(0.178384, 1.452937, -0.127488)",
        "(0.178328, 1.452083, -0.127998)",
        "(0.178065, 1.450756, -0.128815)",
        "(0.177905, 1.449661, -0.129510)",
        "(0.177816, 1.449149, -0.129816)",
        "(0.177465, 1.447562, -0.130653)",
        "(0.177129, 1.446228, -0.131415)",
        "(0.176919, 1.444912, -0.132105)",
        "(0.176650, 1.443625, -0.132765)",
        "(0.176456, 1.443031, -0.133123)",
        "(0.176059, 1.441888, -0.133806)",
        "(0.175681, 1.440931, -0.134405)",
        "(0.175468, 1.440260, -0.134860)",
        "(0.175399, 1.439919, -0.135173)",
        "(0.175382, 1.439709, -0.135371)",
        "(0.175343, 1.439269, -0.135894)",
        "(0.175299, 1.439036, -0.136262)",
        "(0.175293, 1.438712, -0.136909)",
        "(0.175447, 1.438479, -0.137402)",
        "(0.175609, 1.438297, -0.137648)",
        "(0.175983, 1.437897, -0.137946)",
        "(0.176638, 1.437157, -0.138288)",
        "(0.177184, 1.436214, -0.138516)",
        "(0.177537, 1.435299, -0.138676)",
        "(0.177633, 1.434913, -0.138743)",
        "(0.178127, 1.432849, -0.139110)",
        "(0.178448, 1.431423, -0.139330)",
        "(0.178853, 1.429417, -0.139626)",
        "(0.179116, 1.427934, -0.139851)",
        "(0.179385, 1.425360, -0.140134)",
        "(0.179313, 1.422716, -0.140297)",
        "(0.179080, 1.420001, -0.140318)",
        "(0.178799, 1.417329, -0.140126)",
        "(0.178575, 1.415002, -0.139699)",
        "(0.178510, 1.413978, -0.139340)",
        "(0.178513, 1.412093, -0.138174)",
        "(0.178807, 1.410375, -0.136245)",
        "(0.179223, 1.408712, -0.133372)",
        "(0.179587, 1.407240, -0.129823)",
        "(0.179846, 1.406630, -0.127765)",
        "(0.180454, 1.405716, -0.123295)",
        "(0.181051, 1.405179, -0.118227)",
        "(0.181600, 1.405156, -0.112841)",
        "(0.182115, 1.405431, -0.107351)",
        "(0.182346, 1.405656, -0.104482)",
        "(0.182819, 1.406166, -0.098661)",
        "(0.183310, 1.406962, -0.093027)",
        "(0.184122, 1.408184, -0.087636)",
        "(0.184920, 1.409773, -0.082548)",
        "(0.185265, 1.410697, -0.080118)",
        "(0.186008, 1.412828, -0.075492)",
        "(0.187132, 1.415515, -0.071203)",
        "(0.188316, 1.418534, -0.067113)",
        "(0.189486, 1.421920, -0.063292)",
        "(0.190152, 1.423840, -0.061547)",
        "(0.191617, 1.427907, -0.058246)",
        "(0.193012, 1.432261, -0.055255)",
        "(0.194282, 1.436880, -0.052717)",
        "(0.195471, 1.441873, -0.050684)",
        "(0.196020, 1.444423, -0.049777)",
        "(0.196823, 1.449681, -0.048225)",
        "(0.197454, 1.454884, -0.047033)",
        "(0.198016, 1.460161, -0.046038)",
        "(0.198057, 1.465418, -0.045249)",
        "(0.197970, 1.468104, -0.045055)",
        "(0.197836, 1.473575, -0.045045)",
        "(0.197740, 1.479053, -0.045392)",
        "(0.197481, 1.484394, -0.045971)",
        "(0.197058, 1.489457, -0.046801)",
        "(0.196821, 1.491875, -0.047336)",
        "(0.196355, 1.496709, -0.048636)",
        "(0.195928, 1.501208, -0.050238)",
        "(0.195740, 1.505318, -0.052275)",
        "(0.195506, 1.509042, -0.054704)",
        "(0.195297, 1.510722, -0.056010)",
        "(0.194837, 1.513787, -0.058793)",
        "(0.194426, 1.516180, -0.061881)",
        "(0.194033, 1.518143, -0.065263)",
        "(0.193641, 1.519727, -0.069184)",
        "(0.193476, 1.520392, -0.071309)",
        "(0.193017, 1.521340, -0.075870)",
        "(0.192436, 1.521792, -0.080673)",
        "(0.191947, 1.521865, -0.085706)",
        "(0.191515, 1.521542, -0.090961)",
        "(0.191316, 1.521181, -0.093644)",
        "(0.190821, 1.520172, -0.099041)",
        "(0.190223, 1.518741, -0.104421)",
        "(0.189625, 1.516863, -0.109761)",
        "(0.189272, 1.514315, -0.114880)",
        "(0.189205, 1.512829, -0.117380)",
        "(0.188836, 1.509651, -0.122257)",
        "(0.188126, 1.506337, -0.126917)",
        "(0.187400, 1.502997, -0.131466)",
        "(0.186912, 1.499702, -0.135783)",
        "(0.186790, 1.498010, -0.137797)",
        "(0.186708, 1.494633, -0.141402)",
        "(0.186864, 1.491125, -0.144439)",
        "(0.186990, 1.487608, -0.147045)",
        "(0.187177, 1.483870, -0.149154)",
        "(0.187269, 1.481931, -0.149995)",
        "(0.187241, 1.477986, -0.151362)",
        "(0.187024, 1.473901, -0.152226)",
        "(0.186865, 1.469656, -0.152714)",
        "(0.186827, 1.467486, -0.152779)",
        "(0.186746, 1.463090, -0.152808)",
        "(0.186375, 1.458420, -0.152381)",
        "(0.185905, 1.453588, -0.151550)",
        "(0.185642, 1.448787, -0.150256)",
        "(0.185527, 1.446446, -0.149451)",
        "(0.185337, 1.441792, -0.147602)",
        "(0.185226, 1.437225, -0.145386)",
        "(0.185050, 1.432796, -0.142922)",
        "(0.184862, 1.428417, -0.140437)",
        "(0.184722, 1.424221, -0.137875)",
        "(0.184638, 1.422193, -0.136521)",
        "(0.184505, 1.418119, -0.133632)",
        "(0.184456, 1.414069, -0.130669)",
        "(0.184210, 1.410280, -0.127921)",
        "(0.183903, 1.406731, -0.125203)",
        "(0.183811, 1.405058, -0.123848)",
        "(0.183722, 1.401699, -0.121049)",
        "(0.183518, 1.398445, -0.118263)",
        "(0.183276, 1.395456, -0.115442)",
        "(0.182825, 1.392652, -0.112332)",
        "(0.182525, 1.391214, -0.110538)",
        "(0.181883, 1.388287, -0.106225)",
        "(0.181271, 1.385899, -0.101542)",
        "(0.180788, 1.384999, -0.096372)",
        "(0.180606, 1.385255, -0.091089)",
        "(0.180608, 1.385714, -0.088375)",
        "(0.180769, 1.387537, -0.082817)",
        "(0.181123, 1.390278, -0.077309)",
        "(0.181674, 1.393793, -0.072007)",
        "(0.182321, 1.397985, -0.067124)",
        "(0.182688, 1.400348, -0.064869)",
        "(0.183456, 1.405316, -0.060715)",
        "(0.184402, 1.410706, -0.057207)",
        "(0.185573, 1.416653, -0.054368)",
        "(0.186821, 1.423094, -0.052142)",
        "(0.187518, 1.426551, -0.051425)",
        "(0.188986, 1.433524, -0.050239)",
        "(0.190391, 1.440612, -0.049703)",
        "(0.191787, 1.447769, -0.049801)",
        "(0.192993, 1.454726, -0.050306)",
        "(0.193558, 1.458083, -0.050704)",
        "(0.194620, 1.464458, -0.051840)",
        "(0.195518, 1.470275, -0.053104)",
        "(0.196248, 1.475294, -0.054474)",
        "(0.196835, 1.479496, -0.056001)",
        "(0.197089, 1.481188, -0.056852)",
        "(0.197542, 1.484037, -0.058557)",
        "(0.197657, 1.486069, -0.060299)",
        "(0.197637, 1.487273, -0.061986)",
        "(0.197521, 1.487806, -0.063561)",
        "(0.197359, 1.487847, -0.064287)",
        "(0.196980, 1.487680, -0.065607)",
        "(0.196529, 1.487259, -0.066752)",
        "(0.195884, 1.486903, -0.067811)",
        "(0.195367, 1.486768, -0.068912)",
        "(0.195154, 1.486705, -0.069410)",
        "(0.194702, 1.486534, -0.070027)",
        "(0.194217, 1.486351, -0.070475)",
        "(0.194196, 1.486480, -0.070985)",
        "(0.194202, 1.486874, -0.071810)",
        "(0.194207, 1.486988, -0.072016)",
        "(0.194216, 1.487425, -0.072834)",
        "(0.194443, 1.488118, -0.073922)",
        "(0.194801, 1.488940, -0.075314)",
        "(0.195152, 1.489766, -0.076972)",
        "(0.195323, 1.490150, -0.077818)",
        "(0.195707, 1.490940, -0.079635)",
        "(0.196080, 1.491640, -0.081575)",
        "(0.196313, 1.492330, -0.083714)",
        "(0.196377, 1.492897, -0.085987)",
        "(0.196368, 1.493115, -0.087133)",
        "(0.196325, 1.493477, -0.089505)",
        "(0.196213, 1.493773, -0.091987)",
        "(0.196060, 1.493942, -0.094514)",
        "(0.195824, 1.493974, -0.097120)",
        "(0.195688, 1.493930, -0.098420)",
        "(0.195341, 1.493650, -0.100958)",
        "(0.194935, 1.493123, -0.103481)",
        "(0.194397, 1.492414, -0.106129)",
        "(0.193635, 1.491510, -0.109001)",
        "(0.193262, 1.491005, -0.110417)",
        "(0.192339, 1.489751, -0.113229)",
        "(0.191378, 1.488137, -0.116066)",
        "(0.190328, 1.486370, -0.119014)",
        "(0.189690, 1.485403, -0.120514)",
        "(0.188336, 1.483405, -0.123519)",
        "(0.187021, 1.481380, -0.126479)",
        "(0.185904, 1.479318, -0.129317)",
        "(0.184954, 1.477125, -0.131844)",
        "(0.183975, 1.474788, -0.134068)",
        "(0.183475, 1.473643, -0.135186)",
        "(0.182668, 1.471553, -0.137466)",
        "(0.181965, 1.469583, -0.139549)",
        "(0.181283, 1.467670, -0.141422)",
        "(0.180775, 1.465851, -0.143097)",
        "(0.180552, 1.464978, -0.143925)",
        "(0.180204, 1.463395, -0.145333)",
        "(0.179890, 1.461839, -0.146514)",
        "(0.179553, 1.460326, -0.147551)",
        "(0.179336, 1.458792, -0.148501)",
        "(0.179203, 1.458025, -0.148925)",
        "(0.178930, 1.456456, -0.149524)",
        "(0.178625, 1.454908, -0.149952)",
        "(0.178352, 1.453383, -0.150287)",
        "(0.178163, 1.451674, -0.150414)",
        "(0.177952, 1.450825, -0.150401)",
        "(0.177500, 1.449136, -0.150264)",
        "(0.177260, 1.447410, -0.150109)",
        "(0.177265, 1.445567, -0.149876)",
        "(0.177173, 1.443510, -0.149577)",
        "(0.177128, 1.442425, -0.149431)",
        "(0.176905, 1.440233, -0.149166)",
        "(0.176549, 1.437968, -0.148970)",
        "(0.176390, 1.435653, -0.148745)",
        "(0.176537, 1.433215, -0.148348)",
        "(0.176564, 1.431949, -0.148117)",
        "(0.176471, 1.429383, -0.147564)",
        "(0.176240, 1.426699, -0.146991)",
        "(0.176081, 1.424009, -0.146539)",
        "(0.175886, 1.421334, -0.146206)",
        "(0.175759, 1.420020, -0.145994)",
        "(0.175457, 1.417382, -0.145313)",
        "(0.174855, 1.414825, -0.144053)",
        "(0.174324, 1.412385, -0.142210)",
        "(0.173929, 1.410102, -0.139972)",
        "(0.173710, 1.409061, -0.138734)",
        "(0.173314, 1.407161, -0.135964)",
        "(0.172912, 1.405445, -0.132614)",
        "(0.172584, 1.403988, -0.128801)",
        "(0.172373, 1.402770, -0.124743)",
        "(0.172346, 1.402293, -0.122560)",
        "(0.172329, 1.401333, -0.117953)",
        "(0.172450, 1.400384, -0.113100)",
        "(0.172774, 1.399661, -0.108353)",
        "(0.173254, 1.399119, -0.103646)",
        "(0.173588, 1.398873, -0.101236)",
        "(0.174206, 1.398266, -0.096364)",
        "(0.174694, 1.397510, -0.091334)",
        "(0.175205, 1.396704, -0.086354)",
        "(0.175789, 1.396016, -0.081702)",
        "(0.176080, 1.395716, -0.079454)",
        "(0.176547, 1.395166, -0.075004)",
        "(0.177009, 1.394756, -0.070641)",
        "(0.177279, 1.394704, -0.068585)",
        "(0.177934, 1.394903, -0.064448)",
        "(0.178692, 1.395366, -0.060309)",
        "(0.179250, 1.396172, -0.056379)",
        "(0.179838, 1.397666, -0.052780)",
        "(0.180593, 1.399802, -0.049457)",
        "(0.181370, 1.402818, -0.046619)",
        "(0.181777, 1.404612, -0.045397)",
        "(0.182510, 1.408562, -0.043361)",
        "(0.183119, 1.413252, -0.041949)",
        "(0.184192, 1.419045, -0.041929)",
        "(0.184752, 1.425494, -0.042898)",
        "(0.185052, 1.428715, -0.043557)",
        "(0.185480, 1.434813, -0.044685)",
        "(0.185752, 1.440742, -0.045450)",
        "(0.186010, 1.446941, -0.046363)",
        "(0.186132, 1.453373, -0.047637)",
        "(0.186370, 1.456761, -0.048544)",
        "(0.186978, 1.463480, -0.050566)",
        "(0.187729, 1.470044, -0.052767)",
        "(0.188756, 1.476267, -0.055158)",
        "(0.190079, 1.481777, -0.057654)",
        "(0.190839, 1.484207, -0.058935)",
        "(0.192079, 1.488583, -0.061624)",
        "(0.192879, 1.492186, -0.064541)",
        "(0.193429, 1.495063, -0.067710)",
        "(0.193927, 1.497324, -0.071129)",
        "(0.194171, 1.498129, -0.072930)",
        "(0.194335, 1.499298, -0.076556)",
        "(0.194241, 1.499774, -0.080204)",
        "(0.193908, 1.499649, -0.083887)",
        "(0.193329, 1.499248, -0.087777)",
        "(0.192930, 1.498933, -0.089742)",
        "(0.192091, 1.498017, -0.093516)",
        "(0.191132, 1.496691, -0.097069)",
        "(0.190111, 1.495233, -0.100609)",
        "(0.188978, 1.493691, -0.104046)",
        "(0.188297, 1.492920, -0.105654)",
        "(0.186934, 1.491241, -0.108573)",
        "(0.185647, 1.489602, -0.111284)",
        "(0.184542, 1.488015, -0.113819)",
        "(0.183698, 1.486498, -0.116262)",
        "(0.183350, 1.485686, -0.117405)",
        "(0.182631, 1.483994, -0.119543)",
        "(0.181901, 1.482278, -0.121436)",
        "(0.181273, 1.480524, -0.123299)",
        "(0.180796, 1.478779, -0.125146)",
        "(0.180647, 1.477852, -0.126019)",
        "(0.180238, 1.475908, -0.127642)",
        "(0.179732, 1.473910, -0.129044)",
        "(0.179317, 1.471909, -0.130261)",
        "(0.179090, 1.469987, -0.131403)",
        "(0.179022, 1.469035, -0.131895)",
        "(0.178830, 1.467155, -0.132826)",
        "(0.178579, 1.465330, -0.133723)",
        "(0.178213, 1.463597, -0.134664)",
        "(0.178010, 1.462021, -0.135592)",
        "(0.177885, 1.461281, -0.136046)",
        "(0.177666, 1.459877, -0.136899)",
        "(0.177569, 1.458540, -0.137874)",
        "(0.177505, 1.457302, -0.139004)",
        "(0.177488, 1.456643, -0.139573)",
        "(0.177281, 1.455367, -0.140816)",
        "(0.177113, 1.454061, -0.142162)",
        "(0.177020, 1.452713, -0.143614)",
        "(0.176873, 1.451381, -0.145320)",
        "(0.176714, 1.450020, -0.147220)",
        "(0.176714, 1.449288, -0.148230)",
        "(0.176796, 1.447730, -0.150113)",
        "(0.176895, 1.445937, -0.151960)",
        "(0.176990, 1.443988, -0.153904)",
        "(0.176997, 1.442062, -0.155933)",
        "(0.177011, 1.441093, -0.156968)",
        "(0.177033, 1.439125, -0.158934)",
        "(0.176980, 1.437181, -0.160833)",
        "(0.177037, 1.435343, -0.162640)",
        "(0.177167, 1.433550, -0.164348)",
        "(0.177284, 1.432645, -0.165065)",
        "(0.177453, 1.430764, -0.166211)",
        "(0.177383, 1.428800, -0.167035)",
        "(0.177358, 1.426859, -0.167651)",
        "(0.177406, 1.424949, -0.168020)",
        "(0.177432, 1.423972, -0.168053)",
        "(0.177385, 1.421960, -0.167953)",
        "(0.177209, 1.419966, -0.167726)",
        "(0.177058, 1.418136, -0.167458)",
        "(0.177050, 1.416337, -0.167029)",
        "(0.177057, 1.415401, -0.166749)",
        "(0.177040, 1.413521, -0.165959)",
        "(0.176986, 1.411548, -0.164831)",
        "(0.176979, 1.409504, -0.163478)",
        "(0.177115, 1.407385, -0.161757)",
        "(0.177207, 1.406250, -0.160701)",
        "(0.177284, 1.403843, -0.158241)",
        "(0.177186, 1.401378, -0.155609)",
        "(0.177060, 1.398992, -0.152953)",
        "(0.176886, 1.396723, -0.150199)",
        "(0.176838, 1.395594, -0.148671)",
        "(0.177116, 1.393404, -0.145041)",
        "(0.177385, 1.391355, -0.140771)",
        "(0.177406, 1.389313, -0.135958)",
        "(0.177241, 1.387520, -0.130907)",
        "(0.177121, 1.386705, -0.128249)",
        "(0.177006, 1.385284, -0.122753)",
        "(0.176920, 1.384155, -0.117056)",
        "(0.176866, 1.383441, -0.111419)",
        "(0.176911, 1.383135, -0.105843)",
        "(0.177005, 1.383125, -0.102994)",
        "(0.177396, 1.383388, -0.097348)",
        "(0.177881, 1.384236, -0.091795)",
        "(0.178424, 1.385446, -0.086696)",
        "(0.179051, 1.387092, -0.081538)",
        "(0.179400, 1.388121, -0.079015)",
        "(0.180055, 1.390626, -0.074177)",
        "(0.180791, 1.393753, -0.069578)",
        "(0.181603, 1.397371, -0.065275)",
        "(0.182573, 1.401450, -0.061381)",
        "(0.183070, 1.403634, -0.059618)",
        "(0.184163, 1.408121, -0.056389)",
        "(0.185330, 1.412797, -0.053726)",
        "(0.186324, 1.417648, -0.051741)",
        "(0.186796, 1.420103, -0.050986)",
        "(0.187675, 1.425020, -0.049759)",
        "(0.188347, 1.429808, -0.049020)",
        "(0.188759, 1.434587, -0.048759)",
        "(0.189117, 1.439558, -0.049111)",
        "(0.189359, 1.444625, -0.049831)",
        "(0.189455, 1.447000, -0.050183)",
        "(0.189510, 1.451668, -0.050937)",
        "(0.189519, 1.456180, -0.051845)",
        "(0.189563, 1.460640, -0.052915)",
        "(0.189627, 1.462866, -0.053509)",
        "(0.189919, 1.467040, -0.054614)",
        "(0.190179, 1.470781, -0.055609)",
        "(0.190437, 1.474262, -0.056625)",
        "(0.190728, 1.477401, -0.057631)",
        "(0.191006, 1.479988, -0.058556)",
        "(0.191006, 1.481061, -0.059032)",
        "(0.190983, 1.483001, -0.060113)",
        "(0.190920, 1.484643, -0.061419)",
        "(0.190808, 1.485894, -0.062937)",
        "(0.190622, 1.486776, -0.064617)",
        "(0.190460, 1.487097, -0.065549)",
        "(0.190105, 1.487690, -0.067518)",
        "(0.189641, 1.488171, -0.069717)",
        "(0.189219, 1.488568, -0.072246)",
        "(0.188849, 1.488908, -0.074998)",
        "(0.188645, 1.488993, -0.076434)",
        "(0.188311, 1.489042, -0.079331)",
        "(0.187935, 1.488858, -0.082336)",
        "(0.187629, 1.488359, -0.085402)",
        "(0.187116, 1.487589, -0.088499)",
        "(0.186738, 1.487171, -0.090137)",
        "(0.186079, 1.486312, -0.093468)",
        "(0.185497, 1.485379, -0.096737)",
        "(0.184944, 1.484273, -0.099855)",
        "(0.184526, 1.483066, -0.102988)",
        "(0.184272, 1.482416, -0.104532)",
        "(0.183534, 1.481065, -0.107492)",
        "(0.182779, 1.479536, -0.110185)",
        "(0.182030, 1.477909, -0.112792)",
        "(0.181225, 1.476004, -0.115138)",
        "(0.180637, 1.474897, -0.116144)",
        "(0.179236, 1.472947, -0.118250)",
        "(0.178098, 1.471338, -0.120345)",
        "(0.177341, 1.469728, -0.122355)",
        "(0.176637, 1.468291, -0.124319)",
        "(0.176309, 1.467681, -0.125277)",
        "(0.175542, 1.466507, -0.127107)",
        "(0.174855, 1.465601, -0.128985)",
        "(0.174451, 1.465052, -0.130949)",
        "(0.174302, 1.464873, -0.133078)",
        "(0.174263, 1.464867, -0.134162)",
        "(0.174275, 1.464905, -0.136299)",
        "(0.174226, 1.465073, -0.138540)",
        "(0.174147, 1.465253, -0.140893)",
        "(0.174054, 1.465206, -0.143361)",
        "(0.173970, 1.465141, -0.144685)",
        "(0.173972, 1.464902, -0.147404)",
        "(0.173782, 1.464467, -0.150283)",
        "(0.173484, 1.463619, -0.153072)",
        "(0.173281, 1.462386, -0.155546)",
        "(0.173229, 1.461701, -0.156746)",
        "(0.173262, 1.460232, -0.159156)",
        "(0.173392, 1.458564, -0.161528)",
        "(0.173489, 1.456731, -0.163764)",
        "(0.173384, 1.454680, -0.165663)",
        "(0.173337, 1.453585, -0.166448)",
        "(0.173326, 1.451408, -0.167787)",
        "(0.173275, 1.449046, -0.168584)",
        "(0.173227, 1.446708, -0.169262)",
        "(0.173120, 1.444283, -0.169586)",
        "(0.172995, 1.443010, -0.169607)",
        "(0.172688, 1.440467, -0.169504)",
        "(0.172462, 1.437933, -0.169267)",
        "(0.172456, 1.435428, -0.168882)",
        "(0.172455, 1.434155, -0.168612)",
        "(0.172341, 1.431516, -0.167889)",
        "(0.171936, 1.428637, -0.166872)",
        "(0.171381, 1.425513, -0.165570)",
        "(0.170924, 1.422174, -0.163919)",
        "(0.170618, 1.418671, -0.161642)",
        "(0.170543, 1.416841, -0.160072)",
        "(0.170359, 1.413063, -0.156470)",
        "(0.170124, 1.409408, -0.152407)",
        "(0.169922, 1.406193, -0.147917)",
        "(0.169620, 1.403425, -0.142479)",
        "(0.169556, 1.402103, -0.139336)",
        "(0.169522, 1.399742, -0.132046)",
        "(0.169498, 1.397772, -0.124287)",
        "(0.169660, 1.396708, -0.116239)",
        "(0.169907, 1.396291, -0.108370)",
        "(0.170099, 1.396376, -0.104437)",
        "(0.170453, 1.396514, -0.096743)",
        "(0.170895, 1.397227, -0.089572)",
        "(0.171327, 1.398276, -0.083027)",
        "(0.171609, 1.399439, -0.076912)",
        "(0.171705, 1.400034, -0.074006)",
        "(0.171987, 1.401384, -0.068696)",
        "(0.172386, 1.402814, -0.063940)",
        "(0.172649, 1.404464, -0.059902)",
        "(0.172894, 1.406445, -0.056343)",
        "(0.173028, 1.407666, -0.054797)",
        "(0.173275, 1.410273, -0.051831)",
        "(0.173535, 1.413319, -0.048997)",
        "(0.173735, 1.416692, -0.046281)",
        "(0.174061, 1.420660, -0.043907)",
        "(0.174252, 1.422834, -0.042808)",
        "(0.174717, 1.427495, -0.040848)",
        "(0.175073, 1.432475, -0.039331)",
        "(0.175405, 1.437838, -0.038306)",
        "(0.175620, 1.443515, -0.037796)",
        "(0.175719, 1.446426, -0.037749)",
        "(0.176076, 1.452245, -0.037948)",
        "(0.176516, 1.457941, -0.038628)",
        "(0.176787, 1.463171, -0.039513)",
        "(0.177062, 1.467802, -0.040531)",
        "(0.177229, 1.469896, -0.041173)",
        "(0.177435, 1.473734, -0.042588)",
        "(0.177608, 1.477063, -0.044085)",
        "(0.177601, 1.479730, -0.045632)",
        "(0.177318, 1.481782, -0.047220)",
        "(0.177107, 1.482641, -0.048060)",
        "(0.176679, 1.484120, -0.049794)",
        "(0.176233, 1.485176, -0.051570)",
        "(0.175815, 1.485838, -0.053450)",
        "(0.175380, 1.486317, -0.055497)",
        "(0.175144, 1.486436, -0.056517)",
        "(0.174547, 1.486537, -0.058478)",
        "(0.174004, 1.486536, -0.060418)",
        "(0.173605, 1.486512, -0.062499)",
        "(0.173040, 1.486356, -0.064612)",
        "(0.172671, 1.486245, -0.065682)",
        "(0.172072, 1.486069, -0.067928)",
        "(0.171762, 1.485917, -0.070329)",
        "(0.171614, 1.485622, -0.072723)",
        "(0.171380, 1.485220, -0.075114)",
        "(0.171179, 1.485004, -0.076392)",
        "(0.170780, 1.484533, -0.079212)",
        "(0.170409, 1.484075, -0.082073)",
        "(0.169918, 1.483479, -0.084730)",
        "(0.169617, 1.482561, -0.086942)",
        "(0.169499, 1.482043, -0.087947)",
        "(0.169204, 1.480905, -0.089803)",
        "(0.168764, 1.479844, -0.091739)",
        "(0.168206, 1.478920, -0.093748)",
        "(0.167799, 1.478137, -0.095888)",
        "(0.167762, 1.477776, -0.096993)",
        "(0.167635, 1.477034, -0.099263)",
        "(0.167532, 1.476311, -0.101699)",
        "(0.167302, 1.475580, -0.104312)",
        "(0.166828, 1.474793, -0.106997)",
        "(0.166619, 1.474404, -0.108374)",
        "(0.166390, 1.473614, -0.111239)",
        "(0.166159, 1.472808, -0.114318)",
        "(0.165728, 1.472071, -0.117529)",
        "(0.165324, 1.471337, -0.120727)",
        "(0.165267, 1.470910, -0.122245)",
        "(0.165369, 1.469826, -0.125015)",
        "(0.165594, 1.468427, -0.127493)",
        "(0.165934, 1.466617, -0.129777)",
        "(0.166362, 1.464072, -0.131793)",
        "(0.166528, 1.462446, -0.132639)",
        "(0.166428, 1.458870, -0.134019)",
        "(0.166043, 1.454982, -0.134543)",
        "(0.165708, 1.450749, -0.133964)",
        "(0.165395, 1.445957, -0.132066)",
        "(0.165282, 1.443368, -0.130550)",
        "(0.165014, 1.438148, -0.126573)",
        "(0.164743, 1.432902, -0.121464)",
        "(0.164675, 1.428080, -0.115950)",
        "(0.164765, 1.423819, -0.110327)",
        "(0.164792, 1.421908, -0.107477)",
        "(0.164882, 1.418415, -0.101686)",
        "(0.164945, 1.415406, -0.095850)",
        "(0.164947, 1.412891, -0.090267)",
        "(0.165014, 1.411151, -0.085110)",
        "(0.165071, 1.410474, -0.082634)",
        "(0.165129, 1.409524, -0.077745)",
        "(0.165257, 1.408900, -0.073026)",
        "(0.165573, 1.408810, -0.068850)",
        "(0.165885, 1.409232, -0.065264)",
        "(0.166011, 1.409529, -0.063665)",
        "(0.166289, 1.410251, -0.060884)",
        "(0.166573, 1.411200, -0.058892)",
        "(0.166819, 1.412578, -0.057688)",
        "(0.167017, 1.414281, -0.057027)",
        "(0.167148, 1.415150, -0.056846)",
        "(0.167548, 1.416739, -0.056622)",
        "(0.168034, 1.418150, -0.056860)",
        "(0.168537, 1.419274, -0.057672)",
        "(0.168929, 1.420033, -0.059338)",
        "(0.169016, 1.420265, -0.060610)",
        "(0.169086, 1.420400, -0.063824)",
        "(0.168950, 1.420096, -0.068094)",
        "(0.168556, 1.419416, -0.073247)",
        "(0.168201, 1.418356, -0.079033)",
        "(0.168137, 1.417572, -0.081886)",
        "(0.167853, 1.415357, -0.086720)",
        "(0.167167, 1.412246, -0.090184)",
        "(0.166684, 1.408315, -0.092138)",
        "(0.166130, 1.404174, -0.092931)",
        "(0.166010, 1.402289, -0.092896)",
        "(0.165834, 1.398913, -0.092241)",
        "(0.166092, 1.396446, -0.090692)",
        "(0.166637, 1.394813, -0.088295)",
        "(0.166675, 1.393641, -0.084716)",
        "(0.166850, 1.393594, -0.082697)",
        "(0.167365, 1.394163, -0.078752)",
        "(0.168214, 1.396135, -0.074927)",
        "(0.169141, 1.399114, -0.071382)",
        "(0.169555, 1.401026, -0.069748)",
        "(0.170360, 1.405649, -0.066878)",
        "(0.171235, 1.411117, -0.064570)",
        "(0.172242, 1.417264, -0.062870)",
        "(0.172971, 1.423864, -0.061416)",
        "(0.173695, 1.430975, -0.060389)",
        "(0.174130, 1.434812, -0.060125)",
        "(0.175128, 1.442525, -0.059761)",
        "(0.176215, 1.449971, -0.059677)",
        "(0.177274, 1.456696, -0.059567)",
        "(0.177926, 1.462640, -0.059924)",
        "(0.178148, 1.465480, -0.060336)",
        "(0.178769, 1.470735, -0.061430)",
        "(0.179258, 1.475207, -0.062941)",
        "(0.179691, 1.478890, -0.064766)",
        "(0.180130, 1.481898, -0.067062)",
        "(0.180352, 1.483138, -0.068438)",
        "(0.180861, 1.485297, -0.071506)",
        "(0.181338, 1.486826, -0.075021)",
        "(0.181635, 1.487815, -0.078988)",
        "(0.181593, 1.488398, -0.083411)",
        "(0.181531, 1.488598, -0.085772)",
        "(0.181533, 1.488559, -0.090902)",
        "(0.181641, 1.488015, -0.096009)",
        "(0.181430, 1.486746, -0.101140)",
        "(0.180858, 1.485242, -0.106333)",
        "(0.180541, 1.484378, -0.108956)",
        "(0.179987, 1.482427, -0.114055)",
        "(0.179443, 1.480218, -0.118777)",
        "(0.178557, 1.477885, -0.123104)",
        "(0.177661, 1.475493, -0.126990)",
        "(0.177222, 1.474280, -0.128708)",
        "(0.176442, 1.471846, -0.131727)",
        "(0.175501, 1.469427, -0.134121)",
        "(0.174386, 1.467134, -0.135753)",
        "(0.173583, 1.464937, -0.136943)",
        "(0.173313, 1.463791, -0.137219)",
        "(0.172645, 1.461302, -0.137616)",
        "(0.171597, 1.458623, -0.137636)",
        "(0.170480, 1.455986, -0.137549)",
        "(0.169652, 1.453272, -0.137328)",
        "(0.169265, 1.451889, -0.137213)",
        "(0.168495, 1.449041, -0.137045)",
        "(0.167818, 1.446365, -0.137289)",
        "(0.167297, 1.444027, -0.137901)",
        "(0.166956, 1.441952, -0.138770)",
        "(0.166911, 1.440934, -0.139245)",
        "(0.166897, 1.438826, -0.140231)",
        "(0.167007, 1.436837, -0.141315)",
        "(0.167243, 1.435119, -0.142718)",
        "(0.167429, 1.433568, -0.144467)",
        "(0.167543, 1.432800, -0.145416)",
        "(0.167906, 1.431037, -0.147185)",
        "(0.168170, 1.429069, -0.148760)",
        "(0.168342, 1.426736, -0.150033)",
        "(0.168523, 1.424206, -0.151107)",
        "(0.168594, 1.422834, -0.151572)",
        "(0.168809, 1.419894, -0.152340)",
        "(0.169267, 1.416691, -0.152950)",
        "(0.169691, 1.413151, -0.153353)",
        "(0.169752, 1.411316, -0.153480)",
        "(0.169745, 1.407717, -0.153569)",
        "(0.169497, 1.404194, -0.153255)",
        "(0.169398, 1.400691, -0.152402)",
        "(0.169412, 1.397107, -0.151185)",
        "(0.169297, 1.393542, -0.149760)",
        "(0.169172, 1.391735, -0.148882)",
        "(0.168954, 1.388141, -0.146781)",
        "(0.168950, 1.384671, -0.143872)",
        "(0.168994, 1.381112, -0.139909)",
        "(0.168969, 1.379306, -0.137677)",
        "(0.168788, 1.375972, -0.133224)",
        "(0.169116, 1.373165, -0.129057)",
        "(0.169258, 1.370707, -0.125001)",
        "(0.169307, 1.368385, -0.120765)",
        "(0.169310, 1.365985, -0.116164)",
        "(0.169174, 1.364911, -0.114004)",
        "(0.169133, 1.362923, -0.109711)",
        "(0.169305, 1.361174, -0.105428)",
        "(0.169408, 1.359580, -0.100882)",
        "(0.169871, 1.358402, -0.096139)",
        "(0.170165, 1.358093, -0.093772)",
        "(0.170942, 1.357826, -0.088948)",
        "(0.172027, 1.357756, -0.083830)",
        "(0.172823, 1.357856, -0.078595)",
        "(0.173184, 1.358238, -0.076112)",
        "(0.173872, 1.360059, -0.071567)",
        "(0.174569, 1.363269, -0.067402)",
        "(0.175208, 1.367453, -0.063433)",
        "(0.176119, 1.372458, -0.059829)",
        "(0.176893, 1.378264, -0.056742)",
        "(0.177218, 1.381427, -0.055422)",
        "(0.177443, 1.387892, -0.053050)",
        "(0.177511, 1.394802, -0.051332)",
        "(0.177463, 1.402179, -0.050060)",
        "(0.177325, 1.409627, -0.048967)",
        "(0.177197, 1.413380, -0.048524)",
        "(0.176929, 1.420850, -0.047734)",
        "(0.176917, 1.428395, -0.047257)",
        "(0.177128, 1.436016, -0.047242)",
        "(0.177234, 1.443468, -0.047467)",
        "(0.177240, 1.447065, -0.047661)",
        "(0.177222, 1.454001, -0.048295)",
        "(0.177645, 1.460748, -0.049426)",
        "(0.178360, 1.467153, -0.051045)",
        "(0.178616, 1.470138, -0.051967)",
        "(0.179064, 1.475595, -0.053893)",
        "(0.179468, 1.480322, -0.056193)",
        "(0.180045, 1.484368, -0.058812)",
        "(0.180408, 1.487671, -0.061559)",
        "(0.180506, 1.488942, -0.062984)",
        "(0.180537, 1.491077, -0.066057)",
        "(0.180369, 1.492638, -0.069513)",
        "(0.180055, 1.493739, -0.073376)",
        "(0.179597, 1.494345, -0.077402)",
        "(0.179144, 1.494468, -0.081432)",
        "(0.178894, 1.494350, -0.083453)",
        "(0.178495, 1.493973, -0.087545)",
        "(0.178127, 1.493441, -0.091699)",
        "(0.177797, 1.492708, -0.095779)",
        "(0.177547, 1.492255, -0.097732)",
        "(0.177012, 1.491191, -0.101429)",
        "(0.176486, 1.490028, -0.104937)",
        "(0.176061, 1.488781, -0.108402)",
        "(0.175882, 1.487474, -0.112025)",
        "(0.175545, 1.485960, -0.115636)",
        "(0.175214, 1.485092, -0.117348)",
        "(0.174718, 1.483366, -0.120715)",
        "(0.174421, 1.481749, -0.124167)",
        "(0.174413, 1.479975, -0.127467)",
        "(0.174393, 1.478934, -0.129017)",
        "(0.174187, 1.476651, -0.131979)",
        "(0.173837, 1.474335, -0.134892)",
        "(0.173532, 1.471973, -0.137762)",
        "(0.173413, 1.469351, -0.140489)",
        "(0.173455, 1.467871, -0.141804)",
        "(0.173451, 1.464740, -0.144434)",
        "(0.173240, 1.461299, -0.147056)",
        "(0.173347, 1.457756, -0.149593)",
        "(0.173813, 1.454122, -0.152079)",
        "(0.174068, 1.452287, -0.153300)",
        "(0.174403, 1.448579, -0.155660)",
        "(0.174629, 1.444783, -0.157944)",
        "(0.174943, 1.440863, -0.160192)",
        "(0.175088, 1.436890, -0.162306)",
        "(0.175269, 1.432848, -0.164233)",
        "(0.175535, 1.430802, -0.165068)",
        "(0.176321, 1.426725, -0.166378)",
        "(0.176965, 1.422636, -0.167138)",
        "(0.177508, 1.418578, -0.167265)",
        "(0.178104, 1.414546, -0.166568)",
        "(0.178417, 1.412519, -0.165821)",
        "(0.179072, 1.408459, -0.163891)",
        "(0.179591, 1.404498, -0.161232)",
        "(0.180081, 1.400634, -0.158238)",
        "(0.180325, 1.398748, -0.156429)",
        "(0.180813, 1.394953, -0.152556)",
        "(0.181229, 1.391098, -0.148248)",
        "(0.181834, 1.387230, -0.143611)",
        "(0.182614, 1.383231, -0.138560)",
        "(0.183440, 1.379199, -0.133274)",
        "(0.183791, 1.377220, -0.130545)",
        "(0.184684, 1.373190, -0.125076)",
        "(0.185513, 1.369056, -0.119696)",
        "(0.186265, 1.365167, -0.114708)",
        "(0.186804, 1.361599, -0.110190)",
        "(0.187064, 1.359983, -0.108033)",
        "(0.187683, 1.356854, -0.103670)",
        "(0.188067, 1.353845, -0.099197)",
        "(0.188286, 1.351085, -0.094737)",
        "(0.188525, 1.348670, -0.090261)",
        "(0.188698, 1.347633, -0.087910)",
        "(0.189388, 1.345800, -0.082788)",
        "(0.190140, 1.344237, -0.077505)",
        "(0.190675, 1.343594, -0.072556)",
        "(0.191199, 1.344105, -0.067995)",
        "(0.191455, 1.344731, -0.065803)",
        "(0.191961, 1.346382, -0.061445)",
        "(0.192288, 1.348891, -0.057419)",
        "(0.192309, 1.352191, -0.053819)",
        "(0.192237, 1.354164, -0.052243)",
        "(0.192079, 1.358545, -0.049452)",
        "(0.191835, 1.363756, -0.047288)",
        "(0.191664, 1.369471, -0.045623)",
        "(0.191535, 1.375628, -0.044495)",
        "(0.191306, 1.382011, -0.043892)",
        "(0.191109, 1.385311, -0.043857)",
        "(0.190615, 1.391894, -0.043997)",
        "(0.190021, 1.398476, -0.044469)",
        "(0.189507, 1.405018, -0.045101)",
        "(0.189130, 1.411568, -0.045983)",
        "(0.188891, 1.414753, -0.046417)",
        "(0.188386, 1.420850, -0.047190)",
        "(0.187816, 1.426509, -0.047885)",
        "(0.187163, 1.432040, -0.048749)",
        "(0.186871, 1.434725, -0.049238)",
        "(0.186320, 1.439964, -0.050283)",
        "(0.185845, 1.444947, -0.051443)",
        "(0.185737, 1.449642, -0.052931)",
        "(0.185505, 1.454141, -0.054633)",
        "(0.185413, 1.456268, -0.055578)",
        "(0.185319, 1.460123, -0.057635)",
        "(0.185101, 1.463403, -0.059801)",
        "(0.184847, 1.466178, -0.062143)",
        "(0.184456, 1.468603, -0.064829)",
        "(0.184340, 1.469700, -0.066341)",
        "(0.184243, 1.471682, -0.069553)",
        "(0.184084, 1.473289, -0.072888)",
        "(0.183787, 1.474572, -0.076314)",
        "(0.183519, 1.475584, -0.079917)",
        "(0.183189, 1.476277, -0.083624)",
        "(0.183085, 1.476447, -0.085491)",
        "(0.182797, 1.476556, -0.089294)",
        "(0.182570, 1.476327, -0.093168)",
        "(0.182251, 1.475636, -0.097178)",
        "(0.181839, 1.474467, -0.101236)",
        "(0.181487, 1.473741, -0.103304)",
        "(0.180556, 1.472321, -0.107446)",
        "(0.179692, 1.470859, -0.111573)",
        "(0.179045, 1.469335, -0.115660)",
        "(0.178623, 1.467729, -0.119691)",
        "(0.178366, 1.466897, -0.121720)",
        "(0.177707, 1.465286, -0.125744)",
        "(0.177059, 1.463664, -0.129747)",
        "(0.176690, 1.462172, -0.133482)",
        "(0.176565, 1.460564, -0.137121)",
        "(0.176544, 1.459647, -0.138985)",
        "(0.176324, 1.457646, -0.142748)",
        "(0.175923, 1.455454, -0.146611)",
        "(0.175562, 1.453213, -0.150470)",
        "(0.175391, 1.450815, -0.154230)",
        "(0.175372, 1.449528, -0.156004)",
        "(0.175468, 1.446762, -0.159387)",
        "(0.175538, 1.443711, -0.162569)",
        "(0.175593, 1.440410, -0.165339)",
        "(0.175723, 1.436800, -0.167497)",
        "(0.175794, 1.434795, -0.168334)",
        "(0.176003, 1.430611, -0.169785)",
        "(0.176168, 1.426356, -0.171013)",
        "(0.176357, 1.421999, -0.171923)",
        "(0.176333, 1.417490, -0.172403)",
        "(0.176260, 1.415114, -0.172399)",
        "(0.176110, 1.410286, -0.172062)",
        "(0.175876, 1.405424, -0.171320)",
        "(0.175714, 1.400553, -0.170175)",
        "(0.175802, 1.395682, -0.168535)",
        "(0.175955, 1.393252, -0.167512)",
        "(0.176259, 1.388469, -0.165189)",
        "(0.176348, 1.383846, -0.162333)",
        "(0.176243, 1.379423, -0.158980)",
        "(0.176319, 1.375247, -0.155122)",
        "(0.176376, 1.373241, -0.152996)",
        "(0.176499, 1.369183, -0.148354)",
        "(0.176596, 1.365180, -0.143270)",
        "(0.176691, 1.361590, -0.138155)",
        "(0.176913, 1.358534, -0.133115)",
        "(0.176995, 1.357105, -0.130575)",
        "(0.177091, 1.354224, -0.125281)",
        "(0.177038, 1.351513, -0.119928)",
        "(0.177087, 1.349099, -0.114661)",
        "(0.177189, 1.346868, -0.109469)",
        "(0.177229, 1.345803, -0.106854)",
        "(0.177358, 1.343808, -0.101707)",
        "(0.177626, 1.342166, -0.096786)",
        "(0.178109, 1.340784, -0.091937)",
        "(0.178465, 1.339490, -0.087032)",
        "(0.178563, 1.338933, -0.084643)",
        "(0.178876, 1.338299, -0.080167)",
        "(0.179206, 1.338189, -0.075905)",
        "(0.179677, 1.338434, -0.071506)",
        "(0.180148, 1.338956, -0.069302)",
        "(0.180945, 1.340126, -0.064920)",
        "(0.181643, 1.341927, -0.060883)",
        "(0.182342, 1.344408, -0.057383)",
        "(0.183032, 1.347337, -0.054205)",
        "(0.183276, 1.348935, -0.052690)",
        "(0.183659, 1.352300, -0.049931)",
        "(0.184028, 1.356125, -0.047625)",
        "(0.184229, 1.360675, -0.045771)",
        "(0.184554, 1.365633, -0.044210)",
        "(0.184805, 1.370829, -0.042935)",
        "(0.184789, 1.373593, -0.042392)",
        "(0.184666, 1.379647, -0.041536)",
        "(0.184452, 1.386120, -0.040961)",
        "(0.183847, 1.392884, -0.040506)",
        "(0.183355, 1.400080, -0.040374)",
        "(0.183095, 1.403796, -0.040443)",
        "(0.182605, 1.411268, -0.040605)",
        "(0.182078, 1.418553, -0.040965)",
        "(0.181494, 1.425552, -0.041573)",
        "(0.180833, 1.432323, -0.042474)",
        "(0.180489, 1.435588, -0.043057)",
        "(0.179840, 1.441877, -0.044259)",
        "(0.179045, 1.447496, -0.045457)",
        "(0.178091, 1.452522, -0.046838)",
        "(0.177204, 1.457159, -0.048631)",
        "(0.176842, 1.459241, -0.049680)",
        "(0.176080, 1.462939, -0.051844)",
        "(0.175384, 1.466069, -0.054183)",
        "(0.174720, 1.468728, -0.056811)",
        "(0.174075, 1.470721, -0.059807)",
        "(0.173720, 1.471460, -0.061469)",
        "(0.172775, 1.472656, -0.065060)",
        "(0.171696, 1.473364, -0.068979)",
        "(0.170676, 1.473650, -0.073208)",
        "(0.169665, 1.473483, -0.077699)",
        "(0.169154, 1.473239, -0.080094)",
        "(0.168227, 1.472536, -0.085029)",
        "(0.167151, 1.471539, -0.090134)",
        "(0.166130, 1.470286, -0.095346)",
        "(0.165292, 1.468779, -0.100588)",
        "(0.164817, 1.467935, -0.103214)",
        "(0.163793, 1.466342, -0.108410)",
        "(0.162810, 1.464752, -0.113524)",
        "(0.161891, 1.463243, -0.118495)",
        "(0.161092, 1.461596, -0.123199)",
        "(0.160742, 1.460730, -0.125481)",
        "(0.159882, 1.458772, -0.129793)",
        "(0.158730, 1.456712, -0.133859)",
        "(0.157660, 1.454537, -0.137553)",
        "(0.157010, 1.452262, -0.141130)",
        "(0.156880, 1.451002, -0.142842)",
        "(0.156546, 1.448339, -0.146345)",
        "(0.156120, 1.445419, -0.149914)",
        "(0.155651, 1.442342, -0.153534)",
        "(0.155372, 1.438969, -0.156918)",
        "(0.155368, 1.437120, -0.158493)",
        "(0.155433, 1.433012, -0.161437)",
        "(0.155333, 1.428841, -0.164383)",
        "(0.155351, 1.424676, -0.167158)",
        "(0.155737, 1.420493, -0.169471)",
        "(0.156015, 1.418283, -0.170214)",
        "(0.156274, 1.413854, -0.171512)",
        "(0.156270, 1.409469, -0.172170)",
        "(0.156378, 1.405224, -0.172397)",
        "(0.156536, 1.401035, -0.171713)",
        "(0.156555, 1.398906, -0.171078)",
        "(0.156727, 1.394560, -0.169431)",
        "(0.157050, 1.390083, -0.167016)",
        "(0.157872, 1.385389, -0.163697)",
        "(0.158585, 1.380324, -0.159518)",
        "(0.158682, 1.377648, -0.157086)",
        "(0.158962, 1.372268, -0.151882)",
        "(0.159335, 1.367346, -0.146616)",
        "(0.159685, 1.363031, -0.141190)",
        "(0.159847, 1.360957, -0.138351)",
        "(0.160305, 1.357013, -0.132240)",
        "(0.160811, 1.353570, -0.125961)",
        "(0.161421, 1.350970, -0.119938)",
        "(0.161914, 1.349246, -0.114093)",
        "(0.162192, 1.348695, -0.111104)",
        "(0.162853, 1.347780, -0.104824)",
        "(0.163536, 1.347356, -0.098448)",
        "(0.164131, 1.347787, -0.092261)",
        "(0.164698, 1.348768, -0.086021)",
        "(0.165041, 1.350116, -0.079630)",
        "(0.165261, 1.351069, -0.076503)",
        "(0.165772, 1.353492, -0.070603)",
        "(0.166239, 1.356581, -0.065063)",
        "(0.166634, 1.360161, -0.059858)",
        "(0.166960, 1.364199, -0.054968)",
        "(0.167216, 1.366428, -0.052702)",
        "(0.167774, 1.371101, -0.048568)",
        "(0.168183, 1.375982, -0.045058)",
        "(0.168431, 1.381140, -0.042250)",
        "(0.168434, 1.386460, -0.039942)",
        "(0.168478, 1.389211, -0.039037)",
        "(0.168610, 1.394757, -0.037578)",
        "(0.168669, 1.400296, -0.036561)",
        "(0.168541, 1.405805, -0.035903)",
        "(0.168452, 1.411313, -0.035662)",
        "(0.168353, 1.414082, -0.035693)",
        "(0.168173, 1.419087, -0.035805)",
        "(0.168059, 1.424095, -0.036164)",
        "(0.167899, 1.429032, -0.036715)",
        "(0.167691, 1.433976, -0.037543)",
        "(0.167614, 1.436448, -0.038085)",
        "(0.167513, 1.441370, -0.039391)",
        "(0.167314, 1.446307, -0.041048)",
        "(0.167101, 1.451230, -0.043019)",
        "(0.166913, 1.456087, -0.045121)",
        "(0.166776, 1.458452, -0.046144)",
        "(0.166605, 1.463082, -0.048192)",
        "(0.166495, 1.467648, -0.050420)",
        "(0.166575, 1.472035, -0.052750)",
        "(0.166520, 1.476105, -0.055074)",
        "(0.166463, 1.477979, -0.056258)",
        "(0.166295, 1.481508, -0.058822)",
        "(0.166031, 1.484549, -0.061524)",
        "(0.165598, 1.487008, -0.064299)",
        "(0.165066, 1.489053, -0.067217)",
        "(0.164794, 1.489906, -0.068786)",
        "(0.164143, 1.491349, -0.072063)",
        "(0.163426, 1.492464, -0.075603)",
        "(0.162721, 1.493341, -0.079371)",
        "(0.162111, 1.493928, -0.083311)",
        "(0.161906, 1.494071, -0.085330)",
        "(0.161430, 1.494194, -0.089475)",
        "(0.161131, 1.494050, -0.093785)",
        "(0.160679, 1.493438, -0.098299)",
        "(0.159916, 1.492584, -0.102853)",
        "(0.159622, 1.492062, -0.105179)",
        "(0.159321, 1.490898, -0.109783)",
        "(0.159187, 1.489447, -0.114344)",
        "(0.159028, 1.487679, -0.118817)",
        "(0.158771, 1.485413, -0.123128)",
        "(0.158649, 1.484061, -0.125202)",
        "(0.158502, 1.481069, -0.129224)",
        "(0.158245, 1.477722, -0.133124)",
        "(0.157812, 1.474175, -0.136870)",
        "(0.157366, 1.470385, -0.140313)",
        "(0.157153, 1.468350, -0.141855)",
        "(0.156796, 1.464090, -0.144735)",
        "(0.156457, 1.459661, -0.147338)",
        "(0.156031, 1.455026, -0.149623)",
        "(0.155496, 1.450017, -0.151469)",
        "(0.155222, 1.447489, -0.152372)",
        "(0.154569, 1.442216, -0.153833)",
        "(0.153982, 1.436876, -0.154973)",
        "(0.153495, 1.431348, -0.155489)",
        "(0.153215, 1.428515, -0.155595)",
        "(0.152796, 1.422688, -0.155295)",
        "(0.152540, 1.416769, -0.154405)",
        "(0.152342, 1.410961, -0.152918)",
        "(0.152275, 1.405356, -0.150965)",
        "(0.152307, 1.400050, -0.148801)",
        "(0.152450, 1.397595, -0.147633)",
        "(0.152715, 1.393036, -0.145066)",
        "(0.152970, 1.388843, -0.142080)",
        "(0.153417, 1.384936, -0.138812)",
        "(0.153906, 1.381447, -0.135477)",
        "(0.154106, 1.379869, -0.133770)",
        "(0.154420, 1.376883, -0.130354)",
        "(0.154781, 1.374341, -0.126892)",
        "(0.155269, 1.371999, -0.123487)",
        "(0.155817, 1.369916, -0.120177)",
        "(0.156054, 1.368964, -0.118566)",
        "(0.156457, 1.367127, -0.115372)",
        "(0.156974, 1.365359, -0.112080)",
        "(0.157614, 1.363707, -0.108789)",
        "(0.158317, 1.362298, -0.105529)",
        "(0.158638, 1.361706, -0.103912)",
        "(0.159109, 1.360503, -0.100505)",
        "(0.159711, 1.359370, -0.096752)",
        "(0.160339, 1.358496, -0.092793)",
        "(0.160809, 1.358076, -0.088744)",
        "(0.160958, 1.358060, -0.086678)",
        "(0.161212, 1.358458, -0.082542)",
        "(0.161693, 1.359677, -0.078348)",
        "(0.162138, 1.361393, -0.074153)",
        "(0.162606, 1.363812, -0.069966)",
        "(0.162882, 1.365250, -0.067931)",
        "(0.163435, 1.368333, -0.063935)",
        "(0.163850, 1.371790, -0.060075)",
        "(0.164349, 1.375950, -0.056577)",
        "(0.164796, 1.380617, -0.053323)",
        "(0.165040, 1.383180, -0.051836)",
        "(0.165423, 1.388719, -0.049087)",
        "(0.165669, 1.394831, -0.046636)",
        "(0.165823, 1.401346, -0.044475)",
        "(0.165926, 1.404792, -0.043585)",
        "(0.166085, 1.411953, -0.042082)",
        "(0.166103, 1.419260, -0.040824)",
        "(0.166346, 1.426550, -0.039833)",
        "(0.166769, 1.433724, -0.039233)",
        "(0.166885, 1.437230, -0.039050)",
        "(0.166931, 1.444140, -0.038958)",
        "(0.166871, 1.450924, -0.039323)",
        "(0.166703, 1.457356, -0.040021)",
        "(0.166521, 1.463462, -0.041079)",
        "(0.166470, 1.469471, -0.042649)",
        "(0.166621, 1.472410, -0.043680)",
        "(0.167108, 1.478120, -0.046066)",
        "(0.167699, 1.483410, -0.048809)",
        "(0.168296, 1.488268, -0.051933)",
        "(0.168856, 1.492556, -0.055497)",
        "(0.169061, 1.494393, -0.057435)",
        "(0.169462, 1.497626, -0.061619)",
        "(0.169686, 1.500247, -0.066266)",
        "(0.169755, 1.502183, -0.071309)",
        "(0.169769, 1.503558, -0.076818)",
        "(0.169729, 1.504007, -0.079713)",
        "(0.169501, 1.504542, -0.085580)",
        "(0.169156, 1.504329, -0.091762)",
        "(0.168824, 1.503808, -0.098135)",
        "(0.168251, 1.502854, -0.104684)",
        "(0.167951, 1.502217, -0.108010)",
        "(0.167377, 1.500693, -0.114607)",
        "(0.166652, 1.498763, -0.120993)",
        "(0.165957, 1.496535, -0.127234)",
        "(0.165674, 1.495352, -0.130309)",
        "(0.164996, 1.492998, -0.136276)",
        "(0.164327, 1.490409, -0.141763)",
        "(0.163777, 1.487397, -0.146653)",
        "(0.163428, 1.484114, -0.151089)",
        "(0.163272, 1.482334, -0.153129)",
        "(0.162655, 1.478663, -0.156954)",
        "(0.161820, 1.474773, -0.160411)",
        "(0.161308, 1.470515, -0.163426)",
        "(0.160971, 1.465886, -0.165963)",
        "(0.160470, 1.460766, -0.167959)",
        "(0.160215, 1.457979, -0.168731)",
        "(0.159815, 1.452053, -0.169880)",
        "(0.159238, 1.445712, -0.170455)",
        "(0.158332, 1.439188, -0.170595)",
        "(0.157364, 1.432493, -0.170220)",
        "(0.156888, 1.429077, -0.169759)",
        "(0.156007, 1.422231, -0.168451)",
        "(0.155282, 1.415532, -0.166750)",
        "(0.154464, 1.409116, -0.164687)",
        "(0.153539, 1.403021, -0.162332)",
        "(0.153124, 1.400129, -0.161055)",
        "(0.152363, 1.394596, -0.158442)",
        "(0.151484, 1.389329, -0.155597)",
        "(0.150709, 1.384318, -0.152317)",
        "(0.150024, 1.379625, -0.148514)",
        "(0.149701, 1.377437, -0.146384)",
        "(0.149199, 1.373249, -0.141796)",
        "(0.148970, 1.369311, -0.136577)",
        "(0.148925, 1.365992, -0.131497)",
        "(0.148986, 1.362984, -0.126374)",
        "(0.149073, 1.361618, -0.123805)",
        "(0.149420, 1.359130, -0.118628)",
        "(0.149968, 1.356810, -0.113359)",
        "(0.150425, 1.354609, -0.108057)",
        "(0.150680, 1.353592, -0.105392)",
        "(0.151255, 1.351680, -0.100041)",
        "(0.151939, 1.350055, -0.094750)",
        "(0.152697, 1.348810, -0.089633)",
        "(0.153480, 1.348086, -0.084776)",
        "(0.153911, 1.347935, -0.082460)",
        "(0.154739, 1.348029, -0.078004)",
        "(0.155628, 1.348457, -0.073601)",
        "(0.156554, 1.349204, -0.069184)",
        "(0.157617, 1.350181, -0.064677)",
        "(0.158242, 1.350639, -0.062329)",
        "(0.159443, 1.351645, -0.057743)",
        "(0.160632, 1.353231, -0.053766)",
        "(0.162024, 1.355799, -0.050622)",
        "(0.162841, 1.359120, -0.048091)",
        "(0.163344, 1.362978, -0.045960)",
        "(0.163602, 1.365243, -0.045158)",
        "(0.164087, 1.370154, -0.043829)",
        "(0.164335, 1.375588, -0.042777)",
        "(0.164396, 1.381353, -0.042004)",
        "(0.164174, 1.387347, -0.041542)",
        "(0.163984, 1.390437, -0.041405)",
        "(0.163516, 1.396745, -0.041296)",
        "(0.162878, 1.402993, -0.041369)",
        "(0.161811, 1.409044, -0.041671)",
        "(0.160566, 1.414912, -0.042109)",
        "(0.160044, 1.417856, -0.042420)",
        "(0.159254, 1.423769, -0.043200)",
        "(0.158646, 1.429600, -0.044067)",
        "(0.157851, 1.435440, -0.044995)",
        "(0.157502, 1.438301, -0.045463)",
        "(0.156901, 1.443929, -0.046352)",
        "(0.156529, 1.449423, -0.047135)",
        "(0.156211, 1.454823, -0.047908)",
        "(0.155960, 1.460119, -0.048721)",
        "(0.155878, 1.465262, -0.049719)",
        "(0.156049, 1.467729, -0.050326)",
        "(0.156510, 1.472395, -0.051687)",
        "(0.156591, 1.476671, -0.053279)",
        "(0.156799, 1.480613, -0.055309)",
        "(0.157048, 1.483948, -0.057711)",
        "(0.157088, 1.485478, -0.058979)",
        "(0.157126, 1.488180, -0.061690)",
        "(0.157161, 1.490482, -0.064649)",
        "(0.157279, 1.492387, -0.067836)",
        "(0.157699, 1.493982, -0.071317)",
        "(0.157834, 1.494630, -0.073147)",
        "(0.158078, 1.495731, -0.076906)",
        "(0.158325, 1.496538, -0.080817)",
        "(0.158518, 1.496990, -0.084793)",
        "(0.158619, 1.497040, -0.086799)",
        "(0.158946, 1.496878, -0.090851)",
        "(0.159334, 1.496344, -0.095014)",
        "(0.159752, 1.495417, -0.099251)",
        "(0.159829, 1.494233, -0.103450)",
        "(0.159759, 1.493562, -0.105466)",
        "(0.159620, 1.492087, -0.109360)",
        "(0.159589, 1.490336, -0.113098)",
        "(0.159668, 1.488397, -0.116740)",
        "(0.159614, 1.486254, -0.120277)",
        "(0.159604, 1.485100, -0.121989)",
        "(0.159764, 1.482511, -0.125254)",
        "(0.160269, 1.479322, -0.128236)",
        "(0.160862, 1.475535, -0.130959)",
        "(0.161128, 1.471499, -0.133518)",
        "(0.161066, 1.469440, -0.134764)",
        "(0.160841, 1.465269, -0.137266)",
        "(0.160541, 1.461060, -0.139712)",
        "(0.160495, 1.456860, -0.142012)",
        "(0.160678, 1.452727, -0.144108)",
        "(0.160797, 1.450720, -0.144933)",
        "(0.161110, 1.446710, -0.146276)",
        "(0.161818, 1.442746, -0.146920)",
        "(0.162682, 1.438793, -0.146911)",
        "(0.163385, 1.434922, -0.146418)",
        "(0.163756, 1.433017, -0.145982)",
        "(0.164599, 1.429137, -0.144791)",
        "(0.165597, 1.425154, -0.142995)",
        "(0.166398, 1.420963, -0.140632)",
        "(0.166949, 1.416603, -0.137937)",
        "(0.167189, 1.414357, -0.136502)",
        "(0.167660, 1.409769, -0.133431)",
        "(0.168109, 1.405056, -0.129913)",
        "(0.168378, 1.400277, -0.126020)",
        "(0.168638, 1.395550, -0.121829)",
        "(0.168820, 1.393227, -0.119642)",
        "(0.169314, 1.388818, -0.114852)",
        "(0.169682, 1.384614, -0.109234)",
        "(0.169843, 1.380531, -0.103296)",
        "(0.169949, 1.377021, -0.097378)",
        "(0.170125, 1.375602, -0.094538)",
        "(0.170624, 1.373239, -0.088846)",
        "(0.171367, 1.371322, -0.082938)",
        "(0.172092, 1.369761, -0.077045)",
        "(0.172862, 1.368721, -0.071415)",
        "(0.173192, 1.368398, -0.068697)",
        "(0.173919, 1.367945, -0.063263)",
        "(0.174562, 1.367760, -0.058054)",
        "(0.175295, 1.367915, -0.053180)",
        "(0.176245, 1.368564, -0.048859)",
        "(0.176756, 1.369024, -0.046874)",
        "(0.177738, 1.370412, -0.043532)",
        "(0.178497, 1.372095, -0.040721)",
        "(0.179175, 1.374058, -0.038548)",
        "(0.179793, 1.376132, -0.036743)",
        "(0.180041, 1.377246, -0.036082)",
        "(0.180296, 1.379501, -0.034998)",
        "(0.180283, 1.381803, -0.034250)",
        "(0.180165, 1.383983, -0.033853)",
        "(0.179888, 1.386165, -0.033814)",
        "(0.179752, 1.387297, -0.033921)",
        "(0.179469, 1.389622, -0.034264)",
        "(0.179048, 1.392011, -0.034714)",
        "(0.178587, 1.394614, -0.035252)",
        "(0.177999, 1.397354, -0.035782)",
        "(0.177764, 1.398817, -0.036065)",
        "(0.177280, 1.402072, -0.036736)",
        "(0.176808, 1.405727, -0.037413)",
        "(0.176333, 1.409763, -0.038067)",
        "(0.175789, 1.414117, -0.038648)",
        "(0.175533, 1.416429, -0.038866)",
        "(0.175231, 1.421288, -0.039298)",
        "(0.174927, 1.426455, -0.039710)",
        "(0.174768, 1.431724, -0.040019)",
        "(0.174709, 1.436969, -0.040217)",
        "(0.174648, 1.439593, -0.040318)",
        "(0.174512, 1.444862, -0.040535)",
        "(0.174239, 1.449938, -0.040744)",
        "(0.174067, 1.454864, -0.041111)",
        "(0.173943, 1.459667, -0.041745)",
        "(0.173843, 1.461967, -0.042134)",
        "(0.173595, 1.466328, -0.043037)",
        "(0.173443, 1.470472, -0.044373)",
        "(0.173255, 1.474456, -0.046211)",
        "(0.173055, 1.478201, -0.048440)",
        "(0.172910, 1.479906, -0.049694)",
        "(0.172721, 1.482959, -0.052439)",
        "(0.172482, 1.485511, -0.055626)",
        "(0.172043, 1.487775, -0.059512)",
        "(0.171652, 1.489756, -0.064069)",
        "(0.171251, 1.491427, -0.069242)",
        "(0.171146, 1.492053, -0.071805)",
        "(0.171149, 1.493040, -0.077072)",
        "(0.171273, 1.493662, -0.082576)",
        "(0.171355, 1.494019, -0.088250)",
        "(0.171274, 1.493970, -0.093904)",
        "(0.171190, 1.493769, -0.096679)",
        "(0.170966, 1.493034, -0.101974)",
        "(0.170664, 1.491867, -0.106862)",
        "(0.170182, 1.490367, -0.111279)",
        "(0.169926, 1.489513, -0.113268)",
        "(0.169563, 1.487603, -0.116909)",
        "(0.169485, 1.485230, -0.119998)",
        "(0.169468, 1.482207, -0.122593)",
        "(0.169108, 1.478793, -0.124858)",
        "(0.168799, 1.476980, -0.125896)",
        "(0.168182, 1.472977, -0.127728)",
        "(0.167495, 1.468535, -0.129213)",
        "(0.166827, 1.463851, -0.130408)",
        "(0.165945, 1.459096, -0.131471)",
        "(0.164878, 1.454421, -0.132433)",
        "(0.164344, 1.452211, -0.132902)",
        "(0.163515, 1.447942, -0.133665)",
        "(0.162749, 1.444076, -0.134431)",
        "(0.162069, 1.440771, -0.135509)",
        "(0.161716, 1.439486, -0.136229)",
        "(0.161138, 1.437475, -0.137859)",
        "(0.160843, 1.436176, -0.139649)",
        "(0.160874, 1.434986, -0.141292)",
        "(0.161081, 1.433576, -0.142922)",
        "(0.161169, 1.432785, -0.143832)",
        "(0.161207, 1.431123, -0.145929)",
        "(0.161122, 1.429266, -0.148158)",
        "(0.161319, 1.426967, -0.150216)",
        "(0.161744, 1.424239, -0.152414)",
        "(0.161906, 1.422772, -0.153679)",
        "(0.162225, 1.419507, -0.156353)",
        "(0.162326, 1.415832, -0.158958)",
        "(0.162366, 1.411945, -0.161136)",
        "(0.162572, 1.407926, -0.162677)",
        "(0.162708, 1.405875, -0.163145)",
        "(0.162864, 1.401788, -0.163642)",
        "(0.162841, 1.397769, -0.163463)",
        "(0.162764, 1.393675, -0.162449)",
        "(0.162897, 1.389518, -0.160523)",
        "(0.162891, 1.387424, -0.159291)",
        "(0.162777, 1.383321, -0.156546)",
        "(0.162620, 1.379462, -0.153195)",
        "(0.162592, 1.375633, -0.148766)",
        "(0.162697, 1.371791, -0.143301)",
        "(0.162808, 1.369836, -0.140202)",
        "(0.163104, 1.365980, -0.133627)",
        "(0.163515, 1.362236, -0.126519)",
        "(0.163903, 1.358686, -0.119091)",
        "(0.164182, 1.355413, -0.111648)",
        "(0.164410, 1.353906, -0.107832)",
        "(0.164947, 1.351004, -0.100013)",
        "(0.165359, 1.348667, -0.092026)",
        "(0.165223, 1.347589, -0.084359)",
        "(0.164943, 1.348050, -0.076733)",
        "(0.164830, 1.348622, -0.072872)",
        "(0.164343, 1.350988, -0.065269)",
        "(0.163997, 1.355272, -0.058253)",
        "(0.163840, 1.361238, -0.051990)",
        "(0.164056, 1.368189, -0.046173)",
        "(0.164332, 1.371927, -0.043520)",
        "(0.164805, 1.379614, -0.038787)",
        "(0.165384, 1.387488, -0.034842)",
        "(0.165993, 1.395292, -0.031688)",
        "(0.166578, 1.402959, -0.029320)",
        "(0.166739, 1.406703, -0.028430)",
        "(0.167108, 1.413996, -0.027036)",
        "(0.167640, 1.420914, -0.026262)",
        "(0.168068, 1.427366, -0.025935)",
        "(0.168304, 1.433338, -0.025995)",
        "(0.168623, 1.438933, -0.026517)",
        "(0.168720, 1.441559, -0.026910)",
        "(0.168801, 1.446448, -0.027741)",
        "(0.168702, 1.450998, -0.028759)",
        "(0.168423, 1.455199, -0.029873)",
        "(0.168153, 1.457258, -0.030458)",
        "(0.167739, 1.461326, -0.031673)",
        "(0.167529, 1.465201, -0.032937)",
        "(0.167319, 1.469068, -0.034103)",
        "(0.167315, 1.473088, -0.035254)",
        "(0.167584, 1.477089, -0.036360)",
        "(0.167822, 1.478976, -0.036862)",
        "(0.168203, 1.482576, -0.037771)",
        "(0.168534, 1.485939, -0.038805)",
        "(0.168876, 1.489072, -0.040264)",
        "(0.169453, 1.491952, -0.042214)",
        "(0.169714, 1.493333, -0.043276)",
        "(0.170010, 1.495771, -0.045944)",
        "(0.170158, 1.497935, -0.049077)",
        "(0.169839, 1.499761, -0.053149)",
        "(0.169521, 1.500610, -0.055544)",
        "(0.168831, 1.502223, -0.060872)",
        "(0.167799, 1.503526, -0.066834)",
        "(0.166534, 1.504512, -0.073269)",
        "(0.165209, 1.505217, -0.080161)",
        "(0.164573, 1.505436, -0.083722)",
        "(0.163428, 1.505587, -0.090794)",
        "(0.162290, 1.505350, -0.097802)",
        "(0.161370, 1.504805, -0.104676)",
        "(0.160818, 1.503954, -0.111385)",
        "(0.160643, 1.503469, -0.114641)",
        "(0.160262, 1.502413, -0.120943)",
        "(0.160083, 1.501145, -0.126787)",
        "(0.160051, 1.499654, -0.132126)",
        "(0.159966, 1.498015, -0.136870)",
        "(0.159881, 1.497159, -0.138949)",
        "(0.159690, 1.495356, -0.142702)",
        "(0.159473, 1.493633, -0.146226)",
        "(0.159432, 1.491871, -0.149161)",
        "(0.159373, 1.489861, -0.151622)",
        "(0.159358, 1.488724, -0.152586)",
        "(0.159371, 1.486382, -0.154559)",
        "(0.159373, 1.483964, -0.156716)",
        "(0.159274, 1.481239, -0.158915)",
        "(0.159014, 1.477960, -0.160891)",
        "(0.158716, 1.476169, -0.161843)",
        "(0.157976, 1.472563, -0.163910)",
        "(0.157634, 1.468936, -0.166149)",
        "(0.157777, 1.465146, -0.168168)",
        "(0.157847, 1.460883, -0.169660)",
        "(0.157789, 1.458493, -0.170079)",
        "(0.157759, 1.453280, -0.170387)",
        "(0.157645, 1.447613, -0.170345)",
        "(0.157634, 1.441677, -0.170257)",
        "(0.157451, 1.435517, -0.170121)",
        "(0.157253, 1.432338, -0.169962)",
        "(0.157022, 1.425811, -0.169221)",
        "(0.156788, 1.419276, -0.168156)",
        "(0.156678, 1.412709, -0.166695)",
        "(0.156668, 1.406370, -0.165178)",
        "(0.156636, 1.403350, -0.164365)",
        "(0.156353, 1.397618, -0.162488)",
        "(0.156061, 1.392225, -0.160154)",
        "(0.156207, 1.387171, -0.157424)",
        "(0.156649, 1.382549, -0.154436)",
        "(0.156937, 1.380416, -0.152735)",
        "(0.157332, 1.376291, -0.148841)",
        "(0.157583, 1.372140, -0.144131)",
        "(0.157889, 1.368169, -0.138877)",
        "(0.158198, 1.364944, -0.133349)",
        "(0.158493, 1.363732, -0.130368)",
        "(0.159254, 1.361779, -0.123867)",
        "(0.160056, 1.360608, -0.116228)",
        "(0.160679, 1.360650, -0.108564)",
        "(0.161671, 1.362000, -0.100287)",
        "(0.162373, 1.363032, -0.095834)",
        "(0.163881, 1.365450, -0.086640)",
        "(0.165440, 1.368741, -0.077502)",
        "(0.167103, 1.372713, -0.068528)",
        "(0.168805, 1.377126, -0.059855)",
        "(0.169718, 1.379590, -0.055749)",
        "(0.171934, 1.384879, -0.048108)",
        "(0.174151, 1.390319, -0.041252)",
        "(0.176261, 1.395885, -0.035330)",
        "(0.177927, 1.401684, -0.030568)",
        "(0.179536, 1.407616, -0.026951)",
        "(0.180225, 1.410613, -0.025633)",
        "(0.181142, 1.416571, -0.023555)",
        "(0.181666, 1.422502, -0.022286)",
        "(0.182179, 1.428242, -0.021679)",
        "(0.182435, 1.431052, -0.021615)",
        "(0.183433, 1.437021, -0.022061)",
        "(0.183941, 1.443073, -0.022827)",
        "(0.184732, 1.448771, -0.023523)",
        "(0.185525, 1.454398, -0.024252)",
        "(0.185975, 1.457029, -0.024541)",
        "(0.186772, 1.462291, -0.025249)",
        "(0.187281, 1.467442, -0.026114)",
        "(0.187822, 1.472217, -0.027100)",
        "(0.188413, 1.476480, -0.028286)",
        "(0.188594, 1.478564, -0.029051)",
        "(0.188957, 1.482792, -0.030889)",
        "(0.189313, 1.486729, -0.032964)",
        "(0.189493, 1.490137, -0.035058)",
        "(0.189711, 1.493037, -0.037268)",
        "(0.189816, 1.494378, -0.038509)",
        "(0.190042, 1.496960, -0.041244)",
        "(0.190269, 1.499124, -0.044140)",
        "(0.190240, 1.500689, -0.047049)",
        "(0.189800, 1.501881, -0.050140)",
        "(0.189509, 1.502455, -0.051832)",
        "(0.189082, 1.503470, -0.055354)",
        "(0.188800, 1.504065, -0.059084)",
        "(0.188369, 1.504190, -0.063370)",
        "(0.187771, 1.504494, -0.068625)",
        "(0.187326, 1.504712, -0.071534)",
        "(0.186223, 1.505012, -0.077499)",
        "(0.185003, 1.505157, -0.083665)",
        "(0.183769, 1.505223, -0.089789)",
        "(0.182469, 1.505299, -0.095688)",
        "(0.181844, 1.505333, -0.098555)",
        "(0.180789, 1.505434, -0.104208)",
        "(0.180136, 1.505429, -0.109521)",
        "(0.179574, 1.505204, -0.114311)",
        "(0.178952, 1.504611, -0.118636)",
        "(0.178591, 1.504164, -0.120691)",
        "(0.177844, 1.503130, -0.124819)",
        "(0.177193, 1.501880, -0.128799)",
        "(0.176533, 1.500467, -0.132633)",
        "(0.176137, 1.498978, -0.136307)",
        "(0.175942, 1.498120, -0.138039)",
        "(0.175486, 1.496213, -0.141342)",
        "(0.174945, 1.494075, -0.144520)",
        "(0.174284, 1.491716, -0.147454)",
        "(0.173411, 1.489035, -0.150097)",
        "(0.172957, 1.487544, -0.151265)",
        "(0.172082, 1.484639, -0.153672)",
        "(0.171255, 1.481670, -0.155875)",
        "(0.170496, 1.478670, -0.157980)",
        "(0.170033, 1.475560, -0.159849)",
        "(0.169833, 1.474002, -0.160732)",
        "(0.169395, 1.470787, -0.162421)",
        "(0.169073, 1.467574, -0.164113)",
        "(0.168669, 1.464395, -0.165780)",
        "(0.168218, 1.461295, -0.167494)",
        "(0.168039, 1.459765, -0.168358)",
        "(0.167914, 1.456804, -0.169980)",
        "(0.167657, 1.454048, -0.171330)",
        "(0.167286, 1.451564, -0.172170)",
        "(0.167355, 1.449121, -0.172459)",
        "(0.167538, 1.447833, -0.172266)",
        "(0.167819, 1.445246, -0.171854)",
        "(0.168291, 1.442507, -0.171364)",
        "(0.169111, 1.439284, -0.170725)",
        "(0.170129, 1.435311, -0.169840)",
        "(0.170641, 1.433017, -0.169183)",
        "(0.171525, 1.427853, -0.167333)",
        "(0.171991, 1.421764, -0.164916)",
        "(0.172304, 1.415125, -0.162369)",
        "(0.172579, 1.408233, -0.159779)",
        "(0.172609, 1.404630, -0.158339)",
        "(0.172562, 1.397257, -0.155351)",
        "(0.172468, 1.390097, -0.152706)",
        "(0.172072, 1.383418, -0.150482)",
        "(0.171446, 1.377336, -0.148315)",
        "(0.171024, 1.374490, -0.146992)",
        "(0.170563, 1.369021, -0.143763)",
        "(0.170244, 1.364422, -0.139778)",
        "(0.170299, 1.361221, -0.135192)",
        "(0.170585, 1.359267, -0.129273)",
        "(0.170782, 1.358606, -0.125652)",
        "(0.171099, 1.357515, -0.117611)",
        "(0.171109, 1.357456, -0.109145)",
        "(0.171274, 1.359048, -0.100712)",
        "(0.171533, 1.361745, -0.091850)",
        "(0.171786, 1.363298, -0.087133)",
        "(0.172232, 1.366644, -0.077521)",
        "(0.172869, 1.370735, -0.068093)",
        "(0.173536, 1.375382, -0.059070)",
        "(0.174031, 1.380156, -0.050413)",
        "(0.174222, 1.382518, -0.046217)",
        "(0.174722, 1.387382, -0.038504)",
        "(0.175316, 1.392688, -0.032005)",
        "(0.175815, 1.398758, -0.027255)",
        "(0.176211, 1.405408, -0.023708)",
        "(0.176298, 1.409061, -0.022734)",
        "(0.176557, 1.416195, -0.020906)",
        "(0.176732, 1.423325, -0.019845)",
        "(0.177245, 1.430663, -0.019450)",
        "(0.177803, 1.438364, -0.019922)",
        "(0.177961, 1.441996, -0.020227)",
        "(0.178409, 1.449039, -0.020967)",
        "(0.179103, 1.455968, -0.022058)",
        "(0.179986, 1.462690, -0.023649)",
        "(0.180409, 1.469115, -0.025738)",
        "(0.180623, 1.472276, -0.027054)",
        "(0.180865, 1.478451, -0.030010)",
        "(0.181102, 1.484138, -0.033394)",
        "(0.181440, 1.489331, -0.037106)",
        "(0.181591, 1.493907, -0.040910)",
        "(0.181652, 1.495806, -0.042834)",
        "(0.181569, 1.499342, -0.046854)",
        "(0.181374, 1.502370, -0.051095)",
        "(0.181000, 1.504885, -0.055380)",
        "(0.180560, 1.506663, -0.059596)",
        "(0.180334, 1.507269, -0.061721)",
        "(0.179631, 1.508193, -0.066038)",
        "(0.178947, 1.508866, -0.070515)",
        "(0.178272, 1.509234, -0.075043)",
        "(0.177520, 1.509222, -0.079534)",
        "(0.177209, 1.509111, -0.081783)",
        "(0.176630, 1.508772, -0.086283)",
        "(0.175716, 1.508227, -0.090842)",
        "(0.174906, 1.507491, -0.095469)",
        "(0.174196, 1.506394, -0.100027)",
        "(0.173597, 1.505734, -0.102324)",
        "(0.172512, 1.504522, -0.106932)",
        "(0.171562, 1.503457, -0.111545)",
        "(0.170593, 1.502247, -0.115859)",
        "(0.169801, 1.500832, -0.119897)",
        "(0.169577, 1.500147, -0.121730)",
        "(0.169353, 1.498701, -0.125334)",
        "(0.169191, 1.497225, -0.129100)",
        "(0.169150, 1.495710, -0.133054)",
        "(0.169259, 1.493869, -0.136928)",
        "(0.169231, 1.492698, -0.138784)",
        "(0.169073, 1.490058, -0.142369)",
        "(0.168538, 1.487414, -0.146030)",
        "(0.168094, 1.484781, -0.149469)",
        "(0.167781, 1.482066, -0.152406)",
        "(0.167627, 1.480678, -0.153637)",
        "(0.167096, 1.478072, -0.155970)",
        "(0.166243, 1.475758, -0.158049)",
        "(0.165574, 1.473421, -0.159597)",
        "(0.165177, 1.470818, -0.160352)",
        "(0.164571, 1.467956, -0.160451)",
        "(0.164194, 1.466443, -0.160320)",
        "(0.163654, 1.463332, -0.159809)",
        "(0.163294, 1.459803, -0.158851)",
        "(0.162891, 1.455646, -0.157428)",
        "(0.162671, 1.453332, -0.156597)",
        "(0.162086, 1.448554, -0.154865)",
        "(0.161408, 1.443516, -0.153003)",
        "(0.160893, 1.438255, -0.151021)",
        "(0.160514, 1.432913, -0.148974)",
        "(0.160355, 1.430221, -0.147918)",
        "(0.159972, 1.424840, -0.145812)",
        "(0.159812, 1.419628, -0.143847)",
        "(0.159874, 1.414665, -0.141993)",
        "(0.160149, 1.409875, -0.139857)",
        "(0.160199, 1.407498, -0.138615)",
        "(0.160111, 1.402897, -0.136071)",
        "(0.160397, 1.398793, -0.133543)",
        "(0.160944, 1.395221, -0.130843)",
        "(0.161705, 1.391778, -0.127533)",
        "(0.162069, 1.390082, -0.125766)",
        "(0.162604, 1.387009, -0.122646)",
        "(0.163167, 1.384522, -0.120111)",
        "(0.163665, 1.382356, -0.117743)",
        "(0.164337, 1.380106, -0.114763)",
        "(0.164852, 1.377630, -0.111174)",
        "(0.165056, 1.376437, -0.109319)",
        "(0.165377, 1.374458, -0.105461)",
        "(0.165826, 1.372980, -0.101193)",
        "(0.166634, 1.371788, -0.096206)",
        "(0.167085, 1.371206, -0.093461)",
        "(0.167805, 1.370306, -0.087963)",
        "(0.168612, 1.370091, -0.082586)",
        "(0.169623, 1.370288, -0.077321)",
        "(0.170429, 1.370536, -0.072089)",
        "(0.170760, 1.370776, -0.069528)",
        "(0.171323, 1.371565, -0.064649)",
        "(0.171799, 1.372692, -0.059792)",
        "(0.172369, 1.374234, -0.054788)",
        "(0.173040, 1.376514, -0.049898)",
        "(0.173336, 1.378033, -0.047598)",
        "(0.173892, 1.381653, -0.043246)",
        "(0.174391, 1.386079, -0.039164)",
        "(0.174892, 1.391391, -0.035543)",
        "(0.175562, 1.397945, -0.032580)",
        "(0.176007, 1.401624, -0.031362)",
        "(0.176882, 1.409614, -0.029251)",
        "(0.177900, 1.418321, -0.027668)",
        "(0.179198, 1.427219, -0.026342)",
        "(0.180864, 1.435907, -0.025081)",
        "(0.181639, 1.440138, -0.024538)",
        "(0.182891, 1.448279, -0.023570)",
        "(0.183884, 1.456178, -0.023117)",
        "(0.184166, 1.463715, -0.023162)",
        "(0.184258, 1.470529, -0.023366)",
        "(0.184216, 1.473675, -0.023520)",
        "(0.184323, 1.479843, -0.024092)",
        "(0.184421, 1.485937, -0.025154)",
        "(0.184699, 1.491684, -0.026670)",
        "(0.184890, 1.497032, -0.028814)",
        "(0.184819, 1.499578, -0.030041)",
        "(0.184595, 1.504274, -0.033146)",
        "(0.184168, 1.508590, -0.036575)",
        "(0.183509, 1.512070, -0.040316)",
        "(0.182605, 1.514949, -0.044517)",
        "(0.182106, 1.516276, -0.046800)",
        "(0.181033, 1.518451, -0.051840)",
        "(0.179798, 1.519916, -0.057185)",
        "(0.178499, 1.520615, -0.062607)",
        "(0.177065, 1.520779, -0.068221)",
        "(0.176412, 1.520691, -0.071125)",
        "(0.175074, 1.520336, -0.077100)",
        "(0.173809, 1.519606, -0.083080)",
        "(0.172732, 1.518458, -0.089029)",
        "(0.171665, 1.516811, -0.094745)",
        "(0.171126, 1.515817, -0.097499)",
        "(0.170129, 1.513688, -0.102937)",
        "(0.169326, 1.511328, -0.108159)",
        "(0.168605, 1.508679, -0.113068)",
        "(0.168036, 1.505357, -0.117507)",
        "(0.167663, 1.503510, -0.119748)",
        "(0.166773, 1.499906, -0.124692)",
        "(0.165990, 1.496370, -0.129982)",
        "(0.165447, 1.492540, -0.134925)",
        "(0.164891, 1.488235, -0.139417)",
        "(0.164635, 1.486005, -0.141518)",
        "(0.164048, 1.481639, -0.145571)",
        "(0.163512, 1.477306, -0.149168)",
        "(0.162966, 1.472923, -0.152265)",
        "(0.162302, 1.468680, -0.154810)",
        "(0.161900, 1.466756, -0.155921)",
        "(0.161135, 1.463341, -0.157816)",
        "(0.160382, 1.460275, -0.159342)",
        "(0.159788, 1.457677, -0.160697)",
        "(0.159596, 1.455335, -0.162022)",
        "(0.159550, 1.454265, -0.162597)",
        "(0.159275, 1.452301, -0.163649)",
        "(0.158861, 1.450436, -0.164746)",
        "(0.158575, 1.448521, -0.165767)",
        "(0.158442, 1.446372, -0.166562)",
        "(0.158380, 1.445147, -0.166778)",
        "(0.157956, 1.442561, -0.167218)",
        "(0.157697, 1.439741, -0.167432)",
        "(0.157640, 1.436616, -0.167187)",
        "(0.157623, 1.433035, -0.166468)",
        "(0.157615, 1.431144, -0.166009)",
        "(0.157579, 1.427410, -0.165167)",
        "(0.157778, 1.423780, -0.164380)",
        "(0.158252, 1.420156, -0.163540)",
        "(0.158752, 1.416515, -0.162603)",
        "(0.159001, 1.414703, -0.162105)",
        "(0.159569, 1.411075, -0.160945)",
        "(0.160289, 1.407455, -0.159483)",
        "(0.161179, 1.403714, -0.157617)",
        "(0.161906, 1.399873, -0.155652)",
        "(0.162178, 1.397968, -0.154756)",
        "(0.162714, 1.394139, -0.153144)",
        "(0.163356, 1.390278, -0.151636)",
        "(0.164064, 1.386514, -0.149792)",
        "(0.164728, 1.382664, -0.147103)",
        "(0.164937, 1.380666, -0.145503)",
        "(0.165089, 1.377009, -0.142313)",
        "(0.165297, 1.373964, -0.139094)",
        "(0.165423, 1.371319, -0.135397)",
        "(0.165576, 1.368937, -0.130597)",
        "(0.165588, 1.367940, -0.128009)",
        "(0.165805, 1.366651, -0.122424)",
        "(0.166156, 1.366281, -0.116773)",
        "(0.166467, 1.366760, -0.111209)",
        "(0.166981, 1.367951, -0.105262)",
        "(0.167277, 1.368671, -0.102206)",
        "(0.168202, 1.370255, -0.095887)",
        "(0.169139, 1.372197, -0.089391)",
        "(0.169893, 1.374634, -0.083067)",
        "(0.170687, 1.377427, -0.076795)",
        "(0.171110, 1.378788, -0.073595)",
        "(0.172132, 1.381696, -0.067158)",
        "(0.173081, 1.385213, -0.061013)",
        "(0.173941, 1.389312, -0.055191)",
        "(0.174745, 1.393772, -0.049685)",
        "(0.175081, 1.396141, -0.047124)",
        "(0.175576, 1.401400, -0.042584)",
        "(0.176404, 1.407281, -0.038609)",
        "(0.177586, 1.413347, -0.035015)",
        "(0.178287, 1.419525, -0.031966)",
        "(0.178454, 1.422696, -0.030697)",
        "(0.178648, 1.429139, -0.028810)",
        "(0.179094, 1.435708, -0.027628)",
        "(0.178811, 1.442056, -0.026903)",
        "(0.177911, 1.448117, -0.026666)",
        "(0.177447, 1.451110, -0.026752)",
        "(0.176987, 1.457225, -0.027596)",
        "(0.177094, 1.463042, -0.028718)",
        "(0.177371, 1.468789, -0.030323)",
        "(0.177892, 1.474450, -0.032715)",
        "(0.178240, 1.477178, -0.034095)",
        "(0.179336, 1.482412, -0.037539)",
        "(0.180558, 1.486873, -0.041324)",
        "(0.181510, 1.490445, -0.045294)",
        "(0.182356, 1.493160, -0.049555)",
        "(0.182783, 1.494403, -0.051812)",
        "(0.183521, 1.496428, -0.056600)",
        "(0.184158, 1.497813, -0.061523)",
        "(0.184820, 1.498562, -0.066555)",
        "(0.185168, 1.498784, -0.071671)",
        "(0.185241, 1.498802, -0.074280)",
        "(0.185283, 1.498626, -0.079759)",
        "(0.185370, 1.498176, -0.085372)",
        "(0.185189, 1.497331, -0.090840)",
        "(0.184699, 1.496225, -0.096256)",
        "(0.184375, 1.495622, -0.099000)",
        "(0.183750, 1.494449, -0.104601)",
        "(0.183268, 1.493186, -0.110173)",
        "(0.182602, 1.491841, -0.115546)",
        "(0.181819, 1.490472, -0.120826)",
        "(0.181533, 1.489788, -0.123446)",
        "(0.181041, 1.488370, -0.128433)",
        "(0.180494, 1.486706, -0.132907)",
        "(0.180144, 1.484901, -0.136988)",
        "(0.179887, 1.483242, -0.140898)",
        "(0.179789, 1.482421, -0.142831)",
        "(0.179703, 1.480548, -0.146359)",
        "(0.179535, 1.478430, -0.149533)",
        "(0.179132, 1.476288, -0.152426)",
        "(0.178857, 1.474013, -0.154868)",
        "(0.178812, 1.472826, -0.155878)",
        "(0.178794, 1.470269, -0.157234)",
        "(0.178955, 1.467617, -0.157907)",
        "(0.179196, 1.464898, -0.157933)",
        "(0.179238, 1.462116, -0.157555)",
        "(0.179279, 1.460744, -0.157334)",
        "(0.179274, 1.458168, -0.157074)",
        "(0.179152, 1.455830, -0.157292)",
        "(0.179021, 1.453509, -0.157741)",
        "(0.178884, 1.452264, -0.158001)",
        "(0.178528, 1.449608, -0.158577)",
        "(0.178033, 1.446961, -0.159353)",
        "(0.177487, 1.444441, -0.160195)",
        "(0.176988, 1.441937, -0.160998)",
        "(0.176692, 1.439466, -0.161623)",
        "(0.176593, 1.438273, -0.161875)",
        "(0.176414, 1.435850, -0.162192)",
        "(0.176153, 1.433241, -0.162196)",
        "(0.176007, 1.430517, -0.161937)",
        "(0.175946, 1.427726, -0.161453)",
        "(0.175915, 1.426286, -0.161115)",
        "(0.175945, 1.423348, -0.160218)",
        "(0.176036, 1.420346, -0.159315)",
        "(0.176164, 1.417169, -0.158238)",
        "(0.176286, 1.413854, -0.157030)",
        "(0.176340, 1.412063, -0.156284)",
        "(0.176618, 1.408325, -0.154643)",
        "(0.176989, 1.404402, -0.152917)",
        "(0.177264, 1.400383, -0.151258)",
        "(0.177434, 1.396207, -0.149581)",
        "(0.177656, 1.391903, -0.147747)",
        "(0.177811, 1.389666, -0.146701)",
        "(0.178219, 1.385143, -0.144393)",
        "(0.178558, 1.380412, -0.141822)",
        "(0.178687, 1.375460, -0.139277)",
        "(0.178663, 1.372963, -0.138186)",
        "(0.178566, 1.367885, -0.136441)",
        "(0.178581, 1.362813, -0.135076)",
        "(0.178403, 1.357857, -0.133673)",
        "(0.178128, 1.353119, -0.131545)",
        "(0.178053, 1.350841, -0.130214)",
        "(0.177990, 1.346839, -0.127114)",
        "(0.178201, 1.343998, -0.123828)",
        "(0.178393, 1.342509, -0.120478)",
        "(0.178488, 1.342177, -0.116733)",
        "(0.178618, 1.342472, -0.114575)",
        "(0.178869, 1.343720, -0.109948)",
        "(0.179209, 1.346042, -0.104922)",
        "(0.179676, 1.349164, -0.099413)",
        "(0.180311, 1.352658, -0.093327)",
        "(0.180670, 1.354568, -0.090180)",
        "(0.181353, 1.358725, -0.084055)",
        "(0.181875, 1.363290, -0.078139)",
        "(0.182271, 1.368095, -0.072336)",
        "(0.182473, 1.373047, -0.066646)",
        "(0.182611, 1.375693, -0.063895)",
        "(0.182845, 1.381486, -0.058660)",
        "(0.183142, 1.387439, -0.053437)",
        "(0.183435, 1.393646, -0.048407)",
        "(0.183876, 1.400315, -0.043828)",
        "(0.184198, 1.403859, -0.041762)",
        "(0.184929, 1.411206, -0.038073)",
        "(0.185639, 1.418934, -0.035142)",
        "(0.186321, 1.426792, -0.032872)",
        "(0.186792, 1.434522, -0.031178)",
        "(0.186913, 1.438320, -0.030555)",
        "(0.187107, 1.445831, -0.030141)",
        "(0.187676, 1.453947, -0.031596)",
        "(0.187517, 1.461201, -0.033514)",
        "(0.187580, 1.467831, -0.036198)",
        "(0.188023, 1.471140, -0.037909)",
        "(0.188824, 1.477314, -0.042152)",
        "(0.189233, 1.482578, -0.046880)",
        "(0.189415, 1.486866, -0.051924)",
        "(0.189798, 1.490193, -0.057344)",
        "(0.190080, 1.491515, -0.060303)",
        "(0.190316, 1.493748, -0.066477)",
        "(0.190058, 1.495237, -0.072861)",
        "(0.189614, 1.496003, -0.079423)",
        "(0.189266, 1.496180, -0.086180)",
        "(0.189091, 1.496059, -0.089679)",
        "(0.188554, 1.495519, -0.096768)",
        "(0.188021, 1.494611, -0.103930)",
        "(0.187346, 1.493407, -0.110985)",
        "(0.186524, 1.491973, -0.117746)",
        "(0.186129, 1.491146, -0.120989)",
        "(0.185533, 1.489449, -0.127206)",
        "(0.185080, 1.487465, -0.133036)",
        "(0.184564, 1.485290, -0.138535)",
        "(0.183838, 1.483135, -0.143744)",
        "(0.183523, 1.482079, -0.146243)",
        "(0.183048, 1.479743, -0.151091)",
        "(0.182599, 1.477197, -0.154915)",
        "(0.182008, 1.474287, -0.158115)",
        "(0.181435, 1.471153, -0.160732)",
        "(0.181133, 1.469511, -0.161791)",
        "(0.180640, 1.466135, -0.163558)",
        "(0.180231, 1.462681, -0.164794)",
        "(0.179806, 1.459279, -0.165537)",
        "(0.179328, 1.455952, -0.165811)",
        "(0.179094, 1.454314, -0.165753)",
        "(0.178798, 1.451189, -0.165483)",
        "(0.178430, 1.448265, -0.165128)",
        "(0.178096, 1.445721, -0.164800)",
        "(0.177636, 1.443420, -0.164450)",
        "(0.177375, 1.442321, -0.164200)",
        "(0.176922, 1.440259, -0.163660)",
        "(0.176447, 1.438408, -0.163116)",
        "(0.176251, 1.436775, -0.162655)",
        "(0.176255, 1.435229, -0.162179)",
        "(0.176250, 1.434435, -0.161919)",
        "(0.176195, 1.432778, -0.161446)",
        "(0.176282, 1.430987, -0.160897)",
        "(0.176303, 1.429058, -0.160388)",
        "(0.176188, 1.426904, -0.159815)",
        "(0.176138, 1.425776, -0.159498)",
        "(0.176013, 1.423404, -0.158855)",
        "(0.176081, 1.420912, -0.158070)",
        "(0.176177, 1.418313, -0.157133)",
        "(0.176214, 1.415661, -0.156047)",
        "(0.176254, 1.414341, -0.155432)",
        "(0.176461, 1.411733, -0.154037)",
        "(0.176805, 1.409010, -0.152245)",
        "(0.177052, 1.406326, -0.150334)",
        "(0.177319, 1.403668, -0.148175)",
        "(0.177406, 1.402323, -0.146999)",
        "(0.177452, 1.399577, -0.144451)",
        "(0.177528, 1.396948, -0.141951)",
        "(0.177608, 1.394578, -0.139680)",
        "(0.177746, 1.392461, -0.137469)",
        "(0.177867, 1.391439, -0.136252)",
        "(0.178376, 1.389408, -0.133389)",
        "(0.179084, 1.387265, -0.129667)",
        "(0.179721, 1.385069, -0.125023)",
        "(0.180297, 1.383193, -0.119686)",
        "(0.180606, 1.382411, -0.116926)",
        "(0.181321, 1.381172, -0.110996)",
        "(0.182076, 1.380268, -0.104579)",
        "(0.182782, 1.379575, -0.097386)",
        "(0.183313, 1.379549, -0.089674)",
        "(0.183614, 1.379796, -0.085839)",
        "(0.184622, 1.381534, -0.077987)",
        "(0.185969, 1.383938, -0.070033)",
        "(0.187210, 1.387065, -0.062338)",
        "(0.188227, 1.391611, -0.055663)",
        "(0.188779, 1.394185, -0.052567)",
        "(0.189965, 1.399901, -0.046893)",
        "(0.191010, 1.405844, -0.041727)",
        "(0.191738, 1.412393, -0.037570)",
        "(0.192300, 1.419606, -0.034634)",
        "(0.192584, 1.423270, -0.033381)",
        "(0.193382, 1.430574, -0.031426)",
        "(0.193927, 1.437930, -0.030016)",
        "(0.194555, 1.445212, -0.029164)",
        "(0.195059, 1.452358, -0.028969)",
        "(0.195312, 1.455868, -0.029021)",
        "(0.195836, 1.462590, -0.029463)",
        "(0.196109, 1.468873, -0.030082)",
        "(0.196201, 1.474519, -0.030797)",
        "(0.196098, 1.479753, -0.032123)",
        "(0.196183, 1.482328, -0.033035)",
        "(0.196392, 1.487271, -0.035495)",
        "(0.196197, 1.491740, -0.038206)",
        "(0.195971, 1.495518, -0.041034)",
        "(0.195843, 1.498613, -0.044150)",
        "(0.195757, 1.500026, -0.045800)",
        "(0.195465, 1.502419, -0.049279)",
        "(0.195052, 1.504294, -0.052877)",
        "(0.194547, 1.505424, -0.056658)",
        "(0.194059, 1.506135, -0.060793)",
        "(0.193827, 1.506417, -0.062939)",
        "(0.193462, 1.506603, -0.067349)",
        "(0.192982, 1.506334, -0.071784)",
        "(0.192438, 1.505642, -0.076244)",
        "(0.191937, 1.504576, -0.080842)",
        "(0.191657, 1.503940, -0.083157)",
        "(0.190936, 1.502375, -0.087747)",
        "(0.189975, 1.500600, -0.092354)",
        "(0.189085, 1.498770, -0.097107)",
        "(0.188456, 1.496856, -0.101926)",
        "(0.188189, 1.495882, -0.104344)",
        "(0.187560, 1.493987, -0.109194)",
        "(0.187035, 1.492164, -0.114172)",
        "(0.186710, 1.490237, -0.119201)",
        "(0.186280, 1.488157, -0.123983)",
        "(0.186003, 1.487094, -0.126277)",
        "(0.185563, 1.485032, -0.130943)",
        "(0.185453, 1.482975, -0.135643)",
        "(0.185191, 1.480764, -0.140263)",
        "(0.184690, 1.478429, -0.144685)",
        "(0.184484, 1.477297, -0.146860)",
        "(0.184328, 1.475008, -0.151032)",
        "(0.184366, 1.472599, -0.154852)",
        "(0.184308, 1.470060, -0.158372)",
        "(0.184133, 1.467470, -0.161523)",
        "(0.184046, 1.466167, -0.163049)",
        "(0.183879, 1.463602, -0.165916)",
        "(0.183831, 1.461109, -0.168481)",
        "(0.183810, 1.458435, -0.170669)",
        "(0.183751, 1.455547, -0.172269)",
        "(0.183642, 1.454143, -0.173073)",
        "(0.183337, 1.451365, -0.174350)",
        "(0.183227, 1.448606, -0.175257)",
        "(0.183288, 1.445629, -0.175549)",
        "(0.183378, 1.442494, -0.175364)",
        "(0.183395, 1.440884, -0.175131)",
        "(0.183426, 1.437623, -0.174438)",
        "(0.183316, 1.434240, -0.173404)",
        "(0.183220, 1.430833, -0.172119)",
        "(0.183278, 1.427547, -0.170614)",
        "(0.183226, 1.425929, -0.169814)",
        "(0.183055, 1.422709, -0.167939)",
        "(0.182888, 1.419649, -0.165878)",
        "(0.182880, 1.416850, -0.163509)",
        "(0.182915, 1.414177, -0.160442)",
        "(0.182965, 1.412812, -0.158648)",
        "(0.183092, 1.410081, -0.154469)",
        "(0.183300, 1.407401, -0.149870)",
        "(0.183560, 1.404889, -0.145160)",
        "(0.183786, 1.402532, -0.140567)",
        "(0.183860, 1.401414, -0.138323)",
        "(0.184196, 1.399435, -0.133849)",
        "(0.184651, 1.397665, -0.129185)",
        "(0.185248, 1.395848, -0.124123)",
        "(0.185850, 1.394230, -0.119083)",
        "(0.186218, 1.393519, -0.116593)",
        "(0.186813, 1.392191, -0.111591)",
        "(0.187263, 1.390804, -0.106526)",
        "(0.187526, 1.389864, -0.101967)",
        "(0.187672, 1.389575, -0.097901)",
        "(0.187690, 1.389543, -0.095896)",
        "(0.187774, 1.389853, -0.091824)",
        "(0.188150, 1.390541, -0.087508)",
        "(0.188635, 1.391749, -0.083294)",
        "(0.189140, 1.393682, -0.079276)",
        "(0.189376, 1.394763, -0.077305)",
        "(0.189878, 1.397163, -0.073331)",
        "(0.190400, 1.399981, -0.069234)",
        "(0.190723, 1.403232, -0.065470)",
        "(0.191001, 1.407170, -0.061749)",
        "(0.191181, 1.409261, -0.059894)",
        "(0.191728, 1.413822, -0.056305)",
        "(0.192414, 1.418901, -0.053187)",
        "(0.192900, 1.424553, -0.050708)",
        "(0.193297, 1.430924, -0.049027)",
        "(0.193567, 1.434255, -0.048378)",
        "(0.194359, 1.441217, -0.047600)",
        "(0.195200, 1.448190, -0.047447)",
        "(0.195970, 1.455072, -0.048003)",
        "(0.196647, 1.461947, -0.049293)",
        "(0.197021, 1.465307, -0.050184)",
        "(0.197812, 1.471604, -0.052480)",
        "(0.198539, 1.477288, -0.055215)",
        "(0.199083, 1.482080, -0.058308)",
        "(0.199343, 1.485831, -0.061836)",
        "(0.199349, 1.487524, -0.063753)",
        "(0.199326, 1.490370, -0.068050)",
        "(0.198918, 1.492592, -0.072790)",
        "(0.198101, 1.494172, -0.077810)",
        "(0.197194, 1.495263, -0.083328)",
        "(0.196824, 1.495800, -0.086170)",
        "(0.196288, 1.496500, -0.092259)",
        "(0.195810, 1.496914, -0.098512)",
        "(0.195380, 1.496889, -0.104761)",
        "(0.194825, 1.496411, -0.110832)",
        "(0.194481, 1.495981, -0.113801)",
        "(0.193772, 1.494941, -0.119674)",
        "(0.193146, 1.493735, -0.125563)",
        "(0.192412, 1.492371, -0.131287)",
        "(0.191688, 1.490698, -0.136749)",
        "(0.191443, 1.489825, -0.139413)",
        "(0.191034, 1.487968, -0.144642)",
        "(0.190572, 1.485920, -0.149724)",
        "(0.189930, 1.483755, -0.154592)",
        "(0.189458, 1.481400, -0.159056)",
        "(0.189301, 1.480171, -0.161196)",
        "(0.189059, 1.477498, -0.165199)",
        "(0.188696, 1.474761, -0.169014)",
        "(0.188235, 1.471957, -0.172585)",
        "(0.187730, 1.468960, -0.175650)",
        "(0.187536, 1.467338, -0.177001)",
        "(0.187200, 1.464159, -0.179517)",
        "(0.186931, 1.460973, -0.181670)",
        "(0.186720, 1.457837, -0.183352)",
        "(0.186589, 1.454737, -0.184441)",
        "(0.186622, 1.453236, -0.184762)",
        "(0.186816, 1.450267, -0.185119)",
        "(0.186999, 1.447358, -0.185230)",
        "(0.187079, 1.444456, -0.185126)",
        "(0.186860, 1.441547, -0.184854)",
        "(0.186714, 1.440097, -0.184657)",
        "(0.186485, 1.437384, -0.184171)",
        "(0.186312, 1.434787, -0.183561)",
        "(0.186103, 1.432257, -0.182828)",
        "(0.185749, 1.429668, -0.181851)",
        "(0.185581, 1.428362, -0.181230)",
        "(0.185145, 1.425697, -0.179644)",
        "(0.184855, 1.423143, -0.177679)",
        "(0.184694, 1.420805, -0.175531)",
        "(0.184656, 1.418684, -0.173138)",
        "(0.184656, 1.417632, -0.171834)",
        "(0.184603, 1.415498, -0.168924)",
        "(0.184492, 1.413484, -0.165829)",
        "(0.184339, 1.411721, -0.162802)",
        "(0.184127, 1.410065, -0.159753)",
        "(0.184015, 1.409247, -0.158220)",
        "(0.183810, 1.407635, -0.155137)",
        "(0.183802, 1.406252, -0.151982)",
        "(0.183851, 1.404935, -0.148587)",
        "(0.183828, 1.403442, -0.144945)",
        "(0.183785, 1.402636, -0.143114)",
        "(0.183722, 1.401209, -0.139723)",
        "(0.183550, 1.399902, -0.136685)",
        "(0.183295, 1.398589, -0.133955)",
        "(0.183020, 1.397378, -0.131430)",
        "(0.182916, 1.396870, -0.130193)",
        "(0.182837, 1.396140, -0.127659)",
        "(0.182764, 1.395549, -0.124828)",
        "(0.182719, 1.395175, -0.121753)",
        "(0.182823, 1.395148, -0.118409)",
        "(0.182932, 1.395198, -0.116630)",
        "(0.183260, 1.395445, -0.112837)",
        "(0.183515, 1.395913, -0.108880)",
        "(0.183906, 1.396606, -0.104817)",
        "(0.184513, 1.397521, -0.100654)",
        "(0.184883, 1.398003, -0.098550)",
        "(0.185567, 1.399066, -0.094357)",
        "(0.186335, 1.400313, -0.090245)",
        "(0.187211, 1.401844, -0.086200)",
        "(0.187600, 1.402763, -0.084089)",
        "(0.188421, 1.404518, -0.079673)",
        "(0.189282, 1.406427, -0.074891)",
        "(0.190343, 1.408816, -0.070147)",
        "(0.191606, 1.411952, -0.065679)",
        "(0.192729, 1.415884, -0.061547)",
        "(0.193336, 1.418071, -0.059626)",
        "(0.194551, 1.423037, -0.056354)",
        "(0.195686, 1.428816, -0.054102)",
        "(0.196834, 1.435352, -0.052929)",
        "(0.197947, 1.442079, -0.052603)",
        "(0.198405, 1.445466, -0.052817)",
        "(0.199560, 1.452453, -0.053994)",
        "(0.201141, 1.459769, -0.056142)",
        "(0.202666, 1.466832, -0.058828)",
        "(0.204085, 1.473166, -0.061856)",
        "(0.204752, 1.476133, -0.063412)",
        "(0.205960, 1.481442, -0.066791)",
        "(0.206797, 1.486118, -0.070479)",
        "(0.207636, 1.490292, -0.074599)",
        "(0.208206, 1.493695, -0.079095)",
        "(0.208339, 1.495217, -0.081326)",
        "(0.208456, 1.497698, -0.085885)",
        "(0.208895, 1.498894, -0.090472)",
        "(0.208844, 1.499453, -0.095233)",
        "(0.208960, 1.499742, -0.100607)",
        "(0.208962, 1.499773, -0.103389)",
        "(0.208721, 1.499324, -0.109355)",
        "(0.208131, 1.498276, -0.115672)",
        "(0.207435, 1.496713, -0.122417)",
        "(0.206423, 1.494869, -0.129637)",
        "(0.205832, 1.493880, -0.133428)",
        "(0.204528, 1.491863, -0.141158)",
        "(0.203199, 1.489684, -0.148836)",
        "(0.202130, 1.487300, -0.156389)",
        "(0.201483, 1.484675, -0.163759)",
        "(0.201183, 1.483344, -0.167408)",
        "(0.200617, 1.480616, -0.174453)",
        "(0.200073, 1.478025, -0.181034)",
        "(0.199774, 1.475527, -0.186974)",
        "(0.199915, 1.473045, -0.192044)",
        "(0.200071, 1.471761, -0.194352)",
        "(0.200511, 1.469111, -0.198198)",
        "(0.200796, 1.466352, -0.201312)",
        "(0.200839, 1.463434, -0.203809)",
        "(0.200965, 1.460346, -0.205698)",
        "(0.201064, 1.458742, -0.206497)",
        "(0.201108, 1.455322, -0.207477)",
        "(0.200939, 1.451478, -0.207717)",
        "(0.200657, 1.447436, -0.207352)",
        "(0.200572, 1.443448, -0.206718)",
        "(0.200578, 1.441477, -0.206275)",
        "(0.200528, 1.437383, -0.204998)",
        "(0.200448, 1.433166, -0.203370)",
        "(0.200228, 1.429061, -0.201699)",
        "(0.200107, 1.425371, -0.200131)",
        "(0.200089, 1.423490, -0.199351)",
        "(0.200058, 1.419645, -0.197695)",
        "(0.200140, 1.415724, -0.195958)",
        "(0.200156, 1.411825, -0.194415)",
        "(0.200209, 1.408004, -0.193057)",
        "(0.200221, 1.406135, -0.192334)",
        "(0.200192, 1.402293, -0.190502)",
        "(0.200239, 1.398196, -0.187839)",
        "(0.200296, 1.394145, -0.184620)",
        "(0.200390, 1.390650, -0.180960)",
        "(0.200471, 1.388939, -0.178972)",
        "(0.200396, 1.385661, -0.174573)",
        "(0.200259, 1.382640, -0.169925)",
        "(0.200176, 1.380343, -0.165358)",
        "(0.200136, 1.379525, -0.163097)",
        "(0.200003, 1.378055, -0.158535)",
        "(0.199806, 1.377024, -0.153937)",
        "(0.199700, 1.376350, -0.149442)",
        "(0.199633, 1.376126, -0.145180)",
        "(0.199561, 1.376141, -0.140959)",
        "(0.199512, 1.376165, -0.138830)",
        "(0.199355, 1.376249, -0.134548)",
        "(0.199168, 1.376459, -0.130251)",
        "(0.198980, 1.376915, -0.125919)",
        "(0.199072, 1.377464, -0.121379)",
        "(0.199158, 1.377779, -0.119124)",
        "(0.199310, 1.378650, -0.114768)",
        "(0.199457, 1.379843, -0.110568)",
        "(0.199417, 1.381186, -0.106283)",
        "(0.199450, 1.382542, -0.101782)",
        "(0.199579, 1.383275, -0.099509)",
        "(0.200067, 1.384915, -0.094927)",
        "(0.200443, 1.386730, -0.090250)",
        "(0.200769, 1.388592, -0.085453)",
        "(0.201199, 1.390602, -0.080640)",
        "(0.201524, 1.391782, -0.078294)",
        "(0.202430, 1.394617, -0.073870)",
        "(0.203084, 1.397799, -0.069649)",
        "(0.203342, 1.401358, -0.065509)",
        "(0.203441, 1.405444, -0.061599)",
        "(0.203538, 1.407764, -0.059819)",
        "(0.203705, 1.413034, -0.056605)",
        "(0.203692, 1.418776, -0.053744)",
        "(0.203568, 1.424988, -0.051207)",
        "(0.203333, 1.431714, -0.049134)",
        "(0.203221, 1.435213, -0.048239)",
        "(0.203192, 1.442578, -0.046868)",
        "(0.203267, 1.449990, -0.045904)",
        "(0.203357, 1.457176, -0.045453)",
        "(0.203533, 1.464412, -0.045933)",
        "(0.203685, 1.468011, -0.046445)",
        "(0.204119, 1.474919, -0.048210)",
        "(0.204712, 1.481238, -0.050840)",
        "(0.205031, 1.486993, -0.054527)",
        "(0.205184, 1.492240, -0.059374)",
        "(0.205293, 1.494574, -0.062212)",
        "(0.205309, 1.498628, -0.068297)",
        "(0.205252, 1.501741, -0.074883)",
        "(0.205195, 1.503994, -0.081953)",
        "(0.204853, 1.505386, -0.089466)",
        "(0.204622, 1.505891, -0.093351)",
        "(0.204240, 1.506406, -0.101519)",
        "(0.203895, 1.506333, -0.109937)",
        "(0.203503, 1.505625, -0.118379)",
        "(0.203258, 1.504393, -0.126633)",
        "(0.203191, 1.503562, -0.130661)",
        "(0.203112, 1.501411, -0.138450)",
        "(0.202961, 1.498724, -0.145768)",
        "(0.202689, 1.495660, -0.152813)",
        "(0.202495, 1.492452, -0.159641)",
        "(0.202451, 1.490755, -0.162913)",
        "(0.202378, 1.487031, -0.168980)",
        "(0.202294, 1.483123, -0.174547)",
        "(0.202308, 1.479371, -0.179895)",
        "(0.202236, 1.475677, -0.184917)",
        "(0.202183, 1.473787, -0.187219)",
        "(0.202119, 1.469907, -0.191492)",
        "(0.202048, 1.466063, -0.195265)",
        "(0.201781, 1.462371, -0.198386)",
        "(0.201538, 1.458663, -0.201076)",
        "(0.201492, 1.456789, -0.202113)",
        "(0.201446, 1.453051, -0.203915)",
        "(0.201363, 1.449489, -0.205263)",
        "(0.201053, 1.445937, -0.206140)",
        "(0.200681, 1.442400, -0.206618)",
        "(0.200464, 1.440708, -0.206655)",
        "(0.200114, 1.437464, -0.206643)",
        "(0.199924, 1.434375, -0.206246)",
        "(0.199493, 1.431322, -0.205461)",
        "(0.198737, 1.428361, -0.204535)",
        "(0.198344, 1.426963, -0.203978)",
        "(0.197600, 1.424291, -0.202627)",
        "(0.197033, 1.421699, -0.200765)",
        "(0.196502, 1.419187, -0.198412)",
        "(0.196061, 1.416739, -0.195792)",
        "(0.195880, 1.415543, -0.194429)",
        "(0.195498, 1.413096, -0.191508)",
        "(0.195047, 1.410298, -0.188107)",
        "(0.194640, 1.407233, -0.184422)",
        "(0.194239, 1.404292, -0.180541)",
        "(0.194081, 1.402837, -0.178421)",
        "(0.193681, 1.399790, -0.173780)",
        "(0.193189, 1.396452, -0.168440)",
        "(0.192990, 1.393167, -0.162704)",
        "(0.193040, 1.390106, -0.156690)",
        "(0.192983, 1.388551, -0.153569)",
        "(0.192844, 1.385358, -0.146842)",
        "(0.192771, 1.381985, -0.139432)",
        "(0.193014, 1.378854, -0.132066)",
        "(0.193795, 1.375897, -0.124636)",
        "(0.194251, 1.374382, -0.120872)",
        "(0.195353, 1.371126, -0.113257)",
        "(0.196178, 1.367848, -0.105953)",
        "(0.196812, 1.364738, -0.099273)",
        "(0.197265, 1.362195, -0.093088)",
        "(0.197377, 1.361083, -0.089990)",
        "(0.197569, 1.359086, -0.083753)",
        "(0.197445, 1.357809, -0.078056)",
        "(0.197389, 1.357740, -0.072831)",
        "(0.197180, 1.358660, -0.067622)",
        "(0.197127, 1.359210, -0.064869)",
        "(0.197073, 1.360605, -0.059182)",
        "(0.196593, 1.362757, -0.053664)",
        "(0.195715, 1.365782, -0.048328)",
        "(0.194667, 1.369492, -0.043120)",
        "(0.194230, 1.371526, -0.040535)",
        "(0.193339, 1.376606, -0.035741)",
        "(0.192727, 1.382644, -0.031347)",
        "(0.192089, 1.389595, -0.027657)",
        "(0.192053, 1.397514, -0.024745)",
        "(0.192113, 1.401552, -0.023512)",
        "(0.192300, 1.409783, -0.021593)",
        "(0.192413, 1.417685, -0.020146)",
        "(0.192471, 1.425163, -0.019051)",
        "(0.192756, 1.432614, -0.018985)",
        "(0.192931, 1.436452, -0.019251)",
        "(0.193170, 1.444084, -0.020372)",
        "(0.193472, 1.451637, -0.022131)",
        "(0.193651, 1.458866, -0.024361)",
        "(0.194195, 1.465788, -0.027276)",
        "(0.194402, 1.469113, -0.028859)",
        "(0.194815, 1.475327, -0.032228)",
        "(0.195156, 1.481084, -0.035790)",
        "(0.195656, 1.486188, -0.039824)",
        "(0.196204, 1.490572, -0.044030)",
        "(0.196412, 1.492654, -0.046276)",
        "(0.196645, 1.496413, -0.051119)",
        "(0.196671, 1.499627, -0.056305)",
        "(0.196445, 1.502203, -0.061674)",
        "(0.195958, 1.504032, -0.067243)",
        "(0.195620, 1.504743, -0.070129)",
        "(0.194960, 1.505917, -0.076084)",
        "(0.194277, 1.506544, -0.082320)",
        "(0.193496, 1.506647, -0.088661)",
        "(0.192705, 1.506327, -0.095017)",
        "(0.192254, 1.505993, -0.098240)",
        "(0.191283, 1.504923, -0.104747)",
        "(0.190268, 1.503451, -0.111261)",
        "(0.189064, 1.501687, -0.117764)",
        "(0.188078, 1.499801, -0.124213)",
        "(0.187741, 1.498801, -0.127412)",
        "(0.187244, 1.496357, -0.133658)",
        "(0.186857, 1.493563, -0.139890)",
        "(0.186321, 1.490967, -0.146331)",
        "(0.185884, 1.488382, -0.152700)",
        "(0.185691, 1.487081, -0.155841)",
        "(0.185468, 1.484322, -0.161836)",
        "(0.185215, 1.481543, -0.167709)",
        "(0.184614, 1.478992, -0.173788)",
        "(0.184005, 1.476815, -0.180033)",
        "(0.183840, 1.475757, -0.183129)",
        "(0.183462, 1.473609, -0.189176)",
        "(0.183141, 1.471183, -0.194597)",
        "(0.182887, 1.468507, -0.199409)",
        "(0.182692, 1.465659, -0.203669)",
        "(0.182600, 1.464216, -0.205686)",
        "(0.182474, 1.461151, -0.209255)",
        "(0.182437, 1.457768, -0.212185)",
        "(0.182447, 1.454146, -0.214331)",
        "(0.182527, 1.450309, -0.215315)",
        "(0.182529, 1.448318, -0.215507)",
        "(0.182519, 1.444058, -0.214939)",
        "(0.182446, 1.439655, -0.213425)",
        "(0.182228, 1.435353, -0.211094)",
        "(0.182031, 1.431221, -0.208135)",
        "(0.181907, 1.429200, -0.206434)",
        "(0.181602, 1.425390, -0.202420)",
        "(0.181222, 1.421771, -0.197773)",
        "(0.180779, 1.418467, -0.192582)",
        "(0.180386, 1.415322, -0.186810)",
        "(0.180202, 1.413795, -0.183710)",
        "(0.179840, 1.410876, -0.177161)",
        "(0.179402, 1.408237, -0.170504)",
        "(0.179130, 1.405917, -0.163639)",
        "(0.179069, 1.403659, -0.156371)",
        "(0.179054, 1.402547, -0.152668)",
        "(0.179117, 1.400614, -0.145333)",
        "(0.179106, 1.398958, -0.138222)",
        "(0.179357, 1.397609, -0.131131)",
        "(0.179876, 1.396312, -0.124023)",
        "(0.180165, 1.395675, -0.120567)",
        "(0.180683, 1.394586, -0.114101)",
        "(0.181247, 1.393712, -0.108112)",
        "(0.181988, 1.392890, -0.102335)",
        "(0.182770, 1.391923, -0.096644)",
        "(0.183210, 1.391500, -0.093870)",
        "(0.184269, 1.390767, -0.088476)",
        "(0.185183, 1.390018, -0.083281)",
        "(0.185954, 1.389443, -0.078359)",
        "(0.186598, 1.389313, -0.073578)",
        "(0.186960, 1.389368, -0.071153)",
        "(0.187730, 1.389902, -0.066192)",
        "(0.188408, 1.391003, -0.061153)",
        "(0.188894, 1.392898, -0.056241)",
        "(0.189062, 1.395755, -0.051456)",
        "(0.189124, 1.397689, -0.049118)",
        "(0.189497, 1.402840, -0.044544)",
        "(0.189883, 1.409402, -0.040066)",
        "(0.190232, 1.416744, -0.035745)",
        "(0.190963, 1.425463, -0.032157)",
        "(0.191485, 1.430251, -0.030738)",
        "(0.192306, 1.440048, -0.028253)",
        "(0.193128, 1.449809, -0.026163)",
        "(0.193790, 1.459129, -0.024702)",
        "(0.194496, 1.467957, -0.024105)",
        "(0.194866, 1.472295, -0.024119)",
        "(0.195581, 1.480206, -0.025466)",
        "(0.196158, 1.487228, -0.027617)",
        "(0.196106, 1.493131, -0.031195)",
        "(0.196008, 1.498387, -0.035778)",
        "(0.196010, 1.500904, -0.038272)",
        "(0.196152, 1.504980, -0.044465)",
        "(0.195721, 1.508138, -0.051315)",
        "(0.194799, 1.510367, -0.058805)",
        "(0.193709, 1.511890, -0.066927)",
        "(0.193097, 1.512493, -0.071206)",
        "(0.191636, 1.513181, -0.080213)",
        "(0.190029, 1.513390, -0.089737)",
        "(0.188352, 1.512960, -0.099653)",
        "(0.186492, 1.512020, -0.109671)",
        "(0.185658, 1.511395, -0.114672)",
        "(0.184142, 1.509947, -0.124720)",
        "(0.182898, 1.508134, -0.134631)",
        "(0.181799, 1.506104, -0.144241)",
        "(0.180695, 1.503789, -0.153428)",
        "(0.180196, 1.502630, -0.157885)",
        "(0.179493, 1.500178, -0.165978)",
        "(0.179225, 1.497498, -0.173248)",
        "(0.179231, 1.494551, -0.179402)",
        "(0.179388, 1.491337, -0.184688)",
        "(0.179508, 1.489619, -0.187046)",
        "(0.179727, 1.485860, -0.191225)",
        "(0.179863, 1.481606, -0.194697)",
        "(0.179785, 1.476812, -0.197612)",
        "(0.179299, 1.471517, -0.200064)",
        "(0.179092, 1.468904, -0.201255)",
        "(0.178727, 1.463521, -0.203153)",
        "(0.178388, 1.458190, -0.204583)",
        "(0.178423, 1.452760, -0.205232)",
        "(0.178403, 1.447337, -0.205324)",
        "(0.178264, 1.444646, -0.205166)",
        "(0.177864, 1.439381, -0.204224)",
        "(0.177495, 1.434336, -0.202562)",
        "(0.177221, 1.429281, -0.199925)",
        "(0.176817, 1.424109, -0.195873)",
        "(0.176570, 1.421543, -0.193505)",
        "(0.175997, 1.416584, -0.187772)",
        "(0.175183, 1.411914, -0.181008)",
        "(0.174395, 1.407508, -0.173186)",
        "(0.173604, 1.403540, -0.165154)",
        "(0.173276, 1.401747, -0.161076)",
        "(0.172696, 1.398561, -0.152577)",
        "(0.172192, 1.395530, -0.143560)",
        "(0.171629, 1.392593, -0.134323)",
        "(0.171072, 1.390132, -0.125458)",
        "(0.170827, 1.389056, -0.121102)",
        "(0.170651, 1.387205, -0.112429)",
        "(0.170472, 1.385486, -0.104283)",
        "(0.170339, 1.384029, -0.096836)",
        "(0.170018, 1.383085, -0.089970)",
        "(0.169891, 1.382795, -0.086675)",
        "(0.169733, 1.382406, -0.080396)",
        "(0.169551, 1.381866, -0.074270)",
        "(0.169130, 1.381451, -0.068100)",
        "(0.168297, 1.381274, -0.061854)",
        "(0.167836, 1.381387, -0.058872)",
        "(0.166846, 1.382402, -0.053306)",
        "(0.165902, 1.384511, -0.047973)",
        "(0.164718, 1.388363, -0.042960)",
        "(0.164178, 1.393507, -0.038747)",
        "(0.164010, 1.396512, -0.036710)",
        "(0.164003, 1.403789, -0.032926)",
        "(0.164673, 1.412465, -0.029923)",
        "(0.165523, 1.422022, -0.027677)",
        "(0.166688, 1.431742, -0.025963)",
        "(0.167210, 1.436470, -0.025188)",
        "(0.168673, 1.445572, -0.023882)",
        "(0.170027, 1.454158, -0.023096)",
        "(0.171409, 1.462195, -0.022834)",
        "(0.172644, 1.469845, -0.023024)",
        "(0.173512, 1.473486, -0.023236)",
        "(0.175828, 1.480351, -0.024081)",
        "(0.177903, 1.486733, -0.025285)",
        "(0.179790, 1.492651, -0.026841)",
        "(0.181869, 1.498181, -0.028614)",
        "(0.183041, 1.500650, -0.029672)",
        "(0.185282, 1.505108, -0.032004)",
        "(0.187175, 1.508709, -0.034720)",
        "(0.188660, 1.511535, -0.037812)",
        "(0.189690, 1.513663, -0.041330)",
        "(0.190037, 1.514392, -0.043228)",
        "(0.190604, 1.515485, -0.047173)",
        "(0.190644, 1.515610, -0.051737)",
        "(0.190412, 1.515176, -0.056863)",
        "(0.189931, 1.514260, -0.062515)",
        "(0.189598, 1.513628, -0.065490)",
        "(0.188610, 1.511715, -0.071756)",
        "(0.187451, 1.509092, -0.078362)",
        "(0.186160, 1.506098, -0.085441)",
        "(0.184689, 1.503011, -0.092978)",
        "(0.183939, 1.501397, -0.096816)",
        "(0.182686, 1.497834, -0.104648)",
        "(0.181898, 1.493710, -0.112594)",
        "(0.181279, 1.489089, -0.120717)",
        "(0.180452, 1.484167, -0.129054)",
        "(0.179957, 1.481549, -0.133214)",
        "(0.178795, 1.475962, -0.141354)",
        "(0.177534, 1.470094, -0.148983)",
        "(0.176363, 1.464143, -0.156060)",
        "(0.175468, 1.458347, -0.162498)",
        "(0.175116, 1.455531, -0.165348)",
        "(0.174725, 1.449931, -0.169781)",
        "(0.174768, 1.444197, -0.172480)",
        "(0.174827, 1.438278, -0.173848)",
        "(0.174642, 1.432802, -0.175010)",
        "(0.174503, 1.430243, -0.175503)",
        "(0.173953, 1.425422, -0.176092)",
        "(0.173258, 1.420657, -0.176038)",
        "(0.172738, 1.416198, -0.175401)",
        "(0.172301, 1.412185, -0.174323)",
        "(0.171993, 1.410355, -0.173466)",
        "(0.171417, 1.406825, -0.171060)",
        "(0.171031, 1.403548, -0.167304)",
        "(0.170411, 1.400441, -0.162705)",
        "(0.169800, 1.397479, -0.157763)",
        "(0.169468, 1.396066, -0.155224)",
        "(0.168823, 1.393306, -0.149737)",
        "(0.168342, 1.390671, -0.143337)",
        "(0.168146, 1.387934, -0.135580)",
        "(0.167944, 1.385209, -0.127141)",
        "(0.167888, 1.383928, -0.122766)",
        "(0.167910, 1.381575, -0.113714)",
        "(0.167989, 1.379418, -0.104411)",
        "(0.168069, 1.377465, -0.094706)",
        "(0.168277, 1.375795, -0.084835)",
        "(0.168475, 1.375136, -0.079956)",
        "(0.169109, 1.374411, -0.070522)",
        "(0.169642, 1.374139, -0.061374)",
        "(0.169949, 1.374110, -0.052506)",
        "(0.170298, 1.374813, -0.044432)",
        "(0.170448, 1.375489, -0.040684)",
        "(0.170477, 1.377818, -0.033952)",
        "(0.170560, 1.381272, -0.028156)",
        "(0.170581, 1.385913, -0.023585)",
        "(0.170523, 1.391434, -0.019957)",
        "(0.170485, 1.394437, -0.018404)",
        "(0.170621, 1.400999, -0.016031)",
        "(0.171108, 1.408434, -0.014921)",
        "(0.171461, 1.416474, -0.015095)",
        "(0.171659, 1.424111, -0.015458)",
        "(0.171811, 1.427856, -0.015708)",
        "(0.172229, 1.435343, -0.016764)",
        "(0.172901, 1.442949, -0.018438)",
        "(0.173403, 1.450132, -0.020774)",
        "(0.174049, 1.457267, -0.023772)",
        "(0.174361, 1.460785, -0.025483)",
        "(0.174906, 1.467583, -0.029414)",
        "(0.175518, 1.474000, -0.033943)",
        "(0.175976, 1.479970, -0.039134)",
        "(0.176376, 1.485553, -0.044836)",
        "(0.176571, 1.488193, -0.047845)",
        "(0.176908, 1.492819, -0.054140)",
        "(0.177012, 1.496882, -0.060613)",
        "(0.177145, 1.500318, -0.067668)",
        "(0.177222, 1.503391, -0.075166)",
        "(0.177284, 1.504629, -0.079135)",
        "(0.177250, 1.506663, -0.087116)",
        "(0.176798, 1.507755, -0.095282)",
        "(0.176132, 1.508380, -0.103538)",
        "(0.175620, 1.508545, -0.111823)",
        "(0.175410, 1.508439, -0.115902)",
        "(0.175067, 1.507617, -0.123830)",
        "(0.174824, 1.506282, -0.131385)",
        "(0.174807, 1.504224, -0.138417)",
        "(0.174820, 1.501760, -0.145105)",
        "(0.174782, 1.500230, -0.148230)",
        "(0.174603, 1.496866, -0.154206)",
        "(0.174199, 1.493044, -0.159546)",
        "(0.173801, 1.488687, -0.164173)",
        "(0.173514, 1.483948, -0.168125)",
        "(0.173369, 1.481511, -0.169946)",
        "(0.173213, 1.476422, -0.173070)",
        "(0.172941, 1.471182, -0.175385)",
        "(0.172492, 1.465500, -0.176858)",
        "(0.172384, 1.459645, -0.177931)",
        "(0.172423, 1.456739, -0.178381)",
        "(0.172545, 1.450792, -0.178842)",
        "(0.172348, 1.444533, -0.178787)",
        "(0.171848, 1.437875, -0.178309)",
        "(0.171323, 1.431150, -0.177624)",
        "(0.170952, 1.427824, -0.177192)",
        "(0.170124, 1.421273, -0.175982)",
        "(0.169459, 1.414697, -0.174144)",
        "(0.168715, 1.408063, -0.171197)",
        "(0.167777, 1.401553, -0.167250)",
        "(0.167309, 1.398431, -0.165073)",
        "(0.166486, 1.392635, -0.160306)",
        "(0.165904, 1.387520, -0.155118)",
        "(0.165409, 1.383253, -0.149286)",
        "(0.165093, 1.379536, -0.142470)",
        "(0.164937, 1.377793, -0.138760)",
        "(0.164672, 1.374664, -0.130918)",
        "(0.164711, 1.372834, -0.122975)",
        "(0.164913, 1.371621, -0.114959)",
        "(0.165035, 1.371171, -0.110736)",
        "(0.165308, 1.370475, -0.101860)",
        "(0.165856, 1.370261, -0.092735)",
        "(0.166684, 1.370863, -0.083976)",
        "(0.167680, 1.372106, -0.075592)",
        "(0.168974, 1.373755, -0.067483)",
        "(0.169606, 1.374695, -0.063585)",
        "(0.170818, 1.376916, -0.056277)",
        "(0.172006, 1.379620, -0.049915)",
        "(0.173063, 1.382644, -0.044035)",
        "(0.174095, 1.385700, -0.039347)",
        "(0.174599, 1.387301, -0.037276)",
        "(0.175485, 1.390660, -0.033860)",
        "(0.175970, 1.394155, -0.031176)",
        "(0.176351, 1.397829, -0.029215)",
        "(0.176809, 1.401716, -0.027944)",
        "(0.176967, 1.403724, -0.027443)",
        "(0.177261, 1.407941, -0.026814)",
        "(0.177354, 1.412329, -0.026502)",
        "(0.177089, 1.417139, -0.026493)",
        "(0.176504, 1.422380, -0.026703)",
        "(0.176210, 1.425193, -0.026914)",
        "(0.175909, 1.431254, -0.027618)",
        "(0.175995, 1.438363, -0.028916)",
        "(0.175753, 1.445464, -0.030032)",
        "(0.175984, 1.452949, -0.031432)",
        "(0.176188, 1.456767, -0.032301)",
        "(0.177008, 1.464539, -0.034675)",
        "(0.178189, 1.472353, -0.037842)",
        "(0.179387, 1.479644, -0.041640)",
        "(0.180549, 1.486272, -0.045634)",
        "(0.181103, 1.489252, -0.047843)",
        "(0.182268, 1.494621, -0.052524)",
        "(0.183169, 1.499018, -0.057590)",
        "(0.183815, 1.502656, -0.062973)",
        "(0.184261, 1.505633, -0.068660)",
        "(0.184398, 1.506841, -0.071601)",
        "(0.184612, 1.508812, -0.077530)",
        "(0.184751, 1.510039, -0.083597)",
        "(0.184772, 1.510611, -0.089697)",
        "(0.184752, 1.510466, -0.095792)",
        "(0.184658, 1.510214, -0.098845)",
        "(0.184376, 1.509147, -0.104790)",
        "(0.184024, 1.507541, -0.110660)",
        "(0.183488, 1.505422, -0.116451)",
        "(0.182955, 1.502797, -0.122097)",
        "(0.182623, 1.501395, -0.124841)",
        "(0.181801, 1.498297, -0.130156)",
        "(0.180865, 1.494919, -0.135200)",
        "(0.180045, 1.491462, -0.140029)",
        "(0.179288, 1.487717, -0.144371)",
        "(0.178932, 1.485659, -0.146357)",
        "(0.178197, 1.481360, -0.150182)",
        "(0.177332, 1.476945, -0.153811)",
        "(0.176375, 1.472367, -0.157209)",
        "(0.175535, 1.467499, -0.160340)",
        "(0.175150, 1.464951, -0.161739)",
        "(0.174415, 1.459701, -0.164177)",
        "(0.173604, 1.454193, -0.166068)",
        "(0.172948, 1.448349, -0.167287)",
        "(0.172415, 1.441927, -0.167774)",
        "(0.172079, 1.438560, -0.167835)",
        "(0.171104, 1.431564, -0.167457)",
        "(0.169859, 1.424442, -0.166540)",
        "(0.168572, 1.417482, -0.165222)",
        "(0.167611, 1.410991, -0.163337)",
        "(0.167185, 1.407836, -0.162304)",
        "(0.166441, 1.401946, -0.159893)",
        "(0.165842, 1.396734, -0.157052)",
        "(0.165437, 1.392218, -0.153901)",
        "(0.165283, 1.388485, -0.150394)",
        "(0.165161, 1.386869, -0.148512)",
        "(0.164991, 1.383954, -0.144451)",
        "(0.165062, 1.381766, -0.140021)",
        "(0.165382, 1.380226, -0.135213)",
        "(0.165761, 1.379112, -0.129882)",
        "(0.165989, 1.378699, -0.127032)",
        "(0.166491, 1.378237, -0.121054)",
        "(0.167059, 1.378313, -0.114750)",
        "(0.167530, 1.378741, -0.108239)",
        "(0.168068, 1.379426, -0.101260)",
        "(0.168394, 1.379846, -0.097576)",
        "(0.168919, 1.380956, -0.090245)",
        "(0.169459, 1.382843, -0.083027)",
        "(0.170261, 1.385489, -0.075794)",
        "(0.171458, 1.388515, -0.068217)",
        "(0.172124, 1.390201, -0.064435)",
        "(0.173449, 1.394226, -0.057254)",
        "(0.174933, 1.398856, -0.050564)",
        "(0.176247, 1.403647, -0.044346)",
        "(0.177388, 1.408791, -0.039078)",
        "(0.177904, 1.411535, -0.036842)",
        "(0.178845, 1.417032, -0.032773)",
        "(0.179559, 1.422601, -0.029548)",
        "(0.180133, 1.428483, -0.027693)",
        "(0.180398, 1.434654, -0.026697)",
        "(0.180485, 1.437856, -0.026507)",
        "(0.180977, 1.445011, -0.027238)",
        "(0.181172, 1.452591, -0.028906)",
        "(0.181461, 1.460140, -0.030874)",
        "(0.182326, 1.467860, -0.033447)",
        "(0.182773, 1.471798, -0.035080)",
        "(0.183757, 1.479679, -0.039139)",
        "(0.184641, 1.487153, -0.043860)",
        "(0.185176, 1.493758, -0.048956)",
        "(0.185582, 1.499581, -0.054215)",
        "(0.185710, 1.501831, -0.057029)",
        "(0.186109, 1.506145, -0.062565)",
        "(0.186278, 1.509372, -0.067987)",
        "(0.186073, 1.511410, -0.072885)",
        "(0.185419, 1.512308, -0.077259)",
        "(0.185011, 1.512500, -0.079298)",
        "(0.184293, 1.512284, -0.082964)",
        "(0.183405, 1.511687, -0.086158)",
        "(0.182367, 1.510584, -0.088931)",
        "(0.181637, 1.509247, -0.091391)",
        "(0.181327, 1.508569, -0.092609)",
        "(0.181063, 1.506909, -0.094805)",
        "(0.180429, 1.504955, -0.096838)",
        "(0.179642, 1.502678, -0.098895)",
        "(0.178848, 1.500153, -0.101030)",
        "(0.178468, 1.498838, -0.102094)",
        "(0.177796, 1.496015, -0.104307)",
        "(0.177164, 1.493067, -0.106812)",
        "(0.176662, 1.490093, -0.109703)",
        "(0.176142, 1.486847, -0.112717)",
        "(0.175745, 1.485178, -0.114285)",
        "(0.174946, 1.481863, -0.117786)",
        "(0.174498, 1.478588, -0.121786)",
        "(0.174125, 1.475338, -0.125919)",
        "(0.173218, 1.471884, -0.129849)",
        "(0.172666, 1.470125, -0.131787)",
        "(0.171728, 1.466602, -0.135646)",
        "(0.170993, 1.463263, -0.139341)",
        "(0.170356, 1.460050, -0.142476)",
        "(0.169879, 1.456941, -0.145182)",
        "(0.169716, 1.455456, -0.146438)",
        "(0.169595, 1.452591, -0.148591)",
        "(0.169462, 1.449636, -0.150151)",
        "(0.169192, 1.446529, -0.150889)",
        "(0.169004, 1.443510, -0.151218)",
        "(0.168893, 1.442033, -0.151365)",
        "(0.168735, 1.439181, -0.151568)",
        "(0.168790, 1.436526, -0.151643)",
        "(0.168692, 1.433857, -0.151330)",
        "(0.168547, 1.430988, -0.150633)",
        "(0.168545, 1.429501, -0.150129)",
        "(0.168592, 1.426420, -0.148665)",
        "(0.168722, 1.423294, -0.146727)",
        "(0.168838, 1.420224, -0.144324)",
        "(0.168978, 1.417262, -0.141550)",
        "(0.169073, 1.415848, -0.140058)",
        "(0.169567, 1.413422, -0.137043)",
        "(0.170227, 1.411554, -0.133979)",
        "(0.170668, 1.409880, -0.130556)",
        "(0.170947, 1.408532, -0.127357)",
        "(0.171014, 1.408001, -0.125735)",
        "(0.171155, 1.407085, -0.122469)",
        "(0.171147, 1.406540, -0.119154)",
        "(0.170956, 1.406446, -0.115706)",
        "(0.170628, 1.406850, -0.112258)",
        "(0.170501, 1.407171, -0.110499)",
        "(0.170462, 1.408398, -0.106773)",
        "(0.170506, 1.410042, -0.102864)",
        "(0.170417, 1.412094, -0.098844)",
        "(0.170346, 1.414549, -0.094805)",
        "(0.170361, 1.415889, -0.092789)",
        "(0.170501, 1.418866, -0.088838)",
        "(0.170715, 1.422293, -0.084926)",
        "(0.171079, 1.426023, -0.081083)",
        "(0.171317, 1.430257, -0.077460)",
        "(0.171506, 1.432566, -0.075922)",
        "(0.171959, 1.437621, -0.073060)",
        "(0.172823, 1.443090, -0.070574)",
        "(0.173898, 1.448884, -0.068503)",
        "(0.174894, 1.454967, -0.066713)",
        "(0.175416, 1.458062, -0.065885)",
        "(0.176453, 1.464351, -0.064437)",
        "(0.177921, 1.470941, -0.063326)",
        "(0.180308, 1.477597, -0.062709)",
        "(0.182784, 1.483971, -0.062386)",
        "(0.183969, 1.486991, -0.062367)",
        "(0.186112, 1.492737, -0.063028)",
        "(0.188138, 1.497881, -0.064847)",
        "(0.189796, 1.502309, -0.067092)",
        "(0.191036, 1.505849, -0.070126)",
        "(0.191452, 1.507208, -0.071886)",
        "(0.192125, 1.509373, -0.075724)",
        "(0.192682, 1.510917, -0.080293)",
        "(0.192932, 1.511884, -0.085523)",
        "(0.192868, 1.512149, -0.091099)",
        "(0.192753, 1.511961, -0.094006)",
        "(0.192512, 1.511082, -0.099859)",
        "(0.192027, 1.509523, -0.105995)",
        "(0.191219, 1.507517, -0.112199)",
        "(0.190251, 1.505200, -0.118395)",
        "(0.189863, 1.503882, -0.121435)",
        "(0.189099, 1.500810, -0.127285)",
        "(0.188431, 1.497420, -0.132870)",
        "(0.187506, 1.493811, -0.138197)",
        "(0.186455, 1.490060, -0.143238)",
        "(0.185951, 1.488149, -0.145632)",
        "(0.185041, 1.484192, -0.149989)"
    ],
    "rightHandRotations": [
        "(344.209800, 271.298400, 277.005300)",
        "(344.339000, 271.282800, 276.945900)",
        "(344.408600, 271.333200, 276.847200)",
        "(344.408000, 271.338700, 276.802700)",
        "(344.425900, 271.352100, 276.804700)",
        "(344.554800, 271.268900, 276.919500)",
        "(344.721100, 271.032700, 276.971600)",
        "(344.874600, 270.836600, 276.900100)",
        "(344.957700, 270.791600, 276.900800)",
        "(344.939400, 270.853400, 276.945200)",
        "(344.967500, 270.968600, 277.113100)",
        "(345.025000, 271.024400, 277.113200)",
        "(345.044100, 270.996100, 277.042000)",
        "(344.804000, 270.825100, 277.313400)",
        "(344.587500, 270.771700, 277.607200)",
        "(343.962200, 270.541200, 278.601900)",
        "(343.377700, 270.260700, 279.686900)",
        "(343.062800, 269.962400, 280.376300)",
        "(342.997300, 269.651700, 280.653700)",
        "(343.047600, 269.499800, 280.675500)",
        "(343.216600, 269.232100, 281.082300)",
        "(342.613200, 269.286400, 283.041900)",
        "(341.253000, 268.739500, 285.854400)",
        "(339.642800, 267.280200, 289.314500)",
        "(338.976800, 266.628200, 291.297900)",
        "(337.481600, 266.136900, 295.323900)",
        "(336.055300, 266.436200, 298.175100)",
        "(335.607100, 267.507300, 299.044100)",
        "(337.661500, 268.773400, 296.523400)",
        "(339.369000, 268.957000, 294.094900)",
        "(342.699500, 268.474700, 289.673800)",
        "(344.886200, 268.337400, 286.600100)",
        "(345.945300, 268.943800, 284.479600)",
        "(345.772000, 269.323900, 283.378900)",
        "(344.991500, 269.126300, 283.661800)",
        "(341.534300, 268.278400, 286.058700)",
        "(338.443000, 267.688100, 288.902400)",
        "(335.429300, 267.919700, 290.909900)",
        "(332.521800, 268.295000, 292.287900)",
        "(331.319900, 268.443700, 293.036700)",
        "(329.549400, 268.964600, 294.753000)",
        "(327.425500, 270.136000, 297.024900)",
        "(323.714300, 270.927100, 300.958600)",
        "(319.558100, 271.525900, 305.576400)",
        "(318.085600, 271.683000, 307.354600)",
        "(315.882000, 272.031900, 309.867100)",
        "(313.307200, 273.044000, 312.001900)",
        "(310.939700, 274.453700, 313.138900)",
        "(309.889500, 276.138300, 313.071000)",
        "(309.721100, 276.415200, 313.023100)",
        "(309.346400, 275.509200, 314.834000)",
        "(308.472700, 275.358800, 316.069400)",
        "(307.970500, 275.904300, 315.383900)",
        "(308.247600, 275.617000, 314.249700)",
        "(309.007400, 274.784900, 313.781200)",
        "(310.580000, 273.785300, 312.305500)",
        "(311.491000, 273.783600, 311.130600)",
        "(311.231000, 273.548100, 310.502900)",
        "(310.468100, 272.332000, 311.044000)",
        "(310.102900, 271.894700, 311.397400)",
        "(309.454600, 271.151100, 312.224100)",
        "(308.438600, 270.594000, 313.420400)",
        "(307.273700, 269.528400, 315.194100)",
        "(306.671700, 269.056700, 315.611100)",
        "(306.688000, 268.738100, 315.251100)",
        "(307.048900, 267.922900, 314.867100)",
        "(306.910700, 267.321300, 316.319100)",
        "(306.447500, 266.079400, 318.689800)",
        "(305.806800, 265.851100, 319.388800)",
        "(305.702500, 266.239300, 318.503300)",
        "(305.593600, 267.000400, 317.916900)",
        "(305.268700, 266.666600, 319.124500)",
        "(304.859500, 265.820900, 320.604700)",
        "(304.010100, 266.236300, 321.038500)",
        "(303.723600, 266.670100, 320.801700)",
        "(303.643600, 267.529500, 319.716000)",
        "(303.568600, 268.058400, 319.252000)",
        "(302.684800, 268.158600, 320.079700)",
        "(301.857500, 268.241800, 320.515100)",
        "(301.717400, 268.268600, 320.324900)",
        "(301.926800, 268.561600, 319.624000)",
        "(302.400100, 268.233900, 319.450000)",
        "(302.615000, 267.724000, 319.864500)",
        "(302.757500, 267.890300, 319.623500)",
        "(302.815300, 268.153500, 319.130600)",
        "(302.944400, 268.947600, 317.903500)",
        "(303.296300, 269.525700, 316.961600)",
        "(303.773700, 270.011200, 315.990200)",
        "(304.170400, 270.892900, 314.674800)",
        "(304.345900, 271.263000, 314.113000)",
        "(304.380000, 271.511200, 313.874800)",
        "(303.989900, 270.291600, 315.603900)",
        "(303.742600, 269.458300, 316.940400)",
        "(303.701900, 268.918200, 317.308900)",
        "(303.797600, 268.674100, 317.221000)",
        "(304.090300, 268.681400, 316.876400)",
        "(304.071600, 268.887800, 316.857800)",
        "(303.796600, 269.067000, 317.052600)",
        "(303.625800, 269.393800, 316.856700)",
        "(303.678500, 269.678400, 316.595500)",
        "(303.547200, 270.556900, 315.747500)",
        "(303.234000, 271.137300, 315.976100)",
        "(302.710700, 271.298500, 317.017600)",
        "(302.163900, 271.852000, 317.025400)",
        "(301.985600, 272.007800, 316.984500)",
        "(301.738000, 272.488500, 316.497700)",
        "(301.191800, 272.839400, 316.855300)",
        "(300.117100, 273.099600, 317.774500)",
        "(299.153300, 273.465600, 318.149600)",
        "(298.884000, 273.823900, 317.875400)",
        "(298.636200, 274.782000, 317.069000)",
        "(298.222500, 275.269600, 317.337200)",
        "(297.102600, 276.121500, 317.942200)",
        "(295.939200, 277.081000, 318.150500)",
        "(295.651800, 277.243300, 318.307300)",
        "(295.316400, 277.510100, 318.741400)",
        "(294.646600, 277.426100, 319.570500)",
        "(293.812400, 277.325900, 320.658000)",
        "(293.050800, 276.637100, 322.431200)",
        "(292.601300, 276.271500, 323.533100)",
        "(291.850900, 276.215400, 324.688600)",
        "(291.379200, 277.124000, 324.156100)",
        "(291.110700, 278.328600, 323.156100)",
        "(290.801300, 278.265300, 323.645900)",
        "(289.767800, 277.459600, 326.054100)",
        "(288.926400, 277.329700, 327.143400)",
        "(288.876300, 278.733900, 325.476800)",
        "(289.158800, 280.177300, 323.509400)",
        "(289.230500, 280.480500, 323.304600)",
        "(289.137500, 280.234700, 323.793400)",
        "(288.702600, 279.445800, 325.219600)",
        "(288.218000, 279.165100, 325.836000)",
        "(288.148900, 280.242100, 324.678600)",
        "(288.517300, 281.338100, 323.247600)",
        "(288.650500, 281.218800, 323.388500)",
        "(288.561100, 279.837800, 325.365400)",
        "(288.467900, 279.168500, 326.340500)",
        "(288.597000, 279.651700, 325.494600)",
        "(289.007400, 280.462800, 324.110700)",
        "(289.175000, 280.449600, 323.941200)",
        "(289.055300, 279.256700, 325.368800)",
        "(288.776800, 278.305000, 326.740700)",
        "(288.830900, 278.232500, 326.415400)",
        "(289.069300, 278.589600, 325.598800)",
        "(289.061300, 278.518700, 325.651600)",
        "(288.837400, 278.224800, 326.266400)",
        "(288.538100, 278.157400, 326.548200)",
        "(288.417700, 278.641700, 325.944100)",
        "(288.449300, 278.935400, 325.620800)",
        "(288.420800, 279.184000, 325.434300)",
        "(288.420500, 279.476700, 325.280300)",
        "(288.311000, 280.080100, 324.700600)",
        "(288.088100, 280.701000, 324.106400)",
        "(287.925700, 280.909800, 323.985000)",
        "(287.870700, 280.885800, 324.096200)",
        "(287.724800, 280.681900, 324.405500)",
        "(287.629900, 281.076000, 323.904400)",
        "(287.515800, 281.456800, 323.435900)",
        "(287.306800, 281.452700, 323.597800)",
        "(287.210800, 281.363800, 323.809900)",
        "(287.109600, 281.554500, 323.626600)",
        "(287.051900, 281.752100, 323.332800)",
        "(286.758700, 281.681900, 323.478100)",
        "(286.501800, 281.300500, 324.020500)",
        "(286.443800, 281.289500, 324.014300)",
        "(286.267100, 281.704300, 323.335800)",
        "(285.815900, 281.878900, 323.093100)",
        "(285.124400, 281.449000, 323.746700)",
        "(284.488700, 281.366000, 324.071900)",
        "(284.247500, 281.711400, 323.802600)",
        "(283.682500, 282.172100, 323.328700)",
        "(282.920300, 282.168400, 323.431200)",
        "(282.138100, 281.401100, 324.716100)",
        "(281.556900, 280.589300, 326.089100)",
        "(281.386400, 280.569800, 326.285000)",
        "(281.100100, 281.616300, 325.365100)",
        "(280.876600, 281.978500, 325.075100)",
        "(280.682900, 282.160600, 325.292800)",
        "(280.589600, 282.535600, 325.310000)",
        "(280.585600, 282.569400, 325.259300)",
        "(280.559400, 282.909500, 324.999900)",
        "(280.424700, 282.932300, 325.139500)",
        "(279.878800, 281.134900, 327.402900)",
        "(279.209700, 278.953300, 330.289700)",
        "(279.023800, 278.367900, 331.086600)",
        "(278.924600, 277.443500, 332.111300)",
        "(278.647600, 276.713000, 333.044600)",
        "(278.382400, 276.655900, 333.189500)",
        "(278.230500, 277.284800, 332.613200)",
        "(278.242200, 277.781900, 332.130900)",
        "(278.299200, 278.115400, 331.727400)",
        "(278.160500, 278.731100, 331.426800)",
        "(278.183500, 279.748500, 330.607200)",
        "(278.336200, 281.373400, 328.872300)",
        "(278.424700, 281.699700, 328.554400)",
        "(278.528700, 282.544800, 327.802800)",
        "(278.511600, 282.580900, 328.067100)",
        "(278.420400, 283.024800, 327.954700)",
        "(278.557600, 284.715100, 326.155600)",
        "(278.695900, 285.173500, 325.631300)",
        "(278.699800, 285.515700, 325.352300)",
        "(278.512900, 285.787700, 325.349100)",
        "(278.437400, 285.935400, 325.184600)",
        "(278.436400, 286.055400, 324.966200)",
        "(278.428000, 286.034600, 324.988300)",
        "(278.357900, 286.124400, 324.897300)",
        "(278.219600, 285.146300, 325.945200)",
        "(278.173900, 284.798400, 326.334600)",
        "(278.184800, 284.556400, 326.570200)",
        "(278.092400, 284.244800, 326.985400)",
        "(277.710300, 283.900900, 327.594000)",
        "(277.371000, 284.033300, 327.540600)",
        "(277.349100, 284.716700, 327.066700)",
        "(277.553000, 284.468700, 327.481100)",
        "(277.634600, 283.932300, 328.105000)",
        "(277.587100, 283.410000, 328.943800)",
        "(277.407600, 283.955000, 328.592400)",
        "(277.358400, 284.164400, 328.423600)",
        "(277.282900, 283.686000, 329.105000)",
        "(277.196800, 283.383400, 329.562700)",
        "(277.036900, 284.364200, 328.829800)",
        "(277.064500, 285.567000, 327.655600)",
        "(277.039900, 286.412500, 326.992200)",
        "(276.921600, 286.832800, 326.768400)",
        "(276.861700, 287.065400, 326.595100)",
        "(276.781900, 288.437100, 325.311400)",
        "(276.762800, 289.558000, 324.207100)",
        "(276.760100, 289.627200, 324.194700)",
        "(276.790100, 288.826700, 325.168800)",
        "(276.737000, 287.932900, 326.157700)",
        "(276.552400, 287.537100, 326.764500)",
        "(276.443900, 288.279600, 326.152100)",
        "(276.502000, 289.000400, 325.393800)",
        "(276.583300, 288.905500, 325.539900)",
        "(276.602800, 288.602000, 325.998500)",
        "(276.582100, 287.741000, 327.073500)",
        "(276.565100, 287.514900, 327.494400)",
        "(276.467300, 288.309800, 326.807900)",
        "(276.364800, 288.871600, 326.381800)",
        "(276.350300, 289.121000, 326.209800)",
        "(276.319400, 289.364200, 326.075600)",
        "(276.291900, 288.972000, 326.606600)",
        "(276.282300, 287.953200, 327.763700)",
        "(276.257400, 287.192900, 328.669600)",
        "(276.200000, 286.776500, 329.147500)",
        "(276.075400, 285.409700, 330.611800)",
        "(275.999000, 284.953900, 331.238400)",
        "(276.025100, 284.850100, 331.451800)",
        "(276.091900, 283.948200, 332.504300)",
        "(276.128100, 283.378100, 333.154100)",
        "(276.175200, 282.919700, 333.760100)",
        "(276.226400, 282.523600, 334.235000)",
        "(276.284600, 281.913400, 335.004500)",
        "(276.358000, 280.782600, 336.244500)",
        "(276.418500, 280.300500, 336.833800)",
        "(276.614600, 279.802800, 337.515800)",
        "(276.743200, 279.304300, 338.080300)",
        "(276.778700, 278.839900, 338.804400)",
        "(276.759300, 278.610300, 339.113500)",
        "(276.749900, 278.797400, 338.946400)",
        "(276.797100, 278.748600, 339.120100)",
        "(276.909000, 278.463600, 339.564600)",
        "(276.948200, 279.276700, 338.855500)",
        "(276.926200, 279.653200, 338.516400)",
        "(276.869800, 279.871000, 338.395900)",
        "(276.766500, 279.602800, 338.794500)",
        "(276.673500, 279.414700, 339.097500)",
        "(276.585100, 280.292100, 338.256000)",
        "(276.578100, 280.601000, 337.937900)",
        "(276.525300, 280.142200, 338.426300)",
        "(276.390700, 279.050600, 339.712600)",
        "(276.323100, 279.082800, 339.771300)",
        "(276.272500, 279.365200, 339.392100)",
        "(276.283600, 279.301600, 339.488400)",
        "(276.339500, 278.893700, 339.922100)",
        "(276.555700, 278.055100, 340.765700)",
        "(276.638900, 276.810100, 342.094300)",
        "(276.518900, 276.108200, 342.807400)",
        "(276.484000, 276.069900, 342.856100)",
        "(276.539600, 276.161400, 342.749200)",
        "(276.826400, 276.357100, 342.565000)",
        "(277.150300, 275.959200, 342.924400)",
        "(277.550100, 275.304100, 343.629700)",
        "(277.837900, 275.556600, 343.343400)",
        "(277.906600, 276.170000, 342.675200)",
        "(278.001700, 277.771400, 340.907800)",
        "(278.094800, 278.676500, 339.778900)",
        "(278.199600, 278.685600, 339.595900)",
        "(278.271700, 278.699900, 339.285700)",
        "(278.293100, 278.843800, 338.893100)",
        "(278.344800, 277.864200, 339.370100)",
        "(278.511000, 275.317700, 341.373000)",
        "(278.495800, 271.841900, 344.251700)",
        "(278.413700, 270.309300, 345.159700)",
        "(278.424600, 269.715100, 345.329600)",
        "(278.385800, 268.808200, 345.553900)",
        "(278.245100, 268.790300, 344.947000)",
        "(278.092800, 268.393400, 344.547100)",
        "(277.857500, 267.400400, 344.834400)",
        "(277.679600, 266.529300, 345.361900)",
        "(277.362200, 264.956800, 346.318100)",
        "(277.082000, 263.949800, 346.675700)",
        "(276.819200, 261.879600, 348.142200)",
        "(276.567900, 259.677700, 349.839400)",
        "(276.427700, 258.798200, 350.443700)",
        "(276.096600, 257.505500, 351.225500)",
        "(275.788000, 255.997200, 352.315200)",
        "(275.370700, 254.983500, 353.019700)",
        "(274.877000, 254.799200, 352.731900)",
        "(274.630600, 254.837200, 352.518800)",
        "(274.145700, 253.831400, 353.370200)",
        "(273.690700, 250.861600, 356.292800)",
        "(273.206800, 249.220600, 357.782600)",
        "(272.565400, 248.701900, 358.069300)",
        "(272.191800, 248.351900, 358.366600)",
        "(271.468800, 245.002600, 1.727936)",
        "(270.868200, 234.853700, 11.983820)",
        "(270.440600, 185.761400, 61.194220)",
        "(270.768200, 124.053000, 123.094900)",
        "(271.077400, 110.815700, 136.506600)",
        "(271.751700, 98.607490, 149.118400)",
        "(272.384900, 92.142880, 155.923700)",
        "(272.905000, 88.824330, 159.620100)",
        "(273.362400, 87.005070, 161.984100)",
        "(273.579300, 86.285450, 162.999100)",
        "(274.004300, 84.157160, 165.708400)",
        "(274.430400, 81.506720, 168.909600)",
        "(274.806200, 78.816760, 172.181400)",
        "(275.149200, 77.581050, 174.061100)",
        "(275.339100, 76.797720, 175.207700)",
        "(275.753400, 74.650810, 178.081700)",
        "(276.081400, 72.920810, 180.422700)",
        "(276.296800, 71.809590, 182.232300)",
        "(276.479200, 70.278580, 184.556200)",
        "(276.522600, 69.618930, 185.615500)",
        "(276.580700, 68.427760, 187.505100)",
        "(276.656000, 66.923150, 189.761800)",
        "(276.703800, 64.284290, 193.144400)",
        "(276.660800, 62.055200, 195.974000)",
        "(276.629500, 60.876070, 197.413300)",
        "(276.566200, 58.067920, 200.694000)",
        "(276.421100, 55.116030, 204.233600)",
        "(276.274100, 55.070830, 204.830600)",
        "(276.140500, 56.927570, 203.627200)",
        "(276.056900, 57.402320, 203.462200)",
        "(275.829700, 55.880860, 205.499200)",
        "(275.567200, 52.308400, 209.448100)",
        "(275.252600, 48.827400, 213.269000)",
        "(275.011100, 43.831890, 218.552700)",
        "(274.926200, 41.294870, 221.143800)",
        "(274.798500, 36.037860, 226.679200)",
        "(274.656800, 30.789830, 232.083700)",
        "(274.596900, 26.449360, 236.454300)",
        "(274.687800, 24.659740, 238.270800)",
        "(274.837900, 20.946680, 241.841700)",
        "(274.913100, 17.002270, 245.594000)",
        "(274.810400, 11.241130, 251.231300)",
        "(274.749400, 4.753699, 257.582000)",
        "(274.775600, 1.850939, 260.378000)",
        "(274.773000, 357.370000, 264.594100)",
        "(274.672800, 351.582600, 270.304000)",
        "(274.583600, 345.186800, 276.607400)",
        "(274.655300, 338.749700, 282.701900)",
        "(274.632100, 330.843900, 290.129800)",
        "(274.569400, 326.668500, 294.184600)",
        "(274.496200, 320.049700, 300.510700)",
        "(274.632400, 313.912000, 306.074400)",
        "(274.770700, 307.534900, 311.864400)",
        "(274.804300, 300.109800, 318.808000)",
        "(274.875500, 296.771000, 321.928700)",
        "(275.255500, 291.299400, 326.699500)",
        "(275.700800, 284.536100, 332.708400)",
        "(276.026100, 280.846900, 335.768900)",
        "(276.453400, 276.567100, 339.119000)",
        "(276.677200, 274.069100, 341.225600)",
        "(277.084700, 269.511500, 345.142000)",
        "(277.535000, 268.483500, 345.328000)",
        "(278.037600, 267.650700, 345.146100)",
        "(278.281500, 265.270300, 346.778600)",
        "(278.316800, 263.945400, 347.655800)",
        "(278.244800, 261.723100, 348.897200)",
        "(278.053700, 260.631100, 348.969800)",
        "(277.747400, 259.405100, 349.363800)",
        "(277.398100, 256.930100, 351.035700)",
        "(277.200800, 255.141000, 352.416400)",
        "(276.587100, 251.858100, 354.917700)",
        "(275.928200, 248.988300, 356.987900)",
        "(275.310900, 246.545000, 358.797400)",
        "(274.842300, 244.420800, 0.509065)",
        "(274.633700, 243.531400, 1.158778)",
        "(274.040600, 240.795000, 3.438862)",
        "(273.401600, 234.870100, 9.188493)",
        "(272.757000, 225.559800, 18.476840)",
        "(272.058200, 218.550500, 25.361590)",
        "(271.722800, 215.153300, 28.700900)",
        "(271.087500, 199.505000, 44.437600)",
        "(270.737000, 156.126300, 87.968610)",
        "(271.023000, 109.311800, 134.934800)",
        "(271.636100, 89.094080, 155.458800)",
        "(271.953400, 84.514970, 160.174500)",
        "(272.361900, 81.209900, 163.723100)",
        "(272.525800, 80.266760, 164.966700)",
        "(272.637800, 77.637700, 167.970600)",
        "(272.751700, 75.271400, 170.466200)",
        "(272.822300, 75.091100, 170.748800)",
        "(272.994000, 74.845180, 171.444100)",
        "(272.949800, 73.357570, 173.203400)",
        "(272.733800, 71.076830, 175.636600)",
        "(272.981800, 67.186830, 179.684000)",
        "(273.166400, 65.117470, 181.835500)",
        "(273.380400, 62.355280, 184.668500)",
        "(273.392000, 61.788730, 185.422500)",
        "(273.527100, 61.986170, 185.456000)",
        "(273.738600, 61.540260, 185.914100)",
        "(273.846400, 61.593830, 185.854200)",
        "(273.957800, 63.327010, 184.231400)",
        "(274.037000, 65.841710, 182.052100)",
        "(274.095400, 66.933970, 181.166400)",
        "(274.196000, 67.391910, 180.866200)",
        "(274.293300, 66.944820, 181.488300)",
        "(274.400000, 66.195010, 182.514200)",
        "(274.500000, 66.029900, 182.986200)",
        "(274.631700, 65.281050, 184.051500)",
        "(274.783100, 64.871680, 184.742200)",
        "(274.885000, 64.719960, 185.063400)",
        "(275.074100, 64.129710, 185.995900)",
        "(275.130600, 63.468810, 186.951100)",
        "(275.177600, 63.063580, 187.704600)",
        "(275.266700, 63.003150, 188.208800)",
        "(275.309200, 62.776100, 188.590600)",
        "(275.288000, 61.297080, 190.308300)",
        "(275.131800, 61.322280, 190.676800)",
        "(275.074500, 61.967980, 190.557100)",
        "(275.069500, 61.432120, 191.456200)",
        "(275.047300, 60.842120, 192.201300)",
        "(274.970100, 59.129160, 194.256900)",
        "(274.706900, 56.353960, 197.503200)",
        "(274.409600, 54.402090, 199.766300)",
        "(274.385300, 53.988360, 200.395700)",
        "(274.432100, 53.073700, 201.664400)",
        "(274.268500, 51.671940, 203.352700)",
        "(274.069400, 51.028920, 204.404300)",
        "(273.889800, 50.553360, 205.292300)",
        "(273.815300, 49.024630, 207.154000)",
        "(273.795000, 47.276520, 209.004600)",
        "(273.650900, 44.422730, 212.113500)",
        "(273.531000, 42.978660, 213.959400)",
        "(273.376600, 42.677340, 214.605500)",
        "(273.269100, 41.565800, 216.030400)",
        "(273.217000, 39.878040, 217.837600)",
        "(273.080200, 36.104130, 221.760900)",
        "(272.947300, 34.708950, 223.429700)",
        "(272.764000, 33.114400, 225.327100)",
        "(272.674700, 28.412120, 230.255300)",
        "(272.651100, 25.629660, 233.038300)",
        "(272.528200, 21.506870, 237.271300)",
        "(272.401800, 16.915250, 242.096700)",
        "(272.296900, 11.837260, 247.320600)",
        "(272.249900, 4.788425, 254.466100)",
        "(272.202500, 0.942751, 258.365300)",
        "(272.174200, 355.220800, 264.234400)",
        "(272.302600, 348.731200, 270.770900)",
        "(272.414800, 339.855600, 279.654700)",
        "(272.424600, 331.810900, 287.785500)",
        "(272.506800, 326.498400, 293.118100)",
        "(272.719600, 320.618300, 298.895000)",
        "(272.963400, 314.205700, 305.356700)",
        "(273.131700, 307.865500, 311.776800)",
        "(273.356700, 300.288800, 319.235000)",
        "(273.453600, 298.660500, 320.794900)",
        "(273.743000, 295.647800, 323.805600)",
        "(274.108600, 292.978100, 326.452400)",
        "(274.420300, 290.200100, 329.169200)",
        "(274.668900, 288.960400, 330.274300)",
        "(274.821700, 288.989600, 330.135500)",
        "(275.380400, 289.277200, 329.575900)",
        "(275.889300, 287.451300, 331.273600)",
        "(276.209300, 284.877300, 333.600300)",
        "(276.676700, 283.181500, 334.824700)",
        "(276.901800, 283.051300, 334.779400)",
        "(277.422600, 282.366500, 335.067200)",
        "(277.826800, 281.104600, 335.827500)",
        "(278.023600, 279.974600, 336.505400)",
        "(278.206200, 279.057300, 336.859100)",
        "(278.262900, 278.729700, 336.894300)",
        "(278.368400, 278.130100, 336.926600)",
        "(278.471500, 277.157500, 337.308700)",
        "(278.456700, 277.127800, 336.661700)",
        "(278.473700, 276.555700, 336.551400)",
        "(278.477600, 275.519300, 337.241700)",
        "(278.459500, 273.924800, 338.257700)",
        "(278.460100, 273.221600, 338.286900)",
        "(278.441100, 272.963600, 337.757500)",
        "(278.370900, 271.464700, 338.589400)",
        "(278.381500, 270.587500, 339.213500)",
        "(278.565200, 269.020300, 340.109300)",
        "(278.744400, 268.503800, 340.003300)",
        "(278.828500, 268.110800, 340.157700)",
        "(278.993700, 267.565900, 340.151500)",
        "(279.158600, 266.846400, 340.182800)",
        "(279.067300, 265.404100, 341.068300)",
        "(278.829100, 264.350500, 341.568900)",
        "(278.600300, 264.218100, 341.042700)",
        "(278.342500, 263.196400, 341.472000)",
        "(278.082400, 263.022000, 341.391000)",
        "(277.298500, 262.413600, 341.554400)",
        "(276.508100, 261.160500, 342.449700)",
        "(275.659600, 263.427600, 339.384200)",
        "(274.793900, 268.957400, 333.693500)",
        "(274.378800, 269.209000, 333.415000)",
        "(273.462000, 269.105800, 333.733800)",
        "(272.386100, 270.452100, 332.653000)",
        "(271.522600, 277.445400, 325.544800)",
        "(270.984400, 293.165800, 309.747700)",
        "(270.800200, 305.397900, 297.554400)",
        "(270.341500, 356.095100, 247.132100)",
        "(270.629300, 66.492230, 177.129400)",
        "(271.654200, 66.894770, 177.143700)",
        "(272.626300, 67.726020, 176.586800)",
        "(273.045400, 69.204700, 175.178900)",
        "(273.485900, 74.838700, 169.799100)",
        "(273.963600, 80.548370, 164.550400)",
        "(274.290100, 84.650560, 160.933100)",
        "(274.569600, 85.358960, 160.731000)",
        "(274.687700, 84.671040, 161.628400)",
        "(274.709800, 82.516490, 164.148600)",
        "(274.490600, 81.649580, 165.635500)",
        "(274.328600, 80.777370, 167.280400)",
        "(274.270800, 77.901730, 170.609600)",
        "(274.216200, 76.378890, 172.348200)",
        "(274.126100, 71.345710, 178.043100)",
        "(273.898300, 65.740040, 184.311800)",
        "(273.780700, 60.545830, 190.032300)",
        "(273.912700, 56.091050, 194.957900)",
        "(273.962100, 55.056620, 196.204200)",
        "(274.014300, 52.454560, 199.198300)",
        "(273.856700, 51.753690, 200.431800)",
        "(273.710600, 51.877060, 200.868300)",
        "(273.635100, 52.499620, 200.698500)",
        "(273.617500, 52.786070, 200.593700)",
        "(273.636000, 50.759000, 203.005600)",
        "(273.584300, 47.668020, 206.422900)",
        "(273.315500, 45.719290, 208.811800)",
        "(273.132800, 44.689690, 210.317500)",
        "(273.085000, 43.520110, 211.619500)",
        "(272.924700, 40.472950, 214.884600)",
        "(272.773500, 37.328420, 218.343300)",
        "(272.619000, 34.065950, 221.835500)",
        "(272.398700, 31.552930, 224.640400)",
        "(272.307200, 30.711150, 225.671800)",
        "(272.261200, 26.522510, 230.161000)",
        "(272.297900, 20.086210, 236.596900)",
        "(272.275700, 15.512220, 241.379000)",
        "(272.142600, 12.376240, 244.822600)",
        "(272.147400, 10.734510, 246.558500)",
        "(272.147400, 6.685508, 250.674600)",
        "(272.148700, 4.804383, 252.693100)",
        "(272.077100, 359.782400, 257.917400)",
        "(272.072400, 357.532300, 260.249600)",
        "(272.135000, 353.265100, 264.597800)",
        "(272.058700, 351.299800, 266.662600)",
        "(271.874700, 347.721800, 270.441300)",
        "(271.826200, 346.421500, 271.938400)",
        "(271.927000, 343.825300, 274.594500)",
        "(271.963000, 341.131700, 277.347600)",
        "(271.946000, 336.727000, 282.001800)",
        "(271.913100, 334.299400, 284.711200)",
        "(272.054200, 334.264300, 284.995800)",
        "(272.402600, 334.139600, 285.182600)",
        "(272.544700, 333.159900, 286.173200)",
        "(272.689000, 328.571300, 290.905000)",
        "(272.668600, 322.412300, 297.388000)",
        "(272.740100, 318.114800, 301.918100)",
        "(272.893800, 314.020700, 306.075200)",
        "(272.970300, 311.629800, 308.520600)",
        "(273.179100, 307.572400, 312.730800)",
        "(273.475700, 303.475000, 316.958000)",
        "(273.746700, 299.920500, 320.540000)",
        "(273.861000, 296.227800, 324.269900)",
        "(273.910600, 294.789600, 325.736900)",
        "(274.171900, 290.930000, 329.609400)",
        "(274.450000, 287.893200, 332.647000)",
        "(274.703900, 286.076800, 334.450700)",
        "(274.945600, 284.647900, 335.764600)",
        "(275.058800, 283.808200, 336.557900)",
        "(275.245100, 282.285500, 338.007500)",
        "(275.543400, 280.996300, 339.237700)",
        "(275.974600, 279.633500, 340.497300)",
        "(276.353200, 278.284200, 341.757300)",
        "(276.452400, 278.071200, 341.930300)",
        "(276.641600, 277.303300, 342.495200)",
        "(276.931500, 276.879800, 342.778700)",
        "(277.226200, 277.275100, 342.208200)",
        "(277.490000, 278.121600, 341.049900)",
        "(277.635800, 278.733900, 340.277100)",
        "(277.925800, 279.233500, 339.324800)",
        "(278.185600, 278.383500, 339.692900)",
        "(278.275900, 277.110300, 340.560100)",
        "(278.336400, 277.031500, 340.035600)",
        "(278.448700, 276.972700, 339.730900)",
        "(278.734300, 276.181400, 339.878800)",
        "(278.842100, 274.765400, 340.659100)",
        "(278.830800, 274.164600, 340.502700)",
        "(278.946000, 274.164900, 339.667100)",
        "(279.085400, 273.568100, 339.807300)",
        "(279.232100, 270.284200, 342.274200)",
        "(279.078100, 268.377300, 343.503700)",
        "(279.055300, 267.405100, 343.438800)",
        "(279.062500, 266.021200, 343.958800)",
        "(278.979900, 265.048300, 344.602400)",
        "(278.719200, 263.663200, 345.243600)",
        "(278.381400, 262.854300, 345.008200)",
        "(277.879200, 260.940900, 346.176800)",
        "(277.401600, 257.744800, 348.715100)",
        "(277.186800, 256.163400, 350.020000)",
        "(276.717500, 253.703400, 351.899700)",
        "(276.140900, 251.902100, 353.117500)",
        "(275.547300, 249.661000, 355.003900)",
        "(275.296700, 248.288200, 356.263200)",
        "(274.771200, 246.813500, 357.441000)",
        "(274.256200, 245.552400, 358.412000)",
        "(273.696400, 242.839800, 1.011409)",
        "(273.168600, 239.967900, 3.864678)",
        "(272.559400, 240.860100, 2.824508)",
        "(272.311000, 240.967100, 2.542623)",
        "(271.804700, 235.607700, 7.854962)",
        "(271.383700, 218.459200, 25.190100)",
        "(271.158300, 195.027800, 48.731370)",
        "(271.085200, 181.887200, 61.920160)",
        "(270.968800, 153.304300, 90.537220)",
        "(271.094300, 128.067600, 115.876100)",
        "(271.489600, 116.219700, 128.031000)",
        "(271.893400, 105.306700, 139.269400)",
        "(272.253100, 95.984560, 148.662200)",
        "(272.410300, 93.008900, 151.719700)",
        "(272.776700, 90.022350, 155.000600)",
        "(273.097000, 90.163960, 155.248700)",
        "(273.406700, 86.546070, 159.189800)",
        "(273.587600, 83.109500, 162.940300)",
        "(273.625300, 82.709810, 163.549800)",
        "(273.762800, 81.997720, 164.708600)",
        "(273.900000, 81.021830, 166.039300)",
        "(274.066500, 80.719340, 166.807800)",
        "(274.224100, 78.286460, 169.792400)",
        "(274.238900, 77.312560, 170.968500)",
        "(274.241200, 74.784010, 173.959500)",
        "(274.245800, 72.400160, 176.914100)",
        "(274.276900, 70.738930, 179.070900)",
        "(274.416400, 68.953740, 181.424500)",
        "(274.448900, 67.857480, 182.797900)",
        "(274.299200, 65.890010, 185.250100)",
        "(274.118900, 63.774860, 187.964500)",
        "(274.006100, 62.903120, 189.422300)",
        "(273.807600, 60.296420, 192.477000)",
        "(273.734200, 58.962890, 193.992500)",
        "(273.672100, 55.436500, 197.926300)",
        "(273.478900, 53.981030, 199.876500)",
        "(273.275400, 51.710400, 202.627300)",
        "(273.060800, 48.907960, 205.612900)",
        "(273.023600, 47.364930, 207.285200)",
        "(272.945700, 45.155900, 209.904700)",
        "(272.834500, 41.565570, 213.820200)",
        "(272.784300, 39.052890, 216.603200)",
        "(272.645100, 35.246460, 220.708800)",
        "(272.643200, 33.669860, 222.407000)",
        "(272.641700, 31.862520, 224.411300)",
        "(272.715100, 31.693560, 224.898300)",
        "(272.731400, 29.480140, 227.354600)",
        "(272.813300, 29.938960, 227.282700)",
        "(272.870700, 31.513950, 225.931500)",
        "(272.900300, 32.047520, 225.647300)",
        "(272.968100, 31.801410, 226.180400)",
        "(272.980400, 32.795670, 225.608500)",
        "(273.023000, 33.205640, 225.612000)",
        "(272.962400, 32.242860, 226.681800)",
        "(272.729400, 29.360980, 229.797700)",
        "(272.666900, 27.961630, 231.633000)",
        "(272.608200, 26.854980, 233.090900)",
        "(272.450300, 26.664670, 233.481000)",
        "(272.292000, 24.837780, 235.447100)",
        "(271.975800, 21.533450, 239.132200)",
        "(271.826700, 11.183140, 249.773900)",
        "(271.869300, 0.052916, 261.204800)",
        "(272.007500, 349.094700, 272.445900)",
        "(272.101000, 344.132700, 277.464500)",
        "(272.287200, 335.553300, 286.242800)",
        "(272.497200, 327.671900, 294.340400)",
        "(272.753400, 321.473900, 300.707200)",
        "(273.070900, 316.758000, 305.560100)",
        "(273.253200, 314.428900, 307.862800)",
        "(273.583900, 310.309400, 311.969800)",
        "(273.816400, 307.921500, 314.383900)",
        "(273.990900, 306.571800, 315.684800)",
        "(274.065800, 305.595900, 316.660900)",
        "(274.257100, 303.373700, 318.867700)",
        "(274.535600, 302.477800, 319.672400)",
        "(274.773400, 302.646200, 319.412400)",
        "(274.997700, 304.291900, 317.526300)",
        "(275.346900, 306.394500, 315.082500)",
        "(275.447000, 304.697500, 316.634000)",
        "(275.638500, 302.942600, 318.264600)",
        "(276.040400, 302.820300, 317.870500)",
        "(276.479100, 302.679900, 317.366600)",
        "(276.751300, 298.812400, 320.619000)",
        "(276.809800, 297.227800, 321.992600)",
        "(277.027600, 294.849600, 323.622100)",
        "(277.400200, 293.176000, 324.318500)",
        "(277.484000, 289.841800, 326.881200)",
        "(277.450800, 287.500600, 328.420900)",
        "(277.495700, 286.974200, 328.406800)",
        "(277.456000, 285.947900, 328.430500)",
        "(277.249800, 283.709200, 329.918000)",
        "(277.123300, 282.005400, 330.801300)",
        "(277.041900, 280.809000, 331.033100)",
        "(276.973800, 279.787400, 331.649400)",
        "(276.739100, 278.474100, 332.279900)",
        "(276.589700, 277.894200, 332.065000)",
        "(276.587800, 276.959200, 332.283100)",
        "(276.475000, 275.010000, 333.688800)",
        "(276.418900, 273.247300, 335.172500)",
        "(276.224900, 272.013600, 335.897700)",
        "(276.019600, 272.125700, 334.977200)",
        "(275.812800, 270.691300, 335.930700)",
        "(275.421400, 270.561800, 335.717200)",
        "(275.212600, 271.518400, 334.491900)",
        "(274.655900, 273.080200, 332.443700)",
        "(273.896700, 276.614200, 328.571300)",
        "(273.237900, 282.422700, 322.427500)",
        "(272.542100, 290.687900, 313.958400)",
        "(272.177600, 297.216600, 307.400200)",
        "(271.643300, 315.081800, 289.376000)",
        "(271.558600, 342.621400, 261.700900)",
        "(271.566500, 5.028092, 239.507000)",
        "(271.754000, 24.530840, 219.976100)",
        "(271.986500, 31.949570, 212.664800)",
        "(272.411600, 40.680750, 204.016500)",
        "(272.677600, 47.063350, 197.810000)",
        "(273.040700, 51.868850, 193.277100)",
        "(273.458300, 53.302760, 191.928500)",
        "(273.642200, 54.177450, 191.154100)",
        "(273.964400, 55.966020, 189.670100)",
        "(274.271200, 57.578230, 188.340000)",
        "(274.446700, 58.239840, 187.933500)",
        "(274.520300, 57.639190, 188.767500)",
        "(274.578900, 57.522380, 188.994500)",
        "(274.636900, 58.325730, 188.546900)",
        "(274.686900, 59.366770, 187.899800)",
        "(274.735700, 59.315330, 188.223400)",
        "(274.748500, 59.713070, 188.116100)",
        "(274.714600, 60.550990, 187.481200)",
        "(274.696000, 62.313990, 186.103900)",
        "(274.671000, 63.591810, 185.246200)",
        "(274.576900, 65.227940, 184.022600)",
        "(274.494500, 67.838640, 181.816000)",
        "(274.430500, 69.249880, 180.639500)",
        "(274.332600, 71.052280, 179.272600)",
        "(274.251000, 71.661710, 179.082900)",
        "(274.192400, 72.731750, 178.390300)",
        "(274.160000, 73.389950, 178.214100)",
        "(274.112900, 73.824280, 177.992700)",
        "(273.982000, 74.172740, 178.084400)",
        "(273.946600, 72.673810, 179.977500)",
        "(273.967800, 72.520440, 180.395300)",
        "(274.068000, 73.248880, 180.093200)",
        "(274.064500, 73.734750, 179.818000)",
        "(273.989000, 73.407440, 180.485700)",
        "(273.912000, 72.860540, 181.314200)",
        "(273.933600, 72.055990, 182.439600)",
        "(273.870600, 72.221690, 182.505900)",
        "(273.860200, 72.805060, 182.091700)",
        "(273.815900, 75.397470, 179.924000)",
        "(273.684400, 76.069370, 179.561800)",
        "(273.572600, 75.587290, 180.230400)",
        "(273.496200, 76.884510, 179.286300)",
        "(273.433300, 78.179690, 178.164500)",
        "(273.262500, 81.584140, 175.087800)",
        "(273.013700, 83.183940, 173.877600)",
        "(272.641400, 81.917300, 175.343700)",
        "(272.335800, 80.298070, 177.158600)",
        "(272.183200, 80.421660, 177.129400)",
        "(271.907800, 78.481580, 179.184000)",
        "(271.489900, 70.273550, 187.277100)",
        "(270.893900, 56.469230, 201.126800)",
        "(270.348300, 30.050310, 227.520300)",
        "(270.266100, 330.595100, 286.847000)",
        "(270.834200, 279.583900, 337.289400)",
        "(271.471100, 272.248500, 344.108900)",
        "(271.965600, 265.659800, 350.195900)",
        "(272.423800, 260.186100, 355.211200)",
        "(272.724300, 258.458900, 356.620500)",
        "(273.336900, 258.278400, 356.107500)",
        "(273.836400, 259.014200, 354.593600)",
        "(274.221200, 258.894300, 354.066100)",
        "(274.652400, 257.574800, 354.669700)",
        "(274.804500, 256.692000, 355.240400)",
        "(275.053900, 254.924400, 356.438000)",
        "(275.221400, 253.367500, 357.315200)",
        "(275.266000, 251.781800, 358.342700)",
        "(275.296000, 251.359400, 358.271300)",
        "(275.306300, 251.151900, 358.198000)",
        "(275.218300, 250.670200, 358.250000)",
        "(275.086800, 249.718800, 358.843000)",
        "(274.935400, 250.279000, 357.894900)",
        "(274.931300, 250.561300, 357.262000)",
        "(274.900200, 249.568400, 358.151200)",
        "(274.759200, 247.653800, 359.916500)",
        "(274.581000, 247.424200, 359.905800)",
        "(274.478400, 245.199100, 2.045189)",
        "(274.514700, 239.659200, 7.824332)",
        "(274.478700, 237.690400, 10.020430)",
        "(274.335800, 235.956700, 12.139390)",
        "(274.264600, 235.080900, 13.432630)",
        "(274.252400, 235.654200, 13.493830)",
        "(274.231100, 239.287800, 10.518170)",
        "(274.256500, 242.844500, 7.230827)",
        "(274.371600, 250.474100, 0.076924)",
        "(274.778000, 256.815700, 354.189400)",
        "(275.096000, 259.134600, 352.325000)",
        "(275.472900, 257.824500, 354.012600)",
        "(275.667500, 258.768200, 353.167200)",
        "(276.205500, 264.010600, 347.620800)",
        "(276.817800, 267.827300, 343.081000)",
        "(277.277400, 268.597200, 341.719200)",
        "(277.517800, 269.910400, 339.799300)",
        "(277.424200, 271.369600, 337.954100)",
        "(277.533500, 276.721500, 331.797500)",
        "(277.789900, 278.607800, 328.497500)",
        "(277.245200, 277.027600, 329.449800)",
        "(276.893500, 275.933500, 330.358100)",
        "(276.358900, 275.210500, 330.225300)",
        "(276.012500, 277.037400, 327.274400)",
        "(275.140400, 277.162300, 326.332200)",
        "(273.988600, 273.401300, 329.855200)",
        "(272.973500, 274.314300, 328.408400)",
        "(272.577200, 278.105800, 324.177100)",
        "(271.657300, 290.105900, 311.594600)",
        "(270.770800, 330.066700, 271.487500)",
        "(270.922400, 39.802760, 201.542900)",
        "(271.812100, 57.153870, 183.998500)",
        "(272.273500, 61.417340, 179.691700)",
        "(273.107100, 69.127210, 172.023300)",
        "(274.070300, 74.846990, 166.494600)",
        "(275.046400, 79.284980, 162.555300)",
        "(275.957400, 81.129360, 161.267600)",
        "(276.290400, 81.670280, 160.884600)",
        "(276.846600, 82.020970, 160.930300)",
        "(277.190400, 82.013890, 161.510900)",
        "(277.449600, 82.405400, 161.771200)",
        "(277.508800, 82.668910, 162.283000)",
        "(277.461700, 82.579170, 162.810500)",
        "(277.488300, 80.982300, 165.192400)",
        "(277.516300, 78.943710, 168.017800)",
        "(277.235700, 77.116890, 170.806600)",
        "(276.766800, 75.511290, 173.367200)",
        "(276.553600, 74.139820, 175.234100)",
        "(276.211500, 71.186170, 179.083800)",
        "(275.932100, 68.295070, 182.869900)",
        "(275.494000, 65.357810, 186.775300)",
        "(275.033300, 61.011580, 191.896900)",
        "(274.882600, 59.020980, 194.171400)",
        "(274.517200, 55.932000, 198.083800)",
        "(274.179400, 51.367370, 203.435700)",
        "(274.041600, 45.874990, 209.422700)",
        "(273.977200, 42.545090, 213.237100)",
        "(273.946400, 41.369140, 214.616200)",
        "(273.986800, 39.937690, 216.307100)",
        "(274.005200, 38.416830, 218.211000)",
        "(273.882900, 34.816600, 222.123400)",
        "(273.794200, 33.957590, 223.250900)",
        "(273.762800, 34.825280, 222.615200)",
        "(273.626400, 34.170790, 223.526800)",
        "(273.449900, 29.827210, 228.029600)",
        "(273.285000, 24.431930, 233.695900)",
        "(273.192700, 19.688780, 238.672800)",
        "(273.158600, 17.715000, 240.735900)",
        "(272.984800, 16.060560, 242.601600)",
        "(272.928300, 17.369510, 241.613000)",
        "(272.864800, 13.829670, 245.368500)",
        "(272.797800, 8.609805, 250.842700)",
        "(272.738700, 7.490305, 252.085700)",
        "(272.497700, 6.335229, 253.326900)",
        "(272.181400, 4.513910, 255.306700)",
        "(271.978100, 0.087307, 259.908100)",
        "(271.868200, 351.568000, 268.372900)",
        "(271.784900, 344.306300, 275.618200)",
        "(271.540500, 330.215600, 289.813300)",
        "(271.499100, 317.920200, 302.085600)",
        "(271.483600, 307.908100, 311.947400)",
        "(271.572200, 301.071200, 318.762400)",
        "(271.917700, 290.365100, 329.372500)",
        "(272.451200, 282.862300, 336.758600)",
        "(272.857500, 278.279600, 341.306000)",
        "(273.041200, 274.976200, 344.403600)",
        "(273.342100, 273.472700, 345.724800)",
        "(273.584500, 273.453000, 345.627800)",
        "(274.063200, 274.856900, 343.802700)",
        "(274.642000, 275.241400, 342.999900)",
        "(275.182600, 273.955400, 343.839000)",
        "(275.403000, 271.776100, 345.823800)",
        "(275.759900, 269.445200, 347.825000)",
        "(276.166700, 268.367100, 348.279200)",
        "(276.474800, 268.955600, 347.008600)",
        "(276.922400, 269.941300, 345.261700)",
        "(277.277900, 267.748100, 346.723300)",
        "(277.311700, 266.565800, 347.683700)",
        "(277.395400, 265.068800, 348.564300)",
        "(277.488300, 264.460900, 348.425700)",
        "(277.790400, 265.732200, 346.410300)",
        "(278.267300, 264.536200, 346.675400)",
        "(278.283400, 263.290800, 347.671400)",
        "(278.119100, 261.605700, 348.862700)",
        "(278.064000, 261.259000, 348.355500)",
        "(278.167700, 261.471100, 347.260400)",
        "(278.292000, 260.319200, 348.050400)",
        "(278.271000, 258.382700, 349.554800)",
        "(278.003200, 258.840200, 348.426900)",
        "(277.618700, 259.695300, 346.755300)",
        "(277.164800, 258.776000, 347.225200)",
        "(276.723100, 258.683900, 346.777500)",
        "(276.503600, 258.464900, 346.699500)",
        "(275.950100, 257.538600, 347.192700)",
        "(275.077800, 257.369300, 347.033500)",
        "(274.248500, 259.520500, 344.554900)",
        "(273.420000, 260.632800, 343.182800)",
        "(272.990300, 260.029100, 343.751300)",
        "(272.082800, 260.472900, 343.188600)",
        "(271.243000, 265.759100, 337.797000)",
        "(270.458900, 283.500800, 320.103200)",
        "(270.499300, 61.222610, 182.472000)",
        "(270.899000, 70.982590, 172.753400)",
        "(271.665500, 77.121600, 166.728600)",
        "(272.509200, 82.015820, 162.046100)",
        "(273.525600, 82.122150, 162.162100)",
        "(274.038100, 82.320980, 162.134900)",
        "(274.991500, 82.498160, 162.320200)",
        "(275.688900, 82.378360, 162.794300)",
        "(276.257400, 82.846700, 162.731500)",
        "(276.799200, 83.898030, 162.107400)",
        "(277.108000, 84.197190, 162.039000)",
        "(277.648800, 84.663600, 162.142700)",
        "(277.906500, 84.419620, 162.949100)",
        "(278.054400, 83.971160, 163.874600)",
        "(278.259000, 84.572620, 163.821800)",
        "(278.377400, 87.204540, 161.849100)",
        "(278.435500, 88.132930, 161.282700)",
        "(278.467800, 88.842470, 161.216600)",
        "(278.335600, 89.186310, 161.380800)",
        "(278.264200, 89.571260, 161.590700)",
        "(278.208400, 89.780660, 161.702300)",
        "(278.073400, 90.805760, 161.234500)",
        "(278.021400, 92.021510, 160.628200)",
        "(277.920600, 93.610570, 159.737500)",
        "(277.730900, 94.694400, 159.284900)",
        "(277.545800, 95.029720, 159.533000)",
        "(277.424500, 95.799160, 159.005500)",
        "(277.165300, 98.048780, 157.455800)",
        "(276.856700, 99.137210, 157.096800)",
        "(276.532100, 99.110440, 157.612600)",
        "(276.368500, 99.210810, 157.778300)",
        "(276.049200, 100.231000, 157.427100)",
        "(275.727000, 101.754400, 156.521400)",
        "(275.486400, 101.072500, 157.713400)",
        "(275.259000, 101.408300, 157.904900)",
        "(275.169900, 102.126600, 157.491000)",
        "(274.936300, 102.575300, 157.578600)",
        "(274.552800, 101.554900, 159.031100)",
        "(274.174600, 99.948550, 160.966200)",
        "(273.865800, 101.070500, 160.259600)",
        "(273.761300, 102.954300, 158.630400)",
        "(273.560200, 104.454800, 157.640000)",
        "(273.165100, 103.588200, 158.725800)",
        "(272.791600, 103.884100, 158.686300)",
        "(272.491700, 106.626500, 156.322800)",
        "(272.249000, 109.101000, 154.061000)",
        "(272.108400, 109.717200, 153.526400)",
        "(271.746100, 114.701700, 148.611000)",
        "(271.473500, 125.624200, 137.741000)",
        "(271.030200, 137.652300, 125.697600)",
        "(270.774300, 172.974700, 90.152970)",
        "(270.852500, 192.437100, 70.641710)",
        "(271.257700, 211.924700, 51.009270)",
        "(271.531600, 224.215500, 38.466630)",
        "(271.794500, 239.929100, 22.275180)",
        "(272.083200, 244.974700, 16.950040)",
        "(272.732900, 247.013700, 14.518410)",
        "(273.286700, 246.945800, 14.248750)",
        "(273.686500, 248.781600, 11.865280)",
        "(273.998200, 252.974200, 6.879496)",
        "(274.536100, 256.209700, 2.942689)",
        "(274.851400, 256.073100, 2.841177)",
        "(275.407800, 256.832900, 1.618956)",
        "(276.095600, 258.761900, 358.940600)",
        "(276.662600, 257.940600, 359.090600)",
        "(276.907500, 257.174100, 359.238600)",
        "(276.975400, 257.160800, 358.858500)",
        "(277.380200, 257.809100, 357.518800)",
        "(277.972100, 256.841300, 357.851600)",
        "(278.336400, 256.788800, 357.330700)",
        "(278.689800, 257.535900, 355.713200)",
        "(278.919500, 257.791400, 355.039900)",
        "(279.351300, 256.748100, 355.397900)",
        "(279.640400, 255.564500, 355.984200)",
        "(279.869100, 255.208900, 355.423800)",
        "(280.119600, 253.067000, 356.690500)",
        "(280.146700, 251.447900, 357.986700)",
        "(280.153800, 248.874100, 359.859100)",
        "(280.026100, 247.035900, 0.883189)",
        "(279.653700, 244.875800, 2.354218)",
        "(279.463100, 244.284500, 2.657938)",
        "(279.104700, 243.954600, 2.274975)",
        "(278.579100, 243.191700, 2.507067)",
        "(277.837900, 242.395400, 2.890104)",
        "(277.081500, 242.368000, 2.508435)",
        "(276.326400, 242.597200, 2.048445)",
        "(275.951700, 242.455000, 2.055299)",
        "(275.176900, 241.602100, 2.650076)",
        "(274.384000, 239.858400, 4.211116)",
        "(273.639800, 235.943100, 8.073007)",
        "(272.955500, 229.619400, 14.411600)",
        "(272.653300, 225.692500, 18.317990)",
        "(272.134800, 215.688700, 28.324320)",
        "(271.680600, 201.027900, 43.111780)",
        "(271.444900, 171.964000, 72.151730)",
        "(271.537400, 155.672000, 88.556980)",
        "(271.970400, 133.784500, 110.728700)",
        "(272.502000, 123.908600, 120.751500)",
        "(273.031300, 115.379200, 129.515600)",
        "(273.679600, 110.470000, 134.683700)",
        "(274.042800, 108.567100, 136.731100)",
        "(274.748700, 105.562000, 140.084200)",
        "(275.270000, 103.950700, 142.043600)",
        "(275.685300, 102.958200, 143.452300)",
        "(276.158700, 101.980700, 144.848500)",
        "(276.420300, 101.991600, 145.058500)",
        "(276.896200, 101.491100, 146.083600)",
        "(277.172400, 101.503100, 146.607000)",
        "(277.377700, 100.930600, 147.707200)",
        "(277.554400, 100.458600, 148.651500)",
        "(277.677300, 100.407600, 149.297600)",
        "(277.726800, 99.992450, 149.980100)",
        "(277.678100, 100.643500, 149.717600)",
        "(277.692300, 102.935800, 148.064800)",
        "(277.604100, 103.985300, 147.797900)",
        "(277.322900, 104.523900, 147.669100)",
        "(277.215400, 104.262100, 148.208600)",
        "(277.141500, 104.101300, 148.965100)",
        "(277.104000, 104.618600, 149.146700)",
        "(276.965600, 104.553900, 149.844800)",
        "(276.696300, 103.868500, 151.044600)",
        "(276.556500, 103.318100, 151.869300)",
        "(276.447700, 103.359500, 152.356300)",
        "(276.485000, 104.633500, 151.731600)",
        "(276.387300, 105.171300, 151.828800)",
        "(276.182600, 105.345800, 152.088400)",
        "(276.081400, 105.803500, 151.882100)",
        "(276.004600, 108.046600, 150.273400)",
        "(275.999500, 109.830200, 149.212200)",
        "(275.890000, 108.986800, 150.457200)",
        "(275.611400, 108.849800, 150.985500)",
        "(275.461800, 110.263900, 149.863200)",
        "(275.320600, 113.993600, 146.759000)",
        "(275.163800, 116.225000, 145.040400)",
        "(274.841600, 117.997100, 143.539200)",
        "(274.517900, 120.771900, 141.004300)",
        "(274.358800, 122.361600, 139.552600)",
        "(273.980300, 127.250900, 134.840400)",
        "(273.502900, 136.770500, 125.378600)",
        "(273.368200, 150.558700, 111.615500)",
        "(273.608600, 163.496700, 98.909920)",
        "(273.696900, 170.054000, 92.462900)",
        "(273.757800, 183.127700, 79.349940)",
        "(273.936300, 195.896100, 66.510080)",
        "(274.236000, 204.574800, 57.724760)",
        "(274.637600, 211.640700, 50.522430)",
        "(274.821100, 214.937000, 47.156810)",
        "(275.174600, 221.799200, 40.024220)",
        "(275.634200, 228.554400, 32.900240)",
        "(276.234700, 233.698100, 27.384830)",
        "(276.861500, 237.912300, 22.799480)",
        "(277.241400, 239.492500, 20.993400)",
        "(277.990800, 241.792200, 18.251120)",
        "(278.485700, 244.135700, 15.271550)",
        "(278.933600, 245.723600, 12.993580)",
        "(279.403800, 246.745500, 11.473770)",
        "(279.586200, 247.979400, 9.976256)",
        "(280.002300, 250.992200, 6.229051)",
        "(280.399500, 253.561100, 2.859017)",
        "(280.805700, 253.802600, 1.931275)",
        "(280.996600, 254.569900, 0.598071)",
        "(281.083900, 255.608400, 359.126200)",
        "(281.411700, 257.749900, 355.929600)",
        "(281.792300, 256.755400, 356.009800)",
        "(281.950100, 254.966600, 357.296000)",
        "(282.174800, 255.429100, 355.928500)",
        "(282.337800, 255.702800, 355.109400)",
        "(282.498200, 255.705700, 354.424700)",
        "(282.675500, 254.622500, 354.791400)",
        "(282.815600, 254.984800, 353.655800)",
        "(282.907200, 255.590100, 352.598700)",
        "(282.904400, 255.718300, 351.701400)",
        "(282.576000, 254.704000, 352.081500)",
        "(282.101600, 254.083200, 351.902500)",
        "(281.943400, 253.092700, 352.018000)",
        "(281.961900, 251.992800, 352.750200)",
        "(281.526600, 250.880400, 353.428400)",
        "(280.909900, 250.510300, 353.140300)",
        "(280.306200, 250.448000, 352.616800)",
        "(279.592900, 248.956200, 353.711000)",
        "(278.970700, 247.578400, 354.631000)",
        "(278.495300, 247.775700, 354.337500)",
        "(277.465600, 246.941200, 354.874200)",
        "(276.485500, 244.799000, 356.762500)",
        "(275.466900, 242.207200, 359.183900)",
        "(274.437800, 237.862700, 3.383866)",
        "(273.937300, 234.050300, 7.137659)",
        "(272.928000, 224.324800, 16.771270)",
        "(272.130700, 208.909300, 32.162720)",
        "(271.730500, 182.042500, 59.119520)",
        "(271.758400, 149.459700, 91.823840)",
        "(271.967300, 135.756900, 105.584300)",
        "(272.573400, 117.882700, 123.652800)",
        "(273.196400, 107.650500, 134.062400)",
        "(273.936400, 102.916200, 139.113600)",
        "(274.670600, 99.808590, 142.598300)",
        "(274.941000, 98.624990, 143.940200)",
        "(275.458300, 96.779000, 146.208700)",
        "(275.936700, 95.428910, 148.019500)",
        "(276.400300, 94.489400, 149.457600)",
        "(276.804400, 94.924480, 149.593200)",
        "(276.984100, 95.338650, 149.505100)",
        "(277.333600, 95.667630, 149.802000)",
        "(277.573100, 95.726770, 150.360600)",
        "(277.650000, 96.167400, 150.671200)",
        "(277.750600, 96.269610, 151.315000)",
        "(277.816200, 96.397800, 151.478000)",
        "(277.852600, 97.082890, 151.623900)",
        "(277.732900, 98.277220, 151.252700)",
        "(277.539900, 98.694080, 151.635600)",
        "(277.374800, 98.638640, 152.450600)",
        "(277.327800, 98.730200, 152.772900)",
        "(277.232600, 98.598570, 153.728000)",
        "(277.038100, 98.079650, 155.070000)",
        "(276.752300, 98.357680, 155.599800)",
        "(276.659500, 99.326590, 155.450200)",
        "(276.637400, 99.377690, 155.792600)",
        "(276.544400, 98.739160, 157.133200)",
        "(276.324000, 97.381030, 159.165800)",
        "(276.059000, 97.098500, 160.027200)",
        "(275.933700, 97.770450, 160.040700)",
        "(275.811200, 98.161800, 160.012400)",
        "(275.526600, 98.064560, 160.717600)",
        "(275.223200, 98.346110, 161.063800)",
        "(275.022700, 98.865840, 161.194000)",
        "(274.565000, 98.892940, 161.705500)",
        "(274.342700, 99.492130, 161.345500)",
        "(274.007700, 99.614490, 161.811200)",
        "(273.510400, 100.529000, 161.277700)",
        "(273.019200, 105.974300, 156.284100)",
        "(272.561700, 116.495900, 146.300100)",
        "(272.300500, 122.352800, 140.641400)",
        "(271.812500, 131.125000, 132.094800)",
        "(271.250200, 144.462200, 118.787700)",
        "(270.900900, 182.862100, 80.502210)",
        "(271.097200, 218.337400, 45.024970)",
        "(271.292100, 228.795600, 34.539670)",
        "(271.921900, 244.720800, 18.495990)",
        "(272.743000, 253.576100, 9.555960)",
        "(273.730400, 260.464400, 2.501720)",
        "(274.742900, 264.514000, 358.117800)",
        "(275.117100, 265.827000, 356.658700)",
        "(275.685000, 267.771200, 354.180000)",
        "(276.182000, 270.015600, 351.363100)",
        "(276.865100, 273.394800, 347.462600)",
        "(277.264300, 274.387700, 346.114900)",
        "(278.105300, 274.164500, 345.833300)",
        "(278.704800, 274.089300, 345.420700)",
        "(279.261800, 274.127600, 344.761200)",
        "(279.764800, 274.103500, 344.068800)",
        "(279.987500, 273.966000, 343.798900)",
        "(280.384400, 273.389500, 343.651700)",
        "(280.623500, 272.572200, 343.629100)",
        "(280.830300, 271.244700, 343.916600)",
        "(280.852000, 268.772400, 345.615500)",
        "(280.742800, 267.470800, 345.962600)",
        "(280.663800, 267.318000, 345.580900)",
        "(280.485600, 265.917100, 346.007900)",
        "(280.120800, 263.550200, 347.496700)",
        "(279.543500, 261.186500, 348.979000)",
        "(279.051900, 259.135000, 350.191600)",
        "(278.819300, 258.430000, 350.488300)",
        "(278.263500, 257.019700, 351.039400)",
        "(277.662100, 255.153800, 352.174400)",
        "(277.042400, 252.083100, 354.603900)",
        "(276.499500, 249.059800, 357.035600)",
        "(276.214900, 247.307300, 358.517700)",
        "(275.627200, 244.023500, 1.360447)",
        "(275.077600, 241.363100, 3.465514)",
        "(274.424800, 236.102200, 8.279198)",
        "(273.874800, 229.648200, 14.444520)",
        "(273.682200, 226.775000, 17.114950)",
        "(273.309300, 220.681400, 22.888150)",
        "(273.037100, 212.899700, 30.465830)",
        "(272.775600, 204.250500, 38.842330)",
        "(272.637600, 192.034900, 50.909180)",
        "(272.654400, 184.724700, 58.291970)",
        "(272.782800, 171.800800, 71.204980)",
        "(272.844700, 159.263400, 83.662400)",
        "(272.993700, 148.850000, 94.151510)",
        "(273.251700, 139.372000, 103.710100)",
        "(273.404200, 134.309500, 108.844300)",
        "(273.781000, 127.350400, 116.061600)",
        "(274.150600, 120.631800, 123.060500)",
        "(274.618300, 114.296400, 129.536000)",
        "(275.124800, 110.095000, 134.119900)",
        "(275.358500, 108.786200, 135.599400)",
        "(275.837200, 106.724600, 138.037800)",
        "(276.316800, 104.428900, 140.842900)",
        "(276.747400, 102.547200, 143.035000)",
        "(277.190500, 102.116600, 143.957300)",
        "(277.443300, 102.078800, 144.336200)",
        "(277.909800, 101.761300, 145.314300)",
        "(278.245100, 101.001800, 146.680300)",
        "(278.507400, 100.433700, 147.797100)",
        "(278.693100, 100.095900, 148.862200)",
        "(278.759200, 100.132200, 149.189200)",
        "(278.930600, 100.005800, 149.969100)",
        "(279.101400, 100.012700, 150.766800)",
        "(279.178900, 100.020700, 151.486100)",
        "(279.120400, 100.470800, 151.704200)",
        "(279.079000, 100.863500, 151.731200)",
        "(279.010400, 101.837100, 151.519300)",
        "(278.963900, 103.347100, 150.682600)",
        "(278.753400, 105.803100, 149.133800)",
        "(278.417900, 108.476200, 147.157900)",
        "(278.240600, 109.906500, 146.042900)",
        "(277.881200, 113.346400, 143.363400)",
        "(277.533800, 117.359100, 140.118200)",
        "(277.137000, 121.183400, 136.911900)",
        "(276.592800, 124.815200, 133.809500)",
        "(276.302200, 126.998300, 131.881100)",
        "(275.892500, 131.756400, 127.633400)",
        "(275.575400, 135.232500, 124.579100)",
        "(275.051800, 141.059800, 119.011500)",
        "(274.563700, 147.986000, 112.249600)",
        "(274.404600, 152.009800, 108.343800)",
        "(274.203400, 159.842100, 100.728600)",
        "(274.078600, 167.915800, 92.755520)",
        "(273.925700, 175.943500, 84.678890)",
        "(273.843100, 181.562700, 79.040820)",
        "(273.751300, 194.067300, 66.423880)",
        "(273.764400, 202.422900, 57.820570)",
        "(273.913100, 209.368400, 50.651570)",
        "(274.163200, 215.898800, 43.798400)",
        "(274.498900, 223.153900, 36.168850)",
        "(274.727400, 226.503400, 32.610410)",
        "(275.195700, 231.793100, 26.893380)",
        "(275.672800, 236.204500, 22.019160)",
        "(276.074600, 239.289900, 18.407130)",
        "(276.422400, 241.454800, 15.759610)",
        "(276.600600, 242.219500, 14.695300)",
        "(276.914400, 243.667000, 12.643760)",
        "(277.182300, 245.087300, 10.615170)",
        "(277.499100, 246.651800, 8.402845)",
        "(277.795000, 246.911800, 7.506459)",
        "(277.920300, 246.600000, 7.546553)",
        "(278.089100, 247.149700, 6.355673)",
        "(278.336000, 248.518500, 4.226143)",
        "(278.555000, 248.252300, 3.821096)",
        "(278.812300, 247.543100, 4.037779)",
        "(278.901200, 247.443400, 3.832021)",
        "(278.992900, 248.180800, 2.465404)",
        "(279.112700, 249.328700, 0.578718)",
        "(279.258900, 249.379000, 359.781900)",
        "(279.371700, 248.212400, 0.445919)",
        "(279.384800, 247.879100, 0.440587)",
        "(279.301400, 247.534600, 0.013597)",
        "(279.175400, 246.639500, 0.187194)",
        "(279.079000, 244.984600, 1.239705)",
        "(278.854400, 243.739300, 1.896229)",
        "(278.733500, 243.377100, 1.921121)",
        "(278.399800, 242.165600, 2.580558)",
        "(278.032200, 239.863900, 4.443811)",
        "(277.540900, 238.203200, 5.698273)",
        "(277.113100, 236.907000, 6.579981)",
        "(276.847000, 235.924700, 7.414722)",
        "(276.158400, 234.124900, 8.918526)",
        "(275.289400, 230.930900, 11.745180)",
        "(274.572800, 224.619500, 17.978470)",
        "(274.271600, 221.445000, 21.168390)",
        "(273.578600, 215.076700, 27.369860)",
        "(272.927900, 204.654600, 37.724510)",
        "(272.404700, 187.391100, 54.983850)",
        "(272.168500, 166.154700, 76.195100)",
        "(272.183500, 154.889700, 87.514950)",
        "(272.516800, 136.321200, 106.281200)",
        "(273.092600, 124.297100, 118.489800)",
        "(273.825800, 114.114900, 128.884600)",
        "(274.619700, 107.134800, 136.054700)",
        "(275.359700, 103.917900, 139.521200)",
        "(275.666700, 102.699600, 140.954700)",
        "(276.224200, 100.541500, 143.346800)",
        "(276.941800, 99.459050, 144.633900)",
        "(277.722200, 99.277760, 145.405000)",
        "(278.422900, 98.934020, 146.263300)",
        "(278.731600, 98.919240, 146.512600)",
        "(279.280400, 99.667900, 146.373200)",
        "(279.787100, 99.991840, 146.711200)",
        "(280.239900, 100.059500, 147.266900)",
        "(280.588000, 100.622200, 147.445600)",
        "(280.696100, 101.285200, 147.195900)",
        "(280.835500, 102.785200, 146.593900)",
        "(280.887400, 104.013300, 146.206800)",
        "(280.825600, 104.988300, 145.938100)",
        "(280.737300, 106.220600, 145.525500)",
        "(280.726300, 106.726100, 145.536700)",
        "(280.623400, 107.642400, 145.539200)",
        "(280.470000, 108.822900, 145.159700)",
        "(280.400000, 109.995900, 144.804400)",
        "(280.341100, 110.430200, 144.753100)",
        "(280.174500, 111.047900, 144.983800)",
        "(279.937700, 111.423100, 145.346200)",
        "(279.726600, 111.544000, 145.828000)",
        "(279.627300, 111.372400, 146.517300)",
        "(279.555500, 111.735800, 146.414800)",
        "(279.520300, 112.929300, 145.663600)",
        "(279.607300, 113.058300, 145.928600)",
        "(279.449300, 111.784100, 147.518300)",
        "(278.958900, 111.644600, 147.940500)",
        "(278.196400, 113.381100, 146.786700)",
        "(277.787200, 114.521600, 145.831900)",
        "(277.175800, 116.218300, 144.213400)",
        "(276.599900, 117.001600, 143.475100)",
        "(275.906300, 120.045200, 140.543500)",
        "(275.116600, 124.421500, 136.232000)",
        "(274.726900, 126.962300, 133.610700)",
        "(274.109900, 134.315700, 126.057100)",
        "(273.745600, 142.305100, 117.801800)",
        "(273.549700, 150.631900, 109.217800)",
        "(273.367300, 161.970600, 97.499980)",
        "(273.244500, 169.496200, 89.704570)",
        "(273.151900, 187.113700, 71.677190)",
        "(273.476500, 203.218800, 55.122830)",
        "(273.946400, 214.864800, 43.058130)",
        "(274.278700, 225.037800, 32.273090)",
        "(274.457300, 229.360500, 27.576960)",
        "(274.899900, 235.267600, 21.115130)",
        "(275.477300, 237.789900, 18.015910)",
        "(275.856400, 240.203600, 15.026040)",
        "(276.184900, 243.733200, 10.774160)",
        "(276.404700, 245.656700, 8.422892)",
        "(276.861000, 245.981300, 7.288009)",
        "(277.208600, 245.060300, 7.614666)",
        "(277.531300, 245.773300, 6.019534)",
        "(277.785500, 246.025300, 5.344170)",
        "(278.240000, 244.802900, 5.870456)",
        "(278.534500, 242.798600, 7.119608)",
        "(278.741000, 241.456000, 7.663629)",
        "(278.955000, 240.602500, 7.729863)",
        "(279.133100, 239.843200, 8.081553)",
        "(279.391800, 237.626400, 9.622830)",
        "(279.464800, 235.751200, 10.914400)",
        "(279.523900, 234.808900, 11.077910)",
        "(279.518600, 233.560300, 11.709300)",
        "(279.466900, 232.799200, 12.187150)",
        "(279.398200, 231.303600, 13.127440)",
        "(279.248300, 229.112400, 14.785920)",
        "(279.113000, 227.019900, 16.425010)",
        "(278.820000, 225.990000, 16.975940)",
        "(278.520100, 224.512400, 18.026170)",
        "(278.319000, 223.609100, 18.754750)",
        "(277.871900, 222.003000, 19.928060)",
[truncated: 528,309 more chars]
