# Supplementary material for: Playing the mirror game in virtual reality with an autonomous character
Source: Sci Rep. 2022 Dec 9;12:21329. doi: 10.1038/s41598-022-25197-z (PMC9734752; doi:10.1038/s41598-022-25197-z)
Supplement: Supplementary file 2 — Supplementary Information 1. [file 41598_2022_25197_MOESM2_ESM.zip › Data/Couple21/baseline_player1.json]

{
    "isFemale": true,
    "eyesLevel": 1.6881769895553589,
    "timestamps": [
        0.0,
        0.0200042724609375,
        0.0399932861328125,
        0.05999755859375,
        0.0800018310546875,
        0.100006103515625,
        0.1199951171875,
        0.1399993896484375,
        0.160003662109375,
        0.17999267578125,
        0.1999969482421875,
        0.220001220703125,
        0.2400054931640625,
        0.2599945068359375,
        0.279998779296875,
        0.3000030517578125,
        0.3199920654296875,
        0.339996337890625,
        0.3600006103515625,
        0.3800048828125,
        0.399993896484375,
        0.4199981689453125,
        0.44000244140625,
        0.4600067138671875,
        0.4799957275390625,
        0.5,
        0.5200042724609375,
        0.5399932861328125,
        0.55999755859375,
        0.5800018310546875,
        0.600006103515625,
        0.6199951171875,
        0.6399993896484375,
        0.660003662109375,
        0.67999267578125,
        0.6999969482421875,
        0.720001220703125,
        0.7400054931640625,
        0.7599945068359375,
        0.779998779296875,
        0.8000030517578125,
        0.8199920654296875,
        0.839996337890625,
        0.8600006103515625,
        0.8800048828125,
        0.899993896484375,
        0.9199981689453125,
        0.94000244140625,
        0.9600067138671875,
        0.9799957275390625,
        1.0,
        1.0200042724609376,
        1.0399932861328126,
        1.05999755859375,
        1.0800018310546876,
        1.100006103515625,
        1.1199951171875,
        1.1399993896484376,
        1.160003662109375,
        1.17999267578125,
        1.1999969482421876,
        1.220001220703125,
        1.2400054931640626,
        1.2599945068359376,
        1.279998779296875,
        1.3000030517578126,
        1.3199920654296876,
        1.339996337890625,
        1.3600006103515626,
        1.3800048828125,
        1.399993896484375,
        1.4199981689453126,
        1.44000244140625,
        1.4600067138671876,
        1.4799957275390626,
        1.5,
        1.5200042724609376,
        1.5399932861328126,
        1.55999755859375,
        1.5800018310546876,
        1.600006103515625,
        1.6199951171875,
        1.6399993896484376,
        1.660003662109375,
        1.67999267578125,
        1.6999969482421876,
        1.720001220703125,
        1.7400054931640626,
        1.7599945068359376,
        1.779998779296875,
        1.8000030517578126,
        1.8199920654296876,
        1.839996337890625,
        1.8600006103515626,
        1.8800048828125,
        1.899993896484375,
        1.9199981689453126,
        1.94000244140625,
        1.9600067138671876,
        1.9799957275390626,
        2.0,
        2.0200042724609377,
        2.0399932861328127,
        2.05999755859375,
        2.0800018310546877,
        2.100006103515625,
        2.1199951171875,
        2.1399993896484377,
        2.160003662109375,
        2.17999267578125,
        2.1999969482421877,
        2.220001220703125,
        2.2400054931640627,
        2.2599945068359377,
        2.279998779296875,
        2.3000030517578127,
        2.3199920654296877,
        2.339996337890625,
        2.3600006103515627,
        2.3800048828125,
        2.399993896484375,
        2.4199981689453127,
        2.44000244140625,
        2.4600067138671877,
        2.4799957275390627,
        2.5,
        2.5200042724609377,
        2.5399932861328127,
        2.55999755859375,
        2.5800018310546877,
        2.600006103515625,
        2.6199951171875,
        2.6399993896484377,
        2.660003662109375,
        2.67999267578125,
        2.6999969482421877,
        2.720001220703125,
        2.7400054931640627,
        2.7599945068359377,
        2.779998779296875,
        2.8000030517578127,
        2.8199920654296877,
        2.839996337890625,
        2.8600006103515627,
        2.8800048828125,
        2.899993896484375,
        2.9199981689453127,
        2.94000244140625,
        2.9600067138671877,
        2.9799957275390627,
        3.0,
        3.0200042724609377,
        3.0399932861328127,
        3.05999755859375,
        3.0800018310546877,
        3.100006103515625,
        3.1199951171875,
        3.1399993896484377,
        3.160003662109375,
        3.17999267578125,
        3.1999969482421877,
        3.220001220703125,
        3.2400054931640627,
        3.2599945068359377,
        3.279998779296875,
        3.3000030517578127,
        3.3199920654296877,
        3.339996337890625,
        3.3600006103515627,
        3.3800048828125,
        3.399993896484375,
        3.4199981689453127,
        3.44000244140625,
        3.4600067138671877,
        3.4799957275390627,
        3.5,
        3.5200042724609377,
        3.5399932861328127,
        3.55999755859375,
        3.5800018310546877,
        3.600006103515625,
        3.6199951171875,
        3.6399993896484377,
        3.660003662109375,
        3.67999267578125,
        3.6999969482421877,
        3.720001220703125,
        3.7400054931640627,
        3.7599945068359377,
        3.779998779296875,
        3.8000030517578127,
        3.8199920654296877,
        3.839996337890625,
        3.8600006103515627,
        3.8800048828125,
        3.899993896484375,
        3.9199981689453127,
        3.94000244140625,
        3.9600067138671877,
        3.9799957275390627,
        4.0,
        4.0200042724609379,
        4.0399932861328129,
        4.05999755859375,
        4.0800018310546879,
        4.100006103515625,
        4.1199951171875,
        4.1399993896484379,
        4.160003662109375,
        4.17999267578125,
        4.1999969482421879,
        4.220001220703125,
        4.2400054931640629,
        4.2599945068359379,
        4.279998779296875,
        4.3000030517578129,
        4.3199920654296879,
        4.339996337890625,
        4.3600006103515629,
        4.3800048828125,
        4.399993896484375,
        4.4199981689453129,
        4.44000244140625,
        4.4600067138671879,
        4.4799957275390629,
        4.5,
        4.5200042724609379,
        4.5399932861328129,
        4.55999755859375,
        4.5800018310546879,
        4.600006103515625,
        4.6199951171875,
        4.6399993896484379,
        4.660003662109375,
        4.67999267578125,
        4.6999969482421879,
        4.720001220703125,
        4.7400054931640629,
        4.7599945068359379,
        4.779998779296875,
        4.8000030517578129,
        4.8199920654296879,
        4.839996337890625,
        4.8600006103515629,
        4.8800048828125,
        4.899993896484375,
        4.9199981689453129,
        4.94000244140625,
        4.9600067138671879,
        4.9799957275390629,
        5.0,
        5.0200042724609379,
        5.0399932861328129,
        5.05999755859375,
        5.0800018310546879,
        5.100006103515625,
        5.1199951171875,
        5.1399993896484379,
        5.160003662109375,
        5.17999267578125,
        5.1999969482421879,
        5.220001220703125,
        5.2400054931640629,
        5.2599945068359379,
        5.279998779296875,
        5.3000030517578129,
        5.3199920654296879,
        5.339996337890625,
        5.3600006103515629,
        5.3800048828125,
        5.399993896484375,
        5.4199981689453129,
        5.44000244140625,
        5.4600067138671879,
        5.4799957275390629,
        5.5,
        5.5200042724609379,
        5.5399932861328129,
        5.55999755859375,
        5.5800018310546879,
        5.600006103515625,
        5.6199951171875,
        5.6399993896484379,
        5.660003662109375,
        5.67999267578125,
        5.6999969482421879,
        5.720001220703125,
        5.7400054931640629,
        5.7599945068359379,
        5.779998779296875,
        5.8000030517578129,
        5.8199920654296879,
        5.839996337890625,
        5.8600006103515629,
        5.8800048828125,
        5.899993896484375,
        5.9199981689453129,
        5.94000244140625,
        5.9600067138671879,
        5.9799957275390629,
        6.0,
        6.0200042724609379,
        6.0399932861328129,
        6.05999755859375,
        6.0800018310546879,
        6.100006103515625,
        6.1199951171875,
        6.1399993896484379,
        6.160003662109375,
        6.17999267578125,
        6.1999969482421879,
        6.220001220703125,
        6.2400054931640629,
        6.2599945068359379,
        6.279998779296875,
        6.3000030517578129,
        6.3199920654296879,
        6.339996337890625,
        6.3600006103515629,
        6.3800048828125,
        6.399993896484375,
        6.4199981689453129,
        6.44000244140625,
        6.4600067138671879,
        6.4799957275390629,
        6.5,
        6.5200042724609379,
        6.5399932861328129,
        6.55999755859375,
        6.5800018310546879,
        6.600006103515625,
        6.6199951171875,
        6.6399993896484379,
        6.660003662109375,
        6.67999267578125,
        6.6999969482421879,
        6.720001220703125,
        6.7400054931640629,
        6.7599945068359379,
        6.779998779296875,
        6.8000030517578129,
        6.8199920654296879,
        6.839996337890625,
        6.8600006103515629,
        6.8800048828125,
        6.899993896484375,
        6.9199981689453129,
        6.94000244140625,
        6.9600067138671879,
        6.9799957275390629,
        7.0,
        7.0200042724609379,
        7.0399932861328129,
        7.05999755859375,
        7.0800018310546879,
        7.100006103515625,
        7.1199951171875,
        7.1399993896484379,
        7.160003662109375,
        7.17999267578125,
        7.1999969482421879,
        7.220001220703125,
        7.2400054931640629,
        7.2599945068359379,
        7.279998779296875,
        7.3000030517578129,
        7.3199920654296879,
        7.339996337890625,
        7.3600006103515629,
        7.3800048828125,
        7.399993896484375,
        7.4199981689453129,
        7.44000244140625,
        7.4600067138671879,
        7.4799957275390629,
        7.5,
        7.5200042724609379,
        7.5399932861328129,
        7.55999755859375,
        7.5800018310546879,
        7.600006103515625,
        7.6199951171875,
        7.6399993896484379,
        7.660003662109375,
        7.67999267578125,
        7.6999969482421879,
        7.720001220703125,
        7.7400054931640629,
        7.7599945068359379,
        7.779998779296875,
        7.8000030517578129,
        7.8199920654296879,
        7.839996337890625,
        7.8600006103515629,
        7.8800048828125,
        7.899993896484375,
        7.9199981689453129,
        7.94000244140625,
        7.9600067138671879,
        7.9799957275390629,
        8.0,
        8.020004272460938,
        8.039993286132813,
        8.05999755859375,
        8.080001831054688,
        8.100006103515625,
        8.1199951171875,
        8.139999389648438,
        8.160003662109375,
        8.17999267578125,
        8.199996948242188,
        8.220001220703125,
        8.240005493164063,
        8.259994506835938,
        8.279998779296875,
        8.300003051757813,
        8.319992065429688,
        8.339996337890625,
        8.360000610351563,
        8.3800048828125,
        8.399993896484375,
        8.419998168945313,
        8.44000244140625,
        8.460006713867188,
        8.479995727539063,
        8.5,
        8.520004272460938,
        8.539993286132813,
        8.55999755859375,
        8.580001831054688,
        8.600006103515625,
        8.6199951171875,
        8.639999389648438,
        8.660003662109375,
        8.67999267578125,
        8.699996948242188,
        8.720001220703125,
        8.740005493164063,
        8.759994506835938,
        8.779998779296875,
        8.800003051757813,
        8.819992065429688,
        8.839996337890625,
        8.860000610351563,
        8.8800048828125,
        8.899993896484375,
        8.919998168945313,
        8.94000244140625,
        8.960006713867188,
        8.979995727539063,
        9.0,
        9.020004272460938,
        9.039993286132813,
        9.05999755859375,
        9.080001831054688,
        9.100006103515625,
        9.1199951171875,
        9.139999389648438,
        9.160003662109375,
        9.17999267578125,
        9.199996948242188,
        9.220001220703125,
        9.240005493164063,
        9.259994506835938,
        9.279998779296875,
        9.300003051757813,
        9.319992065429688,
        9.339996337890625,
        9.360000610351563,
        9.3800048828125,
        9.399993896484375,
        9.419998168945313,
        9.44000244140625,
        9.460006713867188,
        9.479995727539063,
        9.5,
        9.520004272460938,
        9.539993286132813,
        9.55999755859375,
        9.580001831054688,
        9.600006103515625,
        9.6199951171875,
        9.639999389648438,
        9.660003662109375,
        9.67999267578125,
        9.699996948242188,
        9.720001220703125,
        9.740005493164063,
        9.759994506835938,
        9.779998779296875,
        9.800003051757813,
        9.819992065429688,
        9.839996337890625,
        9.860000610351563,
        9.8800048828125,
        9.899993896484375,
        9.919998168945313,
        9.94000244140625,
        9.960006713867188,
        9.979995727539063,
        10.0,
        10.020004272460938,
        10.039993286132813,
        10.05999755859375,
        10.080001831054688,
        10.100006103515625,
        10.1199951171875,
        10.139999389648438,
        10.160003662109375,
        10.17999267578125,
        10.199996948242188,
        10.220001220703125,
        10.240005493164063,
        10.259994506835938,
        10.279998779296875,
        10.300003051757813,
        10.319992065429688,
        10.339996337890625,
        10.360000610351563,
        10.3800048828125,
        10.399993896484375,
        10.419998168945313,
        10.44000244140625,
        10.460006713867188,
        10.479995727539063,
        10.5,
        10.520004272460938,
        10.539993286132813,
        10.55999755859375,
        10.580001831054688,
        10.600006103515625,
        10.6199951171875,
        10.639999389648438,
        10.660003662109375,
        10.67999267578125,
        10.699996948242188,
        10.720001220703125,
        10.740005493164063,
        10.759994506835938,
        10.779998779296875,
        10.800003051757813,
        10.819992065429688,
        10.839996337890625,
        10.860000610351563,
        10.8800048828125,
        10.899993896484375,
        10.919998168945313,
        10.94000244140625,
        10.960006713867188,
        10.979995727539063,
        11.0,
        11.020004272460938,
        11.039993286132813,
        11.05999755859375,
        11.080001831054688,
        11.100006103515625,
        11.1199951171875,
        11.139999389648438,
        11.160003662109375,
        11.17999267578125,
        11.199996948242188,
        11.220001220703125,
        11.240005493164063,
        11.259994506835938,
        11.279998779296875,
        11.300003051757813,
        11.319992065429688,
        11.339996337890625,
        11.360000610351563,
        11.3800048828125,
        11.399993896484375,
        11.419998168945313,
        11.44000244140625,
        11.460006713867188,
        11.479995727539063,
        11.5,
        11.520004272460938,
        11.539993286132813,
        11.55999755859375,
        11.580001831054688,
        11.600006103515625,
        11.6199951171875,
        11.639999389648438,
        11.660003662109375,
        11.67999267578125,
        11.699996948242188,
        11.720001220703125,
        11.740005493164063,
        11.759994506835938,
        11.779998779296875,
        11.800003051757813,
        11.819992065429688,
        11.839996337890625,
        11.860000610351563,
        11.8800048828125,
        11.899993896484375,
        11.919998168945313,
        11.94000244140625,
        11.960006713867188,
        11.979995727539063,
        12.0,
        12.020004272460938,
        12.039993286132813,
        12.05999755859375,
        12.080001831054688,
        12.100006103515625,
        12.1199951171875,
        12.139999389648438,
        12.160003662109375,
        12.17999267578125,
        12.199996948242188,
        12.220001220703125,
        12.240005493164063,
        12.259994506835938,
        12.279998779296875,
        12.300003051757813,
        12.319992065429688,
        12.339996337890625,
        12.360000610351563,
        12.3800048828125,
        12.399993896484375,
        12.419998168945313,
        12.44000244140625,
        12.460006713867188,
        12.479995727539063,
        12.5,
        12.520004272460938,
        12.539993286132813,
        12.55999755859375,
        12.580001831054688,
        12.600006103515625,
        12.6199951171875,
        12.639999389648438,
        12.660003662109375,
        12.67999267578125,
        12.699996948242188,
        12.720001220703125,
        12.740005493164063,
        12.759994506835938,
        12.779998779296875,
        12.800003051757813,
        12.819992065429688,
        12.839996337890625,
        12.860000610351563,
        12.8800048828125,
        12.899993896484375,
        12.919998168945313,
        12.94000244140625,
        12.960006713867188,
        12.979995727539063,
        13.0,
        13.020004272460938,
        13.039993286132813,
        13.05999755859375,
        13.080001831054688,
        13.100006103515625,
        13.1199951171875,
        13.139999389648438,
        13.160003662109375,
        13.17999267578125,
        13.199996948242188,
        13.220001220703125,
        13.240005493164063,
        13.259994506835938,
        13.279998779296875,
        13.300003051757813,
        13.319992065429688,
        13.339996337890625,
        13.360000610351563,
        13.3800048828125,
        13.399993896484375,
        13.419998168945313,
        13.44000244140625,
        13.460006713867188,
        13.479995727539063,
        13.5,
        13.520004272460938,
        13.539993286132813,
        13.55999755859375,
        13.580001831054688,
        13.600006103515625,
        13.6199951171875,
        13.639999389648438,
        13.660003662109375,
        13.67999267578125,
        13.699996948242188,
        13.720001220703125,
        13.740005493164063,
        13.759994506835938,
        13.779998779296875,
        13.800003051757813,
        13.819992065429688,
        13.839996337890625,
        13.860000610351563,
        13.8800048828125,
        13.899993896484375,
        13.919998168945313,
        13.94000244140625,
        13.959991455078125,
        13.979995727539063,
        14.0,
        14.020004272460938,
        14.039993286132813,
        14.05999755859375,
        14.080001831054688,
        14.100006103515625,
        14.1199951171875,
        14.139999389648438,
        14.160003662109375,
        14.17999267578125,
        14.199996948242188,
        14.220001220703125,
        14.240005493164063,
        14.259994506835938,
        14.279998779296875,
        14.300003051757813,
        14.319992065429688,
        14.339996337890625,
        14.360000610351563,
        14.3800048828125,
        14.399993896484375,
        14.419998168945313,
        14.44000244140625,
        14.459991455078125,
        14.479995727539063,
        14.5,
        14.520004272460938,
        14.539993286132813,
        14.55999755859375,
        14.580001831054688,
        14.600006103515625,
        14.6199951171875,
        14.639999389648438,
        14.660003662109375,
        14.67999267578125,
        14.699996948242188,
        14.720001220703125,
        14.740005493164063,
        14.759994506835938,
        14.779998779296875,
        14.800003051757813,
        14.819992065429688,
        14.839996337890625,
        14.860000610351563,
        14.8800048828125,
        14.899993896484375,
        14.919998168945313,
        14.94000244140625,
        14.959991455078125,
        14.979995727539063,
        15.0,
        15.020004272460938,
        15.039993286132813,
        15.05999755859375,
        15.080001831054688,
        15.100006103515625,
        15.1199951171875,
        15.139999389648438,
        15.160003662109375,
        15.17999267578125,
        15.199996948242188,
        15.220001220703125,
        15.240005493164063,
        15.259994506835938,
        15.279998779296875,
        15.300003051757813,
        15.319992065429688,
        15.339996337890625,
        15.360000610351563,
        15.3800048828125,
        15.399993896484375,
        15.419998168945313,
        15.44000244140625,
        15.459991455078125,
        15.479995727539063,
        15.5,
        15.520004272460938,
        15.539993286132813,
        15.55999755859375,
        15.580001831054688,
        15.600006103515625,
        15.6199951171875,
        15.639999389648438,
        15.660003662109375,
        15.67999267578125,
        15.699996948242188,
        15.720001220703125,
        15.740005493164063,
        15.759994506835938,
        15.779998779296875,
        15.800003051757813,
        15.819992065429688,
        15.839996337890625,
        15.860000610351563,
        15.8800048828125,
        15.899993896484375,
        15.919998168945313,
        15.94000244140625,
        15.959991455078125,
        15.979995727539063,
        16.0,
        16.020004272460939,
        16.039993286132814,
        16.05999755859375,
        16.080001831054689,
        16.100006103515626,
        16.1199951171875,
        16.139999389648439,
        16.160003662109376,
        16.17999267578125,
        16.199996948242189,
        16.220001220703126,
        16.240005493164064,
        16.259994506835939,
        16.279998779296876,
        16.300003051757814,
        16.319992065429689,
        16.339996337890626,
        16.360000610351564,
        16.3800048828125,
        16.399993896484376,
        16.419998168945314,
        16.44000244140625,
        16.459991455078126,
        16.479995727539064,
        16.5,
        16.520004272460939,
        16.539993286132814,
        16.55999755859375,
        16.580001831054689,
        16.600006103515626,
        16.6199951171875,
        16.639999389648439,
        16.660003662109376,
        16.67999267578125,
        16.699996948242189,
        16.720001220703126,
        16.740005493164064,
        16.759994506835939,
        16.779998779296876,
        16.800003051757814,
        16.819992065429689,
        16.839996337890626,
        16.860000610351564,
        16.8800048828125,
        16.899993896484376,
        16.919998168945314,
        16.94000244140625,
        16.959991455078126,
        16.979995727539064,
        17.0,
        17.020004272460939,
        17.039993286132814,
        17.05999755859375,
        17.080001831054689,
        17.100006103515626,
        17.1199951171875,
        17.139999389648439,
        17.160003662109376,
        17.17999267578125,
        17.199996948242189,
        17.220001220703126,
        17.240005493164064,
        17.259994506835939,
        17.279998779296876,
        17.300003051757814,
        17.319992065429689,
        17.339996337890626,
        17.360000610351564,
        17.3800048828125,
        17.399993896484376,
        17.419998168945314,
        17.44000244140625,
        17.459991455078126,
        17.479995727539064,
        17.5,
        17.520004272460939,
        17.539993286132814,
        17.55999755859375,
        17.580001831054689,
        17.600006103515626,
        17.6199951171875,
        17.639999389648439,
        17.660003662109376,
        17.67999267578125,
        17.699996948242189,
        17.720001220703126,
        17.740005493164064,
        17.759994506835939,
        17.779998779296876,
        17.800003051757814,
        17.819992065429689,
        17.839996337890626,
        17.860000610351564,
        17.8800048828125,
        17.899993896484376,
        17.919998168945314,
        17.94000244140625,
        17.959991455078126,
        17.979995727539064,
        18.0,
        18.020004272460939,
        18.039993286132814,
        18.05999755859375,
        18.080001831054689,
        18.100006103515626,
        18.1199951171875,
        18.139999389648439,
        18.160003662109376,
        18.17999267578125,
        18.199996948242189,
        18.220001220703126,
        18.240005493164064,
        18.259994506835939,
        18.279998779296876,
        18.300003051757814,
        18.319992065429689,
        18.339996337890626,
        18.360000610351564,
        18.3800048828125,
        18.399993896484376,
        18.419998168945314,
        18.44000244140625,
        18.459991455078126,
        18.479995727539064,
        18.5,
        18.520004272460939,
        18.539993286132814,
        18.55999755859375,
        18.580001831054689,
        18.600006103515626,
        18.6199951171875,
        18.639999389648439,
        18.660003662109376,
        18.67999267578125,
        18.699996948242189,
        18.720001220703126,
        18.740005493164064,
        18.759994506835939,
        18.779998779296876,
        18.800003051757814,
        18.819992065429689,
        18.839996337890626,
        18.860000610351564,
        18.8800048828125,
        18.899993896484376,
        18.919998168945314,
        18.94000244140625,
        18.959991455078126,
        18.979995727539064,
        19.0,
        19.020004272460939,
        19.039993286132814,
        19.05999755859375,
        19.080001831054689,
        19.100006103515626,
        19.1199951171875,
        19.139999389648439,
        19.160003662109376,
        19.17999267578125,
        19.199996948242189,
        19.220001220703126,
        19.240005493164064,
        19.259994506835939,
        19.279998779296876,
        19.300003051757814,
        19.319992065429689,
        19.339996337890626,
        19.360000610351564,
        19.3800048828125,
        19.399993896484376,
        19.419998168945314,
        19.44000244140625,
        19.459991455078126,
        19.479995727539064,
        19.5,
        19.520004272460939,
        19.539993286132814,
        19.55999755859375,
        19.580001831054689,
        19.600006103515626,
        19.6199951171875,
        19.639999389648439,
        19.660003662109376,
        19.67999267578125,
        19.699996948242189,
        19.720001220703126,
        19.740005493164064,
        19.759994506835939,
        19.779998779296876,
        19.800003051757814,
        19.819992065429689,
        19.839996337890626,
        19.860000610351564,
        19.8800048828125,
        19.899993896484376,
        19.919998168945314,
        19.94000244140625,
        19.959991455078126,
        19.979995727539064,
        20.0,
        20.020004272460939,
        20.039993286132814,
        20.05999755859375,
        20.080001831054689,
        20.100006103515626,
        20.1199951171875,
        20.139999389648439,
        20.160003662109376,
        20.17999267578125,
        20.199996948242189,
        20.220001220703126,
        20.240005493164064,
        20.259994506835939,
        20.279998779296876,
        20.300003051757814,
        20.319992065429689,
        20.339996337890626,
        20.360000610351564,
        20.3800048828125,
        20.399993896484376,
        20.419998168945314,
        20.44000244140625,
        20.459991455078126,
        20.479995727539064,
        20.5,
        20.520004272460939,
        20.539993286132814,
        20.55999755859375,
        20.580001831054689,
        20.600006103515626,
        20.6199951171875,
        20.639999389648439,
        20.660003662109376,
        20.67999267578125,
        20.699996948242189,
        20.720001220703126,
        20.740005493164064,
        20.759994506835939,
        20.779998779296876,
        20.800003051757814,
        20.819992065429689,
        20.839996337890626,
        20.860000610351564,
        20.8800048828125,
        20.899993896484376,
        20.919998168945314,
        20.94000244140625,
        20.959991455078126,
        20.979995727539064,
        21.0,
        21.020004272460939,
        21.039993286132814,
        21.05999755859375,
        21.080001831054689,
        21.100006103515626,
        21.1199951171875,
        21.139999389648439,
        21.160003662109376,
        21.17999267578125,
        21.199996948242189,
        21.220001220703126,
        21.240005493164064,
        21.259994506835939,
        21.279998779296876,
        21.300003051757814,
        21.319992065429689,
        21.339996337890626,
        21.360000610351564,
        21.3800048828125,
        21.399993896484376,
        21.419998168945314,
        21.44000244140625,
        21.459991455078126,
        21.479995727539064,
        21.5,
        21.520004272460939,
        21.539993286132814,
        21.55999755859375,
        21.580001831054689,
        21.600006103515626,
        21.6199951171875,
        21.639999389648439,
        21.660003662109376,
        21.67999267578125,
        21.699996948242189,
        21.720001220703126,
        21.740005493164064,
        21.759994506835939,
        21.779998779296876,
        21.800003051757814,
        21.819992065429689,
        21.839996337890626,
        21.860000610351564,
        21.8800048828125,
        21.899993896484376,
        21.919998168945314,
        21.94000244140625,
        21.959991455078126,
        21.979995727539064,
        22.0,
        22.020004272460939,
        22.039993286132814,
        22.05999755859375,
        22.080001831054689,
        22.100006103515626,
        22.1199951171875,
        22.139999389648439,
        22.160003662109376,
        22.17999267578125,
        22.199996948242189,
        22.220001220703126,
        22.240005493164064,
        22.259994506835939,
        22.279998779296876,
        22.300003051757814,
        22.319992065429689,
        22.339996337890626,
        22.360000610351564,
        22.3800048828125,
        22.399993896484376,
        22.419998168945314,
        22.44000244140625,
        22.459991455078126,
        22.479995727539064,
        22.5,
        22.520004272460939,
        22.539993286132814,
        22.55999755859375,
        22.580001831054689,
        22.600006103515626,
        22.6199951171875,
        22.639999389648439,
        22.660003662109376,
        22.67999267578125,
        22.699996948242189,
        22.720001220703126,
        22.740005493164064,
        22.759994506835939,
        22.779998779296876,
        22.800003051757814,
        22.819992065429689,
        22.839996337890626,
        22.860000610351564,
        22.8800048828125,
        22.899993896484376,
        22.919998168945314,
        22.94000244140625,
        22.959991455078126,
        22.979995727539064,
        23.0,
        23.020004272460939,
        23.039993286132814,
        23.05999755859375,
        23.080001831054689,
        23.100006103515626,
        23.1199951171875,
        23.139999389648439,
        23.160003662109376,
        23.17999267578125,
        23.199996948242189,
        23.220001220703126,
        23.240005493164064,
        23.259994506835939,
        23.279998779296876,
        23.300003051757814,
        23.319992065429689,
        23.339996337890626,
        23.360000610351564,
        23.3800048828125,
        23.399993896484376,
        23.419998168945314,
        23.44000244140625,
        23.459991455078126,
        23.479995727539064,
        23.5,
        23.520004272460939,
        23.539993286132814,
        23.55999755859375,
        23.580001831054689,
        23.600006103515626,
        23.6199951171875,
        23.639999389648439,
        23.660003662109376,
        23.67999267578125,
        23.699996948242189,
        23.720001220703126,
        23.740005493164064,
        23.759994506835939,
        23.779998779296876,
        23.800003051757814,
        23.819992065429689,
        23.839996337890626,
        23.860000610351564,
        23.8800048828125,
        23.899993896484376,
        23.919998168945314,
        23.94000244140625,
        23.959991455078126,
        23.979995727539064,
        24.0,
        24.020004272460939,
        24.039993286132814,
        24.05999755859375,
        24.080001831054689,
        24.100006103515626,
        24.1199951171875,
        24.139999389648439,
        24.160003662109376,
        24.17999267578125,
        24.199996948242189,
        24.220001220703126,
        24.240005493164064,
        24.259994506835939,
        24.279998779296876,
        24.300003051757814,
        24.319992065429689,
        24.339996337890626,
        24.360000610351564,
        24.3800048828125,
        24.399993896484376,
        24.419998168945314,
        24.44000244140625,
        24.459991455078126,
        24.479995727539064,
        24.5,
        24.520004272460939,
        24.539993286132814,
        24.55999755859375,
        24.580001831054689,
        24.600006103515626,
        24.6199951171875,
        24.639999389648439,
        24.660003662109376,
        24.67999267578125,
        24.699996948242189,
        24.720001220703126,
        24.740005493164064,
        24.759994506835939,
        24.779998779296876,
        24.800003051757814,
        24.819992065429689,
        24.839996337890626,
        24.860000610351564,
        24.8800048828125,
        24.899993896484376,
        24.919998168945314,
        24.94000244140625,
        24.959991455078126,
        24.979995727539064,
        25.0,
        25.020004272460939,
        25.039993286132814,
        25.05999755859375,
        25.080001831054689,
        25.100006103515626,
        25.1199951171875,
        25.139999389648439,
        25.160003662109376,
        25.17999267578125,
        25.199996948242189,
        25.220001220703126,
        25.240005493164064,
        25.259994506835939,
        25.279998779296876,
        25.300003051757814,
        25.319992065429689,
        25.339996337890626,
        25.360000610351564,
        25.3800048828125,
        25.399993896484376,
        25.419998168945314,
        25.44000244140625,
        25.459991455078126,
        25.479995727539064,
        25.5,
        25.520004272460939,
        25.539993286132814,
        25.55999755859375,
        25.580001831054689,
        25.600006103515626,
        25.6199951171875,
        25.639999389648439,
        25.660003662109376,
        25.67999267578125,
        25.699996948242189,
        25.720001220703126,
        25.740005493164064,
        25.759994506835939,
        25.779998779296876,
        25.800003051757814,
        25.819992065429689,
        25.839996337890626,
        25.860000610351564,
        25.8800048828125,
        25.899993896484376,
        25.919998168945314,
        25.94000244140625,
        25.959991455078126,
        25.979995727539064,
        26.0,
        26.020004272460939,
        26.039993286132814,
        26.05999755859375,
        26.080001831054689,
        26.100006103515626,
        26.1199951171875,
        26.139999389648439,
        26.160003662109376,
        26.17999267578125,
        26.199996948242189,
        26.220001220703126,
        26.240005493164064,
        26.259994506835939,
        26.279998779296876,
        26.300003051757814,
        26.319992065429689,
        26.339996337890626,
        26.360000610351564,
        26.3800048828125,
        26.399993896484376,
        26.419998168945314,
        26.44000244140625,
        26.459991455078126,
        26.479995727539064,
        26.5,
        26.520004272460939,
        26.539993286132814,
        26.55999755859375,
        26.580001831054689,
        26.600006103515626,
        26.6199951171875,
        26.639999389648439,
        26.660003662109376,
        26.67999267578125,
        26.699996948242189,
        26.720001220703126,
        26.740005493164064,
        26.759994506835939,
        26.779998779296876,
        26.800003051757814,
        26.819992065429689,
        26.839996337890626,
        26.860000610351564,
        26.8800048828125,
        26.899993896484376,
        26.919998168945314,
        26.94000244140625,
        26.959991455078126,
        26.979995727539064,
        27.0,
        27.020004272460939,
        27.039993286132814,
        27.05999755859375,
        27.080001831054689,
        27.100006103515626,
        27.1199951171875,
        27.139999389648439,
        27.160003662109376,
        27.17999267578125,
        27.199996948242189,
        27.220001220703126,
        27.240005493164064,
        27.259994506835939,
        27.279998779296876,
        27.300003051757814,
        27.319992065429689,
        27.339996337890626,
        27.360000610351564,
        27.3800048828125,
        27.399993896484376,
        27.419998168945314,
        27.44000244140625,
        27.459991455078126,
        27.479995727539064,
        27.5,
        27.520004272460939,
        27.539993286132814,
        27.55999755859375,
        27.580001831054689,
        27.600006103515626,
        27.6199951171875,
        27.639999389648439,
        27.660003662109376,
        27.67999267578125,
        27.699996948242189,
        27.720001220703126,
        27.740005493164064,
        27.759994506835939,
        27.779998779296876,
        27.800003051757814,
        27.819992065429689,
        27.839996337890626,
        27.860000610351564,
        27.8800048828125,
        27.899993896484376,
        27.919998168945314,
        27.94000244140625,
        27.959991455078126,
        27.979995727539064,
        28.0,
        28.020004272460939,
        28.039993286132814,
        28.05999755859375,
        28.080001831054689,
        28.100006103515626,
        28.1199951171875,
        28.139999389648439,
        28.160003662109376,
        28.17999267578125,
        28.199996948242189,
        28.220001220703126,
        28.240005493164064,
        28.259994506835939,
        28.279998779296876,
        28.300003051757814,
        28.319992065429689,
        28.339996337890626,
        28.360000610351564,
        28.3800048828125,
        28.399993896484376,
        28.419998168945314,
        28.44000244140625,
        28.459991455078126,
        28.479995727539064,
        28.5,
        28.520004272460939,
        28.539993286132814,
        28.55999755859375,
        28.580001831054689,
        28.600006103515626,
        28.6199951171875,
        28.639999389648439,
        28.660003662109376,
        28.67999267578125,
        28.699996948242189,
        28.720001220703126,
        28.740005493164064,
        28.759994506835939,
        28.779998779296876,
        28.800003051757814,
        28.819992065429689,
        28.839996337890626,
        28.860000610351564,
        28.8800048828125,
        28.899993896484376,
        28.919998168945314,
        28.94000244140625,
        28.959991455078126,
        28.979995727539064,
        29.0,
        29.020004272460939,
        29.039993286132814,
        29.05999755859375,
        29.080001831054689,
        29.100006103515626,
        29.1199951171875,
        29.139999389648439,
        29.160003662109376,
        29.17999267578125,
        29.199996948242189,
        29.220001220703126,
        29.240005493164064,
        29.259994506835939,
        29.279998779296876,
        29.300003051757814,
        29.319992065429689,
        29.339996337890626,
        29.360000610351564,
        29.3800048828125,
        29.399993896484376,
        29.419998168945314,
        29.44000244140625,
        29.459991455078126,
        29.479995727539064,
        29.5,
        29.520004272460939,
        29.539993286132814,
        29.55999755859375,
        29.580001831054689,
        29.600006103515626,
        29.6199951171875,
        29.639999389648439,
        29.660003662109376,
        29.67999267578125,
        29.699996948242189,
        29.720001220703126,
        29.740005493164064,
        29.759994506835939,
        29.779998779296876,
        29.800003051757814,
        29.819992065429689,
        29.839996337890626,
        29.860000610351564,
        29.8800048828125,
        29.899993896484376,
        29.919998168945314,
        29.94000244140625,
        29.959991455078126,
        29.979995727539064,
        30.0,
        30.020004272460939,
        30.039993286132814,
        30.05999755859375,
        30.080001831054689,
        30.100006103515626,
        30.1199951171875,
        30.139999389648439,
        30.160003662109376,
        30.17999267578125,
        30.199996948242189,
        30.220001220703126,
        30.240005493164064,
        30.259994506835939,
        30.279998779296876,
        30.300003051757814,
        30.319992065429689,
        30.339996337890626,
        30.360000610351564,
        30.3800048828125,
        30.399993896484376,
        30.419998168945314,
        30.44000244140625,
        30.459991455078126,
        30.479995727539064,
        30.5,
        30.520004272460939,
        30.539993286132814,
        30.55999755859375,
        30.580001831054689,
        30.600006103515626,
        30.6199951171875,
        30.639999389648439,
        30.660003662109376,
        30.67999267578125,
        30.699996948242189,
        30.720001220703126,
        30.740005493164064,
        30.759994506835939,
        30.779998779296876,
        30.800003051757814,
        30.819992065429689,
        30.839996337890626,
        30.860000610351564,
        30.8800048828125,
        30.899993896484376,
        30.919998168945314,
        30.94000244140625,
        30.959991455078126,
        30.979995727539064,
        31.0,
        31.020004272460939,
        31.039993286132814,
        31.05999755859375,
        31.080001831054689,
        31.100006103515626,
        31.1199951171875,
        31.139999389648439,
        31.160003662109376,
        31.17999267578125,
        31.199996948242189,
        31.220001220703126,
        31.240005493164064,
        31.259994506835939,
        31.279998779296876,
        31.300003051757814,
        31.319992065429689,
        31.339996337890626,
        31.360000610351564,
        31.3800048828125,
        31.399993896484376,
        31.419998168945314,
        31.44000244140625,
        31.459991455078126,
        31.479995727539064,
        31.5,
        31.520004272460939,
        31.539993286132814,
        31.55999755859375,
        31.580001831054689,
        31.600006103515626,
        31.6199951171875,
        31.639999389648439,
        31.660003662109376,
        31.67999267578125,
        31.699996948242189,
        31.720001220703126,
        31.740005493164064,
        31.759994506835939,
        31.779998779296876,
        31.800003051757814,
        31.819992065429689,
        31.839996337890626,
        31.860000610351564,
        31.8800048828125,
        31.899993896484376,
        31.919998168945314,
        31.94000244140625,
        31.959991455078126,
        31.979995727539064,
        32.0,
        32.02000427246094,
        32.03999328613281,
        32.05999755859375,
        32.08000183105469,
        32.100006103515628,
        32.1199951171875,
        32.13999938964844,
        32.160003662109378,
        32.17999267578125,
        32.19999694824219,
        32.220001220703128,
        32.24000549316406,
        32.25999450683594,
        32.279998779296878,
        32.30000305175781,
        32.31999206542969,
        32.339996337890628,
        32.36000061035156,
        32.3800048828125,
        32.399993896484378,
        32.41999816894531,
        32.44000244140625,
        32.459991455078128,
        32.47999572753906,
        32.5,
        32.52000427246094,
        32.53999328613281,
        32.55999755859375,
        32.58000183105469,
        32.600006103515628,
        32.6199951171875,
        32.63999938964844,
        32.660003662109378,
        32.67999267578125,
        32.69999694824219,
        32.720001220703128,
        32.74000549316406,
        32.75999450683594,
        32.779998779296878,
        32.80000305175781,
        32.81999206542969,
        32.839996337890628,
        32.86000061035156,
        32.8800048828125,
        32.899993896484378,
        32.91999816894531,
        32.94000244140625,
        32.959991455078128,
        32.97999572753906,
        33.0,
        33.02000427246094,
        33.03999328613281,
        33.05999755859375,
        33.08000183105469,
        33.100006103515628,
        33.1199951171875,
        33.13999938964844,
        33.160003662109378,
        33.17999267578125,
        33.19999694824219,
        33.220001220703128,
        33.24000549316406,
        33.25999450683594,
        33.279998779296878,
        33.30000305175781,
        33.31999206542969,
        33.339996337890628,
        33.36000061035156,
        33.3800048828125,
        33.399993896484378,
        33.41999816894531,
        33.44000244140625,
        33.459991455078128,
        33.47999572753906,
        33.5,
        33.52000427246094,
        33.53999328613281,
        33.55999755859375,
        33.58000183105469,
        33.600006103515628,
        33.6199951171875,
        33.63999938964844,
        33.660003662109378,
        33.67999267578125,
        33.69999694824219,
        33.720001220703128,
        33.74000549316406,
        33.75999450683594,
        33.779998779296878,
        33.80000305175781,
        33.81999206542969,
        33.839996337890628,
        33.86000061035156,
        33.8800048828125,
        33.899993896484378,
        33.91999816894531,
        33.94000244140625,
        33.959991455078128,
        33.97999572753906,
        34.0,
        34.02000427246094,
        34.03999328613281,
        34.05999755859375,
        34.08000183105469,
        34.100006103515628,
        34.1199951171875,
        34.13999938964844,
        34.160003662109378,
        34.17999267578125,
        34.19999694824219,
        34.220001220703128,
        34.24000549316406,
        34.25999450683594,
        34.279998779296878,
        34.30000305175781,
        34.31999206542969,
        34.339996337890628,
        34.36000061035156,
        34.3800048828125,
        34.399993896484378,
        34.41999816894531,
        34.44000244140625,
        34.459991455078128,
        34.47999572753906,
        34.5,
        34.52000427246094,
        34.53999328613281,
        34.55999755859375,
        34.58000183105469,
        34.600006103515628,
        34.6199951171875,
        34.63999938964844,
        34.660003662109378,
        34.67999267578125,
        34.69999694824219,
        34.720001220703128,
        34.74000549316406,
        34.75999450683594,
        34.779998779296878,
        34.80000305175781,
        34.81999206542969,
        34.839996337890628,
        34.86000061035156,
        34.8800048828125,
        34.899993896484378,
        34.91999816894531,
        34.94000244140625,
        34.959991455078128,
        34.97999572753906,
        35.0,
        35.02000427246094,
        35.03999328613281,
        35.05999755859375,
        35.08000183105469,
        35.100006103515628,
        35.1199951171875,
        35.13999938964844,
        35.160003662109378,
        35.17999267578125,
        35.19999694824219,
        35.220001220703128,
        35.24000549316406,
        35.25999450683594,
        35.279998779296878,
        35.30000305175781,
        35.31999206542969,
        35.339996337890628,
        35.36000061035156,
        35.3800048828125,
        35.399993896484378,
        35.41999816894531,
        35.44000244140625,
        35.459991455078128,
        35.47999572753906,
        35.5,
        35.52000427246094,
        35.53999328613281,
        35.55999755859375,
        35.58000183105469,
        35.600006103515628,
        35.6199951171875,
        35.63999938964844,
        35.660003662109378,
        35.67999267578125,
        35.69999694824219,
        35.720001220703128,
        35.74000549316406,
        35.75999450683594,
        35.779998779296878,
        35.80000305175781,
        35.81999206542969,
        35.839996337890628,
        35.86000061035156,
        35.8800048828125,
        35.899993896484378,
        35.91999816894531,
        35.94000244140625,
        35.959991455078128,
        35.97999572753906,
        36.0,
        36.02000427246094,
        36.03999328613281,
        36.05999755859375,
        36.08000183105469,
        36.100006103515628,
        36.1199951171875,
        36.13999938964844,
        36.160003662109378,
        36.17999267578125,
        36.19999694824219,
        36.220001220703128,
        36.24000549316406,
        36.25999450683594,
        36.279998779296878,
        36.30000305175781,
        36.31999206542969,
        36.339996337890628,
        36.36000061035156,
        36.3800048828125,
        36.399993896484378,
        36.41999816894531,
        36.44000244140625,
        36.459991455078128,
        36.47999572753906,
        36.5,
        36.52000427246094,
        36.53999328613281,
        36.55999755859375,
        36.58000183105469,
        36.600006103515628,
        36.6199951171875,
        36.63999938964844,
        36.660003662109378,
        36.67999267578125,
        36.69999694824219,
        36.720001220703128,
        36.74000549316406,
        36.75999450683594,
        36.779998779296878,
        36.80000305175781,
        36.81999206542969,
        36.839996337890628,
        36.86000061035156,
        36.8800048828125,
        36.899993896484378,
        36.91999816894531,
        36.94000244140625,
        36.959991455078128,
        36.97999572753906,
        37.0,
        37.02000427246094,
        37.03999328613281,
        37.05999755859375,
        37.08000183105469,
        37.100006103515628,
        37.1199951171875,
        37.13999938964844,
        37.160003662109378,
        37.17999267578125,
        37.19999694824219,
        37.220001220703128,
        37.24000549316406,
        37.25999450683594,
        37.279998779296878,
        37.30000305175781,
        37.31999206542969,
        37.339996337890628,
        37.36000061035156,
        37.3800048828125,
        37.399993896484378,
        37.41999816894531,
        37.44000244140625,
        37.459991455078128,
        37.47999572753906,
        37.5,
        37.52000427246094,
        37.53999328613281,
        37.55999755859375,
        37.58000183105469,
        37.600006103515628,
        37.6199951171875,
        37.63999938964844,
        37.660003662109378,
        37.67999267578125,
        37.69999694824219,
        37.720001220703128,
        37.74000549316406,
        37.75999450683594,
        37.779998779296878,
        37.80000305175781,
        37.81999206542969,
        37.839996337890628,
        37.86000061035156,
        37.8800048828125,
        37.899993896484378,
        37.91999816894531,
        37.94000244140625,
        37.959991455078128,
        37.97999572753906,
        38.0,
        38.02000427246094,
        38.03999328613281,
        38.05999755859375,
        38.08000183105469,
        38.100006103515628,
        38.1199951171875,
        38.13999938964844,
        38.160003662109378,
        38.17999267578125,
        38.19999694824219,
        38.220001220703128,
        38.24000549316406,
        38.25999450683594,
        38.279998779296878,
        38.30000305175781,
        38.31999206542969,
        38.339996337890628,
        38.36000061035156,
        38.3800048828125,
        38.399993896484378,
        38.41999816894531,
        38.44000244140625,
        38.459991455078128,
        38.47999572753906,
        38.5,
        38.52000427246094,
        38.53999328613281,
        38.55999755859375,
        38.58000183105469,
        38.600006103515628,
        38.6199951171875,
        38.63999938964844,
        38.660003662109378,
        38.67999267578125,
        38.69999694824219,
        38.720001220703128,
        38.74000549316406,
        38.75999450683594,
        38.779998779296878,
        38.80000305175781,
        38.81999206542969,
        38.839996337890628,
        38.86000061035156,
        38.8800048828125,
        38.899993896484378,
        38.91999816894531,
        38.94000244140625,
        38.959991455078128,
        38.97999572753906,
        39.0,
        39.02000427246094,
        39.03999328613281,
        39.05999755859375,
        39.08000183105469,
        39.100006103515628,
        39.1199951171875,
        39.13999938964844,
        39.160003662109378,
        39.17999267578125,
        39.19999694824219,
        39.220001220703128,
        39.24000549316406,
        39.25999450683594,
        39.279998779296878,
        39.30000305175781,
        39.31999206542969,
        39.339996337890628,
        39.36000061035156,
        39.3800048828125,
        39.399993896484378,
        39.41999816894531,
        39.44000244140625,
        39.459991455078128,
        39.47999572753906,
        39.5,
        39.52000427246094,
        39.53999328613281,
        39.55999755859375,
        39.58000183105469,
        39.600006103515628,
        39.6199951171875,
        39.63999938964844,
        39.660003662109378,
        39.67999267578125,
        39.69999694824219,
        39.720001220703128,
        39.74000549316406,
        39.75999450683594,
        39.779998779296878,
        39.80000305175781,
        39.81999206542969,
        39.839996337890628,
        39.86000061035156,
        39.8800048828125,
        39.899993896484378,
        39.91999816894531,
        39.94000244140625,
        39.959991455078128,
        39.97999572753906,
        40.0,
        40.02000427246094,
        40.03999328613281,
        40.05999755859375,
        40.08000183105469,
        40.100006103515628,
        40.1199951171875,
        40.13999938964844,
        40.160003662109378,
        40.17999267578125,
        40.19999694824219,
        40.220001220703128,
        40.24000549316406,
        40.25999450683594,
        40.279998779296878,
        40.30000305175781,
        40.31999206542969,
        40.339996337890628,
        40.36000061035156,
        40.3800048828125,
        40.399993896484378,
        40.41999816894531,
        40.44000244140625,
        40.459991455078128,
        40.47999572753906,
        40.5,
        40.52000427246094,
        40.53999328613281,
        40.55999755859375,
        40.58000183105469,
        40.600006103515628,
        40.6199951171875,
        40.63999938964844,
        40.660003662109378,
        40.67999267578125,
        40.69999694824219,
        40.720001220703128,
        40.74000549316406,
        40.75999450683594,
        40.779998779296878,
        40.80000305175781,
        40.81999206542969,
        40.839996337890628,
        40.86000061035156,
        40.8800048828125,
        40.899993896484378,
        40.91999816894531,
        40.94000244140625,
        40.959991455078128,
        40.97999572753906,
        41.0,
        41.02000427246094,
        41.03999328613281,
        41.05999755859375,
        41.08000183105469,
        41.100006103515628,
        41.1199951171875,
        41.13999938964844,
        41.160003662109378,
        41.17999267578125,
        41.19999694824219,
        41.220001220703128,
        41.24000549316406,
        41.25999450683594,
        41.279998779296878,
        41.30000305175781,
        41.31999206542969,
        41.339996337890628,
        41.36000061035156,
        41.3800048828125,
        41.399993896484378,
        41.41999816894531,
        41.44000244140625,
        41.459991455078128,
        41.47999572753906,
        41.5,
        41.52000427246094,
        41.53999328613281,
        41.55999755859375,
        41.58000183105469,
        41.59999084472656,
        41.6199951171875,
        41.63999938964844,
        41.660003662109378,
        41.67999267578125,
        41.69999694824219,
        41.720001220703128,
        41.74000549316406,
        41.75999450683594,
        41.779998779296878,
        41.80000305175781,
        41.81999206542969,
        41.839996337890628,
        41.86000061035156,
        41.8800048828125,
        41.899993896484378,
        41.91999816894531,
        41.94000244140625,
        41.959991455078128,
        41.97999572753906,
        42.0,
        42.02000427246094,
        42.03999328613281,
        42.05999755859375,
        42.08000183105469,
        42.09999084472656,
        42.1199951171875,
        42.13999938964844,
        42.160003662109378,
        42.17999267578125,
        42.19999694824219,
        42.220001220703128,
        42.24000549316406,
        42.25999450683594,
        42.279998779296878,
        42.30000305175781,
        42.31999206542969,
        42.339996337890628,
        42.36000061035156,
        42.3800048828125,
        42.399993896484378,
        42.41999816894531,
        42.44000244140625,
        42.459991455078128,
        42.47999572753906,
        42.5,
        42.52000427246094,
        42.53999328613281,
        42.55999755859375,
        42.58000183105469,
        42.59999084472656,
        42.6199951171875,
        42.63999938964844,
        42.660003662109378,
        42.67999267578125,
        42.69999694824219,
        42.720001220703128,
        42.74000549316406,
        42.75999450683594,
        42.779998779296878,
        42.80000305175781,
        42.81999206542969,
        42.839996337890628,
        42.86000061035156,
        42.8800048828125,
        42.899993896484378,
        42.91999816894531,
        42.94000244140625,
        42.959991455078128,
        42.97999572753906,
        43.0,
        43.02000427246094,
        43.03999328613281,
        43.05999755859375,
        43.08000183105469,
        43.09999084472656,
        43.1199951171875,
        43.13999938964844,
        43.160003662109378,
        43.17999267578125,
        43.19999694824219,
        43.220001220703128,
        43.24000549316406,
        43.25999450683594,
        43.279998779296878,
        43.30000305175781,
        43.31999206542969,
        43.339996337890628,
        43.36000061035156,
        43.3800048828125,
        43.399993896484378,
        43.41999816894531,
        43.44000244140625,
        43.459991455078128,
        43.47999572753906,
        43.5,
        43.52000427246094,
        43.53999328613281,
        43.55999755859375,
        43.58000183105469,
        43.59999084472656,
        43.6199951171875,
        43.63999938964844,
        43.660003662109378,
        43.67999267578125,
        43.69999694824219,
        43.720001220703128,
        43.74000549316406,
        43.75999450683594,
        43.779998779296878,
        43.80000305175781,
        43.81999206542969,
        43.839996337890628,
        43.86000061035156,
        43.8800048828125,
        43.899993896484378,
        43.91999816894531,
        43.94000244140625,
        43.959991455078128,
        43.97999572753906,
        44.0,
        44.02000427246094,
        44.03999328613281,
        44.05999755859375,
        44.08000183105469,
        44.09999084472656,
        44.1199951171875,
        44.13999938964844,
        44.160003662109378,
        44.17999267578125,
        44.19999694824219,
        44.220001220703128,
        44.24000549316406,
        44.25999450683594,
        44.279998779296878,
        44.30000305175781,
        44.31999206542969,
        44.339996337890628,
        44.36000061035156,
        44.3800048828125,
        44.399993896484378,
        44.41999816894531,
        44.44000244140625,
        44.459991455078128,
        44.47999572753906,
        44.5,
        44.52000427246094,
        44.53999328613281,
        44.55999755859375,
        44.58000183105469,
        44.59999084472656,
        44.6199951171875,
        44.63999938964844,
        44.660003662109378,
        44.67999267578125,
        44.69999694824219,
        44.720001220703128,
        44.74000549316406,
        44.75999450683594,
        44.779998779296878,
        44.80000305175781,
        44.81999206542969,
        44.839996337890628,
        44.86000061035156,
        44.8800048828125,
        44.899993896484378,
        44.91999816894531,
        44.94000244140625,
        44.959991455078128,
        44.97999572753906,
        45.0,
        45.02000427246094,
        45.03999328613281,
        45.05999755859375,
        45.08000183105469,
        45.09999084472656,
        45.1199951171875,
        45.13999938964844,
        45.160003662109378,
        45.17999267578125,
        45.19999694824219,
        45.220001220703128,
        45.24000549316406,
        45.25999450683594,
        45.279998779296878,
        45.30000305175781,
        45.31999206542969,
        45.339996337890628,
        45.36000061035156,
        45.3800048828125,
        45.399993896484378,
        45.41999816894531,
        45.44000244140625,
        45.459991455078128,
        45.47999572753906,
        45.5,
        45.52000427246094,
        45.53999328613281,
        45.55999755859375,
        45.58000183105469,
        45.59999084472656,
        45.6199951171875,
        45.63999938964844,
        45.660003662109378,
        45.67999267578125,
        45.69999694824219,
        45.720001220703128,
        45.74000549316406,
        45.75999450683594,
        45.779998779296878,
        45.80000305175781,
        45.81999206542969,
        45.839996337890628,
        45.86000061035156,
        45.8800048828125,
        45.899993896484378,
        45.91999816894531,
        45.94000244140625,
        45.959991455078128,
        45.97999572753906,
        46.0,
        46.02000427246094,
        46.03999328613281,
        46.05999755859375,
        46.08000183105469,
        46.09999084472656,
        46.1199951171875,
        46.13999938964844,
        46.160003662109378,
        46.17999267578125,
        46.19999694824219,
        46.220001220703128,
        46.24000549316406,
        46.25999450683594,
        46.279998779296878,
        46.30000305175781,
        46.31999206542969,
        46.339996337890628,
        46.36000061035156,
        46.3800048828125,
        46.399993896484378,
        46.41999816894531,
        46.44000244140625,
        46.459991455078128,
        46.47999572753906,
        46.5,
        46.52000427246094,
        46.53999328613281,
        46.55999755859375,
        46.58000183105469,
        46.59999084472656,
        46.6199951171875,
        46.63999938964844,
        46.660003662109378,
        46.67999267578125,
        46.69999694824219,
        46.720001220703128,
        46.74000549316406,
        46.75999450683594,
        46.779998779296878,
        46.80000305175781,
        46.81999206542969,
        46.839996337890628,
        46.86000061035156,
        46.8800048828125,
        46.899993896484378,
        46.91999816894531,
        46.94000244140625,
        46.959991455078128,
        46.97999572753906,
        47.0,
        47.02000427246094,
        47.03999328613281,
        47.05999755859375,
        47.08000183105469,
        47.09999084472656,
        47.1199951171875,
        47.13999938964844,
        47.160003662109378,
        47.17999267578125,
        47.19999694824219,
        47.220001220703128,
        47.24000549316406,
        47.25999450683594,
        47.279998779296878,
        47.30000305175781,
        47.31999206542969,
        47.339996337890628,
        47.36000061035156,
        47.3800048828125,
        47.399993896484378,
        47.41999816894531,
        47.44000244140625,
        47.459991455078128,
        47.47999572753906,
        47.5,
        47.52000427246094,
        47.53999328613281,
        47.55999755859375,
        47.58000183105469,
        47.59999084472656,
        47.6199951171875,
        47.63999938964844,
        47.660003662109378,
        47.67999267578125,
        47.69999694824219,
        47.720001220703128,
        47.74000549316406,
        47.75999450683594,
        47.779998779296878,
        47.80000305175781,
        47.81999206542969,
        47.839996337890628,
        47.86000061035156,
        47.8800048828125,
        47.899993896484378,
        47.91999816894531,
        47.94000244140625,
        47.959991455078128,
        47.97999572753906,
        48.0,
        48.02000427246094,
        48.03999328613281,
        48.05999755859375,
        48.08000183105469,
        48.09999084472656,
        48.1199951171875,
        48.13999938964844,
        48.160003662109378,
        48.17999267578125,
        48.19999694824219,
        48.220001220703128,
        48.24000549316406,
        48.25999450683594,
        48.279998779296878,
        48.30000305175781,
        48.31999206542969,
        48.339996337890628,
        48.36000061035156,
        48.3800048828125,
        48.399993896484378,
        48.41999816894531,
        48.44000244140625,
        48.459991455078128,
        48.47999572753906,
        48.5,
        48.52000427246094,
        48.53999328613281,
        48.55999755859375,
        48.58000183105469,
        48.59999084472656,
        48.6199951171875,
        48.63999938964844,
        48.660003662109378,
        48.67999267578125,
        48.69999694824219,
        48.720001220703128,
        48.74000549316406,
        48.75999450683594,
        48.779998779296878,
        48.80000305175781,
        48.81999206542969,
        48.839996337890628,
        48.86000061035156,
        48.8800048828125,
        48.899993896484378,
        48.91999816894531,
        48.94000244140625,
        48.959991455078128,
        48.97999572753906,
        49.0,
        49.02000427246094,
        49.03999328613281,
        49.05999755859375,
        49.08000183105469,
        49.09999084472656,
        49.1199951171875,
        49.13999938964844,
        49.160003662109378,
        49.17999267578125,
        49.19999694824219,
        49.220001220703128,
        49.24000549316406,
        49.25999450683594,
        49.279998779296878,
        49.30000305175781,
        49.31999206542969,
        49.339996337890628,
        49.36000061035156,
        49.3800048828125,
        49.399993896484378,
        49.41999816894531,
        49.44000244140625,
        49.459991455078128,
        49.47999572753906,
        49.5,
        49.52000427246094,
        49.53999328613281,
        49.55999755859375,
        49.58000183105469,
        49.59999084472656,
        49.6199951171875,
        49.63999938964844,
        49.660003662109378,
        49.67999267578125,
        49.69999694824219,
        49.720001220703128,
        49.74000549316406,
        49.75999450683594,
        49.779998779296878,
        49.80000305175781,
        49.81999206542969,
        49.839996337890628,
        49.86000061035156,
        49.8800048828125,
        49.899993896484378,
        49.91999816894531,
        49.94000244140625,
        49.959991455078128,
        49.97999572753906,
        50.0,
        50.02000427246094,
        50.03999328613281,
        50.05999755859375,
        50.08000183105469,
        50.09999084472656,
        50.1199951171875,
        50.13999938964844,
        50.160003662109378,
        50.17999267578125,
        50.19999694824219,
        50.220001220703128,
        50.24000549316406,
        50.25999450683594,
        50.279998779296878,
        50.30000305175781,
        50.31999206542969,
        50.339996337890628,
        50.36000061035156,
        50.3800048828125,
        50.399993896484378,
        50.41999816894531,
        50.44000244140625,
        50.459991455078128,
        50.47999572753906,
        50.5,
        50.52000427246094,
        50.53999328613281,
        50.55999755859375,
        50.58000183105469,
        50.59999084472656,
        50.6199951171875,
        50.63999938964844,
        50.660003662109378,
        50.67999267578125,
        50.69999694824219,
        50.720001220703128,
        50.74000549316406,
        50.75999450683594,
        50.779998779296878,
        50.80000305175781,
        50.81999206542969,
        50.839996337890628,
        50.86000061035156,
        50.8800048828125,
        50.899993896484378,
        50.91999816894531,
        50.94000244140625,
        50.959991455078128,
        50.97999572753906,
        51.0,
        51.02000427246094,
        51.03999328613281,
        51.05999755859375,
        51.08000183105469,
        51.09999084472656,
        51.1199951171875,
        51.13999938964844,
        51.160003662109378,
        51.17999267578125,
        51.19999694824219,
        51.220001220703128,
        51.24000549316406,
        51.25999450683594,
        51.279998779296878,
        51.30000305175781,
        51.31999206542969,
        51.339996337890628,
        51.36000061035156,
        51.3800048828125,
        51.399993896484378,
        51.41999816894531,
        51.44000244140625,
        51.459991455078128,
        51.47999572753906,
        51.5,
        51.52000427246094,
        51.53999328613281,
        51.55999755859375,
        51.58000183105469,
        51.59999084472656,
        51.6199951171875,
        51.63999938964844,
        51.660003662109378,
        51.67999267578125,
        51.69999694824219,
        51.720001220703128,
        51.74000549316406,
        51.75999450683594,
        51.779998779296878,
        51.80000305175781,
        51.81999206542969,
        51.839996337890628,
        51.86000061035156,
        51.8800048828125,
        51.899993896484378,
        51.91999816894531,
        51.94000244140625,
        51.959991455078128,
        51.97999572753906,
        52.0,
        52.02000427246094,
        52.03999328613281,
        52.05999755859375,
        52.08000183105469,
        52.09999084472656,
        52.1199951171875,
        52.13999938964844,
        52.160003662109378,
        52.17999267578125,
        52.19999694824219,
        52.220001220703128,
        52.24000549316406,
        52.25999450683594,
        52.279998779296878,
        52.30000305175781,
        52.31999206542969,
        52.339996337890628,
        52.36000061035156,
        52.3800048828125,
        52.399993896484378,
        52.41999816894531,
        52.44000244140625,
        52.459991455078128,
        52.47999572753906,
        52.5,
        52.52000427246094,
        52.53999328613281,
        52.55999755859375,
        52.58000183105469,
        52.59999084472656,
        52.6199951171875,
        52.63999938964844,
        52.660003662109378,
        52.67999267578125,
        52.69999694824219,
        52.720001220703128,
        52.74000549316406,
        52.75999450683594,
        52.779998779296878,
        52.80000305175781,
        52.81999206542969,
        52.839996337890628,
        52.86000061035156,
        52.8800048828125,
        52.899993896484378,
        52.91999816894531,
        52.94000244140625,
        52.959991455078128,
        52.97999572753906,
        53.0,
        53.02000427246094,
        53.03999328613281,
        53.05999755859375,
        53.08000183105469,
        53.09999084472656,
        53.1199951171875,
        53.13999938964844,
        53.160003662109378,
        53.17999267578125,
        53.19999694824219,
        53.220001220703128,
        53.24000549316406,
        53.25999450683594,
        53.279998779296878,
        53.30000305175781,
        53.31999206542969,
        53.339996337890628,
        53.36000061035156,
        53.3800048828125,
        53.399993896484378,
        53.41999816894531,
        53.44000244140625,
        53.459991455078128,
        53.47999572753906,
        53.5,
        53.52000427246094,
        53.53999328613281,
        53.55999755859375,
        53.58000183105469,
        53.59999084472656,
        53.6199951171875,
        53.63999938964844,
        53.660003662109378,
        53.67999267578125,
        53.69999694824219,
        53.720001220703128,
        53.74000549316406,
        53.75999450683594,
        53.779998779296878,
        53.80000305175781,
        53.81999206542969,
        53.839996337890628,
        53.86000061035156,
        53.8800048828125,
        53.899993896484378,
        53.91999816894531,
        53.94000244140625,
        53.959991455078128,
        53.97999572753906,
        54.0,
        54.02000427246094,
        54.03999328613281,
        54.05999755859375,
        54.08000183105469,
        54.09999084472656,
        54.1199951171875,
        54.13999938964844,
        54.160003662109378,
        54.17999267578125,
        54.19999694824219,
        54.220001220703128,
        54.24000549316406,
        54.25999450683594,
        54.279998779296878,
        54.30000305175781,
        54.31999206542969,
        54.339996337890628,
        54.36000061035156,
        54.3800048828125,
        54.399993896484378,
        54.41999816894531,
        54.44000244140625,
        54.459991455078128,
        54.47999572753906,
        54.5,
        54.52000427246094,
        54.53999328613281,
        54.55999755859375,
        54.58000183105469,
        54.59999084472656,
        54.6199951171875,
        54.63999938964844,
        54.660003662109378,
        54.67999267578125,
        54.69999694824219,
        54.720001220703128,
        54.74000549316406,
        54.75999450683594,
        54.779998779296878,
        54.80000305175781,
        54.81999206542969,
        54.839996337890628,
        54.86000061035156,
        54.8800048828125,
        54.899993896484378,
        54.91999816894531,
        54.94000244140625,
        54.959991455078128,
        54.97999572753906,
        55.0,
        55.02000427246094,
        55.03999328613281,
        55.05999755859375,
        55.08000183105469,
        55.09999084472656,
        55.1199951171875,
        55.13999938964844,
        55.160003662109378,
        55.17999267578125,
        55.19999694824219,
        55.220001220703128,
        55.24000549316406,
        55.25999450683594,
        55.279998779296878,
        55.30000305175781,
        55.31999206542969,
        55.339996337890628,
        55.36000061035156,
        55.3800048828125,
        55.399993896484378,
        55.41999816894531,
        55.44000244140625,
        55.459991455078128,
        55.47999572753906,
        55.5,
        55.52000427246094,
        55.53999328613281,
        55.55999755859375,
        55.58000183105469,
        55.59999084472656,
        55.6199951171875,
        55.63999938964844,
        55.660003662109378,
        55.67999267578125,
        55.69999694824219,
        55.720001220703128,
        55.74000549316406,
        55.75999450683594,
        55.779998779296878,
        55.80000305175781,
        55.81999206542969,
        55.839996337890628,
        55.86000061035156,
        55.8800048828125,
        55.899993896484378,
        55.91999816894531,
        55.94000244140625,
        55.959991455078128,
        55.97999572753906,
        56.0,
        56.02000427246094,
        56.03999328613281,
        56.05999755859375,
        56.08000183105469,
        56.09999084472656,
        56.1199951171875,
        56.13999938964844,
        56.160003662109378,
        56.17999267578125,
        56.19999694824219,
        56.220001220703128,
        56.24000549316406,
        56.25999450683594,
        56.279998779296878,
        56.30000305175781,
        56.31999206542969,
        56.339996337890628,
        56.36000061035156,
        56.3800048828125,
        56.399993896484378,
        56.41999816894531,
        56.44000244140625,
        56.459991455078128,
        56.47999572753906,
        56.5,
        56.52000427246094,
        56.53999328613281,
        56.55999755859375,
        56.58000183105469,
        56.59999084472656,
        56.6199951171875,
        56.63999938964844,
        56.660003662109378,
        56.67999267578125,
        56.69999694824219,
        56.720001220703128,
        56.74000549316406,
        56.75999450683594,
        56.779998779296878,
        56.80000305175781,
        56.81999206542969,
        56.839996337890628,
        56.86000061035156,
        56.8800048828125,
        56.899993896484378,
        56.91999816894531,
        56.94000244140625,
        56.959991455078128,
        56.97999572753906,
        57.0,
        57.02000427246094,
        57.03999328613281,
        57.05999755859375,
        57.08000183105469,
        57.09999084472656,
        57.1199951171875,
        57.13999938964844,
        57.160003662109378,
        57.17999267578125,
        57.19999694824219,
        57.220001220703128,
        57.24000549316406,
        57.25999450683594,
        57.279998779296878,
        57.30000305175781,
        57.31999206542969,
        57.339996337890628,
        57.36000061035156,
        57.3800048828125,
        57.399993896484378,
        57.41999816894531,
        57.44000244140625,
        57.459991455078128,
        57.47999572753906,
        57.5,
        57.52000427246094,
        57.53999328613281,
        57.55999755859375,
        57.58000183105469,
        57.59999084472656,
        57.6199951171875,
        57.63999938964844,
        57.660003662109378,
        57.67999267578125,
        57.69999694824219,
        57.720001220703128,
        57.74000549316406,
        57.75999450683594,
        57.779998779296878,
        57.80000305175781,
        57.81999206542969,
        57.839996337890628,
        57.86000061035156,
        57.8800048828125,
        57.899993896484378,
        57.91999816894531,
        57.94000244140625,
        57.959991455078128,
        57.97999572753906,
        58.0,
        58.02000427246094,
        58.03999328613281,
        58.05999755859375,
        58.08000183105469,
        58.09999084472656,
        58.1199951171875,
        58.13999938964844,
        58.160003662109378,
        58.17999267578125,
        58.19999694824219,
        58.220001220703128,
        58.24000549316406,
        58.25999450683594,
        58.279998779296878,
        58.30000305175781,
        58.31999206542969,
        58.339996337890628,
        58.36000061035156,
        58.3800048828125,
        58.399993896484378,
        58.41999816894531,
        58.44000244140625,
        58.459991455078128,
        58.47999572753906,
        58.5,
        58.52000427246094,
        58.53999328613281,
        58.55999755859375,
        58.58000183105469,
        58.59999084472656,
        58.6199951171875,
        58.63999938964844,
        58.660003662109378,
        58.67999267578125,
        58.69999694824219,
        58.720001220703128,
        58.74000549316406,
        58.75999450683594,
        58.779998779296878,
        58.80000305175781,
        58.81999206542969,
        58.839996337890628,
        58.86000061035156,
        58.8800048828125,
        58.899993896484378,
        58.91999816894531,
        58.94000244140625,
        58.959991455078128,
        58.97999572753906,
        59.0,
        59.02000427246094,
        59.03999328613281,
        59.05999755859375,
        59.08000183105469,
        59.09999084472656,
        59.1199951171875,
        59.13999938964844,
        59.160003662109378,
        59.17999267578125,
        59.19999694824219,
        59.220001220703128,
        59.24000549316406,
        59.25999450683594,
        59.279998779296878,
        59.30000305175781,
        59.31999206542969,
        59.339996337890628,
        59.36000061035156,
        59.3800048828125,
        59.399993896484378,
        59.41999816894531,
        59.44000244140625,
        59.459991455078128,
        59.47999572753906,
        59.5,
        59.52000427246094,
        59.53999328613281,
        59.55999755859375,
        59.58000183105469,
        59.59999084472656,
        59.6199951171875,
        59.63999938964844,
        59.660003662109378,
        59.67999267578125,
        59.69999694824219,
        59.720001220703128,
        59.74000549316406,
        59.75999450683594,
        59.779998779296878,
        59.80000305175781,
        59.81999206542969,
        59.839996337890628,
        59.86000061035156,
        59.8800048828125,
        59.899993896484378,
        59.91999816894531,
        59.94000244140625,
        59.959991455078128,
        59.97999572753906
    ],
    "rightHandPositions": [
        "(-0.193515, 1.423311, -0.115355)",
        "(-0.193922, 1.425799, -0.113839)",
        "(-0.194933, 1.429673, -0.111525)",
        "(-0.195789, 1.432513, -0.109595)",
        "(-0.196605, 1.434373, -0.107965)",
        "(-0.197406, 1.435336, -0.106842)",
        "(-0.197730, 1.435537, -0.106410)",
        "(-0.198331, 1.435521, -0.105646)",
        "(-0.199148, 1.435032, -0.104950)",
        "(-0.199148, 1.435032, -0.104950)",
        "(-0.200292, 1.433435, -0.104804)",
        "(-0.200856, 1.432307, -0.104840)",
        "(-0.201199, 1.430812, -0.105156)",
        "(-0.201511, 1.429316, -0.105551)",
        "(-0.202196, 1.427915, -0.105918)",
        "(-0.202986, 1.426309, -0.106355)",
        "(-0.203297, 1.425357, -0.106552)",
        "(-0.204089, 1.422977, -0.106682)",
        "(-0.205230, 1.420488, -0.106540)",
        "(-0.206181, 1.417845, -0.106370)",
        "(-0.206765, 1.414943, -0.105984)",
        "(-0.207080, 1.413525, -0.105619)",
        "(-0.207683, 1.410728, -0.104675)",
        "(-0.208272, 1.407941, -0.103590)",
        "(-0.208995, 1.405364, -0.102572)",
        "(-0.209488, 1.404244, -0.102016)",
        "(-0.210356, 1.401933, -0.100722)",
        "(-0.211228, 1.399642, -0.099370)",
        "(-0.212116, 1.397540, -0.098376)",
        "(-0.212627, 1.395891, -0.097743)",
        "(-0.213021, 1.394811, -0.097151)",
        "(-0.213261, 1.394480, -0.096890)",
        "(-0.213752, 1.394000, -0.096619)",
        "(-0.214117, 1.393990, -0.096571)",
        "(-0.214306, 1.394192, -0.096535)",
        "(-0.214500, 1.394530, -0.096447)",
        "(-0.214599, 1.394748, -0.096431)",
        "(-0.214769, 1.395217, -0.096432)",
        "(-0.215101, 1.395929, -0.096513)",
        "(-0.215369, 1.396530, -0.096689)",
        "(-0.215662, 1.396941, -0.096913)",
        "(-0.215814, 1.397042, -0.097044)",
        "(-0.216027, 1.397015, -0.097251)",
        "(-0.216128, 1.396790, -0.097380)",
        "(-0.216312, 1.396037, -0.097791)",
        "(-0.216334, 1.394868, -0.097997)",
        "(-0.216144, 1.394105, -0.097997)",
        "(-0.215812, 1.392704, -0.098049)",
        "(-0.215589, 1.391641, -0.098197)",
        "(-0.215227, 1.390825, -0.098182)",
        "(-0.214747, 1.390203, -0.097756)",
        "(-0.214602, 1.390098, -0.097408)",
        "(-0.214469, 1.390242, -0.096649)",
        "(-0.214419, 1.390771, -0.095887)",
        "(-0.214374, 1.391755, -0.094856)",
        "(-0.214478, 1.392522, -0.094141)",
        "(-0.214645, 1.393977, -0.092813)",
        "(-0.214790, 1.395891, -0.091390)",
        "(-0.214672, 1.398121, -0.090031)",
        "(-0.214359, 1.400865, -0.088678)",
        "(-0.213884, 1.404112, -0.087418)",
        "(-0.213580, 1.405906, -0.086841)",
        "(-0.212880, 1.409628, -0.085741)",
        "(-0.211984, 1.413589, -0.084884)",
        "(-0.211045, 1.417568, -0.084343)",
        "(-0.209966, 1.421747, -0.084370)",
        "(-0.209379, 1.423890, -0.084669)",
        "(-0.208201, 1.428100, -0.085656)",
        "(-0.206837, 1.431965, -0.087310)",
        "(-0.205233, 1.435601, -0.089568)",
        "(-0.203840, 1.439151, -0.092210)",
        "(-0.203429, 1.440979, -0.093641)",
        "(-0.202733, 1.444414, -0.096557)",
        "(-0.202000, 1.447167, -0.099473)",
        "(-0.201333, 1.449407, -0.102150)",
        "(-0.200931, 1.451250, -0.104481)",
        "(-0.200873, 1.452017, -0.105459)",
        "(-0.200630, 1.453146, -0.107243)",
        "(-0.200550, 1.453928, -0.108641)",
        "(-0.200741, 1.454501, -0.109565)",
        "(-0.201195, 1.454748, -0.109939)",
        "(-0.201476, 1.454776, -0.109972)",
        "(-0.202085, 1.454633, -0.109800)",
        "(-0.202482, 1.454070, -0.109223)",
        "(-0.202774, 1.453223, -0.108222)",
        "(-0.202818, 1.452356, -0.107129)",
        "(-0.202833, 1.452021, -0.106553)",
        "(-0.202981, 1.451575, -0.105340)",
        "(-0.203058, 1.451266, -0.104072)",
        "(-0.202941, 1.451345, -0.102683)",
        "(-0.202759, 1.451719, -0.101139)",
        "(-0.202745, 1.451992, -0.100325)",
        "(-0.202711, 1.452775, -0.098796)",
        "(-0.202509, 1.453932, -0.097267)",
        "(-0.202176, 1.455352, -0.095783)",
        "(-0.202091, 1.457286, -0.094470)",
        "(-0.202217, 1.458575, -0.093958)",
        "(-0.202193, 1.460883, -0.092895)",
        "(-0.202038, 1.463395, -0.092015)",
        "(-0.201952, 1.466221, -0.091489)",
        "(-0.202149, 1.469259, -0.091100)",
        "(-0.202166, 1.470690, -0.090891)",
        "(-0.201854, 1.473140, -0.090404)",
        "(-0.201582, 1.475413, -0.090010)",
        "(-0.201491, 1.477693, -0.089838)",
        "(-0.201165, 1.479670, -0.089797)",
        "(-0.200880, 1.480467, -0.089855)",
        "(-0.200738, 1.482099, -0.090036)",
        "(-0.201086, 1.483676, -0.090210)",
        "(-0.201310, 1.484762, -0.090365)",
        "(-0.201531, 1.485451, -0.090693)",
        "(-0.201791, 1.485694, -0.090927)",
        "(-0.202247, 1.485927, -0.091384)",
        "(-0.202330, 1.485606, -0.091690)",
        "(-0.202390, 1.485156, -0.092027)",
        "(-0.202577, 1.484691, -0.092574)",
        "(-0.202591, 1.484419, -0.092802)",
        "(-0.202505, 1.483757, -0.093080)",
        "(-0.202395, 1.483065, -0.093309)",
        "(-0.202276, 1.482460, -0.093523)",
        "(-0.202053, 1.481999, -0.093519)",
        "(-0.201874, 1.481859, -0.093397)",
        "(-0.201763, 1.481769, -0.093063)",
        "(-0.201574, 1.481797, -0.092761)",
        "(-0.201359, 1.482171, -0.092236)",
        "(-0.201347, 1.482990, -0.091548)",
        "(-0.201408, 1.483627, -0.091241)",
        "(-0.201546, 1.485510, -0.090662)",
        "(-0.201486, 1.487881, -0.090175)",
        "(-0.201557, 1.491277, -0.089891)",
        "(-0.201752, 1.495878, -0.089811)",
        "(-0.201833, 1.498578, -0.089933)",
        "(-0.202193, 1.504568, -0.090432)",
        "(-0.203081, 1.511963, -0.091295)",
        "(-0.204019, 1.519825, -0.092406)",
        "(-0.205201, 1.528369, -0.094061)",
        "(-0.205985, 1.533004, -0.095130)",
        "(-0.207573, 1.542555, -0.097545)",
        "(-0.209263, 1.552096, -0.100380)",
        "(-0.211086, 1.561609, -0.103714)",
        "(-0.212803, 1.571095, -0.107520)",
        "(-0.213683, 1.575722, -0.109551)",
        "(-0.215537, 1.584601, -0.114023)",
        "(-0.217536, 1.592996, -0.118676)",
        "(-0.219364, 1.600727, -0.123417)",
        "(-0.221266, 1.607714, -0.128495)",
        "(-0.222283, 1.611051, -0.131082)",
        "(-0.223990, 1.617110, -0.136329)",
        "(-0.225131, 1.622394, -0.141506)",
        "(-0.226071, 1.626788, -0.146426)",
        "(-0.227106, 1.630431, -0.151176)",
        "(-0.227494, 1.632097, -0.153425)",
        "(-0.228004, 1.634523, -0.157550)",
        "(-0.228535, 1.636127, -0.161137)",
        "(-0.229098, 1.636791, -0.163879)",
        "(-0.229484, 1.636556, -0.165704)",
        "(-0.229557, 1.636185, -0.166390)",
        "(-0.229524, 1.634847, -0.167195)",
        "(-0.229241, 1.633048, -0.167451)",
        "(-0.228627, 1.630554, -0.166751)",
        "(-0.228278, 1.629130, -0.166177)",
        "(-0.227627, 1.626425, -0.165191)",
        "(-0.227017, 1.624197, -0.164634)",
        "(-0.226339, 1.622471, -0.164540)",
        "(-0.225730, 1.621371, -0.165265)",
        "(-0.225620, 1.621350, -0.167283)",
        "(-0.225642, 1.621759, -0.168900)",
        "(-0.225625, 1.622862, -0.172735)",
        "(-0.225448, 1.624196, -0.177545)",
        "(-0.225275, 1.625754, -0.183508)",
        "(-0.225146, 1.627563, -0.190759)",
        "(-0.225140, 1.628496, -0.194639)",
        "(-0.225333, 1.630403, -0.203022)",
        "(-0.225730, 1.632144, -0.211896)",
        "(-0.226039, 1.633548, -0.221470)",
        "(-0.226654, 1.634759, -0.231843)",
        "(-0.227127, 1.635237, -0.237252)",
        "(-0.228232, 1.635924, -0.248245)",
        "(-0.229481, 1.636182, -0.259595)",
        "(-0.231109, 1.635883, -0.271472)",
        "(-0.232950, 1.635193, -0.283696)",
        "(-0.233856, 1.634682, -0.289871)",
        "(-0.235785, 1.633209, -0.302301)",
        "(-0.238146, 1.631350, -0.314713)",
        "(-0.239722, 1.630240, -0.320943)",
        "(-0.242295, 1.627934, -0.333493)",
        "(-0.244961, 1.625012, -0.345969)",
        "(-0.248197, 1.621829, -0.358279)",
        "(-0.251812, 1.618392, -0.370322)",
        "(-0.255414, 1.614494, -0.382018)",
        "(-0.258890, 1.609813, -0.393432)",
        "(-0.260659, 1.607354, -0.399073)",
        "(-0.264137, 1.601993, -0.409940)",
        "(-0.267462, 1.596094, -0.420459)",
        "(-0.269480, 1.592787, -0.425515)",
        "(-0.273373, 1.586205, -0.435610)",
        "(-0.276927, 1.579162, -0.445140)",
        "(-0.279708, 1.571072, -0.453926)",
        "(-0.283012, 1.562607, -0.462182)",
        "(-0.286984, 1.554216, -0.470098)",
        "(-0.290584, 1.545590, -0.477347)",
        "(-0.292157, 1.541006, -0.480776)",
        "(-0.295495, 1.531409, -0.487079)",
        "(-0.299187, 1.521860, -0.492915)",
        "(-0.302394, 1.512472, -0.498610)",
        "(-0.303759, 1.507543, -0.501233)",
        "(-0.306657, 1.497745, -0.506327)",
        "(-0.310107, 1.488019, -0.510539)",
        "(-0.313188, 1.478476, -0.514606)",
        "(-0.315717, 1.468680, -0.518026)",
        "(-0.318343, 1.458595, -0.520649)",
        "(-0.319807, 1.453600, -0.521730)",
        "(-0.322670, 1.443980, -0.523890)",
        "(-0.325191, 1.434519, -0.525962)",
        "(-0.327636, 1.425032, -0.527547)",
        "(-0.330260, 1.415626, -0.528645)",
        "(-0.331590, 1.411056, -0.528978)",
        "(-0.333853, 1.401821, -0.529492)",
        "(-0.335987, 1.392371, -0.529524)",
        "(-0.338442, 1.382894, -0.528775)",
        "(-0.340607, 1.373372, -0.527622)",
        "(-0.341580, 1.368113, -0.526873)",
        "(-0.343169, 1.358320, -0.525138)",
        "(-0.345063, 1.348607, -0.522900)",
        "(-0.346729, 1.338560, -0.520274)",
        "(-0.347919, 1.328022, -0.517204)",
        "(-0.348269, 1.322664, -0.515451)",
        "(-0.348981, 1.312014, -0.511141)",
        "(-0.349849, 1.301658, -0.506176)",
        "(-0.350248, 1.291376, -0.500926)",
        "(-0.350587, 1.281285, -0.494877)",
        "(-0.350709, 1.276368, -0.491581)",
        "(-0.350992, 1.266650, -0.484319)",
        "(-0.350296, 1.256924, -0.476701)",
        "(-0.349180, 1.247461, -0.468956)",
        "(-0.348135, 1.238696, -0.461111)",
        "(-0.347710, 1.234608, -0.457062)",
        "(-0.346483, 1.226637, -0.448464)",
        "(-0.344626, 1.218744, -0.439006)",
        "(-0.342610, 1.211130, -0.428515)",
        "(-0.340701, 1.204206, -0.417470)",
        "(-0.339708, 1.200991, -0.412064)",
        "(-0.337582, 1.194702, -0.401524)",
        "(-0.335353, 1.188956, -0.390943)",
        "(-0.333169, 1.183842, -0.380038)",
        "(-0.330797, 1.179350, -0.368803)",
        "(-0.329516, 1.177317, -0.363190)",
        "(-0.326934, 1.173510, -0.351751)",
        "(-0.324234, 1.170264, -0.339537)",
        "(-0.321271, 1.167670, -0.326802)",
        "(-0.318308, 1.165622, -0.314415)",
        "(-0.316892, 1.164849, -0.308349)",
        "(-0.314091, 1.163673, -0.296299)",
        "(-0.311090, 1.163024, -0.284376)",
        "(-0.307782, 1.162598, -0.272783)",
        "(-0.304350, 1.162753, -0.261179)",
        "(-0.302751, 1.163191, -0.255330)",
        "(-0.299614, 1.164540, -0.243683)",
        "(-0.296455, 1.166281, -0.232193)",
        "(-0.293350, 1.168476, -0.220590)",
        "(-0.290611, 1.171300, -0.208659)",
        "(-0.289352, 1.173001, -0.202685)",
        "(-0.286565, 1.176421, -0.191291)",
        "(-0.283708, 1.180064, -0.180523)",
        "(-0.281042, 1.184386, -0.170245)",
        "(-0.279808, 1.186904, -0.165336)",
        "(-0.277096, 1.191779, -0.155786)",
        "(-0.274368, 1.196949, -0.146977)",
        "(-0.271924, 1.202714, -0.138671)",
        "(-0.269581, 1.208807, -0.130671)",
        "(-0.267174, 1.215057, -0.123232)",
        "(-0.265926, 1.218155, -0.119665)",
        "(-0.263669, 1.224626, -0.112910)",
        "(-0.261594, 1.231314, -0.106528)",
        "(-0.259572, 1.238213, -0.100721)",
        "(-0.257429, 1.245164, -0.095570)",
        "(-0.256357, 1.248617, -0.093139)",
        "(-0.254203, 1.255656, -0.088658)",
        "(-0.252081, 1.262886, -0.084542)",
        "(-0.249894, 1.269933, -0.080698)",
        "(-0.247720, 1.276943, -0.077118)",
        "(-0.246680, 1.280529, -0.075496)",
        "(-0.244692, 1.288004, -0.072787)",
        "(-0.242753, 1.295498, -0.070516)",
        "(-0.241013, 1.302875, -0.068252)",
        "(-0.240240, 1.306619, -0.067276)",
        "(-0.238610, 1.314087, -0.065695)",
        "(-0.236889, 1.321434, -0.064421)",
        "(-0.235151, 1.328664, -0.062992)",
        "(-0.233516, 1.336026, -0.061846)",
        "(-0.231811, 1.343616, -0.061106)",
        "(-0.230831, 1.347671, -0.060760)",
        "(-0.229121, 1.355205, -0.060232)",
        "(-0.227577, 1.362871, -0.059954)",
        "(-0.225954, 1.370768, -0.059606)",
        "(-0.224269, 1.378714, -0.058981)",
        "(-0.223507, 1.382787, -0.058683)",
        "(-0.222076, 1.391160, -0.058190)",
        "(-0.220605, 1.399634, -0.057750)",
        "(-0.219231, 1.408296, -0.057279)",
        "(-0.218034, 1.417048, -0.056821)",
        "(-0.217425, 1.421411, -0.056575)",
        "(-0.216230, 1.430132, -0.056239)",
        "(-0.215383, 1.439141, -0.056211)",
        "(-0.214748, 1.448311, -0.056219)",
        "(-0.213755, 1.457249, -0.056299)",
        "(-0.213208, 1.461779, -0.056592)",
        "(-0.212470, 1.471269, -0.057622)",
        "(-0.211844, 1.480798, -0.058876)",
        "(-0.210914, 1.489976, -0.060139)",
        "(-0.210272, 1.499459, -0.062128)",
        "(-0.210074, 1.504451, -0.063466)",
        "(-0.209753, 1.514461, -0.066270)",
        "(-0.209560, 1.524168, -0.069156)",
        "(-0.209614, 1.533790, -0.072331)",
        "(-0.209638, 1.543352, -0.076037)",
        "(-0.209604, 1.548076, -0.078045)",
        "(-0.209571, 1.557224, -0.082200)",
        "(-0.209607, 1.566080, -0.086623)",
        "(-0.209529, 1.574748, -0.091381)",
        "(-0.209518, 1.583136, -0.096898)",
        "(-0.209666, 1.587235, -0.099838)",
        "(-0.210182, 1.595226, -0.106054)",
        "(-0.210565, 1.602761, -0.112627)",
        "(-0.210953, 1.610000, -0.120043)",
        "(-0.211915, 1.617035, -0.128378)",
        "(-0.212426, 1.620491, -0.132671)",
        "(-0.213422, 1.627058, -0.141594)",
        "(-0.214691, 1.633153, -0.151131)",
        "(-0.216306, 1.638737, -0.161183)",
        "(-0.217585, 1.643559, -0.171422)",
        "(-0.218156, 1.645688, -0.176537)",
        "(-0.219532, 1.649290, -0.186867)",
        "(-0.220966, 1.652354, -0.197364)",
        "(-0.222256, 1.654984, -0.208121)",
        "(-0.223986, 1.657207, -0.219064)",
        "(-0.224998, 1.658193, -0.224511)",
        "(-0.227237, 1.659506, -0.235277)",
        "(-0.229076, 1.660284, -0.245889)",
        "(-0.231022, 1.660299, -0.256345)",
        "(-0.233402, 1.659960, -0.266739)",
        "(-0.234541, 1.659695, -0.271891)",
        "(-0.236564, 1.658452, -0.281940)",
        "(-0.238538, 1.656535, -0.291817)",
        "(-0.241002, 1.654136, -0.301626)",
        "(-0.243616, 1.651395, -0.311280)",
        "(-0.244862, 1.649825, -0.316081)",
        "(-0.247476, 1.646183, -0.325546)",
        "(-0.250109, 1.642083, -0.334752)",
        "(-0.252176, 1.637361, -0.343801)",
        "(-0.254320, 1.632123, -0.352613)",
        "(-0.255530, 1.629386, -0.356834)",
        "(-0.257919, 1.623615, -0.364700)",
        "(-0.259278, 1.617124, -0.371933)",
        "(-0.260699, 1.610163, -0.378481)",
        "(-0.261592, 1.606649, -0.381563)",
        "(-0.263018, 1.599392, -0.387309)",
        "(-0.263711, 1.591617, -0.392679)",
        "(-0.264577, 1.583495, -0.397579)",
        "(-0.266160, 1.575351, -0.402219)",
        "(-0.266973, 1.571326, -0.404541)",
        "(-0.268506, 1.562648, -0.409188)",
        "(-0.270186, 1.553832, -0.413447)",
        "(-0.272273, 1.544630, -0.417801)",
        "(-0.274261, 1.535111, -0.422332)",
        "(-0.276297, 1.524868, -0.426782)",
        "(-0.277624, 1.519321, -0.428917)",
        "(-0.280388, 1.508251, -0.433118)",
        "(-0.283225, 1.496894, -0.437366)",
        "(-0.286158, 1.484889, -0.441642)",
        "(-0.287752, 1.478664, -0.443708)",
        "(-0.291301, 1.465781, -0.447820)",
        "(-0.294594, 1.452015, -0.451618)",
        "(-0.297837, 1.437774, -0.455050)",
        "(-0.301736, 1.422861, -0.457763)",
        "(-0.303867, 1.415271, -0.458843)",
        "(-0.307809, 1.399725, -0.460673)",
        "(-0.311506, 1.383564, -0.461901)",
        "(-0.315694, 1.367320, -0.462407)",
        "(-0.320354, 1.351300, -0.462546)",
        "(-0.325080, 1.335271, -0.462341)",
        "(-0.327535, 1.327216, -0.461981)",
        "(-0.332717, 1.311191, -0.460537)",
        "(-0.337928, 1.295584, -0.458351)",
        "(-0.342575, 1.279936, -0.455739)",
        "(-0.346985, 1.264255, -0.452394)",
        "(-0.349261, 1.256528, -0.450483)",
        "(-0.353642, 1.241500, -0.446151)",
        "(-0.357483, 1.227087, -0.441116)",
        "(-0.361004, 1.213230, -0.435333)",
        "(-0.364373, 1.200291, -0.428529)",
        "(-0.365792, 1.194150, -0.424780)",
        "(-0.367808, 1.182385, -0.416542)",
        "(-0.369067, 1.171144, -0.407934)",
        "(-0.369847, 1.161373, -0.398412)",
        "(-0.370030, 1.152937, -0.388013)",
        "(-0.369721, 1.148975, -0.382669)",
        "(-0.368549, 1.141673, -0.371523)",
        "(-0.366891, 1.135364, -0.359422)",
        "(-0.364543, 1.130433, -0.346301)",
        "(-0.361643, 1.126595, -0.333049)",
        "(-0.360013, 1.124954, -0.326466)",
        "(-0.356635, 1.122882, -0.313062)",
        "(-0.352991, 1.121509, -0.299283)",
        "(-0.348971, 1.120810, -0.285415)",
        "(-0.346831, 1.120683, -0.278506)",
        "(-0.342468, 1.120922, -0.264512)",
        "(-0.338197, 1.121824, -0.250334)",
        "(-0.333918, 1.123574, -0.236703)",
        "(-0.329661, 1.125920, -0.223652)",
        "(-0.327575, 1.127300, -0.217197)",
        "(-0.323634, 1.130405, -0.204273)",
        "(-0.319916, 1.134061, -0.191807)",
        "(-0.316306, 1.138050, -0.180061)",
        "(-0.312890, 1.142256, -0.168545)",
        "(-0.309803, 1.146681, -0.157324)",
        "(-0.308225, 1.149002, -0.151985)",
        "(-0.304958, 1.153950, -0.142211)",
        "(-0.301605, 1.159379, -0.133414)",
        "(-0.298356, 1.165253, -0.125175)",
        "(-0.295023, 1.171491, -0.117618)",
        "(-0.293322, 1.174650, -0.114056)",
        "(-0.289932, 1.181255, -0.107461)",
        "(-0.286856, 1.188617, -0.101565)",
        "(-0.283804, 1.196235, -0.096249)",
        "(-0.280478, 1.203882, -0.091433)",
        "(-0.278725, 1.207853, -0.089234)",
        "(-0.275363, 1.215919, -0.084979)",
        "(-0.272071, 1.224270, -0.081255)",
        "(-0.268857, 1.232882, -0.077712)",
        "(-0.267311, 1.237273, -0.076014)",
        "(-0.264301, 1.246378, -0.072744)",
        "(-0.261523, 1.254911, -0.069946)",
        "(-0.258783, 1.263778, -0.067132)",
        "(-0.256225, 1.272756, -0.064243)",
        "(-0.255024, 1.277239, -0.062815)",
        "(-0.252665, 1.286281, -0.060015)",
        "(-0.250068, 1.295295, -0.057288)",
        "(-0.247564, 1.304423, -0.054862)",
        "(-0.245245, 1.313761, -0.053042)",
        "(-0.242821, 1.323261, -0.051673)",
        "(-0.241592, 1.328024, -0.051037)",
        "(-0.239299, 1.337554, -0.049838)",
        "(-0.237241, 1.347086, -0.048919)",
        "(-0.235251, 1.356750, -0.048086)",
        "(-0.233368, 1.366646, -0.047431)",
        "(-0.232463, 1.371667, -0.047170)",
        "(-0.230648, 1.381735, -0.046548)",
        "(-0.228925, 1.392030, -0.046069)",
        "(-0.227657, 1.402935, -0.046169)",
        "(-0.226373, 1.413835, -0.046124)",
        "(-0.225723, 1.419228, -0.045972)",
        "(-0.224647, 1.430251, -0.045914)",
        "(-0.223978, 1.441788, -0.046464)",
        "(-0.223666, 1.447646, -0.046857)",
        "(-0.223043, 1.459166, -0.047556)",
        "(-0.222671, 1.470867, -0.048641)",
        "(-0.222328, 1.482501, -0.050034)",
        "(-0.222117, 1.493908, -0.051556)",
        "(-0.222288, 1.505061, -0.053199)",
        "(-0.222538, 1.510642, -0.054209)",
        "(-0.223217, 1.521887, -0.056678)",
        "(-0.223957, 1.532926, -0.059718)",
        "(-0.224800, 1.543565, -0.063328)",
        "(-0.225687, 1.553894, -0.067633)",
        "(-0.226459, 1.563959, -0.072390)",
        "(-0.226889, 1.568753, -0.075048)",
        "(-0.227906, 1.578024, -0.080634)",
        "(-0.228789, 1.586484, -0.086557)",
        "(-0.229716, 1.594576, -0.093037)",
        "(-0.230977, 1.602032, -0.100524)",
        "(-0.231534, 1.605536, -0.104337)",
        "(-0.232605, 1.612030, -0.112300)",
        "(-0.233849, 1.618051, -0.120864)",
        "(-0.235354, 1.623590, -0.130162)",
        "(-0.236799, 1.628674, -0.140084)",
        "(-0.237479, 1.631113, -0.145192)",
        "(-0.239064, 1.635724, -0.155902)",
        "(-0.240905, 1.639837, -0.167092)",
        "(-0.242909, 1.643377, -0.178552)",
        "(-0.245167, 1.646486, -0.190495)",
        "(-0.246373, 1.647942, -0.196518)",
        "(-0.248813, 1.650394, -0.208745)",
        "(-0.250925, 1.652318, -0.220826)",
        "(-0.253084, 1.653678, -0.232814)",
        "(-0.255568, 1.654582, -0.244848)",
        "(-0.256806, 1.654937, -0.250834)",
        "(-0.259097, 1.655310, -0.262759)",
        "(-0.261527, 1.655283, -0.274630)",
        "(-0.264542, 1.654809, -0.286424)",
        "(-0.267566, 1.653861, -0.297976)",
        "(-0.268892, 1.653193, -0.303740)",
        "(-0.271645, 1.651424, -0.315174)",
        "(-0.274886, 1.649159, -0.326540)",
        "(-0.278053, 1.646333, -0.337776)",
        "(-0.280945, 1.642835, -0.348833)",
        "(-0.282511, 1.640817, -0.354267)",
        "(-0.285737, 1.636485, -0.365070)",
        "(-0.288788, 1.631521, -0.375545)",
        "(-0.291764, 1.625988, -0.385766)",
        "(-0.293232, 1.622977, -0.390795)",
        "(-0.296181, 1.616013, -0.400792)",
        "(-0.298442, 1.608708, -0.409562)",
        "(-0.300582, 1.600914, -0.418321)",
        "(-0.303028, 1.592277, -0.426487)",
        "(-0.304305, 1.587665, -0.430426)",
        "(-0.306526, 1.578056, -0.438180)",
        "(-0.308558, 1.567721, -0.445621)",
        "(-0.311103, 1.556610, -0.452735)",
        "(-0.313710, 1.544909, -0.459600)",
        "(-0.314848, 1.538849, -0.462933)",
        "(-0.316981, 1.526148, -0.469397)",
        "(-0.319468, 1.512712, -0.475485)",
        "(-0.322237, 1.498731, -0.481030)",
        "(-0.324517, 1.484271, -0.486279)",
        "(-0.326901, 1.469112, -0.491075)",
        "(-0.328312, 1.461329, -0.493160)",
        "(-0.331174, 1.445544, -0.496725)",
        "(-0.333977, 1.429446, -0.499348)",
        "(-0.336488, 1.412859, -0.500818)",
        "(-0.337679, 1.404289, -0.501011)",
        "(-0.340327, 1.387106, -0.500742)",
        "(-0.343476, 1.370299, -0.499738)",
        "(-0.346489, 1.353937, -0.498585)",
        "(-0.349620, 1.337945, -0.496768)",
        "(-0.352773, 1.322486, -0.494246)",
        "(-0.354405, 1.315110, -0.492822)",
        "(-0.357782, 1.301230, -0.489746)",
        "(-0.361300, 1.288151, -0.486310)",
        "(-0.364758, 1.275383, -0.482016)",
        "(-0.366375, 1.269092, -0.479519)",
        "(-0.369036, 1.256724, -0.473820)",
        "(-0.371284, 1.244680, -0.467573)",
        "(-0.373237, 1.233066, -0.460756)",
        "(-0.374758, 1.221989, -0.453383)",
        "(-0.375259, 1.216673, -0.449522)",
        "(-0.375810, 1.206765, -0.441662)",
        "(-0.376232, 1.197950, -0.433890)",
        "(-0.376431, 1.190128, -0.426043)",
        "(-0.375873, 1.182842, -0.417780)",
        "(-0.374623, 1.176114, -0.409021)",
        "(-0.373933, 1.173050, -0.404487)",
        "(-0.372528, 1.167694, -0.395118)",
        "(-0.370748, 1.163138, -0.385762)",
        "(-0.368316, 1.158692, -0.376077)",
        "(-0.366955, 1.156578, -0.371046)",
        "(-0.364142, 1.152758, -0.360571)",
        "(-0.361362, 1.149725, -0.350128)",
        "(-0.358455, 1.147247, -0.340294)",
        "(-0.355382, 1.145185, -0.330666)",
        "(-0.353767, 1.144264, -0.325817)",
        "(-0.350504, 1.142680, -0.316014)",
        "(-0.347057, 1.141066, -0.306184)",
        "(-0.343502, 1.139569, -0.296228)",
        "(-0.340074, 1.138447, -0.286098)",
        "(-0.338366, 1.138030, -0.281040)",
        "(-0.334977, 1.137412, -0.270975)",
        "(-0.331743, 1.137436, -0.260945)",
        "(-0.328770, 1.137902, -0.250728)",
        "(-0.325896, 1.138877, -0.240496)",
        "(-0.322968, 1.140316, -0.230645)",
        "(-0.321529, 1.141253, -0.225833)",
        "(-0.318829, 1.143379, -0.216183)",
        "(-0.316425, 1.145725, -0.206275)",
        "(-0.313912, 1.148272, -0.196442)",
        "(-0.311434, 1.151175, -0.186969)",
        "(-0.310290, 1.152717, -0.182224)",
        "(-0.308303, 1.155848, -0.172572)",
        "(-0.306536, 1.159281, -0.162936)",
        "(-0.304815, 1.162950, -0.153608)",
        "(-0.304007, 1.164822, -0.149025)",
        "(-0.302682, 1.168910, -0.139741)",
        "(-0.301541, 1.173063, -0.131421)",
        "(-0.300830, 1.175274, -0.127474)",
        "(-0.298724, 1.182384, -0.115689)",
        "(-0.298140, 1.185014, -0.111880)",
        "(-0.296914, 1.190622, -0.104583)",
        "(-0.295365, 1.196722, -0.097750)",
        "(-0.293813, 1.203339, -0.091486)",
        "(-0.292275, 1.210438, -0.085773)",
        "(-0.290513, 1.218063, -0.080463)",
        "(-0.289582, 1.222174, -0.078067)",
        "(-0.287745, 1.230794, -0.073703)",
        "(-0.285974, 1.239869, -0.069817)",
        "(-0.283995, 1.249314, -0.066241)",
        "(-0.282934, 1.254122, -0.064520)",
        "(-0.280790, 1.263975, -0.061540)",
        "(-0.278585, 1.274343, -0.059355)",
        "(-0.275965, 1.285107, -0.057606)",
        "(-0.273091, 1.296051, -0.056033)",
        "(-0.270365, 1.307050, -0.054741)",
        "(-0.269094, 1.312630, -0.054201)",
        "(-0.266529, 1.323893, -0.053223)",
        "(-0.264106, 1.335038, -0.052564)",
        "(-0.261839, 1.346029, -0.052267)",
        "(-0.260728, 1.351460, -0.052106)",
        "(-0.258486, 1.362370, -0.051691)",
        "(-0.256296, 1.373533, -0.051942)",
        "(-0.255302, 1.379178, -0.052346)",
        "(-0.252073, 1.395884, -0.053139)",
        "(-0.250988, 1.401410, -0.053403)",
        "(-0.249086, 1.412717, -0.054357)",
        "(-0.247335, 1.424344, -0.055859)",
        "(-0.245485, 1.435962, -0.057145)",
        "(-0.243899, 1.447554, -0.058422)",
        "(-0.243222, 1.453402, -0.059199)",
        "(-0.242039, 1.465359, -0.060974)",
        "(-0.241126, 1.477557, -0.062979)",
        "(-0.240358, 1.489659, -0.065295)",
        "(-0.239632, 1.501523, -0.067814)",
        "(-0.239107, 1.513188, -0.070426)",
        "(-0.239107, 1.519023, -0.071912)",
        "(-0.239375, 1.530704, -0.075213)",
        "(-0.239737, 1.542036, -0.078855)",
        "(-0.240100, 1.552992, -0.082916)",
        "(-0.241089, 1.563728, -0.087621)",
        "(-0.241591, 1.568913, -0.090105)",
        "(-0.242369, 1.578646, -0.095274)",
        "(-0.243167, 1.587707, -0.100887)",
        "(-0.244132, 1.596185, -0.107206)",
        "(-0.245052, 1.604252, -0.113821)",
        "(-0.245441, 1.607954, -0.117346)",
        "(-0.246242, 1.615143, -0.124859)",
        "(-0.246891, 1.621771, -0.132876)",
        "(-0.247403, 1.627794, -0.141133)",
        "(-0.248154, 1.633239, -0.149710)",
        "(-0.248578, 1.635700, -0.154136)",
        "(-0.249226, 1.640307, -0.163256)",
        "(-0.249772, 1.644292, -0.172771)",
        "(-0.250513, 1.647768, -0.182491)",
        "(-0.251599, 1.650685, -0.192250)",
        "(-0.252114, 1.651911, -0.197169)",
        "(-0.252943, 1.654105, -0.207290)",
        "(-0.254040, 1.655804, -0.217831)",
        "(-0.255320, 1.657193, -0.228626)",
        "(-0.255928, 1.657776, -0.234053)",
        "(-0.257145, 1.658607, -0.245129)",
        "(-0.258855, 1.658817, -0.256372)",
        "(-0.260914, 1.658474, -0.267192)",
        "(-0.263078, 1.657623, -0.277573)",
        "(-0.264385, 1.656939, -0.283109)",
        "(-0.266992, 1.655518, -0.293304)",
        "(-0.269588, 1.653578, -0.303680)",
        "(-0.271721, 1.651240, -0.314487)",
        "(-0.274265, 1.648596, -0.325447)",
        "(-0.275636, 1.647187, -0.330908)",
        "(-0.278231, 1.644188, -0.341807)",
        "(-0.280584, 1.640531, -0.352388)",
        "(-0.283485, 1.636469, -0.362601)",
        "(-0.286963, 1.632313, -0.372520)",
        "(-0.288560, 1.630111, -0.377328)",
        "(-0.291299, 1.625014, -0.386446)",
        "(-0.293792, 1.618912, -0.394759)",
        "(-0.296199, 1.612517, -0.402768)",
        "(-0.298305, 1.605787, -0.410609)",
        "(-0.299264, 1.602167, -0.414394)",
        "(-0.301098, 1.594482, -0.421732)",
        "(-0.302615, 1.586185, -0.428604)",
        "(-0.303776, 1.577430, -0.435221)",
        "(-0.305479, 1.568357, -0.441549)",
        "(-0.306556, 1.563683, -0.444554)",
        "(-0.308576, 1.554197, -0.450339)",
        "(-0.310020, 1.544225, -0.455780)",
        "(-0.311501, 1.533797, -0.460877)",
        "(-0.313698, 1.523296, -0.465475)",
        "(-0.314829, 1.518102, -0.467661)",
        "(-0.316724, 1.507232, -0.471613)",
        "(-0.318618, 1.495972, -0.475110)",
        "(-0.321087, 1.484539, -0.477840)",
        "(-0.323633, 1.473435, -0.480613)",
        "(-0.324808, 1.467990, -0.481939)",
        "(-0.327329, 1.457186, -0.484447)",
        "(-0.329944, 1.446456, -0.486663)",
        "(-0.332482, 1.435887, -0.488724)",
        "(-0.334742, 1.425390, -0.490500)",
        "(-0.335871, 1.420133, -0.491177)",
        "(-0.338141, 1.409557, -0.492036)",
        "(-0.340174, 1.399051, -0.492629)",
        "(-0.341902, 1.388474, -0.493083)",
        "(-0.343809, 1.378008, -0.493085)",
        "(-0.344709, 1.372805, -0.492805)",
        "(-0.346076, 1.362335, -0.491890)",
        "(-0.346885, 1.351910, -0.490211)",
        "(-0.347693, 1.341864, -0.487516)",
        "(-0.348089, 1.331852, -0.484089)",
        "(-0.347965, 1.322013, -0.479974)",
        "(-0.347702, 1.317082, -0.477537)",
        "(-0.347325, 1.307327, -0.472265)",
        "(-0.347006, 1.297780, -0.465674)",
        "(-0.346114, 1.288296, -0.459110)",
        "(-0.345632, 1.283709, -0.455895)",
        "(-0.344859, 1.275047, -0.449422)",
        "(-0.344296, 1.267010, -0.442616)",
        "(-0.343147, 1.258735, -0.435180)",
        "(-0.341233, 1.250353, -0.426937)",
        "(-0.340272, 1.246221, -0.422540)",
        "(-0.338462, 1.238144, -0.412909)",
        "(-0.336632, 1.230536, -0.402527)",
        "(-0.334343, 1.223076, -0.392166)",
        "(-0.332184, 1.216001, -0.381589)",
        "(-0.331287, 1.212712, -0.376105)",
        "(-0.329086, 1.206339, -0.364847)",
        "(-0.326312, 1.200238, -0.353115)",
        "(-0.323579, 1.194510, -0.340970)",
        "(-0.321012, 1.189367, -0.328324)",
        "(-0.319736, 1.187175, -0.322061)",
        "(-0.316890, 1.183215, -0.309812)",
        "(-0.314069, 1.180127, -0.297711)",
        "(-0.311340, 1.177636, -0.285374)",
        "(-0.308600, 1.175829, -0.272465)",
        "(-0.307237, 1.175168, -0.266298)",
        "(-0.304540, 1.174144, -0.254211)",
        "(-0.302148, 1.173500, -0.241819)",
        "(-0.299872, 1.173294, -0.229139)",
        "(-0.297728, 1.173622, -0.216810)",
        "(-0.296714, 1.173932, -0.210768)",
        "(-0.294808, 1.174738, -0.198635)",
        "(-0.293278, 1.176023, -0.186588)",
        "(-0.291829, 1.177844, -0.175253)",
        "(-0.290480, 1.179980, -0.164404)",
        "(-0.289884, 1.181197, -0.159103)",
        "(-0.288812, 1.183943, -0.148700)",
        "(-0.287661, 1.187088, -0.138911)",
        "(-0.286266, 1.190679, -0.129657)",
        "(-0.284850, 1.195158, -0.121051)",
        "(-0.284229, 1.197761, -0.117017)",
        "(-0.283005, 1.203295, -0.109290)",
        "(-0.281669, 1.209455, -0.102102)",
        "(-0.280357, 1.216127, -0.095282)",
        "(-0.279212, 1.223273, -0.089005)",
        "(-0.278602, 1.227010, -0.086108)",
        "(-0.277203, 1.234743, -0.080647)",
        "(-0.275707, 1.243098, -0.075758)",
        "(-0.274962, 1.247474, -0.073525)",
        "(-0.272541, 1.260371, -0.066914)",
        "(-0.271600, 1.264967, -0.064967)",
        "(-0.269785, 1.274514, -0.061409)",
        "(-0.268126, 1.284517, -0.058229)",
        "(-0.266469, 1.294421, -0.054915)",
        "(-0.264885, 1.304370, -0.051590)",
        "(-0.264243, 1.309428, -0.050059)",
        "(-0.263116, 1.319659, -0.047296)",
        "(-0.261925, 1.329801, -0.044770)",
        "(-0.260532, 1.339882, -0.042470)",
        "(-0.259157, 1.349909, -0.040609)",
        "(-0.257754, 1.359989, -0.039038)",
        "(-0.257015, 1.365060, -0.038358)",
        "(-0.255425, 1.375276, -0.037574)",
        "(-0.253868, 1.385572, -0.037323)",
        "(-0.253006, 1.390560, -0.037259)",
        "(-0.251417, 1.400571, -0.037002)",
        "(-0.250158, 1.410812, -0.037476)",
        "(-0.249033, 1.421243, -0.038714)",
        "(-0.247864, 1.431359, -0.039970)",
        "(-0.247100, 1.441303, -0.041470)",
        "(-0.246753, 1.451391, -0.043267)",
        "(-0.246669, 1.456472, -0.044370)",
        "(-0.246387, 1.466448, -0.046715)",
        "(-0.246211, 1.476233, -0.049141)",
        "(-0.245946, 1.486042, -0.051842)",
        "(-0.245768, 1.496062, -0.055142)",
        "(-0.245763, 1.501094, -0.056981)",
        "(-0.245870, 1.510938, -0.060728)",
        "(-0.245964, 1.520582, -0.064636)",
        "(-0.246140, 1.530329, -0.069184)",
        "(-0.246522, 1.540357, -0.074485)",
        "(-0.246668, 1.545362, -0.077269)",
        "(-0.246726, 1.555113, -0.083087)",
        "(-0.246978, 1.564467, -0.089571)",
        "(-0.247449, 1.573335, -0.096778)",
        "(-0.247691, 1.581836, -0.104465)",
        "(-0.247739, 1.585936, -0.108464)",
        "(-0.247847, 1.593912, -0.117082)",
        "(-0.248139, 1.601640, -0.126279)",
        "(-0.248175, 1.608556, -0.135425)",
        "(-0.248376, 1.614823, -0.144652)",
        "(-0.248565, 1.617880, -0.149427)",
        "(-0.249040, 1.623716, -0.159358)",
        "(-0.249558, 1.629088, -0.169644)",
        "(-0.250146, 1.633731, -0.180368)",
        "(-0.250490, 1.637432, -0.190588)",
        "(-0.250717, 1.639069, -0.195812)",
        "(-0.251311, 1.642079, -0.206432)",
        "(-0.252018, 1.644387, -0.217237)",
        "(-0.252772, 1.645821, -0.227908)",
        "(-0.253854, 1.646637, -0.238551)",
        "(-0.254612, 1.646854, -0.243892)",
        "(-0.256423, 1.646959, -0.254312)",
        "(-0.258664, 1.646351, -0.264194)",
        "(-0.261793, 1.645566, -0.273990)",
        "(-0.263516, 1.645149, -0.278936)",
        "(-0.266781, 1.643993, -0.288933)",
        "(-0.269588, 1.642424, -0.299288)",
        "(-0.272720, 1.640790, -0.310005)",
        "(-0.276038, 1.639098, -0.320889)",
        "(-0.277674, 1.638147, -0.326321)",
        "(-0.280969, 1.635905, -0.337053)",
        "(-0.284210, 1.633166, -0.347512)",
        "(-0.287260, 1.630029, -0.357717)",
        "(-0.290532, 1.626303, -0.367588)",
        "(-0.292437, 1.624198, -0.372350)",
        "(-0.296187, 1.619771, -0.381564)",
        "(-0.298912, 1.614542, -0.390051)",
        "(-0.301357, 1.608434, -0.398073)",
        "(-0.302993, 1.605245, -0.401875)",
        "(-0.306092, 1.599026, -0.409323)",
        "(-0.308656, 1.592371, -0.416421)",
        "(-0.311084, 1.585160, -0.423184)",
        "(-0.313907, 1.577557, -0.429549)",
        "(-0.316595, 1.569952, -0.435798)",
        "(-0.317678, 1.566010, -0.438880)",
        "(-0.319616, 1.557626, -0.444861)",
        "(-0.321881, 1.548746, -0.450403)",
        "(-0.324932, 1.539725, -0.455420)",
        "(-0.327443, 1.530356, -0.460108)",
        "(-0.329494, 1.520146, -0.464528)",
        "(-0.330718, 1.514982, -0.466616)",
        "(-0.334236, 1.504715, -0.470496)",
        "(-0.337102, 1.494427, -0.474449)",
        "(-0.339872, 1.483783, -0.478286)",
        "(-0.341582, 1.478443, -0.480114)",
        "(-0.345191, 1.467892, -0.483729)",
        "(-0.348421, 1.457559, -0.487403)",
        "(-0.350716, 1.446800, -0.490687)",
        "(-0.352670, 1.436041, -0.493111)",
        "(-0.354668, 1.425502, -0.494568)",
        "(-0.355583, 1.420314, -0.495036)",
        "(-0.357584, 1.410158, -0.495333)",
        "(-0.359884, 1.400098, -0.495047)",
        "(-0.361990, 1.389958, -0.494343)",
        "(-0.363621, 1.379537, -0.493300)",
        "(-0.364445, 1.374190, -0.492510)",
        "(-0.366339, 1.363335, -0.490482)",
        "(-0.367920, 1.352161, -0.487786)",
        "(-0.368916, 1.340963, -0.484780)",
        "(-0.369835, 1.329970, -0.481334)",
        "(-0.370327, 1.324522, -0.479599)",
        "(-0.371396, 1.314090, -0.475477)",
        "(-0.371743, 1.303901, -0.470638)",
        "(-0.371909, 1.294147, -0.465208)",
        "(-0.371998, 1.289471, -0.462299)",
        "(-0.372010, 1.280368, -0.455940)",
        "(-0.371323, 1.271410, -0.448977)",
        "(-0.370291, 1.262688, -0.441554)",
        "(-0.369293, 1.254122, -0.433595)",
        "(-0.368045, 1.246038, -0.425102)",
        "(-0.367288, 1.242120, -0.420749)",
        "(-0.365340, 1.234543, -0.411692)",
        "(-0.363144, 1.227168, -0.401813)",
        "(-0.360949, 1.220676, -0.392137)",
        "(-0.358424, 1.214578, -0.382181)",
        "(-0.357025, 1.211626, -0.377018)",
        "(-0.354313, 1.205958, -0.366089)",
        "(-0.351631, 1.200598, -0.354107)",
        "(-0.348790, 1.195641, -0.341901)",
        "(-0.345765, 1.190983, -0.329520)",
        "(-0.344233, 1.188838, -0.323295)",
        "(-0.341252, 1.184972, -0.310718)",
        "(-0.338157, 1.181921, -0.298322)",
        "(-0.334978, 1.179708, -0.286163)",
        "(-0.333384, 1.178931, -0.279968)",
        "(-0.330245, 1.177758, -0.267186)",
        "(-0.327009, 1.177312, -0.254351)",
        "(-0.323819, 1.177685, -0.241844)",
        "(-0.320670, 1.178742, -0.229438)",
        "(-0.319138, 1.179415, -0.223189)",
        "(-0.316162, 1.181245, -0.210327)",
        "(-0.313326, 1.183629, -0.197347)",
        "(-0.310740, 1.186372, -0.184570)",
        "(-0.308483, 1.189837, -0.172130)",
        "(-0.306214, 1.193957, -0.160451)",
        "(-0.305080, 1.196243, -0.154867)",
        "(-0.302954, 1.201239, -0.144031)",
        "(-0.301195, 1.206621, -0.133398)",
        "(-0.299331, 1.212364, -0.123298)",
        "(-0.297379, 1.218649, -0.114054)",
        "(-0.296447, 1.221915, -0.109709)",
        "(-0.294724, 1.228712, -0.101643)",
        "(-0.292947, 1.235974, -0.094216)",
        "(-0.290943, 1.243367, -0.087165)",
        "(-0.289990, 1.247073, -0.083855)",
        "(-0.288281, 1.254746, -0.077932)",
        "(-0.286465, 1.262683, -0.072646)",
        "(-0.284402, 1.270911, -0.068102)",
        "(-0.282413, 1.279227, -0.064002)",
        "(-0.281448, 1.283443, -0.062206)",
        "(-0.279524, 1.291982, -0.058816)",
        "(-0.277600, 1.300790, -0.055775)",
        "(-0.275592, 1.309569, -0.052957)",
        "(-0.273784, 1.318589, -0.050336)",
        "(-0.272128, 1.328026, -0.048033)",
        "(-0.271290, 1.332874, -0.047024)",
        "(-0.269697, 1.342597, -0.045302)",
        "(-0.268394, 1.352372, -0.043923)",
        "(-0.267095, 1.362230, -0.042630)",
        "(-0.266370, 1.367218, -0.042146)",
        "(-0.264821, 1.377280, -0.041754)",
        "(-0.263245, 1.387243, -0.041676)",
        "(-0.261608, 1.397225, -0.041585)",
        "(-0.259832, 1.407769, -0.042055)",
        "(-0.258309, 1.418968, -0.043448)",
        "(-0.257616, 1.424651, -0.044140)",
        "(-0.256487, 1.436026, -0.045234)",
        "(-0.255542, 1.447666, -0.046575)",
        "(-0.254749, 1.460156, -0.049047)",
        "(-0.254377, 1.466678, -0.050496)",
        "(-0.253730, 1.479701, -0.053311)",
        "(-0.253386, 1.492455, -0.056295)",
        "(-0.252991, 1.505710, -0.060026)",
        "(-0.252637, 1.519165, -0.064329)",
        "(-0.252411, 1.525660, -0.066527)",
        "(-0.252024, 1.538047, -0.070931)",
        "(-0.252150, 1.549878, -0.075976)",
        "(-0.252718, 1.561536, -0.081756)",
        "(-0.253300, 1.572297, -0.087853)",
        "(-0.253809, 1.582053, -0.094215)",
        "(-0.254133, 1.586767, -0.097682)",
        "(-0.254992, 1.595765, -0.105379)",
        "(-0.255601, 1.603867, -0.113746)",
        "(-0.255773, 1.610574, -0.121827)",
        "(-0.255695, 1.616740, -0.130428)",
        "(-0.255734, 1.619732, -0.135035)",
        "(-0.255984, 1.625198, -0.144659)",
        "(-0.256022, 1.629825, -0.154199)",
        "(-0.255992, 1.631849, -0.159054)",
        "(-0.256282, 1.635897, -0.169179)",
        "(-0.256897, 1.639630, -0.179817)",
        "(-0.257505, 1.642821, -0.190625)",
        "(-0.258268, 1.645286, -0.201607)",
        "(-0.259167, 1.647282, -0.212875)",
        "(-0.259514, 1.648091, -0.218556)",
        "(-0.260143, 1.649336, -0.229821)",
        "(-0.260996, 1.649981, -0.241117)",
        "(-0.262133, 1.650279, -0.252328)",
        "(-0.263324, 1.650209, -0.263459)",
        "(-0.264736, 1.649705, -0.274641)",
        "(-0.265527, 1.649297, -0.280197)",
        "(-0.267232, 1.648040, -0.291131)",
        "(-0.268962, 1.646133, -0.301810)",
        "(-0.271131, 1.643734, -0.312319)",
        "(-0.273742, 1.640827, -0.322692)",
        "(-0.275099, 1.639174, -0.327781)",
        "(-0.277476, 1.635402, -0.337805)",
        "(-0.279972, 1.630917, -0.347733)",
        "(-0.283207, 1.626213, -0.357597)",
        "(-0.284922, 1.623767, -0.362446)",
        "(-0.287896, 1.618369, -0.371774)",
        "(-0.290493, 1.611977, -0.380539)",
        "(-0.293401, 1.604997, -0.389148)",
        "(-0.296397, 1.597820, -0.397786)",
        "(-0.297666, 1.594115, -0.402033)",
        "(-0.299721, 1.586031, -0.410080)",
        "(-0.301738, 1.577150, -0.417338)",
        "(-0.303825, 1.567809, -0.424009)",
        "(-0.305326, 1.558256, -0.430556)",
        "(-0.306048, 1.553391, -0.433727)",
        "(-0.307990, 1.543549, -0.439816)",
        "(-0.310480, 1.533667, -0.445569)",
        "(-0.312560, 1.523612, -0.450914)",
        "(-0.314408, 1.513330, -0.455929)",
        "(-0.315466, 1.508035, -0.458207)",
        "(-0.317690, 1.497445, -0.462714)",
        "(-0.320042, 1.486820, -0.466908)",
        "(-0.322009, 1.476035, -0.470796)",
        "(-0.324061, 1.465061, -0.474210)",
        "(-0.325173, 1.459532, -0.475701)",
        "(-0.327373, 1.448410, -0.478395)",
        "(-0.329263, 1.436880, -0.480510)",
        "(-0.331183, 1.425001, -0.481874)",
        "(-0.333589, 1.413182, -0.482812)",
        "(-0.334967, 1.407352, -0.483196)",
        "(-0.337577, 1.395698, -0.483762)",
        "(-0.340283, 1.383821, -0.483402)",
        "(-0.343007, 1.371768, -0.482234)",
        "(-0.345376, 1.359694, -0.480406)",
        "(-0.346270, 1.353500, -0.479189)",
        "(-0.347778, 1.340923, -0.476341)",
        "(-0.348924, 1.328160, -0.472755)",
        "(-0.349862, 1.315435, -0.468586)",
        "(-0.350602, 1.302935, -0.463983)",
        "(-0.351033, 1.296896, -0.461517)",
        "(-0.352067, 1.285212, -0.456316)",
        "(-0.352782, 1.274112, -0.450229)",
        "(-0.352916, 1.262938, -0.443690)",
        "(-0.352823, 1.252122, -0.436252)",
        "(-0.352925, 1.246959, -0.432197)",
        "(-0.352870, 1.236923, -0.423779)",
        "(-0.352223, 1.227111, -0.414748)",
        "(-0.351395, 1.218482, -0.405886)",
        "(-0.350460, 1.210582, -0.396735)",
        "(-0.350089, 1.206910, -0.392076)",
        "(-0.349085, 1.199971, -0.382730)",
        "(-0.347833, 1.193736, -0.373222)",
        "(-0.346447, 1.188121, -0.363449)",
        "(-0.344837, 1.183470, -0.353504)",
        "(-0.343786, 1.181411, -0.348475)",
        "(-0.341417, 1.177537, -0.338054)",
        "(-0.338783, 1.174472, -0.326980)",
        "(-0.336115, 1.172391, -0.315870)",
        "(-0.333250, 1.171193, -0.304985)",
        "(-0.330087, 1.170615, -0.293885)",
        "(-0.328430, 1.170603, -0.288160)",
        "(-0.325159, 1.170989, -0.276480)",
        "(-0.321878, 1.172302, -0.264464)",
        "(-0.318781, 1.174030, -0.252111)",
        "(-0.317296, 1.175109, -0.245769)",
        "(-0.314603, 1.177684, -0.232645)",
        "(-0.312025, 1.180846, -0.219555)",
        "(-0.309413, 1.184442, -0.206638)",
        "(-0.306913, 1.188372, -0.193457)",
        "(-0.304700, 1.192873, -0.180061)",
        "(-0.303555, 1.195365, -0.173547)",
        "(-0.301082, 1.200799, -0.161284)",
        "(-0.298536, 1.206868, -0.149592)",
        "(-0.296216, 1.213526, -0.138053)",
        "(-0.295049, 1.216957, -0.132345)",
        "(-0.292675, 1.224086, -0.121185)",
        "(-0.290594, 1.231690, -0.110525)",
        "(-0.289013, 1.239671, -0.100380)",
        "(-0.287666, 1.248073, -0.091129)",
        "(-0.286029, 1.256835, -0.082933)",
        "(-0.285211, 1.261390, -0.079213)",
        "(-0.283724, 1.270796, -0.072254)",
        "(-0.282170, 1.280642, -0.066200)",
        "(-0.280372, 1.290738, -0.060784)",
        "(-0.280372, 1.290738, -0.060784)",
        "(-0.277669, 1.306347, -0.053897)",
        "(-0.275961, 1.316860, -0.049997)",
        "(-0.274198, 1.327316, -0.046371)",
        "(-0.272629, 1.337879, -0.043226)",
        "(-0.271955, 1.343218, -0.042027)",
        "(-0.270681, 1.354036, -0.040156)",
        "(-0.269583, 1.364977, -0.038648)",
        "(-0.269014, 1.376013, -0.037745)",
        "(-0.268841, 1.386907, -0.037178)",
        "(-0.268799, 1.392314, -0.036945)",
        "(-0.268742, 1.403109, -0.036570)",
        "(-0.268881, 1.413713, -0.036611)",
        "(-0.269069, 1.424188, -0.037088)",
        "(-0.269167, 1.434751, -0.037925)",
        "(-0.269173, 1.440060, -0.038495)",
        "(-0.269138, 1.450717, -0.040191)",
        "(-0.268927, 1.461403, -0.042304)",
        "(-0.268512, 1.471920, -0.044459)",
        "(-0.268311, 1.482505, -0.047231)",
        "(-0.268154, 1.493327, -0.050815)",
        "(-0.268076, 1.498744, -0.052688)",
        "(-0.267995, 1.509419, -0.056571)",
        "(-0.267969, 1.519738, -0.060769)",
        "(-0.268116, 1.530013, -0.065688)",
        "(-0.268151, 1.535130, -0.068372)",
        "(-0.268081, 1.545123, -0.074190)",
        "(-0.267962, 1.554582, -0.080935)",
        "(-0.267774, 1.563833, -0.088128)",
        "(-0.267398, 1.572647, -0.096226)",
        "(-0.267213, 1.576855, -0.100574)",
        "(-0.266709, 1.584827, -0.109727)",
        "(-0.265748, 1.592090, -0.119948)",
        "(-0.264939, 1.598673, -0.130180)",
        "(-0.264279, 1.604545, -0.140996)",
        "(-0.263974, 1.607219, -0.146567)",
        "(-0.263381, 1.612121, -0.157845)",
        "(-0.262821, 1.616259, -0.169399)",
        "(-0.262568, 1.619951, -0.181562)",
        "(-0.262553, 1.623091, -0.194171)",
        "(-0.262667, 1.625472, -0.206809)",
        "(-0.262837, 1.626435, -0.213107)",
        "(-0.263612, 1.627946, -0.225784)",
        "(-0.264752, 1.628963, -0.238348)",
        "(-0.265865, 1.629306, -0.250741)",
        "(-0.267222, 1.629134, -0.263144)",
        "(-0.267986, 1.628880, -0.269299)",
        "(-0.269575, 1.627955, -0.281450)",
        "(-0.271413, 1.626577, -0.293469)",
        "(-0.273655, 1.624644, -0.305441)",
        "(-0.275987, 1.622213, -0.317043)",
        "(-0.277027, 1.620803, -0.322661)",
        "(-0.279009, 1.617455, -0.333583)",
        "(-0.281545, 1.613753, -0.344382)",
        "(-0.284654, 1.609742, -0.354784)",
        "(-0.287538, 1.605212, -0.364564)",
        "(-0.288970, 1.602779, -0.369333)",
        "(-0.292150, 1.597586, -0.378702)",
        "(-0.295859, 1.592186, -0.387911)",
        "(-0.299801, 1.586531, -0.396918)",
        "(-0.301920, 1.583546, -0.401269)",
        "(-0.306171, 1.577367, -0.409534)",
        "(-0.310094, 1.570795, -0.416999)",
        "(-0.313720, 1.563928, -0.423833)",
        "(-0.317336, 1.556729, -0.430367)",
        "(-0.319215, 1.552896, -0.433480)",
        "(-0.322885, 1.545021, -0.439474)",
        "(-0.325987, 1.536681, -0.445019)",
        "(-0.328555, 1.527469, -0.450034)",
        "(-0.331342, 1.517718, -0.454833)",
        "(-0.332813, 1.512629, -0.457243)",
        "(-0.335528, 1.502489, -0.462166)",
        "(-0.337925, 1.492105, -0.466853)",
        "(-0.340501, 1.481433, -0.471223)",
        "(-0.343422, 1.470648, -0.475095)",
        "(-0.344746, 1.465206, -0.476955)",
        "(-0.347107, 1.454134, -0.480073)",
        "(-0.349139, 1.442956, -0.482643)",
        "(-0.351262, 1.431562, -0.483917)",
        "(-0.353073, 1.420102, -0.484677)",
        "(-0.353717, 1.414288, -0.484691)",
        "(-0.354924, 1.402645, -0.484552)",
        "(-0.356071, 1.390839, -0.483371)",
        "(-0.357398, 1.379011, -0.481347)",
        "(-0.358390, 1.366986, -0.478454)",
        "(-0.358798, 1.360857, -0.476829)",
        "(-0.359317, 1.348352, -0.472992)",
        "(-0.359929, 1.335662, -0.468201)",
        "(-0.360783, 1.323220, -0.462960)",
        "(-0.361365, 1.310808, -0.457265)",
        "(-0.361609, 1.298045, -0.450820)",
        "(-0.361752, 1.291674, -0.447302)",
        "(-0.361829, 1.279200, -0.440096)",
        "(-0.361897, 1.267181, -0.432563)",
        "(-0.361875, 1.255587, -0.424573)",
        "(-0.361823, 1.249979, -0.420230)",
        "(-0.361526, 1.238991, -0.411176)",
        "(-0.360652, 1.228458, -0.401456)",
        "(-0.359639, 1.218331, -0.391356)",
        "(-0.358602, 1.208621, -0.380542)",
        "(-0.357950, 1.203947, -0.374837)",
        "(-0.356074, 1.195271, -0.362989)",
        "(-0.353688, 1.187459, -0.350621)",
        "(-0.351225, 1.180773, -0.338640)",
        "(-0.348722, 1.174966, -0.325947)",
        "(-0.347319, 1.172390, -0.319488)",
        "(-0.344325, 1.168118, -0.306573)",
        "(-0.341444, 1.165219, -0.293468)",
        "(-0.338526, 1.163282, -0.279904)",
        "(-0.335402, 1.162030, -0.265677)",
        "(-0.333811, 1.161687, -0.258417)",
        "(-0.330681, 1.161490, -0.243626)",
        "(-0.328162, 1.162127, -0.228122)",
        "(-0.325815, 1.163590, -0.212825)",
        "(-0.323427, 1.165650, -0.198051)",
        "(-0.322278, 1.166952, -0.190732)",
        "(-0.320263, 1.169937, -0.176097)",
        "(-0.318612, 1.173801, -0.161780)",
        "(-0.316732, 1.178403, -0.148415)",
        "(-0.314741, 1.183772, -0.135842)",
        "(-0.313784, 1.186794, -0.129839)",
        "(-0.312031, 1.193136, -0.118078)",
        "(-0.310373, 1.200242, -0.107057)",
        "(-0.308775, 1.208096, -0.097093)",
        "(-0.307213, 1.216591, -0.088213)",
        "(-0.306423, 1.221068, -0.084155)",
        "(-0.304674, 1.230265, -0.076551)",
        "(-0.302994, 1.239754, -0.069530)",
        "(-0.301491, 1.249958, -0.063827)",
        "(-0.299844, 1.260490, -0.058989)",
        "(-0.298955, 1.265893, -0.056882)",
        "(-0.297081, 1.276839, -0.053203)",
        "(-0.295244, 1.287982, -0.050380)",
        "(-0.293454, 1.299454, -0.048312)",
        "(-0.291621, 1.310959, -0.046648)",
        "(-0.290727, 1.316652, -0.046041)",
        "(-0.288840, 1.328061, -0.045305)",
        "(-0.286868, 1.339898, -0.045353)",
        "(-0.284891, 1.351783, -0.045658)",
        "(-0.283157, 1.363429, -0.046291)",
        "(-0.282361, 1.369151, -0.046793)",
        "(-0.280639, 1.380683, -0.047854)",
        "(-0.278960, 1.392208, -0.049310)",
        "(-0.277640, 1.403666, -0.051354)",
        "(-0.276491, 1.414988, -0.053604)",
        "(-0.275850, 1.420612, -0.054750)",
        "(-0.274563, 1.432017, -0.057587)",
        "(-0.273563, 1.443670, -0.061475)",
        "(-0.272805, 1.455273, -0.065712)",
        "(-0.272194, 1.466690, -0.070055)",
        "(-0.271886, 1.477937, -0.074837)",
        "(-0.271810, 1.483471, -0.077410)",
        "(-0.271695, 1.494291, -0.082784)",
        "(-0.271686, 1.504625, -0.088416)",
        "(-0.271969, 1.514647, -0.094543)",
        "(-0.272178, 1.519519, -0.097824)",
        "(-0.272649, 1.528876, -0.104634)",
        "(-0.273055, 1.537724, -0.111671)",
        "(-0.273602, 1.546127, -0.119305)",
        "(-0.274511, 1.554430, -0.127620)",
        "(-0.274952, 1.558484, -0.131912)",
        "(-0.275869, 1.566151, -0.140788)",
        "(-0.277123, 1.573379, -0.149988)",
        "(-0.278416, 1.579779, -0.159263)",
        "(-0.279972, 1.585422, -0.168527)",
        "(-0.280885, 1.587945, -0.173182)",
        "(-0.282633, 1.592169, -0.182385)",
        "(-0.284076, 1.595398, -0.191383)",
        "(-0.285312, 1.597837, -0.200539)",
        "(-0.286538, 1.599631, -0.210133)",
        "(-0.287440, 1.601077, -0.220175)",
        "(-0.287747, 1.601663, -0.225590)",
        "(-0.288311, 1.602479, -0.235310)",
        "(-0.288909, 1.602917, -0.245326)",
        "(-0.289560, 1.603112, -0.255737)",
        "(-0.289879, 1.603091, -0.261194)",
        "(-0.290717, 1.602931, -0.272379)",
        "(-0.291882, 1.602385, -0.283704)",
        "(-0.292882, 1.600982, -0.294394)",
        "(-0.293725, 1.598581, -0.304378)",
        "(-0.294161, 1.597013, -0.309268)",
        "(-0.295207, 1.593512, -0.319203)",
        "(-0.296123, 1.589658, -0.329217)",
        "(-0.296581, 1.587292, -0.334200)",
        "(-0.298403, 1.577220, -0.354042)",
        "(-0.298508, 1.576919, -0.354048)",
        "(-0.299497, 1.570793, -0.364046)",
        "(-0.300706, 1.564091, -0.374036)",
        "(-0.302061, 1.556843, -0.383852)",
        "(-0.303216, 1.548997, -0.393328)",
        "(-0.303933, 1.544859, -0.398043)",
        "(-0.305901, 1.536442, -0.407475)",
        "(-0.308469, 1.527541, -0.416484)",
        "(-0.310969, 1.518029, -0.424767)",
        "(-0.313488, 1.507981, -0.432305)",
        "(-0.314890, 1.502732, -0.435808)",
        "(-0.317817, 1.492113, -0.442634)",
        "(-0.320458, 1.480975, -0.448660)",
        "(-0.322982, 1.469516, -0.454271)",
        "(-0.325850, 1.457753, -0.459244)",
        "(-0.329001, 1.445844, -0.463954)",
        "(-0.330518, 1.439816, -0.466294)",
        "(-0.333542, 1.427449, -0.470851)",
        "(-0.336750, 1.414906, -0.475121)",
        "(-0.339596, 1.402065, -0.478853)",
        "(-0.340855, 1.395540, -0.480479)",
        "(-0.343108, 1.382380, -0.483304)",
        "(-0.345625, 1.369314, -0.485230)",
        "(-0.348249, 1.356311, -0.486283)",
        "(-0.350517, 1.343211, -0.486627)",
        "(-0.352703, 1.330196, -0.486449)",
        "(-0.353964, 1.323857, -0.486024)",
        "(-0.356585, 1.311189, -0.484794)",
        "(-0.359037, 1.298539, -0.482819)",
        "(-0.361132, 1.285984, -0.480212)",
        "(-0.363228, 1.273746, -0.476776)",
        "(-0.364141, 1.267595, -0.474991)",
        "(-0.366087, 1.255539, -0.470565)",
        "(-0.367786, 1.243893, -0.465560)",
        "(-0.369274, 1.232499, -0.459955)",
        "(-0.370721, 1.221510, -0.453775)",
        "(-0.371418, 1.216307, -0.450402)",
        "(-0.372509, 1.206161, -0.443476)",
        "(-0.373382, 1.196574, -0.436159)",
        "(-0.374130, 1.187554, -0.428455)",
        "(-0.374610, 1.179265, -0.420265)",
        "(-0.374698, 1.175412, -0.416032)",
        "(-0.374443, 1.168582, -0.407084)",
        "(-0.373666, 1.162301, -0.397518)",
        "(-0.372498, 1.156869, -0.386968)",
        "(-0.371181, 1.152241, -0.376168)",
        "(-0.370419, 1.150147, -0.370728)",
        "(-0.368791, 1.146535, -0.359680)",
        "(-0.366951, 1.143673, -0.348130)",
        "(-0.364931, 1.141495, -0.336256)",
        "(-0.363692, 1.140608, -0.330270)",
        "(-0.361121, 1.139257, -0.318279)",
        "(-0.358381, 1.138667, -0.305874)",
        "(-0.355430, 1.138506, -0.292674)",
        "(-0.352187, 1.138835, -0.278980)",
        "(-0.350510, 1.139237, -0.272036)",
        "(-0.347005, 1.140475, -0.257553)",
        "(-0.343883, 1.142354, -0.243639)",
        "(-0.340763, 1.144716, -0.229648)",
        "(-0.337750, 1.147806, -0.215760)",
        "(-0.334975, 1.151501, -0.201581)",
        "(-0.333763, 1.153497, -0.194326)",
        "(-0.331476, 1.157866, -0.179918)",
        "(-0.329265, 1.162737, -0.166385)",
        "(-0.327068, 1.168353, -0.153969)",
        "(-0.324978, 1.174891, -0.142260)",
        "(-0.323902, 1.178340, -0.136515)",
        "(-0.321790, 1.185597, -0.125300)",
        "(-0.319748, 1.193432, -0.114899)",
        "(-0.317561, 1.201870, -0.105539)",
        "(-0.316320, 1.206313, -0.101266)",
        "(-0.313482, 1.215447, -0.093552)",
        "(-0.310492, 1.225045, -0.086842)",
        "(-0.307596, 1.235434, -0.081165)",
        "(-0.304652, 1.246165, -0.076129)",
        "(-0.303123, 1.251621, -0.073860)",
        "(-0.299962, 1.262746, -0.069899)",
        "(-0.296753, 1.274025, -0.066733)",
        "(-0.293876, 1.285612, -0.064044)",
        "(-0.291139, 1.297416, -0.062101)",
        "(-0.289753, 1.303316, -0.061302)",
        "(-0.286728, 1.314952, -0.059745)",
        "(-0.283889, 1.326619, -0.058485)",
        "(-0.281656, 1.338880, -0.058262)",
        "(-0.279253, 1.351125, -0.058580)",
        "(-0.278088, 1.357169, -0.058720)",
        "(-0.275854, 1.368929, -0.058870)",
        "(-0.273961, 1.380640, -0.059434)",
        "(-0.272055, 1.392572, -0.060837)",
        "(-0.270159, 1.404438, -0.062539)",
        "(-0.268327, 1.416081, -0.064331)",
        "(-0.267538, 1.421872, -0.065455)",
        "(-0.266277, 1.433597, -0.068276)",
        "(-0.265167, 1.445386, -0.071453)",
        "(-0.264207, 1.456970, -0.074858)",
        "(-0.263756, 1.462662, -0.076661)",
        "(-0.263029, 1.473933, -0.080754)",
        "(-0.262873, 1.485335, -0.085507)",
        "(-0.262755, 1.496522, -0.090738)",
        "(-0.262648, 1.507249, -0.096526)",
        "(-0.262740, 1.517414, -0.102547)",
        "(-0.262963, 1.522383, -0.105690)",
        "(-0.263539, 1.532074, -0.112393)",
        "(-0.264031, 1.541152, -0.119796)",
        "(-0.264048, 1.549783, -0.127373)",
        "(-0.264223, 1.557973, -0.135526)",
        "(-0.264519, 1.562038, -0.139939)",
        "(-0.265277, 1.569837, -0.149295)",
        "(-0.265894, 1.577136, -0.158684)",
        "(-0.266432, 1.583733, -0.168346)",
        "(-0.266774, 1.586808, -0.173449)",
        "(-0.267998, 1.592737, -0.184120)",
        "(-0.269378, 1.598161, -0.195208)",
        "(-0.270679, 1.602879, -0.206635)",
        "(-0.272236, 1.606933, -0.218397)",
        "(-0.273210, 1.608722, -0.224472)",
        "(-0.275090, 1.611979, -0.236941)",
        "(-0.277031, 1.614692, -0.249676)",
        "(-0.278997, 1.616805, -0.262421)",
        "(-0.280967, 1.618173, -0.274893)",
        "(-0.282033, 1.618519, -0.281013)",
        "(-0.284031, 1.618675, -0.293219)",
        "(-0.286234, 1.618351, -0.305432)",
        "(-0.288213, 1.617393, -0.317548)",
        "(-0.290129, 1.615372, -0.329681)",
        "(-0.291161, 1.614048, -0.335434)",
        "(-0.293335, 1.611204, -0.346468)",
        "(-0.295257, 1.607712, -0.357354)",
        "(-0.297201, 1.603423, -0.368310)",
        "(-0.299389, 1.598338, -0.379222)",
        "(-0.300575, 1.595605, -0.384641)",
        "(-0.302668, 1.589699, -0.395237)",
        "(-0.304477, 1.582988, -0.405637)",
        "(-0.306545, 1.575468, -0.415719)",
        "(-0.308742, 1.567427, -0.425420)",
        "(-0.309844, 1.563235, -0.430071)",
        "(-0.311994, 1.554373, -0.438895)",
        "(-0.314111, 1.544618, -0.447074)",
        "(-0.316257, 1.534388, -0.454695)",
        "(-0.318382, 1.523899, -0.461850)",
        "(-0.319557, 1.518537, -0.465156)",
        "(-0.321978, 1.507425, -0.471332)",
        "(-0.324463, 1.495956, -0.476903)",
        "(-0.326758, 1.484307, -0.482140)",
        "(-0.329247, 1.472392, -0.486890)",
        "(-0.330634, 1.466319, -0.489050)",
        "(-0.333551, 1.454102, -0.492964)",
        "(-0.336538, 1.441997, -0.496417)",
        "(-0.339763, 1.429901, -0.499422)",
        "(-0.343405, 1.417908, -0.501777)",
        "(-0.345240, 1.411920, -0.502676)",
        "(-0.348714, 1.399842, -0.504159)",
        "(-0.352155, 1.387724, -0.505219)",
        "(-0.355804, 1.375645, -0.505696)",
        "(-0.359460, 1.363553, -0.505578)",
        "(-0.361184, 1.357425, -0.505171)",
        "(-0.364302, 1.345073, -0.504383)",
        "(-0.367569, 1.332670, -0.503003)",
        "(-0.370935, 1.320386, -0.501059)",
        "(-0.373887, 1.308088, -0.498545)",
        "(-0.375136, 1.301829, -0.497009)",
        "(-0.377500, 1.289261, -0.493387)",
        "(-0.379812, 1.276914, -0.488864)",
        "(-0.381987, 1.264889, -0.483506)",
        "(-0.383708, 1.252999, -0.477270)",
        "(-0.384451, 1.247062, -0.473775)",
        "(-0.385709, 1.235479, -0.466238)",
        "(-0.386984, 1.224561, -0.458115)",
        "(-0.387856, 1.214240, -0.449895)",
        "(-0.388575, 1.204951, -0.441057)",
        "(-0.388799, 1.200622, -0.436341)",
        "(-0.388828, 1.192507, -0.426394)",
        "(-0.388184, 1.185232, -0.415875)",
        "(-0.387076, 1.178767, -0.404716)",
        "(-0.385433, 1.172878, -0.392578)",
        "(-0.384438, 1.170279, -0.386087)",
        "(-0.381911, 1.166009, -0.372331)",
        "(-0.378988, 1.162506, -0.358032)",
        "(-0.375872, 1.159684, -0.342963)",
        "(-0.372431, 1.157874, -0.327484)",
        "(-0.370595, 1.157509, -0.319910)",
        "(-0.366676, 1.157395, -0.304905)",
        "(-0.362490, 1.158307, -0.289647)",
        "(-0.358108, 1.159719, -0.273858)",
        "(-0.353564, 1.161787, -0.257617)",
        "(-0.351319, 1.163142, -0.249375)",
        "(-0.346956, 1.166023, -0.232585)",
        "(-0.342471, 1.169141, -0.215554)",
        "(-0.337677, 1.172640, -0.199378)",
        "(-0.332701, 1.176867, -0.184384)",
        "(-0.330243, 1.179279, -0.177231)",
        "(-0.325411, 1.184459, -0.163148)",
        "(-0.320681, 1.190481, -0.149879)",
        "(-0.315936, 1.197785, -0.137726)",
        "(-0.311436, 1.205537, -0.127757)",
        "(-0.309171, 1.209460, -0.122602)",
        "(-0.304926, 1.217926, -0.112946)",
        "(-0.300924, 1.226781, -0.103643)",
        "(-0.297250, 1.236357, -0.095274)",
        "(-0.293847, 1.246442, -0.087723)",
        "(-0.292237, 1.251587, -0.084194)",
        "(-0.289000, 1.261767, -0.077459)",
        "(-0.285928, 1.271790, -0.071408)",
        "(-0.283249, 1.282138, -0.066414)",
        "(-0.280645, 1.292632, -0.062229)",
        "(-0.279295, 1.297828, -0.060533)",
        "(-0.276682, 1.308167, -0.057330)",
        "(-0.274225, 1.318688, -0.054954)",
        "(-0.271976, 1.329362, -0.053254)",
        "(-0.269901, 1.339901, -0.052023)",
        "(-0.268981, 1.345124, -0.051616)",
        "(-0.267550, 1.355644, -0.051278)",
        "(-0.266769, 1.366155, -0.051403)",
        "(-0.266444, 1.376509, -0.052001)",
        "(-0.266266, 1.386790, -0.053221)",
        "(-0.266143, 1.391941, -0.054110)",
        "(-0.265904, 1.402187, -0.056337)",
        "(-0.265654, 1.412338, -0.059075)",
        "(-0.265429, 1.417286, -0.060490)",
        "(-0.264703, 1.432054, -0.065252)",
        "(-0.264424, 1.436949, -0.067184)",
        "(-0.264003, 1.446715, -0.071302)",
        "(-0.263587, 1.456069, -0.075499)",
        "(-0.263283, 1.464947, -0.079969)",
        "(-0.263132, 1.469204, -0.082393)",
        "(-0.262758, 1.477672, -0.087386)",
        "(-0.262218, 1.485793, -0.092762)",
        "(-0.261911, 1.493867, -0.098753)",
        "(-0.261593, 1.501764, -0.105154)",
        "(-0.261109, 1.509349, -0.111813)",
        "(-0.260844, 1.513008, -0.115299)",
        "(-0.260355, 1.520202, -0.122450)",
        "(-0.260022, 1.527072, -0.130174)",
        "(-0.259735, 1.533761, -0.138213)",
        "(-0.259386, 1.540214, -0.146599)",
        "(-0.259159, 1.546318, -0.155298)",
        "(-0.259108, 1.549234, -0.159766)",
        "(-0.258962, 1.554841, -0.168831)",
        "(-0.258806, 1.560076, -0.178215)",
        "(-0.258968, 1.564995, -0.188044)",
        "(-0.259333, 1.569515, -0.198026)",
        "(-0.259485, 1.571641, -0.203058)",
        "(-0.259773, 1.575518, -0.213299)",
        "(-0.260487, 1.578964, -0.223688)",
        "(-0.261609, 1.581744, -0.233923)",
        "(-0.262259, 1.583043, -0.239017)",
        "(-0.263679, 1.585213, -0.249205)",
        "(-0.264998, 1.586695, -0.259347)",
        "(-0.266548, 1.587883, -0.269592)",
        "(-0.268269, 1.588819, -0.280023)",
        "(-0.270305, 1.589385, -0.290480)",
        "(-0.271454, 1.589453, -0.295714)",
        "(-0.273750, 1.589356, -0.306115)",
        "(-0.275064, 1.589081, -0.311276)",
        "(-0.279116, 1.587976, -0.326955)",
        "(-0.280682, 1.587302, -0.332205)",
        "(-0.283911, 1.585528, -0.342669)",
        "(-0.287035, 1.583161, -0.353184)",
        "(-0.290428, 1.580266, -0.363872)",
        "(-0.294479, 1.576762, -0.374616)",
        "(-0.296619, 1.574740, -0.380003)",
        "(-0.300605, 1.570224, -0.390582)",
        "(-0.304328, 1.564655, -0.401000)",
        "(-0.308565, 1.557740, -0.411636)",
        "(-0.312538, 1.550439, -0.421270)",
        "(-0.314326, 1.546488, -0.425961)",
        "(-0.317548, 1.537345, -0.435054)",
        "(-0.320921, 1.527446, -0.444061)",
        "(-0.324527, 1.516680, -0.452729)",
        "(-0.327951, 1.505436, -0.460799)",
        "(-0.329619, 1.499565, -0.464462)",
        "(-0.333144, 1.487441, -0.471157)",
        "(-0.337139, 1.475044, -0.477070)",
        "(-0.341177, 1.462578, -0.482347)",
        "(-0.344916, 1.449636, -0.486806)",
        "(-0.346890, 1.443000, -0.488730)",
        "(-0.350947, 1.429531, -0.491704)",
        "(-0.355080, 1.416017, -0.493798)",
        "(-0.359237, 1.402469, -0.494891)",
        "(-0.363356, 1.388823, -0.494782)",
        "(-0.365275, 1.381989, -0.494629)",
        "(-0.368751, 1.368118, -0.493224)",
        "(-0.371857, 1.354079, -0.491139)",
        "(-0.374782, 1.340152, -0.488473)",
        "(-0.376176, 1.333219, -0.486876)",
        "(-0.378630, 1.319515, -0.483581)",
        "(-0.380670, 1.306017, -0.479810)",
        "(-0.382513, 1.292683, -0.475540)",
        "(-0.384228, 1.279622, -0.470919)",
        "(-0.385582, 1.266773, -0.465926)",
        "(-0.386364, 1.254116, -0.460441)",
        "(-0.386690, 1.247875, -0.457502)",
        "(-0.387145, 1.235554, -0.451177)",
        "(-0.387295, 1.223320, -0.444364)",
        "(-0.387026, 1.211519, -0.437057)",
        "(-0.386833, 1.205872, -0.433162)",
        "(-0.386379, 1.194463, -0.425211)",
        "(-0.385578, 1.183261, -0.416398)",
        "(-0.384428, 1.172230, -0.407153)",
        "(-0.383266, 1.161755, -0.397938)",
        "(-0.382247, 1.151854, -0.388703)",
        "(-0.381734, 1.146952, -0.384016)",
        "(-0.380416, 1.137768, -0.374312)",
        "(-0.378818, 1.129382, -0.363867)",
        "(-0.377201, 1.121963, -0.352630)",
        "(-0.375530, 1.115828, -0.340931)",
        "(-0.374603, 1.113135, -0.335058)",
        "(-0.372346, 1.108681, -0.322995)",
        "(-0.369840, 1.105331, -0.310520)",
        "(-0.367124, 1.103432, -0.297613)",
        "(-0.364088, 1.102598, -0.284252)",
        "(-0.362460, 1.102360, -0.277459)",
        "(-0.359164, 1.102962, -0.263407)",
        "(-0.355777, 1.104545, -0.248601)",
        "(-0.352132, 1.107004, -0.233654)",
        "(-0.348379, 1.110022, -0.219047)",
        "(-0.346469, 1.111734, -0.211814)",
        "(-0.342818, 1.115858, -0.197411)",
        "(-0.339335, 1.120944, -0.183416)",
        "(-0.335724, 1.126784, -0.170316)",
        "(-0.332045, 1.133515, -0.158159)",
        "(-0.330242, 1.137219, -0.152387)",
        "(-0.326703, 1.144926, -0.141116)",
        "(-0.322946, 1.153507, -0.130694)",
        "(-0.319016, 1.162647, -0.120964)",
        "(-0.315228, 1.172351, -0.111861)",
        "(-0.313412, 1.177477, -0.107601)",
        "(-0.309766, 1.188022, -0.099390)",
        "(-0.306098, 1.198914, -0.091416)",
        "(-0.302771, 1.210173, -0.083936)",
        "(-0.301275, 1.216072, -0.080492)",
        "(-0.298271, 1.228271, -0.074024)",
        "(-0.295078, 1.241408, -0.068149)",
        "(-0.292174, 1.254192, -0.063422)",
        "(-0.289456, 1.267565, -0.059657)",
        "(-0.288086, 1.274477, -0.057951)",
        "(-0.285213, 1.288667, -0.055194)",
        "(-0.282301, 1.303352, -0.053518)",
        "(-0.279306, 1.318357, -0.052879)",
        "(-0.276365, 1.333290, -0.052615)",
        "(-0.275019, 1.340668, -0.052695)",
        "(-0.272622, 1.355310, -0.053418)",
        "(-0.270548, 1.369781, -0.054565)",
        "(-0.268695, 1.383537, -0.055852)",
        "(-0.267130, 1.396951, -0.057376)",
        "(-0.266619, 1.403682, -0.058516)",
        "(-0.265780, 1.417057, -0.061049)",
        "(-0.265106, 1.429890, -0.063610)",
        "(-0.264653, 1.442322, -0.066694)",
        "(-0.264325, 1.454684, -0.070597)",
        "(-0.264291, 1.460885, -0.072808)",
        "(-0.264555, 1.472831, -0.077341)",
        "(-0.265055, 1.484028, -0.081750)",
        "(-0.265544, 1.494874, -0.086708)",
        "(-0.266361, 1.505962, -0.092844)",
        "(-0.266809, 1.511462, -0.096202)",
        "(-0.267676, 1.521943, -0.103048)",
        "(-0.268430, 1.531788, -0.109942)",
        "(-0.268991, 1.541133, -0.117547)",
        "(-0.270050, 1.550207, -0.126214)",
        "(-0.270912, 1.558712, -0.134961)",
        "(-0.271297, 1.562715, -0.139284)",
        "(-0.272071, 1.570260, -0.148126)",
        "(-0.272794, 1.577056, -0.157592)",
        "(-0.273878, 1.583406, -0.167652)",
        "(-0.275050, 1.589094, -0.177749)",
        "(-0.275693, 1.591602, -0.182805)",
        "(-0.276986, 1.596172, -0.192982)",
        "(-0.278196, 1.599965, -0.203289)",
        "(-0.279794, 1.603377, -0.214033)",
        "(-0.280600, 1.604862, -0.219507)",
        "(-0.282114, 1.607208, -0.230423)",
        "(-0.283462, 1.608854, -0.241276)",
        "(-0.284797, 1.609641, -0.252244)",
        "(-0.286557, 1.609840, -0.263439)",
        "(-0.287388, 1.609643, -0.269061)",
        "(-0.288809, 1.608900, -0.280145)",
        "(-0.290182, 1.607299, -0.291217)",
        "(-0.291927, 1.605190, -0.302404)",
        "(-0.293516, 1.602545, -0.313611)",
        "(-0.294192, 1.601065, -0.319242)",
        "(-0.295728, 1.597796, -0.330716)",
        "(-0.297777, 1.594153, -0.342448)",
        "(-0.299994, 1.590040, -0.354097)",
        "(-0.301920, 1.585304, -0.365507)",
        "(-0.302818, 1.582550, -0.371125)",
        "(-0.304951, 1.576678, -0.382217)",
        "(-0.307225, 1.570322, -0.392949)",
        "(-0.309432, 1.563297, -0.403132)",
        "(-0.311876, 1.555624, -0.412690)",
        "(-0.313258, 1.551531, -0.417222)",
        "(-0.316023, 1.543231, -0.425896)",
        "(-0.318424, 1.534518, -0.433934)",
        "(-0.320867, 1.525289, -0.441555)",
        "(-0.323836, 1.515704, -0.448549)",
        "(-0.325253, 1.510856, -0.451804)",
        "(-0.327696, 1.500839, -0.457815)",
        "(-0.330383, 1.490538, -0.463322)",
        "(-0.333598, 1.480115, -0.468217)",
        "(-0.336804, 1.469544, -0.472700)",
        "(-0.338302, 1.464086, -0.474761)",
        "(-0.341314, 1.452924, -0.478569)",
        "(-0.344842, 1.441385, -0.481838)",
        "(-0.348679, 1.430020, -0.484254)",
        "(-0.352394, 1.417886, -0.486119)",
        "(-0.354298, 1.411443, -0.486695)",
        "(-0.358098, 1.398044, -0.487341)",
        "(-0.362288, 1.384438, -0.487533)",
        "(-0.366430, 1.370944, -0.487625)",
        "(-0.370496, 1.357303, -0.487464)",
        "(-0.372594, 1.350577, -0.487085)",
        "(-0.376687, 1.337134, -0.485756)",
        "(-0.380620, 1.323982, -0.483589)",
        "(-0.384242, 1.311078, -0.480604)",
        "(-0.385894, 1.304652, -0.478626)",
        "(-0.389125, 1.291800, -0.474059)",
        "(-0.391987, 1.279126, -0.468107)",
        "(-0.394021, 1.266365, -0.461449)",
        "(-0.395857, 1.253648, -0.454096)",
        "(-0.397450, 1.240822, -0.445950)",
        "(-0.397797, 1.234406, -0.441569)",
        "(-0.398159, 1.221778, -0.432526)",
        "(-0.398331, 1.209340, -0.423233)",
        "(-0.398384, 1.197048, -0.413483)",
        "(-0.398096, 1.185454, -0.402979)",
        "(-0.397772, 1.179978, -0.397501)",
        "(-0.397032, 1.169529, -0.386065)",
        "(-0.396116, 1.160064, -0.373347)",
        "(-0.394723, 1.151636, -0.360442)",
        "(-0.392652, 1.144302, -0.347735)",
        "(-0.391401, 1.141245, -0.341405)",
        "(-0.388765, 1.136084, -0.328538)",
        "(-0.385626, 1.131998, -0.315078)",
        "(-0.382136, 1.129073, -0.301322)",
        "(-0.378351, 1.127683, -0.287514)",
        "(-0.376444, 1.127652, -0.280601)",
        "(-0.372488, 1.128358, -0.266760)",
        "(-0.368146, 1.129723, -0.253137)",
        "(-0.363456, 1.132021, -0.239628)",
        "(-0.358796, 1.135657, -0.226287)",
        "(-0.356525, 1.137973, -0.219733)",
        "(-0.351916, 1.143011, -0.206716)",
        "(-0.347157, 1.148587, -0.193741)",
        "(-0.342703, 1.155169, -0.180740)",
        "(-0.338684, 1.162643, -0.167794)",
        "(-0.336682, 1.166550, -0.161551)",
        "(-0.332398, 1.174748, -0.149940)",
        "(-0.328026, 1.183540, -0.138883)",
        "(-0.323978, 1.193095, -0.128443)",
        "(-0.320155, 1.203102, -0.118533)",
        "(-0.318294, 1.208343, -0.113918)",
        "(-0.314648, 1.219051, -0.105174)",
        "(-0.311558, 1.230065, -0.097000)",
        "(-0.308714, 1.240950, -0.089254)",
        "(-0.305978, 1.251909, -0.082112)",
        "(-0.304878, 1.257618, -0.078936)",
        "(-0.303104, 1.269037, -0.073165)",
        "(-0.301478, 1.279954, -0.067798)",
        "(-0.299717, 1.290465, -0.062907)",
        "(-0.297961, 1.300794, -0.058796)",
        "(-0.297283, 1.306045, -0.057215)",
        "(-0.296026, 1.316502, -0.054433)",
        "(-0.294696, 1.326415, -0.051769)",
        "(-0.294163, 1.331159, -0.050611)",
        "(-0.292317, 1.345672, -0.047760)",
        "(-0.291586, 1.350616, -0.047219)",
        "(-0.290279, 1.360538, -0.046432)",
        "(-0.289121, 1.370299, -0.045798)",
        "(-0.287512, 1.380082, -0.044911)",
        "(-0.285722, 1.390011, -0.044166)",
        "(-0.285049, 1.395207, -0.044268)",
        "(-0.283737, 1.406013, -0.044877)",
        "(-0.282247, 1.416198, -0.045305)",
        "(-0.280518, 1.426700, -0.046191)",
        "(-0.278783, 1.437764, -0.047892)",
        "(-0.278046, 1.443612, -0.048958)",
        "(-0.276557, 1.455396, -0.051020)",
        "(-0.275088, 1.467385, -0.053837)",
        "(-0.273721, 1.479912, -0.058042)",
        "(-0.272578, 1.492706, -0.063086)",
        "(-0.272248, 1.499101, -0.066012)",
        "(-0.271578, 1.511783, -0.072778)",
        "(-0.270854, 1.524420, -0.080531)",
        "(-0.270102, 1.536664, -0.088937)",
        "(-0.269602, 1.548217, -0.097994)",
        "(-0.269689, 1.553841, -0.102944)",
        "(-0.269934, 1.564824, -0.113389)",
        "(-0.270261, 1.574970, -0.124305)",
        "(-0.270714, 1.583991, -0.135414)",
        "(-0.271210, 1.591953, -0.146718)",
        "(-0.271614, 1.595589, -0.152543)",
        "(-0.272550, 1.602454, -0.164396)",
        "(-0.273676, 1.607926, -0.176531)",
        "(-0.274600, 1.612339, -0.188260)",
        "(-0.275681, 1.615719, -0.199902)",
        "(-0.276476, 1.617068, -0.205874)",
        "(-0.278241, 1.619416, -0.218026)",
        "(-0.279807, 1.620778, -0.230027)",
        "(-0.281194, 1.621210, -0.241777)",
        "(-0.282854, 1.620842, -0.253686)",
        "(-0.283738, 1.620567, -0.259755)",
        "(-0.285248, 1.619572, -0.271952)",
        "(-0.286604, 1.617746, -0.283843)",
        "(-0.288124, 1.615150, -0.295375)",
        "(-0.289852, 1.611912, -0.306722)",
        "(-0.290799, 1.610204, -0.312362)",
        "(-0.292754, 1.606264, -0.323400)",
        "(-0.294561, 1.601487, -0.334183)",
        "(-0.296406, 1.596352, -0.345066)",
        "(-0.298223, 1.590743, -0.355789)",
        "(-0.299120, 1.587647, -0.360990)",
        "(-0.301074, 1.580981, -0.371171)",
        "(-0.303058, 1.573551, -0.380982)",
        "(-0.305065, 1.565679, -0.390483)",
        "(-0.307068, 1.557072, -0.399535)",
        "(-0.308063, 1.552432, -0.403870)",
        "(-0.310136, 1.542652, -0.412157)",
        "(-0.312188, 1.532616, -0.420279)",
        "(-0.314700, 1.522214, -0.428045)",
        "(-0.317531, 1.511383, -0.435256)",
        "(-0.319089, 1.505733, -0.438578)",
        "(-0.321923, 1.494333, -0.445152)",
        "(-0.324973, 1.482659, -0.451396)",
        "(-0.328146, 1.470575, -0.457214)",
        "(-0.331444, 1.458080, -0.462460)",
        "(-0.333083, 1.451755, -0.464885)",
        "(-0.336347, 1.438964, -0.469499)",
        "(-0.340032, 1.425992, -0.473475)",
        "(-0.344032, 1.412805, -0.476672)",
        "(-0.348043, 1.399667, -0.478938)",
        "(-0.349862, 1.393013, -0.479491)",
        "(-0.353503, 1.379645, -0.480410)",
        "(-0.357594, 1.366368, -0.480377)",
        "(-0.361874, 1.353348, -0.479791)",
        "(-0.365995, 1.340497, -0.478064)",
        "(-0.367916, 1.334126, -0.476512)",
        "(-0.371493, 1.321540, -0.472420)",
        "(-0.374704, 1.309226, -0.467366)",
        "(-0.377610, 1.297402, -0.462015)",
        "(-0.380405, 1.286177, -0.456533)",
        "(-0.381770, 1.280554, -0.453400)",
        "(-0.384147, 1.270619, -0.447292)",
        "(-0.385978, 1.260962, -0.440392)",
        "(-0.387566, 1.251598, -0.433032)",
        "(-0.388920, 1.242783, -0.425096)",
        "(-0.389431, 1.238597, -0.420879)",
        "(-0.389758, 1.230380, -0.412189)",
        "(-0.389074, 1.222468, -0.402701)",
        "(-0.388026, 1.214980, -0.392714)",
        "(-0.386489, 1.208125, -0.382238)",
        "(-0.385481, 1.204843, -0.376841)",
        "(-0.383266, 1.198504, -0.365779)",
        "(-0.380763, 1.192683, -0.353930)",
        "(-0.378071, 1.187476, -0.341611)",
        "(-0.376562, 1.185215, -0.335405)",
        "(-0.373195, 1.180822, -0.323056)",
        "(-0.369541, 1.177096, -0.310525)",
        "(-0.365852, 1.174147, -0.297499)",
        "(-0.362009, 1.171999, -0.284224)",
        "(-0.358072, 1.170919, -0.270806)",
        "(-0.356077, 1.170686, -0.263926)",
        "(-0.352237, 1.170856, -0.249504)",
        "(-0.348544, 1.171622, -0.234046)",
        "(-0.345242, 1.173076, -0.218070)",
        "(-0.342455, 1.175333, -0.202119)",
        "(-0.341209, 1.176761, -0.194212)",
        "(-0.338654, 1.180581, -0.179387)",
        "(-0.335547, 1.185717, -0.166537)",
        "(-0.331890, 1.191955, -0.154998)",
        "(-0.329805, 1.195611, -0.149786)",
        "(-0.325718, 1.203112, -0.139292)",
        "(-0.321363, 1.211487, -0.129477)",
        "(-0.317069, 1.220511, -0.120200)",
        "(-0.313152, 1.230197, -0.111611)",
        "(-0.309469, 1.240127, -0.103367)",
        "(-0.307712, 1.245190, -0.099310)",
        "(-0.304446, 1.255373, -0.091413)",
        "(-0.301702, 1.265738, -0.084164)",
        "(-0.299116, 1.275984, -0.077532)",
        "(-0.296462, 1.286137, -0.071564)",
        "(-0.293640, 1.296177, -0.066675)",
        "(-0.292340, 1.301294, -0.064760)",
        "(-0.289886, 1.311556, -0.061236)",
        "(-0.287539, 1.321408, -0.058201)",
        "(-0.285039, 1.331188, -0.055922)",
        "(-0.283589, 1.336047, -0.055035)",
        "(-0.280648, 1.346045, -0.053547)",
        "(-0.277720, 1.356074, -0.052076)",
        "(-0.274991, 1.366030, -0.050803)",
        "(-0.272354, 1.376026, -0.049681)",
        "(-0.271220, 1.381153, -0.049172)",
        "(-0.269297, 1.391438, -0.048310)",
        "(-0.267455, 1.401633, -0.047660)",
        "(-0.265567, 1.411805, -0.047297)",
        "(-0.264055, 1.422124, -0.047426)",
        "(-0.263459, 1.427343, -0.047693)",
        "(-0.262209, 1.437869, -0.048519)",
        "(-0.260577, 1.448461, -0.049844)",
        "(-0.258879, 1.459322, -0.052155)",
        "(-0.257299, 1.470364, -0.055229)",
        "(-0.256679, 1.476018, -0.057216)",
        "(-0.255638, 1.487349, -0.061757)",
        "(-0.255413, 1.493042, -0.064652)",
        "(-0.254441, 1.509546, -0.073054)",
        "(-0.254032, 1.519708, -0.079441)",
        "(-0.253942, 1.524671, -0.083040)",
        "(-0.253841, 1.534240, -0.090928)",
        "(-0.253687, 1.543118, -0.099510)",
        "(-0.253656, 1.551508, -0.109300)",
        "(-0.253848, 1.558876, -0.119353)",
        "(-0.254014, 1.562132, -0.124498)",
        "(-0.254207, 1.568317, -0.135014)",
        "(-0.254299, 1.573689, -0.145927)",
        "(-0.254577, 1.578343, -0.156974)",
        "(-0.255209, 1.582318, -0.168114)",
        "(-0.256241, 1.585610, -0.179425)",
        "(-0.256828, 1.587043, -0.185086)",
        "(-0.258133, 1.589182, -0.196330)",
        "(-0.259612, 1.590447, -0.207488)",
        "(-0.261231, 1.591282, -0.218649)",
        "(-0.262109, 1.591537, -0.224248)",
        "(-0.264067, 1.591619, -0.235499)",
        "(-0.266211, 1.591202, -0.246765)",
        "(-0.268323, 1.590071, -0.257800)",
        "(-0.270534, 1.588169, -0.268863)",
        "(-0.273090, 1.585645, -0.280092)",
        "(-0.274288, 1.584196, -0.285682)",
        "(-0.276369, 1.580564, -0.296637)",
        "(-0.278604, 1.575976, -0.307632)",
        "(-0.281280, 1.570878, -0.318810)",
        "(-0.282512, 1.568123, -0.324311)",
        "(-0.284845, 1.561889, -0.335077)",
        "(-0.287558, 1.554872, -0.345749)",
        "(-0.290675, 1.547626, -0.356344)",
        "(-0.293866, 1.539980, -0.366610)",
        "(-0.295471, 1.535878, -0.371583)",
        "(-0.298922, 1.526993, -0.381309)",
        "(-0.302601, 1.518097, -0.390898)",
        "(-0.305985, 1.508907, -0.400211)",
        "(-0.309558, 1.499162, -0.408914)",
        "(-0.311639, 1.494202, -0.412870)",
        "(-0.315793, 1.484331, -0.420196)",
        "(-0.319598, 1.474404, -0.426532)",
        "(-0.323275, 1.464246, -0.432133)",
        "(-0.327140, 1.453948, -0.437065)",
        "(-0.329080, 1.448934, -0.439295)",
        "(-0.332480, 1.438860, -0.443680)",
        "(-0.335540, 1.428672, -0.447455)",
        "(-0.338733, 1.418523, -0.450576)",
        "(-0.342324, 1.408499, -0.452702)",
        "(-0.344097, 1.403530, -0.453531)",
        "(-0.347512, 1.393590, -0.454463)",
        "(-0.350648, 1.383423, -0.454657)",
        "(-0.353702, 1.373039, -0.454109)",
        "(-0.356551, 1.362545, -0.453147)",
        "(-0.358728, 1.351614, -0.451917)",
        "(-0.359653, 1.345955, -0.451014)",
        "(-0.361292, 1.334546, -0.448839)",
        "(-0.362765, 1.323028, -0.445694)",
        "(-0.363433, 1.317362, -0.443771)",
        "(-0.364622, 1.306106, -0.440029)",
        "(-0.365848, 1.295126, -0.435785)",
        "(-0.367201, 1.284446, -0.430928)",
        "(-0.368404, 1.274256, -0.425504)",
        "(-0.369380, 1.264380, -0.419489)",
        "(-0.369832, 1.259515, -0.416279)",
        "(-0.370804, 1.249985, -0.409317)",
        "(-0.371398, 1.240408, -0.401591)",
        "(-0.371710, 1.230678, -0.392668)",
        "(-0.371890, 1.220703, -0.382381)",
        "(-0.371759, 1.210791, -0.370801)",
        "(-0.371543, 1.205968, -0.364892)",
        "(-0.370896, 1.196903, -0.352639)",
        "(-0.370174, 1.188539, -0.340627)",
        "(-0.369022, 1.180923, -0.328516)",
        "(-0.367050, 1.173699, -0.315851)",
        "(-0.365859, 1.170347, -0.309430)",
        "(-0.363195, 1.164492, -0.296419)",
        "(-0.360098, 1.160015, -0.282579)",
        "(-0.356742, 1.157083, -0.268888)",
        "(-0.353193, 1.155214, -0.254334)",
        "(-0.351403, 1.154798, -0.246887)",
        "(-0.347981, 1.154579, -0.231985)",
        "(-0.344774, 1.155946, -0.217244)",
        "(-0.341604, 1.158538, -0.202977)",
        "(-0.340049, 1.160250, -0.196054)",
        "(-0.337094, 1.164452, -0.182544)",
        "(-0.334273, 1.169900, -0.169349)",
        "(-0.331295, 1.176189, -0.157133)",
        "(-0.328031, 1.183656, -0.146658)",
        "(-0.326397, 1.187769, -0.141804)",
        "(-0.323084, 1.196820, -0.132841)",
        "(-0.319559, 1.206420, -0.124253)",
        "(-0.315846, 1.216659, -0.116380)",
        "(-0.312052, 1.227563, -0.109328)",
        "(-0.310146, 1.233261, -0.106061)",
        "(-0.306371, 1.245203, -0.099972)",
        "(-0.302734, 1.257576, -0.094066)",
        "(-0.299372, 1.270205, -0.088551)",
        "(-0.296268, 1.283044, -0.083637)",
        "(-0.294782, 1.289547, -0.081369)",
        "(-0.292098, 1.302667, -0.077068)",
        "(-0.289704, 1.315628, -0.073257)",
        "(-0.287156, 1.328379, -0.070004)",
        "(-0.284526, 1.341086, -0.067270)",
        "(-0.283287, 1.347433, -0.066264)",
        "(-0.280799, 1.360086, -0.064848)",
        "(-0.278258, 1.372836, -0.063959)",
        "(-0.275861, 1.385255, -0.063392)",
        "(-0.273759, 1.397388, -0.063285)",
        "(-0.272837, 1.403495, -0.063547)",
        "(-0.270932, 1.415750, -0.064282)",
        "(-0.269213, 1.427901, -0.065757)",
        "(-0.267595, 1.439830, -0.067873)",
        "(-0.265884, 1.451667, -0.070553)",
        "(-0.264999, 1.457588, -0.072266)",
        "(-0.263585, 1.469563, -0.076877)",
        "(-0.262281, 1.481338, -0.081957)",
        "(-0.260949, 1.492543, -0.087643)",
        "(-0.259392, 1.503243, -0.093802)",
        "(-0.258656, 1.508456, -0.097354)",
        "(-0.257875, 1.518960, -0.105369)",
        "(-0.257126, 1.528669, -0.113867)",
        "(-0.256618, 1.537707, -0.122384)",
        "(-0.256380, 1.545979, -0.131531)",
        "(-0.256465, 1.550027, -0.136501)",
        "(-0.256771, 1.557957, -0.146890)",
        "(-0.257139, 1.565048, -0.157759)",
        "(-0.257848, 1.571363, -0.168978)",
        "(-0.258709, 1.576882, -0.180660)",
        "(-0.259165, 1.579389, -0.186654)",
        "(-0.260149, 1.583837, -0.199048)",
        "(-0.261339, 1.587228, -0.211931)",
        "(-0.262692, 1.589663, -0.224741)",
        "(-0.264271, 1.591056, -0.237287)",
        "(-0.265150, 1.591332, -0.243462)",
        "(-0.267104, 1.591349, -0.255923)",
        "(-0.269394, 1.590357, -0.268397)",
        "(-0.271584, 1.588617, -0.280636)",
        "(-0.273963, 1.585984, -0.292505)",
        "(-0.275246, 1.584298, -0.298315)",
        "(-0.277831, 1.580606, -0.309895)",
        "(-0.280503, 1.576242, -0.321491)",
        "(-0.283442, 1.571377, -0.333078)",
        "(-0.286711, 1.566032, -0.344475)",
        "(-0.288442, 1.563266, -0.350035)",
        "(-0.291959, 1.557549, -0.360939)",
        "(-0.295832, 1.551191, -0.371838)",
        "(-0.299714, 1.544992, -0.381605)",
        "(-0.303440, 1.538270, -0.390916)",
        "(-0.305306, 1.534677, -0.395294)",
        "(-0.309307, 1.527102, -0.403540)",
        "(-0.313456, 1.518886, -0.411179)",
        "(-0.317368, 1.510201, -0.418287)",
        "(-0.320931, 1.500994, -0.424780)",
        "(-0.322669, 1.496343, -0.427953)",
        "(-0.326010, 1.486408, -0.433563)",
        "(-0.329326, 1.475941, -0.438593)",
        "(-0.332565, 1.465132, -0.443262)",
        "(-0.335883, 1.453890, -0.447429)",
        "(-0.337594, 1.448101, -0.449340)",
        "(-0.341264, 1.436106, -0.452622)",
        "(-0.344826, 1.423968, -0.455600)",
        "(-0.348448, 1.411600, -0.458202)",
        "(-0.352216, 1.398819, -0.460335)",
        "(-0.354283, 1.392288, -0.461135)",
        "(-0.358138, 1.379104, -0.462332)",
        "(-0.361843, 1.365718, -0.462999)",
        "(-0.365572, 1.352273, -0.463278)",
        "(-0.369537, 1.338929, -0.462960)",
        "(-0.371438, 1.332243, -0.462377)",
        "(-0.374945, 1.319064, -0.460527)",
        "(-0.377975, 1.305787, -0.457933)",
        "(-0.380810, 1.292456, -0.454650)",
        "(-0.383359, 1.279293, -0.450672)",
        "(-0.384540, 1.272882, -0.448375)",
        "(-0.386632, 1.260201, -0.443314)",
        "(-0.388299, 1.247562, -0.437232)",
        "(-0.389674, 1.235423, -0.430375)",
        "(-0.390812, 1.223981, -0.423522)",
        "(-0.391298, 1.218726, -0.420002)",
        "(-0.392049, 1.208843, -0.412647)",
        "(-0.392455, 1.199774, -0.404599)",
        "(-0.392400, 1.191398, -0.395960)",
        "(-0.391678, 1.183724, -0.386651)",
        "(-0.391090, 1.180040, -0.381746)",
        "(-0.389707, 1.173108, -0.371465)",
        "(-0.388020, 1.167232, -0.360828)",
        "(-0.386062, 1.161940, -0.350160)",
        "(-0.383819, 1.157424, -0.338983)",
        "(-0.382646, 1.155280, -0.333141)",
        "(-0.379873, 1.151384, -0.321053)",
        "(-0.377001, 1.148115, -0.309176)",
        "(-0.374132, 1.145676, -0.297432)",
        "(-0.371185, 1.143921, -0.285277)",
        "(-0.369580, 1.143109, -0.279060)",
        "(-0.366190, 1.141875, -0.266642)",
        "(-0.362816, 1.141677, -0.254401)",
        "(-0.359544, 1.142116, -0.241879)",
        "(-0.356138, 1.143071, -0.229033)",
        "(-0.354396, 1.143911, -0.222701)",
        "(-0.350803, 1.146227, -0.210528)",
        "(-0.347141, 1.149786, -0.198870)",
        "(-0.343620, 1.153865, -0.187250)",
        "(-0.340029, 1.158352, -0.175605)",
        "(-0.338177, 1.160846, -0.169849)",
        "(-0.334517, 1.166286, -0.158622)",
        "(-0.331146, 1.172342, -0.147696)",
        "(-0.328004, 1.179002, -0.137053)",
        "(-0.324711, 1.186233, -0.126978)",
        "(-0.323040, 1.190100, -0.122185)",
        "(-0.319731, 1.198215, -0.113050)",
        "(-0.316434, 1.206822, -0.104472)",
        "(-0.312933, 1.216040, -0.096375)",
        "(-0.309503, 1.225674, -0.088767)",
        "(-0.306188, 1.235632, -0.081564)",
        "(-0.304608, 1.241599, -0.078538)",
        "(-0.301610, 1.252142, -0.072745)",
        "(-0.299019, 1.263235, -0.067743)",
        "(-0.296626, 1.274783, -0.063428)",
        "(-0.295463, 1.280586, -0.061376)",
        "(-0.293220, 1.292338, -0.057473)",
        "(-0.290937, 1.304038, -0.053888)",
        "(-0.288548, 1.315651, -0.051239)",
        "(-0.286136, 1.327485, -0.049343)",
        "(-0.284894, 1.333349, -0.048600)",
        "(-0.282321, 1.344853, -0.047352)",
        "(-0.279666, 1.356352, -0.046860)",
        "(-0.278433, 1.362200, -0.047020)",
        "(-0.275023, 1.379404, -0.047380)",
        "(-0.273978, 1.385061, -0.047711)",
        "(-0.271884, 1.396461, -0.049055)",
        "(-0.269865, 1.407970, -0.051080)",
        "(-0.268015, 1.419216, -0.053144)",
        "(-0.266524, 1.430161, -0.055442)",
        "(-0.265903, 1.435690, -0.056933)",
        "(-0.264647, 1.446926, -0.060272)",
        "(-0.263496, 1.457958, -0.063906)",
        "(-0.262503, 1.468576, -0.067888)",
        "(-0.261615, 1.479071, -0.072478)",
        "(-0.261250, 1.484360, -0.075104)",
        "(-0.260678, 1.494943, -0.080902)",
        "(-0.260301, 1.505079, -0.087486)",
        "(-0.259994, 1.514692, -0.094801)",
        "(-0.259628, 1.524024, -0.102730)",
        "(-0.259516, 1.528503, -0.107142)",
        "(-0.259419, 1.537243, -0.116429)",
        "(-0.259432, 1.545449, -0.126150)",
        "(-0.259341, 1.552903, -0.136296)",
        "(-0.259380, 1.559811, -0.147045)",
        "(-0.259520, 1.563036, -0.152713)",
        "(-0.260071, 1.569125, -0.164476)",
        "(-0.260792, 1.574461, -0.176553)",
        "(-0.261466, 1.578884, -0.188833)",
        "(-0.262380, 1.582456, -0.201567)",
        "(-0.263037, 1.584107, -0.208101)",
        "(-0.264598, 1.586993, -0.221420)",
        "(-0.266090, 1.588799, -0.234686)",
        "(-0.267733, 1.590053, -0.247808)",
        "(-0.269753, 1.590789, -0.260973)",
        "(-0.270924, 1.590945, -0.267583)",
        "(-0.273403, 1.590878, -0.280784)",
        "(-0.276205, 1.590165, -0.293975)",
        "(-0.279614, 1.588931, -0.306879)",
        "(-0.282948, 1.586885, -0.319177)",
        "(-0.284629, 1.585626, -0.325216)",
        "(-0.288350, 1.582610, -0.337171)",
        "(-0.292415, 1.578666, -0.348623)",
        "(-0.296060, 1.574013, -0.359376)",
        "(-0.299743, 1.568535, -0.369603)",
        "(-0.301840, 1.565649, -0.374688)",
        "(-0.306632, 1.559569, -0.384654)",
        "(-0.311329, 1.552494, -0.393959)",
        "(-0.316432, 1.544476, -0.402628)",
        "(-0.322297, 1.535810, -0.410941)",
        "(-0.325389, 1.531252, -0.414990)",
        "(-0.331163, 1.521498, -0.422588)",
        "(-0.336597, 1.510046, -0.429246)",
        "(-0.341983, 1.498090, -0.435631)",
        "(-0.347166, 1.485480, -0.441608)",
        "(-0.349606, 1.478895, -0.444335)",
        "(-0.354285, 1.465254, -0.449297)",
        "(-0.358858, 1.450956, -0.453437)",
        "(-0.363317, 1.436281, -0.457089)",
        "(-0.367768, 1.420981, -0.460653)",
        "(-0.369896, 1.413664, -0.462133)",
        "(-0.374235, 1.398672, -0.464766)",
        "(-0.378932, 1.383237, -0.466425)",
        "(-0.383379, 1.367303, -0.467458)",
        "(-0.388097, 1.351193, -0.468071)",
        "(-0.390701, 1.343126, -0.468082)",
        "(-0.395868, 1.327251, -0.467569)",
        "(-0.400576, 1.311530, -0.466305)",
        "(-0.404914, 1.295985, -0.464316)",
        "(-0.409273, 1.280818, -0.461986)",
        "(-0.411459, 1.273518, -0.460491)",
        "(-0.415713, 1.259479, -0.456357)",
        "(-0.419220, 1.245786, -0.450818)",
        "(-0.422363, 1.232337, -0.444518)",
        "(-0.424894, 1.219588, -0.437327)",
        "(-0.426594, 1.207550, -0.429681)",
        "(-0.427265, 1.201828, -0.425713)",
        "(-0.428022, 1.190817, -0.417296)",
        "(-0.428143, 1.180745, -0.407984)",
        "(-0.427324, 1.171368, -0.398149)",
        "(-0.425709, 1.162955, -0.387604)",
        "(-0.424691, 1.159122, -0.382074)",
        "(-0.422085, 1.151963, -0.370607)",
        "(-0.418692, 1.145921, -0.358764)",
        "(-0.414858, 1.141215, -0.347147)",
        "(-0.410662, 1.138132, -0.335344)",
        "(-0.408194, 1.136994, -0.329044)",
        "(-0.402741, 1.134988, -0.315513)",
        "(-0.397023, 1.133641, -0.300798)",
        "(-0.391260, 1.132983, -0.285111)",
        "(-0.388382, 1.133202, -0.276949)",
        "(-0.382558, 1.133933, -0.261404)",
        "(-0.376672, 1.135501, -0.246374)",
        "(-0.370958, 1.138224, -0.231568)",
        "(-0.365417, 1.141892, -0.216888)",
        "(-0.362627, 1.144039, -0.209630)",
        "(-0.357153, 1.149011, -0.195339)",
        "(-0.351896, 1.155059, -0.181132)",
        "(-0.347182, 1.162069, -0.166992)",
        "(-0.342731, 1.169843, -0.153525)",
        "(-0.340584, 1.174075, -0.147210)",
        "(-0.336289, 1.182891, -0.134899)",
        "(-0.332315, 1.192545, -0.123215)",
        "(-0.328582, 1.202730, -0.112069)",
        "(-0.325014, 1.213389, -0.101693)",
        "(-0.323361, 1.218975, -0.096928)",
        "(-0.320234, 1.230346, -0.087526)",
        "(-0.317456, 1.242299, -0.079044)",
        "(-0.314547, 1.254482, -0.071438)",
        "(-0.311741, 1.267037, -0.064798)",
        "(-0.310487, 1.273528, -0.061951)",
        "(-0.308422, 1.286605, -0.056900)",
        "(-0.306452, 1.299462, -0.052362)",
        "(-0.304417, 1.312075, -0.048832)",
        "(-0.302561, 1.324722, -0.046433)",
        "(-0.301700, 1.331132, -0.045639)",
        "(-0.299779, 1.343945, -0.044454)",
        "(-0.297712, 1.356551, -0.043522)",
        "(-0.296509, 1.362868, -0.043671)",
        "(-0.292960, 1.382172, -0.044851)",
        "(-0.291828, 1.388696, -0.045639)",
        "(-0.289785, 1.401659, -0.047575)",
        "(-0.287858, 1.414370, -0.050079)",
        "(-0.285799, 1.426779, -0.053040)",
        "(-0.283949, 1.438991, -0.056448)",
        "(-0.283096, 1.444973, -0.058357)",
        "(-0.281504, 1.456568, -0.062554)",
        "(-0.279960, 1.467672, -0.067103)",
        "(-0.278482, 1.478312, -0.072250)",
        "(-0.277334, 1.488712, -0.078264)",
        "(-0.276188, 1.498380, -0.084476)",
        "(-0.275492, 1.502984, -0.087694)",
        "(-0.274218, 1.512083, -0.094683)",
        "(-0.273364, 1.521079, -0.102707)",
        "(-0.272406, 1.529743, -0.111303)",
        "(-0.271459, 1.537932, -0.120223)",
        "(-0.271057, 1.541799, -0.124922)",
        "(-0.270581, 1.549265, -0.134774)",
        "(-0.270327, 1.556276, -0.145211)",
        "(-0.270207, 1.562698, -0.156055)",
        "(-0.270643, 1.568594, -0.167298)",
        "(-0.270935, 1.571364, -0.173019)",
        "(-0.271470, 1.576351, -0.184598)",
        "(-0.272438, 1.580793, -0.196550)",
        "(-0.273730, 1.584765, -0.208992)",
        "(-0.274553, 1.586431, -0.215378)",
        "(-0.276111, 1.589389, -0.228072)",
        "(-0.277881, 1.591605, -0.240804)",
        "(-0.280301, 1.593089, -0.253729)",
        "(-0.282856, 1.593814, -0.266725)",
        "(-0.284071, 1.593927, -0.273159)",
        "(-0.286556, 1.593374, -0.285940)",
        "(-0.289440, 1.592028, -0.298719)",
        "(-0.292404, 1.590012, -0.311293)",
        "(-0.295236, 1.587042, -0.323588)",
        "(-0.296719, 1.585212, -0.329668)",
        "(-0.300020, 1.581053, -0.341709)",
        "(-0.303585, 1.576161, -0.353587)",
        "(-0.307012, 1.570590, -0.365106)",
        "(-0.310342, 1.564054, -0.376251)",
        "(-0.312157, 1.560198, -0.381646)",
        "(-0.315857, 1.552589, -0.392430)",
        "(-0.319691, 1.544103, -0.402559)",
        "(-0.323243, 1.534535, -0.411617)",
        "(-0.326942, 1.524156, -0.419910)",
        "(-0.328942, 1.518697, -0.423862)",
        "(-0.333013, 1.507409, -0.431585)",
        "(-0.336496, 1.495370, -0.438648)",
        "(-0.339582, 1.482471, -0.445099)",
        "(-0.343002, 1.468974, -0.450896)",
        "(-0.344939, 1.462128, -0.453546)",
        "(-0.348915, 1.448242, -0.458102)",
        "(-0.352516, 1.433840, -0.461876)",
        "(-0.356162, 1.418735, -0.464449)",
        "(-0.360270, 1.403466, -0.466249)",
        "(-0.362415, 1.395734, -0.466830)",
        "(-0.366136, 1.379942, -0.467812)",
        "(-0.369617, 1.363503, -0.467543)",
        "(-0.373034, 1.346872, -0.466628)",
        "(-0.376598, 1.330207, -0.465031)",
        "(-0.378438, 1.321882, -0.464068)",
        "(-0.381869, 1.305270, -0.461434)",
        "(-0.385175, 1.289002, -0.457804)",
        "(-0.388407, 1.273420, -0.453593)",
        "(-0.392016, 1.258629, -0.448892)",
        "(-0.393704, 1.251445, -0.446293)",
        "(-0.396737, 1.237235, -0.440335)",
        "(-0.399178, 1.223226, -0.433691)",
        "(-0.401413, 1.210018, -0.426304)",
        "(-0.403564, 1.197310, -0.418652)",
        "(-0.404529, 1.191114, -0.414677)",
        "(-0.406217, 1.178971, -0.406143)",
        "(-0.407412, 1.167269, -0.396319)",
        "(-0.408441, 1.156219, -0.385019)",
        "(-0.409275, 1.145631, -0.372573)",
        "(-0.409647, 1.140762, -0.366205)",
        "(-0.410313, 1.132126, -0.354146)",
        "(-0.410414, 1.125288, -0.342606)",
        "(-0.409812, 1.119757, -0.331553)",
        "(-0.408475, 1.115302, -0.320091)",
        "(-0.407532, 1.113601, -0.313970)",
        "(-0.405459, 1.110615, -0.301799)",
        "(-0.402682, 1.108961, -0.289461)",
        "(-0.399371, 1.108195, -0.276438)",
        "(-0.395630, 1.108190, -0.262474)",
        "(-0.393692, 1.108550, -0.255127)",
        "(-0.389807, 1.110004, -0.239990)",
        "(-0.385926, 1.112478, -0.224435)",
        "(-0.381917, 1.115890, -0.208822)",
        "(-0.377629, 1.120031, -0.193590)",
        "(-0.375394, 1.122573, -0.186232)",
        "(-0.370860, 1.128529, -0.171826)",
        "(-0.366042, 1.135321, -0.157738)",
        "(-0.360854, 1.142904, -0.144171)",
        "(-0.355789, 1.151693, -0.131346)",
        "(-0.353298, 1.156432, -0.125197)",
        "(-0.348321, 1.166501, -0.113301)",
        "(-0.343053, 1.177368, -0.102297)",
        "(-0.337351, 1.188504, -0.092165)",
        "(-0.331693, 1.200309, -0.082928)",
        "(-0.328961, 1.206582, -0.078648)",
        "(-0.323585, 1.219421, -0.070959)",
        "(-0.318234, 1.232050, -0.063579)",
        "(-0.313176, 1.244837, -0.057169)",
        "(-0.308356, 1.257850, -0.051827)",
        "(-0.305864, 1.264330, -0.049350)",
        "(-0.300853, 1.277063, -0.045444)",
        "(-0.296046, 1.289498, -0.042427)",
        "(-0.291195, 1.301760, -0.040529)",
        "(-0.286550, 1.314253, -0.039526)",
        "(-0.284274, 1.320325, -0.039225)",
        "(-0.279948, 1.332071, -0.039017)",
        "(-0.275587, 1.343593, -0.039370)",
        "(-0.271254, 1.355089, -0.039903)",
        "(-0.267437, 1.366686, -0.041010)",
        "(-0.265690, 1.372509, -0.041828)",
        "(-0.262175, 1.383943, -0.043387)",
        "(-0.258879, 1.395031, -0.044735)",
        "(-0.256302, 1.406118, -0.046622)",
        "(-0.253973, 1.417387, -0.048886)",
        "(-0.252756, 1.422945, -0.050026)",
        "(-0.250334, 1.433921, -0.052348)",
        "(-0.248160, 1.444722, -0.055256)",
        "(-0.246313, 1.455944, -0.058868)",
        "(-0.244541, 1.467439, -0.063097)",
        "(-0.243793, 1.473193, -0.065434)",
        "(-0.242657, 1.484669, -0.070712)",
        "(-0.241658, 1.496039, -0.076675)",
        "(-0.241115, 1.507504, -0.083904)",
        "(-0.241180, 1.518837, -0.092065)",
        "(-0.241270, 1.524211, -0.096459)",
        "(-0.241475, 1.534604, -0.105399)",
        "(-0.241708, 1.544325, -0.115239)",
        "(-0.242439, 1.553569, -0.125907)",
        "(-0.243464, 1.562141, -0.137195)",
        "(-0.243888, 1.565999, -0.142961)",
        "(-0.244822, 1.573079, -0.154518)",
        "(-0.245927, 1.579069, -0.166539)",
        "(-0.247489, 1.584746, -0.179338)",
        "(-0.249526, 1.589843, -0.192559)",
        "(-0.250547, 1.591905, -0.199095)",
        "(-0.252406, 1.595101, -0.211761)",
        "(-0.254245, 1.597236, -0.224274)",
        "(-0.256680, 1.598784, -0.237186)",
        "(-0.259671, 1.599709, -0.250314)",
        "(-0.261198, 1.599750, -0.256774)",
        "(-0.264158, 1.599097, -0.269860)",
        "(-0.267181, 1.597465, -0.282417)",
        "(-0.270884, 1.595199, -0.294982)",
        "(-0.274411, 1.592127, -0.307848)",
        "(-0.275970, 1.590183, -0.314229)",
        "(-0.279121, 1.585709, -0.327070)",
        "(-0.282798, 1.580545, -0.340189)",
        "(-0.286784, 1.574848, -0.353312)",
        "(-0.290727, 1.568337, -0.365954)",
        "(-0.292760, 1.564880, -0.372121)",
        "(-0.297261, 1.557372, -0.384108)",
        "(-0.302329, 1.549610, -0.396215)",
        "(-0.308023, 1.541667, -0.407776)",
        "(-0.313982, 1.532968, -0.418431)",
        "(-0.317184, 1.528362, -0.423350)",
        "(-0.323743, 1.518524, -0.432576)",
        "(-0.330078, 1.507905, -0.440568)",
        "(-0.338783, 1.490439, -0.450556)",
        "(-0.341534, 1.483314, -0.452400)",
        "(-0.344229, 1.476435, -0.454624)",
        "(-0.349058, 1.462370, -0.458876)",
        "(-0.353162, 1.447804, -0.462506)",
        "(-0.356924, 1.432694, -0.465417)",
        "(-0.360737, 1.417262, -0.467403)",
        "(-0.362550, 1.409520, -0.468322)",
        "(-0.366093, 1.394000, -0.469799)",
        "(-0.369930, 1.378624, -0.470188)",
        "(-0.373675, 1.363271, -0.469829)",
        "(-0.377418, 1.348103, -0.468266)",
        "(-0.379225, 1.340525, -0.467382)",
        "(-0.382953, 1.325687, -0.464857)",
        "(-0.386727, 1.311052, -0.461299)",
        "(-0.390037, 1.296353, -0.456787)",
        "(-0.392862, 1.281736, -0.451582)",
        "(-0.394153, 1.274612, -0.448455)",
        "(-0.396514, 1.260550, -0.441612)",
        "(-0.398376, 1.247045, -0.433292)",
        "(-0.399366, 1.234248, -0.424304)",
        "(-0.400206, 1.222621, -0.415036)",
        "(-0.400449, 1.217229, -0.410269)",
        "(-0.400590, 1.206931, -0.400264)",
        "(-0.400181, 1.197841, -0.389228)",
        "(-0.399196, 1.189814, -0.377576)",
        "(-0.397553, 1.182940, -0.365201)",
        "(-0.396411, 1.179973, -0.358770)",
        "(-0.393744, 1.174848, -0.345769)",
        "(-0.390345, 1.170750, -0.332537)",
        "(-0.386352, 1.167788, -0.318997)",
        "(-0.381905, 1.165829, -0.304958)",
        "(-0.379469, 1.165169, -0.297819)",
        "(-0.374483, 1.164821, -0.283322)",
        "(-0.369307, 1.165374, -0.268529)",
        "(-0.364243, 1.166869, -0.253169)",
        "(-0.359188, 1.169483, -0.237655)",
        "(-0.356691, 1.171239, -0.230137)",
        "(-0.351805, 1.175347, -0.215642)",
        "(-0.347004, 1.180157, -0.201588)",
        "(-0.342350, 1.185673, -0.187949)",
        "(-0.337870, 1.192144, -0.175127)",
        "(-0.335770, 1.195731, -0.169149)",
        "(-0.331768, 1.203185, -0.157456)",
        "(-0.327916, 1.211147, -0.146190)",
        "(-0.323889, 1.219650, -0.135743)",
        "(-0.319818, 1.228891, -0.126584)",
        "(-0.317834, 1.233558, -0.122024)",
        "(-0.314154, 1.243519, -0.113631)",
        "(-0.310581, 1.253900, -0.105699)",
        "(-0.307135, 1.264421, -0.098225)",
        "(-0.303756, 1.275210, -0.091400)",
        "(-0.302223, 1.280948, -0.088303)",
        "(-0.299271, 1.292850, -0.082723)",
        "(-0.296670, 1.304290, -0.077506)",
        "(-0.294368, 1.315749, -0.072632)",
        "(-0.293263, 1.321489, -0.070469)",
        "(-0.291213, 1.333282, -0.066388)",
        "(-0.289552, 1.345108, -0.063141)",
        "(-0.287825, 1.356504, -0.060249)",
        "(-0.286025, 1.367787, -0.057980)",
        "(-0.284179, 1.378812, -0.056164)",
        "(-0.283284, 1.384264, -0.055502)",
        "(-0.281682, 1.395039, -0.054616)",
        "(-0.280190, 1.405361, -0.053607)",
        "(-0.278903, 1.415494, -0.052709)",
        "(-0.277527, 1.425387, -0.052164)",
        "(-0.276974, 1.430458, -0.052192)",
        "(-0.276050, 1.440722, -0.052631)",
        "(-0.275177, 1.450684, -0.053224)",
        "(-0.274313, 1.460455, -0.054002)",
        "(-0.273375, 1.470406, -0.055376)",
        "(-0.272946, 1.475679, -0.056645)",
        "(-0.272212, 1.486435, -0.059666)",
        "(-0.271473, 1.497327, -0.063641)",
        "(-0.270707, 1.507980, -0.067961)",
        "(-0.270054, 1.518635, -0.073331)",
        "(-0.269935, 1.523957, -0.076415)",
        "(-0.269817, 1.534324, -0.082760)",
        "(-0.269748, 1.543869, -0.089135)",
        "(-0.269884, 1.552609, -0.095883)",
        "(-0.270201, 1.560852, -0.103260)",
        "(-0.270654, 1.568514, -0.111172)",
        "(-0.270988, 1.571992, -0.115524)",
        "(-0.271806, 1.578783, -0.124586)",
        "(-0.272894, 1.584925, -0.134118)",
        "(-0.274152, 1.590193, -0.144007)",
        "(-0.274812, 1.592574, -0.149067)",
        "(-0.276149, 1.596685, -0.159583)",
        "(-0.277419, 1.600181, -0.170627)",
        "(-0.278639, 1.603287, -0.181953)",
        "(-0.279966, 1.605853, -0.193417)",
        "(-0.280731, 1.606905, -0.199173)",
        "(-0.282322, 1.608591, -0.210602)",
        "(-0.283983, 1.609316, -0.221827)",
        "(-0.285926, 1.609278, -0.232992)",
        "(-0.288125, 1.608442, -0.244081)",
        "(-0.289201, 1.607708, -0.249533)",
        "(-0.291276, 1.605702, -0.260334)",
        "(-0.293545, 1.602612, -0.271045)",
        "(-0.296516, 1.599012, -0.281882)",
        "(-0.299393, 1.595021, -0.292736)",
        "(-0.300673, 1.592719, -0.298076)",
        "(-0.303288, 1.587575, -0.308656)",
        "(-0.306224, 1.581711, -0.319294)",
        "(-0.309369, 1.575322, -0.329840)",
        "(-0.312286, 1.568474, -0.340080)",
        "(-0.313687, 1.564609, -0.344905)",
        "(-0.316545, 1.556269, -0.354119)",
        "(-0.319434, 1.547168, -0.362888)",
        "(-0.322186, 1.537281, -0.371149)",
        "(-0.324557, 1.526625, -0.379041)",
        "(-0.325687, 1.520875, -0.382820)",
        "(-0.328065, 1.508743, -0.390038)",
        "(-0.330361, 1.496228, -0.397065)",
        "(-0.332683, 1.483238, -0.403633)",
        "(-0.335216, 1.469653, -0.409635)",
        "(-0.336685, 1.462556, -0.412222)",
        "(-0.339556, 1.448374, -0.417282)",
        "(-0.342812, 1.433750, -0.421690)",
        "(-0.346329, 1.418721, -0.425307)",
        "(-0.349996, 1.402771, -0.428208)",
        "(-0.351713, 1.395195, -0.429294)",
        "(-0.355267, 1.380041, -0.430683)",
        "(-0.358837, 1.364344, -0.431445)",
        "(-0.362322, 1.348027, -0.431893)",
        "(-0.365762, 1.331514, -0.431584)",
        "(-0.367467, 1.323294, -0.430897)",
        "(-0.370804, 1.307137, -0.428495)",
        "(-0.374145, 1.291222, -0.425538)",
        "(-0.377321, 1.275597, -0.421716)",
        "(-0.380157, 1.260682, -0.417439)",
        "(-0.381481, 1.253601, -0.415099)",
        "(-0.384132, 1.240626, -0.409638)",
        "(-0.386669, 1.228565, -0.403306)",
        "(-0.388590, 1.217316, -0.395814)",
        "(-0.390079, 1.206633, -0.387580)",
        "(-0.390731, 1.201802, -0.382995)",
        "(-0.391484, 1.192762, -0.373207)",
        "(-0.391334, 1.184511, -0.362434)",
        "(-0.390311, 1.176744, -0.350526)",
        "(-0.388762, 1.169647, -0.337920)",
        "(-0.387850, 1.166538, -0.331458)",
        "(-0.385702, 1.161344, -0.318596)",
        "(-0.383193, 1.157230, -0.305967)",
        "(-0.380330, 1.154135, -0.293636)",
        "(-0.377231, 1.152451, -0.281394)",
        "(-0.375563, 1.152104, -0.275216)",
        "(-0.372073, 1.151940, -0.262544)",
        "(-0.368490, 1.152531, -0.249347)",
        "(-0.365022, 1.153962, -0.235665)",
        "(-0.361727, 1.156175, -0.221641)",
        "(-0.360104, 1.157609, -0.214558)",
        "(-0.356774, 1.160693, -0.200664)",
        "(-0.353597, 1.164423, -0.187087)",
        "(-0.350495, 1.168569, -0.173555)",
        "(-0.347381, 1.173601, -0.160456)",
        "(-0.345788, 1.176195, -0.154106)",
        "(-0.342668, 1.181689, -0.141678)",
        "(-0.339652, 1.187914, -0.129709)",
        "(-0.336558, 1.194990, -0.118199)",
        "(-0.333349, 1.202681, -0.107193)",
        "(-0.331750, 1.206729, -0.101911)",
        "(-0.328489, 1.215135, -0.091808)",
        "(-0.326746, 1.219796, -0.087272)",
        "(-0.321455, 1.233943, -0.073857)",
        "(-0.317940, 1.244705, -0.066263)",
        "(-0.316187, 1.250215, -0.062684)",
        "(-0.312654, 1.261481, -0.055964)",
        "(-0.309277, 1.273283, -0.050161)",
        "(-0.305999, 1.285387, -0.045018)",
        "(-0.303036, 1.297910, -0.040736)",
        "(-0.301752, 1.304368, -0.039102)",
        "(-0.299076, 1.317133, -0.035805)",
        "(-0.296265, 1.329998, -0.033308)",
        "(-0.293384, 1.342934, -0.031495)",
        "(-0.290567, 1.356367, -0.030664)",
        "(-0.289197, 1.363264, -0.030615)",
        "(-0.286644, 1.376969, -0.030858)",
        "(-0.284281, 1.390712, -0.031538)",
        "(-0.282062, 1.404496, -0.032690)",
        "(-0.280240, 1.418344, -0.034382)",
        "(-0.279511, 1.425488, -0.035661)",
        "(-0.278295, 1.439883, -0.038913)",
        "(-0.277356, 1.454181, -0.042670)",
        "(-0.276618, 1.468266, -0.047003)",
        "(-0.276068, 1.482216, -0.052274)",
        "(-0.276004, 1.489244, -0.055415)",
        "(-0.276045, 1.503031, -0.062265)",
        "(-0.276147, 1.515928, -0.069447)",
        "(-0.276187, 1.528337, -0.077447)",
        "(-0.276724, 1.539532, -0.085895)",
        "(-0.277976, 1.550701, -0.095571)",
        "(-0.278625, 1.555942, -0.100647)",
        "(-0.279847, 1.565812, -0.110857)",
        "(-0.281139, 1.574898, -0.121456)",
        "(-0.282490, 1.583401, -0.132753)",
        "(-0.284360, 1.591111, -0.144945)",
        "(-0.285342, 1.594618, -0.151056)",
        "(-0.287180, 1.600565, -0.163056)",
        "(-0.289036, 1.605314, -0.174984)",
        "(-0.291149, 1.609547, -0.187447)",
        "(-0.292358, 1.611427, -0.193863)",
        "(-0.294871, 1.614412, -0.206763)",
        "(-0.297192, 1.615897, -0.219183)",
        "(-0.299239, 1.616202, -0.231383)",
        "(-0.301615, 1.615780, -0.243916)",
        "(-0.304322, 1.614280, -0.256777)",
        "(-0.305550, 1.613142, -0.263223)",
        "(-0.307592, 1.610157, -0.275949)",
        "(-0.309548, 1.606131, -0.288642)",
        "(-0.312219, 1.601226, -0.301453)",
        "(-0.313516, 1.598415, -0.307890)",
        "(-0.315595, 1.592121, -0.320493)",
        "(-0.317257, 1.584704, -0.332940)",
        "(-0.319431, 1.576321, -0.345294)",
        "(-0.322534, 1.567215, -0.357113)",
        "(-0.324014, 1.562324, -0.362658)",
        "(-0.326598, 1.551854, -0.372963)",
        "(-0.329049, 1.540156, -0.382040)",
        "(-0.332008, 1.527538, -0.390137)",
        "(-0.335231, 1.514182, -0.397550)",
        "(-0.336767, 1.507336, -0.401115)",
        "(-0.339830, 1.492552, -0.407245)",
        "(-0.343102, 1.476608, -0.412429)",
        "(-0.346728, 1.459918, -0.416537)",
        "(-0.350705, 1.442860, -0.419767)",
        "(-0.352784, 1.434068, -0.421010)",
        "(-0.356953, 1.415763, -0.422938)",
        "(-0.361140, 1.397142, -0.424122)",
        "(-0.364521, 1.378942, -0.424415)",
        "(-0.367431, 1.361094, -0.423197)",
        "(-0.368906, 1.352369, -0.421902)",
        "(-0.371486, 1.335128, -0.417910)",
        "(-0.373449, 1.318067, -0.413209)",
        "(-0.375220, 1.302107, -0.407222)",
        "(-0.376985, 1.287185, -0.399723)",
        "(-0.377843, 1.279973, -0.395410)",
        "(-0.379025, 1.265725, -0.385852)",
        "(-0.379228, 1.252071, -0.374763)",
        "(-0.379204, 1.239110, -0.363063)",
        "(-0.378910, 1.227278, -0.350285)",
        "(-0.378690, 1.221627, -0.343772)",
        "(-0.377908, 1.211639, -0.330373)",
        "(-0.376490, 1.202765, -0.316690)",
        "(-0.374856, 1.195439, -0.302577)",
        "(-0.373042, 1.189197, -0.288010)",
        "(-0.371882, 1.186677, -0.280627)",
        "(-0.369310, 1.182454, -0.266010)",
        "(-0.366684, 1.179523, -0.251360)",
        "(-0.364143, 1.177896, -0.236391)",
        "(-0.361780, 1.177433, -0.221205)",
        "(-0.360655, 1.177608, -0.213564)",
        "(-0.358634, 1.178453, -0.198266)",
        "(-0.357269, 1.180445, -0.183121)",
        "(-0.356038, 1.183138, -0.168210)",
        "(-0.354758, 1.186531, -0.154490)",
        "(-0.354087, 1.188651, -0.148275)",
        "(-0.352660, 1.193728, -0.136251)",
        "(-0.351387, 1.198917, -0.125236)",
        "(-0.349914, 1.204170, -0.114753)",
        "(-0.348326, 1.210050, -0.105004)",
        "(-0.347570, 1.213345, -0.100493)",
        "(-0.346185, 1.220073, -0.091671)",
        "(-0.344725, 1.226915, -0.083104)",
        "(-0.342930, 1.233988, -0.075196)",
        "(-0.341035, 1.241395, -0.068227)",
        "(-0.339995, 1.245161, -0.065140)",
        "(-0.337574, 1.252880, -0.059465)",
        "(-0.336276, 1.256898, -0.056759)",
        "(-0.332396, 1.269313, -0.049268)",
        "(-0.329682, 1.278399, -0.045471)",
        "(-0.328257, 1.283167, -0.043835)",
        "(-0.325274, 1.292879, -0.040714)",
        "(-0.322537, 1.302812, -0.037912)",
        "(-0.320057, 1.313404, -0.036135)",
        "(-0.317545, 1.324456, -0.034922)",
        "(-0.316369, 1.330027, -0.034354)",
        "(-0.314100, 1.341107, -0.033421)",
        "(-0.311617, 1.352609, -0.033042)",
        "(-0.309097, 1.364823, -0.033202)",
        "(-0.306670, 1.377195, -0.033633)",
        "(-0.305363, 1.383400, -0.033858)",
        "(-0.302548, 1.396150, -0.034384)",
        "(-0.299835, 1.409690, -0.035162)",
        "(-0.297478, 1.423567, -0.036423)",
        "(-0.295240, 1.437587, -0.037870)",
        "(-0.294122, 1.444722, -0.038705)",
        "(-0.292358, 1.459287, -0.040912)",
        "(-0.291248, 1.473858, -0.043791)",
        "(-0.290349, 1.487801, -0.046909)",
        "(-0.289529, 1.501278, -0.050508)",
        "(-0.289471, 1.508049, -0.052781)",
        "(-0.290031, 1.521376, -0.058267)",
        "(-0.290659, 1.533706, -0.064026)",
        "(-0.291128, 1.544839, -0.070113)",
        "(-0.291600, 1.555410, -0.077121)",
        "(-0.291967, 1.560443, -0.081169)",
        "(-0.293057, 1.570199, -0.089735)",
        "(-0.293923, 1.578805, -0.098557)",
        "(-0.294708, 1.586636, -0.107639)",
        "(-0.295438, 1.593409, -0.117423)",
        "(-0.295970, 1.596707, -0.122595)",
        "(-0.297462, 1.603120, -0.133513)",
        "(-0.298992, 1.608468, -0.144777)",
        "(-0.300385, 1.613042, -0.156085)",
        "(-0.301780, 1.616994, -0.167696)",
        "(-0.302526, 1.618389, -0.173771)",
        "(-0.304278, 1.621110, -0.186132)",
        "(-0.306000, 1.622918, -0.198627)",
        "(-0.307363, 1.623725, -0.211057)",
        "(-0.308593, 1.623535, -0.223901)",
        "(-0.309335, 1.623099, -0.230552)",
        "(-0.311072, 1.621821, -0.243989)",
        "(-0.312365, 1.619356, -0.257324)",
        "(-0.313462, 1.615668, -0.270564)",
        "(-0.314654, 1.610872, -0.283988)",
        "(-0.315284, 1.608235, -0.290726)",
        "(-0.316486, 1.602475, -0.304139)",
        "(-0.317704, 1.595486, -0.317322)",
        "(-0.319085, 1.587309, -0.329936)",
        "(-0.320414, 1.578350, -0.341949)",
        "(-0.321128, 1.573595, -0.347726)",
        "(-0.322768, 1.563576, -0.359001)",
        "(-0.324707, 1.552544, -0.369574)",
        "(-0.326609, 1.540631, -0.379073)",
        "(-0.328300, 1.528122, -0.387568)",
        "(-0.329222, 1.521310, -0.391589)",
        "(-0.331348, 1.508295, -0.398271)",
        "(-0.333710, 1.494594, -0.404129)",
        "(-0.335813, 1.480501, -0.409011)",
        "(-0.337972, 1.465898, -0.412774)",
        "(-0.339061, 1.458612, -0.414624)",
        "(-0.341554, 1.443677, -0.417457)",
        "(-0.344088, 1.428911, -0.419633)",
        "(-0.346480, 1.414011, -0.421017)",
        "(-0.348790, 1.398907, -0.421271)",
        "(-0.350023, 1.391344, -0.420960)",
        "(-0.352369, 1.376050, -0.419893)",
        "(-0.354557, 1.360243, -0.417980)",
        "(-0.356780, 1.344199, -0.415350)",
        "(-0.359341, 1.328128, -0.411961)",
        "(-0.360653, 1.320160, -0.410062)",
        "(-0.364561, 1.296489, -0.403089)",
        "(-0.364561, 1.296489, -0.403089)",
        "(-0.368164, 1.273503, -0.394478)",
        "(-0.370729, 1.259207, -0.387653)",
        "(-0.371989, 1.252284, -0.384153)",
        "(-0.374205, 1.238717, -0.376664)",
        "(-0.376033, 1.225371, -0.368277)",
        "(-0.377654, 1.213097, -0.358973)",
        "(-0.378859, 1.202457, -0.348983)",
        "(-0.379321, 1.197325, -0.343843)",
        "(-0.379726, 1.187673, -0.333067)",
        "(-0.379765, 1.179283, -0.321269)",
        "(-0.379109, 1.172025, -0.308839)",
        "(-0.377656, 1.166002, -0.295735)",
        "(-0.376792, 1.163428, -0.288950)",
        "(-0.374830, 1.159210, -0.274937)",
        "(-0.372687, 1.156259, -0.260442)",
        "(-0.370354, 1.154690, -0.246026)",
        "(-0.368049, 1.154512, -0.231959)",
        "(-0.366931, 1.154943, -0.224884)",
        "(-0.364645, 1.156346, -0.210635)",
        "(-0.362243, 1.158401, -0.196694)",
        "(-0.359852, 1.161495, -0.183422)",
        "(-0.357692, 1.165366, -0.170371)",
        "(-0.356615, 1.167440, -0.163865)",
        "(-0.354313, 1.172046, -0.151147)",
        "(-0.351835, 1.177297, -0.139029)",
        "(-0.349462, 1.183601, -0.127626)",
        "(-0.347224, 1.190499, -0.116492)",
        "(-0.346027, 1.194109, -0.111087)",
        "(-0.343514, 1.201664, -0.100760)",
        "(-0.341020, 1.209907, -0.091330)",
        "(-0.338760, 1.218778, -0.082599)",
        "(-0.336490, 1.228296, -0.074490)",
        "(-0.335304, 1.233201, -0.070609)",
        "(-0.332895, 1.243498, -0.063530)",
        "(-0.330249, 1.254419, -0.057272)",
        "(-0.327604, 1.266333, -0.051917)",
        "(-0.325226, 1.278667, -0.047003)",
        "(-0.324087, 1.284884, -0.044904)",
        "(-0.321669, 1.297507, -0.041499)",
        "(-0.319149, 1.310393, -0.038899)",
        "(-0.317815, 1.316839, -0.038053)",
        "(-0.314002, 1.335940, -0.035823)",
        "(-0.312746, 1.342370, -0.035506)",
        "(-0.310154, 1.355206, -0.035031)",
        "(-0.307315, 1.367895, -0.034988)",
        "(-0.304058, 1.380704, -0.035634)",
        "(-0.301096, 1.393845, -0.036799)",
        "(-0.299797, 1.400434, -0.037403)",
        "(-0.297537, 1.413489, -0.038792)",
        "(-0.295328, 1.426603, -0.040264)",
        "(-0.293498, 1.440396, -0.042091)",
        "(-0.292497, 1.453188, -0.044222)",
        "(-0.292165, 1.459429, -0.045358)",
        "(-0.291720, 1.471962, -0.047931)",
        "(-0.291594, 1.484734, -0.051409)",
        "(-0.291796, 1.497434, -0.055908)",
        "(-0.292123, 1.509491, -0.061095)",
        "(-0.292266, 1.515301, -0.064175)",
        "(-0.292707, 1.526753, -0.070841)",
        "(-0.293137, 1.537393, -0.078501)",
        "(-0.293356, 1.547139, -0.086627)",
        "(-0.293689, 1.556147, -0.095674)",
        "(-0.293892, 1.560497, -0.100553)",
        "(-0.294154, 1.568609, -0.110759)",
        "(-0.294224, 1.575915, -0.121122)",
        "(-0.294244, 1.582340, -0.131590)",
        "(-0.294333, 1.587963, -0.142327)",
        "(-0.294451, 1.590600, -0.147767)",
        "(-0.294852, 1.595271, -0.158834)",
        "(-0.295556, 1.599181, -0.170295)",
        "(-0.296134, 1.602125, -0.181748)",
        "(-0.296736, 1.604144, -0.193012)",
        "(-0.297100, 1.604930, -0.198614)",
        "(-0.297960, 1.605786, -0.209744)",
        "(-0.298681, 1.605866, -0.220871)",
        "(-0.299259, 1.605287, -0.232165)",
        "(-0.299848, 1.603998, -0.243728)",
        "(-0.300210, 1.603160, -0.249567)",
        "(-0.301064, 1.600869, -0.261309)",
        "(-0.301933, 1.597752, -0.273196)",
        "(-0.302705, 1.594220, -0.285197)",
        "(-0.303468, 1.589862, -0.297125)",
        "(-0.304065, 1.587477, -0.303098)",
        "(-0.305560, 1.582413, -0.315283)",
        "(-0.307159, 1.576798, -0.327445)",
        "(-0.308558, 1.570536, -0.339350)",
        "(-0.310444, 1.563492, -0.351083)",
        "(-0.311590, 1.559700, -0.356933)",
        "(-0.314016, 1.551649, -0.368232)",
        "(-0.316339, 1.542901, -0.378755)",
        "(-0.318804, 1.533431, -0.388748)",
        "(-0.320459, 1.528245, -0.393362)",
        "(-0.323552, 1.517743, -0.402466)",
        "(-0.326620, 1.506281, -0.410762)",
        "(-0.329299, 1.494106, -0.418367)",
        "(-0.330807, 1.487523, -0.421756)",
        "(-0.335667, 1.467499, -0.431263)",
        "(-0.337225, 1.460623, -0.434155)",
        "(-0.340234, 1.446433, -0.439194)",
        "(-0.343533, 1.432109, -0.443687)",
        "(-0.347325, 1.417652, -0.447382)",
        "(-0.351128, 1.403285, -0.450298)",
        "(-0.353025, 1.396079, -0.451266)",
        "(-0.356770, 1.381585, -0.453267)",
        "(-0.360667, 1.367081, -0.454117)",
        "(-0.364482, 1.352693, -0.453984)",
        "(-0.367852, 1.338109, -0.452357)",
        "(-0.369371, 1.330737, -0.451173)",
        "(-0.372336, 1.316009, -0.447812)",
        "(-0.374781, 1.301335, -0.443402)",
        "(-0.376834, 1.286838, -0.438143)",
        "(-0.378413, 1.272661, -0.432227)",
        "(-0.379158, 1.265795, -0.428984)",
        "(-0.380504, 1.252717, -0.421934)",
        "(-0.381081, 1.240138, -0.413985)",
        "(-0.381019, 1.228112, -0.404975)",
        "(-0.380581, 1.216850, -0.394556)",
        "(-0.380163, 1.211566, -0.388842)",
        "(-0.379068, 1.201771, -0.376883)",
        "(-0.377408, 1.192481, -0.363564)",
        "(-0.375432, 1.184470, -0.349529)",
        "(-0.373209, 1.177170, -0.334820)",
        "(-0.372009, 1.173981, -0.327675)",
        "(-0.369283, 1.168556, -0.313411)",
        "(-0.366219, 1.164510, -0.298649)",
        "(-0.362928, 1.161600, -0.283043)",
        "(-0.359309, 1.159995, -0.267014)",
        "(-0.357543, 1.159684, -0.258886)",
        "(-0.354079, 1.159955, -0.242345)",
        "(-0.350793, 1.160981, -0.225561)",
        "(-0.347432, 1.163090, -0.209588)",
        "(-0.343903, 1.166246, -0.194529)",
        "(-0.342178, 1.168239, -0.187203)",
        "(-0.338855, 1.172801, -0.172847)",
        "(-0.335641, 1.178309, -0.159113)",
        "(-0.332418, 1.184593, -0.146281)",
        "(-0.329326, 1.191650, -0.134110)",
        "(-0.327903, 1.195462, -0.128341)",
        "(-0.324961, 1.203039, -0.116878)",
        "(-0.322163, 1.211447, -0.106614)",
        "(-0.319533, 1.220360, -0.097314)",
        "(-0.316991, 1.229508, -0.088694)",
        "(-0.315671, 1.234253, -0.084670)",
        "(-0.313044, 1.244085, -0.077381)",
        "(-0.310751, 1.254184, -0.070954)",
        "(-0.308807, 1.264556, -0.065230)",
        "(-0.307079, 1.275229, -0.060388)",
        "(-0.306174, 1.280480, -0.058022)",
        "(-0.304332, 1.291010, -0.054097)",
        "(-0.302829, 1.301948, -0.050902)",
        "(-0.301487, 1.312884, -0.048067)",
        "(-0.299920, 1.323769, -0.045765)",
        "(-0.298888, 1.329250, -0.044812)",
        "(-0.296639, 1.340340, -0.043117)",
        "(-0.294903, 1.352071, -0.041874)",
        "(-0.293325, 1.363870, -0.040788)",
        "(-0.292409, 1.369694, -0.040215)",
        "(-0.290655, 1.381580, -0.039451)",
        "(-0.288765, 1.393785, -0.039291)",
        "(-0.287295, 1.406305, -0.039566)",
        "(-0.286587, 1.412626, -0.039907)",
        "(-0.284577, 1.431542, -0.041556)",
        "(-0.284001, 1.437887, -0.042457)",
        "(-0.282775, 1.450423, -0.044536)",
        "(-0.281582, 1.463176, -0.047635)",
        "(-0.280824, 1.476307, -0.051773)",
        "(-0.280264, 1.489162, -0.056405)",
        "(-0.279951, 1.495465, -0.058757)",
        "(-0.279442, 1.507581, -0.064236)",
        "(-0.279211, 1.519603, -0.070933)",
        "(-0.279382, 1.531272, -0.078245)",
        "(-0.279411, 1.541823, -0.085715)",
        "(-0.279372, 1.546599, -0.089556)",
        "(-0.279266, 1.555681, -0.097965)",
        "(-0.279334, 1.564442, -0.107271)",
        "(-0.279527, 1.572642, -0.116847)",
        "(-0.279776, 1.579732, -0.126525)",
        "(-0.279996, 1.582936, -0.131442)",
        "(-0.280445, 1.589001, -0.141674)",
        "(-0.281242, 1.594438, -0.152229)",
        "(-0.282241, 1.599031, -0.162922)",
        "(-0.283287, 1.602737, -0.173549)",
        "(-0.284444, 1.605724, -0.184204)",
        "(-0.285072, 1.606919, -0.189639)",
        "(-0.286536, 1.608871, -0.200721)",
        "(-0.288093, 1.610240, -0.212116)",
        "(-0.289473, 1.611018, -0.223555)",
        "(-0.290092, 1.611060, -0.229261)",
        "(-0.291559, 1.610590, -0.241225)",
        "(-0.293252, 1.609578, -0.252614)",
        "(-0.295004, 1.607911, -0.264022)",
        "(-0.296829, 1.605400, -0.275331)",
        "(-0.297855, 1.603780, -0.280931)",
        "(-0.299933, 1.600161, -0.292242)",
        "(-0.302085, 1.596123, -0.303629)",
        "(-0.304450, 1.591508, -0.314942)",
        "(-0.307219, 1.586264, -0.326029)",
        "(-0.308652, 1.583393, -0.331413)",
        "(-0.311343, 1.577347, -0.341860)",
        "(-0.314155, 1.570758, -0.352038)",
        "(-0.317449, 1.563660, -0.361903)",
        "(-0.320713, 1.556183, -0.371418)",
        "(-0.322262, 1.552151, -0.375812)",
        "(-0.325188, 1.543689, -0.384345)",
        "(-0.328397, 1.534650, -0.392227)",
        "(-0.330219, 1.529861, -0.395797)",
        "(-0.335136, 1.515579, -0.406429)",
        "(-0.336730, 1.510584, -0.409669)",
        "(-0.340021, 1.500192, -0.415482)",
        "(-0.343465, 1.489318, -0.420387)",
        "(-0.346838, 1.478390, -0.424751)",
        "(-0.350163, 1.467481, -0.428591)",
        "(-0.351755, 1.461927, -0.430337)",
        "(-0.354995, 1.450799, -0.433366)",
        "(-0.358053, 1.439844, -0.435960)",
        "(-0.360935, 1.429067, -0.438177)",
        "(-0.363821, 1.418357, -0.439705)",
        "(-0.365317, 1.413078, -0.440058)",
        "(-0.367989, 1.402542, -0.440328)",
        "(-0.370258, 1.392041, -0.439782)",
        "(-0.372356, 1.381447, -0.438452)",
        "(-0.374179, 1.370625, -0.436682)",
        "(-0.375017, 1.365197, -0.435530)",
        "(-0.376562, 1.354482, -0.433069)",
        "(-0.377903, 1.343784, -0.430277)",
        "(-0.379231, 1.333147, -0.427087)",
        "(-0.380496, 1.322791, -0.423212)",
        "(-0.381000, 1.317698, -0.421065)",
        "(-0.381809, 1.307594, -0.416625)",
        "(-0.382361, 1.297734, -0.411563)",
        "(-0.382788, 1.288187, -0.405913)",
        "(-0.382663, 1.278984, -0.399423)",
        "(-0.382320, 1.274513, -0.395811)",
        "(-0.381336, 1.265836, -0.387931)",
        "(-0.380015, 1.257504, -0.378960)",
        "(-0.378338, 1.249396, -0.369090)",
        "(-0.376534, 1.242097, -0.358372)",
        "(-0.375555, 1.238653, -0.352888)",
        "(-0.373571, 1.232035, -0.341459)",
        "(-0.371184, 1.225956, -0.329402)",
        "(-0.368538, 1.220947, -0.316683)",
        "(-0.365406, 1.216637, -0.303679)",
        "(-0.363789, 1.214713, -0.297008)",
        "(-0.360399, 1.211280, -0.283141)",
        "(-0.356848, 1.208649, -0.268742)",
        "(-0.353053, 1.206791, -0.254355)",
        "(-0.349302, 1.206009, -0.239499)",
        "(-0.347537, 1.205787, -0.231875)",
        "(-0.344166, 1.206006, -0.216398)",
        "(-0.340763, 1.206887, -0.201439)",
        "(-0.337520, 1.208764, -0.187022)",
        "(-0.334817, 1.211613, -0.172743)",
        "(-0.333615, 1.213181, -0.165576)",
        "(-0.331344, 1.216874, -0.151875)",
        "(-0.329009, 1.221337, -0.139458)",
        "(-0.326742, 1.226552, -0.127944)",
        "(-0.324556, 1.232468, -0.116701)",
        "(-0.323508, 1.235349, -0.111508)",
        "(-0.321473, 1.241733, -0.101870)",
        "(-0.319521, 1.248827, -0.093208)",
        "(-0.317606, 1.256682, -0.085242)",
        "(-0.315782, 1.265027, -0.077539)",
        "(-0.314936, 1.269249, -0.073876)",
        "(-0.313415, 1.277723, -0.067073)",
        "(-0.312058, 1.286479, -0.061228)",
        "(-0.310739, 1.295593, -0.056393)",
        "(-0.309309, 1.304711, -0.052307)",
        "(-0.308645, 1.309177, -0.050306)",
        "(-0.307295, 1.318093, -0.046954)",
        "(-0.306075, 1.327242, -0.044056)",
        "(-0.304863, 1.336347, -0.041727)",
        "(-0.303698, 1.345423, -0.040012)",
        "(-0.303180, 1.350053, -0.039328)",
        "(-0.302121, 1.359663, -0.038320)",
        "(-0.301068, 1.369539, -0.038018)",
        "(-0.300043, 1.379664, -0.038659)",
        "(-0.299091, 1.390045, -0.039826)",
        "(-0.298728, 1.395305, -0.040587)",
        "(-0.298070, 1.405863, -0.042616)",
        "(-0.297268, 1.416577, -0.045405)",
        "(-0.296709, 1.427791, -0.048730)",
        "(-0.296365, 1.439157, -0.052709)",
        "(-0.296219, 1.444834, -0.054902)",
        "(-0.296060, 1.456237, -0.059696)",
        "(-0.296183, 1.467398, -0.065106)",
        "(-0.296576, 1.478312, -0.071348)",
        "(-0.297063, 1.488783, -0.078161)",
        "(-0.297313, 1.493735, -0.081681)",
        "(-0.297834, 1.503056, -0.089036)",
        "(-0.298264, 1.511832, -0.096979)",
        "(-0.298507, 1.520137, -0.105374)",
        "(-0.298695, 1.527729, -0.114000)",
        "(-0.298765, 1.531278, -0.118389)",
        "(-0.298847, 1.537830, -0.127378)",
        "(-0.298956, 1.543847, -0.136685)",
        "(-0.299288, 1.549296, -0.146347)",
        "(-0.299479, 1.553963, -0.156311)",
        "(-0.299522, 1.555970, -0.161375)",
        "(-0.299610, 1.559450, -0.171557)",
        "(-0.299861, 1.561890, -0.181857)",
        "(-0.300239, 1.563868, -0.192286)",
        "(-0.300390, 1.565049, -0.202853)",
        "(-0.300447, 1.565517, -0.208167)",
        "(-0.300781, 1.565797, -0.218910)",
        "(-0.301329, 1.565529, -0.229561)",
        "(-0.301926, 1.564386, -0.239713)",
        "(-0.302322, 1.562602, -0.249980)",
        "(-0.302661, 1.561527, -0.255233)",
        "(-0.303591, 1.558978, -0.265789)",
        "(-0.304485, 1.555707, -0.275945)",
        "(-0.305364, 1.551553, -0.285762)",
        "(-0.306725, 1.546797, -0.295529)",
        "(-0.307488, 1.544219, -0.300429)",
        "(-0.309510, 1.535388, -0.314225)",
        "(-0.309510, 1.535388, -0.314225)",
        "(-0.311248, 1.525145, -0.326922)",
        "(-0.312720, 1.517509, -0.334620)",
        "(-0.313512, 1.513579, -0.338278)",
        "(-0.315209, 1.505480, -0.345035)",
        "(-0.317273, 1.496979, -0.351105)",
        "(-0.319680, 1.488004, -0.356477)",
        "(-0.322294, 1.478828, -0.361493)",
        "(-0.323645, 1.474144, -0.363915)",
        "(-0.326731, 1.464589, -0.368410)",
        "(-0.330131, 1.454241, -0.372508)",
        "(-0.333309, 1.444418, -0.375632)",
        "(-0.336563, 1.434237, -0.378531)",
        "(-0.338256, 1.428963, -0.379902)",
        "(-0.341944, 1.418029, -0.382081)",
        "(-0.345406, 1.407036, -0.383678)",
        "(-0.348856, 1.395993, -0.384415)",
        "(-0.352578, 1.385068, -0.384754)",
        "(-0.354556, 1.379701, -0.384794)",
        "(-0.358927, 1.369453, -0.384563)",
        "(-0.363731, 1.359879, -0.383966)",
        "(-0.369056, 1.350648, -0.382844)",
        "(-0.374168, 1.341573, -0.381217)"
    ],
    "leftHandPositions": [
        "(-0.202113, 1.425578, 0.112932)",
        "(-0.202428, 1.429367, 0.110906)",
        "(-0.203183, 1.435225, 0.107651)",
        "(-0.203862, 1.440089, 0.104695)",
        "(-0.204869, 1.443685, 0.102112)",
        "(-0.205987, 1.446119, 0.099990)",
        "(-0.206508, 1.447034, 0.099039)",
        "(-0.207637, 1.448160, 0.097229)",
        "(-0.208884, 1.448162, 0.095699)",
        "(-0.208884, 1.448162, 0.095699)",
        "(-0.210675, 1.446625, 0.093972)",
        "(-0.211729, 1.445380, 0.092712)",
        "(-0.212811, 1.443504, 0.091719)",
        "(-0.213907, 1.441538, 0.090983)",
        "(-0.214621, 1.439394, 0.090670)",
        "(-0.215026, 1.437362, 0.091004)",
        "(-0.215314, 1.436435, 0.091171)",
        "(-0.215927, 1.434693, 0.091994)",
        "(-0.216565, 1.432518, 0.092695)",
        "(-0.217310, 1.429855, 0.093361)",
        "(-0.217824, 1.427047, 0.094057)",
        "(-0.217925, 1.425624, 0.094351)",
        "(-0.218215, 1.422821, 0.094689)",
        "(-0.218659, 1.420169, 0.095010)",
        "(-0.219300, 1.417803, 0.095029)",
        "(-0.219808, 1.416610, 0.094728)",
        "(-0.220874, 1.414296, 0.094211)",
        "(-0.221954, 1.412159, 0.093826)",
        "(-0.222854, 1.410233, 0.093654)",
        "(-0.223623, 1.408502, 0.093651)",
        "(-0.224342, 1.407064, 0.093878)",
        "(-0.224730, 1.406470, 0.094117)",
        "(-0.225279, 1.405362, 0.094633)",
        "(-0.225600, 1.404544, 0.095258)",
        "(-0.225775, 1.404219, 0.096150)",
        "(-0.225969, 1.404033, 0.096981)",
        "(-0.226029, 1.403859, 0.097266)",
        "(-0.226089, 1.403560, 0.097629)",
        "(-0.226165, 1.403513, 0.098056)",
        "(-0.226427, 1.403643, 0.098957)",
        "(-0.226642, 1.403708, 0.099530)",
        "(-0.226788, 1.403655, 0.099765)",
        "(-0.227025, 1.403381, 0.100268)",
        "(-0.227108, 1.402969, 0.100770)",
        "(-0.227135, 1.402454, 0.101012)",
        "(-0.227149, 1.401706, 0.101011)",
        "(-0.227122, 1.401276, 0.100943)",
        "(-0.226968, 1.400436, 0.100695)",
        "(-0.226718, 1.399697, 0.100443)",
        "(-0.226543, 1.399320, 0.100222)",
        "(-0.226383, 1.399196, 0.099897)",
        "(-0.226305, 1.399251, 0.099821)",
        "(-0.226010, 1.399281, 0.099328)",
        "(-0.225603, 1.399620, 0.098533)",
        "(-0.225428, 1.400208, 0.098047)",
        "(-0.225315, 1.400933, 0.097542)",
        "(-0.225256, 1.402193, 0.096730)",
        "(-0.225312, 1.403921, 0.095869)",
        "(-0.225229, 1.405979, 0.094918)",
        "(-0.224838, 1.408446, 0.093605)",
        "(-0.224531, 1.411740, 0.092240)",
        "(-0.224436, 1.413770, 0.091668)",
        "(-0.224345, 1.418129, 0.090630)",
        "(-0.224303, 1.422615, 0.089651)",
        "(-0.224101, 1.427106, 0.089059)",
        "(-0.223929, 1.431645, 0.089008)",
        "(-0.223727, 1.433860, 0.089204)",
        "(-0.223146, 1.438147, 0.089979)",
        "(-0.222546, 1.442433, 0.091399)",
        "(-0.221967, 1.446555, 0.093363)",
        "(-0.221460, 1.450254, 0.095584)",
        "(-0.221315, 1.451953, 0.096804)",
        "(-0.221163, 1.455274, 0.099343)",
        "(-0.220900, 1.458076, 0.101798)",
        "(-0.220544, 1.460333, 0.104030)",
        "(-0.220367, 1.462405, 0.106111)",
        "(-0.220357, 1.463347, 0.107106)",
        "(-0.220277, 1.464871, 0.108762)",
        "(-0.220173, 1.466050, 0.109935)",
        "(-0.220238, 1.467094, 0.110856)",
        "(-0.220427, 1.467857, 0.111515)",
        "(-0.220454, 1.468020, 0.111632)",
        "(-0.220436, 1.467831, 0.111444)",
        "(-0.220592, 1.467826, 0.111201)",
        "(-0.220777, 1.467337, 0.110551)",
        "(-0.220738, 1.466566, 0.109768)",
        "(-0.220695, 1.466198, 0.109343)",
        "(-0.220659, 1.465613, 0.108612)",
        "(-0.220624, 1.465126, 0.107855)",
        "(-0.220367, 1.464744, 0.106900)",
        "(-0.220154, 1.464669, 0.105838)",
        "(-0.220069, 1.464732, 0.105292)",
        "(-0.219901, 1.464918, 0.104100)",
        "(-0.219530, 1.465171, 0.103152)",
        "(-0.219097, 1.465864, 0.101694)",
        "(-0.218782, 1.466653, 0.100857)",
        "(-0.218451, 1.467216, 0.100204)",
        "(-0.217810, 1.468240, 0.099291)",
        "(-0.217183, 1.469547, 0.098619)",
        "(-0.216668, 1.471184, 0.098290)",
        "(-0.216039, 1.472878, 0.098119)",
        "(-0.215638, 1.473733, 0.098029)",
        "(-0.214967, 1.475571, 0.097827)",
        "(-0.214445, 1.477563, 0.097778)",
        "(-0.214000, 1.479462, 0.097610)",
        "(-0.213497, 1.481135, 0.097246)",
        "(-0.213242, 1.481925, 0.097057)",
        "(-0.212909, 1.483519, 0.096839)",
        "(-0.212720, 1.484988, 0.096858)",
        "(-0.212649, 1.486272, 0.096910)",
        "(-0.212764, 1.487114, 0.097006)",
        "(-0.212914, 1.487518, 0.097112)",
        "(-0.213174, 1.487886, 0.097379)",
        "(-0.213284, 1.487814, 0.097473)",
        "(-0.213286, 1.487582, 0.097555)",
        "(-0.213367, 1.487332, 0.097697)",
        "(-0.213519, 1.487094, 0.097750)",
        "(-0.213757, 1.486532, 0.097719)",
        "(-0.214023, 1.485837, 0.097461)",
        "(-0.214348, 1.485368, 0.097297)",
        "(-0.214384, 1.485100, 0.097040)",
        "(-0.214348, 1.484989, 0.096785)",
        "(-0.214282, 1.485088, 0.096126)",
        "(-0.214343, 1.485329, 0.095886)",
        "(-0.214584, 1.486200, 0.094736)",
        "(-0.214569, 1.487061, 0.093663)",
        "(-0.214631, 1.487692, 0.093108)",
        "(-0.215038, 1.489612, 0.092143)",
        "(-0.215549, 1.492187, 0.091333)",
        "(-0.215750, 1.495361, 0.090430)",
        "(-0.215885, 1.499472, 0.089793)",
        "(-0.216065, 1.502124, 0.089706)",
        "(-0.216507, 1.508267, 0.089849)",
        "(-0.217110, 1.515105, 0.090063)",
        "(-0.217825, 1.522444, 0.090337)",
        "(-0.218742, 1.530527, 0.090900)",
        "(-0.219261, 1.534845, 0.091327)",
        "(-0.220351, 1.543754, 0.092412)",
        "(-0.221688, 1.553029, 0.093877)",
        "(-0.223201, 1.562355, 0.095572)",
        "(-0.224686, 1.571300, 0.097248)",
        "(-0.225413, 1.575575, 0.098178)",
        "(-0.227093, 1.584021, 0.100490)",
        "(-0.228902, 1.592162, 0.103168)",
        "(-0.230593, 1.599536, 0.105893)",
        "(-0.232154, 1.606369, 0.109095)",
        "(-0.232988, 1.609737, 0.110862)",
        "(-0.234571, 1.616090, 0.114477)",
        "(-0.235964, 1.621683, 0.117944)",
        "(-0.237300, 1.626514, 0.121278)",
        "(-0.238497, 1.630481, 0.124335)",
        "(-0.239025, 1.632341, 0.125713)",
        "(-0.239730, 1.635026, 0.128006)",
        "(-0.240422, 1.636853, 0.129932)",
        "(-0.241114, 1.637602, 0.131199)",
        "(-0.241540, 1.637122, 0.131521)",
        "(-0.241545, 1.636610, 0.131367)",
        "(-0.241416, 1.634659, 0.130908)",
        "(-0.241234, 1.632701, 0.130334)",
        "(-0.240602, 1.630189, 0.129453)",
        "(-0.240036, 1.628754, 0.128936)",
        "(-0.238861, 1.625908, 0.128003)",
        "(-0.238011, 1.623589, 0.127534)",
        "(-0.237472, 1.622017, 0.127691)",
        "(-0.237100, 1.620861, 0.128583)",
        "(-0.236905, 1.620273, 0.130350)",
        "(-0.236941, 1.620355, 0.131608)",
        "(-0.236850, 1.620992, 0.134517)",
        "(-0.236685, 1.622013, 0.138336)",
        "(-0.237051, 1.623771, 0.143238)",
        "(-0.238063, 1.626114, 0.149002)",
        "(-0.238548, 1.627304, 0.152009)",
        "(-0.239528, 1.629564, 0.158483)",
        "(-0.240710, 1.631736, 0.165509)",
        "(-0.242022, 1.633727, 0.173014)",
        "(-0.243185, 1.635271, 0.180985)",
        "(-0.243810, 1.635850, 0.185176)",
        "(-0.245300, 1.636835, 0.193908)",
        "(-0.246932, 1.637459, 0.203138)",
        "(-0.248494, 1.637526, 0.212945)",
        "(-0.250290, 1.637145, 0.223182)",
        "(-0.251243, 1.636823, 0.228387)",
        "(-0.252974, 1.635709, 0.238828)",
        "(-0.254675, 1.633983, 0.249224)",
        "(-0.255793, 1.632804, 0.254433)",
        "(-0.258241, 1.630655, 0.264742)",
        "(-0.260803, 1.628039, 0.274957)",
        "(-0.263036, 1.624662, 0.284989)",
        "(-0.265614, 1.620748, 0.294755)",
        "(-0.268810, 1.616760, 0.304381)",
        "(-0.271985, 1.612391, 0.313845)",
        "(-0.273412, 1.609920, 0.318487)",
        "(-0.276203, 1.604296, 0.327341)",
        "(-0.279389, 1.598292, 0.335722)",
        "(-0.281064, 1.595058, 0.339829)",
        "(-0.284007, 1.588422, 0.348119)",
        "(-0.286465, 1.580773, 0.356043)",
        "(-0.288924, 1.572393, 0.363307)",
        "(-0.291806, 1.563795, 0.370221)",
        "(-0.294771, 1.555096, 0.377113)",
        "(-0.297833, 1.545808, 0.383527)",
        "(-0.299426, 1.540974, 0.386537)",
        "(-0.302658, 1.531002, 0.392278)",
        "(-0.305661, 1.520984, 0.397745)",
        "(-0.308195, 1.510305, 0.402741)",
        "(-0.309150, 1.504575, 0.404864)",
        "(-0.311499, 1.493328, 0.408990)",
        "(-0.313809, 1.482064, 0.412479)",
        "(-0.315871, 1.470736, 0.415488)",
        "(-0.317805, 1.459168, 0.417707)",
        "(-0.319862, 1.447607, 0.419384)",
        "(-0.320971, 1.441874, 0.420148)",
        "(-0.323251, 1.430674, 0.421590)",
        "(-0.325452, 1.419520, 0.422691)",
        "(-0.327627, 1.408429, 0.423266)",
        "(-0.329869, 1.397409, 0.423497)",
        "(-0.330936, 1.392006, 0.423473)",
        "(-0.333220, 1.381322, 0.423098)",
        "(-0.335538, 1.370956, 0.422190)",
        "(-0.337981, 1.360684, 0.420665)",
        "(-0.340373, 1.350482, 0.418548)",
        "(-0.341472, 1.345400, 0.417332)",
        "(-0.343497, 1.335290, 0.414361)",
        "(-0.345523, 1.325433, 0.411101)",
        "(-0.347668, 1.316002, 0.407605)",
        "(-0.349593, 1.306713, 0.404071)",
        "(-0.350451, 1.302156, 0.402111)",
        "(-0.352147, 1.293257, 0.397697)",
        "(-0.353664, 1.284698, 0.392730)",
        "(-0.354815, 1.276378, 0.387411)",
        "(-0.355576, 1.268438, 0.381621)",
        "(-0.355945, 1.264679, 0.378554)",
        "(-0.356471, 1.257839, 0.372133)",
        "(-0.356357, 1.251351, 0.365398)",
        "(-0.355757, 1.245054, 0.358260)",
        "(-0.355102, 1.239319, 0.350622)",
        "(-0.354681, 1.236610, 0.346557)",
        "(-0.353464, 1.231241, 0.338078)",
        "(-0.351933, 1.225948, 0.329255)",
        "(-0.350440, 1.221157, 0.320300)",
        "(-0.349037, 1.216943, 0.311170)",
        "(-0.348271, 1.214929, 0.306565)",
        "(-0.346584, 1.210986, 0.297588)",
        "(-0.344866, 1.207517, 0.288869)",
        "(-0.343009, 1.204619, 0.279922)",
        "(-0.340949, 1.201995, 0.270514)",
        "(-0.339895, 1.200817, 0.265847)",
        "(-0.337731, 1.198997, 0.256796)",
        "(-0.335601, 1.197700, 0.247718)",
        "(-0.333353, 1.196841, 0.238132)",
        "(-0.330927, 1.196209, 0.228483)",
        "(-0.329657, 1.196151, 0.223816)",
        "(-0.327275, 1.196203, 0.214452)",
        "(-0.325010, 1.196569, 0.204804)",
        "(-0.322742, 1.197270, 0.195069)",
        "(-0.320529, 1.198268, 0.185998)",
        "(-0.319410, 1.198923, 0.181728)",
        "(-0.317212, 1.200651, 0.173230)",
        "(-0.315069, 1.202877, 0.164830)",
        "(-0.312602, 1.205289, 0.156992)",
        "(-0.309873, 1.207924, 0.149669)",
        "(-0.308522, 1.209399, 0.146096)",
        "(-0.305953, 1.212791, 0.139138)",
        "(-0.303381, 1.216331, 0.132432)",
        "(-0.300616, 1.219923, 0.126078)",
        "(-0.299341, 1.221963, 0.123161)",
        "(-0.296986, 1.225977, 0.117158)",
        "(-0.294891, 1.230009, 0.111387)",
        "(-0.292572, 1.233884, 0.105739)",
        "(-0.290215, 1.237814, 0.100266)",
        "(-0.288094, 1.242095, 0.095204)",
        "(-0.287071, 1.244309, 0.092820)",
        "(-0.284928, 1.248826, 0.088170)",
        "(-0.282769, 1.253611, 0.083799)",
        "(-0.280672, 1.258649, 0.079954)",
        "(-0.278663, 1.263817, 0.076277)",
        "(-0.277596, 1.266459, 0.074423)",
        "(-0.275463, 1.271894, 0.070854)",
        "(-0.273451, 1.277583, 0.067792)",
        "(-0.271488, 1.283394, 0.064971)",
        "(-0.269561, 1.289251, 0.062044)",
        "(-0.268580, 1.292218, 0.060647)",
        "(-0.266666, 1.298270, 0.058227)",
        "(-0.264787, 1.304442, 0.056212)",
        "(-0.262847, 1.310798, 0.054198)",
        "(-0.261926, 1.314144, 0.053393)",
        "(-0.260083, 1.320988, 0.052153)",
        "(-0.258209, 1.328091, 0.051337)",
        "(-0.256176, 1.335237, 0.050311)",
        "(-0.254229, 1.342626, 0.049424)",
        "(-0.252512, 1.350352, 0.048878)",
        "(-0.251680, 1.354295, 0.048613)",
        "(-0.249978, 1.362380, 0.047945)",
        "(-0.248244, 1.370609, 0.047455)",
        "(-0.246619, 1.379059, 0.047297)",
        "(-0.245195, 1.387584, 0.046837)",
        "(-0.244533, 1.391809, 0.046480)",
        "(-0.243302, 1.400295, 0.045865)",
        "(-0.242236, 1.408930, 0.045368)",
        "(-0.241280, 1.417341, 0.044248)",
        "(-0.240230, 1.425618, 0.042757)",
        "(-0.239715, 1.429884, 0.042208)",
        "(-0.238863, 1.438812, 0.041635)",
        "(-0.238035, 1.448048, 0.041285)",
        "(-0.237321, 1.457526, 0.041103)",
        "(-0.236745, 1.466492, 0.041462)",
        "(-0.236455, 1.471045, 0.041826)",
        "(-0.236029, 1.480124, 0.042518)",
        "(-0.235676, 1.488928, 0.043206)",
        "(-0.235273, 1.497608, 0.044319)",
        "(-0.234746, 1.506321, 0.045780)",
        "(-0.234438, 1.510520, 0.046521)",
        "(-0.233751, 1.518600, 0.048124)",
        "(-0.233217, 1.526733, 0.050421)",
        "(-0.232582, 1.535099, 0.053397)",
        "(-0.231568, 1.543156, 0.056437)",
        "(-0.230952, 1.546977, 0.058056)",
        "(-0.229584, 1.554717, 0.061748)",
        "(-0.228327, 1.562636, 0.066064)",
        "(-0.227573, 1.570580, 0.070862)",
        "(-0.226869, 1.578274, 0.076261)",
        "(-0.226568, 1.582121, 0.079088)",
        "(-0.226280, 1.589642, 0.085013)",
        "(-0.225925, 1.596612, 0.091100)",
        "(-0.225862, 1.603087, 0.097819)",
        "(-0.226388, 1.609419, 0.105505)",
        "(-0.226637, 1.612467, 0.109474)",
        "(-0.226941, 1.617901, 0.117542)",
        "(-0.227123, 1.622558, 0.125923)",
        "(-0.227581, 1.626884, 0.134918)",
        "(-0.228598, 1.631187, 0.144458)",
        "(-0.229193, 1.633188, 0.149318)",
        "(-0.230350, 1.636541, 0.159193)",
        "(-0.231658, 1.639123, 0.169033)",
        "(-0.233031, 1.641204, 0.178718)",
        "(-0.234501, 1.642906, 0.188599)",
        "(-0.235423, 1.643690, 0.193601)",
        "(-0.237623, 1.644901, 0.203565)",
        "(-0.239628, 1.645201, 0.213050)",
        "(-0.240975, 1.644367, 0.222029)",
        "(-0.242482, 1.643036, 0.230816)",
        "(-0.243434, 1.642311, 0.235171)",
        "(-0.245397, 1.640512, 0.243746)",
        "(-0.246971, 1.637927, 0.251952)",
        "(-0.248411, 1.634423, 0.259669)",
        "(-0.250329, 1.630720, 0.267244)",
        "(-0.251434, 1.628865, 0.271028)",
        "(-0.253400, 1.624900, 0.278642)",
        "(-0.254928, 1.620265, 0.286034)",
        "(-0.256421, 1.615309, 0.293191)",
        "(-0.258002, 1.610278, 0.300181)",
        "(-0.258765, 1.607659, 0.303626)",
        "(-0.260170, 1.601947, 0.310363)",
        "(-0.261641, 1.595951, 0.316839)",
        "(-0.262862, 1.589857, 0.322970)",
        "(-0.263334, 1.586627, 0.325869)",
        "(-0.264138, 1.579746, 0.331263)",
        "(-0.265202, 1.572704, 0.336191)",
        "(-0.266687, 1.565747, 0.340843)",
        "(-0.268128, 1.558473, 0.345205)",
        "(-0.268872, 1.554659, 0.347251)",
        "(-0.270605, 1.546797, 0.350988)",
        "(-0.272719, 1.538935, 0.354675)",
        "(-0.274939, 1.531102, 0.358508)",
        "(-0.277520, 1.522954, 0.362319)",
        "(-0.280370, 1.514516, 0.366027)",
        "(-0.281804, 1.510220, 0.367888)",
        "(-0.284704, 1.501562, 0.371445)",
        "(-0.287682, 1.492345, 0.374730)",
        "(-0.290658, 1.482520, 0.377784)",
        "(-0.292175, 1.477402, 0.379226)",
        "(-0.295171, 1.466757, 0.382008)",
        "(-0.298278, 1.455322, 0.384415)",
        "(-0.301655, 1.443556, 0.386447)",
        "(-0.305402, 1.431290, 0.388023)",
        "(-0.307260, 1.425006, 0.388700)",
        "(-0.310898, 1.412075, 0.389759)",
        "(-0.314487, 1.398548, 0.390066)",
        "(-0.318257, 1.384945, 0.389731)",
        "(-0.322026, 1.371388, 0.388850)",
        "(-0.325714, 1.357795, 0.387455)",
        "(-0.327485, 1.350989, 0.386617)",
        "(-0.331096, 1.337726, 0.384543)",
        "(-0.334872, 1.325122, 0.382099)",
        "(-0.338454, 1.312901, 0.379308)",
        "(-0.341816, 1.301103, 0.375874)",
        "(-0.343362, 1.295320, 0.373963)",
        "(-0.345824, 1.284019, 0.369619)",
        "(-0.347549, 1.273015, 0.364341)",
        "(-0.348906, 1.262453, 0.358440)",
        "(-0.350111, 1.252864, 0.351979)",
        "(-0.350690, 1.248295, 0.348738)",
        "(-0.351362, 1.239740, 0.342035)",
        "(-0.351492, 1.231639, 0.334469)",
        "(-0.351027, 1.224477, 0.325908)",
        "(-0.350101, 1.217934, 0.317037)",
        "(-0.349420, 1.214764, 0.312472)",
        "(-0.347676, 1.209015, 0.302839)",
        "(-0.345580, 1.204203, 0.292396)",
        "(-0.343093, 1.200220, 0.281231)",
        "(-0.340140, 1.196933, 0.269977)",
        "(-0.338677, 1.195514, 0.264375)",
        "(-0.335689, 1.193759, 0.252980)",
        "(-0.332761, 1.192838, 0.241242)",
        "(-0.329684, 1.192341, 0.229757)",
        "(-0.328084, 1.192240, 0.224153)",
        "(-0.324937, 1.192564, 0.212938)",
        "(-0.321937, 1.193512, 0.201474)",
        "(-0.318955, 1.194696, 0.190355)",
        "(-0.315955, 1.196244, 0.179846)",
        "(-0.314496, 1.197181, 0.174599)",
        "(-0.311945, 1.199691, 0.164088)",
        "(-0.309552, 1.202246, 0.153672)",
        "(-0.307133, 1.204932, 0.144035)",
        "(-0.304764, 1.208014, 0.134968)",
        "(-0.302702, 1.211521, 0.126470)",
        "(-0.301713, 1.213241, 0.122270)",
        "(-0.299737, 1.216647, 0.114441)",
        "(-0.297768, 1.220280, 0.107390)",
        "(-0.295997, 1.224199, 0.100824)",
        "(-0.294500, 1.228160, 0.094642)",
        "(-0.293739, 1.230136, 0.091703)",
        "(-0.292033, 1.234309, 0.086355)",
        "(-0.290145, 1.239056, 0.081735)",
        "(-0.288319, 1.244025, 0.077560)",
        "(-0.286385, 1.249120, 0.073739)",
        "(-0.285283, 1.251948, 0.072129)",
        "(-0.283036, 1.257698, 0.069090)",
        "(-0.280765, 1.263703, 0.066720)",
        "(-0.278415, 1.269796, 0.064517)",
        "(-0.277159, 1.272924, 0.063440)",
        "(-0.274630, 1.279286, 0.061382)",
        "(-0.272204, 1.285720, 0.059591)",
        "(-0.269980, 1.292371, 0.057849)",
        "(-0.267773, 1.299122, 0.055838)",
        "(-0.266657, 1.302562, 0.054861)",
        "(-0.264541, 1.309662, 0.053209)",
        "(-0.262520, 1.316891, 0.051594)",
        "(-0.260545, 1.324332, 0.049786)",
        "(-0.258693, 1.332097, 0.048349)",
        "(-0.256920, 1.340024, 0.047181)",
        "(-0.256014, 1.344048, 0.046589)",
        "(-0.254325, 1.352276, 0.045383)",
        "(-0.252880, 1.360583, 0.044402)",
        "(-0.251514, 1.369002, 0.043477)",
        "(-0.250025, 1.377607, 0.042393)",
        "(-0.249307, 1.381977, 0.041850)",
        "(-0.248100, 1.390779, 0.040931)",
        "(-0.246957, 1.399438, 0.039963)",
        "(-0.245801, 1.408141, 0.038710)",
        "(-0.244845, 1.416962, 0.037554)",
        "(-0.244405, 1.421691, 0.037064)",
        "(-0.243571, 1.430339, 0.036236)",
        "(-0.242695, 1.439262, 0.035276)",
        "(-0.242350, 1.443931, 0.034941)",
        "(-0.241687, 1.453508, 0.034654)",
        "(-0.241022, 1.463169, 0.034426)",
        "(-0.240272, 1.472525, 0.033902)",
        "(-0.239637, 1.482114, 0.033801)",
        "(-0.239251, 1.492331, 0.034610)",
        "(-0.239172, 1.497528, 0.035230)",
        "(-0.239108, 1.507711, 0.036496)",
        "(-0.239412, 1.517763, 0.038180)",
        "(-0.240031, 1.527750, 0.040490)",
        "(-0.240522, 1.537473, 0.043126)",
        "(-0.240794, 1.547199, 0.046520)",
        "(-0.240844, 1.552073, 0.048524)",
        "(-0.241050, 1.561653, 0.053177)",
        "(-0.241253, 1.570658, 0.058212)",
        "(-0.241575, 1.579230, 0.063782)",
        "(-0.242170, 1.587421, 0.070201)",
        "(-0.242533, 1.591341, 0.073584)",
        "(-0.243426, 1.598622, 0.080784)",
        "(-0.244353, 1.605304, 0.088553)",
        "(-0.245470, 1.611245, 0.097027)",
        "(-0.246714, 1.616327, 0.106054)",
        "(-0.247363, 1.618885, 0.110670)",
        "(-0.249017, 1.623864, 0.120373)",
        "(-0.251030, 1.628579, 0.130526)",
        "(-0.253311, 1.632553, 0.140911)",
        "(-0.255422, 1.635997, 0.151441)",
        "(-0.256501, 1.637513, 0.156747)",
        "(-0.258705, 1.639859, 0.167276)",
        "(-0.260489, 1.641240, 0.177372)",
        "(-0.261654, 1.641651, 0.187092)",
        "(-0.263096, 1.641680, 0.196839)",
        "(-0.264030, 1.641626, 0.201775)",
        "(-0.265922, 1.641110, 0.211360)",
        "(-0.267351, 1.639776, 0.220394)",
        "(-0.268826, 1.637841, 0.229415)",
        "(-0.270931, 1.635534, 0.238681)",
        "(-0.271951, 1.634405, 0.243424)",
        "(-0.273939, 1.631880, 0.252931)",
        "(-0.275964, 1.628881, 0.262435)",
        "(-0.278371, 1.625338, 0.271971)",
        "(-0.280779, 1.621637, 0.281622)",
        "(-0.281992, 1.619710, 0.286513)",
        "(-0.284579, 1.615578, 0.296338)",
        "(-0.287227, 1.610922, 0.306078)",
        "(-0.289716, 1.605775, 0.315414)",
        "(-0.290901, 1.603024, 0.319930)",
        "(-0.293363, 1.597089, 0.328714)",
        "(-0.296180, 1.590631, 0.337089)",
        "(-0.298690, 1.583911, 0.345134)",
        "(-0.300657, 1.576550, 0.352499)",
        "(-0.301613, 1.572635, 0.355916)",
        "(-0.303723, 1.564659, 0.362506)",
        "(-0.305775, 1.556381, 0.368610)",
        "(-0.307317, 1.547295, 0.373968)",
        "(-0.308821, 1.537462, 0.378739)",
        "(-0.309705, 1.532384, 0.380992)",
        "(-0.311810, 1.521901, 0.385231)",
        "(-0.313795, 1.511117, 0.389277)",
        "(-0.315735, 1.499692, 0.393059)",
        "(-0.318063, 1.487914, 0.396639)",
        "(-0.320631, 1.475719, 0.399967)",
        "(-0.321806, 1.469463, 0.401504)",
        "(-0.323946, 1.456420, 0.404123)",
        "(-0.326208, 1.443093, 0.406432)",
        "(-0.328906, 1.429681, 0.408291)",
        "(-0.330364, 1.422846, 0.409002)",
        "(-0.333183, 1.408929, 0.410046)",
        "(-0.335989, 1.394772, 0.410331)",
        "(-0.338995, 1.380595, 0.410071)",
        "(-0.341680, 1.366095, 0.408835)",
        "(-0.343786, 1.351088, 0.406147)",
        "(-0.344761, 1.343633, 0.404422)",
        "(-0.346762, 1.329189, 0.400517)",
        "(-0.349266, 1.315691, 0.396272)",
        "(-0.351902, 1.303081, 0.391993)",
        "(-0.353144, 1.296945, 0.389765)",
        "(-0.355302, 1.285026, 0.384879)",
        "(-0.357114, 1.273715, 0.379800)",
        "(-0.358748, 1.263175, 0.374724)",
        "(-0.360149, 1.253339, 0.369393)",
        "(-0.360693, 1.248604, 0.366491)",
        "(-0.361471, 1.239599, 0.360108)",
        "(-0.362046, 1.231248, 0.353223)",
        "(-0.362634, 1.223790, 0.345703)",
        "(-0.362969, 1.216714, 0.337441)",
        "(-0.362830, 1.210424, 0.328399)",
        "(-0.362766, 1.207469, 0.323945)",
        "(-0.362523, 1.202724, 0.315282)",
        "(-0.362090, 1.198848, 0.306498)",
        "(-0.361090, 1.195515, 0.297410)",
        "(-0.360417, 1.194079, 0.292891)",
        "(-0.358905, 1.191917, 0.284034)",
        "(-0.357305, 1.190430, 0.275135)",
        "(-0.355447, 1.189124, 0.265514)",
        "(-0.353391, 1.188189, 0.255665)",
        "(-0.352361, 1.187887, 0.250796)",
        "(-0.350368, 1.187549, 0.241176)",
        "(-0.348520, 1.187208, 0.231332)",
        "(-0.346620, 1.187193, 0.221498)",
        "(-0.344612, 1.187709, 0.212299)",
        "(-0.343557, 1.187916, 0.207789)",
        "(-0.341377, 1.188358, 0.198901)",
        "(-0.339351, 1.189158, 0.190313)",
        "(-0.337522, 1.190304, 0.181959)",
        "(-0.335693, 1.191582, 0.173737)",
        "(-0.333969, 1.193112, 0.165669)",
        "(-0.333203, 1.193953, 0.161597)",
        "(-0.331857, 1.195746, 0.153456)",
        "(-0.330610, 1.197464, 0.145555)",
        "(-0.329278, 1.199219, 0.138041)",
        "(-0.327972, 1.201294, 0.130975)",
        "(-0.327329, 1.202444, 0.127647)",
        "(-0.325900, 1.204767, 0.121330)",
        "(-0.324154, 1.207203, 0.115296)",
        "(-0.322223, 1.209996, 0.109391)",
        "(-0.321253, 1.211536, 0.106476)",
        "(-0.319376, 1.214960, 0.100780)",
        "(-0.317635, 1.218677, 0.095087)",
        "(-0.316850, 1.220698, 0.092257)",
        "(-0.314566, 1.226928, 0.084117)",
        "(-0.313835, 1.229226, 0.081652)",
        "(-0.312381, 1.234054, 0.076920)",
        "(-0.311010, 1.239235, 0.072420)",
        "(-0.309666, 1.244677, 0.068392)",
        "(-0.308078, 1.250383, 0.064796)",
        "(-0.306319, 1.256527, 0.061414)",
        "(-0.305441, 1.259774, 0.059861)",
        "(-0.303627, 1.266460, 0.057067)",
        "(-0.301557, 1.273626, 0.054647)",
        "(-0.299298, 1.281373, 0.052477)",
        "(-0.298218, 1.285424, 0.051519)",
        "(-0.296096, 1.294018, 0.050005)",
        "(-0.293890, 1.302895, 0.048539)",
        "(-0.291724, 1.311955, 0.046868)",
        "(-0.289756, 1.321385, 0.045247)",
        "(-0.287799, 1.330850, 0.043317)",
        "(-0.286788, 1.335499, 0.042112)",
        "(-0.284718, 1.344953, 0.039929)",
        "(-0.282674, 1.355218, 0.038681)",
        "(-0.280704, 1.366027, 0.038054)",
        "(-0.279689, 1.371476, 0.037789)",
        "(-0.277703, 1.382437, 0.037385)",
        "(-0.275985, 1.393297, 0.037265)",
        "(-0.275264, 1.398609, 0.037221)",
        "(-0.273133, 1.414835, 0.037044)",
        "(-0.272574, 1.420023, 0.037103)",
        "(-0.271506, 1.430690, 0.037556)",
        "(-0.270459, 1.441205, 0.037885)",
        "(-0.269591, 1.451479, 0.037971)",
        "(-0.268897, 1.461776, 0.038399)",
        "(-0.268494, 1.466911, 0.038777)",
        "(-0.267689, 1.477372, 0.039741)",
        "(-0.266916, 1.488165, 0.041081)",
        "(-0.266305, 1.499553, 0.043406)",
        "(-0.265692, 1.510719, 0.045949)",
        "(-0.265154, 1.521368, 0.048144)",
        "(-0.264979, 1.526632, 0.049350)",
        "(-0.264794, 1.537140, 0.052393)",
        "(-0.264543, 1.547564, 0.055967)",
        "(-0.263852, 1.557521, 0.059731)",
        "(-0.263308, 1.567231, 0.064171)",
        "(-0.263239, 1.572047, 0.066767)",
        "(-0.263004, 1.581290, 0.072480)",
        "(-0.262496, 1.589573, 0.078348)",
        "(-0.262163, 1.597298, 0.084807)",
        "(-0.262209, 1.604561, 0.092060)",
        "(-0.262406, 1.607948, 0.095885)",
        "(-0.262460, 1.614048, 0.103440)",
        "(-0.262489, 1.619359, 0.111188)",
        "(-0.262827, 1.624351, 0.119441)",
        "(-0.263068, 1.629094, 0.127971)",
        "(-0.263454, 1.631401, 0.132403)",
        "(-0.264585, 1.635845, 0.141470)",
        "(-0.265864, 1.639487, 0.150441)",
        "(-0.266610, 1.642205, 0.158881)",
        "(-0.267439, 1.644299, 0.167384)",
        "(-0.268160, 1.645211, 0.171768)",
        "(-0.269790, 1.646758, 0.180676)",
        "(-0.271100, 1.647672, 0.189459)",
        "(-0.272174, 1.647716, 0.198103)",
        "(-0.272728, 1.647549, 0.202469)",
        "(-0.273954, 1.646867, 0.211328)",
        "(-0.275580, 1.645925, 0.220332)",
        "(-0.277540, 1.644708, 0.229523)",
        "(-0.279856, 1.643119, 0.238825)",
        "(-0.280995, 1.642213, 0.243540)",
        "(-0.282969, 1.640088, 0.253034)",
        "(-0.284838, 1.637373, 0.262641)",
        "(-0.287011, 1.634391, 0.272431)",
        "(-0.289198, 1.631195, 0.282454)",
        "(-0.290160, 1.629419, 0.287437)",
        "(-0.291911, 1.625214, 0.297171)",
        "(-0.293880, 1.620397, 0.306533)",
        "(-0.296284, 1.615612, 0.315776)",
        "(-0.298775, 1.610628, 0.324878)",
        "(-0.300092, 1.607986, 0.329323)",
        "(-0.302867, 1.602345, 0.337979)",
        "(-0.305239, 1.596482, 0.346398)",
        "(-0.307510, 1.590237, 0.354513)",
        "(-0.310030, 1.583689, 0.362290)",
        "(-0.311221, 1.580250, 0.365981)",
        "(-0.313168, 1.572860, 0.372994)",
        "(-0.314555, 1.564504, 0.379313)",
        "(-0.316218, 1.555741, 0.385099)",
        "(-0.318191, 1.546745, 0.390433)",
        "(-0.319173, 1.542224, 0.392956)",
        "(-0.321120, 1.532940, 0.397687)",
        "(-0.323135, 1.523498, 0.402118)",
        "(-0.325659, 1.514215, 0.406226)",
        "(-0.328398, 1.504938, 0.410146)",
        "(-0.329712, 1.500110, 0.411924)",
        "(-0.332153, 1.490088, 0.415091)",
        "(-0.334752, 1.479889, 0.417983)",
        "(-0.337492, 1.469278, 0.420418)",
        "(-0.340023, 1.458386, 0.422581)",
        "(-0.341278, 1.452969, 0.423510)",
        "(-0.343909, 1.442359, 0.425158)",
        "(-0.346643, 1.431807, 0.426435)",
        "(-0.349229, 1.421175, 0.427072)",
        "(-0.351716, 1.410769, 0.427375)",
        "(-0.352961, 1.405743, 0.427444)",
        "(-0.355535, 1.395911, 0.427372)",
        "(-0.358073, 1.386173, 0.426884)",
        "(-0.360551, 1.376523, 0.426001)",
        "(-0.362600, 1.366521, 0.424551)",
        "(-0.363349, 1.361315, 0.423589)",
        "(-0.364005, 1.350574, 0.420955)",
        "(-0.364299, 1.340044, 0.417532)",
        "(-0.364610, 1.330223, 0.413770)",
        "(-0.365106, 1.320876, 0.409825)",
        "(-0.365391, 1.312155, 0.405985)",
        "(-0.365561, 1.308063, 0.404062)",
        "(-0.365888, 1.300169, 0.400018)",
        "(-0.366080, 1.292558, 0.395356)",
        "(-0.366343, 1.284874, 0.389902)",
        "(-0.366437, 1.281047, 0.386963)",
        "(-0.366175, 1.273308, 0.380595)",
        "(-0.365362, 1.265457, 0.373628)",
        "(-0.364645, 1.257872, 0.366202)",
        "(-0.364055, 1.250852, 0.358455)",
        "(-0.363620, 1.247614, 0.354590)",
        "(-0.362438, 1.241464, 0.346735)",
        "(-0.360835, 1.235718, 0.338283)",
        "(-0.359260, 1.230384, 0.329168)",
        "(-0.357613, 1.225783, 0.319621)",
        "(-0.356669, 1.223710, 0.314796)",
        "(-0.354816, 1.219885, 0.304938)",
        "(-0.352858, 1.216729, 0.294590)",
        "(-0.350864, 1.213921, 0.283682)",
        "(-0.348695, 1.211572, 0.272695)",
        "(-0.347548, 1.210529, 0.267360)",
        "(-0.345311, 1.208919, 0.256876)",
        "(-0.343081, 1.208027, 0.246409)",
        "(-0.340859, 1.207341, 0.235772)",
        "(-0.338561, 1.207062, 0.225380)",
        "(-0.337431, 1.207156, 0.220265)",
        "(-0.335255, 1.207568, 0.209946)",
        "(-0.333180, 1.208426, 0.199219)",
        "(-0.331116, 1.209608, 0.188452)",
        "(-0.329100, 1.211099, 0.177900)",
        "(-0.328151, 1.211981, 0.172655)",
        "(-0.326390, 1.213915, 0.162033)",
        "(-0.324681, 1.216226, 0.151630)",
        "(-0.322915, 1.218845, 0.142040)",
        "(-0.321180, 1.221979, 0.133378)",
        "(-0.320307, 1.223803, 0.129425)",
        "(-0.318450, 1.227710, 0.121951)",
        "(-0.316488, 1.232131, 0.115326)",
        "(-0.314575, 1.236805, 0.109048)",
        "(-0.312686, 1.241894, 0.103134)",
        "(-0.311695, 1.244649, 0.100377)",
        "(-0.309697, 1.250503, 0.095271)",
        "(-0.307626, 1.256876, 0.090862)",
        "(-0.305277, 1.263379, 0.086712)",
        "(-0.302863, 1.270401, 0.083144)",
        "(-0.301671, 1.274110, 0.081678)",
        "(-0.299237, 1.281648, 0.079036)",
        "(-0.296559, 1.289321, 0.076495)",
        "(-0.295284, 1.293439, 0.075373)",
        "(-0.291465, 1.305463, 0.071990)",
        "(-0.290322, 1.309583, 0.070983)",
        "(-0.288003, 1.317932, 0.068999)",
        "(-0.285679, 1.326530, 0.067123)",
        "(-0.283335, 1.335084, 0.065443)",
        "(-0.280922, 1.343415, 0.063649)",
        "(-0.279761, 1.347582, 0.062689)",
        "(-0.277678, 1.355989, 0.060822)",
        "(-0.275570, 1.364303, 0.059282)",
        "(-0.273607, 1.372502, 0.058112)",
        "(-0.271326, 1.380439, 0.056985)",
        "(-0.268980, 1.388215, 0.056247)",
        "(-0.267941, 1.391973, 0.056096)",
        "(-0.265790, 1.399617, 0.056083)",
        "(-0.263647, 1.407679, 0.056250)",
        "(-0.262796, 1.412050, 0.056509)",
        "(-0.261128, 1.420645, 0.056957)",
        "(-0.259778, 1.429340, 0.057362)",
        "(-0.258582, 1.438005, 0.057658)",
        "(-0.258101, 1.446981, 0.058326)",
        "(-0.258043, 1.455692, 0.058878)",
        "(-0.258113, 1.464079, 0.059049)",
        "(-0.258203, 1.468326, 0.059147)",
        "(-0.258581, 1.476976, 0.059753)",
        "(-0.258955, 1.485591, 0.060739)",
        "(-0.259063, 1.493983, 0.061745)",
        "(-0.259184, 1.502801, 0.063440)",
        "(-0.259243, 1.507344, 0.064639)",
        "(-0.259282, 1.516452, 0.067623)",
        "(-0.259363, 1.525256, 0.070888)",
        "(-0.259574, 1.533698, 0.074380)",
        "(-0.260088, 1.541963, 0.078245)",
        "(-0.260357, 1.545941, 0.080226)",
        "(-0.260887, 1.553538, 0.084323)",
        "(-0.261502, 1.560659, 0.088926)",
        "(-0.261911, 1.567216, 0.093898)",
        "(-0.262133, 1.573376, 0.098922)",
        "(-0.262225, 1.576341, 0.101475)",
        "(-0.262470, 1.582127, 0.106912)",
        "(-0.262873, 1.587905, 0.112774)",
        "(-0.263096, 1.593431, 0.118871)",
        "(-0.263400, 1.598859, 0.125424)",
        "(-0.263722, 1.601638, 0.128976)",
        "(-0.264497, 1.607157, 0.136534)",
        "(-0.264928, 1.612467, 0.144293)",
        "(-0.265412, 1.617594, 0.152532)",
        "(-0.266319, 1.622750, 0.161546)",
        "(-0.266921, 1.625412, 0.166394)",
        "(-0.268064, 1.630655, 0.176283)",
        "(-0.269098, 1.635353, 0.186383)",
        "(-0.270254, 1.639471, 0.196551)",
        "(-0.271851, 1.643023, 0.206696)",
        "(-0.272767, 1.644392, 0.211706)",
        "(-0.274343, 1.646297, 0.221255)",
        "(-0.275579, 1.646972, 0.230106)",
        "(-0.276806, 1.647012, 0.238956)",
        "(-0.277465, 1.646811, 0.243436)",
        "(-0.278837, 1.646109, 0.252783)",
        "(-0.280662, 1.645400, 0.262604)",
        "(-0.283024, 1.644556, 0.272658)",
        "(-0.286087, 1.643281, 0.282943)",
        "(-0.287678, 1.642457, 0.288108)",
        "(-0.290380, 1.640342, 0.298348)",
        "(-0.292577, 1.637528, 0.308215)",
        "(-0.295237, 1.634424, 0.317763)",
        "(-0.298147, 1.631007, 0.326979)",
        "(-0.299499, 1.629167, 0.331476)",
        "(-0.302226, 1.625335, 0.340331)",
        "(-0.305353, 1.621274, 0.348950)",
        "(-0.308870, 1.616970, 0.357373)",
        "(-0.310564, 1.614640, 0.361447)",
        "(-0.313775, 1.609729, 0.369403)",
        "(-0.316967, 1.604231, 0.376877)",
        "(-0.320475, 1.598308, 0.384028)",
        "(-0.323700, 1.592086, 0.391098)",
        "(-0.326477, 1.585248, 0.398003)",
        "(-0.327815, 1.581624, 0.401360)",
        "(-0.330598, 1.573917, 0.407759)",
        "(-0.333444, 1.565787, 0.413788)",
        "(-0.335824, 1.557030, 0.419416)",
        "(-0.337998, 1.547626, 0.424255)",
        "(-0.340577, 1.538114, 0.428509)",
        "(-0.342097, 1.533324, 0.430435)",
        "(-0.345044, 1.523609, 0.434038)",
        "(-0.347716, 1.513378, 0.436942)",
        "(-0.350166, 1.502698, 0.438883)",
        "(-0.351361, 1.497254, 0.439599)",
        "(-0.353646, 1.486108, 0.440867)",
        "(-0.355293, 1.474422, 0.441721)",
        "(-0.356381, 1.462459, 0.442139)",
        "(-0.357539, 1.450594, 0.442319)",
        "(-0.358644, 1.438906, 0.442315)",
        "(-0.359163, 1.433147, 0.442166)",
        "(-0.360107, 1.421876, 0.441396)",
        "(-0.360715, 1.410696, 0.439927)",
        "(-0.360927, 1.399475, 0.437836)",
        "(-0.360938, 1.388206, 0.435349)",
        "(-0.360860, 1.382617, 0.434058)",
        "(-0.360762, 1.371824, 0.431437)",
        "(-0.361007, 1.361406, 0.428633)",
        "(-0.361326, 1.351237, 0.425372)",
        "(-0.361974, 1.342000, 0.421801)",
        "(-0.362363, 1.337431, 0.420015)",
        "(-0.363563, 1.328866, 0.415918)",
        "(-0.365285, 1.320736, 0.411456)",
        "(-0.367472, 1.313305, 0.406933)",
        "(-0.368520, 1.309661, 0.404568)",
        "(-0.369886, 1.302049, 0.399386)",
        "(-0.370325, 1.294012, 0.393378)",
        "(-0.370369, 1.286030, 0.386886)",
        "(-0.370288, 1.278562, 0.380499)",
        "(-0.369757, 1.271521, 0.374091)",
        "(-0.369297, 1.268153, 0.370841)",
        "(-0.368055, 1.261942, 0.364135)",
        "(-0.366805, 1.256635, 0.357300)",
        "(-0.365280, 1.252135, 0.350388)",
        "(-0.363300, 1.247911, 0.342971)",
        "(-0.362115, 1.246059, 0.338925)",
        "(-0.359588, 1.242642, 0.330455)",
        "(-0.356690, 1.239647, 0.321628)",
        "(-0.353949, 1.236870, 0.312665)",
        "(-0.351223, 1.234821, 0.302828)",
        "(-0.349882, 1.233882, 0.297750)",
        "(-0.347100, 1.232381, 0.287212)",
        "(-0.344245, 1.230880, 0.276715)",
        "(-0.341490, 1.229790, 0.265823)",
        "(-0.340164, 1.229473, 0.260119)",
        "(-0.337468, 1.229097, 0.248710)",
        "(-0.334706, 1.228895, 0.237604)",
        "(-0.331968, 1.229124, 0.226803)",
        "(-0.329246, 1.229824, 0.215983)",
        "(-0.327868, 1.230257, 0.210441)",
        "(-0.325088, 1.231186, 0.199293)",
        "(-0.322295, 1.232365, 0.188435)",
        "(-0.319907, 1.234150, 0.177640)",
        "(-0.317879, 1.236473, 0.166714)",
        "(-0.315832, 1.238932, 0.156051)",
        "(-0.314772, 1.240170, 0.150802)",
        "(-0.312847, 1.242981, 0.140475)",
        "(-0.311171, 1.246342, 0.130770)",
        "(-0.309444, 1.250062, 0.121869)",
        "(-0.307526, 1.254129, 0.113738)",
        "(-0.306541, 1.256300, 0.109975)",
        "(-0.304544, 1.261119, 0.103261)",
        "(-0.302522, 1.266415, 0.097379)",
        "(-0.300352, 1.272012, 0.091843)",
        "(-0.299269, 1.274978, 0.089300)",
        "(-0.297183, 1.281309, 0.084917)",
        "(-0.295083, 1.287699, 0.080764)",
        "(-0.292677, 1.294289, 0.076813)",
        "(-0.290108, 1.301480, 0.073329)",
        "(-0.288865, 1.305246, 0.071794)",
        "(-0.286344, 1.312891, 0.068857)",
        "(-0.283740, 1.321022, 0.066210)",
        "(-0.281273, 1.329618, 0.063788)",
        "(-0.279152, 1.338550, 0.061570)",
        "(-0.277204, 1.347509, 0.059202)",
        "(-0.276333, 1.352071, 0.057993)",
        "(-0.274800, 1.361630, 0.055676)",
        "(-0.273549, 1.370752, 0.053610)",
        "(-0.272026, 1.379879, 0.051368)",
        "(-0.271137, 1.384595, 0.050231)",
        "(-0.269316, 1.394280, 0.048347)",
        "(-0.267477, 1.404227, 0.047033)",
        "(-0.265622, 1.414484, 0.045826)",
        "(-0.264048, 1.425341, 0.044965)",
        "(-0.262592, 1.436332, 0.044622)",
        "(-0.261914, 1.441898, 0.044488)",
        "(-0.261068, 1.453155, 0.044044)",
        "(-0.260941, 1.464839, 0.043672)",
        "(-0.261047, 1.477061, 0.043777)",
        "(-0.261042, 1.483199, 0.043853)",
        "(-0.261247, 1.495283, 0.043918)",
        "(-0.262004, 1.507397, 0.044387)",
        "(-0.263096, 1.519560, 0.045440)",
        "(-0.263836, 1.531233, 0.046795)",
        "(-0.264068, 1.536764, 0.047722)",
        "(-0.264566, 1.547486, 0.050117)",
        "(-0.265138, 1.557714, 0.053255)",
        "(-0.265842, 1.567559, 0.056712)",
        "(-0.266696, 1.576762, 0.060831)",
        "(-0.267712, 1.585396, 0.065784)",
        "(-0.268200, 1.589560, 0.068447)",
        "(-0.268950, 1.597389, 0.074089)",
        "(-0.269667, 1.604739, 0.080667)",
        "(-0.270582, 1.611711, 0.088099)",
        "(-0.271086, 1.618059, 0.095855)",
        "(-0.271201, 1.620991, 0.099783)",
        "(-0.271467, 1.626382, 0.108104)",
        "(-0.272197, 1.631152, 0.117015)",
        "(-0.272637, 1.633181, 0.121445)",
        "(-0.273217, 1.636855, 0.129968)",
        "(-0.273720, 1.639775, 0.138495)",
        "(-0.274611, 1.642297, 0.147427)",
        "(-0.275849, 1.644476, 0.156708)",
        "(-0.276916, 1.646250, 0.166246)",
        "(-0.277505, 1.646958, 0.171117)",
        "(-0.278685, 1.648077, 0.180908)",
        "(-0.279678, 1.648573, 0.190822)",
        "(-0.280394, 1.648690, 0.200833)",
        "(-0.281445, 1.648693, 0.210943)",
        "(-0.282475, 1.648254, 0.220804)",
        "(-0.282783, 1.647761, 0.225573)",
        "(-0.283068, 1.646062, 0.234866)",
        "(-0.283645, 1.643893, 0.244406)",
        "(-0.284764, 1.641689, 0.254200)",
        "(-0.286137, 1.639140, 0.263887)",
        "(-0.286871, 1.637609, 0.268660)",
        "(-0.288291, 1.634122, 0.278046)",
        "(-0.289792, 1.629999, 0.287372)",
        "(-0.291407, 1.625550, 0.296834)",
        "(-0.292175, 1.623084, 0.301476)",
        "(-0.293487, 1.617399, 0.310356)",
        "(-0.294601, 1.610867, 0.318928)",
        "(-0.295890, 1.603943, 0.327526)",
        "(-0.297612, 1.596892, 0.335992)",
        "(-0.298514, 1.593347, 0.340086)",
        "(-0.300300, 1.586190, 0.347918)",
        "(-0.302316, 1.579028, 0.355430)",
        "(-0.304414, 1.571746, 0.362491)",
        "(-0.306434, 1.564226, 0.369155)",
        "(-0.307464, 1.560398, 0.372317)",
        "(-0.309600, 1.552653, 0.378460)",
        "(-0.311568, 1.544630, 0.384135)",
        "(-0.313352, 1.536350, 0.389353)",
        "(-0.315284, 1.527933, 0.394083)",
        "(-0.316328, 1.523627, 0.396216)",
        "(-0.318410, 1.514964, 0.400214)",
        "(-0.320331, 1.506127, 0.403733)",
        "(-0.322209, 1.497233, 0.406913)",
        "(-0.324194, 1.488293, 0.409765)",
        "(-0.325196, 1.483696, 0.411077)",
        "(-0.327226, 1.474275, 0.413499)",
        "(-0.329480, 1.464688, 0.415670)",
        "(-0.331898, 1.455030, 0.417466)",
        "(-0.334497, 1.445352, 0.419029)",
        "(-0.335964, 1.440633, 0.419749)",
        "(-0.339259, 1.431432, 0.420898)",
        "(-0.342526, 1.422318, 0.421210)",
        "(-0.345164, 1.412928, 0.420386)",
        "(-0.347226, 1.403336, 0.418287)",
        "(-0.348097, 1.398498, 0.416934)",
        "(-0.349091, 1.388681, 0.413402)",
        "(-0.349524, 1.378716, 0.409203)",
        "(-0.349558, 1.368838, 0.404564)",
        "(-0.349733, 1.359297, 0.399966)",
        "(-0.349824, 1.354707, 0.397618)",
        "(-0.349909, 1.345548, 0.392952)",
        "(-0.349873, 1.336986, 0.388379)",
        "(-0.350100, 1.328614, 0.383780)",
        "(-0.350373, 1.320636, 0.379187)",
        "(-0.350357, 1.316778, 0.376804)",
        "(-0.350238, 1.309366, 0.371573)",
        "(-0.350147, 1.302425, 0.365666)",
        "(-0.349851, 1.295780, 0.358956)",
        "(-0.349187, 1.289375, 0.351461)",
        "(-0.348807, 1.286427, 0.347680)",
        "(-0.348189, 1.280843, 0.340202)",
        "(-0.347605, 1.275616, 0.332435)",
        "(-0.346987, 1.270606, 0.324107)",
        "(-0.346344, 1.266160, 0.315290)",
        "(-0.346059, 1.264058, 0.310877)",
        "(-0.345338, 1.260025, 0.301758)",
        "(-0.344283, 1.256309, 0.291485)",
        "(-0.342970, 1.252921, 0.280550)",
        "(-0.341307, 1.249830, 0.269411)",
        "(-0.339460, 1.246983, 0.257635)",
        "(-0.338573, 1.245779, 0.251514)",
        "(-0.336820, 1.243659, 0.239194)",
        "(-0.334727, 1.242264, 0.227182)",
        "(-0.332455, 1.241389, 0.215772)",
        "(-0.331339, 1.241145, 0.210141)",
        "(-0.329074, 1.241418, 0.199010)",
        "(-0.326686, 1.242335, 0.188045)",
        "(-0.324138, 1.244121, 0.177671)",
        "(-0.321556, 1.246650, 0.167463)",
        "(-0.318927, 1.249898, 0.157643)",
        "(-0.317512, 1.251740, 0.152993)",
        "(-0.314429, 1.256141, 0.144445)",
        "(-0.311309, 1.261337, 0.136409)",
        "(-0.308132, 1.267294, 0.129295)",
        "(-0.306462, 1.270334, 0.125943)",
        "(-0.302951, 1.276946, 0.119935)",
        "(-0.299457, 1.284178, 0.114494)",
        "(-0.296205, 1.291721, 0.109348)",
        "(-0.293244, 1.299578, 0.104347)",
        "(-0.290415, 1.307907, 0.099341)",
        "(-0.289163, 1.312380, 0.096957)",
        "(-0.286891, 1.321584, 0.092473)",
        "(-0.284879, 1.331052, 0.088344)",
        "(-0.283088, 1.340551, 0.084056)",
        "(-0.283088, 1.340551, 0.084056)",
        "(-0.281107, 1.354825, 0.077876)",
        "(-0.279909, 1.364251, 0.074220)",
        "(-0.278636, 1.373598, 0.070766)",
        "(-0.277424, 1.382943, 0.067760)",
        "(-0.276827, 1.387642, 0.066542)",
        "(-0.275340, 1.397106, 0.064471)",
        "(-0.273790, 1.406564, 0.062467)",
        "(-0.272691, 1.416105, 0.060895)",
        "(-0.271911, 1.425756, 0.059980)",
        "(-0.271620, 1.430538, 0.059587)",
        "(-0.271175, 1.439842, 0.058396)",
        "(-0.270954, 1.448794, 0.057219)",
        "(-0.270825, 1.458038, 0.056507)",
        "(-0.270698, 1.466596, 0.055775)",
        "(-0.270707, 1.470851, 0.055367)",
        "(-0.270801, 1.479510, 0.055029)",
        "(-0.270715, 1.488239, 0.055146)",
        "(-0.270485, 1.497023, 0.055329)",
        "(-0.270238, 1.505915, 0.055978)",
        "(-0.269999, 1.514818, 0.057455)",
        "(-0.269820, 1.519294, 0.058382)",
        "(-0.269396, 1.528243, 0.060618)",
        "(-0.269017, 1.537034, 0.063534)",
        "(-0.268495, 1.545659, 0.067336)",
        "(-0.268183, 1.549914, 0.069440)",
        "(-0.267493, 1.558123, 0.074033)",
        "(-0.267141, 1.566174, 0.079755)",
        "(-0.266769, 1.574118, 0.085755)",
        "(-0.266179, 1.581456, 0.092166)",
        "(-0.265996, 1.585026, 0.095641)",
        "(-0.266075, 1.592214, 0.103342)",
        "(-0.266684, 1.599073, 0.111852)",
        "(-0.267312, 1.605344, 0.120175)",
        "(-0.268130, 1.611056, 0.128561)",
        "(-0.268793, 1.613774, 0.132903)",
        "(-0.270281, 1.618906, 0.141694)",
        "(-0.271579, 1.622880, 0.150125)",
        "(-0.272856, 1.626216, 0.158527)",
        "(-0.274526, 1.629112, 0.167484)",
        "(-0.276191, 1.631439, 0.176737)",
        "(-0.276861, 1.632285, 0.181287)",
        "(-0.277856, 1.633138, 0.190288)",
        "(-0.278745, 1.633249, 0.199494)",
        "(-0.280020, 1.633000, 0.209116)",
        "(-0.281264, 1.632477, 0.218796)",
        "(-0.281758, 1.632022, 0.223603)",
        "(-0.282677, 1.630551, 0.233155)",
        "(-0.283787, 1.628491, 0.242629)",
        "(-0.285048, 1.626306, 0.252138)",
        "(-0.286317, 1.623983, 0.261564)",
        "(-0.286935, 1.622725, 0.266228)",
        "(-0.288309, 1.619814, 0.275341)",
        "(-0.289817, 1.616503, 0.284208)",
        "(-0.291562, 1.613209, 0.292945)",
        "(-0.293495, 1.609743, 0.301554)",
        "(-0.294610, 1.607916, 0.305798)",
        "(-0.297068, 1.604013, 0.314070)",
        "(-0.299369, 1.599747, 0.321954)",
        "(-0.301717, 1.595213, 0.329675)",
        "(-0.303082, 1.592891, 0.333493)",
        "(-0.305815, 1.588237, 0.341034)",
        "(-0.308297, 1.583305, 0.348109)",
        "(-0.310888, 1.578217, 0.354720)",
        "(-0.313906, 1.573068, 0.361150)",
        "(-0.315526, 1.570445, 0.364303)",
        "(-0.318702, 1.564996, 0.370346)",
        "(-0.321793, 1.558988, 0.375958)",
        "(-0.325057, 1.552596, 0.381426)",
        "(-0.328037, 1.545634, 0.386691)",
        "(-0.329327, 1.541829, 0.389164)",
        "(-0.331688, 1.533691, 0.393902)",
        "(-0.333991, 1.524893, 0.398388)",
        "(-0.336185, 1.515440, 0.402651)",
        "(-0.338009, 1.505327, 0.406587)",
        "(-0.338792, 1.499976, 0.408359)",
        "(-0.340406, 1.488974, 0.411566)",
        "(-0.342205, 1.477780, 0.414387)",
        "(-0.343846, 1.466249, 0.416603)",
        "(-0.345117, 1.454395, 0.418229)",
        "(-0.345658, 1.448371, 0.418739)",
        "(-0.346970, 1.436442, 0.419436)",
        "(-0.348414, 1.424563, 0.419334)",
        "(-0.349625, 1.412593, 0.418523)",
        "(-0.350490, 1.400471, 0.416708)",
        "(-0.350868, 1.394415, 0.415519)",
        "(-0.351685, 1.382480, 0.412665)",
        "(-0.352510, 1.370702, 0.409002)",
        "(-0.353351, 1.358953, 0.404418)",
        "(-0.354198, 1.347242, 0.398994)",
        "(-0.354984, 1.335773, 0.392904)",
        "(-0.355300, 1.330112, 0.389552)",
        "(-0.355854, 1.318761, 0.382427)",
        "(-0.356346, 1.307660, 0.374626)",
        "(-0.356604, 1.296856, 0.366628)",
        "(-0.356589, 1.291584, 0.362442)",
        "(-0.356355, 1.281182, 0.353702)",
        "(-0.355995, 1.271403, 0.344250)",
        "(-0.355406, 1.262019, 0.334335)",
        "(-0.354409, 1.252844, 0.324004)",
        "(-0.353767, 1.248369, 0.318579)",
        "(-0.352459, 1.239903, 0.307305)",
        "(-0.351036, 1.232427, 0.295766)",
        "(-0.349538, 1.225707, 0.284367)",
        "(-0.347816, 1.219615, 0.272747)",
        "(-0.346948, 1.216825, 0.266798)",
        "(-0.345179, 1.211921, 0.254767)",
        "(-0.343094, 1.208069, 0.243188)",
        "(-0.340999, 1.204872, 0.232144)",
        "(-0.338833, 1.202685, 0.221424)",
        "(-0.337752, 1.202056, 0.216093)",
        "(-0.335602, 1.201267, 0.205347)",
        "(-0.333344, 1.201387, 0.195012)",
        "(-0.330951, 1.202339, 0.185279)",
        "(-0.328579, 1.204258, 0.175891)",
        "(-0.327433, 1.205640, 0.171212)",
        "(-0.325100, 1.208544, 0.161977)",
        "(-0.322794, 1.212550, 0.153475)",
        "(-0.320625, 1.217046, 0.145268)",
        "(-0.318701, 1.222097, 0.137233)",
        "(-0.317776, 1.224703, 0.133192)",
        "(-0.316026, 1.230293, 0.125304)",
        "(-0.314499, 1.236205, 0.117836)",
        "(-0.313153, 1.242282, 0.110599)",
        "(-0.311699, 1.248546, 0.103223)",
        "(-0.310979, 1.251900, 0.099566)",
        "(-0.309556, 1.258749, 0.092587)",
        "(-0.308200, 1.265755, 0.085945)",
        "(-0.306812, 1.273286, 0.079954)",
        "(-0.305365, 1.281347, 0.074604)",
        "(-0.304671, 1.285518, 0.072223)",
        "(-0.303159, 1.293986, 0.067838)",
        "(-0.301413, 1.302782, 0.063646)",
        "(-0.299673, 1.312052, 0.059724)",
        "(-0.298103, 1.321870, 0.056538)",
        "(-0.297434, 1.327027, 0.055249)",
        "(-0.295958, 1.337413, 0.052768)",
        "(-0.294519, 1.347905, 0.050408)",
        "(-0.293328, 1.358436, 0.048469)",
        "(-0.292034, 1.369047, 0.047031)",
        "(-0.291331, 1.374454, 0.046415)",
        "(-0.289948, 1.385335, 0.045296)",
        "(-0.288551, 1.396226, 0.044745)",
        "(-0.287193, 1.406883, 0.044432)",
        "(-0.285819, 1.417605, 0.044509)",
        "(-0.285159, 1.423090, 0.044799)",
        "(-0.284010, 1.434161, 0.045987)",
        "(-0.282947, 1.444939, 0.047526)",
        "(-0.281885, 1.455479, 0.048958)",
        "(-0.281172, 1.465991, 0.050769)",
        "(-0.280740, 1.476435, 0.053283)",
        "(-0.280538, 1.481638, 0.054757)",
        "(-0.280186, 1.492082, 0.058027)",
        "(-0.279683, 1.502303, 0.061692)",
        "(-0.279363, 1.512388, 0.066067)",
        "(-0.279422, 1.517378, 0.068523)",
        "(-0.279571, 1.526922, 0.073670)",
        "(-0.279781, 1.535820, 0.078744)",
        "(-0.280179, 1.544102, 0.084222)",
        "(-0.280752, 1.552040, 0.090355)",
        "(-0.281178, 1.555557, 0.093325)",
        "(-0.281900, 1.561916, 0.099430)",
        "(-0.282510, 1.567605, 0.105879)",
        "(-0.283126, 1.572906, 0.112934)",
        "(-0.283818, 1.577870, 0.120435)",
        "(-0.284230, 1.580191, 0.124357)",
        "(-0.285368, 1.584476, 0.132707)",
        "(-0.286620, 1.588106, 0.141446)",
        "(-0.287800, 1.591108, 0.150260)",
        "(-0.288989, 1.593343, 0.159130)",
        "(-0.290216, 1.595041, 0.168072)",
        "(-0.290806, 1.595678, 0.172592)",
        "(-0.291829, 1.596596, 0.181789)",
        "(-0.292922, 1.597206, 0.191330)",
        "(-0.294437, 1.597634, 0.201315)",
        "(-0.295277, 1.597636, 0.206409)",
        "(-0.296734, 1.596949, 0.216375)",
        "(-0.297971, 1.595402, 0.226016)",
        "(-0.299355, 1.593290, 0.235490)",
        "(-0.300746, 1.590551, 0.244529)",
        "(-0.301465, 1.588958, 0.248987)",
        "(-0.303245, 1.585530, 0.258068)",
        "(-0.305161, 1.581806, 0.267017)",
        "(-0.306103, 1.579627, 0.271282)",
        "(-0.309987, 1.570492, 0.288232)",
        "(-0.310110, 1.570311, 0.288228)",
        "(-0.312501, 1.565303, 0.296819)",
        "(-0.314957, 1.560023, 0.305500)",
        "(-0.317458, 1.554336, 0.314206)",
        "(-0.319946, 1.548495, 0.322903)",
        "(-0.321098, 1.545383, 0.327080)",
        "(-0.323405, 1.538841, 0.335079)",
        "(-0.326127, 1.531932, 0.342773)",
        "(-0.329054, 1.524723, 0.350572)",
        "(-0.331926, 1.516960, 0.357673)",
        "(-0.333291, 1.512868, 0.361029)",
        "(-0.336088, 1.504467, 0.367791)",
        "(-0.338856, 1.495666, 0.374405)",
        "(-0.341327, 1.486325, 0.380611)",
        "(-0.343968, 1.476657, 0.386302)",
        "(-0.346741, 1.466693, 0.391822)",
        "(-0.348010, 1.461557, 0.394515)",
        "(-0.350131, 1.450691, 0.399182)",
        "(-0.352133, 1.439577, 0.403354)",
        "(-0.354201, 1.428255, 0.406810)",
        "(-0.355258, 1.422620, 0.408311)",
        "(-0.357394, 1.411340, 0.410917)",
        "(-0.359465, 1.400079, 0.412813)",
        "(-0.361630, 1.388998, 0.413948)",
        "(-0.363884, 1.378077, 0.414427)",
        "(-0.365978, 1.367260, 0.414225)",
        "(-0.366978, 1.361887, 0.413880)",
        "(-0.368720, 1.351087, 0.412525)",
        "(-0.370189, 1.340288, 0.410367)",
        "(-0.371437, 1.329929, 0.407432)",
        "(-0.372155, 1.319978, 0.403594)",
        "(-0.372553, 1.315004, 0.401594)",
        "(-0.372739, 1.305525, 0.396848)",
        "(-0.372735, 1.296643, 0.391744)",
        "(-0.372335, 1.288162, 0.386205)",
        "(-0.371546, 1.280179, 0.380111)",
        "(-0.371090, 1.276382, 0.376908)",
        "(-0.369881, 1.269269, 0.370155)",
        "(-0.368442, 1.262681, 0.362862)",
        "(-0.366553, 1.256456, 0.354828)",
        "(-0.364368, 1.250451, 0.346170)",
        "(-0.363228, 1.247661, 0.341682)",
        "(-0.360852, 1.242765, 0.332551)",
        "(-0.358461, 1.238408, 0.323395)",
        "(-0.356079, 1.234678, 0.314011)",
        "(-0.353832, 1.231203, 0.304189)",
        "(-0.352701, 1.229552, 0.299131)",
        "(-0.350348, 1.226218, 0.289133)",
        "(-0.348107, 1.223088, 0.279249)",
        "(-0.345835, 1.220153, 0.269350)",
        "(-0.344671, 1.218826, 0.264373)",
        "(-0.342338, 1.216338, 0.254558)",
        "(-0.340018, 1.214199, 0.244823)",
        "(-0.337754, 1.212315, 0.234951)",
        "(-0.335522, 1.210898, 0.225049)",
        "(-0.334416, 1.210509, 0.220196)",
        "(-0.332271, 1.210042, 0.210526)",
        "(-0.330374, 1.210078, 0.200635)",
        "(-0.328546, 1.210469, 0.190567)",
        "(-0.326573, 1.211851, 0.180902)",
        "(-0.324608, 1.213985, 0.171520)",
        "(-0.323640, 1.215250, 0.166834)",
        "(-0.321846, 1.218308, 0.157448)",
        "(-0.320138, 1.222244, 0.148324)",
        "(-0.318667, 1.227131, 0.139520)",
        "(-0.317480, 1.232517, 0.130713)",
        "(-0.316948, 1.235401, 0.126423)",
        "(-0.315804, 1.241446, 0.118181)",
        "(-0.314600, 1.247975, 0.110388)",
        "(-0.313489, 1.254622, 0.102845)",
        "(-0.312897, 1.258024, 0.099303)",
        "(-0.311454, 1.265166, 0.092953)",
        "(-0.309662, 1.272741, 0.087345)",
        "(-0.307846, 1.280527, 0.082192)",
        "(-0.306099, 1.288459, 0.077551)",
        "(-0.305094, 1.292513, 0.075423)",
        "(-0.302941, 1.301012, 0.071580)",
        "(-0.300777, 1.309735, 0.068289)",
        "(-0.298577, 1.318488, 0.065290)",
        "(-0.296253, 1.327798, 0.062994)",
        "(-0.295007, 1.332504, 0.061980)",
        "(-0.292441, 1.341874, 0.060215)",
        "(-0.289750, 1.351280, 0.058897)",
        "(-0.287165, 1.360876, 0.057573)",
        "(-0.285054, 1.370808, 0.056411)",
        "(-0.284170, 1.375853, 0.055935)",
        "(-0.282450, 1.386041, 0.055091)",
        "(-0.280798, 1.396777, 0.054323)",
        "(-0.279218, 1.408046, 0.053759)",
        "(-0.278057, 1.419708, 0.053490)",
        "(-0.277734, 1.432011, 0.053946)",
        "(-0.277730, 1.438286, 0.054279)",
        "(-0.277851, 1.450825, 0.055058)",
        "(-0.278047, 1.463204, 0.056105)",
        "(-0.278185, 1.475375, 0.057673)",
        "(-0.278422, 1.481503, 0.058816)",
        "(-0.279011, 1.493458, 0.061675)",
        "(-0.279437, 1.504708, 0.064565)",
        "(-0.279529, 1.515314, 0.067689)",
        "(-0.279498, 1.525591, 0.071443)",
        "(-0.279485, 1.535549, 0.076076)",
        "(-0.279413, 1.540348, 0.078584)",
        "(-0.279088, 1.549406, 0.083952)",
        "(-0.278606, 1.558218, 0.089819)",
        "(-0.278120, 1.566686, 0.096331)",
        "(-0.278476, 1.574978, 0.103588)",
        "(-0.278747, 1.578796, 0.107360)",
        "(-0.278833, 1.585460, 0.114660)",
        "(-0.278729, 1.591420, 0.122125)",
        "(-0.278566, 1.597056, 0.130027)",
        "(-0.278901, 1.599762, 0.134282)",
        "(-0.280456, 1.604793, 0.143332)",
        "(-0.282005, 1.608902, 0.152694)",
        "(-0.283656, 1.612509, 0.162149)",
        "(-0.285704, 1.615568, 0.171746)",
        "(-0.286869, 1.616886, 0.176762)",
        "(-0.289585, 1.619237, 0.187202)",
        "(-0.292338, 1.620959, 0.197787)",
        "(-0.294657, 1.621713, 0.208005)",
        "(-0.296769, 1.621592, 0.218008)",
        "(-0.297959, 1.621352, 0.223383)",
        "(-0.300233, 1.620905, 0.233391)",
        "(-0.302535, 1.619924, 0.243164)",
        "(-0.305054, 1.618528, 0.253036)",
        "(-0.307918, 1.616937, 0.263076)",
        "(-0.309406, 1.615956, 0.268051)",
        "(-0.312272, 1.613357, 0.277680)",
        "(-0.314866, 1.609487, 0.286955)",
        "(-0.317476, 1.605127, 0.296371)",
        "(-0.320065, 1.600485, 0.305820)",
        "(-0.321172, 1.597810, 0.310479)",
        "(-0.323134, 1.591826, 0.319604)",
        "(-0.325164, 1.585233, 0.328364)",
        "(-0.327131, 1.578304, 0.336859)",
        "(-0.328890, 1.571019, 0.345037)",
        "(-0.329710, 1.567229, 0.349004)",
        "(-0.331495, 1.559476, 0.356714)",
        "(-0.333359, 1.551431, 0.363938)",
        "(-0.335198, 1.543128, 0.370569)",
        "(-0.337237, 1.534621, 0.376652)",
        "(-0.338322, 1.530279, 0.379581)",
        "(-0.340397, 1.521453, 0.385220)",
        "(-0.342362, 1.512239, 0.390148)",
        "(-0.344184, 1.502704, 0.394500)",
        "(-0.346037, 1.492962, 0.398278)",
        "(-0.346987, 1.488004, 0.399973)",
        "(-0.348845, 1.478035, 0.403149)",
        "(-0.350862, 1.468060, 0.405845)",
        "(-0.353065, 1.458327, 0.408026)",
        "(-0.355395, 1.448659, 0.409724)",
        "(-0.356565, 1.443747, 0.410420)",
        "(-0.359015, 1.433945, 0.411661)",
        "(-0.361593, 1.424402, 0.412710)",
        "(-0.364040, 1.414821, 0.413479)",
        "(-0.366267, 1.404967, 0.413799)",
        "(-0.367289, 1.399931, 0.413704)",
        "(-0.369556, 1.389874, 0.413501)",
        "(-0.371667, 1.379760, 0.412933)",
        "(-0.373874, 1.369577, 0.411926)",
        "(-0.376106, 1.359172, 0.410446)",
        "(-0.377171, 1.353875, 0.409560)",
        "(-0.379067, 1.343181, 0.407551)",
        "(-0.380561, 1.332263, 0.404898)",
        "(-0.381856, 1.321226, 0.401442)",
        "(-0.383011, 1.310405, 0.397367)",
        "(-0.383429, 1.305138, 0.395124)",
        "(-0.383985, 1.294693, 0.390186)",
        "(-0.384025, 1.284518, 0.384319)",
        "(-0.383889, 1.274948, 0.377457)",
        "(-0.383411, 1.266432, 0.370238)",
        "(-0.383125, 1.262824, 0.366357)",
        "(-0.382474, 1.256505, 0.357914)",
        "(-0.381394, 1.251367, 0.348419)",
        "(-0.380026, 1.247287, 0.338078)",
        "(-0.378232, 1.244116, 0.327333)",
        "(-0.377202, 1.242707, 0.321830)",
        "(-0.374759, 1.240276, 0.310281)",
        "(-0.371934, 1.238260, 0.297940)",
        "(-0.368949, 1.236779, 0.285575)",
        "(-0.365829, 1.235862, 0.273518)",
        "(-0.364179, 1.235633, 0.267581)",
        "(-0.360879, 1.235534, 0.255492)",
        "(-0.357588, 1.235934, 0.243149)",
        "(-0.354185, 1.236431, 0.231355)",
        "(-0.350583, 1.237274, 0.220217)",
        "(-0.348690, 1.237889, 0.214817)",
        "(-0.344577, 1.239006, 0.204069)",
        "(-0.339837, 1.239699, 0.193912)",
        "(-0.335122, 1.240984, 0.184693)",
        "(-0.330663, 1.243277, 0.176094)",
        "(-0.328591, 1.244848, 0.171927)",
        "(-0.324553, 1.248398, 0.163804)",
        "(-0.320461, 1.252661, 0.156053)",
        "(-0.316534, 1.257586, 0.148222)",
        "(-0.313152, 1.263361, 0.140449)",
        "(-0.311459, 1.266183, 0.136621)",
        "(-0.308240, 1.272277, 0.129389)",
        "(-0.304904, 1.278670, 0.122340)",
        "(-0.301868, 1.285360, 0.115444)",
        "(-0.299119, 1.292104, 0.108940)",
        "(-0.297662, 1.295500, 0.105853)",
        "(-0.294644, 1.302602, 0.099828)",
        "(-0.291805, 1.310080, 0.094210)",
        "(-0.289060, 1.317698, 0.089357)",
        "(-0.286316, 1.325311, 0.085082)",
        "(-0.285120, 1.329209, 0.083207)",
        "(-0.282762, 1.336948, 0.079491)",
        "(-0.280524, 1.344540, 0.076170)",
        "(-0.278151, 1.351896, 0.072826)",
        "(-0.275892, 1.359507, 0.069608)",
        "(-0.274924, 1.363591, 0.068469)",
        "(-0.272904, 1.372069, 0.066785)",
        "(-0.270887, 1.380796, 0.065457)",
        "(-0.268978, 1.389533, 0.064208)",
        "(-0.267397, 1.398300, 0.063474)",
        "(-0.266732, 1.402727, 0.063358)",
        "(-0.265208, 1.411596, 0.063314)",
        "(-0.263498, 1.420459, 0.063647)",
        "(-0.262838, 1.425038, 0.064142)",
        "(-0.261145, 1.438892, 0.066013)",
        "(-0.260628, 1.443461, 0.066645)",
        "(-0.259781, 1.452601, 0.067975)",
        "(-0.259314, 1.461753, 0.069810)",
        "(-0.258996, 1.470989, 0.072483)",
        "(-0.258848, 1.475703, 0.074216)",
        "(-0.258369, 1.484887, 0.077737)",
        "(-0.257907, 1.493726, 0.081819)",
        "(-0.257483, 1.502265, 0.086387)",
        "(-0.257055, 1.510494, 0.091136)",
        "(-0.257038, 1.518275, 0.096143)",
        "(-0.257090, 1.521994, 0.098672)",
        "(-0.257376, 1.528994, 0.103752)",
        "(-0.257763, 1.535700, 0.108744)",
        "(-0.258270, 1.541920, 0.113933)",
        "(-0.259146, 1.547840, 0.119584)",
        "(-0.260160, 1.553512, 0.125701)",
        "(-0.260747, 1.556244, 0.128881)",
        "(-0.262048, 1.561535, 0.135306)",
        "(-0.263556, 1.566376, 0.141889)",
        "(-0.265073, 1.570704, 0.148561)",
        "(-0.266647, 1.574562, 0.155192)",
        "(-0.267463, 1.576302, 0.158491)",
        "(-0.269261, 1.579386, 0.165136)",
        "(-0.270899, 1.581761, 0.171749)",
        "(-0.272417, 1.583641, 0.178316)",
        "(-0.273152, 1.584412, 0.181671)",
        "(-0.274633, 1.585681, 0.188536)",
        "(-0.276111, 1.586620, 0.195410)",
        "(-0.277254, 1.586997, 0.201965)",
        "(-0.278330, 1.586951, 0.208468)",
        "(-0.279739, 1.586864, 0.215319)",
        "(-0.280507, 1.586814, 0.218876)",
        "(-0.281984, 1.586517, 0.225986)",
        "(-0.282755, 1.586165, 0.229627)",
        "(-0.285316, 1.585037, 0.240809)",
        "(-0.286206, 1.584511, 0.244783)",
        "(-0.288013, 1.583395, 0.253081)",
        "(-0.290086, 1.582109, 0.261778)",
        "(-0.292386, 1.580610, 0.270736)",
        "(-0.294957, 1.578883, 0.280027)",
        "(-0.296410, 1.577925, 0.284856)",
        "(-0.299830, 1.575916, 0.294766)",
        "(-0.303978, 1.573269, 0.304954)",
        "(-0.308229, 1.569499, 0.315042)",
        "(-0.311865, 1.564454, 0.324719)",
        "(-0.313437, 1.561533, 0.329417)",
        "(-0.316411, 1.554515, 0.338246)",
        "(-0.319424, 1.547475, 0.346753)",
        "(-0.322138, 1.539502, 0.354718)",
        "(-0.324452, 1.530585, 0.361963)",
        "(-0.325623, 1.525827, 0.365267)",
        "(-0.328401, 1.516067, 0.371687)",
        "(-0.331642, 1.506025, 0.377909)",
        "(-0.334932, 1.495624, 0.383524)",
        "(-0.338210, 1.484808, 0.388438)",
        "(-0.339920, 1.479316, 0.390767)",
        "(-0.343810, 1.468246, 0.395286)",
        "(-0.348083, 1.457137, 0.399924)",
        "(-0.352233, 1.445610, 0.404059)",
        "(-0.356262, 1.433572, 0.407305)",
        "(-0.358364, 1.427550, 0.408843)",
        "(-0.362615, 1.415300, 0.411096)",
        "(-0.366546, 1.402808, 0.412721)",
        "(-0.370204, 1.390004, 0.413738)",
        "(-0.372001, 1.383599, 0.413895)",
        "(-0.375740, 1.370874, 0.414036)",
        "(-0.379321, 1.358228, 0.413390)",
        "(-0.382478, 1.345580, 0.412162)",
        "(-0.385366, 1.332981, 0.410310)",
        "(-0.387939, 1.320621, 0.407753)",
        "(-0.390316, 1.308620, 0.404600)",
        "(-0.391362, 1.302728, 0.402831)",
        "(-0.393044, 1.291042, 0.398723)",
        "(-0.394362, 1.279475, 0.393892)",
        "(-0.395427, 1.268471, 0.388263)",
        "(-0.395651, 1.263226, 0.385022)",
        "(-0.395980, 1.252665, 0.378167)",
        "(-0.395534, 1.242498, 0.370098)",
        "(-0.394426, 1.232917, 0.361297)",
        "(-0.392913, 1.224048, 0.352138)",
        "(-0.391276, 1.216153, 0.342897)",
        "(-0.390418, 1.212476, 0.338258)",
        "(-0.388614, 1.205640, 0.328824)",
        "(-0.386764, 1.199607, 0.319176)",
        "(-0.384873, 1.194438, 0.309431)",
        "(-0.382908, 1.190055, 0.299342)",
        "(-0.381833, 1.188003, 0.294132)",
        "(-0.379528, 1.184321, 0.283435)",
        "(-0.376998, 1.181437, 0.272832)",
        "(-0.374264, 1.179338, 0.262280)",
        "(-0.371286, 1.177942, 0.251531)",
        "(-0.369764, 1.177441, 0.246162)",
        "(-0.366563, 1.177194, 0.235719)",
        "(-0.363243, 1.177753, 0.225498)",
        "(-0.359787, 1.178944, 0.215057)",
        "(-0.356254, 1.180822, 0.204457)",
        "(-0.354473, 1.181964, 0.199299)",
        "(-0.350832, 1.184619, 0.189269)",
        "(-0.347060, 1.187591, 0.178979)",
        "(-0.343294, 1.190992, 0.168117)",
        "(-0.339508, 1.195074, 0.157209)",
        "(-0.337621, 1.197381, 0.151910)",
        "(-0.334017, 1.202419, 0.141671)",
        "(-0.330597, 1.208136, 0.131827)",
        "(-0.327257, 1.214552, 0.122526)",
        "(-0.323761, 1.221354, 0.113973)",
        "(-0.321893, 1.224978, 0.109970)",
        "(-0.318252, 1.232712, 0.102233)",
        "(-0.314802, 1.241031, 0.094990)",
        "(-0.311121, 1.249832, 0.088542)",
        "(-0.309220, 1.254532, 0.085571)",
        "(-0.305536, 1.264246, 0.079774)",
        "(-0.302166, 1.274480, 0.074581)",
        "(-0.298721, 1.285258, 0.069997)",
        "(-0.295054, 1.296439, 0.065716)",
        "(-0.293302, 1.302246, 0.063779)",
        "(-0.290012, 1.314380, 0.060592)",
        "(-0.287094, 1.326928, 0.058068)",
        "(-0.284533, 1.339569, 0.055695)",
        "(-0.282640, 1.352217, 0.053629)",
        "(-0.281786, 1.358497, 0.052719)",
        "(-0.280282, 1.370942, 0.050963)",
        "(-0.279084, 1.383182, 0.049319)",
        "(-0.278390, 1.395333, 0.048339)",
        "(-0.277558, 1.407407, 0.047621)",
        "(-0.277166, 1.413408, 0.047391)",
        "(-0.276568, 1.425235, 0.047121)",
        "(-0.276020, 1.436763, 0.047352)",
        "(-0.275343, 1.448156, 0.048216)",
        "(-0.274792, 1.459511, 0.049705)",
        "(-0.274595, 1.465156, 0.050685)",
        "(-0.274361, 1.476150, 0.053239)",
        "(-0.274086, 1.486788, 0.056248)",
        "(-0.273832, 1.497209, 0.059712)",
        "(-0.273900, 1.507378, 0.064075)",
        "(-0.273970, 1.512345, 0.066483)",
        "(-0.274224, 1.521824, 0.071657)",
        "(-0.274552, 1.530619, 0.076976)",
        "(-0.274972, 1.538661, 0.082549)",
        "(-0.275539, 1.546173, 0.088748)",
        "(-0.276039, 1.553045, 0.095276)",
        "(-0.276186, 1.556305, 0.098464)",
        "(-0.276523, 1.562136, 0.105085)",
        "(-0.277205, 1.567760, 0.112414)",
        "(-0.277979, 1.573125, 0.120231)",
        "(-0.278918, 1.577931, 0.128317)",
        "(-0.279371, 1.580024, 0.132484)",
        "(-0.280242, 1.583852, 0.141048)",
        "(-0.281134, 1.587012, 0.150010)",
        "(-0.281875, 1.589669, 0.159210)",
        "(-0.282293, 1.590835, 0.163942)",
        "(-0.283270, 1.592719, 0.173596)",
        "(-0.284321, 1.593950, 0.183276)",
        "(-0.285342, 1.594781, 0.192881)",
        "(-0.286589, 1.595003, 0.202757)",
        "(-0.287396, 1.594976, 0.207763)",
        "(-0.289123, 1.594316, 0.217546)",
        "(-0.290629, 1.592994, 0.226888)",
        "(-0.292177, 1.591243, 0.236191)",
        "(-0.294241, 1.589382, 0.245795)",
        "(-0.295432, 1.588418, 0.250686)",
        "(-0.297585, 1.586129, 0.260139)",
        "(-0.299565, 1.583097, 0.268841)",
        "(-0.301834, 1.579587, 0.276984)",
        "(-0.303741, 1.575719, 0.285208)",
        "(-0.304489, 1.573673, 0.289562)",
        "(-0.306571, 1.569619, 0.298425)",
        "(-0.309428, 1.565603, 0.307356)",
        "(-0.312477, 1.561418, 0.316442)",
        "(-0.315634, 1.556673, 0.325247)",
        "(-0.317279, 1.553973, 0.329492)",
        "(-0.320728, 1.548115, 0.337795)",
        "(-0.324196, 1.541484, 0.345759)",
        "(-0.327510, 1.533932, 0.353283)",
        "(-0.330918, 1.525439, 0.360300)",
        "(-0.332802, 1.520801, 0.363569)",
        "(-0.336591, 1.511016, 0.369788)",
        "(-0.340024, 1.500360, 0.375704)",
        "(-0.343630, 1.488959, 0.381353)",
        "(-0.347754, 1.477020, 0.386575)",
        "(-0.349830, 1.470841, 0.388985)",
        "(-0.354028, 1.458261, 0.393449)",
        "(-0.358261, 1.445580, 0.397717)",
        "(-0.362429, 1.432738, 0.401754)",
        "(-0.366555, 1.419609, 0.405038)",
        "(-0.368609, 1.413059, 0.406285)",
        "(-0.372859, 1.400150, 0.408254)",
        "(-0.377107, 1.387440, 0.409822)",
        "(-0.381132, 1.374656, 0.410737)",
        "(-0.384921, 1.362030, 0.410365)",
        "(-0.386856, 1.355975, 0.409735)",
        "(-0.390726, 1.344258, 0.408030)",
        "(-0.394237, 1.333058, 0.406357)",
        "(-0.397719, 1.322016, 0.404308)",
        "(-0.399334, 1.316549, 0.402988)",
        "(-0.402296, 1.305417, 0.400055)",
        "(-0.404728, 1.294265, 0.396556)",
        "(-0.406834, 1.283275, 0.392371)",
        "(-0.408278, 1.272392, 0.387649)",
        "(-0.409361, 1.262064, 0.382506)",
        "(-0.409853, 1.257210, 0.379798)",
        "(-0.410702, 1.248010, 0.374147)",
        "(-0.411199, 1.239334, 0.367861)",
        "(-0.411033, 1.231077, 0.360943)",
        "(-0.410345, 1.223245, 0.353485)",
        "(-0.409765, 1.219486, 0.349593)",
        "(-0.408254, 1.212459, 0.341463)",
        "(-0.406216, 1.206041, 0.332782)",
        "(-0.403730, 1.200284, 0.323662)",
        "(-0.400999, 1.195518, 0.314286)",
        "(-0.399563, 1.193708, 0.309490)",
        "(-0.396603, 1.190812, 0.299464)",
        "(-0.393482, 1.188711, 0.288728)",
        "(-0.390207, 1.187215, 0.277770)",
        "(-0.386813, 1.186552, 0.266734)",
        "(-0.385079, 1.186671, 0.261051)",
        "(-0.381651, 1.187464, 0.249374)",
        "(-0.378175, 1.188597, 0.237766)",
        "(-0.374732, 1.190391, 0.226463)",
        "(-0.371254, 1.193260, 0.215200)",
        "(-0.369536, 1.195087, 0.209516)",
        "(-0.366037, 1.198812, 0.198261)",
        "(-0.362270, 1.202819, 0.187422)",
        "(-0.358407, 1.207788, 0.176915)",
        "(-0.354631, 1.213711, 0.166585)",
        "(-0.352765, 1.216862, 0.161494)",
        "(-0.348939, 1.223194, 0.151533)",
        "(-0.345145, 1.229976, 0.141879)",
        "(-0.341597, 1.237432, 0.132530)",
        "(-0.338337, 1.245339, 0.123603)",
        "(-0.336706, 1.249369, 0.119328)",
        "(-0.333210, 1.257642, 0.111034)",
        "(-0.330191, 1.266510, 0.103147)",
        "(-0.327473, 1.275571, 0.095810)",
        "(-0.324597, 1.284877, 0.088988)",
        "(-0.323187, 1.289802, 0.085742)",
        "(-0.320488, 1.299675, 0.079297)",
        "(-0.318173, 1.309561, 0.073436)",
        "(-0.315983, 1.319691, 0.068310)",
        "(-0.313832, 1.330046, 0.063490)",
        "(-0.312846, 1.335246, 0.061308)",
        "(-0.310935, 1.345605, 0.057519)",
        "(-0.309558, 1.356084, 0.054423)",
        "(-0.309077, 1.361066, 0.052768)",
        "(-0.307552, 1.375450, 0.048078)",
        "(-0.307045, 1.380178, 0.047061)",
        "(-0.305828, 1.389943, 0.045715)",
        "(-0.304281, 1.399982, 0.044872)",
        "(-0.302761, 1.410048, 0.044475)",
        "(-0.301279, 1.420368, 0.044955)",
        "(-0.300338, 1.425599, 0.045330)",
        "(-0.298334, 1.435756, 0.045712)",
        "(-0.296482, 1.445395, 0.046149)",
        "(-0.294822, 1.455378, 0.047469)",
        "(-0.292964, 1.465698, 0.049086)",
        "(-0.291914, 1.470816, 0.049822)",
        "(-0.289819, 1.481057, 0.051632)",
        "(-0.287761, 1.491759, 0.054662)",
        "(-0.285832, 1.502952, 0.058806)",
        "(-0.284114, 1.514214, 0.063776)",
        "(-0.283380, 1.519888, 0.066663)",
        "(-0.282274, 1.531062, 0.073067)",
        "(-0.281738, 1.541838, 0.079873)",
        "(-0.281624, 1.552028, 0.087147)",
        "(-0.281629, 1.561286, 0.094820)",
        "(-0.281791, 1.565585, 0.098855)",
        "(-0.282450, 1.573910, 0.107228)",
        "(-0.283606, 1.581578, 0.116201)",
        "(-0.284792, 1.588562, 0.125532)",
        "(-0.285898, 1.594528, 0.135064)",
        "(-0.286499, 1.596996, 0.139850)",
        "(-0.287877, 1.601632, 0.149580)",
        "(-0.289902, 1.605854, 0.159811)",
        "(-0.292335, 1.609325, 0.170084)",
        "(-0.294450, 1.611365, 0.179995)",
        "(-0.295416, 1.611873, 0.184765)",
        "(-0.297348, 1.612713, 0.194350)",
        "(-0.299424, 1.612999, 0.204156)",
        "(-0.301613, 1.612641, 0.213917)",
        "(-0.303618, 1.611579, 0.223560)",
        "(-0.304540, 1.610896, 0.228398)",
        "(-0.306382, 1.609254, 0.238181)",
        "(-0.308433, 1.607442, 0.247965)",
        "(-0.310517, 1.604910, 0.257295)",
        "(-0.312498, 1.601915, 0.266322)",
        "(-0.313542, 1.600264, 0.270679)",
        "(-0.315677, 1.596816, 0.279203)",
        "(-0.317787, 1.593169, 0.287560)",
        "(-0.319710, 1.589220, 0.295530)",
        "(-0.321222, 1.584542, 0.302913)",
        "(-0.321889, 1.581917, 0.306386)",
        "(-0.323418, 1.576515, 0.313196)",
        "(-0.325029, 1.570741, 0.319823)",
        "(-0.326584, 1.564631, 0.326484)",
        "(-0.328262, 1.558202, 0.333146)",
        "(-0.329175, 1.554805, 0.336473)",
        "(-0.331039, 1.547944, 0.343143)",
        "(-0.332739, 1.540569, 0.349663)",
        "(-0.334497, 1.532385, 0.355874)",
        "(-0.336403, 1.523427, 0.361782)",
        "(-0.337321, 1.518524, 0.364505)",
        "(-0.339065, 1.508276, 0.369683)",
        "(-0.340748, 1.497373, 0.374538)",
        "(-0.342450, 1.485903, 0.379204)",
        "(-0.344125, 1.473805, 0.383662)",
        "(-0.345076, 1.467518, 0.385729)",
        "(-0.347294, 1.454737, 0.389396)",
        "(-0.349760, 1.441869, 0.392601)",
        "(-0.352601, 1.428915, 0.395315)",
        "(-0.355603, 1.415678, 0.397264)",
        "(-0.357291, 1.408968, 0.397721)",
        "(-0.360703, 1.395745, 0.398659)",
        "(-0.364255, 1.382739, 0.398949)",
        "(-0.368064, 1.369974, 0.398664)",
        "(-0.372412, 1.357583, 0.397630)",
        "(-0.374704, 1.351604, 0.396920)",
        "(-0.379265, 1.340018, 0.395124)",
        "(-0.383942, 1.329018, 0.392661)",
        "(-0.388876, 1.318728, 0.389724)",
        "(-0.393771, 1.309293, 0.386426)",
        "(-0.396013, 1.304792, 0.384606)",
        "(-0.400052, 1.295948, 0.380893)",
        "(-0.403455, 1.287634, 0.376809)",
        "(-0.406560, 1.280076, 0.372367)",
        "(-0.409170, 1.273386, 0.367466)",
        "(-0.410047, 1.270232, 0.364746)",
        "(-0.411222, 1.264072, 0.358861)",
        "(-0.411471, 1.258518, 0.352103)",
        "(-0.411095, 1.253376, 0.345065)",
        "(-0.409977, 1.248472, 0.337950)",
        "(-0.409119, 1.246138, 0.334362)",
        "(-0.407159, 1.241854, 0.327068)",
        "(-0.404664, 1.238114, 0.319690)",
        "(-0.401679, 1.234595, 0.312507)",
        "(-0.400146, 1.232978, 0.308968)",
        "(-0.397074, 1.230177, 0.302017)",
        "(-0.393622, 1.228372, 0.295000)",
        "(-0.389996, 1.226984, 0.287709)",
        "(-0.386183, 1.225822, 0.280217)",
        "(-0.382046, 1.225193, 0.272558)",
        "(-0.379912, 1.225104, 0.268611)",
        "(-0.375556, 1.225495, 0.260579)",
        "(-0.371061, 1.226332, 0.252542)",
        "(-0.366435, 1.227815, 0.244291)",
        "(-0.361999, 1.229875, 0.235951)",
        "(-0.359850, 1.231101, 0.231843)",
        "(-0.355484, 1.233707, 0.223758)",
        "(-0.350851, 1.237093, 0.215757)",
        "(-0.346239, 1.241183, 0.207410)",
        "(-0.344091, 1.243642, 0.202976)",
        "(-0.339859, 1.248501, 0.194145)",
        "(-0.335608, 1.254002, 0.185602)",
        "(-0.331440, 1.260169, 0.177261)",
        "(-0.327593, 1.266656, 0.168854)",
        "(-0.323714, 1.273242, 0.160393)",
        "(-0.321730, 1.276686, 0.156263)",
        "(-0.317896, 1.283832, 0.148248)",
        "(-0.314454, 1.291334, 0.140750)",
        "(-0.310972, 1.298986, 0.133883)",
        "(-0.307336, 1.307086, 0.127572)",
        "(-0.304073, 1.315636, 0.121898)",
        "(-0.302647, 1.320044, 0.119326)",
        "(-0.300088, 1.329137, 0.114642)",
        "(-0.297795, 1.338847, 0.110796)",
        "(-0.295594, 1.348781, 0.107571)",
        "(-0.294536, 1.353732, 0.106065)",
        "(-0.292217, 1.363709, 0.103098)",
        "(-0.289922, 1.374244, 0.100192)",
        "(-0.287719, 1.384708, 0.097363)",
        "(-0.285365, 1.395268, 0.094643)",
        "(-0.283914, 1.400641, 0.093194)",
        "(-0.281109, 1.411574, 0.090284)",
        "(-0.278358, 1.422667, 0.088025)",
        "(-0.275570, 1.433904, 0.086621)",
        "(-0.272365, 1.445567, 0.085996)",
        "(-0.270638, 1.451466, 0.085963)",
        "(-0.267471, 1.463190, 0.086646)",
        "(-0.264780, 1.474649, 0.087812)",
        "(-0.262453, 1.485586, 0.088892)",
        "(-0.260575, 1.495748, 0.089940)",
        "(-0.259855, 1.500614, 0.090709)",
        "(-0.258541, 1.510389, 0.092483)",
        "(-0.258099, 1.515205, 0.093705)",
        "(-0.257161, 1.529667, 0.098154)",
        "(-0.257495, 1.539442, 0.102930)",
        "(-0.257634, 1.544386, 0.105666)",
        "(-0.258077, 1.554146, 0.112092)",
        "(-0.258920, 1.563352, 0.119586)",
        "(-0.260096, 1.571793, 0.127615)",
        "(-0.261558, 1.579207, 0.135630)",
        "(-0.262385, 1.582497, 0.139660)",
        "(-0.264213, 1.588570, 0.147851)",
        "(-0.266136, 1.593515, 0.155940)",
        "(-0.267912, 1.597291, 0.163800)",
        "(-0.269912, 1.600448, 0.171663)",
        "(-0.272434, 1.603078, 0.180015)",
        "(-0.273709, 1.604097, 0.184272)",
        "(-0.275933, 1.605399, 0.192888)",
        "(-0.278147, 1.606145, 0.201901)",
        "(-0.280871, 1.606489, 0.211139)",
        "(-0.282275, 1.606396, 0.215751)",
        "(-0.284721, 1.605369, 0.224915)",
        "(-0.286971, 1.603596, 0.234041)",
        "(-0.289682, 1.601328, 0.243186)",
        "(-0.292844, 1.598431, 0.252330)",
        "(-0.295916, 1.594493, 0.261077)",
        "(-0.297371, 1.592273, 0.265323)",
        "(-0.300242, 1.587147, 0.273434)",
        "(-0.302821, 1.581358, 0.281185)",
        "(-0.305068, 1.574867, 0.288535)",
        "(-0.306131, 1.571402, 0.292156)",
        "(-0.308225, 1.564082, 0.299443)",
        "(-0.310149, 1.556538, 0.307059)",
        "(-0.311717, 1.548731, 0.314587)",
        "(-0.313101, 1.540805, 0.321897)",
        "(-0.313889, 1.536873, 0.325555)",
        "(-0.315820, 1.529201, 0.332999)",
        "(-0.318212, 1.521839, 0.340677)",
        "(-0.321160, 1.514742, 0.348313)",
        "(-0.324486, 1.507641, 0.355723)",
        "(-0.326134, 1.504109, 0.359350)",
        "(-0.329400, 1.496916, 0.366216)",
        "(-0.332470, 1.489556, 0.372291)",
        "(-0.335621, 1.482025, 0.377606)",
        "(-0.338719, 1.474347, 0.382366)",
        "(-0.340132, 1.470528, 0.384479)",
        "(-0.343092, 1.462879, 0.388593)",
        "(-0.345903, 1.455172, 0.391928)",
        "(-0.348909, 1.447334, 0.394824)",
        "(-0.352206, 1.439413, 0.397225)",
        "(-0.354010, 1.435469, 0.398215)",
        "(-0.357597, 1.427405, 0.399902)",
        "(-0.360529, 1.418721, 0.400751)",
        "(-0.362801, 1.409233, 0.400343)",
        "(-0.365185, 1.399629, 0.399093)",
        "(-0.367712, 1.390005, 0.397231)",
        "(-0.368757, 1.385187, 0.396168)",
        "(-0.370690, 1.375272, 0.393408)",
        "(-0.372411, 1.365062, 0.390031)",
        "(-0.373233, 1.359838, 0.388074)",
        "(-0.375019, 1.349403, 0.384162)",
        "(-0.376673, 1.338735, 0.379770)",
        "(-0.378287, 1.327879, 0.375026)",
        "(-0.379894, 1.317138, 0.369778)",
        "(-0.381605, 1.306734, 0.364486)",
        "(-0.382444, 1.301610, 0.361767)",
        "(-0.383887, 1.291480, 0.355923)",
        "(-0.384773, 1.281419, 0.349258)",
        "(-0.385072, 1.271567, 0.341750)",
        "(-0.385058, 1.262042, 0.333738)",
        "(-0.384629, 1.252917, 0.325192)",
        "(-0.384371, 1.248439, 0.320762)",
        "(-0.383348, 1.240189, 0.311328)",
        "(-0.382108, 1.232909, 0.301625)",
        "(-0.380430, 1.226858, 0.291379)",
        "(-0.378324, 1.221918, 0.280690)",
        "(-0.377096, 1.219912, 0.275137)",
        "(-0.374341, 1.216547, 0.264016)",
        "(-0.371000, 1.214739, 0.253067)",
        "(-0.367444, 1.214074, 0.242264)",
        "(-0.363684, 1.214600, 0.231433)",
        "(-0.361784, 1.215286, 0.225868)",
        "(-0.358025, 1.217259, 0.214533)",
        "(-0.354498, 1.220293, 0.202954)",
        "(-0.351131, 1.223677, 0.191472)",
        "(-0.349428, 1.225563, 0.185860)",
        "(-0.345917, 1.229672, 0.174954)",
        "(-0.342440, 1.234919, 0.164722)",
        "(-0.339114, 1.240473, 0.154685)",
        "(-0.335798, 1.246453, 0.145054)",
        "(-0.334102, 1.249631, 0.140445)",
        "(-0.330749, 1.256492, 0.131756)",
        "(-0.327676, 1.263762, 0.123551)",
        "(-0.324551, 1.271425, 0.116050)",
        "(-0.321114, 1.279753, 0.109384)",
        "(-0.319364, 1.284142, 0.106323)",
        "(-0.315870, 1.293236, 0.100891)",
        "(-0.312431, 1.302648, 0.096111)",
        "(-0.308920, 1.312630, 0.091937)",
        "(-0.305612, 1.323198, 0.088081)",
        "(-0.304136, 1.328088, 0.086525)",
        "(-0.300948, 1.338062, 0.083761)",
        "(-0.297479, 1.348878, 0.081867)",
        "(-0.294119, 1.360222, 0.080503)",
        "(-0.291194, 1.371639, 0.079593)",
        "(-0.289851, 1.377420, 0.079337)",
        "(-0.287424, 1.389124, 0.079142)",
        "(-0.285494, 1.400644, 0.079264)",
        "(-0.283632, 1.411711, 0.079720)",
        "(-0.281616, 1.422738, 0.080500)",
        "(-0.280680, 1.428205, 0.080980)",
        "(-0.279161, 1.438958, 0.082190)",
        "(-0.277705, 1.449309, 0.083868)",
        "(-0.275863, 1.459486, 0.085818)",
        "(-0.273935, 1.469247, 0.087800)",
        "(-0.272898, 1.473826, 0.088786)",
        "(-0.271188, 1.482895, 0.091363)",
        "(-0.269473, 1.492196, 0.094627)",
        "(-0.267636, 1.501018, 0.098488)",
        "(-0.266120, 1.509700, 0.102872)",
        "(-0.265439, 1.514045, 0.105358)",
        "(-0.264207, 1.522715, 0.110702)",
        "(-0.263467, 1.531443, 0.117065)",
        "(-0.263070, 1.539755, 0.124354)",
        "(-0.263004, 1.547603, 0.132185)",
        "(-0.263064, 1.551461, 0.136338)",
        "(-0.263485, 1.559025, 0.145037)",
        "(-0.264676, 1.566278, 0.154607)",
        "(-0.266064, 1.572894, 0.164403)",
        "(-0.267588, 1.578909, 0.174250)",
        "(-0.268513, 1.581656, 0.179197)",
        "(-0.270565, 1.586622, 0.188999)",
        "(-0.272909, 1.590468, 0.198629)",
        "(-0.275483, 1.593673, 0.208367)",
        "(-0.278285, 1.596067, 0.218156)",
        "(-0.279836, 1.596905, 0.223045)",
        "(-0.282925, 1.597931, 0.232608)",
        "(-0.285851, 1.597591, 0.241787)",
        "(-0.288658, 1.596551, 0.250988)",
        "(-0.291398, 1.594841, 0.260231)",
        "(-0.292714, 1.593625, 0.264698)",
        "(-0.295147, 1.590607, 0.273338)",
        "(-0.297355, 1.586596, 0.281601)",
        "(-0.299596, 1.582138, 0.289920)",
        "(-0.301906, 1.577475, 0.298504)",
        "(-0.303129, 1.575007, 0.302831)",
        "(-0.305727, 1.569853, 0.311433)",
        "(-0.308455, 1.564311, 0.319920)",
        "(-0.311356, 1.558553, 0.328310)",
        "(-0.314637, 1.552676, 0.336597)",
        "(-0.316431, 1.549618, 0.340655)",
        "(-0.320216, 1.543185, 0.348620)",
        "(-0.324149, 1.536340, 0.356351)",
        "(-0.327841, 1.529053, 0.363693)",
        "(-0.331514, 1.521247, 0.370421)",
        "(-0.333408, 1.517294, 0.373718)",
        "(-0.337118, 1.508930, 0.379812)",
        "(-0.340388, 1.500244, 0.385462)",
        "(-0.343475, 1.491213, 0.390526)",
        "(-0.346544, 1.481920, 0.394937)",
        "(-0.348139, 1.477210, 0.396947)",
        "(-0.351433, 1.467744, 0.400661)",
        "(-0.354855, 1.458278, 0.404175)",
        "(-0.358538, 1.448653, 0.407240)",
        "(-0.362410, 1.438838, 0.410108)",
        "(-0.364314, 1.433891, 0.411542)",
        "(-0.368089, 1.423876, 0.414246)",
        "(-0.371649, 1.413553, 0.416519)",
        "(-0.375217, 1.403013, 0.418272)",
        "(-0.378620, 1.392438, 0.419577)",
        "(-0.380200, 1.387139, 0.419967)",
        "(-0.383062, 1.376320, 0.420171)",
        "(-0.385635, 1.365288, 0.419566)",
        "(-0.387849, 1.354148, 0.418088)",
        "(-0.389581, 1.342857, 0.415734)",
        "(-0.390336, 1.337175, 0.414269)",
        "(-0.391807, 1.325845, 0.411173)",
        "(-0.393256, 1.314654, 0.407538)",
        "(-0.394671, 1.303608, 0.403291)",
        "(-0.395867, 1.292717, 0.398606)",
        "(-0.396373, 1.287360, 0.396019)",
        "(-0.397051, 1.277011, 0.390137)",
        "(-0.397470, 1.267158, 0.383210)",
        "(-0.397338, 1.257837, 0.375534)",
        "(-0.396685, 1.249066, 0.367594)",
        "(-0.396178, 1.244901, 0.363537)",
        "(-0.394570, 1.237242, 0.355021)",
        "(-0.392542, 1.230359, 0.345949)",
        "(-0.390220, 1.224165, 0.336628)",
        "(-0.387594, 1.218771, 0.327178)",
        "(-0.386165, 1.216396, 0.322333)",
        "(-0.383239, 1.212177, 0.312267)",
        "(-0.380197, 1.208703, 0.302065)",
        "(-0.376970, 1.205976, 0.292305)",
        "(-0.373608, 1.204011, 0.282889)",
        "(-0.371898, 1.203279, 0.278177)",
        "(-0.368251, 1.202231, 0.268631)",
        "(-0.364428, 1.201657, 0.259150)",
        "(-0.360438, 1.201941, 0.249912)",
        "(-0.356453, 1.203091, 0.240606)",
        "(-0.354481, 1.203815, 0.235824)",
        "(-0.350484, 1.205552, 0.226304)",
        "(-0.346419, 1.208178, 0.217194)",
        "(-0.342326, 1.211462, 0.208387)",
        "(-0.338354, 1.215176, 0.199488)",
        "(-0.336420, 1.217201, 0.194887)",
        "(-0.332587, 1.221725, 0.185761)",
        "(-0.328886, 1.226935, 0.176980)",
        "(-0.325317, 1.232288, 0.167907)",
        "(-0.321809, 1.237792, 0.158360)",
        "(-0.320240, 1.240956, 0.153573)",
        "(-0.317239, 1.247448, 0.144510)",
        "(-0.314362, 1.254120, 0.135934)",
        "(-0.311497, 1.261110, 0.127590)",
        "(-0.308709, 1.268251, 0.119418)",
        "(-0.306011, 1.275486, 0.111488)",
        "(-0.304948, 1.279654, 0.108444)",
        "(-0.302494, 1.287977, 0.102186)",
        "(-0.300145, 1.296729, 0.096715)",
        "(-0.297911, 1.305762, 0.092035)",
        "(-0.296686, 1.310313, 0.089834)",
        "(-0.294284, 1.319685, 0.085661)",
        "(-0.292202, 1.329401, 0.081945)",
        "(-0.290103, 1.339190, 0.078717)",
        "(-0.288047, 1.349196, 0.075725)",
        "(-0.287113, 1.354291, 0.074327)",
        "(-0.285604, 1.364605, 0.071811)",
        "(-0.284102, 1.374912, 0.069862)",
        "(-0.283317, 1.380192, 0.069078)",
        "(-0.281146, 1.396052, 0.066681)",
        "(-0.280611, 1.401306, 0.066051)",
        "(-0.279743, 1.411752, 0.065089)",
        "(-0.278930, 1.422181, 0.064433)",
        "(-0.278162, 1.432471, 0.063946)",
        "(-0.277502, 1.442581, 0.063892)",
        "(-0.277112, 1.447576, 0.064007)",
        "(-0.276344, 1.457581, 0.064438)",
        "(-0.275824, 1.467531, 0.065485)",
        "(-0.275265, 1.477277, 0.067009)",
        "(-0.274463, 1.486752, 0.068922)",
        "(-0.274118, 1.491526, 0.070264)",
        "(-0.273737, 1.501189, 0.073840)",
        "(-0.273885, 1.510640, 0.078704)",
        "(-0.274012, 1.519394, 0.083749)",
        "(-0.274490, 1.527774, 0.089601)",
        "(-0.274840, 1.531430, 0.092617)",
        "(-0.275550, 1.538651, 0.099391)",
        "(-0.276044, 1.545576, 0.106630)",
        "(-0.276556, 1.551868, 0.114247)",
        "(-0.277129, 1.557750, 0.122419)",
        "(-0.277372, 1.560503, 0.126671)",
        "(-0.277972, 1.565859, 0.135475)",
        "(-0.279027, 1.570717, 0.144706)",
        "(-0.280350, 1.574676, 0.154022)",
        "(-0.281717, 1.577810, 0.163232)",
        "(-0.282447, 1.579285, 0.167891)",
        "(-0.284220, 1.581894, 0.177459)",
        "(-0.286410, 1.583823, 0.187303)",
        "(-0.288372, 1.585186, 0.196965)",
        "(-0.290216, 1.585885, 0.206559)",
        "(-0.291237, 1.586115, 0.211353)",
        "(-0.293514, 1.586148, 0.220834)",
        "(-0.295778, 1.585665, 0.230171)",
        "(-0.297935, 1.584841, 0.239442)",
        "(-0.300045, 1.583546, 0.248609)",
        "(-0.301100, 1.582778, 0.253122)",
        "(-0.303409, 1.580816, 0.261910)",
        "(-0.305913, 1.578345, 0.270464)",
        "(-0.308681, 1.575447, 0.279005)",
        "(-0.311735, 1.572162, 0.287794)",
        "(-0.313293, 1.570315, 0.292206)",
        "(-0.316458, 1.565848, 0.300837)",
        "(-0.319853, 1.560483, 0.309507)",
        "(-0.323573, 1.554494, 0.318298)",
        "(-0.327676, 1.547577, 0.326872)",
        "(-0.329851, 1.543644, 0.331097)",
        "(-0.334429, 1.535282, 0.339445)",
        "(-0.339228, 1.525836, 0.347790)",
        "(-0.343943, 1.515879, 0.356044)",
        "(-0.348662, 1.504768, 0.363925)",
        "(-0.350977, 1.498802, 0.367727)",
        "(-0.355634, 1.486507, 0.375143)",
        "(-0.360173, 1.473666, 0.382139)",
        "(-0.364712, 1.460168, 0.388351)",
        "(-0.369598, 1.446402, 0.393926)",
        "(-0.372204, 1.439487, 0.396517)",
        "(-0.377545, 1.425575, 0.401162)",
        "(-0.382673, 1.411204, 0.404579)",
        "(-0.387587, 1.396638, 0.406633)",
        "(-0.392543, 1.382403, 0.407894)",
        "(-0.395043, 1.375493, 0.408148)",
        "(-0.399950, 1.361901, 0.408213)",
        "(-0.404640, 1.348581, 0.407520)",
        "(-0.409118, 1.336067, 0.406032)",
        "(-0.413649, 1.324034, 0.404117)",
        "(-0.415833, 1.318203, 0.402898)",
        "(-0.419674, 1.306643, 0.400001)",
        "(-0.422825, 1.295702, 0.396100)",
        "(-0.425225, 1.285264, 0.391218)",
        "(-0.426476, 1.275124, 0.385310)",
        "(-0.427079, 1.265492, 0.378795)",
        "(-0.427040, 1.260921, 0.375407)",
        "(-0.426545, 1.252292, 0.368137)",
        "(-0.424942, 1.244587, 0.360028)",
        "(-0.422490, 1.237648, 0.351291)",
        "(-0.419231, 1.231476, 0.341773)",
        "(-0.417320, 1.228781, 0.336861)",
        "(-0.413354, 1.223937, 0.327118)",
        "(-0.408907, 1.220106, 0.317310)",
        "(-0.404127, 1.217110, 0.307290)",
        "(-0.399284, 1.214850, 0.297249)",
        "(-0.396845, 1.213963, 0.292286)",
        "(-0.391972, 1.212360, 0.282413)",
        "(-0.387092, 1.211326, 0.272648)",
        "(-0.382196, 1.211126, 0.262842)",
        "(-0.379741, 1.211229, 0.257845)",
        "(-0.374801, 1.211491, 0.248014)",
        "(-0.369721, 1.212416, 0.238442)",
        "(-0.364624, 1.214587, 0.228774)",
        "(-0.359743, 1.217499, 0.218933)",
        "(-0.357377, 1.219168, 0.213968)",
        "(-0.352734, 1.222633, 0.204079)",
        "(-0.348226, 1.226817, 0.193996)",
        "(-0.344143, 1.231558, 0.183564)",
        "(-0.340271, 1.236501, 0.173188)",
        "(-0.338294, 1.239108, 0.168193)",
        "(-0.334325, 1.244731, 0.158456)",
        "(-0.330702, 1.250879, 0.148824)",
        "(-0.327653, 1.257317, 0.139067)",
        "(-0.324725, 1.264248, 0.129660)",
        "(-0.323354, 1.267982, 0.125086)",
        "(-0.320835, 1.275429, 0.115922)",
        "(-0.318904, 1.283080, 0.107081)",
        "(-0.316998, 1.291155, 0.098916)",
        "(-0.315067, 1.299710, 0.091389)",
        "(-0.314218, 1.304051, 0.087811)",
        "(-0.312640, 1.312842, 0.081188)",
        "(-0.311106, 1.322138, 0.075420)",
        "(-0.309456, 1.331947, 0.070619)",
        "(-0.307728, 1.342084, 0.066722)",
        "(-0.306729, 1.347291, 0.065063)",
        "(-0.304487, 1.358255, 0.062135)",
        "(-0.302436, 1.369868, 0.059396)",
        "(-0.301776, 1.375753, 0.058206)",
        "(-0.299576, 1.392985, 0.054702)",
        "(-0.298820, 1.398799, 0.053751)",
        "(-0.297492, 1.410610, 0.052283)",
        "(-0.296439, 1.422375, 0.051513)",
        "(-0.295035, 1.433881, 0.051445)",
        "(-0.293482, 1.445354, 0.051618)",
        "(-0.292708, 1.450969, 0.051780)",
        "(-0.291221, 1.461664, 0.052389)",
        "(-0.289863, 1.472058, 0.053627)",
        "(-0.288529, 1.482557, 0.055665)",
        "(-0.286926, 1.492626, 0.058571)",
        "(-0.285339, 1.502249, 0.062125)",
        "(-0.284609, 1.506903, 0.064164)",
        "(-0.283199, 1.516241, 0.068495)",
        "(-0.282084, 1.525428, 0.073542)",
        "(-0.281228, 1.534237, 0.079465)",
        "(-0.280574, 1.542598, 0.085661)",
        "(-0.280265, 1.546628, 0.088873)",
        "(-0.279735, 1.554403, 0.095778)",
        "(-0.279629, 1.561785, 0.103541)",
        "(-0.279777, 1.568977, 0.112076)",
        "(-0.280009, 1.575479, 0.120942)",
        "(-0.280087, 1.578468, 0.125356)",
        "(-0.280464, 1.583775, 0.134490)",
        "(-0.281310, 1.588500, 0.144183)",
        "(-0.282241, 1.592926, 0.154295)",
        "(-0.282831, 1.594729, 0.159508)",
        "(-0.284075, 1.597864, 0.169791)",
        "(-0.285519, 1.600182, 0.180082)",
        "(-0.287204, 1.601786, 0.190449)",
        "(-0.289138, 1.602761, 0.201090)",
        "(-0.290231, 1.603040, 0.206520)",
        "(-0.292538, 1.602712, 0.217315)",
        "(-0.294478, 1.601625, 0.227920)",
        "(-0.296392, 1.599967, 0.238600)",
        "(-0.298583, 1.597536, 0.249303)",
        "(-0.299818, 1.595961, 0.254617)",
        "(-0.302264, 1.592180, 0.265181)",
        "(-0.304792, 1.587671, 0.275731)",
        "(-0.307766, 1.582582, 0.286419)",
        "(-0.311023, 1.576757, 0.297039)",
        "(-0.312609, 1.573253, 0.302101)",
        "(-0.315699, 1.566437, 0.312227)",
        "(-0.319162, 1.558762, 0.322102)",
        "(-0.323287, 1.550092, 0.331909)",
        "(-0.327113, 1.541231, 0.340385)",
        "(-0.328935, 1.536438, 0.344498)",
        "(-0.332556, 1.526303, 0.352602)",
        "(-0.336376, 1.515292, 0.360470)",
        "(-0.340519, 1.503772, 0.368063)",
        "(-0.344713, 1.491742, 0.375250)",
        "(-0.346831, 1.485478, 0.378584)",
        "(-0.351135, 1.472565, 0.384721)",
        "(-0.355758, 1.459279, 0.390194)",
        "(-0.360479, 1.445765, 0.395075)",
        "(-0.365004, 1.431969, 0.399124)",
        "(-0.367178, 1.424896, 0.400719)",
        "(-0.371416, 1.410573, 0.403395)",
        "(-0.375703, 1.396236, 0.405317)",
        "(-0.380087, 1.381981, 0.406410)",
        "(-0.384594, 1.367675, 0.406387)",
        "(-0.386743, 1.360369, 0.405956)",
        "(-0.390993, 1.345710, 0.404549)",
        "(-0.395245, 1.331616, 0.402350)",
        "(-0.399405, 1.317932, 0.399803)",
        "(-0.403116, 1.304367, 0.396623)",
        "(-0.404810, 1.297613, 0.394691)",
        "(-0.407675, 1.284096, 0.390300)",
        "(-0.410116, 1.270627, 0.385716)",
        "(-0.411929, 1.257622, 0.380648)",
        "(-0.413380, 1.245706, 0.375128)",
        "(-0.413990, 1.240270, 0.372128)",
        "(-0.414765, 1.229830, 0.365721)",
        "(-0.414836, 1.220034, 0.358427)",
        "(-0.414204, 1.211217, 0.350211)",
        "(-0.413021, 1.203401, 0.341390)",
        "(-0.412267, 1.200013, 0.336898)",
        "(-0.410607, 1.193945, 0.328089)",
        "(-0.408419, 1.189175, 0.319239)",
        "(-0.405770, 1.185083, 0.310076)",
        "(-0.402646, 1.181860, 0.300643)",
        "(-0.400863, 1.180621, 0.295804)",
        "(-0.397217, 1.178492, 0.286079)",
        "(-0.393191, 1.177442, 0.275814)",
        "(-0.388936, 1.177158, 0.264755)",
        "(-0.384475, 1.177551, 0.253028)",
        "(-0.382221, 1.177997, 0.247278)",
        "(-0.377570, 1.179705, 0.236113)",
        "(-0.372772, 1.182565, 0.224916)",
        "(-0.367905, 1.185833, 0.213155)",
        "(-0.362932, 1.189483, 0.201115)",
        "(-0.360361, 1.191723, 0.195201)",
        "(-0.355204, 1.197070, 0.183474)",
        "(-0.350200, 1.203212, 0.171639)",
        "(-0.345207, 1.209747, 0.159410)",
        "(-0.340071, 1.217161, 0.147507)",
        "(-0.337534, 1.221269, 0.141860)",
        "(-0.332633, 1.229798, 0.130881)",
        "(-0.327862, 1.238805, 0.120328)",
        "(-0.323051, 1.248256, 0.110387)",
        "(-0.318221, 1.258211, 0.101612)",
        "(-0.315816, 1.263254, 0.097668)",
        "(-0.311084, 1.273614, 0.090275)",
        "(-0.306626, 1.284204, 0.083193)",
        "(-0.302608, 1.294755, 0.076959)",
        "(-0.298856, 1.305041, 0.071491)",
        "(-0.297070, 1.310268, 0.068887)",
        "(-0.293866, 1.321111, 0.064387)",
        "(-0.290905, 1.332035, 0.061295)",
        "(-0.287742, 1.342583, 0.058770)",
        "(-0.284786, 1.353243, 0.056784)",
        "(-0.283443, 1.358600, 0.056153)",
        "(-0.280672, 1.369067, 0.055325)",
        "(-0.278006, 1.379046, 0.054681)",
        "(-0.275476, 1.389004, 0.053988)",
        "(-0.273222, 1.398911, 0.053787)",
        "(-0.272159, 1.403949, 0.053964)",
        "(-0.270082, 1.413772, 0.053971)",
        "(-0.268236, 1.423190, 0.053897)",
        "(-0.266441, 1.432664, 0.054204)",
        "(-0.264514, 1.442177, 0.054810)",
        "(-0.263563, 1.447075, 0.055170)",
        "(-0.261900, 1.456883, 0.056102)",
        "(-0.260320, 1.466481, 0.057680)",
        "(-0.258761, 1.476339, 0.059839)",
        "(-0.257261, 1.486229, 0.062475)",
        "(-0.256607, 1.491240, 0.064179)",
        "(-0.255597, 1.501723, 0.068522)",
        "(-0.254860, 1.512332, 0.073916)",
        "(-0.254240, 1.522524, 0.079472)",
        "(-0.254253, 1.532528, 0.086067)",
        "(-0.254409, 1.537486, 0.089741)",
        "(-0.254809, 1.547294, 0.097377)",
        "(-0.255474, 1.556492, 0.105470)",
        "(-0.256432, 1.565016, 0.113912)",
        "(-0.257893, 1.572822, 0.122958)",
        "(-0.258690, 1.576533, 0.127674)",
        "(-0.260424, 1.583457, 0.137198)",
        "(-0.262593, 1.589199, 0.146915)",
        "(-0.265058, 1.594156, 0.156840)",
        "(-0.267663, 1.598096, 0.167095)",
        "(-0.268918, 1.599709, 0.172318)",
        "(-0.271461, 1.602074, 0.182808)",
        "(-0.273986, 1.603233, 0.193299)",
        "(-0.276267, 1.603590, 0.204024)",
        "(-0.278643, 1.603613, 0.215361)",
        "(-0.279967, 1.603501, 0.221229)",
        "(-0.282863, 1.602722, 0.232991)",
        "(-0.285843, 1.600765, 0.244360)",
        "(-0.288448, 1.597742, 0.255303)",
        "(-0.291237, 1.594181, 0.266159)",
        "(-0.292732, 1.592188, 0.271585)",
        "(-0.295696, 1.587579, 0.282355)",
        "(-0.298569, 1.582392, 0.292807)",
        "(-0.301665, 1.576728, 0.303202)",
        "(-0.305376, 1.570681, 0.313470)",
        "(-0.307367, 1.567593, 0.318552)",
        "(-0.311418, 1.561074, 0.328307)",
        "(-0.315447, 1.554081, 0.337698)",
        "(-0.319598, 1.546474, 0.346602)",
        "(-0.324188, 1.538306, 0.355033)",
        "(-0.326590, 1.534126, 0.359160)",
        "(-0.331435, 1.525389, 0.367057)",
        "(-0.336393, 1.515869, 0.374388)",
        "(-0.344206, 1.500694, 0.384650)",
        "(-0.346604, 1.495320, 0.387830)",
        "(-0.348976, 1.489964, 0.390907)",
        "(-0.353626, 1.478985, 0.396755)",
        "(-0.358257, 1.467727, 0.401934)",
        "(-0.363019, 1.456218, 0.406147)",
        "(-0.367581, 1.444286, 0.409201)",
        "(-0.369710, 1.438118, 0.410487)",
        "(-0.373888, 1.425369, 0.412104)",
        "(-0.378287, 1.412593, 0.412267)",
        "(-0.382846, 1.400074, 0.412211)",
        "(-0.387200, 1.387453, 0.411827)",
        "(-0.389192, 1.380952, 0.411544)",
        "(-0.393130, 1.367964, 0.410325)",
        "(-0.396927, 1.355101, 0.408408)",
        "(-0.400328, 1.342251, 0.405970)",
        "(-0.403159, 1.329599, 0.402971)",
        "(-0.404289, 1.323399, 0.401098)",
        "(-0.406423, 1.311227, 0.396807)",
        "(-0.407981, 1.299605, 0.391566)",
        "(-0.408845, 1.288489, 0.385216)",
        "(-0.409074, 1.278082, 0.378219)",
        "(-0.408876, 1.273390, 0.374164)",
        "(-0.408249, 1.264002, 0.365368)",
        "(-0.406936, 1.256381, 0.356254)",
        "(-0.405078, 1.249635, 0.346556)",
        "(-0.402586, 1.243791, 0.336085)",
        "(-0.401111, 1.241267, 0.330554)",
        "(-0.397793, 1.236751, 0.319250)",
        "(-0.394049, 1.233202, 0.307997)",
        "(-0.389856, 1.230537, 0.296760)",
        "(-0.385235, 1.228688, 0.285308)",
        "(-0.382811, 1.228136, 0.279544)",
        "(-0.377975, 1.227614, 0.268117)",
        "(-0.373186, 1.227921, 0.256612)",
        "(-0.368486, 1.229073, 0.244741)",
        "(-0.363987, 1.230948, 0.232673)",
        "(-0.361781, 1.232120, 0.226751)",
        "(-0.357516, 1.234881, 0.215206)",
        "(-0.353454, 1.238246, 0.203747)",
        "(-0.349724, 1.242345, 0.192607)",
        "(-0.345904, 1.246799, 0.182125)",
        "(-0.343949, 1.249342, 0.177179)",
        "(-0.340042, 1.254861, 0.167436)",
        "(-0.336344, 1.260857, 0.157738)",
        "(-0.332652, 1.267250, 0.148428)",
        "(-0.328832, 1.274273, 0.139987)",
        "(-0.326958, 1.277779, 0.135751)",
        "(-0.323501, 1.285065, 0.127678)",
        "(-0.320153, 1.292475, 0.120014)",
        "(-0.316736, 1.300584, 0.113174)",
        "(-0.313605, 1.309332, 0.106898)",
        "(-0.312183, 1.313689, 0.103821)",
        "(-0.309536, 1.322276, 0.097902)",
        "(-0.306694, 1.330836, 0.092377)",
        "(-0.304111, 1.339984, 0.087439)",
        "(-0.303103, 1.344730, 0.085404)",
        "(-0.300865, 1.353841, 0.081132)",
        "(-0.298615, 1.362899, 0.077186)",
        "(-0.296527, 1.372159, 0.073512)",
        "(-0.294758, 1.381630, 0.070636)",
        "(-0.292960, 1.391541, 0.068610)",
        "(-0.292131, 1.396577, 0.067695)",
        "(-0.290681, 1.406644, 0.065853)",
        "(-0.289471, 1.416508, 0.064312)",
        "(-0.287976, 1.426475, 0.062959)",
        "(-0.286802, 1.436604, 0.061869)",
        "(-0.286359, 1.441512, 0.061343)",
        "(-0.285175, 1.450991, 0.060224)",
        "(-0.283720, 1.460437, 0.059273)",
        "(-0.282960, 1.470420, 0.058997)",
        "(-0.282476, 1.480455, 0.059672)",
        "(-0.282142, 1.485438, 0.060317)",
        "(-0.281349, 1.495301, 0.061652)",
        "(-0.280623, 1.504951, 0.063780)",
        "(-0.280270, 1.514979, 0.066953)",
        "(-0.280358, 1.525074, 0.071100)",
        "(-0.280431, 1.529727, 0.073193)",
        "(-0.280743, 1.538496, 0.077505)",
        "(-0.281352, 1.547017, 0.082582)",
        "(-0.282022, 1.555214, 0.088416)",
        "(-0.282746, 1.562786, 0.094938)",
        "(-0.283436, 1.569620, 0.102145)",
        "(-0.283777, 1.572843, 0.106099)",
        "(-0.284640, 1.578999, 0.114390)",
        "(-0.285798, 1.584525, 0.123146)",
        "(-0.287147, 1.589361, 0.132569)",
        "(-0.287831, 1.591681, 0.137440)",
        "(-0.289405, 1.595909, 0.147544)",
        "(-0.291102, 1.599275, 0.157806)",
        "(-0.292965, 1.601854, 0.168136)",
        "(-0.294735, 1.603880, 0.178653)",
        "(-0.295529, 1.604624, 0.183982)",
        "(-0.297180, 1.605682, 0.194560)",
        "(-0.298939, 1.605813, 0.204956)",
        "(-0.300652, 1.605249, 0.215213)",
        "(-0.302387, 1.604137, 0.225536)",
        "(-0.303365, 1.603276, 0.230770)",
        "(-0.305464, 1.601053, 0.241301)",
        "(-0.307638, 1.598235, 0.251928)",
        "(-0.309984, 1.595062, 0.262561)",
        "(-0.312578, 1.591222, 0.273092)",
        "(-0.313991, 1.588942, 0.278249)",
        "(-0.316953, 1.583821, 0.288425)",
        "(-0.320054, 1.578302, 0.298567)",
        "(-0.323425, 1.571977, 0.308565)",
        "(-0.326999, 1.565144, 0.318316)",
        "(-0.328974, 1.561245, 0.322974)",
        "(-0.332968, 1.553088, 0.332008)",
        "(-0.336916, 1.544496, 0.340645)",
        "(-0.340961, 1.535155, 0.348747)",
        "(-0.345154, 1.525360, 0.356438)",
        "(-0.347294, 1.520279, 0.360187)",
        "(-0.351602, 1.509878, 0.367259)",
        "(-0.355948, 1.499063, 0.373737)",
        "(-0.360371, 1.487772, 0.379630)",
        "(-0.364967, 1.475823, 0.384853)",
        "(-0.367165, 1.469567, 0.387295)",
        "(-0.371502, 1.456833, 0.391960)",
        "(-0.375922, 1.443563, 0.396116)",
        "(-0.380537, 1.429906, 0.399747)",
        "(-0.385214, 1.415961, 0.402912)",
        "(-0.387491, 1.408906, 0.404356)",
        "(-0.391496, 1.394382, 0.406440)",
        "(-0.395313, 1.379834, 0.407393)",
        "(-0.399154, 1.365649, 0.407156)",
        "(-0.402994, 1.351956, 0.405846)",
        "(-0.404690, 1.345117, 0.404942)",
        "(-0.407834, 1.332040, 0.402062)",
        "(-0.410988, 1.319457, 0.398688)",
        "(-0.413728, 1.307718, 0.394243)",
        "(-0.415845, 1.296179, 0.389424)",
        "(-0.416639, 1.290621, 0.386884)",
        "(-0.417731, 1.280160, 0.381186)",
        "(-0.418188, 1.270113, 0.375078)",
        "(-0.417706, 1.260566, 0.368466)",
        "(-0.416340, 1.251176, 0.361356)",
        "(-0.415158, 1.246655, 0.357438)",
        "(-0.412418, 1.237717, 0.349008)",
        "(-0.409064, 1.229441, 0.340281)",
        "(-0.405290, 1.222456, 0.331754)",
        "(-0.401106, 1.217226, 0.323120)",
        "(-0.398842, 1.215276, 0.318583)",
        "(-0.394059, 1.211928, 0.308981)",
        "(-0.389020, 1.209659, 0.299028)",
        "(-0.384067, 1.208905, 0.289149)",
        "(-0.379255, 1.209238, 0.279072)",
        "(-0.376886, 1.209648, 0.273819)",
        "(-0.372206, 1.210557, 0.263010)",
        "(-0.367687, 1.211886, 0.252215)",
        "(-0.363409, 1.213595, 0.241616)",
        "(-0.359384, 1.215540, 0.230945)",
        "(-0.357443, 1.216605, 0.225514)",
        "(-0.353622, 1.218847, 0.214601)",
        "(-0.349980, 1.221409, 0.203641)",
        "(-0.346673, 1.224210, 0.192577)",
        "(-0.343753, 1.227602, 0.181243)",
        "(-0.342373, 1.229491, 0.175635)",
        "(-0.339653, 1.233553, 0.164802)",
        "(-0.336961, 1.238260, 0.154293)",
        "(-0.334489, 1.243795, 0.143804)",
        "(-0.332007, 1.249698, 0.133491)",
        "(-0.330663, 1.252798, 0.128601)",
        "(-0.327757, 1.259205, 0.119168)",
        "(-0.326218, 1.262813, 0.114840)",
        "(-0.321689, 1.273934, 0.102549)",
        "(-0.318227, 1.282689, 0.095793)",
        "(-0.316521, 1.287125, 0.092951)",
        "(-0.313205, 1.296410, 0.087399)",
        "(-0.309987, 1.306130, 0.082200)",
        "(-0.306716, 1.316352, 0.077411)",
        "(-0.303700, 1.327576, 0.073396)",
        "(-0.302414, 1.333397, 0.071719)",
        "(-0.299732, 1.344673, 0.068463)",
        "(-0.296908, 1.356436, 0.065831)",
        "(-0.294232, 1.368833, 0.063618)",
        "(-0.292295, 1.381508, 0.061959)",
        "(-0.291538, 1.387714, 0.061227)",
        "(-0.289938, 1.399956, 0.059528)",
        "(-0.288610, 1.412429, 0.058018)",
        "(-0.287593, 1.424926, 0.057138)",
        "(-0.286758, 1.437573, 0.057053)",
        "(-0.286547, 1.444067, 0.057394)",
        "(-0.286207, 1.456784, 0.058359)",
        "(-0.286018, 1.469142, 0.059979)",
        "(-0.285738, 1.481332, 0.062283)",
        "(-0.285622, 1.493511, 0.065316)",
        "(-0.285745, 1.499540, 0.067293)",
        "(-0.286000, 1.511155, 0.071864)",
        "(-0.286215, 1.522291, 0.076982)",
        "(-0.286345, 1.532877, 0.082626)",
        "(-0.286506, 1.542937, 0.089279)",
        "(-0.287722, 1.553123, 0.097590)",
        "(-0.288422, 1.558034, 0.102233)",
        "(-0.289702, 1.567055, 0.111478)",
        "(-0.291273, 1.575216, 0.121110)",
        "(-0.293226, 1.582622, 0.131224)",
        "(-0.295544, 1.589132, 0.141652)",
        "(-0.296798, 1.592115, 0.146906)",
        "(-0.299466, 1.597081, 0.157529)",
        "(-0.302334, 1.600697, 0.168279)",
        "(-0.305114, 1.603650, 0.179207)",
        "(-0.306441, 1.604949, 0.184741)",
        "(-0.309286, 1.607026, 0.195980)",
        "(-0.312414, 1.608022, 0.207363)",
        "(-0.314850, 1.607770, 0.218512)",
        "(-0.317181, 1.606963, 0.229701)",
        "(-0.319784, 1.605397, 0.241181)",
        "(-0.321245, 1.604251, 0.247034)",
        "(-0.324177, 1.601324, 0.258778)",
        "(-0.326873, 1.597628, 0.270750)",
        "(-0.329676, 1.593104, 0.283028)",
        "(-0.331201, 1.590432, 0.289288)",
        "(-0.334515, 1.584236, 0.301906)",
        "(-0.338101, 1.576928, 0.314587)",
        "(-0.341850, 1.568714, 0.326925)",
        "(-0.345687, 1.559009, 0.338558)",
        "(-0.347689, 1.553624, 0.343976)",
        "(-0.351504, 1.542387, 0.354230)",
        "(-0.354824, 1.530531, 0.363263)",
        "(-0.357542, 1.517914, 0.371093)",
        "(-0.359838, 1.504429, 0.377374)",
        "(-0.361064, 1.497674, 0.380375)",
        "(-0.363315, 1.483552, 0.384702)",
        "(-0.365513, 1.469100, 0.387573)",
        "(-0.368005, 1.454299, 0.389225)",
        "(-0.370848, 1.439078, 0.389826)",
        "(-0.372261, 1.431346, 0.389750)",
        "(-0.375004, 1.415893, 0.389101)",
        "(-0.377671, 1.400330, 0.387643)",
        "(-0.380332, 1.384769, 0.385245)",
        "(-0.383033, 1.369462, 0.381930)",
        "(-0.384236, 1.362022, 0.380024)",
        "(-0.386697, 1.348086, 0.376147)",
        "(-0.389260, 1.334759, 0.372049)",
        "(-0.391535, 1.322461, 0.367185)",
        "(-0.393563, 1.311214, 0.361750)",
        "(-0.394297, 1.306114, 0.358903)",
        "(-0.395352, 1.296632, 0.352728)",
        "(-0.395539, 1.288004, 0.345736)",
        "(-0.394953, 1.280329, 0.337951)",
        "(-0.393508, 1.273377, 0.329336)",
        "(-0.392569, 1.270119, 0.324784)",
        "(-0.390211, 1.264224, 0.315182)",
        "(-0.387416, 1.258972, 0.304976)",
        "(-0.384434, 1.254541, 0.294072)",
        "(-0.381360, 1.250745, 0.283156)",
        "(-0.379794, 1.249317, 0.277742)",
        "(-0.376773, 1.246723, 0.266760)",
        "(-0.373693, 1.245119, 0.255173)",
        "(-0.370752, 1.244092, 0.243593)",
        "(-0.367613, 1.243582, 0.232466)",
        "(-0.365981, 1.243519, 0.227063)",
        "(-0.362863, 1.243758, 0.216107)",
        "(-0.359946, 1.244444, 0.204788)",
        "(-0.357071, 1.245311, 0.193477)",
        "(-0.354253, 1.246645, 0.182623)",
        "(-0.352968, 1.247647, 0.177279)",
        "(-0.350636, 1.249886, 0.166378)",
        "(-0.348562, 1.252268, 0.155241)",
        "(-0.346410, 1.255015, 0.144458)",
        "(-0.344320, 1.258582, 0.134234)",
        "(-0.343399, 1.260638, 0.129299)",
        "(-0.341587, 1.264924, 0.119699)",
        "(-0.339497, 1.269756, 0.110745)",
        "(-0.337291, 1.275514, 0.102516)",
        "(-0.335158, 1.281520, 0.094723)",
        "(-0.334058, 1.284712, 0.091161)",
        "(-0.331579, 1.291468, 0.084476)",
        "(-0.330388, 1.294980, 0.081160)",
        "(-0.326900, 1.305701, 0.071638)",
        "(-0.324719, 1.313645, 0.066518)",
        "(-0.323503, 1.317814, 0.064188)",
        "(-0.321155, 1.326657, 0.060086)",
        "(-0.318944, 1.335692, 0.056597)",
        "(-0.316633, 1.344800, 0.053767)",
        "(-0.313982, 1.354409, 0.051704)",
        "(-0.312648, 1.359405, 0.050959)",
        "(-0.310123, 1.369462, 0.049865)",
        "(-0.307545, 1.379647, 0.049273)",
        "(-0.305030, 1.390087, 0.048750)",
        "(-0.302804, 1.400875, 0.048493)",
        "(-0.301898, 1.406385, 0.048626)",
        "(-0.300026, 1.417360, 0.048846)",
        "(-0.298396, 1.428500, 0.048656)",
        "(-0.297254, 1.439909, 0.048590)",
        "(-0.296237, 1.451408, 0.049025)",
        "(-0.295870, 1.457402, 0.049593)",
        "(-0.295177, 1.469580, 0.051053)",
        "(-0.294746, 1.481616, 0.052854)",
        "(-0.294547, 1.493280, 0.055179)",
        "(-0.294402, 1.504894, 0.058037)",
        "(-0.294530, 1.510787, 0.059770)",
        "(-0.295286, 1.522336, 0.063978)",
        "(-0.296293, 1.533075, 0.068926)",
        "(-0.297301, 1.543299, 0.074342)",
        "(-0.298591, 1.553126, 0.080515)",
        "(-0.299388, 1.557836, 0.083890)",
        "(-0.301142, 1.566524, 0.091325)",
        "(-0.302713, 1.574801, 0.099180)",
        "(-0.304238, 1.582708, 0.107650)",
        "(-0.306164, 1.589831, 0.117007)",
        "(-0.307271, 1.593136, 0.121888)",
        "(-0.309373, 1.599544, 0.131831)",
        "(-0.311790, 1.605434, 0.142292)",
        "(-0.314441, 1.610494, 0.152909)",
        "(-0.317157, 1.614508, 0.163460)",
        "(-0.318482, 1.616015, 0.168732)",
        "(-0.321116, 1.618769, 0.179369)",
        "(-0.324131, 1.620646, 0.190446)",
        "(-0.327113, 1.621223, 0.200547)",
        "(-0.329900, 1.620680, 0.210467)",
        "(-0.331179, 1.619993, 0.215491)",
        "(-0.333737, 1.618124, 0.225798)",
        "(-0.336404, 1.615405, 0.236509)",
        "(-0.339028, 1.611785, 0.247099)",
        "(-0.341222, 1.607120, 0.257382)",
        "(-0.342205, 1.604448, 0.262472)",
        "(-0.344105, 1.598584, 0.272585)",
        "(-0.345987, 1.591777, 0.282558)",
        "(-0.347774, 1.584447, 0.292300)",
        "(-0.349401, 1.576219, 0.301720)",
        "(-0.350164, 1.571699, 0.306260)",
        "(-0.351973, 1.562117, 0.315077)",
        "(-0.353947, 1.551977, 0.323577)",
        "(-0.355656, 1.541298, 0.331570)",
        "(-0.357280, 1.530129, 0.338976)",
        "(-0.358113, 1.524391, 0.342468)",
        "(-0.359836, 1.512560, 0.348920)",
        "(-0.361705, 1.500535, 0.354827)",
        "(-0.363650, 1.488330, 0.360074)",
        "(-0.365605, 1.475769, 0.364554)",
        "(-0.366662, 1.469455, 0.366728)",
        "(-0.368820, 1.456579, 0.370427)",
        "(-0.370964, 1.443556, 0.373735)",
        "(-0.373316, 1.430570, 0.376313)",
        "(-0.376080, 1.417715, 0.378182)",
        "(-0.377588, 1.411362, 0.378649)",
        "(-0.380581, 1.398773, 0.379359)",
        "(-0.383649, 1.386294, 0.379138)",
        "(-0.386722, 1.374044, 0.377839)",
        "(-0.389795, 1.362113, 0.375462)",
        "(-0.391307, 1.356188, 0.374065)",
        "(-0.395107, 1.339025, 0.368710)",
        "(-0.395107, 1.339025, 0.368710)",
        "(-0.398325, 1.322485, 0.362389)",
        "(-0.400013, 1.312158, 0.357518)",
        "(-0.400697, 1.307129, 0.354927)",
        "(-0.401767, 1.297420, 0.349277)",
        "(-0.402343, 1.288110, 0.342995)",
        "(-0.402305, 1.278911, 0.335898)",
        "(-0.401561, 1.270252, 0.327661)",
        "(-0.401042, 1.266257, 0.323256)",
        "(-0.399640, 1.259045, 0.313855)",
        "(-0.397679, 1.252704, 0.304118)",
        "(-0.395351, 1.246712, 0.294305)",
        "(-0.392633, 1.241408, 0.284380)",
        "(-0.391117, 1.239060, 0.279337)",
        "(-0.387916, 1.234849, 0.269081)",
        "(-0.384526, 1.231040, 0.258732)",
        "(-0.380990, 1.227704, 0.248430)",
        "(-0.377475, 1.225114, 0.237952)",
        "(-0.375765, 1.224323, 0.232638)",
        "(-0.372433, 1.223414, 0.222187)",
        "(-0.369233, 1.223062, 0.211975)",
        "(-0.366038, 1.223307, 0.201465)",
        "(-0.362964, 1.224293, 0.190488)",
        "(-0.361529, 1.225049, 0.184913)",
        "(-0.358579, 1.226768, 0.174006)",
        "(-0.355527, 1.229109, 0.163414)",
        "(-0.352728, 1.232148, 0.152672)",
        "(-0.350267, 1.235410, 0.141666)",
        "(-0.349071, 1.237089, 0.136270)",
        "(-0.346504, 1.240825, 0.126158)",
        "(-0.343880, 1.245390, 0.116889)",
        "(-0.341408, 1.250453, 0.107996)",
        "(-0.338693, 1.256243, 0.099842)",
        "(-0.337180, 1.259509, 0.096044)",
        "(-0.334260, 1.266895, 0.088817)",
        "(-0.331655, 1.275259, 0.082096)",
        "(-0.329209, 1.284577, 0.075932)",
        "(-0.327082, 1.294640, 0.070040)",
        "(-0.326134, 1.299913, 0.067321)",
        "(-0.324343, 1.310693, 0.062573)",
        "(-0.322234, 1.321735, 0.058806)",
        "(-0.321005, 1.327639, 0.057530)",
        "(-0.317532, 1.345273, 0.053860)",
        "(-0.316416, 1.351181, 0.053068)",
        "(-0.314061, 1.363081, 0.051668)",
        "(-0.311627, 1.375390, 0.050599)",
        "(-0.309454, 1.387952, 0.049854)",
        "(-0.307495, 1.400267, 0.049172)",
        "(-0.306681, 1.406248, 0.048757)",
        "(-0.305317, 1.418143, 0.047910)",
        "(-0.304091, 1.429960, 0.047593)",
        "(-0.302858, 1.441461, 0.047852)",
        "(-0.301806, 1.452445, 0.048576)",
        "(-0.301378, 1.457807, 0.049081)",
        "(-0.300534, 1.468312, 0.050575)",
        "(-0.299519, 1.478656, 0.053171)",
        "(-0.298417, 1.489032, 0.056617)",
        "(-0.297587, 1.499186, 0.061362)",
        "(-0.297314, 1.504154, 0.064211)",
        "(-0.296575, 1.514138, 0.070055)",
        "(-0.296035, 1.523870, 0.076951)",
        "(-0.295873, 1.533104, 0.084706)",
        "(-0.296048, 1.541894, 0.093259)",
        "(-0.296129, 1.546162, 0.097738)",
        "(-0.296379, 1.554248, 0.107170)",
        "(-0.296684, 1.561588, 0.117042)",
        "(-0.297393, 1.568333, 0.127288)",
        "(-0.298470, 1.574317, 0.137927)",
        "(-0.298910, 1.577204, 0.143223)",
        "(-0.300167, 1.582073, 0.154001)",
        "(-0.301576, 1.586141, 0.164830)",
        "(-0.303054, 1.589070, 0.175479)",
        "(-0.304687, 1.591251, 0.186106)",
        "(-0.305495, 1.592155, 0.191527)",
        "(-0.307072, 1.593344, 0.202444)",
        "(-0.308495, 1.593619, 0.213327)",
        "(-0.310056, 1.593290, 0.224321)",
        "(-0.311927, 1.592220, 0.235515)",
        "(-0.312821, 1.591393, 0.241145)",
        "(-0.314681, 1.589172, 0.252506)",
        "(-0.317073, 1.586397, 0.263971)",
        "(-0.319700, 1.583411, 0.275470)",
        "(-0.322528, 1.579555, 0.286892)",
        "(-0.323885, 1.577340, 0.292491)",
        "(-0.326482, 1.572388, 0.303421)",
        "(-0.329223, 1.566759, 0.314032)",
        "(-0.332233, 1.560452, 0.324389)",
        "(-0.335121, 1.553399, 0.334637)",
        "(-0.336502, 1.549487, 0.339595)",
        "(-0.339486, 1.541142, 0.349073)",
        "(-0.343074, 1.532122, 0.358033)",
        "(-0.347005, 1.522296, 0.366621)",
        "(-0.348878, 1.516823, 0.370556)",
        "(-0.352623, 1.505900, 0.378279)",
        "(-0.356396, 1.493898, 0.385253)",
        "(-0.360785, 1.481500, 0.391764)",
        "(-0.363086, 1.475051, 0.394766)",
        "(-0.369689, 1.455042, 0.403174)",
        "(-0.371941, 1.448072, 0.405627)",
        "(-0.376735, 1.433934, 0.409998)",
        "(-0.381812, 1.419409, 0.413868)",
        "(-0.386861, 1.404953, 0.417137)",
        "(-0.391846, 1.390590, 0.419384)",
        "(-0.394082, 1.383279, 0.419761)",
        "(-0.398710, 1.368850, 0.420451)",
        "(-0.402970, 1.354563, 0.419876)",
        "(-0.406724, 1.340321, 0.418509)",
        "(-0.410010, 1.325760, 0.416020)",
        "(-0.411403, 1.319148, 0.414485)",
        "(-0.413822, 1.306350, 0.410581)",
        "(-0.415676, 1.293617, 0.405835)",
        "(-0.416687, 1.281021, 0.400278)",
        "(-0.417072, 1.268989, 0.393819)",
        "(-0.417018, 1.263255, 0.390178)",
        "(-0.416458, 1.252128, 0.382362)",
        "(-0.415258, 1.241540, 0.373711)",
        "(-0.413516, 1.231847, 0.364144)",
        "(-0.411257, 1.223432, 0.353494)",
        "(-0.409960, 1.219869, 0.347761)",
        "(-0.407058, 1.213440, 0.335861)",
        "(-0.403700, 1.207715, 0.323592)",
        "(-0.399873, 1.203016, 0.310716)",
        "(-0.395797, 1.199349, 0.297416)",
        "(-0.393675, 1.198015, 0.290638)",
        "(-0.389322, 1.195970, 0.277216)",
        "(-0.384773, 1.195055, 0.263869)",
        "(-0.380175, 1.195146, 0.250201)",
        "(-0.375641, 1.195950, 0.236117)",
        "(-0.373318, 1.196622, 0.229088)",
        "(-0.368630, 1.198803, 0.215311)",
        "(-0.364115, 1.201856, 0.201632)",
        "(-0.360007, 1.205592, 0.187803)",
        "(-0.355970, 1.209834, 0.174089)",
        "(-0.353973, 1.212256, 0.167494)",
        "(-0.349930, 1.217573, 0.154915)",
        "(-0.346045, 1.223118, 0.142838)",
        "(-0.342298, 1.228611, 0.131112)",
        "(-0.338618, 1.234506, 0.120334)",
        "(-0.336935, 1.237666, 0.115615)",
        "(-0.333436, 1.243800, 0.105971)",
        "(-0.329881, 1.250467, 0.097272)",
        "(-0.326302, 1.257933, 0.089326)",
        "(-0.323103, 1.265893, 0.082409)",
        "(-0.321578, 1.269967, 0.079165)",
        "(-0.318643, 1.278370, 0.073033)",
        "(-0.315855, 1.287107, 0.067479)",
        "(-0.313267, 1.295933, 0.062853)",
        "(-0.311006, 1.305098, 0.059192)",
        "(-0.309831, 1.309709, 0.057274)",
        "(-0.307792, 1.319078, 0.054042)",
        "(-0.305841, 1.328292, 0.051584)",
        "(-0.303583, 1.337681, 0.049423)",
        "(-0.301547, 1.347855, 0.047750)",
        "(-0.300583, 1.352988, 0.047067)",
        "(-0.298613, 1.363068, 0.045810)",
        "(-0.296610, 1.373154, 0.044426)",
        "(-0.294839, 1.383470, 0.043052)",
        "(-0.294121, 1.388716, 0.042566)",
        "(-0.292491, 1.399156, 0.041752)",
        "(-0.290658, 1.409773, 0.041119)",
        "(-0.289016, 1.420956, 0.040666)",
        "(-0.288413, 1.426814, 0.040862)",
        "(-0.286138, 1.444391, 0.042053)",
        "(-0.285348, 1.450441, 0.042832)",
        "(-0.283852, 1.462481, 0.044680)",
        "(-0.282217, 1.474389, 0.047275)",
        "(-0.281437, 1.486813, 0.050715)",
        "(-0.280979, 1.499087, 0.054577)",
        "(-0.280749, 1.504853, 0.056526)",
        "(-0.280444, 1.515980, 0.060794)",
        "(-0.280491, 1.527008, 0.065927)",
        "(-0.280683, 1.537646, 0.071511)",
        "(-0.281376, 1.547872, 0.077761)",
        "(-0.281807, 1.552662, 0.081254)",
        "(-0.282501, 1.561754, 0.088806)",
        "(-0.283327, 1.570416, 0.096818)",
        "(-0.284459, 1.578370, 0.104946)",
        "(-0.285682, 1.585410, 0.113329)",
        "(-0.286376, 1.588571, 0.117645)",
        "(-0.287745, 1.594360, 0.126361)",
        "(-0.289065, 1.599397, 0.135330)",
        "(-0.290718, 1.603707, 0.144733)",
        "(-0.292734, 1.607152, 0.154273)",
        "(-0.294624, 1.609492, 0.163893)",
        "(-0.295461, 1.610412, 0.168753)",
        "(-0.297113, 1.611742, 0.178637)",
        "(-0.298605, 1.612087, 0.188552)",
        "(-0.299973, 1.611617, 0.198324)",
        "(-0.300690, 1.611145, 0.203236)",
        "(-0.302375, 1.609996, 0.213390)",
        "(-0.304239, 1.608312, 0.223806)",
        "(-0.306109, 1.606019, 0.234025)",
        "(-0.308234, 1.603231, 0.244139)",
        "(-0.309506, 1.601661, 0.249176)",
        "(-0.312114, 1.598205, 0.259407)",
        "(-0.314653, 1.594290, 0.269623)",
        "(-0.317311, 1.589905, 0.279452)",
        "(-0.320191, 1.584944, 0.289051)",
        "(-0.321733, 1.582205, 0.293837)",
        "(-0.324940, 1.576682, 0.303471)",
        "(-0.328259, 1.570969, 0.312743)",
        "(-0.331686, 1.564791, 0.321476)",
        "(-0.335184, 1.557828, 0.329580)",
        "(-0.336996, 1.554162, 0.333470)",
        "(-0.340566, 1.546777, 0.340928)",
        "(-0.344054, 1.538956, 0.347832)",
        "(-0.345750, 1.534677, 0.350973)",
        "(-0.351212, 1.521770, 0.360330)",
        "(-0.353089, 1.517346, 0.363172)",
        "(-0.356715, 1.508262, 0.368338)",
        "(-0.359876, 1.498456, 0.372840)",
        "(-0.363232, 1.488352, 0.376838)",
        "(-0.366746, 1.478153, 0.380410)",
        "(-0.368485, 1.473068, 0.382088)",
        "(-0.371819, 1.462755, 0.384966)",
        "(-0.375252, 1.452263, 0.387462)",
        "(-0.378775, 1.441724, 0.389558)",
        "(-0.382299, 1.431617, 0.391349)",
        "(-0.383997, 1.426734, 0.391834)",
        "(-0.387303, 1.416950, 0.392443)",
        "(-0.390551, 1.407341, 0.392314)",
        "(-0.393590, 1.397900, 0.391398)",
        "(-0.396473, 1.388470, 0.390149)",
        "(-0.397728, 1.383770, 0.389213)",
        "(-0.400098, 1.374349, 0.386907)",
        "(-0.402253, 1.364955, 0.383988)",
        "(-0.403915, 1.355634, 0.380566)",
        "(-0.405043, 1.346266, 0.376421)",
        "(-0.405379, 1.341503, 0.374026)",
        "(-0.405804, 1.332061, 0.368745)",
        "(-0.405908, 1.322840, 0.363035)",
        "(-0.405670, 1.313979, 0.357132)",
        "(-0.405200, 1.305518, 0.350779)",
        "(-0.404829, 1.301462, 0.347332)",
        "(-0.403869, 1.293807, 0.339908)",
        "(-0.402385, 1.286697, 0.331996)",
        "(-0.400486, 1.280071, 0.323678)",
        "(-0.398045, 1.274194, 0.314728)",
        "(-0.396721, 1.271396, 0.310169)",
        "(-0.393718, 1.266399, 0.301055)",
        "(-0.390433, 1.261911, 0.292136)",
        "(-0.386766, 1.258102, 0.283146)",
        "(-0.382962, 1.254676, 0.274094)",
        "(-0.380962, 1.253114, 0.269708)",
        "(-0.377052, 1.250565, 0.261205)",
        "(-0.373161, 1.248698, 0.252875)",
        "(-0.369236, 1.247482, 0.244143)",
        "(-0.365407, 1.247193, 0.235173)",
        "(-0.363548, 1.247260, 0.230752)",
        "(-0.360016, 1.247935, 0.221862)",
        "(-0.356460, 1.249170, 0.212345)",
        "(-0.353267, 1.251061, 0.203323)",
        "(-0.350174, 1.253561, 0.194649)",
        "(-0.348602, 1.254863, 0.190182)",
        "(-0.345508, 1.257825, 0.180914)",
        "(-0.342474, 1.261266, 0.171465)",
        "(-0.339363, 1.265063, 0.162509)",
        "(-0.336129, 1.269249, 0.153677)",
        "(-0.334508, 1.271643, 0.149360)",
        "(-0.331257, 1.277002, 0.141212)",
        "(-0.328051, 1.282794, 0.133816)",
        "(-0.324714, 1.289139, 0.127164)",
        "(-0.321675, 1.296119, 0.120915)",
        "(-0.320232, 1.299705, 0.117925)",
        "(-0.317493, 1.307193, 0.112692)",
        "(-0.314647, 1.314941, 0.107784)",
        "(-0.312070, 1.323313, 0.103262)",
        "(-0.309885, 1.331964, 0.099286)",
        "(-0.308716, 1.336233, 0.097304)",
        "(-0.306336, 1.344969, 0.093653)",
        "(-0.304128, 1.353962, 0.090174)",
        "(-0.302237, 1.362852, 0.086926)",
        "(-0.300460, 1.371661, 0.083788)",
        "(-0.299642, 1.376142, 0.082200)",
        "(-0.298319, 1.385149, 0.079110)",
        "(-0.297323, 1.394030, 0.076478)",
        "(-0.296506, 1.402929, 0.074288)",
        "(-0.295770, 1.411928, 0.072244)",
        "(-0.295451, 1.416476, 0.071399)",
        "(-0.295049, 1.425593, 0.070273)",
        "(-0.294747, 1.434680, 0.069799)",
        "(-0.294440, 1.443758, 0.069694)",
        "(-0.294177, 1.452728, 0.070157)",
        "(-0.294077, 1.457199, 0.070628)",
        "(-0.293862, 1.466159, 0.072265)",
        "(-0.293748, 1.475159, 0.074477)",
        "(-0.294211, 1.483915, 0.077519)",
        "(-0.294695, 1.492403, 0.081101)",
        "(-0.294966, 1.496578, 0.083202)",
        "(-0.295554, 1.504694, 0.087762)",
        "(-0.296336, 1.512323, 0.092947)",
        "(-0.297279, 1.519446, 0.098833)",
        "(-0.298011, 1.526248, 0.105135)",
        "(-0.298372, 1.529407, 0.108541)",
        "(-0.299162, 1.535359, 0.115608)",
        "(-0.300008, 1.540894, 0.123142)",
        "(-0.300745, 1.546223, 0.131120)",
        "(-0.301535, 1.551250, 0.139502)",
        "(-0.302023, 1.553536, 0.143849)",
        "(-0.303107, 1.557683, 0.152615)",
        "(-0.304361, 1.561126, 0.161623)",
        "(-0.305798, 1.564070, 0.170857)",
        "(-0.307530, 1.566345, 0.180319)",
        "(-0.308449, 1.567212, 0.185092)",
        "(-0.310254, 1.568305, 0.194633)",
        "(-0.311835, 1.568696, 0.203946)",
        "(-0.313567, 1.568379, 0.213017)",
        "(-0.315497, 1.567349, 0.221866)",
        "(-0.316485, 1.566560, 0.226191)",
        "(-0.318441, 1.564433, 0.234694)",
        "(-0.320312, 1.561489, 0.242989)",
        "(-0.322217, 1.557629, 0.251176)",
        "(-0.324184, 1.553182, 0.259422)",
        "(-0.325156, 1.550812, 0.263491)",
        "(-0.327918, 1.542564, 0.275153)",
        "(-0.327918, 1.542564, 0.275153)",
        "(-0.330957, 1.533272, 0.285948)",
        "(-0.333046, 1.526397, 0.292452)",
        "(-0.334058, 1.522705, 0.295437)",
        "(-0.336175, 1.514864, 0.300818)",
        "(-0.338226, 1.506337, 0.305577)",
        "(-0.340365, 1.497453, 0.310062)",
        "(-0.342750, 1.488190, 0.314359)",
        "(-0.344065, 1.483395, 0.316409)",
        "(-0.346972, 1.473400, 0.320167)",
        "(-0.349997, 1.463138, 0.323533)",
        "(-0.353098, 1.452869, 0.326564)",
        "(-0.356284, 1.442521, 0.329308)",
        "(-0.357954, 1.437342, 0.330552)",
        "(-0.361279, 1.426911, 0.332335)",
        "(-0.364536, 1.416690, 0.333503)",
        "(-0.367505, 1.406645, 0.333711)",
        "(-0.370228, 1.396793, 0.333348)",
        "(-0.371520, 1.391964, 0.333039)",
        "(-0.373676, 1.382380, 0.332044)",
        "(-0.375251, 1.372716, 0.330472)",
        "(-0.376368, 1.363032, 0.328531)",
        "(-0.377139, 1.353370, 0.326331)"
    ],
    "rightHandRotations": [
        "(299.938900, 71.350450, 351.753100)",
        "(299.455400, 70.788500, 352.208300)",
        "(298.504900, 70.042690, 353.043400)",
        "(297.564500, 70.236920, 353.064900)",
        "(296.962600, 70.984160, 352.106900)",
        "(296.758300, 72.009270, 350.730500)",
        "(296.734400, 72.387110, 350.296900)",
        "(296.773600, 72.895550, 349.719700)",
        "(296.802900, 72.983150, 349.185800)",
        "(296.802900, 72.983150, 349.185800)",
        "(297.123100, 73.160800, 348.780900)",
        "(297.154000, 73.220510, 348.653900)",
        "(297.297700, 73.000020, 348.881000)",
        "(297.765800, 73.230440, 348.598100)",
        "(298.047000, 73.863040, 347.545800)",
        "(297.925300, 74.563220, 346.638700)",
        "(297.908600, 74.647360, 346.523900)",
        "(298.156100, 74.192430, 346.974400)",
        "(298.431200, 73.893120, 346.963600)",
        "(298.590600, 73.823000, 346.857500)",
        "(298.850100, 73.383380, 347.300100)",
        "(299.002000, 73.142320, 347.467800)",
        "(299.288900, 72.914600, 347.356000)",
        "(299.632300, 72.676440, 347.249900)",
        "(299.678700, 72.445840, 347.263900)",
        "(299.632900, 72.394990, 347.171800)",
        "(299.636700, 71.993730, 347.252400)",
        "(299.672900, 71.024830, 347.867300)",
        "(299.652600, 70.105690, 348.591900)",
        "(299.643700, 70.118480, 348.565600)",
        "(299.641500, 70.637500, 347.713700)",
        "(299.684400, 70.874080, 347.224400)",
        "(299.653000, 71.146360, 346.694500)",
        "(299.167200, 71.402340, 346.447900)",
        "(298.822100, 71.551240, 346.283500)",
        "(298.769700, 71.474240, 346.272200)",
        "(298.771600, 71.496860, 346.214300)",
        "(298.717700, 71.628480, 346.061200)",
        "(298.522200, 71.678090, 345.901500)",
        "(298.231700, 71.486620, 346.208500)",
        "(298.075600, 71.158230, 346.712400)",
        "(298.016300, 71.082880, 346.833600)",
        "(297.934700, 71.032200, 346.827300)",
        "(298.004500, 71.033130, 346.768500)",
        "(297.993200, 70.922670, 346.970200)",
        "(297.934300, 70.426830, 347.699600)",
        "(298.075000, 70.112700, 348.054900)",
        "(298.597900, 70.187860, 347.828900)",
        "(298.822800, 70.914730, 346.797300)",
        "(298.752900, 71.213090, 346.522200)",
        "(298.926300, 70.841800, 347.151300)",
        "(299.016800, 70.638400, 347.358500)",
        "(299.096800, 70.537560, 347.227400)",
        "(298.967700, 70.595590, 346.941700)",
        "(298.743100, 70.222030, 347.334600)",
        "(298.698500, 69.741260, 347.820600)",
        "(298.514000, 69.044880, 348.416000)",
        "(298.301700, 68.448680, 348.884600)",
        "(298.089300, 67.941350, 349.450000)",
        "(297.917500, 67.476620, 349.985400)",
        "(297.688700, 67.000670, 350.546000)",
        "(297.558000, 66.821530, 350.783900)",
        "(297.347000, 66.293470, 351.445200)",
        "(297.067100, 65.341760, 352.839800)",
        "(296.820600, 64.226920, 354.573500)",
        "(296.490600, 63.050750, 356.292700)",
        "(296.244400, 62.671560, 356.908200)",
        "(295.824900, 62.400240, 357.665600)",
        "(295.520400, 62.296390, 358.392200)",
        "(295.120000, 61.938790, 359.675900)",
        "(294.929400, 61.944050, 0.315870)",
        "(294.753500, 62.150450, 0.204625)",
        "(294.218000, 62.582570, 0.038575)",
        "(293.875500, 62.582090, 0.689957)",
        "(293.766900, 62.462420, 1.377913)",
        "(293.607000, 62.883710, 1.112778)",
        "(293.511500, 63.146830, 0.843585)",
        "(293.435100, 63.346730, 0.972907)",
        "(293.384200, 63.040700, 1.745929)",
        "(293.167800, 63.158080, 1.913509)",
        "(293.135000, 63.746060, 1.232808)",
        "(293.088900, 64.056950, 0.856917)",
        "(292.814700, 64.187510, 0.644880)",
        "(292.699300, 63.839160, 1.203816)",
        "(292.843600, 63.347240, 1.710111)",
        "(293.142900, 63.388430, 1.585822)",
        "(293.212500, 63.570180, 1.303957)",
        "(293.207900, 63.761090, 1.162918)",
        "(293.122300, 63.466490, 1.675294)",
        "(293.116900, 63.339760, 1.863142)",
        "(293.210800, 63.633060, 1.446560)",
        "(293.253800, 63.761140, 1.224295)",
        "(293.183900, 63.889350, 1.141739)",
        "(292.900000, 63.557560, 1.883255)",
        "(292.790000, 63.239740, 2.264561)",
        "(292.787300, 63.720520, 1.648894)",
        "(292.552400, 64.027520, 1.479968)",
        "(292.132700, 63.830770, 2.014810)",
        "(291.780900, 63.097210, 3.078335)",
        "(291.558700, 63.420530, 2.767087)",
        "(291.149400, 64.078830, 1.944384)",
        "(290.901700, 63.954700, 2.196788)",
        "(290.657700, 62.572900, 4.165194)",
        "(290.701500, 61.459340, 5.524364)",
        "(290.586900, 61.195500, 5.673405)",
        "(290.418900, 60.492120, 6.503474)",
        "(290.477000, 60.177560, 7.113858)",
        "(290.487700, 59.986560, 7.488675)",
        "(290.220000, 59.877430, 7.522004)",
        "(290.069800, 59.487220, 8.048898)",
        "(290.045600, 59.403530, 8.380333)",
        "(289.960800, 59.465440, 8.325280)",
        "(289.785300, 59.511470, 8.348805)",
        "(289.809400, 59.280990, 8.759724)",
        "(289.968800, 59.659290, 8.356942)",
        "(289.942000, 60.364130, 7.523808)",
        "(289.907200, 60.526110, 7.360651)",
        "(290.028200, 60.637150, 7.276607)",
        "(290.209100, 61.128650, 6.698462)",
        "(290.291400, 61.508480, 6.293770)",
        "(290.418300, 61.678940, 6.084842)",
        "(290.568000, 61.789980, 6.003439)",
        "(290.750900, 61.751290, 6.012276)",
        "(290.796100, 61.542010, 6.296649)",
        "(290.874300, 61.278500, 6.514371)",
        "(291.163700, 61.367340, 6.125790)",
        "(291.189000, 61.382050, 6.025047)",
        "(290.974900, 60.826770, 6.569348)",
        "(290.977800, 59.608330, 7.981165)",
        "(290.913000, 58.743960, 8.799700)",
        "(290.661100, 58.152270, 9.028629)",
        "(290.570400, 57.927590, 9.196569)",
        "(290.274300, 57.229450, 9.971228)",
        "(289.539800, 56.155500, 10.977890)",
        "(288.963500, 54.357070, 12.954360)",
        "(288.461100, 52.075230, 15.529030)",
        "(288.060800, 51.051860, 16.662380)",
        "(287.071000, 49.089580, 18.869100)",
        "(286.424100, 46.923570, 21.402440)",
        "(285.697800, 44.125190, 24.768430)",
        "(284.926200, 41.461910, 27.965500)",
        "(284.610800, 40.376850, 29.277430)",
        "(283.884800, 38.374930, 31.870740)",
        "(283.131100, 35.795640, 35.059090)",
        "(282.668200, 33.172520, 38.288470)",
        "(282.184800, 31.435720, 40.514570)",
        "(281.833300, 30.593390, 41.526380)",
        "(281.210200, 28.610950, 43.968710)",
        "(280.959700, 26.563850, 46.869240)",
        "(280.843500, 25.225970, 49.062990)",
        "(280.367100, 25.155220, 49.529280)",
        "(280.123900, 24.994930, 49.835580)",
        "(279.657800, 25.912780, 49.202660)",
        "(279.274900, 27.387460, 48.049340)",
        "(278.867800, 28.198810, 47.360610)",
        "(278.638200, 29.785780, 45.700470)",
        "(278.563000, 30.443410, 45.016260)",
        "(278.359200, 31.804170, 43.642330)",
        "(278.171600, 34.651810, 40.628790)",
        "(278.349700, 38.441280, 36.478160)",
        "(278.617800, 39.580690, 35.205090)",
        "(279.069900, 40.257390, 34.523440)",
        "(279.160500, 39.526600, 35.469860)",
        "(279.320000, 40.702590, 34.246180)",
        "(279.517900, 43.534370, 31.227710)",
        "(279.204900, 46.427280, 28.111040)",
        "(278.763100, 47.948170, 26.542710)",
        "(278.022000, 52.378190, 22.027040)",
        "(277.659900, 59.005500, 15.322330)",
        "(277.379700, 64.965340, 9.709791)",
        "(276.950000, 69.390470, 6.083825)",
        "(276.727900, 71.908840, 3.926202)",
        "(276.315100, 78.604630, 357.781600)",
        "(276.160100, 87.321690, 349.373700)",
        "(276.320300, 93.864930, 343.511500)",
        "(276.267800, 98.972760, 339.645400)",
        "(276.096500, 101.593400, 337.688400)",
        "(275.990400, 107.764000, 332.627000)",
        "(276.272300, 114.163600, 327.053700)",
        "(276.862100, 121.195100, 320.866900)",
        "(277.092000, 127.953500, 315.199500)",
        "(277.108600, 130.475700, 313.364700)",
        "(277.273800, 133.873100, 311.505700)",
        "(277.729200, 138.013200, 308.513100)",
        "(278.090100, 140.963800, 305.936700)",
        "(278.551800, 146.207600, 301.816700)",
        "(278.823800, 148.987500, 300.502700)",
        "(279.284600, 151.475700, 299.406300)",
        "(280.050100, 156.055800, 295.853900)",
        "(280.826800, 159.435100, 293.345400)",
        "(281.586500, 160.410300, 293.424900)",
        "(281.849800, 161.062200, 293.437100)",
        "(282.074000, 163.197000, 292.796400)",
        "(282.606800, 163.404700, 293.693100)",
        "(283.177900, 163.514300, 294.033000)",
        "(284.269200, 165.132100, 293.275700)",
        "(285.143100, 166.907000, 292.294400)",
        "(285.730800, 164.837700, 295.466300)",
        "(286.401900, 163.059800, 298.281400)",
        "(287.289400, 164.229400, 297.993800)",
        "(287.857800, 165.319800, 297.618800)",
        "(288.234500, 164.638300, 298.706900)",
        "(289.107900, 163.049200, 301.194200)",
        "(290.043500, 163.139200, 301.779800)",
        "(290.483300, 163.678200, 301.930700)",
        "(290.866300, 162.792000, 303.288100)",
        "(291.825800, 161.915100, 304.875000)",
        "(293.116900, 162.111100, 304.963500)",
        "(294.048500, 163.138700, 304.562000)",
        "(294.947700, 162.477400, 305.791700)",
        "(295.772000, 161.325700, 307.605000)",
        "(296.178500, 161.005400, 308.189600)",
        "(296.941400, 161.073100, 308.579700)",
        "(297.669900, 161.213700, 308.905100)",
        "(298.741500, 160.538500, 309.855000)",
        "(299.720500, 160.362000, 310.332100)",
        "(300.113400, 160.488300, 310.356700)",
        "(300.751000, 160.310400, 310.784300)",
        "(301.501400, 159.373200, 312.031500)",
        "(302.298500, 158.825700, 312.710600)",
        "(302.847000, 158.553300, 313.177200)",
        "(303.167700, 157.941100, 313.881000)",
        "(303.919500, 156.673900, 315.250700)",
        "(304.660200, 155.925900, 315.888900)",
        "(305.310100, 155.487000, 316.376200)",
        "(306.190000, 154.427000, 317.375800)",
        "(306.732500, 153.805500, 317.861600)",
        "(307.816100, 152.763200, 318.300100)",
        "(308.648500, 151.827800, 318.661600)",
        "(309.076200, 150.712800, 319.677400)",
        "(309.926600, 149.542800, 320.250300)",
        "(310.382100, 149.165400, 320.129500)",
        "(311.379500, 148.839200, 319.645000)",
        "(312.144000, 147.786200, 320.018400)",
        "(312.780500, 146.063500, 321.089200)",
        "(313.513600, 144.921200, 321.488300)",
        "(313.961400, 144.817400, 321.170700)",
        "(314.927200, 144.785900, 320.314000)",
        "(315.866400, 143.635300, 320.239500)",
        "(316.736900, 141.846700, 320.760400)",
        "(317.414000, 140.033100, 321.110200)",
        "(317.576500, 139.119000, 321.331300)",
        "(317.884300, 137.413700, 321.929400)",
        "(318.472500, 135.958000, 322.185500)",
        "(319.297900, 135.019200, 321.653100)",
        "(320.189000, 133.885600, 320.950600)",
        "(320.423600, 133.197600, 320.854900)",
        "(320.785600, 131.709800, 320.998800)",
        "(321.234700, 129.986600, 321.023900)",
        "(321.705500, 127.808200, 321.103300)",
        "(321.670400, 125.438200, 321.767200)",
        "(321.549600, 124.427800, 322.064200)",
        "(321.572900, 122.816600, 322.036300)",
        "(321.863900, 121.386500, 321.520400)",
        "(321.774900, 119.588200, 321.852900)",
        "(321.634500, 117.815600, 322.176400)",
        "(321.629300, 117.082500, 321.941900)",
        "(321.669800, 115.812500, 321.267300)",
        "(321.305500, 114.060400, 321.430200)",
        "(320.722900, 112.021400, 322.170300)",
        "(320.304300, 110.106800, 322.307100)",
        "(320.189900, 109.143500, 322.149300)",
        "(319.579800, 106.802500, 322.608900)",
        "(318.553100, 104.243700, 323.996900)",
        "(317.678400, 102.200400, 324.808300)",
        "(317.509800, 101.437400, 324.637000)",
        "(316.872700, 99.505500, 325.053400)",
        "(315.936900, 97.363100, 326.278700)",
        "(314.798200, 95.325520, 327.496500)",
        "(313.886600, 93.716090, 327.985000)",
        "(313.209600, 92.103380, 328.439600)",
        "(312.846200, 91.200170, 328.876300)",
        "(311.976400, 89.415910, 329.842500)",
        "(310.979600, 87.591800, 330.967200)",
        "(309.956000, 85.568780, 332.371400)",
        "(308.974200, 83.847800, 333.718700)",
        "(308.591900, 83.108810, 334.245100)",
        "(307.901000, 81.997500, 334.914100)",
        "(306.970400, 80.879430, 335.687400)",
        "(306.051600, 79.604900, 336.788800)",
        "(305.535400, 78.541090, 337.537200)",
        "(305.273800, 78.126560, 337.775100)",
        "(304.484700, 77.438320, 338.347400)",
        "(303.250900, 76.433300, 339.594900)",
        "(302.481100, 75.329960, 340.496500)",
        "(302.171200, 74.931910, 340.698300)",
        "(301.352100, 74.500210, 341.084400)",
        "(300.342900, 73.963230, 341.824600)",
        "(299.640100, 72.879970, 342.766300)",
        "(299.027200, 71.569950, 343.940800)",
        "(298.026300, 70.744070, 345.060500)",
        "(297.536900, 70.459430, 345.471400)",
        "(296.873800, 70.160440, 345.646100)",
        "(296.150200, 69.738370, 345.963700)",
        "(295.082300, 68.685030, 347.271900)",
        "(294.451900, 67.484740, 348.837200)",
        "(294.120200, 66.958240, 349.456400)",
        "(293.299100, 66.166370, 350.341300)",
        "(292.575400, 65.044620, 351.569100)",
        "(291.859800, 63.978350, 352.759400)",
        "(291.096300, 63.116070, 353.740900)",
        "(290.717300, 62.388790, 354.553400)",
        "(290.090000, 60.338310, 356.930500)",
        "(289.220400, 58.548660, 358.989600)",
        "(288.215900, 57.092340, 0.377914)",
        "(287.786600, 54.644260, 3.081824)",
        "(287.627200, 53.188650, 4.885795)",
        "(286.739900, 50.714910, 7.911183)",
        "(285.645400, 48.936260, 9.804794)",
        "(285.424700, 46.908500, 12.081590)",
        "(285.153100, 44.324990, 15.233900)",
        "(284.653100, 42.897990, 17.076150)",
        "(283.547500, 40.356800, 20.208620)",
        "(282.952500, 38.454910, 22.390180)",
        "(282.470300, 36.118890, 25.235110)",
        "(281.841900, 31.814230, 30.460210)",
        "(281.515300, 29.517220, 33.275420)",
        "(281.023800, 26.206540, 37.285590)",
        "(280.569500, 24.667890, 39.231290)",
        "(280.222800, 22.556370, 41.877030)",
        "(280.033000, 18.636830, 46.872050)",
        "(279.860700, 16.007020, 50.007880)",
        "(279.361000, 11.641480, 55.119680)",
        "(278.994300, 10.123970, 57.088250)",
        "(278.740500, 8.765721, 59.254400)",
        "(278.081700, 4.649509, 64.234350)",
        "(277.672100, 2.087588, 67.135320)",
        "(277.137100, 359.589100, 70.350940)",
        "(276.636900, 356.066400, 74.801870)",
        "(275.874000, 350.029200, 81.533660)",
        "(275.451200, 344.837600, 87.752200)",
        "(275.342900, 343.181800, 89.911350)",
        "(275.154700, 341.430600, 92.689150)",
        "(275.086800, 337.495900, 97.800260)",
        "(275.011400, 335.034500, 101.571600)",
        "(274.445400, 330.910200, 106.568600)",
        "(274.074800, 327.625800, 110.161400)",
        "(273.489000, 319.134500, 119.279400)",
        "(273.429800, 315.241500, 124.572400)",
        "(273.602600, 314.032900, 127.318700)",
        "(273.388800, 305.587600, 136.690400)",
        "(273.263600, 299.638300, 143.023400)",
        "(272.763600, 289.509800, 153.805600)",
        "(272.292200, 284.142300, 160.204800)",
        "(272.342800, 276.072000, 169.348300)",
        "(272.591300, 266.066700, 180.179200)",
        "(272.534700, 258.475400, 188.026700)",
        "(272.562500, 229.723900, 217.099700)",
        "(273.319500, 211.183500, 235.922800)",
        "(273.886800, 202.189500, 245.768400)",
        "(274.512100, 194.484400, 254.376800)",
        "(275.055000, 191.895100, 257.218100)",
        "(276.412400, 189.179600, 259.984500)",
        "(277.072000, 182.679300, 267.124000)",
        "(277.456200, 176.893000, 273.844000)",
        "(277.774200, 175.604700, 275.403500)",
        "(278.374600, 174.377200, 277.134600)",
        "(278.869100, 168.670300, 283.467700)",
        "(279.584500, 163.094600, 289.544900)",
        "(280.423000, 160.612800, 292.475000)",
        "(280.733700, 160.804900, 292.587300)",
        "(281.323200, 159.099300, 294.923900)",
        "(282.094500, 156.277800, 298.422900)",
        "(283.136200, 155.167100, 300.000800)",
        "(283.974000, 154.880700, 300.819900)",
        "(284.998200, 152.874200, 303.314200)",
        "(285.529100, 151.922200, 304.572900)",
        "(286.632600, 150.939500, 306.082600)",
        "(287.680800, 150.752500, 306.780600)",
        "(288.946300, 149.430200, 308.602500)",
        "(289.599000, 148.806500, 309.521100)",
        "(290.834400, 148.393400, 310.573500)",
        "(292.191800, 147.707200, 311.961900)",
        "(293.867500, 146.478600, 313.679700)",
        "(295.703900, 145.636300, 314.757100)",
        "(296.543200, 145.478100, 315.024400)",
        "(297.934100, 144.942200, 316.096700)",
        "(299.630200, 143.469900, 318.134400)",
        "(301.632400, 142.111400, 319.573300)",
        "(303.401000, 141.546900, 320.468100)",
        "(304.705000, 141.280900, 321.571100)",
        "(305.492900, 141.009900, 322.152300)",
        "(307.403700, 140.816100, 322.571000)",
        "(309.265600, 141.593500, 321.749500)",
        "(310.931000, 141.623100, 321.783900)",
        "(312.667500, 140.924200, 322.734600)",
        "(313.520100, 140.593000, 323.161600)",
        "(315.289100, 140.464300, 323.412100)",
        "(317.165300, 140.290200, 323.229600)",
        "(318.972400, 139.884600, 323.330600)",
        "(320.388500, 139.587600, 323.221400)",
        "(321.111500, 139.524900, 322.918800)",
        "(322.887000, 138.865600, 322.102500)",
        "(324.809100, 138.005500, 322.086900)",
        "(326.234300, 137.424700, 321.545500)",
        "(327.487400, 136.961500, 320.335100)",
        "(328.178500, 136.472100, 319.862800)",
        "(329.389600, 135.160900, 319.678900)",
        "(330.133800, 133.552200, 319.914600)",
        "(331.067700, 131.982400, 319.328400)",
        "(331.937900, 130.302100, 318.459800)",
        "(332.252200, 129.545600, 318.255900)",
        "(332.530500, 128.314200, 317.633900)",
        "(332.950400, 127.035700, 316.541600)",
        "(333.227200, 125.370900, 315.816700)",
        "(333.240600, 124.430600, 315.803100)",
        "(333.352200, 122.469900, 315.532200)",
        "(333.615400, 120.533600, 314.823200)",
        "(333.449600, 118.512800, 314.404500)",
        "(332.959100, 116.642700, 314.382500)",
        "(332.824900, 115.762100, 314.165600)",
        "(332.696300, 114.115500, 313.396500)",
        "(332.592700, 112.427500, 312.563700)",
        "(331.863100, 110.727000, 312.476300)",
        "(331.180700, 109.036500, 312.384300)",
        "(330.874600, 107.320100, 311.983100)",
        "(330.728100, 106.480900, 311.725800)",
        "(330.094200, 105.010000, 311.477400)",
        "(329.287500, 103.851200, 311.366700)",
        "(328.621900, 102.839600, 311.018700)",
        "(327.986400, 101.950800, 310.568600)",
        "(327.645700, 101.541300, 310.430500)",
        "(326.926800, 100.715100, 310.222900)",
        "(325.976200, 100.142500, 309.600600)",
        "(324.847000, 99.453000, 309.353600)",
        "(323.727100, 98.802160, 309.376700)",
        "(323.416400, 98.491800, 309.182600)",
        "(322.766000, 97.999210, 308.617200)",
        "(322.004200, 97.658140, 308.126000)",
        "(320.811600, 97.169690, 308.079500)",
        "(320.213500, 96.825370, 308.143700)",
        "(319.190100, 96.136230, 308.070900)",
        "(318.308700, 95.707410, 307.907400)",
        "(317.468000, 95.537690, 307.414700)",
        "(316.575300, 95.111650, 307.093300)",
        "(316.058200, 94.758940, 307.190800)",
        "(314.803300, 93.979130, 307.694900)",
        "(313.717800, 93.259770, 308.204600)",
        "(312.825600, 92.687390, 308.266200)",
        "(311.797700, 92.249100, 308.382400)",
        "(310.508100, 92.129560, 308.714100)",
        "(309.899000, 92.083550, 308.883400)",
        "(308.876700, 91.761710, 309.195600)",
        "(307.699300, 91.469010, 309.559100)",
        "(306.345000, 90.789320, 310.478800)",
        "(304.899800, 89.952810, 311.784100)",
        "(304.149800, 89.661610, 312.346800)",
        "(302.890500, 88.946660, 313.419400)",
        "(301.783400, 87.812870, 314.860000)",
        "(300.141800, 87.326110, 315.909800)",
        "(298.466900, 86.644680, 317.349100)",
        "(297.762800, 85.906780, 318.370800)",
        "(296.668000, 84.181770, 320.422800)",
        "(295.236700, 83.512540, 321.459100)",
        "(294.388800, 83.490730, 321.774400)",
        "(293.109400, 82.901320, 322.736600)",
        "(292.247900, 82.764560, 322.823100)",
        "(291.077600, 82.713000, 323.158100)",
        "(289.731800, 82.276360, 324.102000)",
        "(288.483600, 80.951520, 325.799900)",
        "(287.856800, 80.192920, 326.817700)",
        "(286.447300, 79.107870, 328.439400)",
        "(285.028200, 78.038770, 330.226800)",
        "(283.872800, 77.314890, 331.609500)",
        "(282.901900, 77.755970, 331.540100)",
        "(281.959700, 78.091800, 331.704300)",
        "(281.447900, 78.199080, 331.963800)",
        "(280.297300, 78.281620, 332.685400)",
        "(279.305700, 76.687660, 335.255500)",
        "(278.501300, 75.803260, 336.985800)",
        "(277.572100, 78.109340, 335.471300)",
        "(277.174000, 78.726740, 335.347000)",
        "(276.476900, 78.514630, 336.608600)",
        "(275.759100, 77.717540, 338.425200)",
        "(275.006600, 77.782110, 339.405700)",
        "(274.283300, 79.126310, 339.214100)",
        "(273.967400, 80.102510, 338.814900)",
        "(273.371700, 85.574310, 334.424000)",
        "(272.817600, 97.118820, 323.861700)",
        "(272.497800, 110.698500, 311.215700)",
        "(272.388700, 131.346200, 291.818300)",
        "(272.446700, 142.002400, 281.767800)",
        "(272.716300, 161.121600, 263.996000)",
        "(272.915500, 173.538200, 253.055900)",
        "(273.194800, 179.326900, 248.549700)",
        "(273.707500, 183.585700, 245.547600)",
        "(273.914900, 187.007500, 242.831700)",
        "(274.150300, 192.298800, 239.166000)",
        "(274.441800, 193.652600, 239.248900)",
        "(275.102200, 192.753400, 241.173300)",
        "(275.657900, 193.217100, 241.780900)",
        "(275.710700, 193.898900, 241.917400)",
        "(275.644200, 196.098900, 241.669300)",
        "(275.854300, 197.706100, 241.637100)",
        "(276.080700, 198.495600, 242.407400)",
        "(276.111700, 196.174900, 246.429600)",
        "(276.174200, 194.741900, 248.622100)",
        "(276.430300, 193.264200, 251.586200)",
        "(276.759100, 190.811600, 255.437300)",
        "(277.371000, 186.842300, 260.415900)",
        "(277.768600, 184.903300, 262.808000)",
        "(278.571700, 180.709500, 268.133400)",
        "(278.885400, 176.312500, 273.880000)",
        "(279.362900, 171.670800, 279.830800)",
        "(280.209000, 167.926300, 284.454200)",
        "(280.656400, 166.616200, 286.247000)",
        "(281.246500, 163.742500, 290.443100)",
        "(281.825000, 159.898800, 295.632100)",
        "(282.739000, 157.628500, 298.995300)",
        "(283.902600, 157.282900, 300.239700)",
        "(284.546100, 156.491300, 301.422100)",
        "(285.871800, 154.548000, 304.289200)",
        "(287.311900, 153.612900, 306.289900)",
        "(288.952100, 154.208200, 306.417500)",
        "(290.765400, 153.721800, 307.461000)",
        "(292.638700, 152.914900, 309.087900)",
        "(293.550300, 152.763700, 309.637900)",
        "(295.414200, 153.111200, 309.857400)",
        "(297.594700, 153.227500, 309.884900)",
        "(299.233700, 152.064900, 311.541600)",
        "(299.809500, 150.808200, 313.329200)",
        "(301.098400, 148.549300, 316.444700)",
        "(302.663500, 147.463400, 317.781100)",
        "(304.453800, 147.108100, 318.055900)",
        "(306.264100, 146.013900, 319.115300)",
        "(307.779100, 144.998400, 320.414200)",
        "(308.528600, 144.877300, 320.566700)",
        "(310.329400, 145.157600, 319.776900)",
        "(312.212600, 145.779000, 318.665000)",
        "(313.527000, 145.758900, 318.684500)",
        "(314.045700, 145.543500, 318.961200)",
        "(315.237200, 144.724500, 319.597400)",
        "(316.738100, 143.813300, 319.973800)",
        "(318.220200, 143.078200, 320.041900)",
        "(319.457600, 142.263000, 320.282000)",
        "(319.994300, 141.564600, 320.676300)",
        "(321.006600, 140.118200, 321.532300)",
        "(321.926100, 139.327100, 321.639900)",
        "(322.862900, 139.634700, 320.692400)",
        "(323.995900, 139.574000, 319.660600)",
        "(324.901900, 138.814900, 319.467600)",
        "(325.204700, 138.446100, 319.368800)",
        "(325.769100, 138.078200, 318.592800)",
        "(326.329900, 138.094300, 317.260400)",
        "(327.018600, 137.320400, 316.589500)",
        "(327.220500, 136.652500, 316.552600)",
        "(327.431500, 135.089500, 316.701300)",
        "(327.487100, 133.723100, 316.536900)",
        "(327.478900, 132.800900, 316.318800)",
        "(327.772300, 132.302700, 315.360000)",
        "(327.973100, 132.138000, 314.721200)",
        "(328.167000, 131.637500, 313.584500)",
        "(328.027500, 130.555400, 313.384800)",
        "(328.230700, 129.242100, 313.227200)",
        "(328.718800, 128.147800, 312.472600)",
        "(328.969500, 127.534400, 312.188000)",
        "(329.068200, 126.052500, 312.153400)",
        "(328.866700, 124.458300, 312.368800)",
        "(328.924300, 122.959800, 312.138400)",
        "(328.964000, 121.396400, 311.838500)",
        "(328.603800, 119.747100, 312.012000)",
        "(328.359200, 119.014000, 312.065000)",
        "(328.026900, 117.668900, 311.795000)",
        "(327.858700, 116.341200, 311.346400)",
        "(327.491600, 114.665200, 311.415500)",
        "(326.796500, 113.106300, 311.697300)",
        "(326.517000, 112.396500, 311.675500)",
        "(326.278900, 110.964100, 311.332600)",
        "(325.909600, 109.433100, 311.138300)",
        "(325.105000, 107.611000, 311.601600)",
        "(324.686500, 106.667200, 311.896100)",
        "(323.997300, 104.912300, 312.166800)",
        "(323.492500, 103.573700, 311.934400)",
        "(323.176800, 102.897300, 311.995300)",
        "(322.092000, 100.903800, 312.214100)",
        "(321.754300, 100.272600, 312.173900)",
        "(320.965100, 99.093940, 312.072100)",
        "(320.014300, 97.765470, 312.281300)",
        "(318.926100, 96.387340, 312.679600)",
        "(317.891500, 95.254740, 312.965500)",
        "(317.035400, 94.365600, 312.932000)",
        "(316.515500, 93.925480, 312.913300)",
        "(315.191400, 93.064670, 313.195100)",
        "(313.843000, 92.187890, 313.573500)",
        "(312.649800, 91.380670, 313.824500)",
        "(312.082800, 90.849500, 314.042100)",
        "(310.841900, 89.549060, 314.791500)",
        "(309.279500, 88.735620, 315.417000)",
        "(307.906400, 88.419400, 315.558100)",
        "(306.768000, 87.898860, 315.901700)",
        "(305.593400, 87.202610, 316.564500)",
        "(304.882800, 86.992140, 316.716200)",
        "(303.515400, 86.603390, 316.966500)",
        "(302.128500, 85.707810, 317.911500)",
        "(300.553600, 85.096480, 318.997300)",
        "(299.797300, 84.843390, 319.404300)",
        "(298.617200, 83.955700, 320.035000)",
        "(297.281300, 83.270100, 320.839900)",
        "(296.432800, 83.263670, 321.116200)",
        "(294.464600, 82.652850, 322.238500)",
        "(293.971000, 82.151810, 322.832100)",
        "(292.903800, 81.428100, 323.817600)",
        "(291.445900, 81.817800, 323.929300)",
        "(290.334500, 81.530560, 324.533300)",
        "(289.425700, 80.251910, 326.178600)",
        "(288.911400, 79.612920, 327.122000)",
        "(287.675900, 78.648830, 328.729100)",
        "(286.457200, 78.419940, 329.339800)",
        "(285.509800, 79.061580, 329.002900)",
        "(284.666300, 79.181230, 329.265700)",
        "(283.685800, 78.157530, 330.844000)",
        "(283.067300, 77.853060, 331.426200)",
        "(281.893500, 78.780250, 330.841300)",
        "(281.070500, 79.840330, 330.052200)",
        "(280.255200, 80.160790, 330.365500)",
        "(279.067600, 82.068250, 328.832000)",
        "(278.488500, 83.304340, 327.842100)",
        "(277.606100, 84.252770, 327.678600)",
        "(276.716200, 83.068670, 329.955800)",
        "(275.577700, 82.511310, 331.711900)",
        "(274.691800, 84.009890, 330.970800)",
        "(274.556200, 86.176880, 329.057300)",
        "(274.182800, 92.635080, 323.365500)",
        "(273.559500, 98.511160, 318.740100)",
        "(272.728700, 99.468700, 319.314500)",
        "(272.278200, 107.369200, 312.412100)",
        "(272.334100, 114.775000, 305.331600)",
        "(272.416400, 128.432600, 292.585000)",
        "(272.145700, 139.819400, 282.758100)",
        "(271.987000, 153.314100, 270.758000)",
        "(272.391000, 163.636500, 261.193800)",
        "(272.654100, 164.690000, 260.443700)",
        "(272.868700, 169.737600, 256.809300)",
        "(272.967800, 177.144700, 250.959200)",
        "(273.562300, 180.553800, 248.617200)",
        "(273.971200, 180.237900, 249.229300)",
        "(274.885100, 176.721300, 253.240200)",
        "(275.115600, 179.389600, 251.974000)",
        "(274.791900, 187.489100, 245.812300)",
        "(274.498700, 189.475400, 245.175100)",
        "(274.548600, 187.824200, 247.337900)",
        "(274.847000, 187.091600, 249.260100)",
        "(274.974100, 188.909200, 248.771100)",
        "(275.036400, 188.426600, 250.743300)",
        "(275.679900, 185.636800, 254.352200)",
        "(276.147400, 184.123900, 256.146400)",
        "(276.828600, 183.537400, 257.820000)",
        "(276.745800, 182.046500, 261.111100)",
        "(276.970900, 180.848400, 263.718300)",
        "(277.964900, 181.505500, 263.802100)",
        "(278.495500, 181.481500, 264.145600)",
        "(279.131500, 179.899500, 266.724100)",
        "(279.107600, 177.347900, 270.799600)",
        "(279.132100, 175.463100, 274.013800)",
        "(279.461800, 173.299100, 277.223400)",
        "(279.774500, 171.655600, 279.323100)",
        "(280.531300, 168.665900, 283.197100)",
        "(281.067700, 165.835900, 287.022200)",
        "(281.632900, 161.682800, 292.157700)",
        "(282.662500, 159.855800, 294.647500)",
        "(283.332400, 159.714700, 295.045200)",
        "(284.330600, 159.859600, 295.482200)",
        "(284.959300, 157.746800, 298.508500)",
        "(285.841300, 155.249400, 301.902300)",
        "(287.133900, 154.832200, 302.690300)",
        "(287.637700, 155.330200, 302.471000)",
        "(288.596700, 154.016000, 304.486800)",
        "(289.621300, 152.332100, 306.879300)",
        "(290.675900, 151.182800, 308.432600)",
        "(291.536800, 151.024400, 309.189000)",
        "(292.053200, 150.809000, 309.577900)",
        "(293.153400, 150.288400, 310.464500)",
        "(294.269200, 150.060200, 311.056200)",
        "(295.404300, 150.108000, 311.406400)",
        "(296.511400, 149.816800, 312.046600)",
        "(297.059100, 149.577100, 312.511200)",
        "(298.142100, 149.015400, 313.384800)",
        "(298.963400, 148.520600, 314.187400)",
        "(299.952500, 147.973400, 315.186600)",
        "(301.143600, 148.120600, 315.350200)",
        "(301.754200, 148.532900, 314.977800)",
        "(302.895200, 148.734300, 314.776600)",
        "(303.790500, 147.946200, 315.730500)",
        "(304.408100, 147.205400, 316.533500)",
        "(305.296600, 147.116200, 316.655400)",
        "(306.630600, 146.814200, 316.175200)",
        "(307.351400, 146.444500, 316.217900)",
        "(308.377000, 145.775800, 316.485400)",
        "(309.053400, 145.005700, 316.774400)",
        "(309.916800, 143.799400, 317.389800)",
        "(310.397400, 143.306100, 317.616400)",
        "(311.292000, 142.940700, 317.396900)",
        "(312.214400, 143.530500, 316.105700)",
        "(313.327000, 143.813900, 315.048000)",
        "(314.699200, 142.821900, 314.801300)",
        "(315.232400, 142.185600, 314.925900)",
        "(316.099100, 140.795600, 315.331700)",
        "(316.870100, 139.454400, 315.390300)",
        "(317.710900, 137.628700, 315.925100)",
        "(318.436100, 136.146600, 316.300200)",
        "(318.858400, 135.740100, 316.030000)",
        "(319.843900, 135.092000, 315.198500)",
        "(320.852400, 133.644900, 315.014300)",
        "(321.492600, 131.926000, 315.376000)",
        "(322.251300, 130.361500, 315.250100)",
        "(322.615300, 129.727400, 314.958900)",
        "(323.157300, 128.465700, 314.650400)",
        "(323.630700, 127.308400, 314.376600)",
        "(324.160000, 126.279100, 313.769100)",
        "(324.705600, 125.207700, 312.918000)",
        "(324.827700, 124.557600, 312.718000)",
        "(324.925200, 123.085500, 312.602100)",
        "(325.059700, 121.256000, 312.650100)",
        "(325.312300, 119.394200, 312.447100)",
        "(325.180200, 117.607800, 312.476700)",
        "(325.037500, 116.734400, 312.577500)",
        "(324.970100, 114.961400, 312.613300)",
        "(324.974900, 113.217200, 312.444500)",
        "(324.543700, 111.552100, 312.502300)",
        "(323.947900, 109.965300, 312.702600)",
        "(323.761200, 109.193100, 312.708400)",
        "(323.436600, 107.822200, 312.455500)",
        "(323.012000, 106.392700, 312.378400)",
        "(322.466400, 104.854400, 312.552600)",
        "(321.953500, 103.658700, 312.371200)",
        "(321.678200, 103.221500, 312.094500)",
        "(321.024500, 102.281600, 311.705000)",
        "(320.096100, 101.067300, 311.835900)",
        "(319.027100, 99.734020, 312.185600)",
        "(317.951500, 98.594090, 312.320100)",
        "(317.371600, 98.109920, 312.344700)",
        "(316.297000, 97.196030, 312.391900)",
        "(315.176000, 96.443240, 312.345400)",
        "(314.622200, 96.152780, 312.307600)",
        "(313.090200, 95.135860, 312.280000)",
        "(312.642000, 94.813430, 312.189800)",
        "(311.609900, 94.358140, 311.883400)",
        "(310.462800, 94.162510, 311.482700)",
        "(309.450900, 93.739470, 311.410400)",
        "(308.521100, 92.871510, 311.671100)",
        "(307.955200, 92.384340, 311.835000)",
        "(306.502300, 91.700240, 312.073200)",
        "(305.196500, 90.992010, 312.437600)",
        "(304.213900, 90.032810, 313.038400)",
        "(303.146300, 89.146060, 313.757300)",
        "(301.953200, 88.428010, 314.272000)",
        "(301.394200, 87.990780, 314.574800)",
        "(300.289700, 87.265540, 315.324200)",
        "(299.033500, 87.129750, 315.662400)",
        "(298.515700, 87.051190, 315.819800)",
        "(297.596800, 86.258740, 316.527700)",
        "(296.509200, 85.574750, 317.262100)",
        "(294.976900, 85.883960, 317.458600)",
        "(294.035300, 85.829220, 317.875800)",
        "(293.449300, 85.849910, 317.962200)",
        "(292.636000, 85.962630, 317.772100)",
        "(292.051300, 86.085370, 317.669500)",
        "(290.869600, 85.903690, 318.386400)",
        "(289.727500, 84.997780, 319.895800)",
        "(288.812300, 84.115460, 321.181800)",
        "(287.854900, 84.060050, 321.522300)",
        "(287.287400, 84.512330, 321.270700)",
        "(286.237200, 84.874760, 321.312800)",
        "(285.287900, 84.140400, 322.646200)",
        "(284.199300, 83.767750, 323.634200)",
        "(283.236900, 86.262400, 321.439300)",
        "(282.845500, 87.810890, 319.958900)",
        "(282.142900, 89.295360, 318.862300)",
        "(280.886700, 88.387250, 320.834800)",
        "(279.271100, 87.375400, 323.350100)",
        "(278.078600, 87.596410, 324.342700)",
        "(277.797100, 88.560780, 323.747800)",
        "(277.562700, 93.479860, 319.368900)",
        "(277.030300, 100.782300, 312.856700)",
        "(276.268000, 102.676800, 312.505700)",
        "(275.463300, 101.525200, 315.273800)",
        "(275.104800, 101.989600, 315.529900)",
        "(274.555100, 105.873800, 312.948900)",
        "(274.197700, 112.078900, 307.948400)",
        "(273.717000, 118.585600, 302.884500)",
        "(273.303000, 122.494900, 300.657800)",
        "(273.170800, 125.699000, 298.236800)",
        "(273.140700, 134.922500, 290.336200)",
        "(273.465900, 144.600600, 281.759900)",
        "(273.652200, 148.828400, 278.707400)",
        "(273.666100, 151.838000, 277.070400)",
        "(273.691100, 155.063500, 274.574200)",
        "(273.867600, 160.553100, 270.174200)",
        "(273.923500, 158.348100, 273.187900)",
        "(273.651100, 157.349600, 275.128700)",
        "(273.359500, 160.838600, 272.333100)",
        "(272.503800, 166.623000, 268.252500)",
        "(272.017600, 162.686900, 273.806300)",
        "(272.444800, 160.516300, 276.863300)",
        "(273.355300, 164.680700, 273.272700)",
        "(273.787400, 165.277200, 273.070700)",
        "(274.436600, 166.576300, 272.924300)",
        "(274.552700, 167.462300, 273.563400)",
        "(274.540200, 168.660600, 273.882100)",
        "(274.942400, 167.648300, 276.015100)",
        "(275.231900, 168.524200, 275.607300)",
        "(275.624300, 171.411100, 273.876200)",
        "(275.465100, 168.981700, 277.818200)",
        "(275.535200, 159.242900, 288.975700)",
        "(275.876000, 158.167700, 290.499500)",
        "(276.555700, 158.676700, 290.674000)",
        "(277.310800, 156.464500, 293.647600)",
        "(278.069300, 153.137700, 297.882400)",
        "(278.800000, 151.612000, 300.230200)",
        "(279.338200, 152.523800, 300.264900)",
        "(279.694800, 152.464100, 300.758900)",
        "(280.790300, 151.031300, 302.919200)",
        "(282.118200, 150.806600, 303.658400)",
        "(282.854200, 152.851600, 302.170600)",
        "(283.148800, 154.097000, 301.662100)",
        "(283.948100, 151.451300, 305.243500)",
        "(284.371700, 150.611500, 306.431300)",
        "(284.995400, 152.132400, 305.570700)",
        "(285.996300, 153.288700, 304.942500)",
        "(287.579700, 153.386100, 305.278800)",
        "(288.330200, 153.798700, 305.112700)",
        "(289.547800, 155.459000, 304.087700)",
        "(290.593100, 157.918000, 302.345000)",
        "(292.184600, 158.160500, 302.447500)",
        "(293.962500, 158.269000, 302.640800)",
        "(295.223400, 157.956600, 303.335000)",
        "(295.629900, 157.581400, 304.078300)",
        "(296.276000, 156.667800, 305.647500)",
        "(297.076800, 156.129500, 306.583000)",
        "(298.070200, 155.919800, 307.022100)",
        "(299.258500, 155.453000, 307.613700)",
        "(299.886500, 155.217000, 307.876000)",
        "(301.065200, 154.773100, 308.312500)",
        "(302.104300, 154.127600, 309.068500)",
        "(303.210400, 152.790900, 310.331100)",
        "(304.505900, 151.594200, 311.358200)",
        "(305.171900, 151.187200, 311.703400)",
        "(306.445200, 151.044500, 311.621900)",
        "(307.649100, 150.154600, 312.055100)",
        "(308.908400, 149.186400, 312.426300)",
        "(309.520500, 148.896100, 312.381900)",
        "(310.506100, 148.558700, 312.307200)",
        "(311.420000, 147.393200, 312.845500)",
        "(312.426400, 146.201700, 313.228200)",
        "(313.562800, 145.298700, 313.240800)",
        "(314.748500, 144.708400, 312.667800)",
        "(315.259200, 144.291800, 312.565200)",
        "(316.110900, 143.032900, 312.879200)",
        "(316.971700, 141.822000, 312.959000)",
        "(317.997100, 140.962100, 312.391600)",
        "(318.860500, 139.954300, 312.187700)",
        "(319.210800, 139.363100, 312.225500)",
        "(319.981400, 138.188300, 312.061300)",
        "(321.014200, 137.058900, 311.357800)",
        "(321.651700, 135.604900, 311.176800)",
        "(321.997500, 133.802600, 311.551000)",
        "(322.177200, 132.937300, 311.584900)",
        "(322.753800, 131.425100, 311.269900)",
        "(323.495700, 130.148600, 310.677400)",
        "(323.976700, 129.176300, 310.031800)",
        "(324.139000, 128.640800, 309.676200)",
        "(324.490500, 127.366600, 309.024000)",
        "(324.712800, 125.710600, 308.618800)",
        "(324.624100, 124.212200, 308.362400)",
        "(324.556200, 122.815700, 307.821800)",
        "(324.559000, 122.130000, 307.525200)",
        "(324.566300, 120.468300, 306.886500)",
        "(324.065700, 118.119100, 307.066000)",
        "(323.343100, 115.729300, 307.596800)",
        "(322.918800, 113.537600, 307.525700)",
        "(322.442800, 111.611100, 307.394000)",
        "(322.067500, 110.761400, 307.387900)",
        "(321.210700, 109.044400, 307.427100)",
        "(320.390000, 107.240500, 307.425300)",
        "(319.632100, 105.367300, 307.589500)",
        "(318.607000, 103.685500, 307.838700)",
        "(318.031300, 102.895100, 307.965000)",
        "(316.968600, 101.543800, 308.058500)",
        "(316.082800, 100.600400, 307.579000)",
        "(315.152300, 99.215970, 307.633400)",
        "(314.595200, 98.388810, 307.938700)",
        "(313.312700, 96.948780, 308.501600)",
        "(312.184100, 95.819400, 308.696400)",
        "(311.168100, 94.706650, 308.991900)",
        "(310.021000, 93.371420, 309.645000)",
        "(309.440000, 92.684040, 310.088400)",
        "(308.440500, 91.759810, 310.559400)",
        "(307.482700, 91.039980, 310.535400)",
        "(306.421200, 89.927730, 311.202500)",
        "(305.248300, 88.881250, 311.858200)",
        "(304.099900, 87.880370, 312.461700)",
        "(303.465700, 87.413030, 312.835400)",
        "(302.254100, 86.488170, 313.652000)",
        "(301.067800, 85.647220, 314.375400)",
        "(299.904500, 84.581360, 315.150500)",
        "(299.258600, 84.056450, 315.593900)",
        "(297.881200, 83.376730, 316.386900)",
        "(296.662400, 82.804770, 317.125700)",
        "(295.700800, 81.921030, 317.938200)",
        "(295.171800, 81.823000, 317.576000)",
        "(294.324500, 82.878940, 316.424000)",
        "(293.657800, 83.123730, 316.362400)",
        "(292.242600, 81.987720, 317.826800)",
        "(291.100600, 79.932140, 320.169900)",
        "(289.737100, 79.982650, 320.480300)",
        "(288.965900, 80.831770, 319.813800)",
        "(287.600500, 81.398500, 319.514600)",
        "(286.267000, 80.396490, 321.046300)",
        "(284.848300, 81.914230, 320.163500)",
        "(283.762400, 86.545440, 315.844400)",
        "(283.399300, 88.932030, 313.583300)",
        "(282.779000, 91.951260, 310.910900)",
        "(281.889600, 95.008250, 308.254700)",
        "(280.975700, 100.813500, 302.826700)",
        "(280.142600, 106.049800, 298.215100)",
        "(279.382400, 108.479200, 296.634500)",
        "(279.009800, 110.296200, 295.243200)",
        "(278.270600, 117.432300, 288.954400)",
        "(277.671800, 124.285500, 283.141300)",
        "(277.176800, 128.558000, 280.082600)",
        "(277.039600, 132.871100, 277.008000)",
        "(277.198000, 135.907600, 274.429900)",
        "(277.861900, 143.271900, 267.718200)",
        "(277.822700, 148.116200, 264.133700)",
        "(277.437700, 149.825500, 263.509800)",
        "(277.157000, 155.394300, 259.732000)",
        "(277.548600, 160.835200, 255.394100)",
        "(278.020500, 163.893500, 253.269700)",
        "(278.110300, 166.573200, 251.977600)",
        "(277.993200, 171.714800, 248.769700)",
        "(277.997700, 174.056500, 247.381900)",
        "(278.145300, 175.652300, 247.218200)",
        "(278.460900, 174.935000, 249.096100)",
        "(278.707700, 176.121700, 249.266400)",
        "(278.785200, 177.442000, 249.394800)",
        "(279.012500, 178.222000, 250.094400)",
        "(279.164100, 178.353900, 250.655600)",
        "(279.311900, 178.883700, 251.522100)",
        "(279.270400, 179.414700, 252.538300)",
        "(279.554400, 179.200500, 253.885900)",
        "(280.106300, 178.708600, 255.481200)",
        "(280.310000, 179.331900, 255.470100)",
        "(280.485000, 179.101900, 257.102000)",
        "(280.818800, 177.830100, 259.645000)",
        "(281.768500, 177.518500, 260.702600)",
        "(282.307700, 177.825000, 260.750400)",
        "(282.995100, 177.628800, 261.979700)",
        "(282.887900, 176.215500, 265.061100)",
        "(282.877700, 175.126700, 267.771200)",
        "(283.524400, 175.458600, 268.659900)",
        "(284.042500, 175.144500, 269.376700)",
        "(285.089500, 172.805100, 272.420200)",
        "(285.696400, 170.060100, 276.223000)",
        "(285.882600, 168.555800, 279.092300)",
        "(286.205200, 166.447800, 282.565200)",
        "(286.581600, 165.156500, 284.331300)",
        "(287.753000, 163.502600, 286.600000)",
        "(288.921900, 163.373900, 287.379700)",
        "(289.794400, 163.018000, 288.637400)",
        "(290.677100, 161.733800, 290.801100)",
        "(291.171600, 161.117400, 291.818700)",
        "(292.145200, 160.379200, 293.385600)",
        "(293.056000, 160.476900, 294.076800)",
        "(294.230800, 159.900500, 295.206700)",
        "(295.596400, 159.323000, 296.264400)",
        "(296.275300, 159.191100, 296.637500)",
        "(297.311300, 159.113400, 297.386000)",
        "(298.262900, 158.236700, 299.015000)",
        "(299.220400, 157.116400, 300.816300)",
        "(300.348400, 156.543900, 301.862800)",
        "(300.967600, 156.624600, 302.037700)",
        "(302.174700, 157.005300, 302.209700)",
        "(303.410200, 156.981400, 302.672500)",
        "(304.580400, 156.927800, 303.179100)",
        "(305.821700, 156.987800, 303.312500)",
        "(306.542300, 156.791500, 303.457800)",
        "(308.032800, 156.095900, 304.059000)",
        "(309.496300, 155.147100, 304.901300)",
        "(310.830000, 153.871200, 306.098300)",
        "(312.137800, 152.304500, 307.545400)",
        "(312.852800, 151.623500, 308.083600)",
        "(314.389100, 150.775300, 308.450100)",
        "(316.066600, 150.111500, 308.099800)",
        "(317.792900, 148.686700, 308.429200)",
        "(319.208300, 147.052300, 309.433400)",
        "(319.739000, 146.366100, 309.830100)",
        "(320.896300, 144.947300, 310.497300)",
        "(322.033400, 143.150300, 311.363000)",
        "(323.081900, 141.396100, 312.137100)",
        "(324.158800, 139.981300, 312.412900)",
        "(324.708600, 139.391700, 312.384800)",
        "(325.626200, 138.363700, 312.445500)",
        "(326.377400, 137.449500, 312.469200)",
        "(327.290800, 136.786100, 311.903100)",
        "(328.188000, 136.399800, 310.752700)",
        "(328.515500, 136.127500, 310.348600)",
        "(329.126800, 134.974700, 310.000800)",
        "(329.638700, 133.399400, 309.880700)",
        "(330.147600, 132.227400, 309.290200)",
        "(330.384500, 131.156500, 308.782700)",
        "(330.399300, 129.820100, 308.618000)",
        "(330.442700, 129.047500, 308.503900)",
        "(330.649500, 127.645400, 307.892500)",
        "(330.878700, 126.254700, 306.951900)",
        "(330.785400, 124.664100, 306.551300)",
        "(330.650800, 123.849300, 306.336900)",
        "(330.431400, 122.092400, 305.755200)",
        "(330.122800, 120.287000, 305.078400)",
        "(329.661300, 118.685500, 304.571000)",
        "(329.380200, 116.958600, 303.952300)",
        "(329.153100, 115.146900, 303.064500)",
        "(328.941300, 114.153000, 302.675100)",
        "(328.147600, 112.514300, 302.394700)",
        "(327.296000, 111.276300, 301.937700)",
        "(326.753100, 110.084000, 300.965700)",
        "(326.479700, 109.467800, 300.521700)",
        "(325.713300, 107.929100, 300.082800)",
        "(324.575600, 106.233400, 299.946200)",
        "(323.370000, 104.715300, 299.836400)",
        "(322.277500, 103.206000, 299.603700)",
        "(321.218700, 102.176800, 299.377600)",
        "(320.730300, 101.812400, 299.145100)",
        "(319.783900, 101.205700, 298.315600)",
        "(318.600500, 100.577500, 297.667000)",
        "(317.064300, 99.850950, 297.612200)",
        "(317.064300, 99.850950, 297.612200)",
        "(315.105500, 98.863310, 297.562400)",
        "(313.993900, 98.380500, 297.357400)",
        "(312.884900, 97.593090, 297.380900)",
        "(311.724600, 96.702520, 297.437000)",
        "(311.109600, 96.502820, 297.366100)",
        "(309.906100, 96.355700, 296.989100)",
        "(308.933600, 96.386990, 296.362000)",
        "(308.203600, 96.765010, 295.181800)",
        "(307.449800, 97.283390, 293.905400)",
        "(307.033300, 97.435490, 293.410200)",
        "(306.012200, 97.465280, 292.808700)",
        "(304.770800, 97.302730, 292.734000)",
        "(303.366500, 97.389060, 292.687000)",
        "(302.003800, 97.451220, 292.490400)",
        "(301.364000, 97.463230, 292.362700)",
        "(300.152700, 97.723920, 292.038000)",
        "(298.779800, 98.408480, 291.808100)",
        "(297.450100, 98.283230, 292.538900)",
        "(296.106000, 98.142680, 293.018300)",
        "(294.650300, 99.138270, 292.561600)",
        "(293.957800, 99.564600, 292.456200)",
        "(292.589200, 99.913800, 292.822700)",
        "(291.217500, 99.812490, 293.907000)",
        "(289.661900, 100.324700, 294.434400)",
        "(288.860600, 100.823000, 294.496000)",
        "(287.413600, 101.660600, 294.919300)",
        "(286.190500, 102.527600, 295.357900)",
        "(284.985600, 103.973000, 295.307000)",
        "(284.003400, 106.343000, 294.347200)",
        "(283.575200, 107.821300, 293.499600)",
        "(282.668900, 111.239900, 291.613900)",
        "(281.687500, 114.965200, 290.048200)",
        "(281.229900, 119.626900, 286.973400)",
        "(281.347400, 125.188100, 282.509000)",
        "(281.408400, 127.786400, 280.518200)",
        "(281.144100, 132.491700, 277.564700)",
        "(280.513000, 136.556800, 275.693200)",
        "(280.438100, 141.180600, 272.821000)",
        "(280.933800, 146.061700, 269.309000)",
        "(281.360700, 149.466400, 267.418200)",
        "(281.453100, 150.817400, 266.932000)",
        "(281.603000, 154.188100, 265.344900)",
        "(281.937200, 157.286500, 263.794400)",
        "(282.270400, 158.822700, 263.857900)",
        "(282.482900, 160.693600, 263.756600)",
        "(282.516500, 161.678600, 263.693300)",
        "(282.513300, 163.510000, 263.753800)",
        "(282.817800, 164.686000, 264.032200)",
        "(283.610000, 165.579400, 264.342300)",
        "(284.242200, 166.752800, 264.524600)",
        "(284.357800, 167.065400, 265.002400)",
        "(284.317000, 167.076800, 266.844200)",
        "(284.716800, 167.299000, 268.064100)",
        "(285.628800, 168.171600, 268.103000)",
        "(286.108700, 167.923000, 269.510300)",
        "(286.148500, 167.861300, 270.362100)",
        "(286.294300, 167.924700, 271.964000)",
        "(287.022700, 168.684900, 272.272000)",
        "(288.064500, 169.271900, 272.557000)",
        "(288.590100, 169.784900, 272.578200)",
        "(289.453400, 170.747800, 272.684000)",
        "(290.054200, 170.807000, 273.711200)",
        "(290.604200, 170.159700, 275.288300)",
        "(291.251500, 169.497100, 276.869400)",
        "(291.601800, 169.248500, 277.625600)",
        "(292.242400, 168.995900, 278.863200)",
        "(292.561900, 168.024200, 280.949900)",
        "(292.624500, 165.823500, 284.495200)",
        "(292.868500, 163.962900, 287.492600)",
        "(293.090800, 163.353600, 288.716500)",
        "(293.681500, 162.710600, 290.634500)",
        "(294.764300, 161.330100, 292.701800)",
        "(296.007300, 160.416800, 294.370300)",
        "(297.162600, 160.336100, 295.044800)",
        "(297.694900, 160.405700, 295.389600)",
        "(298.802100, 159.901000, 296.586500)",
        "(299.810100, 158.974200, 298.215800)",
        "(300.576300, 157.832300, 299.997600)",
        "(301.220500, 157.025200, 301.497200)",
        "(301.666400, 156.354000, 302.398800)",
        "(302.742900, 155.015100, 303.993700)",
        "(304.037200, 153.916100, 305.075200)",
        "(305.263200, 153.141200, 305.617200)",
        "(306.254500, 152.191400, 306.524700)",
        "(306.681700, 151.507200, 307.317800)",
        "(307.584500, 149.811800, 309.209800)",
        "(308.669900, 148.399300, 310.409500)",
        "(309.908900, 147.813400, 310.446800)",
        "(311.154500, 147.239900, 310.561500)",
        "(312.432600, 146.067100, 311.344500)",
        "(313.107500, 145.612200, 311.569800)",
        "(314.444900, 144.795200, 311.609600)",
        "(315.827300, 144.245500, 311.400500)",
        "(317.099900, 143.728900, 311.383700)",
        "(317.717300, 143.429600, 311.330100)",
        "(318.977100, 142.803500, 311.119400)",
        "(320.236200, 141.769600, 311.105700)",
        "(321.289100, 140.789100, 311.101300)",
        "(322.323500, 139.743700, 311.017300)",
        "(322.850500, 139.149000, 311.005800)",
        "(323.820100, 137.557100, 311.064000)",
        "(324.706500, 135.718800, 311.339100)",
        "(325.574900, 134.077700, 311.501500)",
        "(326.482400, 132.420500, 311.318200)",
        "(326.913600, 131.510000, 311.211300)",
        "(327.573200, 129.839300, 311.114400)",
        "(328.004900, 128.583900, 310.544800)",
        "(328.480500, 127.359200, 309.730900)",
        "(328.739500, 125.589500, 309.330900)",
        "(328.796900, 124.577500, 309.265500)",
        "(328.893900, 122.507200, 308.959600)",
        "(328.902100, 120.185000, 308.633400)",
        "(328.647900, 117.677300, 308.438000)",
        "(328.126600, 115.362900, 308.702600)",
        "(327.987500, 114.208100, 308.644300)",
        "(327.858700, 112.041300, 308.136800)",
        "(327.351600, 109.800800, 307.764100)",
        "(326.280200, 107.611300, 308.005200)",
        "(325.223100, 105.644300, 308.133100)",
        "(324.873400, 104.825500, 307.903400)",
        "(324.306500, 103.315200, 307.265100)",
        "(323.331500, 101.472300, 307.158400)",
        "(321.493000, 99.419450, 307.869800)",
        "(319.748400, 97.789530, 308.435000)",
        "(319.138800, 97.255790, 308.309600)",
        "(318.342400, 96.110310, 308.080100)",
        "(317.061400, 94.632800, 308.381500)",
        "(314.864600, 93.329350, 309.179900)",
        "(312.943000, 92.278540, 309.884600)",
        "(312.284000, 91.842430, 309.981000)",
        "(311.165700, 91.084220, 310.072500)",
        "(309.824800, 90.470020, 310.289100)",
        "(308.134600, 90.166400, 310.318400)",
        "(306.561200, 89.575870, 310.680800)",
        "(305.864500, 89.111600, 311.035200)",
        "(304.513700, 88.593200, 311.579100)",
        "(303.178900, 89.138830, 310.873400)",
        "(301.848100, 89.384690, 310.470200)",
        "(300.323900, 88.922720, 311.124600)",
        "(299.485300, 88.734790, 311.524300)",
        "(298.109300, 88.661930, 311.800900)",
        "(296.996700, 88.718630, 311.811000)",
        "(295.672100, 88.894450, 311.831000)",
        "(294.180500, 88.863970, 312.214400)",
        "(293.488300, 88.570760, 312.751500)",
        "(292.163600, 87.974580, 313.971900)",
        "(290.888300, 89.049340, 313.553500)",
        "(289.620500, 90.954220, 312.045700)",
        "(288.512000, 92.091760, 311.249100)",
        "(287.138900, 93.013790, 311.068700)",
        "(286.381300, 93.599160, 310.972300)",
        "(284.995200, 95.224520, 310.231100)",
        "(283.985700, 96.849490, 309.155500)",
        "(282.870900, 98.442990, 308.171600)",
        "(282.195500, 99.439680, 307.678900)",
        "(280.805500, 101.169000, 307.131900)",
        "(279.746700, 102.459400, 306.890000)",
        "(278.946800, 104.817300, 305.522800)",
        "(278.031400, 110.147700, 301.079800)",
        "(277.589700, 113.348700, 298.428100)",
        "(276.942700, 119.836700, 293.110400)",
        "(276.643700, 128.691700, 285.221900)",
        "(276.588400, 136.805200, 278.147600)",
        "(276.591800, 144.294200, 271.546600)",
        "(276.580600, 148.736300, 267.535000)",
        "(276.397600, 156.217400, 261.252500)",
        "(276.061800, 160.946500, 257.834200)",
        "(275.879800, 163.319400, 256.647800)",
        "(275.836000, 166.767100, 254.270100)",
        "(276.012000, 171.304900, 251.004200)",
        "(276.211500, 172.448400, 250.547000)",
        "(276.647900, 172.980500, 251.159600)",
        "(277.073400, 173.407100, 251.839700)",
        "(277.518400, 175.439100, 251.087900)",
        "(277.892800, 176.444800, 250.778900)",
        "(279.153700, 177.645900, 250.655200)",
        "(281.096300, 178.202600, 250.634000)",
        "(282.610700, 178.336900, 251.189400)",
        "(283.202500, 178.778500, 252.063000)",
        "(283.294900, 179.239900, 252.474200)",
        "(283.671200, 179.989500, 253.193600)",
        "(284.381100, 179.879600, 254.440300)",
        "(284.784200, 179.180400, 255.601000)",
        "(285.937300, 177.284900, 259.954300)",
        "(285.818900, 177.604100, 259.750000)",
        "(286.099100, 176.996400, 261.965500)",
        "(286.825700, 175.694200, 264.553500)",
        "(287.807600, 174.110400, 267.196900)",
        "(288.240500, 172.160400, 270.627700)",
        "(288.296400, 171.411000, 272.334000)",
        "(288.799800, 170.549300, 274.799100)",
        "(290.015900, 169.972400, 276.423500)",
        "(291.165100, 168.650400, 278.741000)",
        "(291.847600, 167.326200, 281.424800)",
        "(292.088800, 166.715000, 282.740900)",
        "(292.813200, 165.904200, 284.806200)",
        "(293.938200, 164.550300, 286.982700)",
        "(295.102200, 162.841500, 289.603400)",
        "(296.130600, 161.403300, 291.973400)",
        "(296.980700, 160.598300, 293.910200)",
        "(297.415900, 160.294700, 294.803300)",
        "(298.832600, 159.616900, 296.359200)",
        "(300.438400, 159.484300, 297.291500)",
[truncated: 265,409 more chars]
