# Supplementary material for: Playing the mirror game in virtual reality with an autonomous character
Source: Sci Rep. 2022 Dec 9;12:21329. doi: 10.1038/s41598-022-25197-z (PMC9734752; doi:10.1038/s41598-022-25197-z)
Supplement: Supplementary file 2 — Supplementary Information 1. [file 41598_2022_25197_MOESM2_ESM.zip › Data/Couple21/baseline_player2.json]

{
    "isFemale": false,
    "eyesLevel": 1.6852006912231446,
    "timestamps": [
        0.0,
        0.0200042724609375,
        0.0399932861328125,
        0.05999755859375,
        0.0800018310546875,
        0.100006103515625,
        0.1199951171875,
        0.1399993896484375,
        0.160003662109375,
        0.17999267578125,
        0.1999969482421875,
        0.220001220703125,
        0.2400054931640625,
        0.2599945068359375,
        0.279998779296875,
        0.3000030517578125,
        0.3199920654296875,
        0.339996337890625,
        0.3600006103515625,
        0.3800048828125,
        0.399993896484375,
        0.4199981689453125,
        0.44000244140625,
        0.4600067138671875,
        0.4799957275390625,
        0.5,
        0.5200042724609375,
        0.5399932861328125,
        0.55999755859375,
        0.5800018310546875,
        0.600006103515625,
        0.6199951171875,
        0.6399993896484375,
        0.660003662109375,
        0.67999267578125,
        0.6999969482421875,
        0.720001220703125,
        0.7400054931640625,
        0.7599945068359375,
        0.779998779296875,
        0.8000030517578125,
        0.8199920654296875,
        0.839996337890625,
        0.8600006103515625,
        0.8800048828125,
        0.899993896484375,
        0.9199981689453125,
        0.94000244140625,
        0.9600067138671875,
        0.9799957275390625,
        1.0,
        1.0200042724609376,
        1.0399932861328126,
        1.05999755859375,
        1.0800018310546876,
        1.100006103515625,
        1.1199951171875,
        1.1399993896484376,
        1.160003662109375,
        1.17999267578125,
        1.1999969482421876,
        1.220001220703125,
        1.2400054931640626,
        1.2599945068359376,
        1.279998779296875,
        1.3000030517578126,
        1.3199920654296876,
        1.339996337890625,
        1.3600006103515626,
        1.3800048828125,
        1.399993896484375,
        1.4199981689453126,
        1.44000244140625,
        1.4600067138671876,
        1.4799957275390626,
        1.5,
        1.5200042724609376,
        1.5399932861328126,
        1.55999755859375,
        1.5800018310546876,
        1.600006103515625,
        1.6199951171875,
        1.6399993896484376,
        1.660003662109375,
        1.67999267578125,
        1.6999969482421876,
        1.720001220703125,
        1.7400054931640626,
        1.7599945068359376,
        1.779998779296875,
        1.8000030517578126,
        1.8199920654296876,
        1.839996337890625,
        1.8600006103515626,
        1.8800048828125,
        1.899993896484375,
        1.9199981689453126,
        1.94000244140625,
        1.9600067138671876,
        1.9799957275390626,
        2.0,
        2.0200042724609377,
        2.0399932861328127,
        2.05999755859375,
        2.0800018310546877,
        2.100006103515625,
        2.1199951171875,
        2.1399993896484377,
        2.160003662109375,
        2.17999267578125,
        2.1999969482421877,
        2.220001220703125,
        2.2400054931640627,
        2.2599945068359377,
        2.279998779296875,
        2.3000030517578127,
        2.3199920654296877,
        2.339996337890625,
        2.3600006103515627,
        2.3800048828125,
        2.399993896484375,
        2.4199981689453127,
        2.44000244140625,
        2.4600067138671877,
        2.4799957275390627,
        2.5,
        2.5200042724609377,
        2.5399932861328127,
        2.55999755859375,
        2.5800018310546877,
        2.600006103515625,
        2.6199951171875,
        2.6399993896484377,
        2.660003662109375,
        2.67999267578125,
        2.6999969482421877,
        2.720001220703125,
        2.7400054931640627,
        2.7599945068359377,
        2.779998779296875,
        2.8000030517578127,
        2.8199920654296877,
        2.839996337890625,
        2.8600006103515627,
        2.8800048828125,
        2.899993896484375,
        2.9199981689453127,
        2.94000244140625,
        2.9600067138671877,
        2.9799957275390627,
        3.0,
        3.0200042724609377,
        3.0399932861328127,
        3.05999755859375,
        3.0800018310546877,
        3.100006103515625,
        3.1199951171875,
        3.1399993896484377,
        3.160003662109375,
        3.17999267578125,
        3.1999969482421877,
        3.220001220703125,
        3.2400054931640627,
        3.2599945068359377,
        3.279998779296875,
        3.3000030517578127,
        3.3199920654296877,
        3.339996337890625,
        3.3600006103515627,
        3.3800048828125,
        3.399993896484375,
        3.4199981689453127,
        3.44000244140625,
        3.4600067138671877,
        3.4799957275390627,
        3.5,
        3.5200042724609377,
        3.5399932861328127,
        3.55999755859375,
        3.5800018310546877,
        3.600006103515625,
        3.6199951171875,
        3.6399993896484377,
        3.660003662109375,
        3.67999267578125,
        3.6999969482421877,
        3.720001220703125,
        3.7400054931640627,
        3.7599945068359377,
        3.779998779296875,
        3.8000030517578127,
        3.8199920654296877,
        3.839996337890625,
        3.8600006103515627,
        3.8800048828125,
        3.899993896484375,
        3.9199981689453127,
        3.94000244140625,
        3.9600067138671877,
        3.9799957275390627,
        4.0,
        4.0200042724609379,
        4.0399932861328129,
        4.05999755859375,
        4.0800018310546879,
        4.100006103515625,
        4.1199951171875,
        4.1399993896484379,
        4.160003662109375,
        4.17999267578125,
        4.1999969482421879,
        4.220001220703125,
        4.2400054931640629,
        4.2599945068359379,
        4.279998779296875,
        4.3000030517578129,
        4.3199920654296879,
        4.339996337890625,
        4.3600006103515629,
        4.3800048828125,
        4.399993896484375,
        4.4199981689453129,
        4.44000244140625,
        4.4600067138671879,
        4.4799957275390629,
        4.5,
        4.5200042724609379,
        4.5399932861328129,
        4.55999755859375,
        4.5800018310546879,
        4.600006103515625,
        4.6199951171875,
        4.6399993896484379,
        4.660003662109375,
        4.67999267578125,
        4.6999969482421879,
        4.720001220703125,
        4.7400054931640629,
        4.7599945068359379,
        4.779998779296875,
        4.8000030517578129,
        4.8199920654296879,
        4.839996337890625,
        4.8600006103515629,
        4.8800048828125,
        4.899993896484375,
        4.9199981689453129,
        4.94000244140625,
        4.9600067138671879,
        4.9799957275390629,
        5.0,
        5.0200042724609379,
        5.0399932861328129,
        5.05999755859375,
        5.0800018310546879,
        5.100006103515625,
        5.1199951171875,
        5.1399993896484379,
        5.160003662109375,
        5.17999267578125,
        5.1999969482421879,
        5.220001220703125,
        5.2400054931640629,
        5.2599945068359379,
        5.279998779296875,
        5.3000030517578129,
        5.3199920654296879,
        5.339996337890625,
        5.3600006103515629,
        5.3800048828125,
        5.399993896484375,
        5.4199981689453129,
        5.44000244140625,
        5.4600067138671879,
        5.4799957275390629,
        5.5,
        5.5200042724609379,
        5.5399932861328129,
        5.55999755859375,
        5.5800018310546879,
        5.600006103515625,
        5.6199951171875,
        5.6399993896484379,
        5.660003662109375,
        5.67999267578125,
        5.6999969482421879,
        5.720001220703125,
        5.7400054931640629,
        5.7599945068359379,
        5.779998779296875,
        5.8000030517578129,
        5.8199920654296879,
        5.839996337890625,
        5.8600006103515629,
        5.8800048828125,
        5.899993896484375,
        5.9199981689453129,
        5.94000244140625,
        5.9600067138671879,
        5.9799957275390629,
        6.0,
        6.0200042724609379,
        6.0399932861328129,
        6.05999755859375,
        6.0800018310546879,
        6.100006103515625,
        6.1199951171875,
        6.1399993896484379,
        6.160003662109375,
        6.17999267578125,
        6.1999969482421879,
        6.220001220703125,
        6.2400054931640629,
        6.2599945068359379,
        6.279998779296875,
        6.3000030517578129,
        6.3199920654296879,
        6.339996337890625,
        6.3600006103515629,
        6.3800048828125,
        6.399993896484375,
        6.4199981689453129,
        6.44000244140625,
        6.4600067138671879,
        6.4799957275390629,
        6.5,
        6.5200042724609379,
        6.5399932861328129,
        6.55999755859375,
        6.5800018310546879,
        6.600006103515625,
        6.6199951171875,
        6.6399993896484379,
        6.660003662109375,
        6.67999267578125,
        6.6999969482421879,
        6.720001220703125,
        6.7400054931640629,
        6.7599945068359379,
        6.779998779296875,
        6.8000030517578129,
        6.8199920654296879,
        6.839996337890625,
        6.8600006103515629,
        6.8800048828125,
        6.899993896484375,
        6.9199981689453129,
        6.94000244140625,
        6.9600067138671879,
        6.9799957275390629,
        7.0,
        7.0200042724609379,
        7.0399932861328129,
        7.05999755859375,
        7.0800018310546879,
        7.100006103515625,
        7.1199951171875,
        7.1399993896484379,
        7.160003662109375,
        7.17999267578125,
        7.1999969482421879,
        7.220001220703125,
        7.2400054931640629,
        7.2599945068359379,
        7.279998779296875,
        7.3000030517578129,
        7.3199920654296879,
        7.339996337890625,
        7.3600006103515629,
        7.3800048828125,
        7.399993896484375,
        7.4199981689453129,
        7.44000244140625,
        7.4600067138671879,
        7.4799957275390629,
        7.5,
        7.5200042724609379,
        7.5399932861328129,
        7.55999755859375,
        7.5800018310546879,
        7.600006103515625,
        7.6199951171875,
        7.6399993896484379,
        7.660003662109375,
        7.67999267578125,
        7.6999969482421879,
        7.720001220703125,
        7.7400054931640629,
        7.7599945068359379,
        7.779998779296875,
        7.8000030517578129,
        7.8199920654296879,
        7.839996337890625,
        7.8600006103515629,
        7.8800048828125,
        7.899993896484375,
        7.9199981689453129,
        7.94000244140625,
        7.9600067138671879,
        7.9799957275390629,
        8.0,
        8.020004272460938,
        8.039993286132813,
        8.05999755859375,
        8.080001831054688,
        8.100006103515625,
        8.1199951171875,
        8.139999389648438,
        8.160003662109375,
        8.17999267578125,
        8.199996948242188,
        8.220001220703125,
        8.240005493164063,
        8.259994506835938,
        8.279998779296875,
        8.300003051757813,
        8.319992065429688,
        8.339996337890625,
        8.360000610351563,
        8.3800048828125,
        8.399993896484375,
        8.419998168945313,
        8.44000244140625,
        8.460006713867188,
        8.479995727539063,
        8.5,
        8.520004272460938,
        8.539993286132813,
        8.55999755859375,
        8.580001831054688,
        8.600006103515625,
        8.6199951171875,
        8.639999389648438,
        8.660003662109375,
        8.67999267578125,
        8.699996948242188,
        8.720001220703125,
        8.740005493164063,
        8.759994506835938,
        8.779998779296875,
        8.800003051757813,
        8.819992065429688,
        8.839996337890625,
        8.860000610351563,
        8.8800048828125,
        8.899993896484375,
        8.919998168945313,
        8.94000244140625,
        8.960006713867188,
        8.979995727539063,
        9.0,
        9.020004272460938,
        9.039993286132813,
        9.05999755859375,
        9.080001831054688,
        9.100006103515625,
        9.1199951171875,
        9.139999389648438,
        9.160003662109375,
        9.17999267578125,
        9.199996948242188,
        9.220001220703125,
        9.240005493164063,
        9.259994506835938,
        9.279998779296875,
        9.300003051757813,
        9.319992065429688,
        9.339996337890625,
        9.360000610351563,
        9.3800048828125,
        9.399993896484375,
        9.419998168945313,
        9.44000244140625,
        9.460006713867188,
        9.479995727539063,
        9.5,
        9.520004272460938,
        9.539993286132813,
        9.55999755859375,
        9.580001831054688,
        9.600006103515625,
        9.6199951171875,
        9.639999389648438,
        9.660003662109375,
        9.67999267578125,
        9.699996948242188,
        9.720001220703125,
        9.740005493164063,
        9.759994506835938,
        9.779998779296875,
        9.800003051757813,
        9.819992065429688,
        9.839996337890625,
        9.860000610351563,
        9.8800048828125,
        9.899993896484375,
        9.919998168945313,
        9.94000244140625,
        9.960006713867188,
        9.979995727539063,
        10.0,
        10.020004272460938,
        10.039993286132813,
        10.05999755859375,
        10.080001831054688,
        10.100006103515625,
        10.1199951171875,
        10.139999389648438,
        10.160003662109375,
        10.17999267578125,
        10.199996948242188,
        10.220001220703125,
        10.240005493164063,
        10.259994506835938,
        10.279998779296875,
        10.300003051757813,
        10.319992065429688,
        10.339996337890625,
        10.360000610351563,
        10.3800048828125,
        10.399993896484375,
        10.419998168945313,
        10.44000244140625,
        10.460006713867188,
        10.479995727539063,
        10.5,
        10.520004272460938,
        10.539993286132813,
        10.55999755859375,
        10.580001831054688,
        10.600006103515625,
        10.6199951171875,
        10.639999389648438,
        10.660003662109375,
        10.67999267578125,
        10.699996948242188,
        10.720001220703125,
        10.740005493164063,
        10.759994506835938,
        10.779998779296875,
        10.800003051757813,
        10.819992065429688,
        10.839996337890625,
        10.860000610351563,
        10.8800048828125,
        10.899993896484375,
        10.919998168945313,
        10.94000244140625,
        10.960006713867188,
        10.979995727539063,
        11.0,
        11.020004272460938,
        11.039993286132813,
        11.05999755859375,
        11.080001831054688,
        11.100006103515625,
        11.1199951171875,
        11.139999389648438,
        11.160003662109375,
        11.17999267578125,
        11.199996948242188,
        11.220001220703125,
        11.240005493164063,
        11.259994506835938,
        11.279998779296875,
        11.300003051757813,
        11.319992065429688,
        11.339996337890625,
        11.360000610351563,
        11.3800048828125,
        11.399993896484375,
        11.419998168945313,
        11.44000244140625,
        11.460006713867188,
        11.479995727539063,
        11.5,
        11.520004272460938,
        11.539993286132813,
        11.55999755859375,
        11.580001831054688,
        11.600006103515625,
        11.6199951171875,
        11.639999389648438,
        11.660003662109375,
        11.67999267578125,
        11.699996948242188,
        11.720001220703125,
        11.740005493164063,
        11.759994506835938,
        11.779998779296875,
        11.800003051757813,
        11.819992065429688,
        11.839996337890625,
        11.860000610351563,
        11.8800048828125,
        11.899993896484375,
        11.919998168945313,
        11.94000244140625,
        11.960006713867188,
        11.979995727539063,
        12.0,
        12.020004272460938,
        12.039993286132813,
        12.05999755859375,
        12.080001831054688,
        12.100006103515625,
        12.1199951171875,
        12.139999389648438,
        12.160003662109375,
        12.17999267578125,
        12.199996948242188,
        12.220001220703125,
        12.240005493164063,
        12.259994506835938,
        12.279998779296875,
        12.300003051757813,
        12.319992065429688,
        12.339996337890625,
        12.360000610351563,
        12.3800048828125,
        12.399993896484375,
        12.419998168945313,
        12.44000244140625,
        12.460006713867188,
        12.479995727539063,
        12.5,
        12.520004272460938,
        12.539993286132813,
        12.55999755859375,
        12.580001831054688,
        12.600006103515625,
        12.6199951171875,
        12.639999389648438,
        12.660003662109375,
        12.67999267578125,
        12.699996948242188,
        12.720001220703125,
        12.740005493164063,
        12.759994506835938,
        12.779998779296875,
        12.800003051757813,
        12.819992065429688,
        12.839996337890625,
        12.860000610351563,
        12.8800048828125,
        12.899993896484375,
        12.919998168945313,
        12.94000244140625,
        12.960006713867188,
        12.979995727539063,
        13.0,
        13.020004272460938,
        13.039993286132813,
        13.05999755859375,
        13.080001831054688,
        13.100006103515625,
        13.1199951171875,
        13.139999389648438,
        13.160003662109375,
        13.17999267578125,
        13.199996948242188,
        13.220001220703125,
        13.240005493164063,
        13.259994506835938,
        13.279998779296875,
        13.300003051757813,
        13.319992065429688,
        13.339996337890625,
        13.360000610351563,
        13.3800048828125,
        13.399993896484375,
        13.419998168945313,
        13.44000244140625,
        13.460006713867188,
        13.479995727539063,
        13.5,
        13.520004272460938,
        13.539993286132813,
        13.55999755859375,
        13.580001831054688,
        13.600006103515625,
        13.6199951171875,
        13.639999389648438,
        13.660003662109375,
        13.67999267578125,
        13.699996948242188,
        13.720001220703125,
        13.740005493164063,
        13.759994506835938,
        13.779998779296875,
        13.800003051757813,
        13.819992065429688,
        13.839996337890625,
        13.860000610351563,
        13.8800048828125,
        13.899993896484375,
        13.919998168945313,
        13.94000244140625,
        13.959991455078125,
        13.979995727539063,
        14.0,
        14.020004272460938,
        14.039993286132813,
        14.05999755859375,
        14.080001831054688,
        14.100006103515625,
        14.1199951171875,
        14.139999389648438,
        14.160003662109375,
        14.17999267578125,
        14.199996948242188,
        14.220001220703125,
        14.240005493164063,
        14.259994506835938,
        14.279998779296875,
        14.300003051757813,
        14.319992065429688,
        14.339996337890625,
        14.360000610351563,
        14.3800048828125,
        14.399993896484375,
        14.419998168945313,
        14.44000244140625,
        14.459991455078125,
        14.479995727539063,
        14.5,
        14.520004272460938,
        14.539993286132813,
        14.55999755859375,
        14.580001831054688,
        14.600006103515625,
        14.6199951171875,
        14.639999389648438,
        14.660003662109375,
        14.67999267578125,
        14.699996948242188,
        14.720001220703125,
        14.740005493164063,
        14.759994506835938,
        14.779998779296875,
        14.800003051757813,
        14.819992065429688,
        14.839996337890625,
        14.860000610351563,
        14.8800048828125,
        14.899993896484375,
        14.919998168945313,
        14.94000244140625,
        14.959991455078125,
        14.979995727539063,
        15.0,
        15.020004272460938,
        15.039993286132813,
        15.05999755859375,
        15.080001831054688,
        15.100006103515625,
        15.1199951171875,
        15.139999389648438,
        15.160003662109375,
        15.17999267578125,
        15.199996948242188,
        15.220001220703125,
        15.240005493164063,
        15.259994506835938,
        15.279998779296875,
        15.300003051757813,
        15.319992065429688,
        15.339996337890625,
        15.360000610351563,
        15.3800048828125,
        15.399993896484375,
        15.419998168945313,
        15.44000244140625,
        15.459991455078125,
        15.479995727539063,
        15.5,
        15.520004272460938,
        15.539993286132813,
        15.55999755859375,
        15.580001831054688,
        15.600006103515625,
        15.6199951171875,
        15.639999389648438,
        15.660003662109375,
        15.67999267578125,
        15.699996948242188,
        15.720001220703125,
        15.740005493164063,
        15.759994506835938,
        15.779998779296875,
        15.800003051757813,
        15.819992065429688,
        15.839996337890625,
        15.860000610351563,
        15.8800048828125,
        15.899993896484375,
        15.919998168945313,
        15.94000244140625,
        15.959991455078125,
        15.979995727539063,
        16.0,
        16.020004272460939,
        16.039993286132814,
        16.05999755859375,
        16.080001831054689,
        16.100006103515626,
        16.1199951171875,
        16.139999389648439,
        16.160003662109376,
        16.17999267578125,
        16.199996948242189,
        16.220001220703126,
        16.240005493164064,
        16.259994506835939,
        16.279998779296876,
        16.300003051757814,
        16.319992065429689,
        16.339996337890626,
        16.360000610351564,
        16.3800048828125,
        16.399993896484376,
        16.419998168945314,
        16.44000244140625,
        16.459991455078126,
        16.479995727539064,
        16.5,
        16.520004272460939,
        16.539993286132814,
        16.55999755859375,
        16.580001831054689,
        16.600006103515626,
        16.6199951171875,
        16.639999389648439,
        16.660003662109376,
        16.67999267578125,
        16.699996948242189,
        16.720001220703126,
        16.740005493164064,
        16.759994506835939,
        16.779998779296876,
        16.800003051757814,
        16.819992065429689,
        16.839996337890626,
        16.860000610351564,
        16.8800048828125,
        16.899993896484376,
        16.919998168945314,
        16.94000244140625,
        16.959991455078126,
        16.979995727539064,
        17.0,
        17.020004272460939,
        17.039993286132814,
        17.05999755859375,
        17.080001831054689,
        17.100006103515626,
        17.1199951171875,
        17.139999389648439,
        17.160003662109376,
        17.17999267578125,
        17.199996948242189,
        17.220001220703126,
        17.240005493164064,
        17.259994506835939,
        17.279998779296876,
        17.300003051757814,
        17.319992065429689,
        17.339996337890626,
        17.360000610351564,
        17.3800048828125,
        17.399993896484376,
        17.419998168945314,
        17.44000244140625,
        17.459991455078126,
        17.479995727539064,
        17.5,
        17.520004272460939,
        17.539993286132814,
        17.55999755859375,
        17.580001831054689,
        17.600006103515626,
        17.6199951171875,
        17.639999389648439,
        17.660003662109376,
        17.67999267578125,
        17.699996948242189,
        17.720001220703126,
        17.740005493164064,
        17.759994506835939,
        17.779998779296876,
        17.800003051757814,
        17.819992065429689,
        17.839996337890626,
        17.860000610351564,
        17.8800048828125,
        17.899993896484376,
        17.919998168945314,
        17.94000244140625,
        17.959991455078126,
        17.979995727539064,
        18.0,
        18.020004272460939,
        18.039993286132814,
        18.05999755859375,
        18.080001831054689,
        18.100006103515626,
        18.1199951171875,
        18.139999389648439,
        18.160003662109376,
        18.17999267578125,
        18.199996948242189,
        18.220001220703126,
        18.240005493164064,
        18.259994506835939,
        18.279998779296876,
        18.300003051757814,
        18.319992065429689,
        18.339996337890626,
        18.360000610351564,
        18.3800048828125,
        18.399993896484376,
        18.419998168945314,
        18.44000244140625,
        18.459991455078126,
        18.479995727539064,
        18.5,
        18.520004272460939,
        18.539993286132814,
        18.55999755859375,
        18.580001831054689,
        18.600006103515626,
        18.6199951171875,
        18.639999389648439,
        18.660003662109376,
        18.67999267578125,
        18.699996948242189,
        18.720001220703126,
        18.740005493164064,
        18.759994506835939,
        18.779998779296876,
        18.800003051757814,
        18.819992065429689,
        18.839996337890626,
        18.860000610351564,
        18.8800048828125,
        18.899993896484376,
        18.919998168945314,
        18.94000244140625,
        18.959991455078126,
        18.979995727539064,
        19.0,
        19.020004272460939,
        19.039993286132814,
        19.05999755859375,
        19.080001831054689,
        19.100006103515626,
        19.1199951171875,
        19.139999389648439,
        19.160003662109376,
        19.17999267578125,
        19.199996948242189,
        19.220001220703126,
        19.240005493164064,
        19.259994506835939,
        19.279998779296876,
        19.300003051757814,
        19.319992065429689,
        19.339996337890626,
        19.360000610351564,
        19.3800048828125,
        19.399993896484376,
        19.419998168945314,
        19.44000244140625,
        19.459991455078126,
        19.479995727539064,
        19.5,
        19.520004272460939,
        19.539993286132814,
        19.55999755859375,
        19.580001831054689,
        19.600006103515626,
        19.6199951171875,
        19.639999389648439,
        19.660003662109376,
        19.67999267578125,
        19.699996948242189,
        19.720001220703126,
        19.740005493164064,
        19.759994506835939,
        19.779998779296876,
        19.800003051757814,
        19.819992065429689,
        19.839996337890626,
        19.860000610351564,
        19.8800048828125,
        19.899993896484376,
        19.919998168945314,
        19.94000244140625,
        19.959991455078126,
        19.979995727539064,
        20.0,
        20.020004272460939,
        20.039993286132814,
        20.05999755859375,
        20.080001831054689,
        20.100006103515626,
        20.1199951171875,
        20.139999389648439,
        20.160003662109376,
        20.17999267578125,
        20.199996948242189,
        20.220001220703126,
        20.240005493164064,
        20.259994506835939,
        20.279998779296876,
        20.300003051757814,
        20.319992065429689,
        20.339996337890626,
        20.360000610351564,
        20.3800048828125,
        20.399993896484376,
        20.419998168945314,
        20.44000244140625,
        20.459991455078126,
        20.479995727539064,
        20.5,
        20.520004272460939,
        20.539993286132814,
        20.55999755859375,
        20.580001831054689,
        20.600006103515626,
        20.6199951171875,
        20.639999389648439,
        20.660003662109376,
        20.67999267578125,
        20.699996948242189,
        20.720001220703126,
        20.740005493164064,
        20.759994506835939,
        20.779998779296876,
        20.800003051757814,
        20.819992065429689,
        20.839996337890626,
        20.860000610351564,
        20.8800048828125,
        20.899993896484376,
        20.919998168945314,
        20.94000244140625,
        20.959991455078126,
        20.979995727539064,
        21.0,
        21.020004272460939,
        21.039993286132814,
        21.05999755859375,
        21.080001831054689,
        21.100006103515626,
        21.1199951171875,
        21.139999389648439,
        21.160003662109376,
        21.17999267578125,
        21.199996948242189,
        21.220001220703126,
        21.240005493164064,
        21.259994506835939,
        21.279998779296876,
        21.300003051757814,
        21.319992065429689,
        21.339996337890626,
        21.360000610351564,
        21.3800048828125,
        21.399993896484376,
        21.419998168945314,
        21.44000244140625,
        21.459991455078126,
        21.479995727539064,
        21.5,
        21.520004272460939,
        21.539993286132814,
        21.55999755859375,
        21.580001831054689,
        21.600006103515626,
        21.6199951171875,
        21.639999389648439,
        21.660003662109376,
        21.67999267578125,
        21.699996948242189,
        21.720001220703126,
        21.740005493164064,
        21.759994506835939,
        21.779998779296876,
        21.800003051757814,
        21.819992065429689,
        21.839996337890626,
        21.860000610351564,
        21.8800048828125,
        21.899993896484376,
        21.919998168945314,
        21.94000244140625,
        21.959991455078126,
        21.979995727539064,
        22.0,
        22.020004272460939,
        22.039993286132814,
        22.05999755859375,
        22.080001831054689,
        22.100006103515626,
        22.1199951171875,
        22.139999389648439,
        22.160003662109376,
        22.17999267578125,
        22.199996948242189,
        22.220001220703126,
        22.240005493164064,
        22.259994506835939,
        22.279998779296876,
        22.300003051757814,
        22.319992065429689,
        22.339996337890626,
        22.360000610351564,
        22.3800048828125,
        22.399993896484376,
        22.419998168945314,
        22.44000244140625,
        22.459991455078126,
        22.479995727539064,
        22.5,
        22.520004272460939,
        22.539993286132814,
        22.55999755859375,
        22.580001831054689,
        22.600006103515626,
        22.6199951171875,
        22.639999389648439,
        22.660003662109376,
        22.67999267578125,
        22.699996948242189,
        22.720001220703126,
        22.740005493164064,
        22.759994506835939,
        22.779998779296876,
        22.800003051757814,
        22.819992065429689,
        22.839996337890626,
        22.860000610351564,
        22.8800048828125,
        22.899993896484376,
        22.919998168945314,
        22.94000244140625,
        22.959991455078126,
        22.979995727539064,
        23.0,
        23.020004272460939,
        23.039993286132814,
        23.05999755859375,
        23.080001831054689,
        23.100006103515626,
        23.1199951171875,
        23.139999389648439,
        23.160003662109376,
        23.17999267578125,
        23.199996948242189,
        23.220001220703126,
        23.240005493164064,
        23.259994506835939,
        23.279998779296876,
        23.300003051757814,
        23.319992065429689,
        23.339996337890626,
        23.360000610351564,
        23.3800048828125,
        23.399993896484376,
        23.419998168945314,
        23.44000244140625,
        23.459991455078126,
        23.479995727539064,
        23.5,
        23.520004272460939,
        23.539993286132814,
        23.55999755859375,
        23.580001831054689,
        23.600006103515626,
        23.6199951171875,
        23.639999389648439,
        23.660003662109376,
        23.67999267578125,
        23.699996948242189,
        23.720001220703126,
        23.740005493164064,
        23.759994506835939,
        23.779998779296876,
        23.800003051757814,
        23.819992065429689,
        23.839996337890626,
        23.860000610351564,
        23.8800048828125,
        23.899993896484376,
        23.919998168945314,
        23.94000244140625,
        23.959991455078126,
        23.979995727539064,
        24.0,
        24.020004272460939,
        24.039993286132814,
        24.05999755859375,
        24.080001831054689,
        24.100006103515626,
        24.1199951171875,
        24.139999389648439,
        24.160003662109376,
        24.17999267578125,
        24.199996948242189,
        24.220001220703126,
        24.240005493164064,
        24.259994506835939,
        24.279998779296876,
        24.300003051757814,
        24.319992065429689,
        24.339996337890626,
        24.360000610351564,
        24.3800048828125,
        24.399993896484376,
        24.419998168945314,
        24.44000244140625,
        24.459991455078126,
        24.479995727539064,
        24.5,
        24.520004272460939,
        24.539993286132814,
        24.55999755859375,
        24.580001831054689,
        24.600006103515626,
        24.6199951171875,
        24.639999389648439,
        24.660003662109376,
        24.67999267578125,
        24.699996948242189,
        24.720001220703126,
        24.740005493164064,
        24.759994506835939,
        24.779998779296876,
        24.800003051757814,
        24.819992065429689,
        24.839996337890626,
        24.860000610351564,
        24.8800048828125,
        24.899993896484376,
        24.919998168945314,
        24.94000244140625,
        24.959991455078126,
        24.979995727539064,
        25.0,
        25.020004272460939,
        25.039993286132814,
        25.05999755859375,
        25.080001831054689,
        25.100006103515626,
        25.1199951171875,
        25.139999389648439,
        25.160003662109376,
        25.17999267578125,
        25.199996948242189,
        25.220001220703126,
        25.240005493164064,
        25.259994506835939,
        25.279998779296876,
        25.300003051757814,
        25.319992065429689,
        25.339996337890626,
        25.360000610351564,
        25.3800048828125,
        25.399993896484376,
        25.419998168945314,
        25.44000244140625,
        25.459991455078126,
        25.479995727539064,
        25.5,
        25.520004272460939,
        25.539993286132814,
        25.55999755859375,
        25.580001831054689,
        25.600006103515626,
        25.6199951171875,
        25.639999389648439,
        25.660003662109376,
        25.67999267578125,
        25.699996948242189,
        25.720001220703126,
        25.740005493164064,
        25.759994506835939,
        25.779998779296876,
        25.800003051757814,
        25.819992065429689,
        25.839996337890626,
        25.860000610351564,
        25.8800048828125,
        25.899993896484376,
        25.919998168945314,
        25.94000244140625,
        25.959991455078126,
        25.979995727539064,
        26.0,
        26.020004272460939,
        26.039993286132814,
        26.05999755859375,
        26.080001831054689,
        26.100006103515626,
        26.1199951171875,
        26.139999389648439,
        26.160003662109376,
        26.17999267578125,
        26.199996948242189,
        26.220001220703126,
        26.240005493164064,
        26.259994506835939,
        26.279998779296876,
        26.300003051757814,
        26.319992065429689,
        26.339996337890626,
        26.360000610351564,
        26.3800048828125,
        26.399993896484376,
        26.419998168945314,
        26.44000244140625,
        26.459991455078126,
        26.479995727539064,
        26.5,
        26.520004272460939,
        26.539993286132814,
        26.55999755859375,
        26.580001831054689,
        26.600006103515626,
        26.6199951171875,
        26.639999389648439,
        26.660003662109376,
        26.67999267578125,
        26.699996948242189,
        26.720001220703126,
        26.740005493164064,
        26.759994506835939,
        26.779998779296876,
        26.800003051757814,
        26.819992065429689,
        26.839996337890626,
        26.860000610351564,
        26.8800048828125,
        26.899993896484376,
        26.919998168945314,
        26.94000244140625,
        26.959991455078126,
        26.979995727539064,
        27.0,
        27.020004272460939,
        27.039993286132814,
        27.05999755859375,
        27.080001831054689,
        27.100006103515626,
        27.1199951171875,
        27.139999389648439,
        27.160003662109376,
        27.17999267578125,
        27.199996948242189,
        27.220001220703126,
        27.240005493164064,
        27.259994506835939,
        27.279998779296876,
        27.300003051757814,
        27.319992065429689,
        27.339996337890626,
        27.360000610351564,
        27.3800048828125,
        27.399993896484376,
        27.419998168945314,
        27.44000244140625,
        27.459991455078126,
        27.479995727539064,
        27.5,
        27.520004272460939,
        27.539993286132814,
        27.55999755859375,
        27.580001831054689,
        27.600006103515626,
        27.6199951171875,
        27.639999389648439,
        27.660003662109376,
        27.67999267578125,
        27.699996948242189,
        27.720001220703126,
        27.740005493164064,
        27.759994506835939,
        27.779998779296876,
        27.800003051757814,
        27.819992065429689,
        27.839996337890626,
        27.860000610351564,
        27.8800048828125,
        27.899993896484376,
        27.919998168945314,
        27.94000244140625,
        27.959991455078126,
        27.979995727539064,
        28.0,
        28.020004272460939,
        28.039993286132814,
        28.05999755859375,
        28.080001831054689,
        28.100006103515626,
        28.1199951171875,
        28.139999389648439,
        28.160003662109376,
        28.17999267578125,
        28.199996948242189,
        28.220001220703126,
        28.240005493164064,
        28.259994506835939,
        28.279998779296876,
        28.300003051757814,
        28.319992065429689,
        28.339996337890626,
        28.360000610351564,
        28.3800048828125,
        28.399993896484376,
        28.419998168945314,
        28.44000244140625,
        28.459991455078126,
        28.479995727539064,
        28.5,
        28.520004272460939,
        28.539993286132814,
        28.55999755859375,
        28.580001831054689,
        28.600006103515626,
        28.6199951171875,
        28.639999389648439,
        28.660003662109376,
        28.67999267578125,
        28.699996948242189,
        28.720001220703126,
        28.740005493164064,
        28.759994506835939,
        28.779998779296876,
        28.800003051757814,
        28.819992065429689,
        28.839996337890626,
        28.860000610351564,
        28.8800048828125,
        28.899993896484376,
        28.919998168945314,
        28.94000244140625,
        28.959991455078126,
        28.979995727539064,
        29.0,
        29.020004272460939,
        29.039993286132814,
        29.05999755859375,
        29.080001831054689,
        29.100006103515626,
        29.1199951171875,
        29.139999389648439,
        29.160003662109376,
        29.17999267578125,
        29.199996948242189,
        29.220001220703126,
        29.240005493164064,
        29.259994506835939,
        29.279998779296876,
        29.300003051757814,
        29.319992065429689,
        29.339996337890626,
        29.360000610351564,
        29.3800048828125,
        29.399993896484376,
        29.419998168945314,
        29.44000244140625,
        29.459991455078126,
        29.479995727539064,
        29.5,
        29.520004272460939,
        29.539993286132814,
        29.55999755859375,
        29.580001831054689,
        29.600006103515626,
        29.6199951171875,
        29.639999389648439,
        29.660003662109376,
        29.67999267578125,
        29.699996948242189,
        29.720001220703126,
        29.740005493164064,
        29.759994506835939,
        29.779998779296876,
        29.800003051757814,
        29.819992065429689,
        29.839996337890626,
        29.860000610351564,
        29.8800048828125,
        29.899993896484376,
        29.919998168945314,
        29.94000244140625,
        29.959991455078126,
        29.979995727539064,
        30.0,
        30.020004272460939,
        30.039993286132814,
        30.05999755859375,
        30.080001831054689,
        30.100006103515626,
        30.1199951171875,
        30.139999389648439,
        30.160003662109376,
        30.17999267578125,
        30.199996948242189,
        30.220001220703126,
        30.240005493164064,
        30.259994506835939,
        30.279998779296876,
        30.300003051757814,
        30.319992065429689,
        30.339996337890626,
        30.360000610351564,
        30.3800048828125,
        30.399993896484376,
        30.419998168945314,
        30.44000244140625,
        30.459991455078126,
        30.479995727539064,
        30.5,
        30.520004272460939,
        30.539993286132814,
        30.55999755859375,
        30.580001831054689,
        30.600006103515626,
        30.6199951171875,
        30.639999389648439,
        30.660003662109376,
        30.67999267578125,
        30.699996948242189,
        30.720001220703126,
        30.740005493164064,
        30.759994506835939,
        30.779998779296876,
        30.800003051757814,
        30.819992065429689,
        30.839996337890626,
        30.860000610351564,
        30.8800048828125,
        30.899993896484376,
        30.919998168945314,
        30.94000244140625,
        30.959991455078126,
        30.979995727539064,
        31.0,
        31.020004272460939,
        31.039993286132814,
        31.05999755859375,
        31.080001831054689,
        31.100006103515626,
        31.1199951171875,
        31.139999389648439,
        31.160003662109376,
        31.17999267578125,
        31.199996948242189,
        31.220001220703126,
        31.240005493164064,
        31.259994506835939,
        31.279998779296876,
        31.300003051757814,
        31.319992065429689,
        31.339996337890626,
        31.360000610351564,
        31.3800048828125,
        31.399993896484376,
        31.419998168945314,
        31.44000244140625,
        31.459991455078126,
        31.479995727539064,
        31.5,
        31.520004272460939,
        31.539993286132814,
        31.55999755859375,
        31.580001831054689,
        31.600006103515626,
        31.6199951171875,
        31.639999389648439,
        31.660003662109376,
        31.67999267578125,
        31.699996948242189,
        31.720001220703126,
        31.740005493164064,
        31.759994506835939,
        31.779998779296876,
        31.800003051757814,
        31.819992065429689,
        31.839996337890626,
        31.860000610351564,
        31.8800048828125,
        31.899993896484376,
        31.919998168945314,
        31.94000244140625,
        31.959991455078126,
        31.979995727539064,
        32.0,
        32.02000427246094,
        32.03999328613281,
        32.05999755859375,
        32.08000183105469,
        32.100006103515628,
        32.1199951171875,
        32.13999938964844,
        32.160003662109378,
        32.17999267578125,
        32.19999694824219,
        32.220001220703128,
        32.24000549316406,
        32.25999450683594,
        32.279998779296878,
        32.30000305175781,
        32.31999206542969,
        32.339996337890628,
        32.36000061035156,
        32.3800048828125,
        32.399993896484378,
        32.41999816894531,
        32.44000244140625,
        32.459991455078128,
        32.47999572753906,
        32.5,
        32.52000427246094,
        32.53999328613281,
        32.55999755859375,
        32.58000183105469,
        32.600006103515628,
        32.6199951171875,
        32.63999938964844,
        32.660003662109378,
        32.67999267578125,
        32.69999694824219,
        32.720001220703128,
        32.74000549316406,
        32.75999450683594,
        32.779998779296878,
        32.80000305175781,
        32.81999206542969,
        32.839996337890628,
        32.86000061035156,
        32.8800048828125,
        32.899993896484378,
        32.91999816894531,
        32.94000244140625,
        32.959991455078128,
        32.97999572753906,
        33.0,
        33.02000427246094,
        33.03999328613281,
        33.05999755859375,
        33.08000183105469,
        33.100006103515628,
        33.1199951171875,
        33.13999938964844,
        33.160003662109378,
        33.17999267578125,
        33.19999694824219,
        33.220001220703128,
        33.24000549316406,
        33.25999450683594,
        33.279998779296878,
        33.30000305175781,
        33.31999206542969,
        33.339996337890628,
        33.36000061035156,
        33.3800048828125,
        33.399993896484378,
        33.41999816894531,
        33.44000244140625,
        33.459991455078128,
        33.47999572753906,
        33.5,
        33.52000427246094,
        33.53999328613281,
        33.55999755859375,
        33.58000183105469,
        33.600006103515628,
        33.6199951171875,
        33.63999938964844,
        33.660003662109378,
        33.67999267578125,
        33.69999694824219,
        33.720001220703128,
        33.74000549316406,
        33.75999450683594,
        33.779998779296878,
        33.80000305175781,
        33.81999206542969,
        33.839996337890628,
        33.86000061035156,
        33.8800048828125,
        33.899993896484378,
        33.91999816894531,
        33.94000244140625,
        33.959991455078128,
        33.97999572753906,
        34.0,
        34.02000427246094,
        34.03999328613281,
        34.05999755859375,
        34.08000183105469,
        34.100006103515628,
        34.1199951171875,
        34.13999938964844,
        34.160003662109378,
        34.17999267578125,
        34.19999694824219,
        34.220001220703128,
        34.24000549316406,
        34.25999450683594,
        34.279998779296878,
        34.30000305175781,
        34.31999206542969,
        34.339996337890628,
        34.36000061035156,
        34.3800048828125,
        34.399993896484378,
        34.41999816894531,
        34.44000244140625,
        34.459991455078128,
        34.47999572753906,
        34.5,
        34.52000427246094,
        34.53999328613281,
        34.55999755859375,
        34.58000183105469,
        34.600006103515628,
        34.6199951171875,
        34.63999938964844,
        34.660003662109378,
        34.67999267578125,
        34.69999694824219,
        34.720001220703128,
        34.74000549316406,
        34.75999450683594,
        34.779998779296878,
        34.80000305175781,
        34.81999206542969,
        34.839996337890628,
        34.86000061035156,
        34.8800048828125,
        34.899993896484378,
        34.91999816894531,
        34.94000244140625,
        34.959991455078128,
        34.97999572753906,
        35.0,
        35.02000427246094,
        35.03999328613281,
        35.05999755859375,
        35.08000183105469,
        35.100006103515628,
        35.1199951171875,
        35.13999938964844,
        35.160003662109378,
        35.17999267578125,
        35.19999694824219,
        35.220001220703128,
        35.24000549316406,
        35.25999450683594,
        35.279998779296878,
        35.30000305175781,
        35.31999206542969,
        35.339996337890628,
        35.36000061035156,
        35.3800048828125,
        35.399993896484378,
        35.41999816894531,
        35.44000244140625,
        35.459991455078128,
        35.47999572753906,
        35.5,
        35.52000427246094,
        35.53999328613281,
        35.55999755859375,
        35.58000183105469,
        35.600006103515628,
        35.6199951171875,
        35.63999938964844,
        35.660003662109378,
        35.67999267578125,
        35.69999694824219,
        35.720001220703128,
        35.74000549316406,
        35.75999450683594,
        35.779998779296878,
        35.80000305175781,
        35.81999206542969,
        35.839996337890628,
        35.86000061035156,
        35.8800048828125,
        35.899993896484378,
        35.91999816894531,
        35.94000244140625,
        35.959991455078128,
        35.97999572753906,
        36.0,
        36.02000427246094,
        36.03999328613281,
        36.05999755859375,
        36.08000183105469,
        36.100006103515628,
        36.1199951171875,
        36.13999938964844,
        36.160003662109378,
        36.17999267578125,
        36.19999694824219,
        36.220001220703128,
        36.24000549316406,
        36.25999450683594,
        36.279998779296878,
        36.30000305175781,
        36.31999206542969,
        36.339996337890628,
        36.36000061035156,
        36.3800048828125,
        36.399993896484378,
        36.41999816894531,
        36.44000244140625,
        36.459991455078128,
        36.47999572753906,
        36.5,
        36.52000427246094,
        36.53999328613281,
        36.55999755859375,
        36.58000183105469,
        36.600006103515628,
        36.6199951171875,
        36.63999938964844,
        36.660003662109378,
        36.67999267578125,
        36.69999694824219,
        36.720001220703128,
        36.74000549316406,
        36.75999450683594,
        36.779998779296878,
        36.80000305175781,
        36.81999206542969,
        36.839996337890628,
        36.86000061035156,
        36.8800048828125,
        36.899993896484378,
        36.91999816894531,
        36.94000244140625,
        36.959991455078128,
        36.97999572753906,
        37.0,
        37.02000427246094,
        37.03999328613281,
        37.05999755859375,
        37.08000183105469,
        37.100006103515628,
        37.1199951171875,
        37.13999938964844,
        37.160003662109378,
        37.17999267578125,
        37.19999694824219,
        37.220001220703128,
        37.24000549316406,
        37.25999450683594,
        37.279998779296878,
        37.30000305175781,
        37.31999206542969,
        37.339996337890628,
        37.36000061035156,
        37.3800048828125,
        37.399993896484378,
        37.41999816894531,
        37.44000244140625,
        37.459991455078128,
        37.47999572753906,
        37.5,
        37.52000427246094,
        37.53999328613281,
        37.55999755859375,
        37.58000183105469,
        37.600006103515628,
        37.6199951171875,
        37.63999938964844,
        37.660003662109378,
        37.67999267578125,
        37.69999694824219,
        37.720001220703128,
        37.74000549316406,
        37.75999450683594,
        37.779998779296878,
        37.80000305175781,
        37.81999206542969,
        37.839996337890628,
        37.86000061035156,
        37.8800048828125,
        37.899993896484378,
        37.91999816894531,
        37.94000244140625,
        37.959991455078128,
        37.97999572753906,
        38.0,
        38.02000427246094,
        38.03999328613281,
        38.05999755859375,
        38.08000183105469,
        38.100006103515628,
        38.1199951171875,
        38.13999938964844,
        38.160003662109378,
        38.17999267578125,
        38.19999694824219,
        38.220001220703128,
        38.24000549316406,
        38.25999450683594,
        38.279998779296878,
        38.30000305175781,
        38.31999206542969,
        38.339996337890628,
        38.36000061035156,
        38.3800048828125,
        38.399993896484378,
        38.41999816894531,
        38.44000244140625,
        38.459991455078128,
        38.47999572753906,
        38.5,
        38.52000427246094,
        38.53999328613281,
        38.55999755859375,
        38.58000183105469,
        38.600006103515628,
        38.6199951171875,
        38.63999938964844,
        38.660003662109378,
        38.67999267578125,
        38.69999694824219,
        38.720001220703128,
        38.74000549316406,
        38.75999450683594,
        38.779998779296878,
        38.80000305175781,
        38.81999206542969,
        38.839996337890628,
        38.86000061035156,
        38.8800048828125,
        38.899993896484378,
        38.91999816894531,
        38.94000244140625,
        38.959991455078128,
        38.97999572753906,
        39.0,
        39.02000427246094,
        39.03999328613281,
        39.05999755859375,
        39.08000183105469,
        39.100006103515628,
        39.1199951171875,
        39.13999938964844,
        39.160003662109378,
        39.17999267578125,
        39.19999694824219,
        39.220001220703128,
        39.24000549316406,
        39.25999450683594,
        39.279998779296878,
        39.30000305175781,
        39.31999206542969,
        39.339996337890628,
        39.36000061035156,
        39.3800048828125,
        39.399993896484378,
        39.41999816894531,
        39.44000244140625,
        39.459991455078128,
        39.47999572753906,
        39.5,
        39.52000427246094,
        39.53999328613281,
        39.55999755859375,
        39.58000183105469,
        39.600006103515628,
        39.6199951171875,
        39.63999938964844,
        39.660003662109378,
        39.67999267578125,
        39.69999694824219,
        39.720001220703128,
        39.74000549316406,
        39.75999450683594,
        39.779998779296878,
        39.80000305175781,
        39.81999206542969,
        39.839996337890628,
        39.86000061035156,
        39.8800048828125,
        39.899993896484378,
        39.91999816894531,
        39.94000244140625,
        39.959991455078128,
        39.97999572753906,
        40.0,
        40.02000427246094,
        40.03999328613281,
        40.05999755859375,
        40.08000183105469,
        40.100006103515628,
        40.1199951171875,
        40.13999938964844,
        40.160003662109378,
        40.17999267578125,
        40.19999694824219,
        40.220001220703128,
        40.24000549316406,
        40.25999450683594,
        40.279998779296878,
        40.30000305175781,
        40.31999206542969,
        40.339996337890628,
        40.36000061035156,
        40.3800048828125,
        40.399993896484378,
        40.41999816894531,
        40.44000244140625,
        40.459991455078128,
        40.47999572753906,
        40.5,
        40.52000427246094,
        40.53999328613281,
        40.55999755859375,
        40.58000183105469,
        40.600006103515628,
        40.6199951171875,
        40.63999938964844,
        40.660003662109378,
        40.67999267578125,
        40.69999694824219,
        40.720001220703128,
        40.74000549316406,
        40.75999450683594,
        40.779998779296878,
        40.80000305175781,
        40.81999206542969,
        40.839996337890628,
        40.86000061035156,
        40.8800048828125,
        40.899993896484378,
        40.91999816894531,
        40.94000244140625,
        40.959991455078128,
        40.97999572753906,
        41.0,
        41.02000427246094,
        41.03999328613281,
        41.05999755859375,
        41.08000183105469,
        41.100006103515628,
        41.1199951171875,
        41.13999938964844,
        41.160003662109378,
        41.17999267578125,
        41.19999694824219,
        41.220001220703128,
        41.24000549316406,
        41.25999450683594,
        41.279998779296878,
        41.30000305175781,
        41.31999206542969,
        41.339996337890628,
        41.36000061035156,
        41.3800048828125,
        41.399993896484378,
        41.41999816894531,
        41.44000244140625,
        41.459991455078128,
        41.47999572753906,
        41.5,
        41.52000427246094,
        41.53999328613281,
        41.55999755859375,
        41.58000183105469,
        41.59999084472656,
        41.6199951171875,
        41.63999938964844,
        41.660003662109378,
        41.67999267578125,
        41.69999694824219,
        41.720001220703128,
        41.74000549316406,
        41.75999450683594,
        41.779998779296878,
        41.80000305175781,
        41.81999206542969,
        41.839996337890628,
        41.86000061035156,
        41.8800048828125,
        41.899993896484378,
        41.91999816894531,
        41.94000244140625,
        41.959991455078128,
        41.97999572753906,
        42.0,
        42.02000427246094,
        42.03999328613281,
        42.05999755859375,
        42.08000183105469,
        42.09999084472656,
        42.1199951171875,
        42.13999938964844,
        42.160003662109378,
        42.17999267578125,
        42.19999694824219,
        42.220001220703128,
        42.24000549316406,
        42.25999450683594,
        42.279998779296878,
        42.30000305175781,
        42.31999206542969,
        42.339996337890628,
        42.36000061035156,
        42.3800048828125,
        42.399993896484378,
        42.41999816894531,
        42.44000244140625,
        42.459991455078128,
        42.47999572753906,
        42.5,
        42.52000427246094,
        42.53999328613281,
        42.55999755859375,
        42.58000183105469,
        42.59999084472656,
        42.6199951171875,
        42.63999938964844,
        42.660003662109378,
        42.67999267578125,
        42.69999694824219,
        42.720001220703128,
        42.74000549316406,
        42.75999450683594,
        42.779998779296878,
        42.80000305175781,
        42.81999206542969,
        42.839996337890628,
        42.86000061035156,
        42.8800048828125,
        42.899993896484378,
        42.91999816894531,
        42.94000244140625,
        42.959991455078128,
        42.97999572753906,
        43.0,
        43.02000427246094,
        43.03999328613281,
        43.05999755859375,
        43.08000183105469,
        43.09999084472656,
        43.1199951171875,
        43.13999938964844,
        43.160003662109378,
        43.17999267578125,
        43.19999694824219,
        43.220001220703128,
        43.24000549316406,
        43.25999450683594,
        43.279998779296878,
        43.30000305175781,
        43.31999206542969,
        43.339996337890628,
        43.36000061035156,
        43.3800048828125,
        43.399993896484378,
        43.41999816894531,
        43.44000244140625,
        43.459991455078128,
        43.47999572753906,
        43.5,
        43.52000427246094,
        43.53999328613281,
        43.55999755859375,
        43.58000183105469,
        43.59999084472656,
        43.6199951171875,
        43.63999938964844,
        43.660003662109378,
        43.67999267578125,
        43.69999694824219,
        43.720001220703128,
        43.74000549316406,
        43.75999450683594,
        43.779998779296878,
        43.80000305175781,
        43.81999206542969,
        43.839996337890628,
        43.86000061035156,
        43.8800048828125,
        43.899993896484378,
        43.91999816894531,
        43.94000244140625,
        43.959991455078128,
        43.97999572753906,
        44.0,
        44.02000427246094,
        44.03999328613281,
        44.05999755859375,
        44.08000183105469,
        44.09999084472656,
        44.1199951171875,
        44.13999938964844,
        44.160003662109378,
        44.17999267578125,
        44.19999694824219,
        44.220001220703128,
        44.24000549316406,
        44.25999450683594,
        44.279998779296878,
        44.30000305175781,
        44.31999206542969,
        44.339996337890628,
        44.36000061035156,
        44.3800048828125,
        44.399993896484378,
        44.41999816894531,
        44.44000244140625,
        44.459991455078128,
        44.47999572753906,
        44.5,
        44.52000427246094,
        44.53999328613281,
        44.55999755859375,
        44.58000183105469,
        44.59999084472656,
        44.6199951171875,
        44.63999938964844,
        44.660003662109378,
        44.67999267578125,
        44.69999694824219,
        44.720001220703128,
        44.74000549316406,
        44.75999450683594,
        44.779998779296878,
        44.80000305175781,
        44.81999206542969,
        44.839996337890628,
        44.86000061035156,
        44.8800048828125,
        44.899993896484378,
        44.91999816894531,
        44.94000244140625,
        44.959991455078128,
        44.97999572753906,
        45.0,
        45.02000427246094,
        45.03999328613281,
        45.05999755859375,
        45.08000183105469,
        45.09999084472656,
        45.1199951171875,
        45.13999938964844,
        45.160003662109378,
        45.17999267578125,
        45.19999694824219,
        45.220001220703128,
        45.24000549316406,
        45.25999450683594,
        45.279998779296878,
        45.30000305175781,
        45.31999206542969,
        45.339996337890628,
        45.36000061035156,
        45.3800048828125,
        45.399993896484378,
        45.41999816894531,
        45.44000244140625,
        45.459991455078128,
        45.47999572753906,
        45.5,
        45.52000427246094,
        45.53999328613281,
        45.55999755859375,
        45.58000183105469,
        45.59999084472656,
        45.6199951171875,
        45.63999938964844,
        45.660003662109378,
        45.67999267578125,
        45.69999694824219,
        45.720001220703128,
        45.74000549316406,
        45.75999450683594,
        45.779998779296878,
        45.80000305175781,
        45.81999206542969,
        45.839996337890628,
        45.86000061035156,
        45.8800048828125,
        45.899993896484378,
        45.91999816894531,
        45.94000244140625,
        45.959991455078128,
        45.97999572753906,
        46.0,
        46.02000427246094,
        46.03999328613281,
        46.05999755859375,
        46.08000183105469,
        46.09999084472656,
        46.1199951171875,
        46.13999938964844,
        46.160003662109378,
        46.17999267578125,
        46.19999694824219,
        46.220001220703128,
        46.24000549316406,
        46.25999450683594,
        46.279998779296878,
        46.30000305175781,
        46.31999206542969,
        46.339996337890628,
        46.36000061035156,
        46.3800048828125,
        46.399993896484378,
        46.41999816894531,
        46.44000244140625,
        46.459991455078128,
        46.47999572753906,
        46.5,
        46.52000427246094,
        46.53999328613281,
        46.55999755859375,
        46.58000183105469,
        46.59999084472656,
        46.6199951171875,
        46.63999938964844,
        46.660003662109378,
        46.67999267578125,
        46.69999694824219,
        46.720001220703128,
        46.74000549316406,
        46.75999450683594,
        46.779998779296878,
        46.80000305175781,
        46.81999206542969,
        46.839996337890628,
        46.86000061035156,
        46.8800048828125,
        46.899993896484378,
        46.91999816894531,
        46.94000244140625,
        46.959991455078128,
        46.97999572753906,
        47.0,
        47.02000427246094,
        47.03999328613281,
        47.05999755859375,
        47.08000183105469,
        47.09999084472656,
        47.1199951171875,
        47.13999938964844,
        47.160003662109378,
        47.17999267578125,
        47.19999694824219,
        47.220001220703128,
        47.24000549316406,
        47.25999450683594,
        47.279998779296878,
        47.30000305175781,
        47.31999206542969,
        47.339996337890628,
        47.36000061035156,
        47.3800048828125,
        47.399993896484378,
        47.41999816894531,
        47.44000244140625,
        47.459991455078128,
        47.47999572753906,
        47.5,
        47.52000427246094,
        47.53999328613281,
        47.55999755859375,
        47.58000183105469,
        47.59999084472656,
        47.6199951171875,
        47.63999938964844,
        47.660003662109378,
        47.67999267578125,
        47.69999694824219,
        47.720001220703128,
        47.74000549316406,
        47.75999450683594,
        47.779998779296878,
        47.80000305175781,
        47.81999206542969,
        47.839996337890628,
        47.86000061035156,
        47.8800048828125,
        47.899993896484378,
        47.91999816894531,
        47.94000244140625,
        47.959991455078128,
        47.97999572753906,
        48.0,
        48.02000427246094,
        48.03999328613281,
        48.05999755859375,
        48.08000183105469,
        48.09999084472656,
        48.1199951171875,
        48.13999938964844,
        48.160003662109378,
        48.17999267578125,
        48.19999694824219,
        48.220001220703128,
        48.24000549316406,
        48.25999450683594,
        48.279998779296878,
        48.30000305175781,
        48.31999206542969,
        48.339996337890628,
        48.36000061035156,
        48.3800048828125,
        48.399993896484378,
        48.41999816894531,
        48.44000244140625,
        48.459991455078128,
        48.47999572753906,
        48.5,
        48.52000427246094,
        48.53999328613281,
        48.55999755859375,
        48.58000183105469,
        48.59999084472656,
        48.6199951171875,
        48.63999938964844,
        48.660003662109378,
        48.67999267578125,
        48.69999694824219,
        48.720001220703128,
        48.74000549316406,
        48.75999450683594,
        48.779998779296878,
        48.80000305175781,
        48.81999206542969,
        48.839996337890628,
        48.86000061035156,
        48.8800048828125,
        48.899993896484378,
        48.91999816894531,
        48.94000244140625,
        48.959991455078128,
        48.97999572753906,
        49.0,
        49.02000427246094,
        49.03999328613281,
        49.05999755859375,
        49.08000183105469,
        49.09999084472656,
        49.1199951171875,
        49.13999938964844,
        49.160003662109378,
        49.17999267578125,
        49.19999694824219,
        49.220001220703128,
        49.24000549316406,
        49.25999450683594,
        49.279998779296878,
        49.30000305175781,
        49.31999206542969,
        49.339996337890628,
        49.36000061035156,
        49.3800048828125,
        49.399993896484378,
        49.41999816894531,
        49.44000244140625,
        49.459991455078128,
        49.47999572753906,
        49.5,
        49.52000427246094,
        49.53999328613281,
        49.55999755859375,
        49.58000183105469,
        49.59999084472656,
        49.6199951171875,
        49.63999938964844,
        49.660003662109378,
        49.67999267578125,
        49.69999694824219,
        49.720001220703128,
        49.74000549316406,
        49.75999450683594,
        49.779998779296878,
        49.80000305175781,
        49.81999206542969,
        49.839996337890628,
        49.86000061035156,
        49.8800048828125,
        49.899993896484378,
        49.91999816894531,
        49.94000244140625,
        49.959991455078128,
        49.97999572753906,
        50.0,
        50.02000427246094,
        50.03999328613281,
        50.05999755859375,
        50.08000183105469,
        50.09999084472656,
        50.1199951171875,
        50.13999938964844,
        50.160003662109378,
        50.17999267578125,
        50.19999694824219,
        50.220001220703128,
        50.24000549316406,
        50.25999450683594,
        50.279998779296878,
        50.30000305175781,
        50.31999206542969,
        50.339996337890628,
        50.36000061035156,
        50.3800048828125,
        50.399993896484378,
        50.41999816894531,
        50.44000244140625,
        50.459991455078128,
        50.47999572753906,
        50.5,
        50.52000427246094,
        50.53999328613281,
        50.55999755859375,
        50.58000183105469,
        50.59999084472656,
        50.6199951171875,
        50.63999938964844,
        50.660003662109378,
        50.67999267578125,
        50.69999694824219,
        50.720001220703128,
        50.74000549316406,
        50.75999450683594,
        50.779998779296878,
        50.80000305175781,
        50.81999206542969,
        50.839996337890628,
        50.86000061035156,
        50.8800048828125,
        50.899993896484378,
        50.91999816894531,
        50.94000244140625,
        50.959991455078128,
        50.97999572753906,
        51.0,
        51.02000427246094,
        51.03999328613281,
        51.05999755859375,
        51.08000183105469,
        51.09999084472656,
        51.1199951171875,
        51.13999938964844,
        51.160003662109378,
        51.17999267578125,
        51.19999694824219,
        51.220001220703128,
        51.24000549316406,
        51.25999450683594,
        51.279998779296878,
        51.30000305175781,
        51.31999206542969,
        51.339996337890628,
        51.36000061035156,
        51.3800048828125,
        51.399993896484378,
        51.41999816894531,
        51.44000244140625,
        51.459991455078128,
        51.47999572753906,
        51.5,
        51.52000427246094,
        51.53999328613281,
        51.55999755859375,
        51.58000183105469,
        51.59999084472656,
        51.6199951171875,
        51.63999938964844,
        51.660003662109378,
        51.67999267578125,
        51.69999694824219,
        51.720001220703128,
        51.74000549316406,
        51.75999450683594,
        51.779998779296878,
        51.80000305175781,
        51.81999206542969,
        51.839996337890628,
        51.86000061035156,
        51.8800048828125,
        51.899993896484378,
        51.91999816894531,
        51.94000244140625,
        51.959991455078128,
        51.97999572753906,
        52.0,
        52.02000427246094,
        52.03999328613281,
        52.05999755859375,
        52.08000183105469,
        52.09999084472656,
        52.1199951171875,
        52.13999938964844,
        52.160003662109378,
        52.17999267578125,
        52.19999694824219,
        52.220001220703128,
        52.24000549316406,
        52.25999450683594,
        52.279998779296878,
        52.30000305175781,
        52.31999206542969,
        52.339996337890628,
        52.36000061035156,
        52.3800048828125,
        52.399993896484378,
        52.41999816894531,
        52.44000244140625,
        52.459991455078128,
        52.47999572753906,
        52.5,
        52.52000427246094,
        52.53999328613281,
        52.55999755859375,
        52.58000183105469,
        52.59999084472656,
        52.6199951171875,
        52.63999938964844,
        52.660003662109378,
        52.67999267578125,
        52.69999694824219,
        52.720001220703128,
        52.74000549316406,
        52.75999450683594,
        52.779998779296878,
        52.80000305175781,
        52.81999206542969,
        52.839996337890628,
        52.86000061035156,
        52.8800048828125,
        52.899993896484378,
        52.91999816894531,
        52.94000244140625,
        52.959991455078128,
        52.97999572753906,
        53.0,
        53.02000427246094,
        53.03999328613281,
        53.05999755859375,
        53.08000183105469,
        53.09999084472656,
        53.1199951171875,
        53.13999938964844,
        53.160003662109378,
        53.17999267578125,
        53.19999694824219,
        53.220001220703128,
        53.24000549316406,
        53.25999450683594,
        53.279998779296878,
        53.30000305175781,
        53.31999206542969,
        53.339996337890628,
        53.36000061035156,
        53.3800048828125,
        53.399993896484378,
        53.41999816894531,
        53.44000244140625,
        53.459991455078128,
        53.47999572753906,
        53.5,
        53.52000427246094,
        53.53999328613281,
        53.55999755859375,
        53.58000183105469,
        53.59999084472656,
        53.6199951171875,
        53.63999938964844,
        53.660003662109378,
        53.67999267578125,
        53.69999694824219,
        53.720001220703128,
        53.74000549316406,
        53.75999450683594,
        53.779998779296878,
        53.80000305175781,
        53.81999206542969,
        53.839996337890628,
        53.86000061035156,
        53.8800048828125,
        53.899993896484378,
        53.91999816894531,
        53.94000244140625,
        53.959991455078128,
        53.97999572753906,
        54.0,
        54.02000427246094,
        54.03999328613281,
        54.05999755859375,
        54.08000183105469,
        54.09999084472656,
        54.1199951171875,
        54.13999938964844,
        54.160003662109378,
        54.17999267578125,
        54.19999694824219,
        54.220001220703128,
        54.24000549316406,
        54.25999450683594,
        54.279998779296878,
        54.30000305175781,
        54.31999206542969,
        54.339996337890628,
        54.36000061035156,
        54.3800048828125,
        54.399993896484378,
        54.41999816894531,
        54.44000244140625,
        54.459991455078128,
        54.47999572753906,
        54.5,
        54.52000427246094,
        54.53999328613281,
        54.55999755859375,
        54.58000183105469,
        54.59999084472656,
        54.6199951171875,
        54.63999938964844,
        54.660003662109378,
        54.67999267578125,
        54.69999694824219,
        54.720001220703128,
        54.74000549316406,
        54.75999450683594,
        54.779998779296878,
        54.80000305175781,
        54.81999206542969,
        54.839996337890628,
        54.86000061035156,
        54.8800048828125,
        54.899993896484378,
        54.91999816894531,
        54.94000244140625,
        54.959991455078128,
        54.97999572753906,
        55.0,
        55.02000427246094,
        55.03999328613281,
        55.05999755859375,
        55.08000183105469,
        55.09999084472656,
        55.1199951171875,
        55.13999938964844,
        55.160003662109378,
        55.17999267578125,
        55.19999694824219,
        55.220001220703128,
        55.24000549316406,
        55.25999450683594,
        55.279998779296878,
        55.30000305175781,
        55.31999206542969,
        55.339996337890628,
        55.36000061035156,
        55.3800048828125,
        55.399993896484378,
        55.41999816894531,
        55.44000244140625,
        55.459991455078128,
        55.47999572753906,
        55.5,
        55.52000427246094,
        55.53999328613281,
        55.55999755859375,
        55.58000183105469,
        55.59999084472656,
        55.6199951171875,
        55.63999938964844,
        55.660003662109378,
        55.67999267578125,
        55.69999694824219,
        55.720001220703128,
        55.74000549316406,
        55.75999450683594,
        55.779998779296878,
        55.80000305175781,
        55.81999206542969,
        55.839996337890628,
        55.86000061035156,
        55.8800048828125,
        55.899993896484378,
        55.91999816894531,
        55.94000244140625,
        55.959991455078128,
        55.97999572753906,
        56.0,
        56.02000427246094,
        56.03999328613281,
        56.05999755859375,
        56.08000183105469,
        56.09999084472656,
        56.1199951171875,
        56.13999938964844,
        56.160003662109378,
        56.17999267578125,
        56.19999694824219,
        56.220001220703128,
        56.24000549316406,
        56.25999450683594,
        56.279998779296878,
        56.30000305175781,
        56.31999206542969,
        56.339996337890628,
        56.36000061035156,
        56.3800048828125,
        56.399993896484378,
        56.41999816894531,
        56.44000244140625,
        56.459991455078128,
        56.47999572753906,
        56.5,
        56.52000427246094,
        56.53999328613281,
        56.55999755859375,
        56.58000183105469,
        56.59999084472656,
        56.6199951171875,
        56.63999938964844,
        56.660003662109378,
        56.67999267578125,
        56.69999694824219,
        56.720001220703128,
        56.74000549316406,
        56.75999450683594,
        56.779998779296878,
        56.80000305175781,
        56.81999206542969,
        56.839996337890628,
        56.86000061035156,
        56.8800048828125,
        56.899993896484378,
        56.91999816894531,
        56.94000244140625,
        56.959991455078128,
        56.97999572753906,
        57.0,
        57.02000427246094,
        57.03999328613281,
        57.05999755859375,
        57.08000183105469,
        57.09999084472656,
        57.1199951171875,
        57.13999938964844,
        57.160003662109378,
        57.17999267578125,
        57.19999694824219,
        57.220001220703128,
        57.24000549316406,
        57.25999450683594,
        57.279998779296878,
        57.30000305175781,
        57.31999206542969,
        57.339996337890628,
        57.36000061035156,
        57.3800048828125,
        57.399993896484378,
        57.41999816894531,
        57.44000244140625,
        57.459991455078128,
        57.47999572753906,
        57.5,
        57.52000427246094,
        57.53999328613281,
        57.55999755859375,
        57.58000183105469,
        57.59999084472656,
        57.6199951171875,
        57.63999938964844,
        57.660003662109378,
        57.67999267578125,
        57.69999694824219,
        57.720001220703128,
        57.74000549316406,
        57.75999450683594,
        57.779998779296878,
        57.80000305175781,
        57.81999206542969,
        57.839996337890628,
        57.86000061035156,
        57.8800048828125,
        57.899993896484378,
        57.91999816894531,
        57.94000244140625,
        57.959991455078128,
        57.97999572753906,
        58.0,
        58.02000427246094,
        58.03999328613281,
        58.05999755859375,
        58.08000183105469,
        58.09999084472656,
        58.1199951171875,
        58.13999938964844,
        58.160003662109378,
        58.17999267578125,
        58.19999694824219,
        58.220001220703128,
        58.24000549316406,
        58.25999450683594,
        58.279998779296878,
        58.30000305175781,
        58.31999206542969,
        58.339996337890628,
        58.36000061035156,
        58.3800048828125,
        58.399993896484378,
        58.41999816894531,
        58.44000244140625,
        58.459991455078128,
        58.47999572753906,
        58.5,
        58.52000427246094,
        58.53999328613281,
        58.55999755859375,
        58.58000183105469,
        58.59999084472656,
        58.6199951171875,
        58.63999938964844,
        58.660003662109378,
        58.67999267578125,
        58.69999694824219,
        58.720001220703128,
        58.74000549316406,
        58.75999450683594,
        58.779998779296878,
        58.80000305175781,
        58.81999206542969,
        58.839996337890628,
        58.86000061035156,
        58.8800048828125,
        58.899993896484378,
        58.91999816894531,
        58.94000244140625,
        58.959991455078128,
        58.97999572753906,
        59.0,
        59.02000427246094,
        59.03999328613281,
        59.05999755859375,
        59.08000183105469,
        59.09999084472656,
        59.1199951171875,
        59.13999938964844,
        59.160003662109378,
        59.17999267578125,
        59.19999694824219,
        59.220001220703128,
        59.24000549316406,
        59.25999450683594,
        59.279998779296878,
        59.30000305175781,
        59.31999206542969,
        59.339996337890628,
        59.36000061035156,
        59.3800048828125,
        59.399993896484378,
        59.41999816894531,
        59.44000244140625,
        59.459991455078128,
        59.47999572753906,
        59.5,
        59.52000427246094,
        59.53999328613281,
        59.55999755859375,
        59.58000183105469,
        59.59999084472656,
        59.6199951171875,
        59.63999938964844,
        59.660003662109378,
        59.67999267578125,
        59.69999694824219,
        59.720001220703128,
        59.74000549316406,
        59.75999450683594,
        59.779998779296878,
        59.80000305175781,
        59.81999206542969,
        59.839996337890628,
        59.86000061035156,
        59.8800048828125,
        59.899993896484378,
        59.91999816894531,
        59.94000244140625,
        59.959991455078128,
        59.97999572753906
    ],
    "rightHandPositions": [
        "(0.301086, 1.303306, 0.171378)",
        "(0.301007, 1.303287, 0.171489)",
        "(0.300689, 1.303120, 0.171794)",
        "(0.300300, 1.302909, 0.171992)",
        "(0.300106, 1.302821, 0.172045)",
        "(0.299885, 1.302738, 0.172064)",
        "(0.299755, 1.302714, 0.172060)",
        "(0.299642, 1.302713, 0.172044)",
        "(0.299459, 1.302703, 0.172005)",
        "(0.299269, 1.302709, 0.171945)",
        "(0.299006, 1.302706, 0.171846)",
        "(0.298704, 1.302645, 0.171740)",
        "(0.298559, 1.302593, 0.171702)",
        "(0.298174, 1.302422, 0.171616)",
        "(0.297831, 1.302255, 0.171437)",
        "(0.297350, 1.302077, 0.171137)",
        "(0.296983, 1.301983, 0.170870)",
        "(0.296792, 1.301949, 0.170693)",
        "(0.296297, 1.301880, 0.170143)",
        "(0.295795, 1.301714, 0.169570)",
        "(0.295294, 1.301460, 0.169006)",
        "(0.294987, 1.301195, 0.168226)",
        "(0.294862, 1.301074, 0.167756)",
        "(0.294601, 1.300995, 0.167090)",
        "(0.294379, 1.301117, 0.166563)",
        "(0.294023, 1.301436, 0.165940)",
        "(0.293297, 1.301931, 0.165453)",
        "(0.292770, 1.302371, 0.165165)",
        "(0.291553, 1.303432, 0.164683)",
        "(0.289879, 1.304783, 0.164343)",
        "(0.288361, 1.306449, 0.164082)",
        "(0.286863, 1.308288, 0.163614)",
        "(0.286090, 1.309154, 0.163197)",
        "(0.284532, 1.310671, 0.162179)",
        "(0.283106, 1.311970, 0.161051)",
        "(0.281253, 1.312987, 0.159867)",
        "(0.278919, 1.313827, 0.159098)",
        "(0.277621, 1.314291, 0.158878)",
        "(0.274823, 1.315309, 0.158309)",
        "(0.271624, 1.316661, 0.157566)",
        "(0.267694, 1.318561, 0.156931)",
        "(0.262872, 1.320993, 0.156699)",
        "(0.260099, 1.322403, 0.156610)",
        "(0.253928, 1.325466, 0.156320)",
        "(0.247064, 1.328831, 0.155628)",
        "(0.239606, 1.332485, 0.154986)",
        "(0.231795, 1.336597, 0.154747)",
        "(0.227918, 1.338880, 0.154730)",
        "(0.220821, 1.343669, 0.154566)",
        "(0.214261, 1.348440, 0.154197)",
        "(0.208008, 1.353128, 0.154130)",
        "(0.202238, 1.357740, 0.154877)",
        "(0.199588, 1.359973, 0.155315)",
        "(0.194993, 1.364425, 0.156203)",
        "(0.191363, 1.368913, 0.157313)",
        "(0.188464, 1.373271, 0.158535)",
        "(0.185834, 1.376667, 0.158270)",
        "(0.184960, 1.378308, 0.157671)",
        "(0.184147, 1.381942, 0.157481)",
        "(0.183542, 1.385872, 0.158400)",
        "(0.183328, 1.389285, 0.158770)",
        "(0.183707, 1.392273, 0.158671)",
        "(0.184049, 1.393900, 0.159018)",
        "(0.184325, 1.397239, 0.160482)",
        "(0.184564, 1.400011, 0.161675)",
        "(0.184547, 1.401657, 0.162221)",
        "(0.184436, 1.403237, 0.163370)",
        "(0.184376, 1.403934, 0.164134)",
        "(0.183909, 1.404773, 0.165658)",
        "(0.183278, 1.404975, 0.166870)",
        "(0.182409, 1.404852, 0.167713)",
        "(0.182107, 1.404606, 0.168064)",
        "(0.181865, 1.404423, 0.168147)",
        "(0.181387, 1.404189, 0.168309)",
        "(0.180974, 1.403855, 0.168069)",
        "(0.180653, 1.403409, 0.167214)",
        "(0.180541, 1.403389, 0.166488)",
        "(0.180510, 1.403434, 0.166101)",
        "(0.180710, 1.403546, 0.164954)",
        "(0.180919, 1.403556, 0.163667)",
        "(0.181237, 1.403661, 0.162200)",
        "(0.181283, 1.403867, 0.160850)",
        "(0.181205, 1.403989, 0.160251)",
        "(0.181194, 1.404345, 0.158986)",
        "(0.181031, 1.404626, 0.157782)",
        "(0.180980, 1.405037, 0.156426)",
        "(0.180823, 1.405479, 0.154867)",
        "(0.180701, 1.405725, 0.154028)",
        "(0.180285, 1.406350, 0.152337)",
        "(0.179856, 1.406959, 0.150592)",
        "(0.179476, 1.407393, 0.148707)",
        "(0.179211, 1.407966, 0.146829)",
        "(0.179075, 1.408282, 0.146049)",
        "(0.178774, 1.408954, 0.144565)",
        "(0.177900, 1.409484, 0.143161)",
        "(0.177591, 1.410164, 0.141825)",
        "(0.177731, 1.411079, 0.141042)",
        "(0.177768, 1.411564, 0.140656)",
        "(0.177703, 1.412355, 0.139836)",
        "(0.177773, 1.413308, 0.139297)",
        "(0.178055, 1.414393, 0.139046)",
        "(0.178355, 1.415298, 0.138825)",
        "(0.178494, 1.415654, 0.138708)",
        "(0.178997, 1.416399, 0.138572)",
        "(0.179385, 1.416999, 0.138737)",
        "(0.179634, 1.417537, 0.138984)",
        "(0.179737, 1.418045, 0.139222)",
        "(0.179874, 1.418471, 0.139310)",
        "(0.180063, 1.419002, 0.139322)",
        "(0.179912, 1.420312, 0.139729)",
        "(0.180131, 1.421822, 0.139560)",
        "(0.180341, 1.423895, 0.139313)",
        "(0.180413, 1.425172, 0.139158)",
        "(0.180464, 1.427925, 0.139004)",
        "(0.180515, 1.430984, 0.138881)",
        "(0.180536, 1.434250, 0.138582)",
        "(0.180522, 1.437805, 0.138058)",
        "(0.180581, 1.439731, 0.137703)",
        "(0.180445, 1.443521, 0.137067)",
        "(0.180086, 1.447218, 0.136357)",
        "(0.179582, 1.450968, 0.135601)",
        "(0.179200, 1.454887, 0.134890)",
        "(0.179030, 1.456900, 0.134599)",
        "(0.178641, 1.460920, 0.134049)",
        "(0.178291, 1.464909, 0.133519)",
        "(0.177873, 1.468785, 0.133258)",
        "(0.177519, 1.472498, 0.133110)",
        "(0.177350, 1.474202, 0.133102)",
        "(0.177083, 1.477350, 0.132990)",
        "(0.176713, 1.480116, 0.133027)",
        "(0.176265, 1.482532, 0.133321)",
        "(0.175956, 1.484580, 0.133494)",
        "(0.175749, 1.485432, 0.133619)",
        "(0.175505, 1.487048, 0.133718)",
        "(0.174816, 1.488408, 0.133983)",
        "(0.174008, 1.489352, 0.134134)",
        "(0.173221, 1.490160, 0.134240)",
        "(0.172470, 1.490876, 0.134400)",
        "(0.171274, 1.491988, 0.134509)",
        "(0.169982, 1.493163, 0.134584)",
        "(0.168959, 1.494372, 0.134754)",
        "(0.167983, 1.495638, 0.135099)",
        "(0.167424, 1.496219, 0.135333)",
        "(0.166322, 1.497327, 0.135858)",
        "(0.165465, 1.498401, 0.136346)",
        "(0.164887, 1.499359, 0.136664)",
        "(0.164352, 1.500015, 0.136812)",
        "(0.164184, 1.500172, 0.136771)",
        "(0.164022, 1.500383, 0.136455)",
        "(0.163645, 1.500596, 0.136237)",
        "(0.163117, 1.500869, 0.135790)",
        "(0.162832, 1.501330, 0.135550)",
        "(0.162709, 1.501868, 0.135549)",
        "(0.162790, 1.503675, 0.136210)",
        "(0.163139, 1.506587, 0.137786)",
        "(0.163824, 1.510515, 0.140109)",
        "(0.164758, 1.515464, 0.143398)",
        "(0.165381, 1.518300, 0.145256)",
        "(0.166507, 1.524165, 0.149419)",
        "(0.167748, 1.530379, 0.154262)",
        "(0.169237, 1.536807, 0.159450)",
        "(0.170838, 1.543231, 0.164808)",
        "(0.171660, 1.546390, 0.167511)",
        "(0.173238, 1.552440, 0.172968)",
        "(0.174806, 1.558136, 0.178588)",
        "(0.176421, 1.563293, 0.184282)",
        "(0.178052, 1.567928, 0.190104)",
        "(0.178785, 1.569960, 0.192996)",
        "(0.179989, 1.573547, 0.198504)",
        "(0.181097, 1.576441, 0.203453)",
        "(0.182146, 1.578603, 0.207505)",
        "(0.182623, 1.580017, 0.210967)",
        "(0.182725, 1.580485, 0.212560)",
        "(0.182904, 1.581289, 0.215615)",
        "(0.183194, 1.581844, 0.218473)",
        "(0.183316, 1.582135, 0.221153)",
        "(0.183314, 1.582335, 0.223954)",
        "(0.183494, 1.582470, 0.225431)",
        "(0.183790, 1.582711, 0.228836)",
        "(0.184260, 1.582940, 0.232384)",
        "(0.184815, 1.583194, 0.236341)",
        "(0.185667, 1.583451, 0.240563)",
        "(0.186179, 1.583544, 0.242805)",
        "(0.187095, 1.583566, 0.247572)",
        "(0.188057, 1.583515, 0.252533)",
        "(0.188827, 1.583256, 0.257629)",
        "(0.189606, 1.582859, 0.262731)",
        "(0.190060, 1.582605, 0.265228)",
        "(0.190816, 1.581888, 0.270238)",
        "(0.191605, 1.580908, 0.275142)",
        "(0.192421, 1.579754, 0.280034)",
        "(0.193184, 1.578243, 0.284533)",
        "(0.193563, 1.577336, 0.286676)",
        "(0.194350, 1.575391, 0.290899)",
        "(0.195094, 1.573275, 0.294942)",
        "(0.195646, 1.570910, 0.298374)",
        "(0.195992, 1.568388, 0.301277)",
        "(0.196050, 1.567064, 0.302499)",
        "(0.196207, 1.564302, 0.304500)",
        "(0.196100, 1.561430, 0.306554)",
        "(0.196218, 1.558429, 0.308333)",
        "(0.196462, 1.555175, 0.310062)",
        "(0.196478, 1.553434, 0.310987)",
        "(0.196557, 1.549758, 0.312737)",
        "(0.196770, 1.545836, 0.314762)",
        "(0.197085, 1.541439, 0.317023)",
        "(0.197466, 1.536537, 0.319579)",
        "(0.197578, 1.533787, 0.321045)",
        "(0.197919, 1.527866, 0.324067)",
        "(0.198467, 1.521347, 0.327342)",
        "(0.198991, 1.513892, 0.330568)",
        "(0.199666, 1.505487, 0.333823)",
        "(0.200087, 1.501013, 0.335544)",
        "(0.200707, 1.491528, 0.339072)",
        "(0.200787, 1.480994, 0.342430)",
        "(0.200629, 1.469564, 0.345486)",
        "(0.200322, 1.457734, 0.348653)",
        "(0.200303, 1.451610, 0.349971)",
        "(0.200490, 1.439131, 0.352166)",
        "(0.200161, 1.426213, 0.354192)",
        "(0.199828, 1.413007, 0.355577)",
        "(0.199929, 1.399736, 0.356580)",
        "(0.199964, 1.393101, 0.356977)",
        "(0.199992, 1.379671, 0.357208)",
        "(0.199753, 1.366494, 0.356751)",
        "(0.199624, 1.353007, 0.356146)",
        "(0.199978, 1.340037, 0.355396)",
        "(0.200325, 1.333875, 0.354728)",
        "(0.200556, 1.321964, 0.353211)",
        "(0.200654, 1.310768, 0.351211)",
        "(0.201069, 1.300437, 0.348832)",
        "(0.201842, 1.290949, 0.346044)",
        "(0.202360, 1.286612, 0.344362)",
        "(0.203110, 1.278260, 0.340741)",
        "(0.203983, 1.270727, 0.336361)",
        "(0.205007, 1.263957, 0.331533)",
        "(0.206028, 1.257867, 0.326336)",
        "(0.206629, 1.255107, 0.323414)",
        "(0.207572, 1.249671, 0.317570)",
        "(0.208601, 1.244797, 0.311659)",
        "(0.209792, 1.240530, 0.305557)",
        "(0.210810, 1.236548, 0.299330)",
        "(0.211215, 1.234664, 0.296243)",
        "(0.211954, 1.231179, 0.290285)",
        "(0.212587, 1.228026, 0.284472)",
        "(0.212930, 1.225159, 0.278937)",
        "(0.213368, 1.222906, 0.273549)",
        "(0.213489, 1.221991, 0.270986)",
        "(0.213896, 1.220367, 0.265717)",
        "(0.214262, 1.219024, 0.260640)",
        "(0.214530, 1.217897, 0.255853)",
        "(0.214986, 1.216888, 0.250967)",
        "(0.215323, 1.216451, 0.248502)",
        "(0.216176, 1.215834, 0.243594)",
        "(0.216906, 1.215202, 0.238564)",
        "(0.217622, 1.214500, 0.233400)",
        "(0.218314, 1.213819, 0.228253)",
        "(0.218678, 1.213530, 0.225734)",
        "(0.219372, 1.212974, 0.220762)",
        "(0.219938, 1.212324, 0.215839)",
        "(0.220503, 1.211707, 0.211046)",
        "(0.221085, 1.211187, 0.206539)",
        "(0.221414, 1.210992, 0.204352)",
        "(0.221995, 1.210650, 0.200064)",
        "(0.222417, 1.210286, 0.195846)",
        "(0.222853, 1.210039, 0.191637)",
        "(0.223401, 1.210002, 0.187543)",
        "(0.223701, 1.209981, 0.185422)",
        "(0.224456, 1.210173, 0.181201)",
        "(0.225101, 1.210530, 0.177284)",
        "(0.225704, 1.210974, 0.173218)",
        "(0.226217, 1.211344, 0.169058)",
        "(0.226569, 1.211694, 0.166980)",
        "(0.227360, 1.212624, 0.163006)",
        "(0.228045, 1.213793, 0.159055)",
        "(0.228520, 1.215248, 0.154996)",
        "(0.229003, 1.217466, 0.151008)",
        "(0.229352, 1.218948, 0.148950)",
        "(0.229992, 1.222291, 0.144795)",
        "(0.230588, 1.226447, 0.140770)",
        "(0.230958, 1.231138, 0.136781)",
        "(0.231077, 1.236267, 0.132746)",
        "(0.231119, 1.239217, 0.130767)",
        "(0.230948, 1.245493, 0.127042)",
        "(0.230564, 1.252279, 0.123392)",
        "(0.230049, 1.259553, 0.119743)",
        "(0.229206, 1.267101, 0.116157)",
        "(0.228713, 1.271031, 0.114327)",
        "(0.227867, 1.279270, 0.110690)",
        "(0.227100, 1.288125, 0.107133)",
        "(0.226409, 1.297464, 0.103542)",
        "(0.225550, 1.307150, 0.100248)",
        "(0.225044, 1.312175, 0.098731)",
        "(0.223965, 1.322226, 0.095735)",
        "(0.222985, 1.332508, 0.092953)",
        "(0.222057, 1.343234, 0.090632)",
        "(0.221378, 1.354233, 0.088358)",
        "(0.220980, 1.359719, 0.087200)",
        "(0.219835, 1.370685, 0.085110)",
        "(0.218485, 1.381774, 0.083449)",
        "(0.217030, 1.392934, 0.082305)",
        "(0.215908, 1.403839, 0.081512)",
        "(0.215220, 1.409104, 0.081177)",
        "(0.214209, 1.419465, 0.080681)",
        "(0.213859, 1.429792, 0.080648)",
        "(0.213632, 1.439891, 0.081034)",
        "(0.213498, 1.444751, 0.081315)",
        "(0.213208, 1.454209, 0.082142)",
        "(0.213093, 1.463440, 0.083474)",
        "(0.213220, 1.472548, 0.085242)",
        "(0.213576, 1.481471, 0.087624)",
        "(0.213895, 1.490269, 0.090435)",
        "(0.214053, 1.494517, 0.091964)",
        "(0.214582, 1.502761, 0.095307)",
        "(0.215502, 1.510672, 0.098961)",
        "(0.216567, 1.518290, 0.103085)",
        "(0.217577, 1.525497, 0.107576)",
        "(0.217977, 1.528927, 0.109976)",
        "(0.218720, 1.535471, 0.114899)",
        "(0.219692, 1.541554, 0.120164)",
        "(0.220545, 1.547122, 0.125698)",
        "(0.221302, 1.552145, 0.131331)",
        "(0.221690, 1.554477, 0.134266)",
        "(0.222547, 1.559094, 0.140468)",
        "(0.223383, 1.563429, 0.147183)",
        "(0.223971, 1.567393, 0.154118)",
        "(0.224462, 1.570817, 0.161288)",
        "(0.224767, 1.572406, 0.164994)",
        "(0.225501, 1.575189, 0.172476)",
        "(0.226074, 1.577745, 0.180367)",
        "(0.226917, 1.580265, 0.188637)",
        "(0.228128, 1.582449, 0.196958)",
        "(0.228751, 1.583277, 0.201125)",
        "(0.230165, 1.584741, 0.209368)",
        "(0.231586, 1.585723, 0.217642)",
        "(0.233111, 1.586609, 0.225995)",
        "(0.234619, 1.587283, 0.234535)",
        "(0.235340, 1.587527, 0.238738)",
        "(0.236748, 1.587938, 0.247108)",
        "(0.238226, 1.588088, 0.255388)",
        "(0.239538, 1.587720, 0.263364)",
        "(0.240501, 1.586652, 0.270915)",
        "(0.241016, 1.585894, 0.274507)",
        "(0.242069, 1.584166, 0.281414)",
        "(0.242947, 1.582004, 0.287977)",
        "(0.243763, 1.579432, 0.294268)",
        "(0.244294, 1.576413, 0.300356)",
        "(0.244526, 1.574767, 0.303211)",
        "(0.244934, 1.571290, 0.308840)",
        "(0.245158, 1.567468, 0.313997)",
        "(0.245103, 1.563269, 0.318686)",
        "(0.245120, 1.558681, 0.322897)",
        "(0.245215, 1.556213, 0.324740)",
        "(0.244824, 1.551054, 0.328441)",
        "(0.244121, 1.545792, 0.331970)",
        "(0.243557, 1.540237, 0.335107)",
        "(0.243424, 1.534407, 0.337877)",
        "(0.243300, 1.531426, 0.339225)",
        "(0.242646, 1.525273, 0.341646)",
        "(0.241702, 1.518807, 0.343704)",
        "(0.240878, 1.512051, 0.345587)",
        "(0.240216, 1.505062, 0.347334)",
        "(0.239828, 1.501457, 0.348253)",
        "(0.238868, 1.493973, 0.350054)",
        "(0.238177, 1.486247, 0.351656)",
        "(0.237344, 1.478325, 0.353259)",
        "(0.236583, 1.470367, 0.354796)",
        "(0.236243, 1.466340, 0.355534)",
        "(0.235462, 1.458160, 0.356851)",
        "(0.234583, 1.449797, 0.358009)",
        "(0.233736, 1.441234, 0.359013)",
        "(0.232986, 1.432534, 0.359628)",
        "(0.232686, 1.428236, 0.359793)",
        "(0.231632, 1.419409, 0.359766)",
        "(0.230411, 1.410289, 0.359153)",
        "(0.229339, 1.401143, 0.358165)",
        "(0.228706, 1.392371, 0.357037)",
        "(0.228445, 1.388093, 0.356353)",
        "(0.227783, 1.379375, 0.354613)",
        "(0.227017, 1.370421, 0.352133)",
        "(0.226503, 1.361657, 0.349248)",
        "(0.226403, 1.353427, 0.346255)",
        "(0.226358, 1.349318, 0.344754)",
        "(0.226119, 1.341152, 0.341442)",
        "(0.225924, 1.333140, 0.337571)",
        "(0.226078, 1.325551, 0.333605)",
        "(0.226438, 1.318475, 0.329579)",
        "(0.226504, 1.314979, 0.327525)",
        "(0.226523, 1.308240, 0.322924)",
        "(0.226572, 1.301952, 0.318171)",
        "(0.226947, 1.296265, 0.313399)",
        "(0.227389, 1.290822, 0.308423)",
        "(0.227496, 1.288022, 0.305861)",
        "(0.227718, 1.282738, 0.300385)",
        "(0.228137, 1.277874, 0.295276)",
        "(0.228636, 1.273246, 0.290220)",
        "(0.229012, 1.268536, 0.284789)",
        "(0.229288, 1.266271, 0.281904)",
        "(0.229947, 1.261932, 0.276076)",
        "(0.230569, 1.257882, 0.270451)",
        "(0.231158, 1.254123, 0.264750)",
        "(0.231808, 1.250718, 0.258943)",
        "(0.232233, 1.249173, 0.256029)",
        "(0.233134, 1.246413, 0.250276)",
        "(0.233898, 1.244002, 0.244702)",
        "(0.234549, 1.241937, 0.239259)",
        "(0.235253, 1.240324, 0.233852)",
        "(0.235598, 1.239507, 0.231071)",
        "(0.236311, 1.238049, 0.225368)",
        "(0.237097, 1.236760, 0.219457)",
        "(0.237856, 1.235655, 0.213376)",
        "(0.238655, 1.234812, 0.207295)",
        "(0.239002, 1.234352, 0.204237)",
        "(0.239758, 1.233597, 0.197939)",
        "(0.240611, 1.233306, 0.191786)",
        "(0.241495, 1.233435, 0.185701)",
        "(0.242439, 1.234068, 0.179435)",
        "(0.242827, 1.234431, 0.176272)",
        "(0.243448, 1.235601, 0.169878)",
        "(0.244031, 1.237428, 0.163534)",
        "(0.244406, 1.239650, 0.157049)",
        "(0.244757, 1.242672, 0.150759)",
        "(0.244885, 1.244325, 0.147634)",
        "(0.244919, 1.248052, 0.141544)",
        "(0.244684, 1.252463, 0.135810)",
        "(0.244227, 1.257426, 0.130324)",
        "(0.243515, 1.262993, 0.125065)",
        "(0.243160, 1.265979, 0.122551)",
        "(0.242336, 1.272511, 0.117699)",
        "(0.241360, 1.279578, 0.113040)",
        "(0.240158, 1.287151, 0.108667)",
        "(0.238655, 1.295180, 0.104646)",
        "(0.237837, 1.299384, 0.102780)",
        "(0.236240, 1.308042, 0.099114)",
        "(0.234492, 1.316992, 0.095674)",
        "(0.232559, 1.326258, 0.092604)",
        "(0.230440, 1.335559, 0.089748)",
        "(0.229347, 1.340189, 0.088392)",
        "(0.227216, 1.349645, 0.085953)",
        "(0.224758, 1.359151, 0.083840)",
        "(0.221983, 1.368750, 0.081975)",
        "(0.219562, 1.378802, 0.080823)",
        "(0.218434, 1.383852, 0.080404)",
        "(0.216152, 1.394014, 0.079833)",
        "(0.213883, 1.404245, 0.079729)",
        "(0.211515, 1.414352, 0.079870)",
        "(0.209327, 1.424527, 0.080527)",
        "(0.208455, 1.429710, 0.081181)",
        "(0.206414, 1.439902, 0.082742)",
        "(0.204869, 1.449929, 0.084622)",
        "(0.204153, 1.460037, 0.086974)",
        "(0.203881, 1.469905, 0.089628)",
        "(0.203724, 1.474648, 0.090944)",
        "(0.203339, 1.483577, 0.093508)",
        "(0.202913, 1.492211, 0.096615)",
        "(0.203206, 1.500472, 0.100319)",
        "(0.203318, 1.508684, 0.104403)",
        "(0.203384, 1.512517, 0.106525)",
        "(0.203503, 1.519850, 0.111078)",
        "(0.203829, 1.526662, 0.115817)",
        "(0.204709, 1.533034, 0.120895)",
        "(0.206084, 1.538935, 0.126215)",
        "(0.206682, 1.541671, 0.128887)",
        "(0.207833, 1.546650, 0.134243)",
        "(0.209034, 1.551209, 0.139829)",
        "(0.210185, 1.555467, 0.145810)",
        "(0.211750, 1.559410, 0.152022)",
        "(0.212436, 1.561310, 0.155089)",
        "(0.213493, 1.564738, 0.161324)",
        "(0.214247, 1.567846, 0.167608)",
        "(0.215483, 1.570753, 0.174214)",
        "(0.216920, 1.573439, 0.180996)",
        "(0.217469, 1.574654, 0.184307)",
        "(0.218462, 1.576842, 0.190828)",
        "(0.219649, 1.578925, 0.197377)",
        "(0.221157, 1.580813, 0.203967)",
        "(0.222401, 1.582366, 0.210395)",
        "(0.222914, 1.583044, 0.213561)",
        "(0.223921, 1.584269, 0.219817)",
        "(0.225150, 1.585427, 0.226040)",
        "(0.226450, 1.586328, 0.232175)",
        "(0.227479, 1.586685, 0.238018)",
        "(0.227817, 1.586699, 0.240836)",
        "(0.228575, 1.586445, 0.246347)",
        "(0.229427, 1.585979, 0.251812)",
        "(0.230394, 1.585145, 0.257182)",
        "(0.231105, 1.583974, 0.262341)",
        "(0.231512, 1.583223, 0.264838)",
        "(0.232272, 1.581584, 0.269910)",
        "(0.233039, 1.579599, 0.274896)",
        "(0.233773, 1.577085, 0.279679)",
        "(0.234552, 1.574278, 0.284428)",
        "(0.234894, 1.572755, 0.286819)",
        "(0.235478, 1.569332, 0.291513)",
        "(0.235882, 1.565491, 0.296205)",
        "(0.236050, 1.561201, 0.300682)",
        "(0.236163, 1.556590, 0.304956)",
        "(0.236221, 1.554118, 0.306980)",
        "(0.236211, 1.548978, 0.310949)",
        "(0.236168, 1.543549, 0.314810)",
        "(0.236342, 1.537731, 0.318433)",
        "(0.236378, 1.531438, 0.321714)",
        "(0.236288, 1.528205, 0.323310)",
        "(0.236119, 1.521568, 0.326360)",
        "(0.236236, 1.514603, 0.329150)",
        "(0.236616, 1.507379, 0.331630)",
        "(0.236815, 1.500011, 0.333848)",
        "(0.236768, 1.496347, 0.335008)",
        "(0.236742, 1.489042, 0.337287)",
        "(0.236794, 1.481847, 0.339511)",
        "(0.236972, 1.474607, 0.341551)",
        "(0.237221, 1.467309, 0.343467)",
        "(0.237363, 1.463688, 0.344208)",
        "(0.237405, 1.456394, 0.345461)",
        "(0.237245, 1.449063, 0.346383)",
        "(0.237266, 1.441915, 0.347099)",
        "(0.237076, 1.434895, 0.347898)",
        "(0.236947, 1.431388, 0.348243)",
        "(0.236788, 1.424380, 0.348599)",
        "(0.236522, 1.417046, 0.348624)",
        "(0.236293, 1.409531, 0.348512)",
        "(0.236152, 1.402010, 0.348253)",
        "(0.236078, 1.398169, 0.348020)",
        "(0.235716, 1.390072, 0.347248)",
        "(0.235308, 1.381549, 0.346118)",
        "(0.235055, 1.372912, 0.344781)",
        "(0.235070, 1.364120, 0.343113)",
        "(0.234941, 1.359612, 0.342230)",
        "(0.234625, 1.350473, 0.340142)",
        "(0.234493, 1.341222, 0.337649)",
        "(0.234329, 1.331891, 0.334899)",
        "(0.233951, 1.322422, 0.331866)",
        "(0.233655, 1.317681, 0.330273)",
        "(0.232979, 1.308301, 0.326772)",
        "(0.232575, 1.299266, 0.322942)",
        "(0.232567, 1.290804, 0.318858)",
        "(0.232468, 1.282747, 0.314325)",
        "(0.232391, 1.278768, 0.311958)",
        "(0.232571, 1.271235, 0.306783)",
        "(0.232992, 1.263935, 0.301088)",
        "(0.233460, 1.256951, 0.295082)",
        "(0.234139, 1.250460, 0.288623)",
        "(0.234584, 1.247373, 0.285342)",
        "(0.235400, 1.241503, 0.278699)",
        "(0.236245, 1.236008, 0.271938)",
        "(0.237005, 1.231086, 0.265193)",
        "(0.237813, 1.226747, 0.258596)",
        "(0.238162, 1.224823, 0.255294)",
        "(0.238770, 1.221154, 0.248561)",
        "(0.239429, 1.218051, 0.241744)",
        "(0.240169, 1.215406, 0.234865)",
        "(0.241024, 1.213251, 0.228017)",
        "(0.241411, 1.212278, 0.224701)",
        "(0.242067, 1.210552, 0.218207)",
        "(0.242721, 1.209226, 0.211845)",
        "(0.243407, 1.208092, 0.205433)",
        "(0.244162, 1.207269, 0.198940)",
        "(0.244517, 1.207013, 0.195741)",
        "(0.245190, 1.206716, 0.189227)",
        "(0.245848, 1.206757, 0.182493)",
        "(0.246626, 1.207384, 0.175733)",
        "(0.247169, 1.208665, 0.169162)",
        "(0.247370, 1.209563, 0.165932)",
        "(0.247687, 1.211807, 0.159509)",
        "(0.247960, 1.214740, 0.153275)",
        "(0.248142, 1.218323, 0.147237)",
        "(0.248214, 1.222431, 0.141453)",
        "(0.248168, 1.224877, 0.138674)",
        "(0.247932, 1.230009, 0.133294)",
        "(0.247485, 1.235747, 0.128306)",
        "(0.246770, 1.241814, 0.123614)",
        "(0.245721, 1.248288, 0.119234)",
        "(0.245050, 1.251746, 0.117241)",
        "(0.243677, 1.259090, 0.113587)",
        "(0.242107, 1.266713, 0.110202)",
        "(0.240425, 1.274631, 0.106787)",
        "(0.238608, 1.282702, 0.103542)",
        "(0.237692, 1.286875, 0.102020)",
        "(0.235799, 1.295433, 0.099197)",
        "(0.233670, 1.304104, 0.096590)",
        "(0.231308, 1.312896, 0.094135)",
        "(0.228884, 1.321863, 0.091835)",
        "(0.227748, 1.326452, 0.090795)",
        "(0.225506, 1.335676, 0.088780)",
        "(0.223141, 1.344749, 0.086806)",
        "(0.220649, 1.353815, 0.085093)",
        "(0.218152, 1.362895, 0.083665)",
        "(0.217107, 1.367472, 0.083096)",
        "(0.214923, 1.376296, 0.081874)",
        "(0.212885, 1.384986, 0.080659)",
        "(0.210842, 1.393666, 0.079772)",
        "(0.208723, 1.402420, 0.079350)",
        "(0.207747, 1.406916, 0.079343)",
        "(0.205974, 1.415990, 0.079686)",
        "(0.204502, 1.425044, 0.080215)",
        "(0.203263, 1.434279, 0.081000)",
        "(0.202283, 1.443700, 0.082106)",
        "(0.201815, 1.448322, 0.082633)",
        "(0.200733, 1.457509, 0.083987)",
        "(0.200112, 1.466647, 0.085736)",
        "(0.200011, 1.475628, 0.087756)",
        "(0.200073, 1.484122, 0.089703)",
        "(0.200081, 1.488155, 0.090654)",
        "(0.200022, 1.496163, 0.092913)",
        "(0.200212, 1.503995, 0.095570)",
        "(0.200447, 1.511476, 0.098648)",
        "(0.200751, 1.518460, 0.101919)",
        "(0.200885, 1.521763, 0.103656)",
        "(0.201388, 1.528304, 0.107402)",
        "(0.201913, 1.534663, 0.111594)",
        "(0.202415, 1.540639, 0.115980)",
        "(0.203209, 1.546072, 0.120527)",
        "(0.203543, 1.548676, 0.122784)",
        "(0.204342, 1.553433, 0.127404)",
        "(0.205194, 1.558035, 0.132351)",
        "(0.205994, 1.562310, 0.137545)",
        "(0.206908, 1.566206, 0.142767)",
        "(0.207342, 1.568030, 0.145384)",
        "(0.208248, 1.571513, 0.150869)",
        "(0.209242, 1.574804, 0.156690)",
        "(0.210102, 1.577743, 0.162621)",
        "(0.210821, 1.580220, 0.168378)",
        "(0.211234, 1.581322, 0.171328)",
        "(0.212172, 1.583461, 0.177423)",
        "(0.212860, 1.585406, 0.183626)",
        "(0.213570, 1.587179, 0.190022)",
        "(0.214335, 1.588589, 0.196443)",
        "(0.214729, 1.589131, 0.199669)",
        "(0.215686, 1.590042, 0.206173)",
        "(0.216492, 1.590626, 0.212816)",
        "(0.217194, 1.590955, 0.219439)",
        "(0.217863, 1.591050, 0.226282)",
        "(0.218287, 1.590949, 0.229698)",
        "(0.218915, 1.590446, 0.236310)",
        "(0.219578, 1.589583, 0.242597)",
        "(0.220652, 1.588712, 0.249002)",
        "(0.221760, 1.587738, 0.255540)",
        "(0.222289, 1.587134, 0.258767)",
        "(0.223311, 1.585765, 0.265232)",
        "(0.224170, 1.584093, 0.271534)",
        "(0.225002, 1.582090, 0.277569)",
        "(0.225869, 1.579780, 0.283523)",
        "(0.226300, 1.578580, 0.286415)",
        "(0.226858, 1.575975, 0.292006)",
        "(0.227022, 1.572986, 0.297217)",
        "(0.227129, 1.569687, 0.301945)",
        "(0.227473, 1.566297, 0.306503)",
        "(0.227604, 1.564554, 0.308823)",
        "(0.227734, 1.560838, 0.313210)",
        "(0.227684, 1.556962, 0.317363)",
        "(0.227936, 1.553061, 0.321217)",
        "(0.228154, 1.548878, 0.324652)",
        "(0.228172, 1.546705, 0.326322)",
        "(0.228469, 1.542239, 0.329503)",
        "(0.228850, 1.537677, 0.332581)",
        "(0.229078, 1.532968, 0.335719)",
        "(0.229389, 1.527910, 0.338593)",
        "(0.229404, 1.525255, 0.340024)",
        "(0.229314, 1.519794, 0.342825)",
        "(0.229506, 1.514178, 0.345498)",
        "(0.229530, 1.508061, 0.347961)",
        "(0.229555, 1.501436, 0.350110)",
        "(0.229655, 1.498049, 0.351089)",
        "(0.229920, 1.491005, 0.352850)",
        "(0.230122, 1.483482, 0.354455)",
        "(0.230043, 1.475511, 0.355845)",
        "(0.230280, 1.467273, 0.356978)",
        "(0.230360, 1.463034, 0.357510)",
        "(0.230385, 1.454163, 0.358412)",
        "(0.230192, 1.444782, 0.358882)",
        "(0.229954, 1.434844, 0.359010)",
        "(0.230004, 1.424471, 0.358747)",
        "(0.229919, 1.419123, 0.358482)",
        "(0.229233, 1.407861, 0.357540)",
        "(0.228486, 1.396300, 0.356357)",
        "(0.228357, 1.385072, 0.355279)",
        "(0.228100, 1.373906, 0.354083)",
        "(0.227852, 1.368291, 0.353442)",
        "(0.227423, 1.357224, 0.351951)",
        "(0.227262, 1.346637, 0.350104)",
        "(0.226912, 1.336307, 0.348105)",
        "(0.226867, 1.331317, 0.347007)",
        "(0.226800, 1.321435, 0.344740)",
        "(0.226705, 1.311849, 0.342232)",
        "(0.226378, 1.302455, 0.339468)",
        "(0.226281, 1.293312, 0.336693)",
        "(0.226505, 1.284549, 0.334180)",
        "(0.226689, 1.280293, 0.332927)",
        "(0.227231, 1.272013, 0.330012)",
        "(0.227763, 1.263757, 0.326568)",
        "(0.228715, 1.255962, 0.322890)",
        "(0.229602, 1.248700, 0.319037)",
        "(0.229925, 1.245193, 0.317024)",
        "(0.230679, 1.238690, 0.313124)",
        "(0.231309, 1.232659, 0.309045)",
        "(0.231876, 1.227181, 0.304877)",
        "(0.232578, 1.222500, 0.300734)",
        "(0.232936, 1.220481, 0.298558)",
        "(0.233647, 1.216720, 0.293985)",
        "(0.234104, 1.213192, 0.289078)",
        "(0.234725, 1.210287, 0.284196)",
        "(0.235327, 1.207886, 0.279451)",
        "(0.235583, 1.206785, 0.277087)",
        "(0.236085, 1.204543, 0.272062)",
        "(0.236514, 1.202412, 0.266765)",
        "(0.236985, 1.200483, 0.261387)",
        "(0.237434, 1.198559, 0.255620)",
        "(0.237640, 1.197642, 0.252681)",
        "(0.238067, 1.196130, 0.246877)",
        "(0.238369, 1.194914, 0.241091)",
        "(0.238477, 1.193894, 0.235349)",
        "(0.238538, 1.193168, 0.229651)",
        "(0.238570, 1.192943, 0.226727)",
        "(0.238442, 1.192610, 0.220920)",
        "(0.238292, 1.192759, 0.215275)",
        "(0.238074, 1.193326, 0.209832)",
        "(0.237750, 1.194204, 0.204341)",
        "(0.237560, 1.194676, 0.201535)",
        "(0.237307, 1.196034, 0.195769)",
        "(0.237132, 1.197999, 0.190121)",
        "(0.236774, 1.200370, 0.184585)",
        "(0.236456, 1.203342, 0.179058)",
        "(0.236310, 1.204954, 0.176249)",
        "(0.236093, 1.208574, 0.170452)",
        "(0.235900, 1.212574, 0.164491)",
        "(0.235659, 1.217042, 0.158369)",
        "(0.235117, 1.221873, 0.152338)",
        "(0.234771, 1.224417, 0.149401)",
        "(0.234179, 1.230142, 0.143685)",
        "(0.233624, 1.236389, 0.138024)",
        "(0.232971, 1.243132, 0.132481)",
        "(0.232127, 1.250320, 0.127265)",
        "(0.231631, 1.253949, 0.124738)",
        "(0.230612, 1.261384, 0.119823)",
        "(0.229604, 1.269040, 0.115168)",
        "(0.228534, 1.276824, 0.110850)",
        "(0.227362, 1.284544, 0.106541)",
        "(0.226812, 1.288445, 0.104505)",
        "(0.225802, 1.296510, 0.100801)",
        "(0.224712, 1.304664, 0.097398)",
        "(0.223288, 1.312724, 0.094210)",
        "(0.221891, 1.321020, 0.091419)",
        "(0.221158, 1.325202, 0.090120)",
        "(0.219613, 1.333649, 0.087716)",
        "(0.218066, 1.342236, 0.085530)",
        "(0.216598, 1.351252, 0.083814)",
        "(0.215164, 1.360554, 0.082472)",
        "(0.214353, 1.365222, 0.081873)",
        "(0.212676, 1.374672, 0.080949)",
        "(0.211171, 1.384221, 0.080442)",
        "(0.209975, 1.393941, 0.080251)",
        "(0.209050, 1.403723, 0.080392)",
        "(0.208624, 1.408561, 0.080462)",
        "(0.207964, 1.418100, 0.080546)",
        "(0.207312, 1.427461, 0.080668)",
        "(0.207157, 1.436842, 0.081241)",
        "(0.207163, 1.446030, 0.082145)",
        "(0.207169, 1.450536, 0.082687)",
        "(0.207155, 1.459279, 0.083903)",
        "(0.207115, 1.467687, 0.085303)",
        "(0.207325, 1.475880, 0.087128)",
        "(0.208071, 1.484009, 0.089793)",
        "(0.208429, 1.488027, 0.091161)",
        "(0.209130, 1.495752, 0.094125)",
        "(0.210024, 1.503032, 0.097300)",
        "(0.211007, 1.509989, 0.100792)",
        "(0.212053, 1.516656, 0.104706)",
        "(0.212592, 1.519903, 0.106781)",
        "(0.213671, 1.526135, 0.111324)",
        "(0.214499, 1.531855, 0.116007)",
        "(0.215273, 1.537109, 0.120758)",
        "(0.216041, 1.542027, 0.125876)",
        "(0.216594, 1.544425, 0.128589)",
        "(0.217787, 1.548923, 0.134196)",
        "(0.218853, 1.552994, 0.139924)",
        "(0.219738, 1.556598, 0.145799)",
        "(0.220620, 1.559789, 0.151974)",
        "(0.221062, 1.561324, 0.155213)",
        "(0.222020, 1.564056, 0.161933)",
        "(0.222765, 1.566455, 0.168869)",
        "(0.223272, 1.568436, 0.175900)",
        "(0.223676, 1.569785, 0.182704)",
        "(0.223933, 1.570359, 0.186131)",
        "(0.224586, 1.571258, 0.193182)",
        "(0.225236, 1.571897, 0.200312)",
        "(0.225608, 1.572005, 0.207117)",
        "(0.226012, 1.571480, 0.213432)",
        "(0.226239, 1.571122, 0.216585)",
        "(0.226817, 1.570191, 0.222952)",
        "(0.227344, 1.568896, 0.229252)",
        "(0.227646, 1.567102, 0.235271)",
        "(0.227784, 1.564881, 0.241002)",
        "(0.227857, 1.563660, 0.243816)",
        "(0.228081, 1.560980, 0.249330)",
        "(0.228243, 1.558076, 0.254733)",
        "(0.228344, 1.554991, 0.260046)",
        "(0.228660, 1.551672, 0.265215)",
        "(0.228804, 1.549892, 0.267706)",
        "(0.229232, 1.546148, 0.272480)",
        "(0.229623, 1.542295, 0.277262)",
        "(0.229721, 1.538182, 0.281927)",
        "(0.229895, 1.533725, 0.286553)",
        "(0.229994, 1.531380, 0.288775)",
        "(0.230059, 1.526486, 0.292904)",
        "(0.229912, 1.521278, 0.296779)",
        "(0.229895, 1.515803, 0.300522)",
        "(0.229827, 1.510274, 0.304290)",
        "(0.229768, 1.507504, 0.306230)",
        "(0.229953, 1.501886, 0.310009)",
        "(0.229923, 1.496032, 0.313625)",
        "(0.229877, 1.489995, 0.317115)",
        "(0.230089, 1.483805, 0.320622)",
        "(0.230173, 1.480619, 0.322359)",
        "(0.230275, 1.473857, 0.325604)",
        "(0.230169, 1.466783, 0.328681)",
        "(0.230094, 1.459561, 0.331654)",
        "(0.229798, 1.451993, 0.334433)",
        "(0.229702, 1.448094, 0.335756)",
        "(0.229847, 1.440244, 0.338106)",
        "(0.229928, 1.432313, 0.340112)",
        "(0.229979, 1.424088, 0.341510)",
        "(0.230037, 1.415541, 0.342720)",
        "(0.230110, 1.411163, 0.343259)",
        "(0.230244, 1.402135, 0.343995)",
        "(0.230251, 1.392615, 0.344256)",
        "(0.230386, 1.382621, 0.343891)",
        "(0.230395, 1.372140, 0.342855)",
        "(0.230515, 1.366922, 0.342248)",
        "(0.230763, 1.356432, 0.340914)",
        "(0.230763, 1.346015, 0.339556)",
        "(0.230883, 1.335688, 0.337746)",
        "(0.231266, 1.325591, 0.335569)",
        "(0.231568, 1.320629, 0.334300)",
        "(0.232128, 1.310714, 0.331113)",
        "(0.232742, 1.300895, 0.327288)",
        "(0.233667, 1.291487, 0.323047)",
        "(0.234593, 1.282217, 0.318372)",
        "(0.234958, 1.277572, 0.315869)",
        "(0.235817, 1.268503, 0.310523)",
        "(0.236872, 1.259752, 0.304799)",
        "(0.237980, 1.251488, 0.298703)",
        "(0.239112, 1.243929, 0.292662)",
        "(0.239639, 1.240351, 0.289674)",
        "(0.240696, 1.233782, 0.283700)",
        "(0.241726, 1.227975, 0.277891)",
        "(0.242771, 1.222620, 0.271798)",
        "(0.243913, 1.217535, 0.265156)",
        "(0.244489, 1.215103, 0.261717)",
        "(0.245753, 1.210713, 0.254770)",
        "(0.246951, 1.206696, 0.248044)",
        "(0.248075, 1.203114, 0.241511)",
        "(0.249105, 1.199833, 0.234903)",
        "(0.249604, 1.198309, 0.231638)",
        "(0.250548, 1.195582, 0.225139)",
        "(0.251363, 1.193254, 0.218806)",
        "(0.252105, 1.191277, 0.212585)",
        "(0.252821, 1.189635, 0.206427)",
        "(0.253206, 1.189000, 0.203438)",
        "(0.253902, 1.188084, 0.197719)",
        "(0.254381, 1.187525, 0.192280)",
        "(0.254803, 1.187149, 0.186867)",
        "(0.255368, 1.187158, 0.181569)",
        "(0.255632, 1.187310, 0.179036)",
        "(0.255995, 1.187905, 0.174176)",
        "(0.256194, 1.188830, 0.169583)",
        "(0.256200, 1.190209, 0.165438)",
        "(0.256096, 1.191827, 0.161455)",
        "(0.256021, 1.192736, 0.159499)",
        "(0.255858, 1.194770, 0.155540)",
        "(0.255575, 1.196987, 0.151636)",
        "(0.255347, 1.199644, 0.147868)",
        "(0.254979, 1.202633, 0.144292)",
        "(0.254738, 1.204243, 0.142453)",
        "(0.254169, 1.207557, 0.138745)",
        "(0.253584, 1.211269, 0.135052)",
        "(0.253014, 1.215588, 0.131486)",
        "(0.252157, 1.220350, 0.128120)",
        "(0.251635, 1.222939, 0.126524)",
        "(0.250333, 1.228596, 0.123415)",
        "(0.248824, 1.234727, 0.120279)",
        "(0.247227, 1.241417, 0.117095)",
        "(0.245499, 1.248543, 0.113926)",
        "(0.244617, 1.252362, 0.112289)",
        "(0.242811, 1.260302, 0.109131)",
        "(0.240939, 1.268696, 0.105904)",
        "(0.239084, 1.277432, 0.102568)",
        "(0.237398, 1.286582, 0.099463)",
        "(0.236578, 1.291356, 0.098062)",
        "(0.234773, 1.301160, 0.095448)",
        "(0.232573, 1.310976, 0.092879)",
        "(0.230449, 1.321025, 0.090457)",
        "(0.228524, 1.331349, 0.088398)",
        "(0.227575, 1.336542, 0.087486)",
        "(0.225950, 1.347001, 0.085809)",
        "(0.224346, 1.357429, 0.084230)",
        "(0.222956, 1.367977, 0.082960)",
        "(0.221482, 1.378554, 0.082060)",
        "(0.220676, 1.383880, 0.081809)",
        "(0.219446, 1.394632, 0.081767)",
        "(0.218754, 1.405355, 0.081972)",
        "(0.218267, 1.415841, 0.082313)",
        "(0.217963, 1.426211, 0.083033)",
        "(0.217847, 1.431389, 0.083615)",
        "(0.217586, 1.441595, 0.085003)",
        "(0.217539, 1.451450, 0.086591)",
        "(0.217657, 1.460698, 0.088090)",
        "(0.218340, 1.469789, 0.090016)",
        "(0.218818, 1.474304, 0.091142)",
        "(0.219723, 1.482952, 0.093542)",
        "(0.220742, 1.491246, 0.096290)",
        "(0.221893, 1.499361, 0.099753)",
        "(0.223149, 1.507007, 0.103469)",
        "(0.223724, 1.510664, 0.105277)",
        "(0.224964, 1.517570, 0.108970)",
        "(0.226364, 1.524168, 0.112975)",
        "(0.227641, 1.530418, 0.117303)",
        "(0.229040, 1.536274, 0.122043)",
        "(0.229655, 1.539068, 0.124426)",
        "(0.230663, 1.544105, 0.129160)",
        "(0.231506, 1.548562, 0.134096)",
        "(0.232380, 1.552694, 0.139537)",
        "(0.233181, 1.556552, 0.145528)",
        "(0.233469, 1.558392, 0.148635)",
        "(0.233817, 1.561626, 0.154834)",
        "(0.234082, 1.564144, 0.160987)",
        "(0.234743, 1.566228, 0.167398)",
        "(0.235348, 1.568017, 0.174159)",
        "(0.235519, 1.568856, 0.177617)",
        "(0.235627, 1.570162, 0.184548)",
        "(0.235626, 1.570918, 0.191296)",
        "(0.236003, 1.571204, 0.197979)",
        "(0.236472, 1.571386, 0.204930)",
        "(0.236591, 1.571367, 0.208411)",
        "(0.236557, 1.570953, 0.215190)",
        "(0.236457, 1.570060, 0.221800)",
        "(0.236573, 1.568716, 0.228226)",
        "(0.236722, 1.566968, 0.234405)",
        "(0.236755, 1.566007, 0.237627)",
        "(0.236726, 1.563800, 0.244316)",
        "(0.236446, 1.561253, 0.250925)",
        "(0.236305, 1.558414, 0.257365)",
        "(0.236366, 1.555168, 0.263423)",
        "(0.236335, 1.553445, 0.266327)",
        "(0.236116, 1.549701, 0.271780)",
        "(0.236079, 1.545688, 0.277056)",
        "(0.236191, 1.541552, 0.282268)",
        "(0.236152, 1.536942, 0.287126)",
        "(0.235981, 1.534456, 0.289429)",
        "(0.235536, 1.529359, 0.294035)",
        "(0.235404, 1.524012, 0.298355)",
        "(0.235346, 1.518295, 0.302388)",
        "(0.235332, 1.512332, 0.306267)",
        "(0.235235, 1.509313, 0.308146)",
        "(0.234869, 1.503051, 0.311716)",
        "(0.234767, 1.496714, 0.315211)",
        "(0.234847, 1.490218, 0.318605)",
        "(0.234730, 1.483549, 0.321735)",
        "(0.234686, 1.480171, 0.323217)",
        "(0.234828, 1.473416, 0.325997)",
        "(0.235197, 1.466666, 0.328725)",
        "(0.235608, 1.459835, 0.331488)",
        "(0.235623, 1.452811, 0.333969)",
        "(0.235593, 1.449279, 0.335121)",
        "(0.235679, 1.442220, 0.337304)",
        "(0.235955, 1.435050, 0.339115)",
        "(0.235991, 1.427580, 0.340489)",
        "(0.235946, 1.420131, 0.341804)",
        "(0.235876, 1.416437, 0.342488)",
        "(0.235714, 1.408957, 0.343768)",
        "(0.235706, 1.401214, 0.344612)",
        "(0.235529, 1.393169, 0.345049)",
        "(0.235305, 1.385342, 0.345467)",
        "(0.235133, 1.381434, 0.345747)",
        "(0.234871, 1.373421, 0.345930)",
        "(0.234788, 1.365182, 0.345372)",
        "(0.234665, 1.356835, 0.344534)",
        "(0.234649, 1.352632, 0.344017)",
        "(0.234604, 1.344123, 0.342844)",
        "(0.234452, 1.335356, 0.341366)",
        "(0.234321, 1.326435, 0.339687)",
        "(0.234273, 1.317268, 0.337706)",
        "(0.234343, 1.312631, 0.336439)",
        "(0.234478, 1.303208, 0.333532)",
        "(0.234865, 1.293528, 0.329775)",
        "(0.235136, 1.283958, 0.325870)",
        "(0.235733, 1.275081, 0.322056)",
        "(0.236384, 1.266559, 0.317926)",
        "(0.236679, 1.262380, 0.315637)",
        "(0.237195, 1.254288, 0.310549)",
        "(0.237818, 1.246733, 0.305117)",
        "(0.238718, 1.239724, 0.299277)",
        "(0.239350, 1.233024, 0.293008)",
        "(0.239720, 1.229907, 0.289832)",
        "(0.240458, 1.224088, 0.283225)",
        "(0.241082, 1.218649, 0.276264)",
        "(0.241862, 1.213820, 0.269107)",
        "(0.242582, 1.209635, 0.261739)",
        "(0.242910, 1.207679, 0.258056)",
        "(0.243663, 1.204319, 0.250667)",
        "(0.244286, 1.201535, 0.243337)",
        "(0.244687, 1.199403, 0.236095)",
        "(0.244894, 1.198120, 0.229172)",
        "(0.245037, 1.197727, 0.225741)",
        "(0.245368, 1.197434, 0.218755)",
        "(0.245701, 1.197530, 0.211552)",
        "(0.246050, 1.198026, 0.204133)",
        "(0.246532, 1.199097, 0.196728)",
        "(0.246799, 1.199739, 0.193078)",
        "(0.247300, 1.201214, 0.185669)",
        "(0.247653, 1.202844, 0.178316)",
        "(0.247960, 1.204921, 0.171271)",
        "(0.248287, 1.207600, 0.164658)",
        "(0.248321, 1.208952, 0.161406)",
        "(0.248255, 1.211820, 0.154948)",
        "(0.247993, 1.215065, 0.148733)",
        "(0.247589, 1.218811, 0.142934)",
        "(0.247007, 1.223294, 0.137611)",
        "(0.246665, 1.225674, 0.135035)",
        "(0.245807, 1.230886, 0.130206)",
        "(0.244719, 1.236700, 0.125682)",
        "(0.243511, 1.243281, 0.121539)",
        "(0.242285, 1.250533, 0.117502)",
        "(0.241737, 1.254382, 0.115498)",
        "(0.240498, 1.262264, 0.111613)",
        "(0.239141, 1.270870, 0.108032)",
        "(0.238401, 1.275506, 0.106345)",
        "(0.236850, 1.284653, 0.102931)",
        "(0.235304, 1.294214, 0.099686)",
        "(0.233768, 1.304130, 0.096612)",
        "(0.232256, 1.314629, 0.093983)",
        "(0.230498, 1.325503, 0.091639)",
        "(0.228518, 1.336749, 0.089695)",
        "(0.227525, 1.342480, 0.088872)",
        "(0.225713, 1.354187, 0.087533)",
        "(0.224200, 1.366213, 0.086629)",
        "(0.222854, 1.378395, 0.086030)",
        "(0.221776, 1.390574, 0.085562)",
        "(0.221330, 1.396700, 0.085454)",
        "(0.220522, 1.409028, 0.085654)",
        "(0.219979, 1.421299, 0.086376)",
        "(0.220192, 1.433514, 0.087715)",
        "(0.220733, 1.445397, 0.089293)",
        "(0.221055, 1.451263, 0.090221)",
        "(0.221705, 1.462646, 0.092381)",
        "(0.222497, 1.473584, 0.094976)",
        "(0.223945, 1.484215, 0.098294)",
        "(0.225279, 1.494203, 0.102095)",
        "(0.225885, 1.499016, 0.104058)",
        "(0.227122, 1.508315, 0.108486)",
        "(0.228534, 1.517384, 0.113719)",
        "(0.230179, 1.525859, 0.119230)",
        "(0.231741, 1.533481, 0.124869)",
        "(0.232535, 1.537090, 0.127717)",
        "(0.234155, 1.543802, 0.133594)",
        "(0.235970, 1.550173, 0.140034)",
        "(0.237562, 1.555928, 0.146731)",
        "(0.238746, 1.560996, 0.153776)",
        "(0.239271, 1.563265, 0.157291)",
        "(0.240478, 1.567102, 0.164271)",
        "(0.241672, 1.570269, 0.171433)",
        "(0.242752, 1.572889, 0.178928)",
        "(0.243420, 1.574799, 0.186687)",
        "(0.243732, 1.575614, 0.190638)",
        "(0.244374, 1.576781, 0.198666)",
        "(0.244949, 1.577508, 0.206782)",
        "(0.245222, 1.577746, 0.215040)",
        "(0.245430, 1.577373, 0.222955)",
        "(0.245564, 1.576987, 0.226766)",
        "(0.245882, 1.575821, 0.234290)",
        "(0.246274, 1.574347, 0.241810)",
        "(0.246466, 1.572275, 0.249252)",
        "(0.246575, 1.569677, 0.256480)",
        "(0.246661, 1.568242, 0.260016)",
        "(0.246780, 1.564961, 0.266866)",
        "(0.246673, 1.561282, 0.273586)",
        "(0.246409, 1.557128, 0.280372)",
        "(0.246317, 1.554874, 0.283710)",
        "(0.246239, 1.550069, 0.290154)",
        "(0.246336, 1.544710, 0.296325)",
        "(0.246424, 1.539011, 0.302412)",
        "(0.246378, 1.532918, 0.308343)",
        "(0.246481, 1.526354, 0.313887)",
        "(0.246438, 1.522898, 0.316441)",
        "(0.246282, 1.515646, 0.321234)",
        "(0.246522, 1.508379, 0.326080)",
        "(0.246813, 1.500845, 0.330760)",
        "(0.247138, 1.493034, 0.334891)",
        "(0.247358, 1.489088, 0.336852)",
        "(0.248017, 1.481194, 0.340601)",
        "(0.248547, 1.473139, 0.344261)",
        "(0.248966, 1.464761, 0.347723)",
        "(0.249527, 1.456226, 0.350888)",
        "(0.249886, 1.451930, 0.352451)",
        "(0.250695, 1.443221, 0.355308)",
        "(0.251198, 1.434223, 0.357730)",
        "(0.251309, 1.425166, 0.359919)",
        "(0.251657, 1.416281, 0.361876)",
        "(0.251839, 1.411848, 0.362783)",
        "(0.252158, 1.402916, 0.364176)",
        "(0.252122, 1.393754, 0.365189)",
        "(0.252040, 1.384622, 0.366056)",
        "(0.252311, 1.375644, 0.366680)",
        "(0.252342, 1.371088, 0.366834)",
        "(0.252267, 1.361824, 0.366833)",
        "(0.252167, 1.352591, 0.366719)",
        "(0.252350, 1.343606, 0.366448)",
        "(0.252291, 1.334529, 0.365479)",
        "(0.252114, 1.329916, 0.364725)",
        "(0.251975, 1.320861, 0.362832)",
        "(0.252140, 1.312074, 0.360827)",
        "(0.252230, 1.303193, 0.358062)",
        "(0.252136, 1.293962, 0.354416)",
        "(0.252211, 1.289443, 0.352545)",
        "(0.252460, 1.280616, 0.348939)",
        "(0.252605, 1.271851, 0.344895)",
        "(0.252765, 1.263166, 0.340087)",
        "(0.252847, 1.254764, 0.335363)",
        "(0.253009, 1.250772, 0.333036)",
        "(0.253487, 1.243209, 0.328426)",
        "(0.253826, 1.235776, 0.323354)",
        "(0.254125, 1.228414, 0.317432)",
        "(0.254671, 1.221610, 0.311224)",
        "(0.255054, 1.218427, 0.308134)",
        "(0.255836, 1.212467, 0.301829)",
        "(0.256389, 1.206618, 0.294860)",
        "(0.257101, 1.201404, 0.287311)",
        "(0.258066, 1.197147, 0.279601)",
        "(0.258493, 1.195137, 0.275765)",
        "(0.259329, 1.191434, 0.267609)",
        "(0.260130, 1.187874, 0.258438)",
        "(0.260680, 1.186353, 0.253545)",
        "(0.261833, 1.183819, 0.243814)",
        "(0.262977, 1.181843, 0.234140)",
        "(0.263903, 1.180271, 0.224259)",
        "(0.264833, 1.179509, 0.214376)",
        "(0.265643, 1.179837, 0.204976)",
        "(0.266212, 1.181267, 0.196052)",
        "(0.266439, 1.182290, 0.191669)",
        "(0.266733, 1.185240, 0.183044)",
        "(0.266997, 1.189347, 0.174444)",
        "(0.267133, 1.194551, 0.166201)",
        "(0.267291, 1.201079, 0.158558)",
        "(0.267294, 1.204488, 0.154865)",
        "(0.267093, 1.211854, 0.147860)",
        "(0.266349, 1.220070, 0.141670)",
        "(0.264972, 1.228864, 0.136209)",
        "(0.263339, 1.238703, 0.131679)",
        "(0.262467, 1.243852, 0.129601)",
        "(0.260364, 1.254723, 0.125930)",
        "(0.257983, 1.266259, 0.122857)",
        "(0.255447, 1.278345, 0.120330)",
        "(0.252906, 1.290887, 0.118275)",
        "(0.251601, 1.297110, 0.117285)",
        "(0.249088, 1.309661, 0.115445)",
        "(0.246454, 1.322192, 0.113758)",
        "(0.244204, 1.334847, 0.112314)",
        "(0.242012, 1.347452, 0.111182)",
        "(0.240819, 1.353633, 0.110701)",
        "(0.238459, 1.365853, 0.109929)",
        "(0.236163, 1.377650, 0.109297)",
        "(0.234464, 1.389451, 0.109211)",
        "(0.233300, 1.401052, 0.109590)",
        "(0.232585, 1.406639, 0.109724)",
        "(0.231149, 1.417448, 0.110127)",
        "(0.229825, 1.427888, 0.110781)",
        "(0.229153, 1.438136, 0.111912)",
        "(0.228996, 1.447927, 0.113366)",
        "(0.228830, 1.452610, 0.114055)",
        "(0.228613, 1.461768, 0.115661)",
        "(0.228420, 1.470469, 0.117668)",
        "(0.228490, 1.479496, 0.120171)",
        "(0.228981, 1.488332, 0.123056)",
        "(0.229233, 1.492397, 0.124380)",
        "(0.229715, 1.499878, 0.126866)",
        "(0.230182, 1.507145, 0.129862)",
        "(0.231009, 1.514421, 0.133592)",
        "(0.232034, 1.521331, 0.137569)",
        "(0.232494, 1.524661, 0.139538)",
        "(0.233523, 1.530792, 0.143340)",
        "(0.234770, 1.536554, 0.147288)",
        "(0.235936, 1.542151, 0.151724)",
        "(0.237058, 1.547439, 0.156383)",
        "(0.237528, 1.549927, 0.158705)",
        "(0.238546, 1.554463, 0.163236)",
        "(0.239794, 1.558711, 0.167979)",
        "(0.240984, 1.562762, 0.173036)",
        "(0.242036, 1.566526, 0.178392)",
        "(0.242621, 1.568317, 0.181100)",
        "(0.244030, 1.571563, 0.186599)",
        "(0.245602, 1.574374, 0.191958)",
        "(0.247194, 1.577007, 0.197545)",
        "(0.247953, 1.578264, 0.200461)",
        "(0.249448, 1.580676, 0.206386)",
        "(0.251026, 1.582792, 0.212534)",
        "(0.252631, 1.584356, 0.218461)",
        "(0.253999, 1.585525, 0.224287)",
        "(0.255321, 1.586492, 0.230409)",
        "(0.255936, 1.586868, 0.233524)",
        "(0.257052, 1.587323, 0.239790)",
        "(0.258067, 1.587376, 0.245991)",
        "(0.258845, 1.586918, 0.251853)",
        "(0.259648, 1.586038, 0.257466)",
        "(0.260055, 1.585552, 0.260345)",
        "(0.260899, 1.584380, 0.266148)",
        "(0.261687, 1.582872, 0.271753)",
        "(0.262237, 1.580875, 0.277040)",
        "(0.262867, 1.578638, 0.282133)",
        "(0.263181, 1.577460, 0.284703)",
        "(0.263668, 1.574760, 0.289497)",
        "(0.264088, 1.571679, 0.294125)",
        "(0.264338, 1.568129, 0.298622)",
        "(0.264605, 1.564234, 0.303126)",
        "(0.264795, 1.562243, 0.305472)",
        "(0.265041, 1.557989, 0.310131)",
        "(0.265013, 1.553220, 0.314587)",
        "(0.264791, 1.548127, 0.318966)",
        "(0.264952, 1.542895, 0.323307)",
        "(0.265071, 1.540201, 0.325471)",
        "(0.265118, 1.534351, 0.329542)",
        "(0.264765, 1.528087, 0.333323)",
        "(0.264387, 1.521847, 0.337146)",
        "(0.264180, 1.515609, 0.341013)",
        "(0.264065, 1.512393, 0.342910)",
        "(0.263743, 1.505775, 0.346528)",
        "(0.263173, 1.499089, 0.350173)",
        "(0.262726, 1.492290, 0.353890)",
        "(0.262434, 1.485227, 0.357526)",
        "(0.262379, 1.481606, 0.359311)",
        "(0.262162, 1.474001, 0.362646)",
        "(0.261784, 1.465876, 0.365830)",
        "(0.261341, 1.457119, 0.368851)",
        "(0.260777, 1.447729, 0.371606)",
        "(0.260409, 1.442795, 0.372830)",
        "(0.259644, 1.432464, 0.374984)",
        "(0.258875, 1.421710, 0.377126)",
        "(0.258126, 1.410414, 0.378897)",
        "(0.257730, 1.398812, 0.380042)",
        "(0.257693, 1.393005, 0.380450)",
        "(0.257609, 1.381267, 0.381056)",
        "(0.257452, 1.369512, 0.381414)",
        "(0.257124, 1.357498, 0.381107)",
        "(0.256504, 1.345078, 0.380195)",
        "(0.256239, 1.338883, 0.379637)",
        "(0.255746, 1.326603, 0.378286)",
        "(0.255260, 1.314515, 0.376578)",
        "(0.254858, 1.302524, 0.373911)",
        "(0.254613, 1.290763, 0.370586)",
        "(0.254592, 1.285082, 0.368877)",
        "(0.254934, 1.274373, 0.365133)",
        "(0.255134, 1.263863, 0.360959)",
        "(0.255314, 1.253717, 0.356016)",
        "(0.255737, 1.244345, 0.350610)",
        "(0.256006, 1.239998, 0.347739)",
        "(0.256477, 1.231683, 0.341890)",
        "(0.256840, 1.224153, 0.335879)",
        "(0.256929, 1.217007, 0.329577)",
        "(0.256921, 1.210295, 0.322552)",
        "(0.256998, 1.207151, 0.318900)",
        "(0.257320, 1.201506, 0.311422)",
        "(0.257592, 1.196421, 0.303786)",
        "(0.257815, 1.191847, 0.295831)",
        "(0.258023, 1.188055, 0.287737)",
        "(0.258182, 1.186492, 0.283818)",
        "(0.258497, 1.184035, 0.276137)",
        "(0.258716, 1.182101, 0.268299)",
        "(0.258843, 1.180824, 0.260131)",
        "(0.258799, 1.180189, 0.251946)",
        "(0.258709, 1.180121, 0.247957)",
        "(0.258433, 1.180575, 0.240058)",
        "(0.258114, 1.181622, 0.232166)",
        "(0.257805, 1.183428, 0.224508)",
        "(0.257358, 1.185773, 0.216960)",
        "(0.257096, 1.187097, 0.213252)",
        "(0.256574, 1.190234, 0.206157)",
        "(0.256097, 1.194013, 0.199452)",
        "(0.255467, 1.198205, 0.192916)",
        "(0.254843, 1.202962, 0.186601)",
        "(0.254519, 1.205437, 0.183483)",
        "(0.254176, 1.210859, 0.177246)",
        "(0.253806, 1.216607, 0.171184)",
        "(0.253406, 1.222702, 0.165321)",
        "(0.253045, 1.229092, 0.159579)",
        "(0.252804, 1.232359, 0.156780)",
        "(0.252327, 1.239210, 0.151363)",
        "(0.251845, 1.246439, 0.146347)",
        "(0.251195, 1.254120, 0.141781)",
        "(0.250223, 1.262088, 0.137569)",
        "(0.249727, 1.266177, 0.135502)",
        "(0.248731, 1.274606, 0.131322)",
        "(0.247905, 1.283789, 0.127540)",
        "(0.247080, 1.293771, 0.124221)",
        "(0.245958, 1.304006, 0.120999)",
        "(0.245425, 1.309240, 0.119511)",
        "(0.244491, 1.320046, 0.116769)",
        "(0.243637, 1.331148, 0.114330)",
        "(0.242965, 1.342614, 0.112335)",
        "(0.242161, 1.354083, 0.110575)",
        "(0.241775, 1.359815, 0.109780)",
        "(0.241055, 1.371287, 0.108487)",
        "(0.240627, 1.382804, 0.107563)",
        "(0.240355, 1.394123, 0.106768)",
        "(0.239857, 1.405243, 0.106266)",
        "(0.239665, 1.410786, 0.106238)",
        "(0.239658, 1.421939, 0.106643)",
        "(0.239764, 1.432998, 0.107640)",
        "(0.239761, 1.443554, 0.108655)",
        "(0.239722, 1.453731, 0.109718)",
        "(0.239691, 1.458786, 0.110399)",
        "(0.239903, 1.468781, 0.112303)",
        "(0.240651, 1.478470, 0.114762)",
        "(0.241300, 1.487535, 0.117329)",
        "(0.241593, 1.491856, 0.118608)",
        "(0.242248, 1.500406, 0.121398)",
        "(0.243252, 1.508602, 0.124728)",
        "(0.244589, 1.516476, 0.128461)",
        "(0.245762, 1.523749, 0.132196)",
        "(0.246825, 1.530438, 0.135990)",
        "(0.247294, 1.533640, 0.137997)",
        "(0.248370, 1.539785, 0.142396)",
        "(0.249743, 1.545667, 0.147313)",
        "(0.250995, 1.550902, 0.152201)",
        "(0.251964, 1.555362, 0.156680)",
        "(0.252407, 1.557422, 0.158951)",
        "(0.253374, 1.561306, 0.163925)",
        "(0.254533, 1.565033, 0.169546)",
        "(0.255471, 1.568169, 0.175318)",
        "(0.256325, 1.570756, 0.181046)",
        "(0.256695, 1.571869, 0.183913)",
        "(0.257504, 1.573839, 0.189936)",
        "(0.258235, 1.575657, 0.196558)",
        "(0.258828, 1.577040, 0.203301)",
        "(0.259355, 1.578089, 0.210108)",
        "(0.259645, 1.578455, 0.213548)",
        "(0.260226, 1.578759, 0.220276)",
        "(0.260796, 1.578761, 0.227160)",
        "(0.261153, 1.578419, 0.234312)",
        "(0.261401, 1.577767, 0.241682)",
        "(0.261448, 1.577248, 0.245363)",
        "(0.261508, 1.575848, 0.252559)",
        "(0.261660, 1.574115, 0.259736)",
        "(0.261674, 1.572136, 0.266975)",
        "(0.261730, 1.569829, 0.274247)",
        "(0.261727, 1.568498, 0.277817)",
        "(0.261680, 1.565419, 0.284655)",
        "(0.261704, 1.561950, 0.291191)",
        "(0.261645, 1.558132, 0.297646)",
        "(0.261411, 1.553904, 0.303989)",
        "(0.261227, 1.551626, 0.307070)",
        "(0.260863, 1.546621, 0.312852)",
        "(0.260537, 1.541143, 0.318339)",
        "(0.260209, 1.535420, 0.323507)",
        "(0.259586, 1.529323, 0.328366)",
        "(0.259279, 1.526132, 0.330671)",
        "(0.258712, 1.519419, 0.335156)",
        "(0.258172, 1.512453, 0.339421)",
        "(0.257675, 1.505174, 0.343194)",
        "(0.257253, 1.497690, 0.346524)",
        "(0.257129, 1.493827, 0.347917)",
        "(0.257039, 1.486057, 0.350630)",
        "(0.256776, 1.478109, 0.353224)",
        "(0.256407, 1.469968, 0.355547)",
        "(0.255793, 1.461672, 0.357514)",
        "(0.255504, 1.457458, 0.358315)",
        "(0.254949, 1.448966, 0.359604)",
        "(0.254611, 1.440469, 0.360560)",
        "(0.254033, 1.431797, 0.360883)",
        "(0.253210, 1.422982, 0.360777)",
        "(0.252797, 1.418590, 0.360669)",
        "(0.252281, 1.409884, 0.360474)",
        "(0.251996, 1.401244, 0.360029)",
        "(0.251620, 1.392370, 0.358806)",
        "(0.251213, 1.383393, 0.357050)",
        "(0.250978, 1.378926, 0.356163)",
        "(0.250612, 1.370039, 0.354344)",
        "(0.250546, 1.361320, 0.352024)",
        "(0.250349, 1.356949, 0.350434)",
        "(0.249869, 1.348046, 0.347070)",
        "(0.249663, 1.339422, 0.343491)",
        "(0.249670, 1.331096, 0.339757)",
        "(0.249605, 1.322813, 0.335488)",
        "(0.249469, 1.314700, 0.330502)",
        "(0.249357, 1.306985, 0.325080)",
        "(0.249372, 1.303346, 0.322213)",
        "(0.249242, 1.296212, 0.316175)",
        "(0.249129, 1.289634, 0.309452)",
        "(0.248918, 1.283520, 0.302368)",
        "(0.248674, 1.278232, 0.295472)",
        "(0.248573, 1.275789, 0.292122)",
        "(0.248381, 1.271306, 0.285305)",
        "(0.248092, 1.267085, 0.277859)",
        "(0.247999, 1.263382, 0.270142)",
        "(0.248165, 1.260317, 0.262457)",
        "(0.248196, 1.258981, 0.258755)",
        "(0.248184, 1.256550, 0.251480)",
        "(0.248169, 1.254620, 0.244328)",
        "(0.248248, 1.253043, 0.236968)",
        "(0.248469, 1.251721, 0.229268)",
        "(0.248548, 1.251109, 0.225399)",
        "(0.248786, 1.250316, 0.217778)",
        "(0.248936, 1.249983, 0.210395)",
        "(0.248988, 1.250155, 0.203162)",
        "(0.249030, 1.250676, 0.195805)",
        "(0.249060, 1.251124, 0.192127)",
        "(0.249194, 1.252650, 0.184908)",
        "(0.249269, 1.255042, 0.178076)",
        "(0.249211, 1.258250, 0.171507)",
        "(0.249090, 1.262127, 0.165135)",
        "(0.248998, 1.264250, 0.162011)",
        "(0.248813, 1.269029, 0.155875)",
        "(0.248534, 1.274522, 0.150232)",
        "(0.248099, 1.280766, 0.145227)",
        "(0.247392, 1.287247, 0.140398)",
        "(0.246999, 1.290600, 0.138046)",
        "(0.246266, 1.297678, 0.133597)",
        "(0.245649, 1.305238, 0.129596)",
        "(0.245036, 1.313283, 0.126033)",
        "(0.244412, 1.321692, 0.122672)",
        "(0.244054, 1.325942, 0.120978)",
        "(0.243450, 1.334890, 0.117764)",
        "(0.243028, 1.344398, 0.115042)",
        "(0.242354, 1.354396, 0.112883)",
        "(0.241735, 1.365101, 0.111339)",
        "(0.241444, 1.370549, 0.110633)",
        "(0.241097, 1.381786, 0.109531)",
        "(0.241081, 1.393279, 0.108777)",
        "(0.241292, 1.405072, 0.108502)",
        "(0.241522, 1.416922, 0.108617)",
        "(0.241586, 1.422742, 0.108679)",
        "(0.241896, 1.434210, 0.109009)",
        "(0.242697, 1.445508, 0.109587)",
        "(0.243715, 1.456537, 0.110397)",
        "(0.244553, 1.467303, 0.111453)",
        "(0.244993, 1.472574, 0.112096)",
        "(0.246046, 1.482731, 0.113581)",
        "(0.247588, 1.492493, 0.115487)",
        "(0.249062, 1.501716, 0.117658)",
        "(0.250499, 1.510477, 0.120064)",
        "(0.251214, 1.514716, 0.121406)",
        "(0.252953, 1.522766, 0.124449)",
        "(0.254576, 1.530074, 0.127730)",
        "(0.256004, 1.536850, 0.131305)",
        "(0.256540, 1.539881, 0.133414)",
        "(0.257602, 1.545942, 0.137615)",
        "(0.258743, 1.551378, 0.142254)",
        "(0.259676, 1.556205, 0.147151)",
        "(0.260394, 1.560517, 0.152229)",
        "(0.260763, 1.562483, 0.154912)",
        "(0.261324, 1.566213, 0.160497)",
        "(0.261826, 1.569477, 0.166521)",
        "(0.262329, 1.572371, 0.173010)",
        "(0.262754, 1.574668, 0.179610)",
        "(0.263123, 1.576610, 0.186402)",
        "(0.263287, 1.577476, 0.189918)",
        "(0.263816, 1.578919, 0.197222)",
        "(0.264335, 1.579881, 0.204745)",
        "(0.264807, 1.580358, 0.212292)",
        "(0.265238, 1.580482, 0.219589)",
        "(0.265448, 1.580454, 0.223312)",
        "(0.265995, 1.580197, 0.231021)",
        "(0.266440, 1.579616, 0.238796)",
        "(0.266695, 1.578580, 0.246605)",
        "(0.266788, 1.577098, 0.254011)",
        "(0.266935, 1.576157, 0.257983)",
        "(0.267152, 1.574135, 0.265913)",
        "(0.267265, 1.571835, 0.273841)",
        "(0.267218, 1.569197, 0.281515)",
        "(0.266986, 1.566082, 0.288610)",
        "(0.266964, 1.564407, 0.292025)",
        "(0.267166, 1.560983, 0.298609)",
        "(0.267251, 1.557404, 0.305024)",
        "(0.267250, 1.553439, 0.311099)",
        "(0.267252, 1.549015, 0.316823)",
        "(0.267310, 1.546615, 0.319492)",
        "(0.267373, 1.541686, 0.324804)",
        "(0.267251, 1.536422, 0.330037)",
        "(0.266749, 1.530645, 0.334964)",
        "(0.266156, 1.524374, 0.339308)",
        "(0.265910, 1.521088, 0.341313)",
        "(0.265418, 1.514231, 0.345133)",
        "(0.264927, 1.507300, 0.348960)",
        "(0.264464, 1.500409, 0.352772)",
        "(0.263911, 1.493445, 0.356373)",
        "(0.263709, 1.489865, 0.357971)",
        "(0.263475, 1.482565, 0.360916)",
        "(0.263460, 1.475329, 0.363942)",
        "(0.263144, 1.467939, 0.366903)",
        "(0.262506, 1.460142, 0.369431)",
        "(0.262296, 1.456155, 0.370615)",
        "(0.261913, 1.447846, 0.372662)",
        "(0.261285, 1.438998, 0.374300)",
        "(0.260285, 1.429460, 0.375366)",
        "(0.259527, 1.419450, 0.375869)",
        "(0.259264, 1.414281, 0.375924)",
        "(0.258765, 1.403207, 0.375465)",
        "(0.257958, 1.391303, 0.374536)",
        "(0.256863, 1.378806, 0.373244)",
        "(0.256165, 1.366205, 0.371552)",
        "(0.255885, 1.359803, 0.370452)",
        "(0.255306, 1.347038, 0.367974)",
        "(0.254625, 1.334376, 0.364890)",
        "(0.254056, 1.322175, 0.361088)",
        "(0.253682, 1.310655, 0.356443)",
        "(0.253596, 1.305139, 0.353914)",
        "(0.253408, 1.294581, 0.348312)",
        "(0.253222, 1.284713, 0.342208)",
        "(0.253123, 1.275498, 0.336103)",
        "(0.253170, 1.266782, 0.329602)",
        "(0.253252, 1.262649, 0.325940)",
        "(0.253280, 1.254646, 0.318248)",
        "(0.253407, 1.247403, 0.310208)",
        "(0.253654, 1.240755, 0.302130)",
        "(0.253721, 1.237633, 0.297903)",
        "(0.253904, 1.232140, 0.289102)",
        "(0.254163, 1.227674, 0.280834)",
        "(0.254270, 1.224162, 0.273254)",
        "(0.254221, 1.221409, 0.265953)",
        "(0.254229, 1.219176, 0.258054)",
        "(0.254304, 1.218313, 0.253843)",
        "(0.254499, 1.216992, 0.245497)",
        "(0.254611, 1.216392, 0.237338)",
        "(0.254548, 1.216354, 0.229236)",
        "(0.254479, 1.216862, 0.221377)",
        "(0.254413, 1.217430, 0.217561)",
        "(0.254221, 1.218939, 0.210023)",
        "(0.253880, 1.221174, 0.202843)",
        "(0.253416, 1.224236, 0.195873)",
        "(0.252912, 1.227931, 0.189013)",
        "(0.252643, 1.229990, 0.185649)",
        "(0.252026, 1.234613, 0.178991)",
        "(0.251279, 1.239770, 0.172414)",
        "(0.250515, 1.245663, 0.166119)",
        "(0.249757, 1.252159, 0.160284)",
        "(0.249271, 1.255652, 0.157589)",
        "(0.248210, 1.262864, 0.152401)",
        "(0.247167, 1.270556, 0.147514)",
        "(0.246200, 1.278656, 0.142663)",
        "(0.245064, 1.287083, 0.138013)",
        "(0.244418, 1.291396, 0.135738)",
        "(0.243067, 1.300322, 0.131442)",
        "(0.241925, 1.309503, 0.127289)",
        "(0.241005, 1.319086, 0.123129)",
        "(0.239982, 1.328883, 0.118934)",
        "(0.239510, 1.333907, 0.116899)",
        "(0.238561, 1.344332, 0.113201)",
        "(0.237770, 1.355294, 0.110089)",
        "(0.237050, 1.366433, 0.107265)",
        "(0.236411, 1.377572, 0.104521)",
        "(0.236121, 1.383156, 0.103253)",
        "(0.235699, 1.394347, 0.101022)",
        "(0.235573, 1.405462, 0.099236)",
        "(0.235621, 1.416311, 0.097754)",
        "(0.235507, 1.426898, 0.096439)",
        "(0.235450, 1.432077, 0.095805)",
        "(0.235559, 1.442137, 0.094749)",
        "(0.236087, 1.452060, 0.094301)",
        "(0.236769, 1.461770, 0.094454)",
        "(0.237315, 1.471151, 0.094810)",
        "(0.237543, 1.475725, 0.095091)",
        "(0.237935, 1.484620, 0.096128)",
        "(0.238816, 1.493465, 0.098181)",
        "(0.239626, 1.501804, 0.100568)",
        "(0.240353, 1.509648, 0.102908)",
        "(0.240693, 1.513376, 0.104245)",
        "(0.241499, 1.520754, 0.107279)",
        "(0.242526, 1.527875, 0.110840)",
        "(0.243585, 1.534400, 0.114487)",
        "(0.244432, 1.540320, 0.117885)",
        "(0.244825, 1.543147, 0.119639)",
        "(0.245547, 1.548630, 0.123515)",
        "(0.246337, 1.553906, 0.127900)",
        "(0.246895, 1.558686, 0.132358)",
        "(0.247250, 1.563121, 0.136752)",
        "(0.247349, 1.565238, 0.139010)",
        "(0.247665, 1.569143, 0.143704)",
        "(0.248549, 1.572817, 0.148918)",
        "(0.249365, 1.576071, 0.154228)",
        "(0.249912, 1.578614, 0.159245)",
        "(0.250149, 1.579809, 0.161792)",
        "(0.250569, 1.581977, 0.167087)",
        "(0.251144, 1.583830, 0.172600)",
        "(0.251768, 1.585234, 0.178160)",
        "(0.252286, 1.586434, 0.183616)",
        "(0.252526, 1.586846, 0.186255)",
        "(0.253025, 1.587503, 0.191639)",
        "(0.253571, 1.587908, 0.197224)",
        "(0.254143, 1.587959, 0.202903)",
        "(0.254444, 1.587669, 0.208607)",
        "(0.254473, 1.587378, 0.211442)",
        "(0.254653, 1.586595, 0.217111)",
        "(0.255002, 1.585422, 0.222938)",
        "(0.255395, 1.583928, 0.228904)",
        "(0.255499, 1.582143, 0.234925)",
        "(0.255512, 1.581121, 0.237882)",
        "(0.255679, 1.578820, 0.243943)",
        "(0.256246, 1.576231, 0.250284)",
        "(0.256930, 1.573207, 0.256655)",
        "(0.257460, 1.569610, 0.262675)",
        "(0.257679, 1.567515, 0.265538)",
        "(0.258274, 1.563298, 0.271590)",
        "(0.258959, 1.559042, 0.278054)",
        "(0.259239, 1.554308, 0.284152)",
        "(0.259285, 1.549143, 0.289968)",
        "(0.259418, 1.546502, 0.292856)",
        "(0.259951, 1.541129, 0.298804)",
        "(0.260541, 1.535496, 0.304478)",
        "(0.260458, 1.529254, 0.309571)",
        "(0.260188, 1.522883, 0.314584)",
        "(0.260158, 1.519744, 0.317136)",
        "(0.260178, 1.513407, 0.322146)",
        "(0.260076, 1.506838, 0.326902)",
        "(0.259821, 1.500027, 0.331396)",
        "(0.259807, 1.493019, 0.335336)",
        "(0.259844, 1.489527, 0.337252)",
        "(0.259903, 1.482510, 0.341069)",
        "(0.259828, 1.475222, 0.344806)",
        "(0.259639, 1.467630, 0.348387)",
        "(0.259881, 1.460049, 0.352062)",
        "(0.260080, 1.456135, 0.353916)",
        "(0.259955, 1.447715, 0.357412)",
        "(0.259405, 1.438524, 0.360258)",
        "(0.259013, 1.428879, 0.362829)",
        "(0.258696, 1.419005, 0.365414)",
        "(0.258449, 1.413928, 0.366654)",
        "(0.257798, 1.403419, 0.368845)",
        "(0.257036, 1.392566, 0.370456)",
        "(0.256375, 1.381530, 0.371484)",
        "(0.256075, 1.370472, 0.372430)",
        "(0.255916, 1.364787, 0.372860)",
        "(0.255288, 1.353170, 0.373352)",
        "(0.254543, 1.341329, 0.372894)",
        "(0.253762, 1.329269, 0.371646)",
        "(0.253245, 1.317178, 0.369333)",
        "(0.253078, 1.311230, 0.367719)",
        "(0.252790, 1.299441, 0.363762)",
        "(0.252512, 1.287834, 0.359014)",
        "(0.252494, 1.276710, 0.353963)",
        "(0.252566, 1.266021, 0.347996)",
        "(0.252539, 1.260848, 0.344702)",
        "(0.252583, 1.250896, 0.337909)",
        "(0.252818, 1.242016, 0.331029)",
        "(0.253129, 1.233958, 0.323978)",
        "(0.253368, 1.226648, 0.316459)",
        "(0.253489, 1.223265, 0.312587)",
        "(0.253860, 1.217259, 0.304561)",
        "(0.254212, 1.212215, 0.296262)",
        "(0.254670, 1.208276, 0.287942)",
        "(0.255186, 1.205051, 0.279549)",
        "(0.255408, 1.203718, 0.275234)",
        "(0.255713, 1.201346, 0.266698)",
        "(0.255768, 1.199548, 0.258320)",
        "(0.255659, 1.197942, 0.249867)",
        "(0.255593, 1.196848, 0.241084)",
        "(0.255608, 1.196465, 0.236538)",
        "(0.255774, 1.195986, 0.226977)",
        "(0.255974, 1.196148, 0.217105)",
        "(0.256275, 1.197291, 0.207506)",
        "(0.256572, 1.199265, 0.198043)",
        "(0.256701, 1.200821, 0.193385)",
        "(0.256875, 1.204238, 0.184088)",
        "(0.257073, 1.208877, 0.174768)",
        "(0.257149, 1.214162, 0.165693)",
        "(0.257009, 1.220974, 0.157241)",
        "(0.256878, 1.224534, 0.153115)",
        "(0.256422, 1.232614, 0.145412)",
        "(0.255615, 1.241940, 0.138657)",
        "(0.254621, 1.251929, 0.132290)",
        "(0.253439, 1.263122, 0.126813)",
        "(0.252789, 1.269121, 0.124383)",
        "(0.251499, 1.281626, 0.119818)",
        "(0.250229, 1.295022, 0.115841)",
        "(0.249057, 1.308890, 0.112242)",
        "(0.248093, 1.323265, 0.109198)",
        "(0.247671, 1.330683, 0.107969)",
        "(0.246929, 1.345703, 0.105888)",
        "(0.246385, 1.360751, 0.104190)",
        "(0.246275, 1.375767, 0.102821)",
        "(0.246511, 1.390802, 0.101966)",
        "(0.246670, 1.398259, 0.101683)",
        "(0.246894, 1.412956, 0.101553)",
        "(0.246962, 1.427075, 0.101794)",
        "(0.247488, 1.440582, 0.102746)",
        "(0.248569, 1.453656, 0.104363)",
        "(0.249193, 1.459949, 0.105333)",
        "(0.250447, 1.471734, 0.107361)",
        "(0.251647, 1.482400, 0.109391)",
        "(0.252876, 1.492396, 0.111791)",
        "(0.254252, 1.501686, 0.114766)",
        "(0.254800, 1.505939, 0.116388)",
        "(0.255645, 1.513901, 0.119628)",
        "(0.256381, 1.520814, 0.123040)",
        "(0.257570, 1.527168, 0.126843)",
        "(0.258771, 1.532887, 0.130897)",
        "(0.259238, 1.535494, 0.133071)",
        "(0.260075, 1.540482, 0.137825)",
        "(0.260714, 1.544924, 0.142835)",
        "(0.261458, 1.548704, 0.148064)",
        "(0.262286, 1.551869, 0.153228)",
        "(0.262666, 1.553321, 0.155993)",
        "(0.263279, 1.556226, 0.161737)",
        "(0.263861, 1.558782, 0.167786)",
        "(0.264556, 1.560953, 0.174097)",
        "(0.265157, 1.562542, 0.180260)",
        "(0.265538, 1.563068, 0.183294)",
        "(0.266280, 1.564202, 0.189722)",
        "(0.266926, 1.565116, 0.196448)",
        "(0.267474, 1.565804, 0.203463)",
        "(0.267867, 1.566134, 0.210489)",
        "(0.268100, 1.566129, 0.213974)",
        "(0.268715, 1.566047, 0.221108)",
        "(0.269379, 1.565899, 0.228574)",
        "(0.270014, 1.565546, 0.235943)",
        "(0.270562, 1.564744, 0.243021)",
        "(0.270908, 1.564136, 0.246415)",
        "(0.271811, 1.562699, 0.253049)",
        "(0.272638, 1.560946, 0.259601)",
        "(0.273328, 1.558942, 0.266205)",
        "(0.274000, 1.556514, 0.272759)",
        "(0.274315, 1.555104, 0.275947)",
        "(0.274887, 1.551818, 0.282072)",
        "(0.275414, 1.548098, 0.287779)",
        "(0.275864, 1.543977, 0.293176)",
        "(0.276206, 1.539544, 0.298641)",
        "(0.276361, 1.537105, 0.301210)",
        "(0.276532, 1.531832, 0.305976)",
        "(0.276535, 1.525892, 0.310249)",
        "(0.276440, 1.519792, 0.314459)",
        "(0.276051, 1.513439, 0.318571)",
        "(0.275653, 1.510113, 0.320513)",
        "(0.274915, 1.503221, 0.324090)",
        "(0.274417, 1.496147, 0.327279)",
        "(0.274264, 1.489460, 0.330735)",
        "(0.274086, 1.486153, 0.332447)",
        "(0.273432, 1.479309, 0.335542)",
        "(0.273081, 1.472274, 0.338651)",
        "(0.273166, 1.465171, 0.341831)",
        "(0.272901, 1.457762, 0.345008)",
        "(0.272315, 1.450071, 0.348269)",
        "(0.271961, 1.446061, 0.349850)",
        "(0.271249, 1.437838, 0.352627)",
        "(0.270519, 1.429245, 0.354794)",
        "(0.270150, 1.420722, 0.356906)",
        "(0.269729, 1.411968, 0.358709)",
        "(0.269393, 1.407405, 0.359304)",
        "(0.268559, 1.397981, 0.360143)",
        "(0.268068, 1.388297, 0.360613)",
        "(0.267396, 1.378410, 0.360931)",
        "(0.266659, 1.368145, 0.360510)",
        "(0.266203, 1.362787, 0.359904)",
        "(0.265344, 1.352025, 0.358516)",
        "(0.264610, 1.341231, 0.356804)",
        "(0.263899, 1.330384, 0.354422)",
        "(0.263379, 1.319801, 0.351495)",
        "(0.263246, 1.314647, 0.349818)",
        "(0.262892, 1.304527, 0.346164)",
        "(0.262495, 1.294604, 0.342190)",
        "(0.262278, 1.285179, 0.337821)",
        "(0.262003, 1.276029, 0.332788)",
        "(0.261918, 1.271740, 0.330176)",
        "(0.261993, 1.263612, 0.324931)",
        "(0.261948, 1.256040, 0.319274)",
        "(0.262004, 1.249113, 0.313468)",
        "(0.262214, 1.242939, 0.307782)",
        "(0.262320, 1.240061, 0.304915)",
        "(0.262361, 1.234654, 0.298940)",
        "(0.262348, 1.229691, 0.292648)",
        "(0.262431, 1.225249, 0.286202)",
        "(0.262477, 1.221282, 0.279779)",
        "(0.262499, 1.219437, 0.276598)",
        "(0.262540, 1.215928, 0.270154)",
        "(0.262514, 1.212716, 0.263594)",
        "(0.262501, 1.209967, 0.257054)",
        "(0.262514, 1.207546, 0.250585)",
        "(0.262488, 1.206459, 0.247267)",
        "(0.262518, 1.204452, 0.240635)",
        "(0.262587, 1.202935, 0.234074)",
        "(0.262679, 1.201891, 0.227769)",
        "(0.262626, 1.201320, 0.221795)",
        "(0.262575, 1.201198, 0.218797)",
        "(0.262389, 1.201191, 0.213002)",
        "(0.262242, 1.201707, 0.207463)",
        "(0.261966, 1.202470, 0.201947)",
        "(0.261655, 1.203688, 0.196217)",
        "(0.261524, 1.204567, 0.193195)",
        "(0.261235, 1.206908, 0.186999)",
        "(0.260984, 1.210241, 0.180596)",
        "(0.260488, 1.214388, 0.174182)",
        "(0.260200, 1.216785, 0.170907)",
        "(0.259515, 1.222472, 0.164176)",
        "(0.258787, 1.229468, 0.157437)",
        "(0.258030, 1.238015, 0.150995)",
        "(0.257251, 1.248266, 0.144995)",
        "(0.256336, 1.259487, 0.139146)",
        "(0.255899, 1.265460, 0.136287)",
        "(0.254931, 1.278276, 0.130874)",
        "(0.254067, 1.292024, 0.125888)",
        "(0.253213, 1.306429, 0.121356)",
        "(0.252563, 1.321264, 0.117363)",
        "(0.252330, 1.328834, 0.115604)",
        "(0.251904, 1.344177, 0.112591)",
        "(0.251441, 1.359432, 0.109978)",
        "(0.251088, 1.374543, 0.108056)",
        "(0.251089, 1.389522, 0.106869)",
        "(0.251141, 1.396870, 0.106469)",
        "(0.251443, 1.411213, 0.106100)",
        "(0.251910, 1.425147, 0.106216)",
        "(0.252461, 1.438454, 0.106875)",
        "(0.253358, 1.451190, 0.108049)",
        "(0.253866, 1.457153, 0.108804)",
        "(0.254786, 1.468704, 0.110305)",
        "(0.255942, 1.479241, 0.111999)",
        "(0.257107, 1.488960, 0.113967)",
        "(0.257752, 1.493557, 0.115181)",
        "(0.258948, 1.502227, 0.117695)",
        "(0.260090, 1.509880, 0.120468)",
        "(0.261008, 1.516746, 0.123436)",
        "(0.261765, 1.523082, 0.126814)",
        "(0.262564, 1.529027, 0.130903)",
        "(0.262870, 1.531715, 0.133014)",
        "(0.263512, 1.536499, 0.137024)",
        "(0.264195, 1.540556, 0.140916)",
        "(0.265007, 1.544239, 0.145271)",
        "(0.265675, 1.547591, 0.150178)",
        "(0.265953, 1.549092, 0.152797)",
        "(0.266399, 1.551802, 0.158187)",
        "(0.266792, 1.554064, 0.163791)",
        "(0.267234, 1.555885, 0.169890)",
        "(0.267605, 1.557462, 0.176594)",
        "(0.267682, 1.558133, 0.180187)",
        "(0.267712, 1.559343, 0.187611)",
        "(0.267645, 1.560138, 0.195357)",
        "(0.267769, 1.560513, 0.203177)",
        "(0.268019, 1.560668, 0.211189)",
        "(0.268114, 1.560669, 0.215254)",
        "(0.268262, 1.560450, 0.223582)",
        "(0.268511, 1.560113, 0.232365)",
        "(0.268917, 1.559512, 0.241173)",
        "(0.269520, 1.558325, 0.249462)",
        "(0.269885, 1.557659, 0.253540)",
        "(0.270745, 1.556181, 0.261632)",
        "(0.271587, 1.554446, 0.269776)",
        "(0.272139, 1.552248, 0.277749)",
        "(0.272466, 1.549284, 0.285049)",
        "(0.272733, 1.547679, 0.288573)",
        "(0.273228, 1.544186, 0.295470)",
        "(0.273485, 1.540339, 0.302265)",
        "(0.273349, 1.535970, 0.308783)",
        "(0.273182, 1.530929, 0.314796)",
        "(0.273048, 1.528108, 0.317601)",
        "(0.272711, 1.522131, 0.323046)",
        "(0.272267, 1.515377, 0.328286)",
        "(0.271658, 1.507831, 0.333246)",
        "(0.270856, 1.499489, 0.337466)",
        "(0.270427, 1.495081, 0.339426)",
        "(0.269624, 1.486168, 0.343431)",
        "(0.268744, 1.476911, 0.347367)",
        "(0.267861, 1.467220, 0.351124)",
        "(0.267011, 1.457142, 0.354556)",
        "(0.266695, 1.452044, 0.356230)",
        "(0.266093, 1.441853, 0.359597)",
        "(0.265394, 1.431445, 0.362616)",
        "(0.264862, 1.421112, 0.365404)",
        "(0.264576, 1.410956, 0.367848)",
        "(0.264347, 1.405896, 0.368805)",
        "(0.263681, 1.395947, 0.370273)",
        "(0.263078, 1.386315, 0.371163)",
        "(0.262523, 1.376870, 0.372046)",
        "(0.262275, 1.367594, 0.372768)",
        "(0.262087, 1.362950, 0.372940)",
        "(0.261502, 1.353584, 0.372547)",
        "(0.260894, 1.344164, 0.371341)",
        "(0.260591, 1.334904, 0.369999)",
        "(0.260414, 1.325612, 0.368225)",
        "(0.260274, 1.320950, 0.367158)",
        "(0.260110, 1.311549, 0.364511)",
        "(0.260121, 1.302146, 0.361590)",
        "(0.260192, 1.292677, 0.357951)",
        "(0.260218, 1.283108, 0.353441)",
        "(0.260259, 1.278449, 0.351014)",
        "(0.260465, 1.269457, 0.346227)",
        "(0.260678, 1.260839, 0.341302)",
        "(0.260787, 1.252377, 0.335553)",
        "(0.260959, 1.244419, 0.328799)",
        "(0.261091, 1.240738, 0.325183)",
        "(0.261575, 1.233858, 0.318077)",
        "(0.262021, 1.227480, 0.310704)",
        "(0.262303, 1.221635, 0.302859)",
        "(0.262691, 1.216772, 0.294876)",
        "(0.262972, 1.214858, 0.290920)",
        "(0.263504, 1.211275, 0.283108)",
        "(0.263862, 1.208432, 0.275029)",
        "(0.264029, 1.206115, 0.266711)",
        "(0.264227, 1.204627, 0.258407)",
        "(0.264341, 1.204060, 0.254268)",
        "(0.264506, 1.203281, 0.245819)",
        "(0.264600, 1.202801, 0.237288)",
        "(0.264756, 1.202778, 0.228651)",
        "(0.264849, 1.203187, 0.219975)",
        "(0.264903, 1.203596, 0.215667)",
        "(0.265018, 1.204663, 0.207084)",
        "(0.265090, 1.206344, 0.198626)",
        "(0.264986, 1.208436, 0.190356)",
        "(0.264636, 1.211067, 0.182365)",
        "(0.264421, 1.212615, 0.178494)",
        "(0.263799, 1.216263, 0.170956)",
        "(0.262894, 1.220557, 0.163593)",
        "(0.261791, 1.225299, 0.156374)",
        "(0.260607, 1.230648, 0.149504)",
        "(0.259923, 1.233625, 0.146202)",
        "(0.258333, 1.240045, 0.139818)",
        "(0.256489, 1.247263, 0.134020)",
        "(0.254474, 1.255545, 0.128869)",
        "(0.252428, 1.264709, 0.124141)",
        "(0.251445, 1.269754, 0.121934)",
        "(0.249531, 1.280490, 0.117846)",
        "(0.247607, 1.292260, 0.114658)",
        "(0.245664, 1.304622, 0.112010)",
        "(0.244780, 1.311015, 0.110870)",
        "(0.243172, 1.324136, 0.108900)",
        "(0.241857, 1.337667, 0.107484)",
        "(0.240770, 1.351303, 0.106449)",
        "(0.239897, 1.364873, 0.105673)",
        "(0.239190, 1.378226, 0.104941)",
        "(0.238976, 1.384863, 0.104667)",
        "(0.239129, 1.398226, 0.104560)",
        "(0.239704, 1.411406, 0.104746)",
        "(0.240432, 1.424185, 0.105221)",
        "(0.241218, 1.436593, 0.106028)",
        "(0.241661, 1.442595, 0.106558)",
        "(0.242855, 1.454378, 0.107956)",
        "(0.244448, 1.465745, 0.109796)",
        "(0.246166, 1.476470, 0.112077)",
        "(0.247896, 1.486496, 0.114472)",
        "(0.248787, 1.491238, 0.115671)",
        "(0.250438, 1.500125, 0.118212)",
        "(0.251945, 1.508294, 0.121107)",
        "(0.253736, 1.515838, 0.124218)",
        "(0.255706, 1.522756, 0.127577)",
        "(0.256731, 1.525957, 0.129404)",
        "(0.258726, 1.531740, 0.133403)",
        "(0.260494, 1.537055, 0.137680)",
        "(0.262128, 1.541987, 0.142206)",
        "(0.263869, 1.546388, 0.147318)",
        "(0.264711, 1.548328, 0.150023)",
        "(0.266274, 1.551690, 0.155380)",
        "(0.267834, 1.554510, 0.161030)",
        "(0.269130, 1.556868, 0.167111)",
        "(0.270163, 1.558929, 0.173587)",
        "(0.270593, 1.559811, 0.176875)",
        "(0.271616, 1.561211, 0.183848)",
        "(0.272591, 1.562008, 0.191005)",
        "(0.273292, 1.562350, 0.198113)",
        "(0.273833, 1.562583, 0.205503)",
        "(0.274048, 1.562668, 0.209302)",
        "(0.274480, 1.562712, 0.216900)",
        "(0.274931, 1.562373, 0.224321)",
        "(0.275533, 1.561576, 0.231413)",
        "(0.275868, 1.561012, 0.234886)",
        "(0.276636, 1.559798, 0.242017)",
        "(0.277202, 1.558265, 0.249304)",
        "(0.277717, 1.556340, 0.256549)",
        "(0.278001, 1.553703, 0.263447)",
        "(0.278384, 1.550455, 0.270129)",
        "(0.278628, 1.548612, 0.273532)",
        "(0.278796, 1.544723, 0.280399)",
        "(0.278680, 1.539998, 0.287020)",
        "(0.278384, 1.534592, 0.293080)",
        "(0.278026, 1.528569, 0.298729)",
        "(0.277815, 1.525304, 0.301440)",
        "(0.277358, 1.518465, 0.306922)",
        "(0.276715, 1.510871, 0.312218)",
        "(0.276006, 1.502722, 0.317505)",
        "(0.275717, 1.498444, 0.320113)",
        "(0.275089, 1.489452, 0.325144)",
        "(0.274347, 1.480066, 0.329732)",
        "(0.273679, 1.470407, 0.334187)",
        "(0.273124, 1.460561, 0.338693)",
        "(0.272547, 1.450472, 0.343003)",
        "(0.272072, 1.445365, 0.345012)",
        "(0.271209, 1.435296, 0.348884)",
        "(0.270712, 1.425275, 0.352452)",
        "(0.270213, 1.415120, 0.355483)",
        "(0.269629, 1.404822, 0.357475)",
        "(0.269238, 1.399687, 0.358250)",
        "(0.268558, 1.389658, 0.359744)",
        "(0.268262, 1.379951, 0.361356)",
        "(0.267877, 1.370012, 0.362260)",
        "(0.267351, 1.360142, 0.362101)",
        "(0.267087, 1.354890, 0.361952)",
        "(0.266846, 1.344587, 0.361732)",
        "(0.266737, 1.334750, 0.361530)",
        "(0.266388, 1.324969, 0.360487)",
        "(0.265929, 1.315390, 0.358413)",
        "(0.265750, 1.310765, 0.357283)",
        "(0.265641, 1.301848, 0.355055)",
        "(0.265705, 1.293346, 0.352360)",
        "(0.265660, 1.285183, 0.348626)",
        "(0.265455, 1.277375, 0.344136)",
        "(0.265313, 1.273713, 0.341685)",
        "(0.265176, 1.266635, 0.336928)",
        "(0.265251, 1.260231, 0.331769)",
        "(0.265276, 1.254055, 0.325832)",
        "(0.265278, 1.248379, 0.319611)",
        "(0.265328, 1.245705, 0.316341)",
        "(0.265331, 1.240421, 0.309190)",
        "(0.265475, 1.235498, 0.301385)",
        "(0.265900, 1.231077, 0.293365)",
        "(0.266500, 1.227067, 0.285011)",
        "(0.266806, 1.225115, 0.280525)",
        "(0.267272, 1.221395, 0.271133)",
        "(0.267725, 1.218167, 0.261636)",
        "(0.268167, 1.215312, 0.252006)",
        "(0.268636, 1.213083, 0.241813)",
        "(0.268866, 1.212195, 0.236357)",
        "(0.269527, 1.211107, 0.225071)",
        "(0.270323, 1.211087, 0.213707)",
        "(0.271098, 1.211946, 0.202900)",
        "(0.271858, 1.213736, 0.192197)",
        "(0.272329, 1.215009, 0.186745)",
        "(0.273268, 1.218179, 0.175745)",
        "(0.274187, 1.222328, 0.164645)",
        "(0.275137, 1.227180, 0.153280)",
        "(0.276308, 1.233094, 0.142415)",
        "(0.276854, 1.236503, 0.137351)",
        "(0.277733, 1.244077, 0.127863)",
        "(0.278358, 1.252686, 0.119393)",
        "(0.278957, 1.262160, 0.111575)",
        "(0.279273, 1.272118, 0.104243)",
        "(0.279374, 1.277290, 0.100884)",
        "(0.279380, 1.287904, 0.094613)",
        "(0.279232, 1.299436, 0.089073)",
        "(0.278908, 1.311788, 0.084447)",
        "(0.278650, 1.318100, 0.082348)",
        "(0.277740, 1.331126, 0.078826)",
        "(0.276685, 1.344731, 0.076315)",
        "(0.275930, 1.358706, 0.074605)",
        "(0.275353, 1.372504, 0.073465)",
        "(0.274733, 1.386280, 0.073249)",
        "(0.274328, 1.393161, 0.073570)",
        "(0.273505, 1.406698, 0.074537)",
        "(0.272784, 1.419688, 0.076092)",
        "(0.272156, 1.431784, 0.077941)",
        "(0.271579, 1.442910, 0.079831)",
        "(0.271296, 1.448080, 0.080910)",
        "(0.270583, 1.457860, 0.083547)",
        "(0.269712, 1.466994, 0.086648)",
        "(0.268689, 1.474794, 0.089855)",
        "(0.267615, 1.481550, 0.093203)",
        "(0.267230, 1.484618, 0.095032)",
        "(0.266846, 1.490600, 0.099186)",
        "(0.266437, 1.496196, 0.104080)",
        "(0.265946, 1.501328, 0.109110)",
        "(0.265421, 1.505955, 0.114478)",
        "(0.265249, 1.508177, 0.117392)",
        "(0.265200, 1.512476, 0.123906)",
        "(0.265310, 1.516211, 0.130519)",
        "(0.265518, 1.519608, 0.137246)",
        "(0.265675, 1.522705, 0.144446)",
        "(0.265726, 1.524087, 0.148138)",
        "(0.265904, 1.526635, 0.155592)",
        "(0.266331, 1.528839, 0.163397)",
        "(0.266564, 1.530608, 0.171421)",
        "(0.266683, 1.531904, 0.179399)",
        "(0.266896, 1.532387, 0.183534)",
        "(0.267677, 1.533174, 0.192049)",
        "(0.268327, 1.533725, 0.200813)",
        "(0.268735, 1.533883, 0.209624)",
        "(0.269046, 1.533669, 0.218273)",
        "(0.269347, 1.533516, 0.222639)",
        "(0.270273, 1.532813, 0.231229)",
        "(0.271062, 1.531459, 0.239473)",
        "(0.271837, 1.529810, 0.247380)",
        "(0.272455, 1.527709, 0.254836)",
        "(0.272765, 1.526572, 0.258590)",
        "(0.273538, 1.524023, 0.266185)",
        "(0.274239, 1.520921, 0.273566)",
        "(0.274699, 1.517247, 0.280657)",
        "(0.274836, 1.515187, 0.283981)",
        "(0.274919, 1.510467, 0.290283)",
        "(0.275007, 1.505333, 0.296702)",
        "(0.275052, 1.499538, 0.303100)",
        "(0.274680, 1.492978, 0.309416)",
        "(0.274328, 1.489276, 0.312402)",
        "(0.273676, 1.481306, 0.318073)",
        "(0.273322, 1.472736, 0.323641)",
        "(0.273081, 1.463559, 0.328930)",
        "(0.272448, 1.453850, 0.333696)",
        "(0.271914, 1.443738, 0.338199)",
        "(0.271852, 1.438704, 0.340572)",
        "(0.271891, 1.428514, 0.345476)",
        "(0.271964, 1.418222, 0.350743)",
        "(0.272132, 1.408011, 0.356050)",
        "(0.272311, 1.397742, 0.360749)",
        "(0.272548, 1.392636, 0.362764)",
        "(0.273362, 1.382599, 0.366652)",
        "(0.273868, 1.372570, 0.370367)",
        "(0.273806, 1.362236, 0.373422)",
        "(0.273554, 1.351466, 0.375606)",
        "(0.273571, 1.345988, 0.376206)",
        "(0.273930, 1.335325, 0.377326)",
        "(0.274273, 1.324439, 0.377644)",
        "(0.274504, 1.313186, 0.376762)",
        "(0.274891, 1.301704, 0.374947)",
        "(0.275143, 1.296056, 0.373758)",
        "(0.275737, 1.285009, 0.370886)",
        "(0.276547, 1.274328, 0.366957)",
        "(0.277357, 1.264091, 0.362556)",
        "(0.278031, 1.254159, 0.357542)",
        "(0.278339, 1.249276, 0.354784)",
        "(0.278938, 1.239765, 0.348479)",
        "(0.279356, 1.230772, 0.341808)",
        "(0.279699, 1.222544, 0.335159)",
        "(0.280023, 1.214931, 0.328396)",
        "(0.280167, 1.211325, 0.324695)",
        "(0.280298, 1.204108, 0.316841)",
        "(0.280429, 1.197766, 0.308866)",
        "(0.280606, 1.192378, 0.301201)",
        "(0.280678, 1.187667, 0.293260)",
        "(0.280710, 1.185521, 0.288838)",
        "(0.280795, 1.181677, 0.279356)",
        "(0.281037, 1.178571, 0.269782)",
        "(0.281316, 1.175874, 0.260061)",
        "(0.281639, 1.173466, 0.250195)",
        "(0.281811, 1.172341, 0.245269)",
        "(0.282122, 1.170388, 0.235595)",
        "(0.282294, 1.168980, 0.226560)",
        "(0.282291, 1.168141, 0.218071)",
        "(0.282050, 1.167870, 0.209803)",
        "(0.281963, 1.167963, 0.205551)",
        "(0.281948, 1.168611, 0.196977)",
        "(0.281966, 1.170316, 0.189017)",
        "(0.281775, 1.172436, 0.181566)",
        "(0.281361, 1.175076, 0.174563)",
        "(0.281146, 1.176633, 0.171196)",
        "(0.280736, 1.180144, 0.164530)",
        "(0.280247, 1.184219, 0.158127)",
        "(0.279432, 1.189108, 0.152457)",
        "(0.278288, 1.194378, 0.147199)",
        "(0.277639, 1.197195, 0.144703)",
        "(0.276296, 1.203142, 0.139741)",
        "(0.274908, 1.209561, 0.135017)",
        "(0.273377, 1.216710, 0.130723)",
        "(0.272531, 1.220531, 0.128643)",
        "(0.270707, 1.228705, 0.124635)",
        "(0.268760, 1.237527, 0.120989)",
        "(0.266713, 1.247319, 0.117651)",
        "(0.264814, 1.257739, 0.114435)",
        "(0.262866, 1.268969, 0.111670)",
        "(0.261902, 1.274821, 0.110452)",
        "(0.260131, 1.287178, 0.108248)",
        "(0.258332, 1.300160, 0.106387)",
        "(0.256737, 1.313856, 0.105317)",
        "(0.255299, 1.327649, 0.104651)",
        "(0.254743, 1.334558, 0.104380)",
        "(0.253695, 1.348265, 0.103993)",
        "(0.253058, 1.361908, 0.104055)",
        "(0.252600, 1.375390, 0.104565)",
        "(0.252304, 1.388769, 0.105856)",
        "(0.252198, 1.395334, 0.106641)",
        "(0.252115, 1.407941, 0.108432)",
        "(0.252445, 1.419934, 0.110299)",
        "(0.253206, 1.431739, 0.112797)",
        "(0.254258, 1.443170, 0.115875)",
        "(0.254795, 1.448631, 0.117550)",
        "(0.255749, 1.459051, 0.121171)",
        "(0.256684, 1.468883, 0.124964)",
        "(0.258092, 1.478045, 0.129154)",
        "(0.259624, 1.486536, 0.133614)",
        "(0.260322, 1.490516, 0.135997)",
        "(0.261674, 1.498082, 0.141048)",
        "(0.262849, 1.504900, 0.146354)",
        "(0.263994, 1.510968, 0.151746)",
        "(0.264933, 1.516539, 0.157366)",
        "(0.265470, 1.519144, 0.160391)",
        "(0.266382, 1.524037, 0.166601)",
        "(0.267010, 1.528095, 0.173321)",
        "(0.267477, 1.531534, 0.180199)",
        "(0.267947, 1.534427, 0.187145)",
        "(0.268119, 1.535698, 0.190764)",
        "(0.268532, 1.538067, 0.198355)",
        "(0.268665, 1.539872, 0.206080)",
        "(0.268468, 1.540936, 0.213645)",
        "(0.268899, 1.541321, 0.221177)",
        "(0.269161, 1.541534, 0.225057)",
        "(0.269396, 1.541683, 0.232784)",
        "(0.269428, 1.541322, 0.240258)",
        "(0.269503, 1.540440, 0.247465)",
        "(0.269809, 1.539058, 0.254512)",
        "(0.270031, 1.538294, 0.258054)",
        "(0.270439, 1.536569, 0.265157)",
        "(0.270546, 1.534322, 0.271976)",
        "(0.270526, 1.531411, 0.278282)",
        "(0.270582, 1.527951, 0.284184)",
        "(0.270674, 1.526114, 0.287125)",
        "(0.270664, 1.522179, 0.292917)",
        "(0.270449, 1.517787, 0.298516)",
        "(0.270103, 1.512881, 0.303831)",
        "(0.269782, 1.507521, 0.308749)",
        "(0.269668, 1.504766, 0.311142)",
        "(0.269289, 1.499265, 0.316013)",
        "(0.268895, 1.493680, 0.320761)",
        "(0.268645, 1.488097, 0.325326)",
        "(0.268714, 1.482550, 0.329703)",
        "(0.268936, 1.479768, 0.331735)",
        "(0.269219, 1.474148, 0.335821)",
        "(0.269592, 1.468527, 0.339788)",
        "(0.269910, 1.462766, 0.343570)",
        "(0.270110, 1.459819, 0.345337)",
        "(0.270407, 1.453753, 0.348827)",
        "(0.270597, 1.447458, 0.352340)",
        "(0.270519, 1.440863, 0.355659)",
        "(0.270320, 1.433871, 0.358546)",
        "(0.270212, 1.426555, 0.360952)",
        "(0.270196, 1.422736, 0.362078)",
        "(0.270070, 1.414836, 0.364334)",
        "(0.269641, 1.406245, 0.366332)",
        "(0.269143, 1.396774, 0.367769)",
        "(0.268828, 1.386594, 0.368496)",
        "(0.268767, 1.381673, 0.368728)",
        "(0.268568, 1.370343, 0.369115)",
        "(0.267963, 1.358509, 0.368835)",
        "(0.267400, 1.346300, 0.367564)",
        "(0.267158, 1.333850, 0.365350)",
        "(0.267032, 1.327529, 0.364027)",
        "(0.266657, 1.314569, 0.360643)",
        "(0.266535, 1.301704, 0.356612)",
        "(0.266458, 1.288938, 0.352127)",
        "(0.266322, 1.276204, 0.346843)",
        "(0.266354, 1.269968, 0.343791)",
        "(0.266360, 1.257706, 0.337282)",
        "(0.266662, 1.246447, 0.330413)",
        "(0.267115, 1.236177, 0.323236)",
        "(0.267493, 1.226517, 0.315261)",
        "(0.267653, 1.221940, 0.310855)",
        "(0.268208, 1.213691, 0.301818)",
        "(0.268944, 1.206669, 0.293113)",
        "(0.269673, 1.200859, 0.284487)",
        "(0.270269, 1.196078, 0.275678)",
        "(0.270554, 1.194102, 0.271047)",
        "(0.271127, 1.190703, 0.261352)",
        "(0.271743, 1.188299, 0.251614)",
        "(0.272293, 1.186324, 0.241831)",
        "(0.272725, 1.184724, 0.231957)",
        "(0.272975, 1.184189, 0.227099)",
        "(0.273436, 1.183596, 0.217746)",
        "(0.273829, 1.183482, 0.208860)",
        "(0.274146, 1.183784, 0.200197)",
        "(0.274420, 1.184577, 0.191531)",
        "(0.274589, 1.185322, 0.187238)",
        "(0.274991, 1.187314, 0.178899)",
        "(0.275358, 1.190018, 0.170841)",
        "(0.275567, 1.193473, 0.162980)",
        "(0.275657, 1.197626, 0.155212)",
        "(0.275708, 1.200016, 0.151297)",
        "(0.275885, 1.205617, 0.143762)",
        "(0.275805, 1.212366, 0.136650)",
        "(0.275440, 1.220058, 0.129756)",
        "(0.274803, 1.228792, 0.123426)",
        "(0.274384, 1.233544, 0.120567)",
        "(0.273338, 1.243650, 0.115258)",
        "(0.272045, 1.254832, 0.110791)",
        "(0.270533, 1.267079, 0.107086)",
        "(0.269053, 1.280346, 0.104022)",
        "(0.268373, 1.287404, 0.102856)",
        "(0.267018, 1.301869, 0.100949)",
        "(0.265583, 1.316834, 0.099790)",
        "(0.264297, 1.331997, 0.099267)",
        "(0.263270, 1.347280, 0.099288)",
        "(0.262868, 1.355008, 0.099675)",
        "(0.262209, 1.370429, 0.101052)",
        "(0.261566, 1.385444, 0.102807)",
        "(0.260969, 1.399835, 0.104791)",
        "(0.260697, 1.406795, 0.105804)",
        "(0.260421, 1.420094, 0.108061)",
        "(0.260599, 1.432879, 0.110817)",
        "(0.260927, 1.444898, 0.113956)",
        "(0.261079, 1.455993, 0.117206)",
        "(0.261018, 1.461211, 0.118875)",
        "(0.260844, 1.470836, 0.122447)",
        "(0.261179, 1.479700, 0.126707)",
        "(0.261513, 1.487912, 0.131279)",
        "(0.261825, 1.495488, 0.136110)",
        "(0.262024, 1.498980, 0.138706)",
        "(0.262430, 1.505480, 0.143991)",
        "(0.262894, 1.511234, 0.149434)",
        "(0.263540, 1.516360, 0.155296)",
        "(0.264030, 1.520875, 0.161683)",
        "(0.264625, 1.524979, 0.168331)",
        "(0.264895, 1.526718, 0.171702)",
        "(0.265404, 1.529779, 0.178303)",
        "(0.266011, 1.532449, 0.185205)",
        "(0.266586, 1.534885, 0.192577)",
        "(0.267095, 1.536985, 0.200419)",
        "(0.267331, 1.537869, 0.204410)",
        "(0.267833, 1.539343, 0.212220)",
        "(0.268471, 1.540270, 0.220015)",
        "(0.268990, 1.541051, 0.228075)",
        "(0.269364, 1.541653, 0.236460)",
        "(0.269516, 1.541846, 0.240705)",
        "(0.269882, 1.542029, 0.249270)",
        "(0.270487, 1.541860, 0.257643)",
        "(0.271214, 1.541429, 0.265940)",
        "(0.271906, 1.540865, 0.274318)",
        "(0.272331, 1.540463, 0.278541)",
        "(0.273233, 1.539488, 0.286880)",
        "(0.274231, 1.537981, 0.294834)",
        "(0.275231, 1.535978, 0.302373)",
        "(0.276050, 1.533541, 0.309665)",
        "(0.276352, 1.532123, 0.313222)",
        "(0.276877, 1.528934, 0.320184)",
        "(0.277395, 1.525360, 0.327018)",
        "(0.277808, 1.521236, 0.333446)",
        "(0.277888, 1.516473, 0.339342)",
        "(0.277912, 1.513892, 0.342161)",
        "(0.277837, 1.508463, 0.347915)",
        "(0.277731, 1.502706, 0.353739)",
        "(0.277582, 1.496648, 0.359463)",
        "(0.277181, 1.490043, 0.364638)",
        "(0.277032, 1.486579, 0.367007)",
        "(0.276909, 1.479594, 0.371637)",
        "(0.276959, 1.472538, 0.376254)",
        "(0.277008, 1.465275, 0.380776)",
        "(0.276859, 1.457477, 0.384763)",
        "(0.276823, 1.453372, 0.386570)",
        "(0.276656, 1.444822, 0.390224)",
        "(0.276446, 1.435831, 0.393670)",
        "(0.276155, 1.426245, 0.396391)",
        "(0.276052, 1.421257, 0.397440)",
        "(0.275741, 1.410922, 0.399279)",
        "(0.275318, 1.399961, 0.400656)",
        "(0.274612, 1.388221, 0.401215)",
        "(0.273695, 1.375968, 0.400661)",
        "(0.273050, 1.363521, 0.399362)",
        "(0.272851, 1.357234, 0.398600)",
        "(0.272484, 1.344275, 0.396401)",
        "(0.271613, 1.330741, 0.392923)",
        "(0.270776, 1.317174, 0.388698)",
        "(0.270707, 1.310545, 0.386492)",
        "(0.270406, 1.297299, 0.381419)",
        "(0.269548, 1.284120, 0.375483)",
        "(0.269123, 1.271600, 0.368530)",
        "(0.269109, 1.259972, 0.360966)",
        "(0.269070, 1.254367, 0.357101)",
        "(0.269055, 1.243890, 0.349109)",
        "(0.268840, 1.234102, 0.340383)",
        "(0.268758, 1.225139, 0.330729)",
        "(0.268925, 1.217347, 0.320825)",
        "(0.269238, 1.210667, 0.311162)",
        "(0.269311, 1.207651, 0.306383)",
        "(0.269365, 1.201962, 0.296206)",
        "(0.269464, 1.197179, 0.285404)",
        "(0.269590, 1.193345, 0.274844)",
        "(0.269633, 1.190536, 0.264727)",
        "(0.269500, 1.189383, 0.259588)",
        "(0.269318, 1.187507, 0.248965)",
        "(0.269301, 1.186472, 0.238109)",
        "(0.269354, 1.186176, 0.227587)",
        "(0.269270, 1.186717, 0.217467)",
        "(0.269186, 1.187273, 0.212503)",
        "(0.268978, 1.188898, 0.202653)",
        "(0.268608, 1.191507, 0.193133)",
        "(0.268172, 1.195595, 0.184346)",
        "(0.267565, 1.200889, 0.176343)",
        "(0.267182, 1.203980, 0.172527)",
        "(0.266464, 1.210731, 0.164943)",
        "(0.265807, 1.218373, 0.157534)",
        "(0.265024, 1.226991, 0.150748)",
        "(0.264043, 1.236551, 0.144632)",
        "(0.263516, 1.241542, 0.141719)",
        "(0.262375, 1.252024, 0.136110)",
        "(0.261224, 1.263315, 0.131112)",
        "(0.260157, 1.275207, 0.126469)",
        "(0.259139, 1.287947, 0.122608)",
        "(0.258684, 1.294603, 0.120967)",
        "(0.257734, 1.307906, 0.117661)",
        "(0.256953, 1.321405, 0.114577)",
        "(0.256447, 1.335347, 0.112304)",
        "(0.256241, 1.342361, 0.111431)",
        "(0.255827, 1.356539, 0.110372)",
        "(0.255378, 1.370452, 0.109857)",
        "(0.255037, 1.384058, 0.109829)",
        "(0.254995, 1.397355, 0.110337)",
        "(0.255352, 1.410421, 0.111530)",
        "(0.255584, 1.416853, 0.112409)",
        "(0.256178, 1.429358, 0.114503)",
        "(0.256902, 1.441105, 0.116552)",
        "(0.257788, 1.452018, 0.118844)",
        "(0.258720, 1.462459, 0.121805)",
        "(0.259144, 1.467458, 0.123498)",
        "(0.260168, 1.476979, 0.127042)",
        "(0.261401, 1.485593, 0.130688)",
        "(0.262766, 1.493641, 0.134432)",
        "(0.264269, 1.501051, 0.138425)",
        "(0.264924, 1.504537, 0.140569)",
        "(0.266396, 1.511231, 0.145297)",
        "(0.267716, 1.517200, 0.150245)",
        "(0.269018, 1.522420, 0.155107)",
        "(0.270561, 1.527307, 0.160638)",
        "(0.271157, 1.529535, 0.163581)",
        "(0.272002, 1.533416, 0.169450)",
        "(0.272518, 1.536659, 0.175594)",
        "(0.272688, 1.539389, 0.181941)",
        "(0.273004, 1.541746, 0.188790)",
        "(0.273154, 1.542881, 0.192334)",
        "(0.273291, 1.544805, 0.199599)",
        "(0.273436, 1.546248, 0.206670)",
        "(0.273808, 1.547424, 0.213675)",
        "(0.274081, 1.548062, 0.217331)",
        "(0.274839, 1.549331, 0.224895)",
        "(0.275507, 1.550411, 0.232583)",
        "(0.276048, 1.551034, 0.240090)",
        "(0.276782, 1.551261, 0.247326)",
        "(0.277255, 1.551369, 0.251063)",
        "(0.278244, 1.551476, 0.258674)",
        "(0.279070, 1.551315, 0.266271)",
        "(0.279762, 1.550677, 0.273657)",
        "(0.280570, 1.549664, 0.280903)",
        "(0.281169, 1.549051, 0.284566)",
        "(0.282399, 1.547549, 0.291846)",
        "(0.283410, 1.545610, 0.298998)",
        "(0.283915, 1.542993, 0.305724)",
        "(0.284567, 1.540031, 0.312317)",
        "(0.285608, 1.536709, 0.319052)",
        "(0.286055, 1.534826, 0.322350)",
        "(0.286682, 1.530719, 0.328892)",
        "(0.286819, 1.526012, 0.335361)",
        "(0.286882, 1.520873, 0.341776)",
        "(0.286793, 1.515200, 0.347918)",
        "(0.286799, 1.512113, 0.350772)",
        "(0.286667, 1.505517, 0.356235)",
        "(0.286350, 1.498533, 0.361665)",
        "(0.285785, 1.490978, 0.366974)",
        "(0.284983, 1.482776, 0.371843)",
        "(0.284540, 1.478365, 0.373983)",
        "(0.283616, 1.469124, 0.378087)",
        "(0.282846, 1.459357, 0.382186)",
        "(0.282080, 1.448975, 0.386060)",
        "(0.280925, 1.437765, 0.389112)",
        "(0.280370, 1.431776, 0.390171)",
        "(0.279600, 1.419633, 0.392125)",
        "(0.279087, 1.407234, 0.393884)",
        "(0.278678, 1.394478, 0.395157)",
        "(0.278169, 1.381136, 0.395340)",
        "(0.277865, 1.374287, 0.395022)",
        "(0.277684, 1.361046, 0.394522)",
        "(0.277815, 1.348028, 0.393755)",
        "(0.277800, 1.334906, 0.391885)",
        "(0.277690, 1.322004, 0.389166)",
        "(0.277806, 1.315771, 0.387871)",
        "(0.278002, 1.303561, 0.385437)",
        "(0.278244, 1.291779, 0.382418)",
        "(0.278397, 1.280479, 0.378285)",
        "(0.278748, 1.269818, 0.373506)",
        "(0.278997, 1.264721, 0.370998)",
        "(0.279661, 1.255145, 0.365621)",
        "(0.280201, 1.246005, 0.359461)",
        "(0.280917, 1.237403, 0.352432)",
        "(0.281363, 1.233300, 0.348614)",
        "(0.282204, 1.225671, 0.340955)",
        "(0.283119, 1.218872, 0.333305)",
        "(0.284082, 1.212613, 0.325621)",
        "(0.284954, 1.206823, 0.317324)",
        "(0.285396, 1.204016, 0.312753)",
        "(0.286428, 1.198842, 0.303252)",
        "(0.287710, 1.194294, 0.293324)",
        "(0.288860, 1.190024, 0.282848)",
        "(0.289967, 1.186004, 0.271559)",
        "(0.290644, 1.184235, 0.265565)",
        "(0.291924, 1.181280, 0.253746)",
        "(0.293367, 1.178761, 0.241165)",
        "(0.294822, 1.176984, 0.228819)",
        "(0.296114, 1.176157, 0.216449)",
        "(0.297449, 1.177030, 0.204581)",
        "(0.298110, 1.177927, 0.198894)",
        "(0.299220, 1.180925, 0.188167)",
        "(0.299836, 1.185343, 0.178042)",
        "(0.299992, 1.191149, 0.168356)",
        "(0.299748, 1.198503, 0.159170)",
        "(0.299522, 1.202578, 0.154867)",
        "(0.298620, 1.212039, 0.147149)",
        "(0.297212, 1.223093, 0.140780)",
        "(0.295292, 1.235566, 0.135502)",
        "(0.294217, 1.242002, 0.133059)",
        "(0.291873, 1.255862, 0.128853)",
        "(0.289642, 1.270193, 0.125200)",
        "(0.287369, 1.285228, 0.122329)",
        "(0.284997, 1.300596, 0.120126)",
        "(0.283714, 1.308350, 0.119307)",
        "(0.281150, 1.323841, 0.118055)",
        "(0.278678, 1.339543, 0.117774)",
        "(0.276410, 1.355344, 0.118237)",
        "(0.274315, 1.370891, 0.119124)",
        "(0.273382, 1.378506, 0.119706)",
        "(0.271791, 1.393285, 0.120933)",
        "(0.270447, 1.407669, 0.122834)",
        "(0.269444, 1.421591, 0.125336)",
        "(0.268432, 1.434762, 0.128223)",
        "(0.267730, 1.447161, 0.131311)",
        "(0.267656, 1.453062, 0.132928)",
        "(0.267619, 1.464299, 0.136327)",
        "(0.267721, 1.474907, 0.140111)",
        "(0.267893, 1.484861, 0.144343)",
        "(0.267852, 1.494086, 0.148863)",
        "(0.267859, 1.498341, 0.151144)",
        "(0.268203, 1.506259, 0.155743)",
        "(0.268666, 1.513457, 0.160526)",
        "(0.268945, 1.519873, 0.165764)",
        "(0.269078, 1.525755, 0.171583)",
        "(0.269014, 1.528410, 0.174647)",
        "(0.268906, 1.533406, 0.181123)",
        "(0.269180, 1.537843, 0.187888)",
        "(0.269627, 1.541730, 0.194903)",
        "(0.270205, 1.545115, 0.202166)",
        "(0.270535, 1.546679, 0.206017)",
        "(0.271230, 1.549592, 0.214114)",
        "(0.272097, 1.552218, 0.222766)",
        "(0.272831, 1.554141, 0.231436)",
        "(0.273151, 1.554787, 0.235620)",
        "(0.273823, 1.555798, 0.244034)",
        "(0.274668, 1.556517, 0.252832)",
        "(0.275386, 1.556936, 0.261763)",
        "(0.275966, 1.556930, 0.270683)",
        "(0.276473, 1.556465, 0.279406)",
        "(0.276732, 1.556086, 0.283645)",
        "(0.277433, 1.555075, 0.291971)",
        "(0.278332, 1.553769, 0.300125)",
        "(0.279168, 1.552068, 0.307918)",
        "(0.279561, 1.551080, 0.311722)",
        "(0.280312, 1.548863, 0.319207)",
        "(0.280946, 1.546201, 0.326601)",
        "(0.281505, 1.543042, 0.333705)",
        "(0.281825, 1.539334, 0.340181)",
        "(0.281844, 1.537242, 0.343142)",
        "(0.281773, 1.532675, 0.348807)",
        "(0.281773, 1.527537, 0.354149)",
        "(0.281272, 1.521801, 0.359050)",
        "(0.280161, 1.515277, 0.363184)",
        "(0.279521, 1.511679, 0.364905)",
        "(0.278579, 1.504268, 0.368127)",
        "(0.277602, 1.496197, 0.370906)",
        "(0.276219, 1.487359, 0.373504)",
        "(0.274916, 1.478020, 0.376030)",
        "(0.274427, 1.473241, 0.377112)",
        "(0.273510, 1.463503, 0.379244)",
        "(0.272724, 1.453367, 0.381236)",
        "(0.272007, 1.442722, 0.382905)",
        "(0.271090, 1.431542, 0.384050)",
        "(0.270582, 1.425827, 0.384516)",
        "(0.269617, 1.413940, 0.385156)",
        "(0.268770, 1.401546, 0.385329)",
        "(0.268016, 1.388802, 0.384906)",
        "(0.267181, 1.375882, 0.383776)",
        "(0.266476, 1.363019, 0.382101)",
        "(0.266273, 1.356626, 0.381136)",
        "(0.266050, 1.343870, 0.378987)",
        "(0.265933, 1.331033, 0.376176)",
        "(0.265636, 1.318175, 0.372609)",
        "(0.265587, 1.311859, 0.370629)",
        "(0.265798, 1.299508, 0.366063)",
        "(0.266246, 1.287307, 0.360268)",
        "(0.266690, 1.275294, 0.353915)",
        "(0.267509, 1.264209, 0.347491)",
        "(0.267981, 1.258939, 0.344372)",
        "(0.268906, 1.248784, 0.337959)",
        "(0.269811, 1.239057, 0.330742)",
        "(0.270752, 1.230139, 0.322532)",
        "(0.271855, 1.222302, 0.313805)",
        "(0.272921, 1.215411, 0.304712)",
        "(0.273352, 1.212093, 0.299961)",
        "(0.274277, 1.206198, 0.289838)",
        "(0.275456, 1.201311, 0.279570)",
        "(0.276783, 1.197586, 0.269749)",
        "(0.277952, 1.194596, 0.260129)",
        "(0.278425, 1.193265, 0.255283)",
        "(0.279349, 1.191269, 0.245496)",
        "(0.280353, 1.190238, 0.236069)",
        "(0.281238, 1.190065, 0.227107)",
        "(0.281933, 1.190695, 0.218281)",
        "(0.282285, 1.191390, 0.213860)",
        "(0.283067, 1.193320, 0.204828)",
        "(0.283829, 1.196223, 0.195938)",
        "(0.284454, 1.199959, 0.187667)",
        "(0.284814, 1.204557, 0.179918)",
        "(0.284923, 1.207103, 0.176069)",
        "(0.285134, 1.212641, 0.168294)",
        "(0.285215, 1.218867, 0.160816)",
        "(0.285013, 1.225840, 0.153902)",
        "(0.284548, 1.233332, 0.147270)",
        "(0.284202, 1.237394, 0.144070)",
        "(0.283463, 1.246119, 0.137788)",
        "(0.282790, 1.255836, 0.131906)",
        "(0.282219, 1.266343, 0.126425)",
        "(0.281587, 1.278094, 0.121499)",
        "(0.281202, 1.284039, 0.119200)",
        "(0.280481, 1.296648, 0.115229)",
        "(0.279867, 1.310008, 0.112187)",
        "(0.279366, 1.323822, 0.109837)",
        "(0.278792, 1.337703, 0.108044)",
        "(0.278519, 1.344660, 0.107410)",
        "(0.277865, 1.358495, 0.106468)",
        "(0.277105, 1.372150, 0.106210)",
        "(0.276407, 1.385511, 0.106618)",
        "(0.275791, 1.398578, 0.107757)",
        "(0.275502, 1.404840, 0.108506)",
        "(0.274954, 1.417099, 0.110075)",
        "(0.274479, 1.428716, 0.111794)",
        "(0.274213, 1.439550, 0.113822)",
        "(0.274044, 1.450105, 0.116471)",
        "(0.274014, 1.455186, 0.118285)",
        "(0.273883, 1.465037, 0.121932)",
        "(0.273679, 1.473915, 0.125545)",
        "(0.273889, 1.482141, 0.129388)",
        "(0.274187, 1.486208, 0.131521)",
        "(0.274845, 1.493922, 0.136032)",
        "(0.275211, 1.501062, 0.140768)",
        "(0.275490, 1.507602, 0.145620)",
        "(0.276039, 1.513518, 0.150495)",
        "(0.276749, 1.518996, 0.155728)",
        "(0.277109, 1.521543, 0.158535)",
        "(0.277674, 1.526379, 0.164342)",
        "(0.277890, 1.530811, 0.170564)",
        "(0.278067, 1.534721, 0.177157)",
        "(0.278455, 1.538111, 0.183722)",
        "(0.278674, 1.539654, 0.187069)",
        "(0.279196, 1.542625, 0.194096)",
        "(0.279847, 1.545405, 0.201476)",
        "(0.280492, 1.547799, 0.209060)",
        "(0.281225, 1.549768, 0.216637)",
        "(0.281651, 1.550603, 0.220458)",
        "(0.282409, 1.551983, 0.228115)",
        "(0.282946, 1.552981, 0.235798)",
        "(0.283438, 1.553737, 0.243707)",
        "(0.284207, 1.554355, 0.251985)",
        "(0.284598, 1.554435, 0.256014)",
        "(0.285317, 1.553935, 0.263593)",
        "(0.286046, 1.552855, 0.270794)",
        "(0.286827, 1.551424, 0.278261)",
        "(0.287569, 1.549477, 0.285759)",
        "(0.287856, 1.548158, 0.289517)",
        "(0.288378, 1.545213, 0.296956)",
        "(0.288644, 1.541225, 0.303874)",
        "(0.288796, 1.536621, 0.310552)",
        "(0.288765, 1.531203, 0.316967)",
        "(0.288650, 1.528241, 0.320114)",
        "(0.288232, 1.521676, 0.326080)",
        "(0.287286, 1.514266, 0.331277)",
        "(0.286311, 1.506190, 0.336065)",
        "(0.285587, 1.497636, 0.340840)",
        "(0.285122, 1.493050, 0.343184)",
        "(0.284136, 1.483522, 0.347636)",
        "(0.283123, 1.473405, 0.351762)",
        "(0.282154, 1.462714, 0.355365)",
        "(0.281280, 1.451434, 0.358595)",
        "(0.280747, 1.445530, 0.360099)",
        "(0.279452, 1.433282, 0.362712)",
        "(0.277885, 1.420565, 0.364743)",
        "(0.276565, 1.407906, 0.366471)",
        "(0.275616, 1.395319, 0.368062)",
        "(0.275221, 1.389013, 0.368739)",
        "(0.274202, 1.376228, 0.369494)",
        "(0.272941, 1.363191, 0.369247)",
        "(0.271691, 1.350093, 0.367834)",
        "(0.270584, 1.336886, 0.365538)",
        "(0.270041, 1.330278, 0.364149)",
        "(0.269163, 1.317332, 0.360446)",
        "(0.268576, 1.304723, 0.355835)",
        "(0.268276, 1.292520, 0.350711)",
        "(0.268037, 1.280890, 0.345059)",
        "(0.268028, 1.275413, 0.342036)",
        "(0.268094, 1.265107, 0.335546)",
        "(0.268068, 1.255583, 0.328270)",
        "(0.268049, 1.247006, 0.320269)",
        "(0.268124, 1.243031, 0.316199)",
        "(0.268498, 1.236197, 0.307635)",
        "(0.268628, 1.230105, 0.298996)",
        "(0.268836, 1.225170, 0.290054)",
        "(0.269167, 1.221014, 0.280969)",
        "(0.269586, 1.217993, 0.271868)",
        "(0.269787, 1.216612, 0.267279)",
        "(0.270005, 1.214117, 0.257898)",
        "(0.270166, 1.212023, 0.248387)",
        "(0.270380, 1.210487, 0.239060)",
        "(0.270451, 1.209903, 0.234497)",
        "(0.270618, 1.208958, 0.225437)",
        "(0.270815, 1.208298, 0.216201)",
        "(0.271087, 1.208143, 0.207088)",
        "(0.271397, 1.208670, 0.198363)",
        "(0.271508, 1.209067, 0.194102)",
        "(0.271738, 1.210385, 0.185711)",
        "(0.272007, 1.212375, 0.177335)",
        "(0.272252, 1.215044, 0.169197)",
        "(0.272457, 1.218410, 0.161298)",
        "(0.272498, 1.220341, 0.157425)",
        "(0.272428, 1.224518, 0.149762)",
        "(0.272242, 1.229632, 0.142417)",
        "(0.271954, 1.235406, 0.135393)",
        "(0.271479, 1.242117, 0.128724)",
        "(0.271105, 1.245853, 0.125538)",
        "(0.270159, 1.253949, 0.119425)",
        "(0.269056, 1.263008, 0.113863)",
        "(0.267891, 1.272977, 0.108915)",
        "(0.266661, 1.283688, 0.104488)",
        "(0.265590, 1.295210, 0.100605)",
        "(0.265106, 1.301138, 0.098838)",
        "(0.264135, 1.313338, 0.095803)",
        "(0.263048, 1.325551, 0.093196)",
        "(0.261873, 1.337676, 0.091004)",
        "(0.261349, 1.343841, 0.090148)",
        "(0.260528, 1.356271, 0.088774)",
        "(0.259778, 1.368735, 0.088032)",
        "(0.258860, 1.380994, 0.087718)",
        "(0.258134, 1.393148, 0.087904)",
        "(0.257781, 1.405277, 0.088797)",
        "(0.257633, 1.411281, 0.089417)",
        "(0.257344, 1.423149, 0.091118)",
        "(0.257153, 1.434751, 0.093280)",
        "(0.257134, 1.445837, 0.095691)",
        "(0.257314, 1.456271, 0.098299)",
        "(0.257507, 1.461322, 0.099670)",
        "(0.258104, 1.470999, 0.102810)",
        "(0.258697, 1.480123, 0.106413)",
        "(0.258937, 1.484277, 0.108386)",
        "(0.259444, 1.492492, 0.112437)",
        "(0.260042, 1.500030, 0.116841)",
        "(0.260771, 1.506846, 0.121416)",
        "(0.261509, 1.512969, 0.126129)",
        "(0.262178, 1.518705, 0.131378)",
        "(0.262479, 1.521344, 0.134151)",
        "(0.262981, 1.526279, 0.139911)",
        "(0.263351, 1.530713, 0.146274)",
        "(0.263600, 1.534605, 0.153049)",
        "(0.263630, 1.537746, 0.159820)",
        "(0.263707, 1.539075, 0.163293)",
        "(0.263923, 1.541683, 0.170725)",
        "(0.264033, 1.544078, 0.178698)",
        "(0.264103, 1.546188, 0.187100)",
        "(0.264292, 1.547834, 0.195698)",
        "(0.264651, 1.548942, 0.204272)",
        "(0.264939, 1.549363, 0.208669)",
        "(0.265407, 1.550127, 0.217670)",
        "(0.265577, 1.550508, 0.226696)",
        "(0.265739, 1.550487, 0.235865)",
        "(0.265829, 1.550297, 0.240457)",
        "(0.266020, 1.549652, 0.249514)",
        "(0.266067, 1.548467, 0.258542)",
        "(0.266249, 1.546811, 0.267651)",
        "(0.266552, 1.544650, 0.276719)",
        "(0.266860, 1.541580, 0.285486)",
        "(0.266909, 1.539805, 0.289705)",
        "(0.266887, 1.535609, 0.297913)",
        "(0.266737, 1.530720, 0.306057)",
        "(0.266422, 1.524968, 0.313844)",
        "(0.266097, 1.521674, 0.317496)",
        "(0.265378, 1.514427, 0.324208)",
        "(0.264473, 1.506236, 0.330150)",
        "(0.263567, 1.497447, 0.335442)",
        "(0.262442, 1.487993, 0.340025)",
        "(0.261806, 1.483042, 0.341982)",
        "(0.260845, 1.473099, 0.345626)",
        "(0.260257, 1.463068, 0.349013)",
        "(0.259668, 1.452996, 0.352147)",
        "(0.258899, 1.442637, 0.354590)",
        "(0.258375, 1.432215, 0.356291)",
        "(0.258150, 1.426654, 0.357049)",
        "(0.257615, 1.415493, 0.358110)",
        "(0.256864, 1.404340, 0.358571)",
        "(0.256136, 1.393253, 0.358264)",
        "(0.255762, 1.387743, 0.357815)",
        "(0.254989, 1.376904, 0.356854)",
        "(0.254362, 1.366436, 0.355784)",
        "(0.253718, 1.356223, 0.354201)",
        "(0.253181, 1.346165, 0.351820)",
        "(0.252911, 1.336431, 0.348894)",
        "(0.252769, 1.331699, 0.347389)",
        "(0.252622, 1.322875, 0.344344)",
        "(0.252453, 1.314450, 0.340960)",
        "(0.252214, 1.305958, 0.336558)",
        "(0.252244, 1.297620, 0.331472)",
        "(0.252365, 1.293590, 0.328810)",
        "(0.252735, 1.285836, 0.323506)",
        "(0.253183, 1.278328, 0.317884)",
        "(0.253851, 1.270924, 0.311483)",
        "(0.254195, 1.267293, 0.308084)",
        "(0.255127, 1.260356, 0.301130)",
        "(0.256314, 1.253946, 0.293769)",
        "(0.257575, 1.247838, 0.285990)",
        "(0.258807, 1.241965, 0.277911)",
        "(0.259436, 1.239185, 0.273851)",
        "(0.260840, 1.233956, 0.265699)",
        "(0.262320, 1.229016, 0.257151)",
        "(0.263723, 1.224586, 0.248465)",
        "(0.265110, 1.220830, 0.239764)",
        "(0.265703, 1.219131, 0.235348)",
        "(0.266895, 1.216125, 0.226531)",
        "(0.268099, 1.213773, 0.217518)",
        "(0.269274, 1.211938, 0.208202)",
        "(0.270500, 1.210967, 0.199281)",
        "(0.271032, 1.210812, 0.194955)",
        "(0.272054, 1.210920, 0.186423)",
        "(0.273012, 1.211724, 0.177959)",
        "(0.273935, 1.213156, 0.169516)",
        "(0.274762, 1.215303, 0.161131)",
        "(0.275361, 1.218215, 0.152946)",
        "(0.275581, 1.220091, 0.149049)",
        "(0.275796, 1.224436, 0.141581)",
        "(0.275733, 1.229679, 0.134433)",
        "(0.275298, 1.235968, 0.127715)",
        "(0.274568, 1.243208, 0.121324)",
        "(0.274159, 1.247055, 0.118166)",
        "(0.273117, 1.255507, 0.112123)",
        "(0.271949, 1.264989, 0.106654)",
        "(0.270659, 1.275220, 0.101647)",
        "(0.269198, 1.286044, 0.097015)",
        "(0.268417, 1.291597, 0.094825)",
        "(0.266992, 1.303399, 0.090983)",
        "(0.265578, 1.315653, 0.087657)",
        "(0.264155, 1.328007, 0.084819)",
        "(0.263456, 1.334243, 0.083571)",
        "(0.262222, 1.346803, 0.081409)",
        "(0.261061, 1.359229, 0.079579)",
        "(0.260020, 1.371523, 0.077996)",
        "(0.258974, 1.383635, 0.076792)",
        "(0.257993, 1.395420, 0.076113)",
        "(0.257689, 1.401248, 0.075983)",
        "(0.257326, 1.412480, 0.075904)",
        "(0.256997, 1.423162, 0.076051)",
        "(0.256740, 1.433523, 0.076683)",
        "(0.256655, 1.438522, 0.077127)",
        "(0.256506, 1.448131, 0.078223)",
        "(0.256569, 1.457430, 0.079713)",
        "(0.256898, 1.466155, 0.081645)",
        "(0.257169, 1.474430, 0.083729)",
        "(0.257379, 1.482131, 0.086026)",
        "(0.257493, 1.485780, 0.087302)",
        "(0.257931, 1.492882, 0.090264)",
        "(0.258838, 1.499749, 0.093828)",
        "(0.259699, 1.505984, 0.097416)",
        "(0.260341, 1.511648, 0.101194)",
        "(0.260604, 1.514440, 0.103281)",
        "(0.261096, 1.519835, 0.107942)",
        "(0.261627, 1.524916, 0.112898)",
        "(0.261927, 1.529651, 0.118368)",
        "(0.262098, 1.531878, 0.121134)",
        "(0.262469, 1.536103, 0.126710)",
        "(0.263008, 1.539928, 0.132606)",
        "(0.263533, 1.543438, 0.138896)",
        "(0.264086, 1.546823, 0.145662)",
        "(0.264321, 1.548339, 0.149245)",
        "(0.264647, 1.550956, 0.156279)",
        "(0.264813, 1.553035, 0.163274)",
        "(0.265092, 1.554978, 0.170907)",
        "(0.265455, 1.556675, 0.178936)",
        "(0.265512, 1.557980, 0.187226)",
        "(0.265478, 1.558556, 0.191495)",
        "(0.265371, 1.559366, 0.200175)",
        "(0.265440, 1.559694, 0.208811)",
        "(0.265754, 1.559762, 0.217548)",
        "(0.266069, 1.559469, 0.226260)",
        "(0.266187, 1.559177, 0.230626)",
        "(0.266380, 1.558322, 0.239352)",
        "(0.266437, 1.556902, 0.248028)",
        "(0.266620, 1.554946, 0.256756)",
        "(0.266717, 1.553713, 0.261101)",
        "(0.266805, 1.550888, 0.269643)",
        "(0.266797, 1.547452, 0.278156)",
        "(0.266606, 1.543221, 0.286274)",
        "(0.266300, 1.537998, 0.293896)",
        "(0.265708, 1.531817, 0.301205)",
        "(0.265295, 1.528432, 0.304784)",
        "(0.264196, 1.520899, 0.311718)",
        "(0.263043, 1.512606, 0.318289)",
        "(0.261923, 1.503489, 0.324193)",
        "(0.260548, 1.493503, 0.329418)",
        "(0.259760, 1.488200, 0.331795)",
        "(0.258465, 1.477314, 0.336450)",
        "(0.257450, 1.466043, 0.340961)",
        "(0.256463, 1.454306, 0.345159)",
        "(0.255905, 1.442077, 0.348592)",
        "(0.255723, 1.435891, 0.350101)",
        "(0.255468, 1.423087, 0.352439)",
        "(0.255193, 1.409746, 0.353988)",
        "(0.254776, 1.396297, 0.355210)",
        "(0.254642, 1.382826, 0.355695)",
        "(0.254635, 1.376047, 0.355590)",
        "(0.254619, 1.362563, 0.354930)",
        "(0.254706, 1.349193, 0.353557)",
        "(0.254835, 1.335995, 0.351180)",
        "(0.254922, 1.329453, 0.349606)",
        "(0.255062, 1.316716, 0.345852)",
        "(0.255339, 1.304505, 0.341499)",
        "(0.255822, 1.293042, 0.336668)",
        "(0.256448, 1.282714, 0.331515)",
        "(0.257119, 1.273282, 0.325850)",
        "(0.257428, 1.268857, 0.322740)",
        "(0.258039, 1.260624, 0.316068)",
        "(0.258687, 1.253582, 0.309389)",
        "(0.259343, 1.247692, 0.303278)",
        "(0.259589, 1.245112, 0.300295)",
        "(0.259940, 1.240094, 0.293682)",
        "(0.260331, 1.235550, 0.285825)",
        "(0.260678, 1.231434, 0.277845)",
        "(0.261037, 1.227917, 0.269814)",
        "(0.261198, 1.226387, 0.265733)",
        "(0.261408, 1.223230, 0.257444)",
        "(0.261696, 1.220604, 0.248876)",
        "(0.261875, 1.218422, 0.240023)",
        "(0.262044, 1.216842, 0.231370)",
        "(0.262114, 1.216202, 0.227024)",
        "(0.262246, 1.215236, 0.218132)",
        "(0.262563, 1.214819, 0.209155)",
        "(0.263028, 1.215353, 0.200730)",
        "(0.263127, 1.216622, 0.192965)",
        "(0.263056, 1.217577, 0.189281)",
        "(0.262709, 1.219778, 0.181916)",
        "(0.262285, 1.222598, 0.174629)",
        "(0.261843, 1.226088, 0.167578)",
        "(0.261277, 1.230131, 0.160874)",
        "(0.260502, 1.234545, 0.154293)",
        "(0.260112, 1.236883, 0.151057)",
        "(0.259189, 1.241888, 0.144818)",
        "(0.258178, 1.247345, 0.138832)",
        "(0.257043, 1.253206, 0.132919)",
        "(0.255850, 1.259692, 0.127074)",
        "(0.255286, 1.263144, 0.124246)",
        "(0.254111, 1.270574, 0.118869)",
        "(0.252936, 1.278589, 0.113810)",
        "(0.251620, 1.287169, 0.109124)",
        "(0.250360, 1.296429, 0.104834)",
        "(0.249833, 1.301264, 0.102717)",
        "(0.249041, 1.311313, 0.098614)",
        "(0.248479, 1.321880, 0.094772)",
        "(0.248038, 1.332867, 0.091370)",
        "(0.247597, 1.344003, 0.088316)",
        "(0.247365, 1.349704, 0.086980)",
        "(0.247097, 1.361110, 0.084470)",
        "(0.246971, 1.372561, 0.082382)",
        "(0.247069, 1.383945, 0.080648)",
        "(0.247168, 1.389534, 0.079857)",
        "(0.247443, 1.400604, 0.078642)",
        "(0.247853, 1.411651, 0.078085)",
        "(0.248477, 1.422446, 0.078084)",
        "(0.249109, 1.432851, 0.078524)",
        "(0.249484, 1.437985, 0.078960)",
        "(0.250299, 1.448077, 0.080106)",
        "(0.251199, 1.457723, 0.081494)",
        "(0.252229, 1.466922, 0.083186)",
        "(0.253493, 1.475777, 0.085302)",
        "(0.254793, 1.484312, 0.087839)",
        "(0.255458, 1.488378, 0.089146)",
        "(0.256658, 1.496196, 0.091883)",
        "(0.257734, 1.503506, 0.094946)",
        "(0.258751, 1.510144, 0.098062)",
        "(0.259382, 1.513281, 0.099788)",
        "(0.260769, 1.519443, 0.103812)",
        "(0.261994, 1.525294, 0.108292)",
        "(0.262993, 1.530825, 0.113162)",
        "(0.263638, 1.535921, 0.118366)",
        "(0.264023, 1.538250, 0.121165)",
        "(0.264991, 1.542579, 0.127051)",
        "(0.265845, 1.546525, 0.133163)",
        "(0.266424, 1.549973, 0.139512)",
        "(0.266997, 1.553231, 0.146473)",
        "(0.267268, 1.554742, 0.150208)",
        "(0.267684, 1.557445, 0.157715)",
        "(0.267874, 1.559516, 0.165113)",
        "(0.267865, 1.561134, 0.172457)",
        "(0.267706, 1.562598, 0.180125)",
        "(0.267694, 1.563266, 0.184110)",
        "(0.267592, 1.564491, 0.192042)",
        "(0.267362, 1.565170, 0.199728)",
        "(0.267096, 1.565340, 0.207093)",
        "(0.267264, 1.565322, 0.214615)",
        "(0.267309, 1.565234, 0.218416)",
        "(0.267241, 1.564810, 0.226008)",
        "(0.267097, 1.564000, 0.233512)",
        "(0.266907, 1.562652, 0.240836)",
        "(0.266742, 1.560819, 0.248033)",
        "(0.266246, 1.558421, 0.255013)",
        "(0.265904, 1.557047, 0.258446)",
        "(0.265104, 1.553828, 0.265170)",
        "(0.264478, 1.550061, 0.271774)",
        "(0.263665, 1.545604, 0.277922)",
        "(0.262554, 1.540459, 0.283675)",
        "(0.261899, 1.537637, 0.286533)",
        "(0.260670, 1.531738, 0.292222)",
        "(0.259721, 1.525403, 0.297782)",
        "(0.258655, 1.518246, 0.302780)",
        "(0.258063, 1.514250, 0.304892)",
        "(0.256973, 1.506006, 0.309053)",
        "(0.256132, 1.497488, 0.313336)",
        "(0.255244, 1.488305, 0.317144)",
        "(0.254237, 1.478273, 0.320393)",
        "(0.253531, 1.467869, 0.323530)",
        "(0.253179, 1.462606, 0.325057)",
        "(0.252261, 1.451563, 0.327624)",
        "(0.251423, 1.439856, 0.329458)",
        "(0.250756, 1.427599, 0.330575)",
        "(0.249909, 1.415031, 0.331376)",
        "(0.249470, 1.408819, 0.331866)",
        "(0.248630, 1.396532, 0.332887)",
        "(0.247784, 1.384234, 0.333182)"
    ],
    "leftHandPositions": [
        "(0.282032, 1.325824, -0.056453)",
        "(0.281933, 1.325805, -0.056395)",
        "(0.281603, 1.325736, -0.056204)",
        "(0.281283, 1.325673, -0.055976)",
        "(0.280988, 1.325608, -0.055794)",
        "(0.280783, 1.325560, -0.055739)",
        "(0.280486, 1.325508, -0.055708)",
        "(0.280369, 1.325500, -0.055708)",
        "(0.280136, 1.325525, -0.055740)",
        "(0.279958, 1.325587, -0.055813)",
        "(0.279774, 1.325641, -0.055943)",
        "(0.279641, 1.325684, -0.056107)",
        "(0.279582, 1.325683, -0.056176)",
        "(0.279427, 1.325672, -0.056432)",
        "(0.279331, 1.325710, -0.056886)",
        "(0.279272, 1.325659, -0.057250)",
        "(0.279186, 1.325555, -0.057602)",
        "(0.279129, 1.325486, -0.057971)",
        "(0.279093, 1.325385, -0.058552)",
        "(0.279042, 1.325251, -0.058873)",
        "(0.278992, 1.325087, -0.059516)",
        "(0.278950, 1.324974, -0.060146)",
        "(0.278954, 1.324964, -0.060428)",
        "(0.278967, 1.325223, -0.061155)",
        "(0.278949, 1.325707, -0.061812)",
        "(0.278944, 1.326521, -0.062185)",
        "(0.278769, 1.327746, -0.061828)",
        "(0.278382, 1.328574, -0.061776)",
        "(0.277578, 1.330841, -0.061981)",
        "(0.276544, 1.333336, -0.062109)",
        "(0.275429, 1.335817, -0.061926)",
        "(0.274441, 1.338240, -0.061706)",
        "(0.273986, 1.339413, -0.061562)",
        "(0.273118, 1.341299, -0.061287)",
        "(0.271844, 1.342903, -0.061127)",
        "(0.270181, 1.344472, -0.061186)",
        "(0.268427, 1.346183, -0.061628)",
        "(0.267512, 1.347154, -0.061968)",
        "(0.265486, 1.349219, -0.062269)",
        "(0.262753, 1.351405, -0.061949)",
        "(0.258935, 1.353930, -0.061774)",
        "(0.254382, 1.357285, -0.062488)",
        "(0.251607, 1.359107, -0.062974)",
        "(0.245465, 1.363056, -0.063703)",
        "(0.238897, 1.367314, -0.063913)",
        "(0.232157, 1.371451, -0.063479)",
        "(0.225109, 1.375460, -0.063435)",
        "(0.221223, 1.377470, -0.063616)",
        "(0.213646, 1.382040, -0.064626)",
        "(0.207449, 1.387311, -0.065796)",
        "(0.202779, 1.392906, -0.066926)",
        "(0.198590, 1.398094, -0.068039)",
        "(0.196574, 1.400313, -0.068653)",
        "(0.192479, 1.404231, -0.069374)",
        "(0.188302, 1.408003, -0.070301)",
        "(0.184487, 1.411737, -0.071854)",
        "(0.182618, 1.415359, -0.073234)",
        "(0.182403, 1.416859, -0.073271)",
        "(0.182221, 1.419685, -0.073635)",
        "(0.181874, 1.422480, -0.075018)",
        "(0.182061, 1.424660, -0.076749)",
        "(0.182914, 1.425921, -0.078518)",
        "(0.183514, 1.426341, -0.079537)",
        "(0.184927, 1.427095, -0.081870)",
        "(0.186316, 1.427398, -0.084216)",
        "(0.187347, 1.426897, -0.085636)",
        "(0.188163, 1.426089, -0.086930)",
        "(0.188340, 1.425612, -0.087686)",
        "(0.188558, 1.424864, -0.089140)",
        "(0.188914, 1.424223, -0.090543)",
        "(0.189333, 1.423457, -0.091576)",
        "(0.189731, 1.422437, -0.092044)",
        "(0.189968, 1.421813, -0.091950)",
        "(0.190065, 1.420600, -0.091596)",
        "(0.190298, 1.419533, -0.091107)",
        "(0.190506, 1.418746, -0.090742)",
        "(0.190433, 1.418279, -0.090461)",
        "(0.190445, 1.418127, -0.090172)",
        "(0.190592, 1.417763, -0.089431)",
        "(0.190516, 1.417463, -0.088673)",
        "(0.190281, 1.417366, -0.087950)",
        "(0.189665, 1.417380, -0.087152)",
        "(0.189310, 1.417399, -0.086721)",
        "(0.188690, 1.417619, -0.086106)",
        "(0.188187, 1.417906, -0.085553)",
        "(0.187440, 1.418199, -0.084990)",
        "(0.186399, 1.418623, -0.084458)",
        "(0.185686, 1.418913, -0.084231)",
        "(0.184226, 1.419593, -0.083853)",
        "(0.183074, 1.420282, -0.083493)",
        "(0.182031, 1.420953, -0.083069)",
        "(0.180837, 1.421471, -0.082364)",
        "(0.180263, 1.421684, -0.081933)",
        "(0.178949, 1.422024, -0.080917)",
        "(0.178017, 1.422150, -0.079541)",
        "(0.177585, 1.422409, -0.078347)",
        "(0.177553, 1.422803, -0.077402)",
        "(0.177537, 1.422968, -0.076990)",
        "(0.177383, 1.423094, -0.076119)",
        "(0.177219, 1.423096, -0.075321)",
        "(0.177651, 1.423287, -0.074794)",
        "(0.177976, 1.423534, -0.074436)",
        "(0.178017, 1.423617, -0.074214)",
        "(0.178067, 1.423794, -0.073806)",
        "(0.178162, 1.424181, -0.073745)",
        "(0.178401, 1.424680, -0.073503)",
        "(0.178456, 1.425572, -0.072718)",
        "(0.178354, 1.426256, -0.072165)",
        "(0.178137, 1.428056, -0.071020)",
        "(0.177866, 1.430259, -0.069966)",
        "(0.177835, 1.432679, -0.068759)",
        "(0.178175, 1.435538, -0.067552)",
        "(0.178378, 1.437161, -0.067044)",
        "(0.178783, 1.440653, -0.066306)",
        "(0.179077, 1.444218, -0.065722)",
        "(0.178823, 1.447547, -0.064602)",
        "(0.177866, 1.450648, -0.062604)",
        "(0.177217, 1.452303, -0.061552)",
        "(0.176361, 1.455927, -0.059549)",
        "(0.175481, 1.459775, -0.057528)",
        "(0.174403, 1.463596, -0.055333)",
        "(0.173210, 1.467437, -0.053080)",
        "(0.172595, 1.469385, -0.052028)",
        "(0.171415, 1.473261, -0.050251)",
        "(0.170315, 1.477121, -0.048928)",
        "(0.169380, 1.480923, -0.047974)",
        "(0.168344, 1.484450, -0.047262)",
        "(0.167776, 1.486000, -0.046905)",
        "(0.166783, 1.488846, -0.046333)",
        "(0.165903, 1.491517, -0.046026)",
        "(0.165165, 1.493923, -0.045661)",
        "(0.164463, 1.495944, -0.045146)",
        "(0.164133, 1.496808, -0.044886)",
        "(0.163471, 1.498528, -0.044543)",
        "(0.162711, 1.500225, -0.044355)",
        "(0.162176, 1.501914, -0.044296)",
        "(0.161672, 1.503413, -0.044219)",
        "(0.161319, 1.503962, -0.044159)",
        "(0.160477, 1.505201, -0.044032)",
        "(0.159344, 1.506266, -0.044198)",
        "(0.158782, 1.506770, -0.044511)",
        "(0.157608, 1.507861, -0.045003)",
        "(0.157077, 1.508080, -0.045256)",
        "(0.155804, 1.508521, -0.045848)",
        "(0.154936, 1.508745, -0.046486)",
        "(0.154309, 1.508827, -0.047241)",
        "(0.153614, 1.508812, -0.048022)",
        "(0.153312, 1.508783, -0.048396)",
        "(0.152832, 1.508885, -0.049275)",
        "(0.152587, 1.509158, -0.050079)",
        "(0.152375, 1.509474, -0.050577)",
        "(0.152163, 1.510667, -0.051747)",
        "(0.152232, 1.511719, -0.052532)",
        "(0.153165, 1.515056, -0.054683)",
        "(0.154547, 1.519628, -0.057459)",
        "(0.155943, 1.525109, -0.060623)",
        "(0.157568, 1.531319, -0.064107)",
        "(0.158455, 1.534732, -0.066065)",
        "(0.160277, 1.541880, -0.070288)",
        "(0.162524, 1.549380, -0.074915)",
        "(0.164979, 1.557190, -0.079945)",
        "(0.167483, 1.565074, -0.085083)",
        "(0.168705, 1.568918, -0.087627)",
        "(0.170974, 1.576228, -0.092561)",
        "(0.172993, 1.583034, -0.097328)",
        "(0.174926, 1.589098, -0.102047)",
        "(0.176915, 1.594467, -0.106594)",
        "(0.177846, 1.596770, -0.108806)",
        "(0.179222, 1.600801, -0.112769)",
        "(0.180350, 1.604092, -0.116054)",
        "(0.181140, 1.606730, -0.118884)",
        "(0.181204, 1.608328, -0.121051)",
        "(0.181078, 1.608894, -0.122077)",
        "(0.180846, 1.609863, -0.124151)",
        "(0.180552, 1.610307, -0.125958)",
        "(0.180083, 1.610267, -0.127385)",
        "(0.179679, 1.610166, -0.129132)",
        "(0.179695, 1.610295, -0.130433)",
        "(0.180152, 1.610911, -0.133676)",
        "(0.180480, 1.611833, -0.137753)",
        "(0.180889, 1.612669, -0.142009)",
        "(0.181648, 1.613219, -0.146225)",
        "(0.182047, 1.613441, -0.148458)",
        "(0.182864, 1.613914, -0.153139)",
        "(0.183613, 1.614508, -0.157956)",
        "(0.184260, 1.615129, -0.162585)",
        "(0.185133, 1.615553, -0.166769)",
        "(0.185706, 1.615695, -0.168714)",
        "(0.186969, 1.615648, -0.172270)",
        "(0.188142, 1.615420, -0.175835)",
        "(0.189314, 1.614970, -0.179003)",
        "(0.190535, 1.614081, -0.181801)",
        "(0.191080, 1.613355, -0.183055)",
        "(0.192233, 1.611852, -0.185650)",
        "(0.193358, 1.610235, -0.188326)",
        "(0.193911, 1.608576, -0.191067)",
        "(0.194316, 1.606714, -0.193154)",
        "(0.194555, 1.605693, -0.193941)",
        "(0.194708, 1.603733, -0.195689)",
        "(0.194890, 1.601625, -0.197647)",
        "(0.194994, 1.599240, -0.199729)",
        "(0.195001, 1.596488, -0.201639)",
        "(0.194948, 1.594936, -0.202464)",
        "(0.194729, 1.591358, -0.203968)",
        "(0.194633, 1.587132, -0.205433)",
        "(0.194237, 1.582426, -0.207218)",
        "(0.193850, 1.577010, -0.209233)",
        "(0.193690, 1.573976, -0.210371)",
        "(0.193529, 1.567519, -0.212897)",
        "(0.193582, 1.560296, -0.215640)",
        "(0.193557, 1.552316, -0.218874)",
        "(0.193357, 1.543769, -0.222550)",
        "(0.193383, 1.539120, -0.224390)",
        "(0.193353, 1.529227, -0.228044)",
        "(0.192773, 1.518705, -0.231826)",
        "(0.192032, 1.507793, -0.235703)",
        "(0.191423, 1.496495, -0.239248)",
        "(0.191151, 1.490673, -0.240765)",
        "(0.190556, 1.478631, -0.243119)",
        "(0.189767, 1.466263, -0.244892)",
        "(0.189010, 1.454081, -0.246403)",
        "(0.188690, 1.442297, -0.247674)",
        "(0.188525, 1.436358, -0.248118)",
        "(0.187955, 1.424271, -0.248343)",
        "(0.187157, 1.412346, -0.247958)",
        "(0.186708, 1.401244, -0.247533)",
        "(0.186666, 1.390631, -0.247068)",
        "(0.186495, 1.385400, -0.246804)",
        "(0.186002, 1.375052, -0.245953)",
        "(0.185835, 1.365281, -0.244780)",
        "(0.186103, 1.356173, -0.243352)",
        "(0.186394, 1.347264, -0.241312)",
        "(0.186330, 1.342829, -0.239993)",
        "(0.186281, 1.334411, -0.237055)",
        "(0.186402, 1.327279, -0.234430)",
        "(0.186726, 1.320963, -0.231745)",
        "(0.186618, 1.314968, -0.228843)",
        "(0.186607, 1.312281, -0.227370)",
        "(0.187061, 1.307408, -0.224230)",
        "(0.187354, 1.303130, -0.221288)",
        "(0.187834, 1.299382, -0.218249)",
        "(0.188426, 1.296081, -0.214878)",
        "(0.188671, 1.294447, -0.212956)",
        "(0.189271, 1.291167, -0.208683)",
        "(0.189967, 1.288155, -0.204123)",
        "(0.190822, 1.285640, -0.199484)",
        "(0.191703, 1.283722, -0.195157)",
        "(0.192210, 1.282959, -0.193126)",
        "(0.193033, 1.281354, -0.189067)",
        "(0.193742, 1.279520, -0.184852)",
        "(0.194616, 1.277664, -0.180667)",
        "(0.195631, 1.275945, -0.176778)",
        "(0.196217, 1.275071, -0.174836)",
        "(0.197629, 1.273172, -0.170715)",
        "(0.199157, 1.270864, -0.166146)",
        "(0.200641, 1.268176, -0.161124)",
        "(0.201906, 1.265373, -0.156198)",
        "(0.202637, 1.264147, -0.153941)",
        "(0.204343, 1.261980, -0.149690)",
        "(0.205850, 1.259774, -0.145422)",
        "(0.207160, 1.257689, -0.141383)",
        "(0.208228, 1.256054, -0.138030)",
        "(0.208671, 1.255458, -0.136667)",
        "(0.209272, 1.254494, -0.134114)",
        "(0.209763, 1.253762, -0.131391)",
        "(0.210643, 1.253211, -0.128169)",
        "(0.211896, 1.253038, -0.124741)",
        "(0.212561, 1.253107, -0.123107)",
        "(0.213770, 1.253410, -0.120049)",
        "(0.214908, 1.253915, -0.117140)",
        "(0.216000, 1.254563, -0.114258)",
        "(0.216969, 1.255271, -0.111366)",
        "(0.217385, 1.255763, -0.110033)",
        "(0.218208, 1.256945, -0.107360)",
        "(0.218849, 1.258198, -0.104490)",
        "(0.219439, 1.259853, -0.101396)",
        "(0.220431, 1.262309, -0.098238)",
        "(0.221011, 1.263792, -0.096597)",
        "(0.222036, 1.267051, -0.093235)",
        "(0.223060, 1.270944, -0.089895)",
        "(0.223858, 1.275590, -0.086687)",
        "(0.224446, 1.280811, -0.083264)",
        "(0.224643, 1.283558, -0.081443)",
        "(0.225056, 1.289332, -0.077768)",
        "(0.225389, 1.295780, -0.074371)",
        "(0.225264, 1.302583, -0.071209)",
        "(0.224783, 1.309734, -0.068247)",
        "(0.224414, 1.313553, -0.066885)",
        "(0.223619, 1.321696, -0.064366)",
        "(0.223396, 1.330532, -0.062010)",
        "(0.223393, 1.339790, -0.059763)",
        "(0.223222, 1.349209, -0.057421)",
        "(0.222892, 1.353948, -0.056191)",
        "(0.222266, 1.363637, -0.053706)",
        "(0.221808, 1.373736, -0.051141)",
        "(0.221510, 1.384116, -0.048548)",
        "(0.220908, 1.394841, -0.046068)",
        "(0.220578, 1.400389, -0.044849)",
        "(0.219715, 1.411444, -0.042466)",
        "(0.218603, 1.422480, -0.040360)",
        "(0.217776, 1.433604, -0.038723)",
        "(0.217189, 1.444412, -0.037233)",
        "(0.216978, 1.449660, -0.036484)",
        "(0.216623, 1.459842, -0.034965)",
        "(0.216089, 1.469565, -0.033669)",
        "(0.215787, 1.478838, -0.032692)",
        "(0.215656, 1.483274, -0.032403)",
        "(0.215255, 1.491983, -0.032235)",
        "(0.214728, 1.500455, -0.032546)",
        "(0.213844, 1.508759, -0.033181)",
        "(0.212718, 1.516846, -0.034313)",
        "(0.212489, 1.524690, -0.036013)",
        "(0.212567, 1.528430, -0.036927)",
        "(0.212513, 1.535462, -0.038751)",
        "(0.211969, 1.542123, -0.040539)",
        "(0.211683, 1.548582, -0.042751)",
        "(0.212234, 1.554796, -0.045498)",
        "(0.212591, 1.557786, -0.046997)",
        "(0.213075, 1.563640, -0.050100)",
        "(0.213657, 1.569149, -0.053307)",
        "(0.214436, 1.574397, -0.056736)",
        "(0.215880, 1.579562, -0.060643)",
        "(0.216682, 1.582024, -0.062732)",
        "(0.217895, 1.586752, -0.066948)",
        "(0.218709, 1.591019, -0.071335)",
        "(0.219491, 1.594895, -0.076070)",
        "(0.220992, 1.598299, -0.081231)",
        "(0.221686, 1.599835, -0.083972)",
        "(0.222447, 1.602611, -0.089469)",
        "(0.222825, 1.604978, -0.095191)",
        "(0.223226, 1.607029, -0.101274)",
        "(0.223923, 1.608649, -0.107600)",
        "(0.224395, 1.609197, -0.110823)",
        "(0.225115, 1.610229, -0.117396)",
        "(0.225833, 1.611037, -0.123904)",
        "(0.226630, 1.611481, -0.130183)",
        "(0.227896, 1.611589, -0.136266)",
        "(0.228592, 1.611522, -0.139239)",
        "(0.229851, 1.611202, -0.145103)",
        "(0.230962, 1.610663, -0.150922)",
        "(0.231842, 1.609965, -0.156624)",
        "(0.232585, 1.608885, -0.161971)",
        "(0.233027, 1.608127, -0.164483)",
        "(0.233812, 1.606629, -0.169547)",
        "(0.234706, 1.604970, -0.174410)",
        "(0.235484, 1.602889, -0.178727)",
        "(0.235914, 1.600410, -0.182538)",
        "(0.236024, 1.599100, -0.184368)",
        "(0.236324, 1.596183, -0.187789)",
        "(0.237053, 1.593027, -0.191031)",
        "(0.237251, 1.589459, -0.194054)",
        "(0.236899, 1.585834, -0.196992)",
        "(0.236509, 1.583930, -0.198414)",
        "(0.235821, 1.579976, -0.201092)",
        "(0.235429, 1.575873, -0.203607)",
        "(0.235161, 1.571617, -0.205989)",
        "(0.234554, 1.566931, -0.207800)",
        "(0.234078, 1.564471, -0.208597)",
        "(0.232991, 1.559622, -0.210263)",
        "(0.232085, 1.554773, -0.212135)",
        "(0.231025, 1.549493, -0.213858)",
        "(0.230004, 1.543899, -0.215326)",
        "(0.229533, 1.541015, -0.215972)",
        "(0.228768, 1.535029, -0.217242)",
        "(0.228003, 1.528706, -0.218591)",
        "(0.227288, 1.522087, -0.219821)",
        "(0.226475, 1.515289, -0.220912)",
        "(0.225893, 1.511818, -0.221468)",
        "(0.224759, 1.504777, -0.222781)",
        "(0.223978, 1.497345, -0.224057)",
        "(0.223158, 1.489669, -0.225314)",
        "(0.221876, 1.481954, -0.226644)",
        "(0.221290, 1.477965, -0.227156)",
        "(0.220288, 1.469517, -0.227765)",
        "(0.219595, 1.460559, -0.227800)",
        "(0.218853, 1.451504, -0.227573)",
        "(0.217712, 1.442048, -0.226866)",
        "(0.216959, 1.437027, -0.226261)",
        "(0.215814, 1.427058, -0.225034)",
        "(0.215403, 1.417408, -0.223918)",
        "(0.215067, 1.407674, -0.222475)",
        "(0.214316, 1.397721, -0.220551)",
        "(0.214085, 1.392861, -0.219557)",
        "(0.214018, 1.383443, -0.217469)",
        "(0.214029, 1.374045, -0.215322)",
        "(0.213971, 1.364778, -0.212805)",
        "(0.213583, 1.356107, -0.210238)",
        "(0.213460, 1.351997, -0.209011)",
        "(0.213406, 1.344096, -0.206450)",
        "(0.213927, 1.336523, -0.203512)",
        "(0.214508, 1.329245, -0.200384)",
        "(0.215129, 1.322786, -0.197197)",
        "(0.215356, 1.319549, -0.195582)",
        "(0.215976, 1.313392, -0.192101)",
        "(0.217088, 1.307435, -0.188622)",
        "(0.217893, 1.301751, -0.185108)",
        "(0.218336, 1.296201, -0.181526)",
        "(0.218372, 1.293528, -0.179744)",
        "(0.218738, 1.288236, -0.176181)",
        "(0.219170, 1.283400, -0.172750)",
        "(0.219902, 1.279407, -0.169728)",
        "(0.220613, 1.275758, -0.166734)",
        "(0.220840, 1.273845, -0.165126)",
        "(0.221296, 1.270349, -0.161820)",
        "(0.222394, 1.267656, -0.158472)",
        "(0.223976, 1.265346, -0.154820)",
        "(0.225285, 1.263298, -0.151031)",
        "(0.225893, 1.262445, -0.149277)",
        "(0.227069, 1.261212, -0.146196)",
        "(0.228257, 1.260380, -0.143215)",
        "(0.229329, 1.259834, -0.140225)",
        "(0.230033, 1.259706, -0.137352)",
        "(0.230333, 1.259758, -0.135913)",
        "(0.230872, 1.260132, -0.133047)",
        "(0.231532, 1.260925, -0.130229)",
        "(0.232434, 1.262160, -0.127221)",
        "(0.233189, 1.263461, -0.123622)",
        "(0.233618, 1.264137, -0.121646)",
        "(0.234541, 1.265870, -0.117718)",
        "(0.235168, 1.268076, -0.113977)",
        "(0.235307, 1.270516, -0.110049)",
        "(0.235392, 1.273246, -0.105676)",
        "(0.235520, 1.274723, -0.103398)",
        "(0.235825, 1.278039, -0.098760)",
        "(0.235709, 1.281780, -0.094161)",
        "(0.235484, 1.286069, -0.089552)",
        "(0.234990, 1.290964, -0.085215)",
        "(0.234698, 1.293586, -0.083081)",
        "(0.233855, 1.299286, -0.078823)",
        "(0.232647, 1.305653, -0.074848)",
        "(0.231183, 1.312775, -0.071442)",
        "(0.229432, 1.320667, -0.068592)",
        "(0.228590, 1.324865, -0.067328)",
        "(0.226746, 1.333257, -0.064755)",
        "(0.224569, 1.341684, -0.061985)",
        "(0.221841, 1.350427, -0.059352)",
        "(0.219576, 1.360205, -0.057715)",
        "(0.218562, 1.365294, -0.057132)",
        "(0.216334, 1.375580, -0.056073)",
        "(0.212834, 1.385381, -0.054263)",
        "(0.209336, 1.395459, -0.052404)",
        "(0.207607, 1.406451, -0.051540)",
        "(0.206871, 1.411829, -0.051125)",
        "(0.204585, 1.422624, -0.050083)",
        "(0.201063, 1.432839, -0.049253)",
        "(0.198542, 1.442907, -0.048755)",
        "(0.197738, 1.453098, -0.048641)",
        "(0.197487, 1.458347, -0.048739)",
        "(0.196869, 1.469148, -0.049182)",
        "(0.195492, 1.479427, -0.049095)",
        "(0.194188, 1.489380, -0.048792)",
        "(0.195184, 1.499276, -0.049247)",
        "(0.195816, 1.503995, -0.049487)",
        "(0.196521, 1.512743, -0.049435)",
        "(0.195942, 1.521006, -0.049219)",
        "(0.196306, 1.529415, -0.049682)",
        "(0.198667, 1.537619, -0.050950)",
        "(0.199739, 1.541458, -0.051528)",
        "(0.201174, 1.548397, -0.052403)",
        "(0.201967, 1.554648, -0.053133)",
        "(0.203470, 1.560761, -0.054372)",
        "(0.206576, 1.566388, -0.056351)",
        "(0.207920, 1.569062, -0.057413)",
        "(0.210091, 1.573763, -0.059502)",
        "(0.211800, 1.577791, -0.061385)",
        "(0.213770, 1.581483, -0.063439)",
        "(0.216351, 1.584953, -0.065992)",
        "(0.217713, 1.586645, -0.067436)",
        "(0.219967, 1.589637, -0.070430)",
        "(0.221441, 1.592090, -0.073212)",
        "(0.222774, 1.594419, -0.076214)",
        "(0.224403, 1.596510, -0.079618)",
        "(0.225257, 1.597421, -0.081342)",
        "(0.226659, 1.599012, -0.084831)",
        "(0.227459, 1.600571, -0.088464)",
        "(0.228051, 1.601974, -0.092079)",
        "(0.228891, 1.603141, -0.095681)",
        "(0.229494, 1.603618, -0.097463)",
        "(0.230503, 1.604464, -0.101101)",
        "(0.231011, 1.605210, -0.104816)",
        "(0.231164, 1.605727, -0.108735)",
        "(0.231501, 1.606140, -0.112973)",
        "(0.231731, 1.606313, -0.115183)",
        "(0.231984, 1.606463, -0.119780)",
        "(0.231695, 1.606324, -0.124530)",
        "(0.231159, 1.605979, -0.129620)",
        "(0.230944, 1.605372, -0.134761)",
        "(0.230890, 1.604879, -0.137338)",
        "(0.230700, 1.603670, -0.142330)",
        "(0.230267, 1.602089, -0.147165)",
        "(0.229596, 1.600037, -0.151868)",
        "(0.229255, 1.597859, -0.156684)",
        "(0.229127, 1.596676, -0.159019)",
        "(0.228726, 1.593866, -0.163449)",
        "(0.228217, 1.590531, -0.167611)",
        "(0.227960, 1.587004, -0.171782)",
        "(0.227685, 1.583335, -0.176131)",
        "(0.227447, 1.581295, -0.178231)",
        "(0.226792, 1.576751, -0.182066)",
        "(0.226039, 1.571709, -0.185676)",
        "(0.225649, 1.566413, -0.189448)",
        "(0.225521, 1.561031, -0.193349)",
        "(0.225435, 1.558292, -0.195307)",
        "(0.224954, 1.552623, -0.199190)",
        "(0.224330, 1.546699, -0.202808)",
        "(0.224408, 1.540438, -0.206004)",
        "(0.224689, 1.533849, -0.208980)",
        "(0.224598, 1.530482, -0.210424)",
        "(0.224092, 1.523747, -0.213179)",
        "(0.223466, 1.517130, -0.215746)",
        "(0.222998, 1.510487, -0.218258)",
        "(0.222925, 1.503916, -0.220756)",
        "(0.222897, 1.500771, -0.222022)",
        "(0.222630, 1.494688, -0.224576)",
        "(0.222429, 1.488323, -0.226858)",
        "(0.222282, 1.481733, -0.228812)",
        "(0.222562, 1.475304, -0.230509)",
        "(0.222780, 1.472054, -0.231265)",
        "(0.222936, 1.465406, -0.232684)",
        "(0.222761, 1.458475, -0.233733)",
        "(0.222631, 1.451584, -0.234463)",
        "(0.222864, 1.444582, -0.234814)",
        "(0.222936, 1.440922, -0.234891)",
        "(0.223208, 1.433159, -0.234528)",
        "(0.223169, 1.424890, -0.233984)",
        "(0.222957, 1.416468, -0.233727)",
        "(0.223096, 1.407994, -0.233642)",
        "(0.223223, 1.403744, -0.233502)",
        "(0.223090, 1.394874, -0.232930)",
        "(0.222440, 1.385492, -0.231962)",
        "(0.222052, 1.376269, -0.230943)",
        "(0.221880, 1.367486, -0.229842)",
        "(0.221699, 1.363093, -0.229116)",
        "(0.221084, 1.354164, -0.227027)",
        "(0.220679, 1.345157, -0.223856)",
        "(0.220894, 1.336379, -0.219833)",
        "(0.221283, 1.328184, -0.215644)",
        "(0.221447, 1.324275, -0.213644)",
        "(0.221571, 1.316813, -0.209867)",
        "(0.221831, 1.309701, -0.206298)",
        "(0.222492, 1.303141, -0.202803)",
        "(0.223118, 1.297250, -0.199392)",
        "(0.223290, 1.294460, -0.197686)",
        "(0.223594, 1.289232, -0.194086)",
        "(0.223660, 1.284085, -0.190181)",
        "(0.224152, 1.279539, -0.186140)",
        "(0.225154, 1.275506, -0.181959)",
        "(0.225573, 1.273674, -0.179691)",
        "(0.226294, 1.270002, -0.175028)",
        "(0.226882, 1.266858, -0.170681)",
        "(0.227952, 1.264379, -0.166518)",
        "(0.228710, 1.262033, -0.162484)",
        "(0.229049, 1.260943, -0.160445)",
        "(0.229648, 1.258926, -0.156352)",
        "(0.230297, 1.257055, -0.152184)",
        "(0.231108, 1.255688, -0.148177)",
        "(0.232314, 1.254535, -0.143997)",
        "(0.232812, 1.253885, -0.141843)",
        "(0.233469, 1.252713, -0.137718)",
        "(0.233964, 1.251898, -0.133836)",
        "(0.234420, 1.251369, -0.129869)",
        "(0.234959, 1.251454, -0.125973)",
        "(0.235329, 1.251745, -0.123968)",
        "(0.235948, 1.252401, -0.119763)",
        "(0.236165, 1.253496, -0.115698)",
        "(0.236379, 1.255564, -0.112164)",
        "(0.236687, 1.258268, -0.108731)",
        "(0.236802, 1.259754, -0.106997)",
        "(0.236712, 1.263289, -0.103607)",
        "(0.236357, 1.267294, -0.100268)",
        "(0.235840, 1.271976, -0.097217)",
        "(0.235181, 1.276972, -0.094432)",
        "(0.234641, 1.279713, -0.093194)",
        "(0.233400, 1.285291, -0.090653)",
        "(0.232042, 1.291242, -0.088276)",
        "(0.230297, 1.297662, -0.086218)",
        "(0.228386, 1.304592, -0.084430)",
        "(0.227378, 1.308192, -0.083608)",
        "(0.225394, 1.315684, -0.082073)",
        "(0.223292, 1.323398, -0.080557)",
        "(0.220853, 1.331152, -0.078866)",
        "(0.218224, 1.339053, -0.077254)",
        "(0.216815, 1.343151, -0.076604)",
        "(0.214301, 1.351608, -0.075405)",
        "(0.212206, 1.360198, -0.074136)",
        "(0.209907, 1.369031, -0.072924)",
        "(0.207448, 1.378050, -0.071646)",
        "(0.206255, 1.382586, -0.070980)",
        "(0.204016, 1.391764, -0.069614)",
        "(0.202224, 1.401263, -0.068275)",
        "(0.200640, 1.410853, -0.066929)",
        "(0.198779, 1.420509, -0.065616)",
        "(0.197647, 1.425395, -0.065094)",
        "(0.196134, 1.435295, -0.064290)",
        "(0.195367, 1.445136, -0.063529)",
        "(0.194386, 1.454722, -0.062688)",
        "(0.192882, 1.464043, -0.061934)",
        "(0.192036, 1.468654, -0.061666)",
        "(0.190976, 1.477872, -0.061310)",
        "(0.190609, 1.486653, -0.061205)",
        "(0.190024, 1.494998, -0.060976)",
        "(0.189400, 1.502984, -0.061016)",
        "(0.189170, 1.506966, -0.061168)",
        "(0.188969, 1.514647, -0.061719)",
        "(0.188746, 1.521952, -0.062492)",
        "(0.188755, 1.528719, -0.063283)",
        "(0.188922, 1.535157, -0.064148)",
        "(0.189050, 1.538280, -0.064670)",
        "(0.189314, 1.544515, -0.066061)",
        "(0.190062, 1.550687, -0.067875)",
        "(0.191200, 1.556448, -0.069718)",
        "(0.192233, 1.561581, -0.071452)",
        "(0.192754, 1.564163, -0.072341)",
        "(0.193609, 1.569009, -0.074510)",
        "(0.194382, 1.573596, -0.076933)",
        "(0.195512, 1.577745, -0.079597)",
        "(0.196430, 1.581558, -0.082495)",
        "(0.196806, 1.583392, -0.084033)",
        "(0.197448, 1.586993, -0.087493)",
        "(0.197997, 1.590435, -0.091367)",
        "(0.198762, 1.593577, -0.095432)",
        "(0.199774, 1.596339, -0.099632)",
        "(0.200187, 1.597596, -0.101769)",
        "(0.200901, 1.599926, -0.106136)",
        "(0.201693, 1.602167, -0.110775)",
        "(0.202702, 1.604131, -0.115567)",
        "(0.203686, 1.605805, -0.120275)",
        "(0.204200, 1.606582, -0.122689)",
        "(0.205072, 1.607943, -0.127547)",
        "(0.205845, 1.608961, -0.132159)",
        "(0.206755, 1.609714, -0.136817)",
        "(0.207753, 1.610143, -0.141654)",
        "(0.208191, 1.610327, -0.144230)",
        "(0.208984, 1.610595, -0.149520)",
        "(0.209333, 1.610650, -0.154719)",
        "(0.209715, 1.610629, -0.160061)",
        "(0.210180, 1.610436, -0.165469)",
        "(0.210477, 1.610118, -0.168005)",
        "(0.211235, 1.609176, -0.172875)",
        "(0.212107, 1.608021, -0.177627)",
        "(0.212640, 1.606726, -0.182370)",
        "(0.212853, 1.605049, -0.186858)",
        "(0.212995, 1.604195, -0.189145)",
        "(0.213441, 1.602258, -0.193588)",
        "(0.213864, 1.599885, -0.197627)",
        "(0.213757, 1.597286, -0.201340)",
        "(0.213524, 1.594821, -0.205192)",
        "(0.213560, 1.593538, -0.207117)",
        "(0.213836, 1.590358, -0.210736)",
        "(0.213889, 1.587066, -0.213710)",
        "(0.213198, 1.583638, -0.216534)",
        "(0.212124, 1.579764, -0.219286)",
        "(0.211864, 1.577629, -0.220578)",
        "(0.211730, 1.573243, -0.223316)",
        "(0.211610, 1.568700, -0.226189)",
        "(0.210823, 1.563703, -0.228874)",
        "(0.209736, 1.558251, -0.231495)",
        "(0.209343, 1.555497, -0.232819)",
        "(0.208769, 1.549856, -0.235432)",
        "(0.208175, 1.543707, -0.237727)",
        "(0.207358, 1.536965, -0.239604)",
        "(0.206703, 1.530088, -0.241577)",
        "(0.206426, 1.526609, -0.242640)",
        "(0.205891, 1.518958, -0.244429)",
        "(0.205567, 1.510561, -0.245693)",
        "(0.205637, 1.502037, -0.246706)",
        "(0.205627, 1.493159, -0.247423)",
        "(0.205514, 1.488506, -0.247680)",
        "(0.205067, 1.478887, -0.248218)",
        "(0.204709, 1.469178, -0.248777)",
        "(0.204490, 1.459109, -0.248918)",
        "(0.203822, 1.448641, -0.249005)",
        "(0.203450, 1.443458, -0.249136)",
        "(0.202342, 1.433023, -0.249284)",
        "(0.201178, 1.422279, -0.248733)",
        "(0.200504, 1.411390, -0.247568)",
        "(0.200447, 1.401110, -0.246691)",
        "(0.200473, 1.396121, -0.246292)",
        "(0.200229, 1.386334, -0.245428)",
        "(0.199185, 1.376801, -0.244151)",
        "(0.198649, 1.367416, -0.242081)",
        "(0.198706, 1.362787, -0.240620)",
        "(0.198937, 1.353822, -0.237667)",
        "(0.198909, 1.345536, -0.235259)",
        "(0.198846, 1.337674, -0.232965)",
        "(0.198794, 1.330317, -0.231108)",
        "(0.199089, 1.323872, -0.230081)",
        "(0.199213, 1.320734, -0.229638)",
        "(0.199232, 1.314371, -0.228700)",
        "(0.199064, 1.307829, -0.227424)",
        "(0.198882, 1.301530, -0.225710)",
        "(0.198927, 1.295516, -0.223597)",
        "(0.199047, 1.292599, -0.222427)",
        "(0.199231, 1.287026, -0.220254)",
        "(0.199287, 1.282027, -0.218357)",
        "(0.199424, 1.277439, -0.216272)",
        "(0.199734, 1.273073, -0.213636)",
        "(0.199854, 1.271072, -0.212196)",
        "(0.200325, 1.267452, -0.209325)",
        "(0.200522, 1.264212, -0.206505)",
        "(0.200592, 1.261253, -0.203472)",
        "(0.200742, 1.258452, -0.200190)",
        "(0.200917, 1.257081, -0.198464)",
        "(0.201307, 1.254647, -0.194962)",
        "(0.201641, 1.252513, -0.191410)",
        "(0.202103, 1.250508, -0.187601)",
        "(0.202539, 1.248531, -0.183569)",
        "(0.202773, 1.247659, -0.181595)",
        "(0.203540, 1.246114, -0.177494)",
        "(0.204315, 1.244521, -0.173207)",
        "(0.204840, 1.243320, -0.169497)",
        "(0.205231, 1.242456, -0.166087)",
        "(0.205335, 1.242028, -0.164333)",
        "(0.205748, 1.241355, -0.160798)",
        "(0.206346, 1.241089, -0.157405)",
        "(0.206970, 1.241139, -0.153928)",
        "(0.207469, 1.241427, -0.150175)",
        "(0.207712, 1.241660, -0.148266)",
        "(0.208274, 1.242505, -0.144552)",
        "(0.209031, 1.243755, -0.140996)",
        "(0.209615, 1.245454, -0.137785)",
        "(0.209614, 1.247560, -0.134820)",
        "(0.209580, 1.248659, -0.133214)",
        "(0.209488, 1.251168, -0.129813)",
        "(0.209735, 1.254397, -0.126467)",
        "(0.210039, 1.258141, -0.123237)",
        "(0.209858, 1.262407, -0.120042)",
        "(0.209764, 1.264693, -0.118423)",
        "(0.209606, 1.269537, -0.114987)",
        "(0.209861, 1.274850, -0.111318)",
        "(0.210340, 1.280722, -0.107845)",
        "(0.210174, 1.286877, -0.104647)",
        "(0.209996, 1.290003, -0.103030)",
        "(0.209340, 1.296380, -0.099648)",
        "(0.208910, 1.303049, -0.096202)",
        "(0.208561, 1.310062, -0.093089)",
        "(0.207832, 1.317197, -0.090232)",
        "(0.207290, 1.320786, -0.088839)",
        "(0.205773, 1.328088, -0.086034)",
        "(0.204421, 1.335523, -0.083234)",
        "(0.203446, 1.343200, -0.080477)",
        "(0.201802, 1.351244, -0.078047)",
        "(0.200725, 1.355322, -0.076859)",
        "(0.198641, 1.363602, -0.074454)",
        "(0.197891, 1.372366, -0.072359)",
        "(0.197286, 1.381360, -0.070341)",
        "(0.195660, 1.390350, -0.067984)",
        "(0.194561, 1.394892, -0.066836)",
        "(0.193384, 1.404521, -0.065041)",
        "(0.193825, 1.414207, -0.063691)",
        "(0.193720, 1.423610, -0.062149)",
        "(0.192573, 1.433025, -0.060595)",
        "(0.192064, 1.437704, -0.059837)",
        "(0.191656, 1.446915, -0.058602)",
        "(0.191427, 1.456179, -0.057828)",
        "(0.190433, 1.465483, -0.057444)",
        "(0.189191, 1.474623, -0.057249)",
        "(0.189051, 1.479207, -0.057306)",
        "(0.189195, 1.488253, -0.057648)",
        "(0.188940, 1.497091, -0.057915)",
        "(0.188488, 1.505839, -0.058222)",
        "(0.188484, 1.514463, -0.058908)",
        "(0.188835, 1.518735, -0.059357)",
        "(0.190265, 1.526910, -0.060426)",
        "(0.191606, 1.534535, -0.061496)",
        "(0.192643, 1.541961, -0.062715)",
        "(0.193892, 1.549245, -0.064395)",
        "(0.194773, 1.552698, -0.065424)",
        "(0.196716, 1.559211, -0.067648)",
        "(0.198369, 1.565116, -0.069922)",
        "(0.199793, 1.570555, -0.072379)",
        "(0.201175, 1.575402, -0.075307)",
        "(0.201956, 1.577695, -0.076852)",
        "(0.203606, 1.581807, -0.080236)",
        "(0.204950, 1.585306, -0.083829)",
        "(0.206001, 1.588270, -0.087601)",
        "(0.206758, 1.590872, -0.091826)",
        "(0.207274, 1.592059, -0.094068)",
        "(0.208714, 1.594045, -0.098844)",
        "(0.209543, 1.595512, -0.103571)",
        "(0.209782, 1.596549, -0.108295)",
        "(0.210039, 1.597460, -0.113626)",
        "(0.210381, 1.597851, -0.116401)",
        "(0.211352, 1.598157, -0.121905)",
        "(0.211889, 1.597982, -0.127139)",
        "(0.212037, 1.597511, -0.132279)",
        "(0.212324, 1.597023, -0.137805)",
        "(0.212575, 1.596674, -0.140522)",
        "(0.213185, 1.595468, -0.145695)",
        "(0.213604, 1.593872, -0.150503)",
        "(0.214171, 1.592054, -0.155392)",
        "(0.214595, 1.590329, -0.160422)",
        "(0.214733, 1.589368, -0.162874)",
        "(0.215001, 1.587166, -0.167646)",
        "(0.215231, 1.584509, -0.172213)",
        "(0.215262, 1.581735, -0.176713)",
        "(0.215162, 1.578735, -0.181232)",
        "(0.215105, 1.577138, -0.183452)",
        "(0.214871, 1.573439, -0.187529)",
        "(0.214960, 1.569329, -0.191392)",
        "(0.215007, 1.565116, -0.195441)",
        "(0.214400, 1.560736, -0.199280)",
        "(0.213740, 1.558390, -0.201126)",
        "(0.212590, 1.553661, -0.204848)",
        "(0.212025, 1.548892, -0.208518)",
        "(0.212025, 1.544019, -0.211943)",
        "(0.211854, 1.539013, -0.214956)",
        "(0.211583, 1.536439, -0.216233)",
        "(0.210770, 1.531202, -0.218468)",
        "(0.210524, 1.526046, -0.220862)",
        "(0.210788, 1.520675, -0.223279)",
        "(0.210497, 1.514779, -0.225236)",
        "(0.210169, 1.511719, -0.226105)",
        "(0.209113, 1.505371, -0.227948)",
        "(0.208321, 1.498782, -0.229982)",
        "(0.208217, 1.491857, -0.232197)",
        "(0.207680, 1.484613, -0.234226)",
        "(0.207210, 1.480869, -0.235101)",
        "(0.206064, 1.473226, -0.236667)",
        "(0.205344, 1.465641, -0.238209)",
        "(0.205552, 1.457888, -0.239250)",
        "(0.205626, 1.449923, -0.239717)",
        "(0.205307, 1.445996, -0.239932)",
        "(0.204211, 1.438211, -0.240423)",
        "(0.203461, 1.430249, -0.240702)",
        "(0.202407, 1.421918, -0.240421)",
        "(0.201553, 1.413638, -0.239691)",
        "(0.201068, 1.409568, -0.239330)",
        "(0.199959, 1.401726, -0.238714)",
        "(0.199183, 1.394293, -0.238234)",
        "(0.198536, 1.386805, -0.237398)",
        "(0.198036, 1.379175, -0.235910)",
        "(0.198008, 1.375364, -0.234966)",
        "(0.197984, 1.367531, -0.232505)",
        "(0.198041, 1.359562, -0.229440)",
        "(0.198852, 1.351829, -0.226265)",
        "(0.199812, 1.344208, -0.223368)",
        "(0.200175, 1.340361, -0.221925)",
        "(0.200468, 1.332451, -0.219035)",
        "(0.200627, 1.324609, -0.216342)",
        "(0.201217, 1.317255, -0.213897)",
        "(0.202173, 1.310371, -0.211277)",
        "(0.202549, 1.307032, -0.209850)",
        "(0.203122, 1.300497, -0.206664)",
        "(0.204128, 1.294295, -0.202987)",
        "(0.205564, 1.289039, -0.199341)",
        "(0.207244, 1.284491, -0.195813)",
        "(0.208001, 1.282234, -0.193947)",
        "(0.209221, 1.277926, -0.190057)",
        "(0.210416, 1.274285, -0.186590)",
        "(0.211780, 1.271216, -0.183500)",
        "(0.213455, 1.268193, -0.179937)",
        "(0.214282, 1.266731, -0.178062)",
        "(0.215603, 1.264014, -0.174410)",
        "(0.216701, 1.261413, -0.170938)",
        "(0.217879, 1.258720, -0.167344)",
        "(0.219053, 1.256043, -0.163669)",
        "(0.219614, 1.254774, -0.161793)",
        "(0.220803, 1.252484, -0.157944)",
        "(0.221798, 1.250523, -0.154205)",
        "(0.222641, 1.249044, -0.150687)",
        "(0.223525, 1.247882, -0.147179)",
        "(0.223978, 1.247425, -0.145417)",
        "(0.224882, 1.247024, -0.142155)",
        "(0.225660, 1.247203, -0.139358)",
        "(0.226199, 1.247680, -0.136696)",
        "(0.226655, 1.248338, -0.134021)",
        "(0.226888, 1.248751, -0.132659)",
        "(0.227384, 1.249908, -0.130000)",
        "(0.227900, 1.251316, -0.127277)",
        "(0.228071, 1.252967, -0.124677)",
        "(0.228180, 1.254798, -0.122082)",
        "(0.228222, 1.255712, -0.120740)",
        "(0.228127, 1.257439, -0.117856)",
        "(0.228033, 1.259451, -0.114971)",
        "(0.227729, 1.261723, -0.112104)",
        "(0.227075, 1.264298, -0.109265)",
        "(0.226760, 1.265819, -0.107926)",
        "(0.226007, 1.269277, -0.105297)",
        "(0.225156, 1.272972, -0.102209)",
        "(0.224313, 1.277312, -0.098951)",
        "(0.223047, 1.282403, -0.095940)",
        "(0.222146, 1.285256, -0.094508)",
        "(0.220432, 1.291332, -0.091547)",
        "(0.218758, 1.298060, -0.088385)",
        "(0.216873, 1.305541, -0.085263)",
        "(0.215101, 1.313652, -0.082186)",
        "(0.214282, 1.317810, -0.080589)",
        "(0.212578, 1.326604, -0.077491)",
        "(0.210900, 1.335912, -0.074543)",
        "(0.209134, 1.345584, -0.071573)",
        "(0.207286, 1.355460, -0.068740)",
        "(0.206350, 1.360493, -0.067420)",
        "(0.204702, 1.370784, -0.065039)",
        "(0.203421, 1.381223, -0.062922)",
        "(0.202108, 1.391898, -0.061236)",
        "(0.200696, 1.402797, -0.059712)",
        "(0.200034, 1.408220, -0.058920)",
        "(0.199347, 1.419219, -0.057612)",
        "(0.199391, 1.430594, -0.056982)",
        "(0.198836, 1.441800, -0.056409)",
        "(0.198071, 1.452635, -0.055791)",
        "(0.197971, 1.457981, -0.055619)",
        "(0.198303, 1.468483, -0.055501)",
        "(0.198924, 1.478445, -0.055655)",
        "(0.199192, 1.487934, -0.056049)",
        "(0.199821, 1.497094, -0.056698)",
        "(0.200304, 1.501574, -0.057176)",
        "(0.201485, 1.510240, -0.058431)",
        "(0.202701, 1.518346, -0.059845)",
        "(0.203755, 1.525814, -0.061318)",
        "(0.204618, 1.533010, -0.063271)",
        "(0.205069, 1.536540, -0.064352)",
        "(0.206155, 1.543059, -0.066695)",
        "(0.207176, 1.548762, -0.068907)",
        "(0.207682, 1.554158, -0.071243)",
        "(0.208330, 1.559329, -0.074188)",
        "(0.209022, 1.561755, -0.075809)",
        "(0.210716, 1.566108, -0.079280)",
        "(0.212261, 1.569945, -0.082655)",
        "(0.213273, 1.573375, -0.086154)",
        "(0.214206, 1.576227, -0.089945)",
        "(0.214867, 1.577543, -0.091969)",
        "(0.216450, 1.579914, -0.096489)",
        "(0.217627, 1.581890, -0.101105)",
        "(0.218295, 1.583643, -0.105799)",
        "(0.218998, 1.585206, -0.110780)",
        "(0.219472, 1.585877, -0.113310)",
        "(0.220524, 1.586936, -0.118515)",
        "(0.221080, 1.587750, -0.123715)",
        "(0.221320, 1.588322, -0.128850)",
        "(0.221459, 1.588854, -0.134186)",
        "(0.221634, 1.589060, -0.136849)",
        "(0.222038, 1.589123, -0.142065)",
        "(0.222094, 1.588689, -0.146969)",
        "(0.221740, 1.587842, -0.151599)",
        "(0.221409, 1.586832, -0.156324)",
        "(0.221405, 1.586332, -0.158804)",
        "(0.221616, 1.585007, -0.163686)",
        "(0.221501, 1.583162, -0.168111)",
        "(0.220974, 1.580958, -0.172286)",
        "(0.220634, 1.578449, -0.176544)",
        "(0.220585, 1.577091, -0.178693)",
        "(0.220692, 1.573970, -0.182773)",
        "(0.220607, 1.570072, -0.186155)",
        "(0.220286, 1.565702, -0.189058)",
        "(0.220083, 1.561111, -0.192007)",
        "(0.219870, 1.558873, -0.193665)",
        "(0.219667, 1.554178, -0.196906)",
        "(0.219714, 1.548888, -0.199579)",
        "(0.219176, 1.543279, -0.201757)",
        "(0.218363, 1.538016, -0.204257)",
        "(0.217812, 1.535544, -0.205757)",
        "(0.216752, 1.530454, -0.208755)",
        "(0.216062, 1.524918, -0.211470)",
        "(0.215507, 1.519085, -0.213756)",
        "(0.214497, 1.513147, -0.215687)",
        "(0.213991, 1.510100, -0.216602)",
        "(0.213674, 1.503887, -0.218412)",
        "(0.214151, 1.497381, -0.220129)",
        "(0.214160, 1.490672, -0.221561)",
        "(0.213213, 1.483837, -0.222838)",
        "(0.212791, 1.480458, -0.223545)",
        "(0.212073, 1.473693, -0.224965)",
        "(0.211617, 1.466853, -0.226152)",
        "(0.211154, 1.460285, -0.227325)",
        "(0.210232, 1.453974, -0.228707)",
        "(0.209607, 1.450781, -0.229372)",
        "(0.208509, 1.444380, -0.230525)",
        "(0.208297, 1.437657, -0.231032)",
        "(0.208012, 1.430572, -0.231184)",
        "(0.207212, 1.423406, -0.231477)",
        "(0.206822, 1.419824, -0.231690)",
        "(0.205927, 1.412439, -0.232238)",
        "(0.205157, 1.404639, -0.232567)",
        "(0.204513, 1.396483, -0.232711)",
        "(0.204384, 1.392376, -0.232701)",
        "(0.203879, 1.383976, -0.232494)",
        "(0.203054, 1.375213, -0.231839)",
        "(0.202536, 1.366444, -0.230827)",
        "(0.202510, 1.357937, -0.229687)",
        "(0.202626, 1.353782, -0.229011)",
        "(0.202890, 1.345336, -0.227096)",
        "(0.202542, 1.336524, -0.224482)",
        "(0.202209, 1.327829, -0.221798)",
        "(0.202663, 1.320045, -0.219716)",
        "(0.203269, 1.312783, -0.217809)",
        "(0.203431, 1.309295, -0.216725)",
        "(0.203548, 1.302477, -0.214160)",
        "(0.203849, 1.296101, -0.210949)",
        "(0.204423, 1.290440, -0.207476)",
        "(0.205359, 1.285579, -0.203657)",
        "(0.205828, 1.283195, -0.201686)",
        "(0.206615, 1.278692, -0.197556)",
        "(0.207264, 1.274826, -0.193263)",
        "(0.208290, 1.271387, -0.188865)",
        "(0.209566, 1.268179, -0.184141)",
        "(0.210168, 1.266755, -0.181866)",
        "(0.211236, 1.264343, -0.177644)",
        "(0.211947, 1.262211, -0.173653)",
        "(0.212589, 1.260128, -0.169327)",
        "(0.213522, 1.258225, -0.164428)",
        "(0.214093, 1.257338, -0.161794)",
        "(0.215308, 1.255859, -0.156210)",
        "(0.216562, 1.254850, -0.150677)",
        "(0.217753, 1.254027, -0.145211)",
        "(0.218865, 1.253461, -0.139740)",
        "(0.219463, 1.253291, -0.137059)",
        "(0.220624, 1.253609, -0.132224)",
        "(0.221349, 1.254164, -0.127863)",
        "(0.221761, 1.254948, -0.123763)",
        "(0.222153, 1.256040, -0.119873)",
        "(0.222401, 1.256721, -0.117925)",
        "(0.222950, 1.258414, -0.114157)",
        "(0.223518, 1.260516, -0.110481)",
        "(0.223802, 1.263319, -0.107057)",
        "(0.223771, 1.266524, -0.103776)",
        "(0.223645, 1.268252, -0.102163)",
        "(0.223564, 1.272376, -0.099056)",
        "(0.223577, 1.277196, -0.096040)",
        "(0.223096, 1.282631, -0.093274)",
        "(0.221947, 1.288471, -0.090926)",
        "(0.221163, 1.291512, -0.089772)",
        "(0.219826, 1.297898, -0.087473)",
        "(0.218617, 1.305115, -0.085692)",
        "(0.217837, 1.309203, -0.085043)",
        "(0.215983, 1.317205, -0.083419)",
        "(0.214100, 1.325534, -0.081329)",
        "(0.212784, 1.334647, -0.079255)",
        "(0.211395, 1.344460, -0.077173)",
        "(0.209865, 1.354655, -0.074888)",
        "(0.208429, 1.365162, -0.072352)",
        "(0.207645, 1.370522, -0.071091)",
        "(0.205931, 1.381563, -0.068780)",
        "(0.204284, 1.393092, -0.066979)",
        "(0.203317, 1.405405, -0.066079)",
        "(0.202137, 1.417818, -0.065416)",
        "(0.201439, 1.424037, -0.065173)",
        "(0.199564, 1.436621, -0.065205)",
        "(0.198120, 1.449382, -0.065840)",
        "(0.198406, 1.462044, -0.066819)",
        "(0.198920, 1.474379, -0.067641)",
        "(0.199062, 1.480374, -0.067895)",
        "(0.199395, 1.491934, -0.068243)",
        "(0.200554, 1.503242, -0.068796)",
        "(0.202610, 1.514352, -0.070158)",
        "(0.204561, 1.524769, -0.071706)",
        "(0.205213, 1.529788, -0.072467)",
        "(0.206076, 1.539526, -0.074460)",
        "(0.207269, 1.549030, -0.077204)",
        "(0.209588, 1.557762, -0.080371)",
        "(0.211526, 1.565708, -0.083722)",
        "(0.212392, 1.569512, -0.085372)",
        "(0.214204, 1.576554, -0.088728)",
        "(0.216162, 1.582510, -0.092078)",
        "(0.218526, 1.587710, -0.095695)",
        "(0.220697, 1.592085, -0.099484)",
        "(0.221639, 1.594087, -0.101355)",
        "(0.223130, 1.597518, -0.105324)",
        "(0.224635, 1.600273, -0.109521)",
        "(0.226427, 1.602469, -0.114126)",
        "(0.228013, 1.603874, -0.118817)",
        "(0.228637, 1.604421, -0.121130)",
        "(0.229568, 1.604962, -0.125605)",
        "(0.230086, 1.604896, -0.130030)",
        "(0.230558, 1.604454, -0.134892)",
        "(0.231194, 1.603746, -0.140106)",
        "(0.231326, 1.603243, -0.142691)",
        "(0.231000, 1.601633, -0.147437)",
        "(0.230248, 1.599614, -0.152012)",
        "(0.230135, 1.597542, -0.157181)",
        "(0.230109, 1.595105, -0.162328)",
        "(0.229912, 1.593733, -0.164823)",
        "(0.229474, 1.590513, -0.169628)",
        "(0.228876, 1.586808, -0.174302)",
        "(0.228231, 1.582675, -0.179023)",
        "(0.228129, 1.580536, -0.181458)",
        "(0.228009, 1.575979, -0.186269)",
        "(0.227818, 1.570844, -0.190785)",
        "(0.227293, 1.565477, -0.195251)",
        "(0.226745, 1.560070, -0.199789)",
        "(0.226454, 1.554378, -0.204116)",
        "(0.226270, 1.551326, -0.206071)",
        "(0.225591, 1.544881, -0.209709)",
        "(0.225040, 1.538405, -0.213451)",
        "(0.224547, 1.531994, -0.217552)",
        "(0.224249, 1.525275, -0.221554)",
        "(0.224212, 1.521738, -0.223375)",
        "(0.224014, 1.514629, -0.226881)",
        "(0.223474, 1.507654, -0.230246)",
        "(0.222706, 1.500340, -0.233395)",
        "(0.221806, 1.492662, -0.236411)",
        "(0.221436, 1.488779, -0.237885)",
        "(0.220683, 1.480890, -0.240707)",
        "(0.220337, 1.472621, -0.243088)",
        "(0.220047, 1.463802, -0.245157)",
        "(0.219695, 1.454628, -0.247205)",
        "(0.219446, 1.450019, -0.248255)",
        "(0.218801, 1.440521, -0.250033)",
        "(0.218285, 1.430668, -0.251462)",
        "(0.217744, 1.420351, -0.252714)",
        "(0.217186, 1.409653, -0.253693)",
        "(0.217011, 1.404356, -0.254121)",
        "(0.216735, 1.394099, -0.255089)",
        "(0.216173, 1.383962, -0.256052)",
        "(0.215189, 1.373471, -0.256350)",
        "(0.214752, 1.363140, -0.255843)",
        "(0.214838, 1.358129, -0.255490)",
        "(0.215290, 1.348261, -0.254384)",
        "(0.215664, 1.338343, -0.252741)",
        "(0.215617, 1.328760, -0.251226)",
        "(0.215872, 1.319820, -0.249962)",
        "(0.216259, 1.315532, -0.249188)",
        "(0.217227, 1.307215, -0.247092)",
        "(0.217937, 1.299415, -0.244748)",
        "(0.218482, 1.292610, -0.242822)",
        "(0.219101, 1.286264, -0.240926)",
        "(0.219429, 1.283187, -0.239901)",
        "(0.220245, 1.277257, -0.237493)",
        "(0.221294, 1.271613, -0.234657)",
        "(0.222313, 1.266368, -0.231679)",
        "(0.223063, 1.260982, -0.228082)",
        "(0.223347, 1.258240, -0.225980)",
        "(0.224099, 1.253016, -0.221238)",
        "(0.225160, 1.248443, -0.216476)",
        "(0.226289, 1.244163, -0.211479)",
        "(0.226921, 1.239858, -0.205901)",
        "(0.227229, 1.237861, -0.203024)",
        "(0.228319, 1.234774, -0.197274)",
        "(0.229534, 1.232604, -0.191711)",
        "(0.230049, 1.231781, -0.188990)",
        "(0.230860, 1.230438, -0.183451)",
        "(0.231368, 1.229304, -0.177621)",
        "(0.232031, 1.228763, -0.171524)",
        "(0.232823, 1.228924, -0.165517)",
        "(0.233377, 1.229815, -0.160071)",
        "(0.233533, 1.231413, -0.155028)",
        "(0.233492, 1.232373, -0.152549)",
        "(0.233442, 1.234862, -0.147498)",
        "(0.233591, 1.238082, -0.142233)",
        "(0.233874, 1.242158, -0.136866)",
        "(0.233676, 1.246991, -0.131598)",
        "(0.233383, 1.249600, -0.129045)",
        "(0.232613, 1.255569, -0.124098)",
        "(0.231706, 1.262359, -0.119514)",
        "(0.230407, 1.270127, -0.115571)",
        "(0.228575, 1.278837, -0.112090)",
        "(0.227552, 1.283388, -0.110304)",
        "(0.225260, 1.293054, -0.106827)",
        "(0.222867, 1.303540, -0.103766)",
        "(0.220946, 1.314892, -0.101206)",
        "(0.218914, 1.326536, -0.098580)",
        "(0.217782, 1.332353, -0.097227)",
        "(0.215249, 1.343917, -0.094441)",
        "(0.213319, 1.355841, -0.091754)",
        "(0.212281, 1.368165, -0.089740)",
        "(0.211066, 1.380401, -0.088053)",
        "(0.210282, 1.386413, -0.087163)",
        "(0.208144, 1.397887, -0.085300)",
        "(0.206650, 1.409183, -0.083498)",
        "(0.205990, 1.420395, -0.082365)",
        "(0.205104, 1.431392, -0.081394)",
        "(0.204393, 1.436752, -0.080800)",
        "(0.202770, 1.447139, -0.079336)",
        "(0.202681, 1.457574, -0.078149)",
        "(0.203541, 1.468068, -0.077546)",
        "(0.203931, 1.478290, -0.077019)",
        "(0.203956, 1.483284, -0.076729)",
        "(0.204081, 1.492896, -0.076105)",
        "(0.205236, 1.502137, -0.075647)",
        "(0.206975, 1.511171, -0.075523)",
        "(0.208312, 1.519695, -0.075267)",
        "(0.208801, 1.523684, -0.075100)",
        "(0.209588, 1.531425, -0.074900)",
        "(0.210489, 1.538925, -0.075038)",
        "(0.211982, 1.546097, -0.075681)",
        "(0.213333, 1.552790, -0.076417)",
        "(0.213948, 1.555953, -0.076732)",
        "(0.215066, 1.561678, -0.077198)",
        "(0.216007, 1.567116, -0.077865)",
        "(0.217531, 1.572551, -0.079258)",
        "(0.219596, 1.577584, -0.080970)",
        "(0.220511, 1.579911, -0.081784)",
        "(0.221873, 1.584203, -0.083407)",
        "(0.223076, 1.588434, -0.085519)",
        "(0.224505, 1.592650, -0.088372)",
        "(0.226248, 1.596426, -0.091504)",
        "(0.227194, 1.598147, -0.093120)",
        "(0.228892, 1.601351, -0.096670)",
        "(0.230391, 1.604417, -0.100517)",
        "(0.231734, 1.607249, -0.104705)",
        "(0.232432, 1.608514, -0.106868)",
        "(0.233952, 1.610874, -0.111356)",
        "(0.235296, 1.613074, -0.116125)",
        "(0.236312, 1.615010, -0.121263)",
        "(0.237221, 1.616526, -0.126367)",
        "(0.237821, 1.617665, -0.131401)",
        "(0.238176, 1.618141, -0.133961)",
        "(0.239076, 1.618984, -0.139369)",
        "(0.239911, 1.619592, -0.145123)",
        "(0.240326, 1.619767, -0.150505)",
        "(0.240865, 1.619491, -0.155788)",
        "(0.241191, 1.619433, -0.158563)",
        "(0.241728, 1.619136, -0.164400)",
        "(0.242133, 1.618463, -0.170078)",
        "(0.242451, 1.617201, -0.175575)",
        "(0.242663, 1.615856, -0.181098)",
        "(0.242816, 1.615073, -0.183860)",
        "(0.243191, 1.613411, -0.189424)",
        "(0.243633, 1.611090, -0.194579)",
        "(0.243974, 1.608089, -0.199178)",
        "(0.244033, 1.604658, -0.203726)",
        "(0.244113, 1.602986, -0.206145)",
        "(0.244049, 1.599406, -0.210917)",
        "(0.243669, 1.595089, -0.215186)",
        "(0.243535, 1.589875, -0.218810)",
        "(0.243560, 1.584148, -0.222119)",
        "(0.243354, 1.581308, -0.223789)",
        "(0.242246, 1.575387, -0.227011)",
        "(0.240705, 1.569095, -0.229982)",
        "(0.240377, 1.562324, -0.232537)",
        "(0.240006, 1.555250, -0.234860)",
        "(0.239531, 1.551677, -0.236047)",
        "(0.238361, 1.544257, -0.238570)",
        "(0.237385, 1.536580, -0.241167)",
        "(0.236787, 1.528649, -0.243371)",
        "(0.235963, 1.520465, -0.245335)",
        "(0.235368, 1.516323, -0.246361)",
        "(0.233970, 1.507856, -0.248506)",
        "(0.232922, 1.499308, -0.250747)",
        "(0.231579, 1.490706, -0.252977)",
        "(0.229636, 1.481769, -0.254971)",
        "(0.228664, 1.477191, -0.255873)",
        "(0.226963, 1.467935, -0.257499)",
        "(0.225829, 1.458752, -0.259140)",
        "(0.224664, 1.449369, -0.260811)",
        "(0.223168, 1.439171, -0.262057)",
        "(0.222260, 1.433790, -0.262469)",
        "(0.220280, 1.422754, -0.262872)",
        "(0.218934, 1.411839, -0.263106)",
        "(0.218192, 1.400757, -0.262989)",
        "(0.216912, 1.388983, -0.262562)",
        "(0.215937, 1.382817, -0.262067)",
        "(0.213458, 1.370309, -0.260964)",
        "(0.212362, 1.358424, -0.260119)",
        "(0.212588, 1.346687, -0.259030)",
        "(0.212222, 1.334596, -0.257215)",
        "(0.211950, 1.328575, -0.256071)",
        "(0.211548, 1.316843, -0.253618)",
        "(0.211822, 1.305494, -0.251150)",
        "(0.212113, 1.294426, -0.248159)",
        "(0.212299, 1.283773, -0.244602)",
        "(0.212417, 1.278697, -0.242696)",
        "(0.212794, 1.268804, -0.238536)",
        "(0.213790, 1.259647, -0.233404)",
        "(0.214413, 1.251090, -0.228333)",
        "(0.214918, 1.244574, -0.224341)",
        "(0.215275, 1.241821, -0.222394)",
        "(0.215855, 1.236639, -0.218147)",
        "(0.216211, 1.232202, -0.213648)",
        "(0.217039, 1.228876, -0.208731)",
        "(0.217967, 1.226395, -0.203168)",
        "(0.218319, 1.225366, -0.200424)",
        "(0.219018, 1.224087, -0.194866)",
        "(0.219797, 1.223334, -0.188849)",
        "(0.220817, 1.223260, -0.182479)",
        "(0.221943, 1.224034, -0.176671)",
        "(0.222343, 1.224556, -0.173936)",
        "(0.222745, 1.225763, -0.168618)",
        "(0.222841, 1.227058, -0.163220)",
        "(0.223180, 1.228922, -0.157806)",
        "(0.224020, 1.231478, -0.152375)",
        "(0.224271, 1.232806, -0.149680)",
        "(0.224522, 1.235750, -0.144362)",
        "(0.224860, 1.239019, -0.139107)",
        "(0.225533, 1.242719, -0.133758)",
        "(0.226332, 1.246798, -0.128639)",
        "(0.226615, 1.248988, -0.126263)",
        "(0.226829, 1.253595, -0.122000)",
        "(0.226695, 1.258394, -0.118082)",
        "(0.226537, 1.263465, -0.114415)",
        "(0.226711, 1.268764, -0.110727)",
        "(0.226766, 1.271475, -0.108906)",
        "(0.226802, 1.277126, -0.105447)",
        "(0.226822, 1.283094, -0.101991)",
        "(0.226574, 1.289499, -0.098579)",
        "(0.226418, 1.296558, -0.095461)",
        "(0.226311, 1.300308, -0.093967)",
        "(0.226075, 1.308256, -0.090908)",
        "(0.225803, 1.316621, -0.087583)",
        "(0.225223, 1.325665, -0.084292)",
        "(0.224540, 1.335101, -0.081168)",
        "(0.224063, 1.339929, -0.079689)",
        "(0.222762, 1.349831, -0.076785)",
        "(0.221450, 1.360209, -0.074024)",
        "(0.220961, 1.371201, -0.071628)",
        "(0.220567, 1.382454, -0.069442)",
        "(0.220284, 1.388113, -0.068361)",
        "(0.219541, 1.399514, -0.066323)",
        "(0.218769, 1.411166, -0.064663)",
        "(0.218731, 1.423074, -0.063405)",
        "(0.219371, 1.434911, -0.062411)",
        "(0.219673, 1.440754, -0.061979)",
        "(0.220056, 1.452231, -0.060979)",
        "(0.220213, 1.463379, -0.059991)",
        "(0.221054, 1.474558, -0.059476)",
        "(0.222480, 1.485463, -0.059411)",
        "(0.223099, 1.490688, -0.059391)",
        "(0.223992, 1.500738, -0.059522)",
        "(0.224219, 1.510472, -0.060044)",
        "(0.224460, 1.519808, -0.061103)",
        "(0.225194, 1.524251, -0.061947)",
        "(0.226645, 1.532935, -0.063702)",
        "(0.227814, 1.540931, -0.065432)",
        "(0.228697, 1.548217, -0.066906)",
        "(0.229994, 1.555090, -0.068625)",
        "(0.232181, 1.561572, -0.070803)",
        "(0.233356, 1.564613, -0.071945)",
        "(0.235377, 1.570130, -0.074108)",
        "(0.236841, 1.575128, -0.076158)",
        "(0.238201, 1.579642, -0.078492)",
        "(0.239924, 1.583945, -0.081292)",
        "(0.240804, 1.585991, -0.082827)",
        "(0.242428, 1.589769, -0.086177)",
        "(0.243697, 1.593204, -0.089756)",
        "(0.244839, 1.596216, -0.093608)",
        "(0.245971, 1.599057, -0.098008)",
        "(0.246635, 1.600368, -0.100381)",
        "(0.247917, 1.602829, -0.105524)",
        "(0.249005, 1.604824, -0.110685)",
        "(0.249742, 1.606288, -0.115773)",
        "(0.250363, 1.607438, -0.121029)",
        "(0.250638, 1.607916, -0.123769)",
        "(0.251160, 1.608526, -0.129503)",
        "(0.251267, 1.608622, -0.135198)",
        "(0.250823, 1.608030, -0.140709)",
        "(0.250257, 1.607291, -0.146626)",
        "(0.249936, 1.606812, -0.149707)",
        "(0.249185, 1.605590, -0.155732)",
        "(0.248363, 1.603932, -0.161849)",
        "(0.247745, 1.601926, -0.168143)",
        "(0.246777, 1.599665, -0.174410)",
        "(0.246169, 1.598305, -0.177332)",
        "(0.244929, 1.595165, -0.182928)",
        "(0.243938, 1.591850, -0.188729)",
        "(0.243481, 1.588099, -0.194615)",
        "(0.242737, 1.583519, -0.199948)",
        "(0.242157, 1.580945, -0.202375)",
        "(0.241027, 1.575565, -0.207210)",
        "(0.240368, 1.570224, -0.212353)",
        "(0.239350, 1.564368, -0.217003)",
        "(0.237808, 1.557703, -0.220832)",
        "(0.237162, 1.554205, -0.222574)",
        "(0.236348, 1.547153, -0.226047)",
        "(0.235527, 1.540211, -0.229632)",
        "(0.234131, 1.532917, -0.232964)",
        "(0.233057, 1.525041, -0.235632)",
        "(0.232779, 1.520866, -0.236634)",
        "(0.232504, 1.512516, -0.238325)",
        "(0.231984, 1.504224, -0.239855)",
        "(0.230922, 1.495973, -0.241486)",
        "(0.230230, 1.487710, -0.242851)",
        "(0.230053, 1.483579, -0.243376)",
        "(0.229698, 1.475414, -0.244115)",
        "(0.229085, 1.467408, -0.244709)",
        "(0.228066, 1.459216, -0.244955)",
        "(0.226972, 1.450837, -0.244748)",
        "(0.226622, 1.446626, -0.244542)",
        "(0.226108, 1.438140, -0.243960)",
        "(0.225276, 1.429277, -0.243088)",
        "(0.223698, 1.420186, -0.242126)",
        "(0.222088, 1.410968, -0.241185)",
        "(0.221493, 1.406258, -0.240608)",
        "(0.220490, 1.396574, -0.238979)",
        "(0.219421, 1.386611, -0.236579)",
        "(0.218810, 1.381603, -0.235212)",
        "(0.217722, 1.371660, -0.232453)",
        "(0.217271, 1.362221, -0.229446)",
        "(0.217399, 1.353355, -0.226335)",
        "(0.217407, 1.344742, -0.222983)",
        "(0.216791, 1.336355, -0.219401)",
        "(0.216156, 1.328459, -0.215481)",
        "(0.216093, 1.324749, -0.213213)",
        "(0.216209, 1.317570, -0.208164)",
        "(0.216215, 1.311031, -0.202627)",
        "(0.215842, 1.305300, -0.197419)",
        "(0.215193, 1.300285, -0.192478)",
        "(0.215080, 1.298038, -0.190029)",
        "(0.215295, 1.294351, -0.185391)",
        "(0.215594, 1.291285, -0.180865)",
        "(0.215533, 1.288596, -0.176446)",
        "(0.215339, 1.286353, -0.172089)",
        "(0.215512, 1.285435, -0.169831)",
        "(0.215867, 1.283570, -0.165255)",
        "(0.216334, 1.282447, -0.160981)",
        "(0.216791, 1.281809, -0.156847)",
        "(0.217424, 1.281171, -0.152162)",
        "(0.217816, 1.280961, -0.149785)",
        "(0.218721, 1.280887, -0.145093)",
        "(0.219859, 1.281440, -0.140726)",
        "(0.220790, 1.282181, -0.136311)",
        "(0.221384, 1.282917, -0.131640)",
        "(0.221601, 1.283509, -0.129283)",
        "(0.222419, 1.285352, -0.124646)",
        "(0.223728, 1.288024, -0.120158)",
        "(0.224686, 1.291455, -0.115688)",
        "(0.225162, 1.295302, -0.110961)",
        "(0.225323, 1.297406, -0.108607)",
        "(0.225779, 1.302424, -0.104191)",
        "(0.226609, 1.308506, -0.100141)",
        "(0.226947, 1.315045, -0.096163)",
        "(0.226721, 1.321972, -0.092255)",
        "(0.226422, 1.325595, -0.090355)",
        "(0.225822, 1.333316, -0.086760)",
        "(0.225734, 1.341768, -0.083430)",
        "(0.225692, 1.350556, -0.080170)",
        "(0.225298, 1.359632, -0.077029)",
        "(0.225031, 1.364318, -0.075429)",
        "(0.224607, 1.374092, -0.072136)",
        "(0.224368, 1.384436, -0.069076)",
        "(0.224493, 1.395399, -0.066564)",
        "(0.224284, 1.406601, -0.064379)",
        "(0.224104, 1.412206, -0.063337)",
        "(0.223340, 1.423566, -0.061488)",
        "(0.222607, 1.435116, -0.059675)",
        "(0.223066, 1.446829, -0.058243)",
        "(0.223913, 1.458571, -0.057257)",
        "(0.224105, 1.464348, -0.056717)",
        "(0.223983, 1.475614, -0.055428)",
        "(0.223418, 1.486693, -0.054127)",
        "(0.224324, 1.497891, -0.053564)",
        "(0.225907, 1.508823, -0.053433)",
        "(0.226517, 1.514228, -0.053450)",
        "(0.227516, 1.524770, -0.053760)",
        "(0.228489, 1.534698, -0.054213)",
        "(0.229236, 1.544019, -0.054948)",
        "(0.230632, 1.553014, -0.056211)",
        "(0.231577, 1.557338, -0.057051)",
        "(0.233777, 1.565286, -0.058978)",
        "(0.235653, 1.572387, -0.060948)",
        "(0.237384, 1.579027, -0.062963)",
        "(0.238267, 1.581991, -0.064184)",
        "(0.240346, 1.587966, -0.066740)",
        "(0.242785, 1.593239, -0.069802)",
        "(0.244923, 1.597755, -0.072995)",
        "(0.246740, 1.601753, -0.076190)",
        "(0.247567, 1.603566, -0.077903)",
        "(0.249185, 1.607028, -0.081626)",
        "(0.250905, 1.609867, -0.085821)",
        "(0.252483, 1.612213, -0.090447)",
        "(0.253957, 1.614000, -0.095330)",
        "(0.255116, 1.615360, -0.100413)",
        "(0.255575, 1.615855, -0.102980)",
        "(0.256227, 1.616457, -0.108261)",
        "(0.256685, 1.616823, -0.113837)",
        "(0.257142, 1.616931, -0.119964)",
        "(0.257357, 1.616821, -0.125884)",
        "(0.257315, 1.616595, -0.128738)",
        "(0.257013, 1.615719, -0.134263)",
        "(0.256896, 1.614561, -0.139988)",
        "(0.256898, 1.613129, -0.145923)",
        "(0.256973, 1.611087, -0.151618)",
        "(0.257041, 1.609809, -0.154390)",
        "(0.257022, 1.607225, -0.159913)",
        "(0.256604, 1.604689, -0.165668)",
        "(0.255495, 1.602004, -0.171401)",
        "(0.254420, 1.598880, -0.176873)",
        "(0.253998, 1.597165, -0.179593)",
        "(0.253296, 1.593488, -0.184973)",
        "(0.252610, 1.589809, -0.190370)",
        "(0.251568, 1.586261, -0.195870)",
        "(0.250388, 1.582383, -0.201061)",
        "(0.249771, 1.580268, -0.203495)",
        "(0.249143, 1.575770, -0.208021)",
        "(0.249024, 1.571057, -0.212491)",
        "(0.248828, 1.565994, -0.216912)",
        "(0.247783, 1.560168, -0.220685)",
        "(0.246993, 1.557041, -0.222376)",
        "(0.245758, 1.550341, -0.225498)",
        "(0.245442, 1.543286, -0.228484)",
        "(0.244896, 1.535592, -0.231195)",
        "(0.243668, 1.527507, -0.233553)",
        "(0.242963, 1.523443, -0.234784)",
        "(0.241615, 1.515192, -0.237384)",
        "(0.240181, 1.506891, -0.240233)",
        "(0.238798, 1.498433, -0.243098)",
        "(0.237517, 1.489592, -0.245631)",
        "(0.236760, 1.485064, -0.246787)",
        "(0.234725, 1.475824, -0.249047)",
        "(0.232611, 1.466266, -0.250877)",
        "(0.231156, 1.456090, -0.251777)",
        "(0.230085, 1.445529, -0.252149)",
        "(0.229655, 1.440138, -0.252213)",
        "(0.228496, 1.428881, -0.252075)",
        "(0.226751, 1.416951, -0.251738)",
        "(0.225155, 1.404523, -0.251166)",
        "(0.223792, 1.391607, -0.250243)",
        "(0.223099, 1.385022, -0.249610)",
        "(0.221768, 1.371997, -0.248353)",
        "(0.220485, 1.358968, -0.246638)",
        "(0.219481, 1.345989, -0.243831)",
        "(0.219056, 1.333708, -0.240183)",
        "(0.218855, 1.327980, -0.238466)",
        "(0.218519, 1.317308, -0.235060)",
        "(0.218116, 1.307150, -0.230860)",
        "(0.218037, 1.297364, -0.226008)",
        "(0.218174, 1.288442, -0.221247)",
        "(0.218267, 1.284467, -0.218894)",
        "(0.218258, 1.276638, -0.213843)",
        "(0.217552, 1.268881, -0.207922)",
        "(0.217844, 1.262281, -0.202124)",
        "(0.218272, 1.259691, -0.199481)",
        "(0.218927, 1.254947, -0.194322)",
        "(0.219027, 1.250851, -0.189136)",
        "(0.219060, 1.248011, -0.184565)",
        "(0.219418, 1.246409, -0.180510)",
        "(0.219650, 1.245452, -0.176293)",
        "(0.219841, 1.245201, -0.173976)",
        "(0.220377, 1.244949, -0.169028)",
        "(0.221065, 1.245304, -0.163785)",
        "(0.221713, 1.246444, -0.158940)",
        "(0.222257, 1.248085, -0.154338)",
        "(0.222554, 1.249193, -0.152009)",
        "(0.223278, 1.251648, -0.147138)",
        "(0.223868, 1.254598, -0.142177)",
        "(0.224161, 1.258339, -0.137495)",
        "(0.224466, 1.262863, -0.133184)",
        "(0.224554, 1.265257, -0.131022)",
        "(0.224593, 1.270344, -0.126489)",
        "(0.224390, 1.275704, -0.121673)",
        "(0.224069, 1.281706, -0.117153)",
        "(0.223851, 1.288131, -0.112908)",
        "(0.223639, 1.291459, -0.110856)",
        "(0.222913, 1.298501, -0.106908)",
        "(0.222471, 1.305970, -0.102777)",
        "(0.222269, 1.313867, -0.098529)",
        "(0.222003, 1.322395, -0.094358)",
        "(0.221798, 1.326838, -0.092273)",
        "(0.221228, 1.335944, -0.088043)",
        "(0.220488, 1.345330, -0.083678)",
        "(0.219780, 1.355354, -0.079423)",
        "(0.219345, 1.365763, -0.075259)",
        "(0.219257, 1.371030, -0.073134)",
        "(0.219174, 1.381757, -0.068845)",
        "(0.219109, 1.392664, -0.064625)",
        "(0.218549, 1.403410, -0.060632)",
        "(0.217846, 1.414217, -0.056930)",
        "(0.217767, 1.419734, -0.055329)",
        "(0.218226, 1.430797, -0.052581)",
        "(0.218443, 1.441628, -0.050158)",
        "(0.217800, 1.452077, -0.047550)",
        "(0.216613, 1.462456, -0.044965)",
        "(0.216259, 1.467670, -0.043825)",
        "(0.216648, 1.478072, -0.042158)",
        "(0.217129, 1.488199, -0.040831)",
        "(0.217153, 1.497963, -0.039612)",
        "(0.216763, 1.507455, -0.038703)",
        "(0.216741, 1.512235, -0.038425)",
        "(0.217881, 1.521700, -0.038515)",
        "(0.219410, 1.530589, -0.038738)",
        "(0.220605, 1.538904, -0.038919)",
        "(0.221684, 1.547120, -0.039439)",
        "(0.222273, 1.551122, -0.039856)",
        "(0.223725, 1.558920, -0.041067)",
        "(0.225926, 1.566345, -0.042592)",
        "(0.228045, 1.572958, -0.044240)",
        "(0.229618, 1.579269, -0.045825)",
        "(0.230280, 1.582299, -0.046779)",
        "(0.231694, 1.588148, -0.048918)",
        "(0.233145, 1.593542, -0.051463)",
        "(0.234747, 1.598160, -0.054170)",
        "(0.235972, 1.602256, -0.056802)",
        "(0.236397, 1.604238, -0.058177)",
        "(0.237121, 1.607847, -0.061122)",
        "(0.237785, 1.611035, -0.064355)",
        "(0.238919, 1.613692, -0.067810)",
        "(0.239884, 1.615894, -0.071272)",
        "(0.240180, 1.616850, -0.072940)",
        "(0.240826, 1.618551, -0.076322)",
        "(0.241394, 1.619787, -0.079883)",
        "(0.241989, 1.620600, -0.083520)",
        "(0.242636, 1.621202, -0.087211)",
        "(0.242963, 1.621462, -0.089210)",
        "(0.243639, 1.621836, -0.093285)",
        "(0.244130, 1.621896, -0.097341)",
        "(0.244414, 1.621588, -0.101371)",
        "(0.244785, 1.621005, -0.105644)",
        "(0.244942, 1.620654, -0.107930)",
        "(0.245085, 1.619969, -0.112728)",
        "(0.245071, 1.619114, -0.117722)",
        "(0.245100, 1.617883, -0.122817)",
        "(0.245638, 1.616255, -0.128404)",
        "(0.245905, 1.615383, -0.131343)",
        "(0.246262, 1.613398, -0.137520)",
        "(0.246284, 1.610810, -0.143666)",
        "(0.246789, 1.607261, -0.149873)",
        "(0.247644, 1.603242, -0.156221)",
        "(0.247971, 1.601096, -0.159504)",
        "(0.248183, 1.596252, -0.166180)",
        "(0.248053, 1.590915, -0.172599)",
        "(0.247694, 1.584601, -0.178439)",
        "(0.247219, 1.577881, -0.184183)",
        "(0.246939, 1.574409, -0.187064)",
        "(0.246338, 1.567247, -0.192595)",
        "(0.245168, 1.560108, -0.197832)",
        "(0.243509, 1.553144, -0.202837)",
        "(0.242177, 1.546274, -0.207690)",
        "(0.241641, 1.542832, -0.210050)",
        "(0.240560, 1.535923, -0.214512)",
        "(0.239534, 1.528924, -0.218440)",
        "(0.238261, 1.521862, -0.221763)",
        "(0.236935, 1.514723, -0.224650)",
        "(0.236502, 1.511079, -0.225980)",
        "(0.236029, 1.503714, -0.228428)",
        "(0.235507, 1.496359, -0.230643)",
        "(0.234449, 1.488870, -0.232488)",
        "(0.233291, 1.481125, -0.233922)",
        "(0.232855, 1.477195, -0.234632)",
        "(0.232160, 1.469215, -0.236383)",
        "(0.230995, 1.460691, -0.238300)",
        "(0.228940, 1.451598, -0.240124)",
        "(0.226653, 1.442141, -0.241496)",
        "(0.225552, 1.437229, -0.241961)",
        "(0.223529, 1.427090, -0.242606)",
        "(0.221524, 1.416660, -0.243093)",
        "(0.219613, 1.406047, -0.243387)",
        "(0.217453, 1.395053, -0.243109)",
        "(0.216301, 1.389370, -0.242846)",
        "(0.214155, 1.377802, -0.242272)",
        "(0.212290, 1.365909, -0.241191)",
        "(0.210929, 1.354206, -0.239906)",
        "(0.209904, 1.342789, -0.238246)",
        "(0.209424, 1.337162, -0.237218)",
        "(0.208469, 1.325865, -0.234567)",
        "(0.207754, 1.314718, -0.231175)",
        "(0.207221, 1.304386, -0.227788)",
        "(0.207267, 1.294937, -0.224034)",
        "(0.207468, 1.290542, -0.221851)",
        "(0.207609, 1.281931, -0.217334)",
        "(0.207632, 1.274369, -0.212916)",
        "(0.207903, 1.267617, -0.208432)",
        "(0.208562, 1.261763, -0.203594)",
        "(0.209105, 1.259261, -0.201184)",
        "(0.210253, 1.255165, -0.196551)",
        "(0.211016, 1.251640, -0.191602)",
        "(0.211754, 1.248816, -0.186360)",
        "(0.212964, 1.246674, -0.181263)",
        "(0.213562, 1.245754, -0.178631)",
        "(0.214739, 1.243957, -0.173174)",
        "(0.215554, 1.242300, -0.167444)",
        "(0.216532, 1.241026, -0.161853)",
        "(0.217948, 1.240330, -0.156328)",
        "(0.218653, 1.239981, -0.153474)",
        "(0.219861, 1.239339, -0.147560)",
        "(0.221034, 1.239030, -0.141534)",
        "(0.222264, 1.239522, -0.135744)",
        "(0.223886, 1.240929, -0.129996)",
        "(0.224619, 1.242020, -0.127510)",
        "(0.225931, 1.244425, -0.122264)",
        "(0.227137, 1.247620, -0.116591)",
        "(0.228402, 1.251503, -0.110704)",
        "(0.229603, 1.256599, -0.104803)",
        "(0.230053, 1.259411, -0.101893)",
        "(0.230491, 1.265978, -0.096489)",
        "(0.230245, 1.273750, -0.091900)",
        "(0.229747, 1.282576, -0.087920)",
        "(0.228734, 1.292750, -0.084204)",
        "(0.228022, 1.298352, -0.082365)",
        "(0.226491, 1.310375, -0.078995)",
        "(0.225571, 1.323858, -0.076072)",
        "(0.224729, 1.338043, -0.073429)",
        "(0.223608, 1.352527, -0.070686)",
        "(0.222810, 1.359880, -0.069303)",
        "(0.221151, 1.374595, -0.066488)",
        "(0.220921, 1.389767, -0.064147)",
        "(0.221798, 1.404993, -0.062380)",
        "(0.222414, 1.419683, -0.060303)",
        "(0.222613, 1.426853, -0.059204)",
        "(0.222816, 1.440896, -0.057237)",
        "(0.223052, 1.454678, -0.055857)",
        "(0.224307, 1.467730, -0.055059)",
        "(0.225574, 1.480068, -0.054615)",
        "(0.226048, 1.485978, -0.054535)",
        "(0.226784, 1.497352, -0.054384)",
        "(0.227412, 1.507775, -0.054491)",
        "(0.228556, 1.517655, -0.054953)",
        "(0.230026, 1.526756, -0.055906)",
        "(0.230661, 1.530948, -0.056517)",
        "(0.231715, 1.539055, -0.057936)",
        "(0.232851, 1.546590, -0.059762)",
        "(0.234303, 1.553728, -0.061859)",
        "(0.236234, 1.560212, -0.064119)",
        "(0.237340, 1.563141, -0.065300)",
        "(0.239438, 1.568670, -0.067819)",
        "(0.241264, 1.573738, -0.070503)",
        "(0.242819, 1.578327, -0.073453)",
        "(0.244558, 1.582489, -0.076799)",
        "(0.245572, 1.584160, -0.078605)",
        "(0.247330, 1.587223, -0.082140)",
        "(0.248580, 1.589923, -0.085799)",
        "(0.249488, 1.592287, -0.089942)",
        "(0.250212, 1.594389, -0.094645)",
        "(0.250675, 1.595166, -0.097139)",
        "(0.251612, 1.596415, -0.102038)",
        "(0.252149, 1.597260, -0.107133)",
        "(0.252369, 1.597998, -0.112699)",
        "(0.252669, 1.598605, -0.118640)",
        "(0.252866, 1.598714, -0.121587)",
        "(0.253344, 1.598530, -0.127317)",
        "(0.253923, 1.597965, -0.132946)",
        "(0.254613, 1.597167, -0.138829)",
        "(0.255246, 1.596138, -0.144758)",
        "(0.255417, 1.595452, -0.147652)",
        "(0.255675, 1.593682, -0.153083)",
        "(0.256204, 1.591328, -0.158117)",
        "(0.256764, 1.588884, -0.163259)",
        "(0.257184, 1.586252, -0.168461)",
        "(0.257337, 1.584786, -0.170968)",
        "(0.257492, 1.581502, -0.175664)",
        "(0.257570, 1.577771, -0.179854)",
        "(0.257618, 1.573725, -0.183858)",
        "(0.257551, 1.569655, -0.187961)",
        "(0.257447, 1.567464, -0.189861)",
        "(0.257129, 1.562618, -0.193091)",
        "(0.257093, 1.557093, -0.195704)",
        "(0.257548, 1.551521, -0.198501)",
        "(0.257539, 1.545761, -0.201417)",
        "(0.257257, 1.542695, -0.202707)",
        "(0.256339, 1.536332, -0.204967)",
        "(0.255469, 1.529713, -0.206909)",
        "(0.255045, 1.523108, -0.208835)",
        "(0.254745, 1.519770, -0.209830)",
        "(0.253505, 1.512928, -0.211813)",
        "(0.251801, 1.505844, -0.213519)",
        "(0.250281, 1.498764, -0.215133)",
        "(0.249394, 1.491590, -0.216617)",
        "(0.248564, 1.483978, -0.217838)",
        "(0.247884, 1.479999, -0.218348)",
        "(0.246234, 1.471739, -0.218887)",
        "(0.244583, 1.463083, -0.218909)",
        "(0.243276, 1.454008, -0.218805)",
        "(0.241557, 1.444411, -0.218861)",
        "(0.240498, 1.439471, -0.218897)",
        "(0.238412, 1.429479, -0.218866)",
        "(0.236348, 1.419204, -0.218534)",
        "(0.234889, 1.408751, -0.218068)",
        "(0.233905, 1.397956, -0.217338)",
        "(0.233379, 1.392465, -0.216894)",
        "(0.231991, 1.381324, -0.215746)",
        "(0.230516, 1.370012, -0.214376)",
        "(0.229620, 1.358845, -0.213180)",
        "(0.228921, 1.347957, -0.212087)",
        "(0.228627, 1.342620, -0.211351)",
        "(0.228126, 1.332051, -0.209232)",
        "(0.227797, 1.321674, -0.206414)",
        "(0.227650, 1.311552, -0.203413)",
        "(0.227252, 1.301837, -0.200560)",
        "(0.227001, 1.297156, -0.199055)",
        "(0.226543, 1.288353, -0.195699)",
        "(0.226918, 1.280713, -0.192037)",
        "(0.227488, 1.273863, -0.188490)",
        "(0.227863, 1.267686, -0.184912)",
        "(0.227918, 1.264725, -0.182976)",
        "(0.227840, 1.259136, -0.178584)",
        "(0.228425, 1.254656, -0.173786)",
        "(0.229207, 1.250986, -0.169436)",
        "(0.229836, 1.247955, -0.164982)",
        "(0.230013, 1.246332, -0.162542)",
        "(0.230268, 1.243270, -0.157547)",
        "(0.230797, 1.240859, -0.152823)",
        "(0.231523, 1.239137, -0.148460)",
        "(0.232270, 1.237736, -0.144033)",
        "(0.232644, 1.237075, -0.141579)",
        "(0.233340, 1.235761, -0.136609)",
        "(0.234193, 1.235000, -0.131850)",
        "(0.235128, 1.234448, -0.127119)",
        "(0.236100, 1.234191, -0.121991)",
        "(0.236649, 1.234268, -0.119429)",
        "(0.237726, 1.234647, -0.114325)",
        "(0.238694, 1.235313, -0.109240)",
        "(0.239437, 1.236332, -0.104335)",
        "(0.240087, 1.237849, -0.099424)",
        "(0.240479, 1.238794, -0.096927)",
        "(0.241318, 1.241264, -0.091931)",
        "(0.241829, 1.244537, -0.086880)",
        "(0.242173, 1.248445, -0.081902)",
        "(0.242177, 1.250643, -0.079404)",
        "(0.242061, 1.256009, -0.074568)",
        "(0.242036, 1.262764, -0.069819)",
        "(0.241654, 1.270715, -0.064884)",
        "(0.240793, 1.280303, -0.060351)",
        "(0.239597, 1.291112, -0.056492)",
        "(0.238893, 1.296753, -0.054613)",
        "(0.237285, 1.309630, -0.051025)",
        "(0.235972, 1.323624, -0.047686)",
        "(0.234623, 1.338721, -0.044808)",
        "(0.233129, 1.354335, -0.042210)",
        "(0.232549, 1.362368, -0.040972)",
        "(0.231656, 1.378677, -0.038593)",
        "(0.230861, 1.395008, -0.036409)",
        "(0.230817, 1.411171, -0.034623)",
        "(0.231362, 1.426891, -0.033213)",
        "(0.231629, 1.434656, -0.032648)",
        "(0.232407, 1.449730, -0.031986)",
        "(0.233142, 1.463932, -0.031394)",
        "(0.234343, 1.477163, -0.030960)",
        "(0.236574, 1.489912, -0.031159)",
        "(0.237890, 1.495796, -0.031710)",
        "(0.240092, 1.507511, -0.032698)",
        "(0.241823, 1.517904, -0.033847)",
        "(0.243246, 1.527582, -0.034987)",
        "(0.244027, 1.532028, -0.035756)",
        "(0.246199, 1.540555, -0.037859)",
        "(0.248395, 1.548464, -0.040612)",
        "(0.250288, 1.555530, -0.043291)",
        "(0.251990, 1.561985, -0.046066)",
        "(0.253674, 1.567959, -0.049229)",
        "(0.254706, 1.570776, -0.051000)",
        "(0.256903, 1.575888, -0.054559)",
        "(0.258694, 1.580375, -0.058080)",
        "(0.260238, 1.584482, -0.061970)",
        "(0.261777, 1.588087, -0.066158)",
        "(0.262452, 1.589627, -0.068301)",
        "(0.263995, 1.592296, -0.072703)",
        "(0.265434, 1.594375, -0.077350)",
        "(0.266220, 1.595971, -0.082293)",
        "(0.266689, 1.597396, -0.087706)",
        "(0.266913, 1.597940, -0.090626)",
        "(0.267531, 1.598780, -0.096668)",
        "(0.268212, 1.599195, -0.103189)",
        "(0.268351, 1.599317, -0.109985)",
        "(0.268144, 1.599117, -0.116865)",
        "(0.267954, 1.598884, -0.120342)",
        "(0.267566, 1.598015, -0.127435)",
        "(0.267488, 1.596836, -0.134996)",
        "(0.267403, 1.595331, -0.142916)",
        "(0.267092, 1.593406, -0.150917)",
        "(0.266822, 1.592273, -0.154810)",
        "(0.266236, 1.589483, -0.162321)",
        "(0.266138, 1.586377, -0.169840)",
        "(0.266027, 1.583235, -0.177353)",
        "(0.265044, 1.579675, -0.184087)",
        "(0.264495, 1.577740, -0.187252)",
        "(0.263994, 1.573656, -0.193495)",
        "(0.264252, 1.569446, -0.199921)",
        "(0.264053, 1.564842, -0.206146)",
        "(0.262823, 1.559577, -0.211520)",
        "(0.262036, 1.556709, -0.213833)",
        "(0.260815, 1.550789, -0.218379)",
        "(0.259960, 1.544305, -0.222650)",
        "(0.258823, 1.537205, -0.226248)",
        "(0.256744, 1.529492, -0.228816)",
        "(0.255495, 1.525380, -0.229809)",
        "(0.253369, 1.517002, -0.232128)",
        "(0.251861, 1.508589, -0.234825)",
        "(0.250199, 1.499738, -0.237265)",
        "(0.247949, 1.490093, -0.239075)",
        "(0.246891, 1.485456, -0.239882)",
        "(0.245437, 1.476060, -0.241867)",
        "(0.244408, 1.466334, -0.243970)",
        "(0.242742, 1.456082, -0.245659)",
        "(0.240540, 1.445528, -0.246839)",
        "(0.239505, 1.440239, -0.247357)",
        "(0.237731, 1.429682, -0.248283)",
        "(0.235937, 1.418816, -0.248822)",
        "(0.233816, 1.407887, -0.249192)",
        "(0.231753, 1.397200, -0.249522)",
        "(0.230839, 1.391909, -0.249669)",
        "(0.229284, 1.381382, -0.250004)",
        "(0.227930, 1.370631, -0.249908)",
        "(0.226334, 1.359747, -0.248535)",
        "(0.225027, 1.349644, -0.246905)",
        "(0.224589, 1.344866, -0.246194)",
        "(0.223941, 1.335472, -0.244462)",
        "(0.223309, 1.325886, -0.241638)",
        "(0.222797, 1.316282, -0.237742)",
        "(0.222643, 1.307508, -0.234217)",
        "(0.222608, 1.303287, -0.232562)",
        "(0.222312, 1.294731, -0.228745)",
        "(0.222060, 1.286075, -0.224102)",
        "(0.222079, 1.277790, -0.219263)",
        "(0.222368, 1.270297, -0.214818)",
        "(0.222524, 1.266788, -0.212650)",
        "(0.222828, 1.259864, -0.207907)",
        "(0.223448, 1.253431, -0.202497)",
        "(0.224280, 1.247747, -0.196810)",
        "(0.225230, 1.243136, -0.191298)",
        "(0.225742, 1.241292, -0.188614)",
        "(0.226785, 1.237677, -0.182967)",
        "(0.228131, 1.235126, -0.176877)",
        "(0.229766, 1.233444, -0.170870)",
        "(0.231395, 1.232502, -0.164904)",
        "(0.232196, 1.232219, -0.161801)",
        "(0.233561, 1.231793, -0.155596)",
        "(0.234898, 1.232065, -0.149711)",
        "(0.236309, 1.232829, -0.143884)",
        "(0.237782, 1.234030, -0.138063)",
        "(0.238354, 1.234741, -0.135192)",
        "(0.239466, 1.236376, -0.129499)",
        "(0.240182, 1.238371, -0.123985)",
        "(0.240901, 1.240946, -0.118905)",
        "(0.241808, 1.244205, -0.114230)",
        "(0.242186, 1.245878, -0.111790)",
        "(0.242755, 1.249511, -0.106831)",
        "(0.242965, 1.253710, -0.102245)",
        "(0.243012, 1.258415, -0.097970)",
        "(0.243038, 1.263687, -0.093800)",
        "(0.242823, 1.266640, -0.091783)",
        "(0.242064, 1.273266, -0.087936)",
        "(0.241209, 1.281264, -0.084552)",
        "(0.240521, 1.290825, -0.081608)",
        "(0.239428, 1.301301, -0.079051)",
        "(0.238724, 1.306875, -0.077774)",
        "(0.237157, 1.318515, -0.075128)",
        "(0.235772, 1.331098, -0.072650)",
        "(0.234922, 1.344626, -0.070560)",
        "(0.234438, 1.351534, -0.069544)",
        "(0.233169, 1.365361, -0.067406)",
        "(0.231558, 1.379508, -0.065519)",
        "(0.230384, 1.393816, -0.063867)",
        "(0.230180, 1.408272, -0.062362)",
        "(0.230159, 1.422756, -0.061200)",
        "(0.230142, 1.429831, -0.060456)",
        "(0.230043, 1.443466, -0.058706)",
        "(0.230126, 1.456949, -0.057272)",
        "(0.231241, 1.470251, -0.056517)",
        "(0.232706, 1.482779, -0.055782)",
        "(0.233443, 1.488581, -0.055235)",
        "(0.234821, 1.499660, -0.054205)",
        "(0.235785, 1.510336, -0.053622)",
        "(0.236871, 1.520545, -0.053873)",
        "(0.238696, 1.529969, -0.054512)",
        "(0.239491, 1.534282, -0.054686)",
        "(0.240939, 1.542017, -0.054842)",
        "(0.242092, 1.549176, -0.055351)",
        "(0.243194, 1.556127, -0.056484)",
        "(0.244319, 1.562488, -0.057789)",
        "(0.245000, 1.565242, -0.058432)",
        "(0.246489, 1.570288, -0.059837)",
        "(0.247941, 1.574929, -0.061683)",
        "(0.249461, 1.579326, -0.063909)",
        "(0.251053, 1.583231, -0.066699)",
        "(0.252074, 1.584906, -0.068296)",
        "(0.253927, 1.587801, -0.071608)",
        "(0.255192, 1.590216, -0.075093)",
        "(0.256389, 1.592335, -0.079185)",
        "(0.257528, 1.593974, -0.083494)",
        "(0.258023, 1.594640, -0.085694)",
        "(0.259052, 1.595663, -0.090338)",
        "(0.259618, 1.596149, -0.095258)",
        "(0.259905, 1.596301, -0.100104)",
        "(0.260186, 1.596055, -0.104958)",
        "(0.260393, 1.595778, -0.107385)",
        "(0.260769, 1.594950, -0.112243)",
        "(0.260857, 1.593765, -0.117258)",
        "(0.260738, 1.592435, -0.122650)",
        "(0.260691, 1.591707, -0.125464)",
        "(0.260686, 1.589985, -0.131420)",
        "(0.260779, 1.587781, -0.137450)",
        "(0.260700, 1.584949, -0.143278)",
        "(0.260425, 1.581697, -0.148984)",
        "(0.259925, 1.578091, -0.154785)",
        "(0.259646, 1.576046, -0.157676)",
        "(0.259238, 1.571586, -0.163213)",
        "(0.258546, 1.566292, -0.168134)",
        "(0.257498, 1.560561, -0.172897)",
        "(0.256704, 1.554596, -0.177775)",
        "(0.256310, 1.551567, -0.180241)",
        "(0.255416, 1.545273, -0.184939)",
        "(0.254601, 1.538507, -0.189237)",
        "(0.253982, 1.531552, -0.193399)",
        "(0.253680, 1.528044, -0.195410)",
        "(0.252850, 1.520888, -0.199258)",
        "(0.251906, 1.513451, -0.202824)",
        "(0.251077, 1.505620, -0.205975)",
        "(0.250365, 1.497532, -0.208859)",
        "(0.249128, 1.489222, -0.211505)",
        "(0.248290, 1.485047, -0.212786)",
        "(0.246518, 1.476608, -0.215150)",
        "(0.244845, 1.467891, -0.216917)",
        "(0.243290, 1.458978, -0.218128)",
        "(0.241826, 1.450109, -0.219267)",
        "(0.241036, 1.445619, -0.219718)",
        "(0.239365, 1.436409, -0.220118)",
        "(0.238019, 1.427212, -0.220037)",
        "(0.237091, 1.418344, -0.220330)",
        "(0.235892, 1.409177, -0.220372)",
        "(0.235132, 1.404392, -0.220276)",
        "(0.233175, 1.394342, -0.219870)",
        "(0.231731, 1.384416, -0.219172)",
        "(0.231030, 1.374869, -0.218219)",
        "(0.229898, 1.364973, -0.216672)",
        "(0.229115, 1.359828, -0.215691)",
        "(0.227441, 1.349485, -0.213528)",
        "(0.226455, 1.339682, -0.211181)",
        "(0.226445, 1.330772, -0.208729)",
        "(0.226791, 1.322104, -0.205644)",
        "(0.226771, 1.317541, -0.203521)",
        "(0.226377, 1.308402, -0.198973)",
        "(0.226704, 1.300514, -0.194657)",
        "(0.227736, 1.293670, -0.190270)",
        "(0.228574, 1.286868, -0.185313)",
        "(0.228953, 1.283775, -0.182723)",
        "(0.229835, 1.278111, -0.177669)",
        "(0.230800, 1.273088, -0.172589)",
        "(0.232005, 1.268498, -0.167308)",
        "(0.233270, 1.264509, -0.161818)",
        "(0.233897, 1.262900, -0.159132)",
        "(0.235253, 1.260326, -0.153912)",
        "(0.236528, 1.258154, -0.148617)",
        "(0.237742, 1.256264, -0.143064)",
        "(0.239121, 1.254832, -0.137059)",
        "(0.239938, 1.254407, -0.133792)",
        "(0.241549, 1.254207, -0.127320)",
        "(0.243560, 1.255216, -0.121152)",
        "(0.245463, 1.256562, -0.114822)",
        "(0.247262, 1.258191, -0.108144)",
        "(0.248077, 1.259162, -0.104737)",
        "(0.249616, 1.261615, -0.098208)",
        "(0.251140, 1.264830, -0.092044)",
        "(0.252772, 1.268787, -0.086008)",
        "(0.253981, 1.273407, -0.080433)",
        "(0.254372, 1.276210, -0.077923)",
        "(0.254882, 1.282570, -0.073263)",
        "(0.255338, 1.289952, -0.068899)",
        "(0.255748, 1.298421, -0.064876)",
        "(0.255708, 1.308159, -0.061618)",
        "(0.255613, 1.313513, -0.060305)",
        "(0.255313, 1.324913, -0.057934)",
        "(0.254785, 1.337049, -0.055656)",
        "(0.254340, 1.349856, -0.053458)",
        "(0.254236, 1.356524, -0.052476)",
        "(0.253973, 1.370532, -0.050716)",
        "(0.253392, 1.384662, -0.048891)",
        "(0.252246, 1.398797, -0.047316)",
        "(0.250949, 1.412968, -0.046128)",
        "(0.251123, 1.427473, -0.045417)",
        "(0.251511, 1.434724, -0.045270)",
        "(0.252429, 1.449032, -0.045108)",
        "(0.253760, 1.462847, -0.045041)",
        "(0.254814, 1.475910, -0.044933)",
        "(0.255511, 1.488098, -0.044908)",
        "(0.256060, 1.493837, -0.045024)",
        "(0.258043, 1.504619, -0.045704)",
        "(0.260062, 1.514430, -0.046440)",
        "(0.261344, 1.522702, -0.046874)",
        "(0.261874, 1.529593, -0.046998)",
        "(0.261884, 1.532672, -0.047159)",
        "(0.262080, 1.538657, -0.047992)",
        "(0.262976, 1.544115, -0.049869)",
        "(0.263750, 1.549028, -0.052162)",
        "(0.263900, 1.553295, -0.054747)",
        "(0.263761, 1.555235, -0.056129)",
        "(0.263260, 1.558647, -0.059362)",
        "(0.263061, 1.561332, -0.063074)",
        "(0.263056, 1.563324, -0.066690)",
        "(0.263200, 1.564740, -0.070582)",
        "(0.263163, 1.565287, -0.072698)",
        "(0.262818, 1.566109, -0.077061)",
        "(0.262525, 1.566739, -0.081790)",
        "(0.262379, 1.567157, -0.086821)",
        "(0.261894, 1.567085, -0.091662)",
        "(0.261668, 1.566894, -0.094123)",
        "(0.261356, 1.566377, -0.099173)",
        "(0.261200, 1.565651, -0.104450)",
        "(0.261099, 1.564676, -0.110058)",
        "(0.260969, 1.563439, -0.115913)",
        "(0.260917, 1.562677, -0.118881)",
        "(0.261062, 1.560958, -0.124840)",
        "(0.261592, 1.558950, -0.131081)",
        "(0.262167, 1.556893, -0.137622)",
        "(0.262916, 1.554579, -0.144276)",
        "(0.263221, 1.553240, -0.147500)",
        "(0.263580, 1.550269, -0.153593)",
        "(0.263856, 1.546891, -0.159244)",
        "(0.264318, 1.543186, -0.164722)",
        "(0.264592, 1.541246, -0.167453)",
        "(0.265036, 1.537133, -0.172869)",
        "(0.265249, 1.532801, -0.177799)",
        "(0.264745, 1.528006, -0.182193)",
        "(0.263786, 1.522706, -0.186245)",
        "(0.263377, 1.519895, -0.188306)",
        "(0.262651, 1.514113, -0.192768)",
        "(0.261858, 1.507741, -0.196863)",
        "(0.260372, 1.500694, -0.200247)",
        "(0.258700, 1.493317, -0.203518)",
        "(0.257117, 1.485328, -0.206888)",
        "(0.256284, 1.481018, -0.208522)",
        "(0.254511, 1.471661, -0.211502)",
        "(0.252324, 1.461622, -0.214462)",
        "(0.249828, 1.451280, -0.217828)",
        "(0.247688, 1.440441, -0.221092)",
        "(0.246881, 1.434771, -0.222602)",
        "(0.245116, 1.423066, -0.225198)",
        "(0.243199, 1.411029, -0.227417)",
        "(0.241535, 1.398802, -0.229549)",
        "(0.240081, 1.386327, -0.231469)",
        "(0.239418, 1.379899, -0.232029)",
        "(0.238217, 1.367134, -0.232595)",
        "(0.237472, 1.354303, -0.232234)",
        "(0.236948, 1.341282, -0.231291)",
        "(0.236267, 1.328041, -0.230087)",
        "(0.235713, 1.321619, -0.229431)",
        "(0.235312, 1.309365, -0.227951)",
        "(0.235865, 1.298279, -0.226399)",
        "(0.236565, 1.287600, -0.224694)",
        "(0.236721, 1.276618, -0.221979)",
        "(0.236677, 1.271063, -0.220116)",
        "(0.236823, 1.260744, -0.215887)",
        "(0.237945, 1.251990, -0.211801)",
        "(0.239378, 1.243775, -0.207192)",
        "(0.240453, 1.235307, -0.201330)",
        "(0.240908, 1.231084, -0.197715)",
        "(0.241747, 1.223241, -0.191143)",
        "(0.242799, 1.216855, -0.185461)",
        "(0.244051, 1.211440, -0.180163)",
        "(0.244973, 1.206392, -0.174341)",
        "(0.245297, 1.204144, -0.171181)",
        "(0.246099, 1.200761, -0.165082)",
        "(0.247371, 1.198590, -0.159467)",
        "(0.248569, 1.196952, -0.153738)",
        "(0.249711, 1.195500, -0.147371)",
        "(0.250211, 1.194946, -0.144099)",
        "(0.251190, 1.194350, -0.137825)",
        "(0.252108, 1.194298, -0.131847)",
        "(0.253110, 1.194782, -0.126092)",
        "(0.253817, 1.195919, -0.120722)",
        "(0.254008, 1.196748, -0.118169)",
        "(0.254530, 1.198866, -0.113001)",
        "(0.255340, 1.201797, -0.108099)",
        "(0.255980, 1.205176, -0.103795)",
        "(0.256253, 1.209108, -0.100098)",
        "(0.256211, 1.211177, -0.098424)",
        "(0.255928, 1.215420, -0.095074)",
        "(0.255637, 1.220006, -0.091770)",
        "(0.255315, 1.225285, -0.088674)",
        "(0.254702, 1.231100, -0.085761)",
        "(0.254350, 1.234245, -0.084312)",
        "(0.253386, 1.240819, -0.081202)",
        "(0.252347, 1.247862, -0.077913)",
        "(0.251513, 1.256035, -0.074902)",
        "(0.251100, 1.260443, -0.073470)",
        "(0.249851, 1.269409, -0.070252)",
        "(0.247997, 1.278806, -0.066952)",
        "(0.245844, 1.289030, -0.064035)",
        "(0.244218, 1.299967, -0.061295)",
        "(0.242476, 1.311322, -0.058598)",
        "(0.241594, 1.317068, -0.057222)",
        "(0.239356, 1.328852, -0.054640)",
        "(0.237778, 1.341193, -0.052321)",
        "(0.237207, 1.354100, -0.050467)",
        "(0.236770, 1.367025, -0.048844)",
        "(0.236475, 1.373440, -0.048081)",
        "(0.235747, 1.385913, -0.046343)",
        "(0.235102, 1.398223, -0.044948)",
        "(0.234897, 1.410456, -0.044100)",
        "(0.234922, 1.422412, -0.043647)",
        "(0.234849, 1.428166, -0.043443)",
        "(0.234562, 1.439435, -0.042980)",
        "(0.234609, 1.450647, -0.043181)",
        "(0.235424, 1.461815, -0.044032)",
        "(0.236444, 1.472631, -0.045381)",
        "(0.236885, 1.477846, -0.046156)",
        "(0.237852, 1.487619, -0.047558)",
        "(0.238879, 1.497104, -0.049304)",
        "(0.240378, 1.506454, -0.051727)",
        "(0.242156, 1.515367, -0.054354)",
        "(0.243026, 1.519462, -0.055540)",
        "(0.244604, 1.527135, -0.057679)",
        "(0.246276, 1.534367, -0.060365)",
        "(0.248450, 1.541252, -0.063841)",
        "(0.250211, 1.547594, -0.067558)",
        "(0.250976, 1.550442, -0.069428)",
        "(0.252340, 1.555814, -0.073316)",
        "(0.253785, 1.560607, -0.077776)",
        "(0.255242, 1.564941, -0.082768)",
        "(0.256472, 1.568682, -0.088073)",
        "(0.256938, 1.570207, -0.090837)",
        "(0.257748, 1.572690, -0.096301)",
        "(0.258256, 1.574296, -0.101714)",
        "(0.258411, 1.575253, -0.107362)",
        "(0.258372, 1.575722, -0.113333)",
        "(0.258429, 1.575588, -0.116203)",
        "(0.258320, 1.574744, -0.121711)",
        "(0.257938, 1.573110, -0.126754)",
        "(0.257310, 1.570710, -0.131856)",
        "(0.256383, 1.567758, -0.136909)",
        "(0.255900, 1.566066, -0.139376)",
        "(0.255080, 1.562307, -0.144398)",
        "(0.254448, 1.558015, -0.149285)",
        "(0.254037, 1.553404, -0.153978)",
        "(0.253219, 1.548542, -0.158522)",
        "(0.252641, 1.546038, -0.160795)",
        "(0.251795, 1.540942, -0.165397)",
        "(0.251443, 1.535718, -0.169846)",
        "(0.250799, 1.530493, -0.174274)",
        "(0.249679, 1.525348, -0.178684)",
        "(0.248885, 1.522807, -0.180924)",
        "(0.247499, 1.517664, -0.185197)",
        "(0.246615, 1.512387, -0.189250)",
        "(0.245746, 1.507082, -0.193288)",
        "(0.244524, 1.501734, -0.197219)",
        "(0.243646, 1.498911, -0.198877)",
        "(0.242331, 1.493073, -0.201916)",
        "(0.241585, 1.487173, -0.204740)",
        "(0.241111, 1.481356, -0.207617)",
        "(0.240801, 1.478350, -0.208927)",
        "(0.240005, 1.472148, -0.211286)",
        "(0.238896, 1.465666, -0.213253)",
        "(0.237885, 1.459114, -0.215056)",
        "(0.237462, 1.452635, -0.216913)",
        "(0.237306, 1.445929, -0.218752)",
        "(0.237096, 1.442309, -0.219591)",
        "(0.236014, 1.434503, -0.220743)",
        "(0.234686, 1.426118, -0.221571)",
        "(0.233729, 1.417335, -0.222551)",
        "(0.232829, 1.407631, -0.223646)",
        "(0.232298, 1.402415, -0.224146)",
        "(0.230561, 1.391084, -0.224791)",
        "(0.228582, 1.379484, -0.225236)",
        "(0.227893, 1.368287, -0.225579)",
        "(0.227442, 1.356719, -0.225357)",
        "(0.227113, 1.350687, -0.224871)",
        "(0.226365, 1.338175, -0.222873)",
        "(0.225983, 1.325926, -0.220351)",
        "(0.226094, 1.314335, -0.217680)",
        "(0.226534, 1.302782, -0.213986)",
        "(0.226864, 1.296840, -0.211358)",
        "(0.227650, 1.284979, -0.205104)",
        "(0.228681, 1.273947, -0.198178)",
        "(0.229848, 1.264459, -0.192114)",
        "(0.231278, 1.256016, -0.186251)",
        "(0.232004, 1.251951, -0.182927)",
        "(0.233410, 1.244349, -0.175738)",
        "(0.234930, 1.238213, -0.168966)",
        "(0.236530, 1.233785, -0.162872)",
        "(0.237949, 1.230066, -0.156639)",
        "(0.238475, 1.228442, -0.153453)",
        "(0.239560, 1.225866, -0.147284)",
        "(0.241152, 1.224796, -0.141545)",
        "(0.242530, 1.224103, -0.135848)",
        "(0.243616, 1.223727, -0.130073)",
        "(0.244116, 1.223723, -0.127191)",
        "(0.245273, 1.223940, -0.121303)",
        "(0.246721, 1.224687, -0.115460)",
        "(0.247961, 1.225880, -0.110124)",
        "(0.248897, 1.227382, -0.105072)",
        "(0.249208, 1.228247, -0.102628)",
        "(0.250105, 1.230373, -0.097779)",
        "(0.251207, 1.233170, -0.093235)",
        "(0.252200, 1.236660, -0.089138)",
        "(0.252928, 1.240416, -0.085053)",
        "(0.253185, 1.242481, -0.082676)",
        "(0.253464, 1.246639, -0.078349)",
        "(0.253766, 1.251962, -0.074438)",
        "(0.254148, 1.258415, -0.070710)",
        "(0.253984, 1.265892, -0.067002)",
        "(0.253613, 1.270013, -0.065272)",
        "(0.252404, 1.279074, -0.062139)",
        "(0.251249, 1.289926, -0.059627)",
        "(0.250093, 1.302333, -0.057711)",
        "(0.248501, 1.316008, -0.056416)",
        "(0.247533, 1.323378, -0.056092)",
        "(0.245562, 1.338445, -0.055660)",
        "(0.243556, 1.354056, -0.055590)",
        "(0.242210, 1.370259, -0.056143)",
        "(0.241527, 1.386708, -0.057256)",
        "(0.241327, 1.394923, -0.057992)",
        "(0.240824, 1.411029, -0.059507)",
        "(0.240419, 1.426284, -0.060727)",
        "(0.240358, 1.440839, -0.061820)",
        "(0.240554, 1.447980, -0.062504)",
        "(0.241422, 1.461688, -0.064103)",
        "(0.242196, 1.474247, -0.065535)",
        "(0.242677, 1.485575, -0.066687)",
        "(0.243132, 1.496084, -0.067935)",
        "(0.243414, 1.501109, -0.068803)",
        "(0.244350, 1.510926, -0.070793)",
        "(0.245559, 1.519688, -0.072864)",
        "(0.246515, 1.527550, -0.074786)",
        "(0.247844, 1.534751, -0.076795)",
        "(0.248670, 1.538046, -0.077987)",
        "(0.249959, 1.544340, -0.080680)",
        "(0.251115, 1.550056, -0.083706)",
        "(0.252311, 1.555159, -0.087073)",
        "(0.253774, 1.559554, -0.090756)",
        "(0.255190, 1.563567, -0.094708)",
        "(0.255819, 1.565283, -0.096745)",
        "(0.256906, 1.568224, -0.100875)",
        "(0.257698, 1.570555, -0.105169)",
        "(0.258410, 1.572441, -0.109913)",
        "(0.259175, 1.573931, -0.115214)",
        "(0.259472, 1.574585, -0.118002)",
        "(0.259903, 1.575763, -0.123636)",
        "(0.259919, 1.576432, -0.129308)",
        "(0.259970, 1.576859, -0.135171)",
        "(0.260438, 1.577414, -0.141634)",
        "(0.260732, 1.577647, -0.144916)",
        "(0.260953, 1.577723, -0.151352)",
        "(0.260766, 1.577365, -0.157461)",
        "(0.260719, 1.576787, -0.163706)",
        "(0.260653, 1.575847, -0.169947)",
        "(0.260555, 1.575151, -0.173011)",
        "(0.260489, 1.573591, -0.179204)",
        "(0.260408, 1.571390, -0.185047)",
        "(0.260152, 1.568560, -0.190398)",
        "(0.259755, 1.565335, -0.195592)",
        "(0.259482, 1.563599, -0.198181)",
        "(0.258749, 1.559724, -0.203066)",
        "(0.257844, 1.555407, -0.207670)",
        "(0.256997, 1.550881, -0.212331)",
        "(0.256521, 1.546315, -0.217091)",
        "(0.256182, 1.543889, -0.219314)",
        "(0.255038, 1.538746, -0.223425)",
        "(0.253440, 1.533408, -0.227509)",
        "(0.252332, 1.528008, -0.231925)",
        "(0.251661, 1.522398, -0.236416)",
        "(0.251303, 1.519360, -0.238458)",
        "(0.250597, 1.512910, -0.242155)",
        "(0.249649, 1.505992, -0.245512)",
        "(0.248471, 1.498670, -0.248802)",
        "(0.247242, 1.490694, -0.252060)",
        "(0.246502, 1.486395, -0.253626)",
        "(0.244819, 1.477251, -0.256405)",
        "(0.242941, 1.467384, -0.258830)",
        "(0.241152, 1.457393, -0.261515)",
        "(0.240396, 1.452407, -0.262986)",
        "(0.239028, 1.442197, -0.265778)",
        "(0.237594, 1.431271, -0.267547)",
        "(0.235977, 1.419542, -0.268349)",
        "(0.234850, 1.407290, -0.268366)",
        "(0.233782, 1.394733, -0.267829)",
        "(0.233392, 1.388355, -0.267205)",
        "(0.232491, 1.375231, -0.265292)",
        "(0.231461, 1.361562, -0.262628)",
        "(0.230731, 1.347896, -0.259413)",
        "(0.230544, 1.341232, -0.257697)",
        "(0.230742, 1.328174, -0.253251)",
        "(0.230749, 1.315148, -0.247754)",
        "(0.230783, 1.302993, -0.241660)",
        "(0.231347, 1.292402, -0.235853)",
        "(0.231680, 1.287516, -0.232889)",
        "(0.232307, 1.278382, -0.226219)",
        "(0.232507, 1.270097, -0.218853)",
        "(0.233328, 1.263215, -0.211620)",
        "(0.234288, 1.257340, -0.204289)",
        "(0.234729, 1.251720, -0.196452)",
        "(0.234924, 1.249270, -0.192253)",
        "(0.235785, 1.244827, -0.183648)",
        "(0.236941, 1.241254, -0.175019)",
        "(0.238013, 1.238491, -0.167028)",
        "(0.238749, 1.236552, -0.159664)",
        "(0.239043, 1.235741, -0.155987)",
        "(0.239606, 1.234347, -0.148680)",
        "(0.240267, 1.234045, -0.141950)",
        "(0.240772, 1.234396, -0.135512)",
        "(0.241189, 1.235359, -0.128975)",
        "(0.241404, 1.236026, -0.125527)",
        "(0.241970, 1.237957, -0.118599)",
        "(0.242736, 1.241037, -0.111810)",
        "(0.243428, 1.245243, -0.105110)",
        "(0.243967, 1.250360, -0.098900)",
        "(0.244152, 1.253341, -0.096064)",
        "(0.244434, 1.259602, -0.090448)",
        "(0.244523, 1.266484, -0.084704)",
        "(0.244547, 1.274007, -0.079074)",
        "(0.244670, 1.282825, -0.073952)",
        "(0.244746, 1.287361, -0.071446)",
        "(0.244555, 1.297183, -0.066582)",
        "(0.243786, 1.307518, -0.062032)",
        "(0.242782, 1.319273, -0.058475)",
        "(0.242140, 1.332025, -0.055284)",
        "(0.241837, 1.338531, -0.053676)",
        "(0.241186, 1.351784, -0.050631)",
        "(0.240108, 1.365348, -0.047956)",
        "(0.238938, 1.379220, -0.045760)",
        "(0.238642, 1.386237, -0.044814)",
        "(0.238266, 1.400397, -0.043615)",
        "(0.237880, 1.414307, -0.042850)",
        "(0.237262, 1.427559, -0.041952)",
        "(0.237050, 1.440567, -0.041674)",
        "(0.237830, 1.453642, -0.042479)",
        "(0.238550, 1.459965, -0.043206)",
        "(0.239814, 1.471692, -0.044419)",
        "(0.240872, 1.482650, -0.045363)",
        "(0.242166, 1.493066, -0.046826)",
        "(0.243963, 1.503140, -0.049075)",
        "(0.244968, 1.508023, -0.050489)",
        "(0.246931, 1.517501, -0.053411)",
        "(0.248778, 1.525846, -0.056240)",
        "(0.250637, 1.533673, -0.058957)",
        "(0.252716, 1.540984, -0.062242)",
        "(0.253969, 1.544410, -0.064070)",
        "(0.256157, 1.550709, -0.067786)",
        "(0.257654, 1.556121, -0.071611)",
        "(0.258893, 1.560935, -0.075599)",
        "(0.259853, 1.565352, -0.080181)",
        "(0.260417, 1.567373, -0.082680)",
        "(0.261655, 1.571064, -0.087791)",
        "(0.262361, 1.573753, -0.092861)",
        "(0.262749, 1.576053, -0.097895)",
        "(0.262908, 1.577819, -0.103304)",
        "(0.263025, 1.578688, -0.106005)",
        "(0.263615, 1.579890, -0.111633)",
        "(0.264191, 1.580712, -0.117106)",
        "(0.264144, 1.580927, -0.122163)",
        "(0.264068, 1.581066, -0.124736)",
        "(0.263990, 1.581341, -0.130128)",
        "(0.264400, 1.581386, -0.135666)",
        "(0.264657, 1.581066, -0.141201)",
        "(0.264639, 1.580445, -0.146820)",
        "(0.264588, 1.580102, -0.149673)",
        "(0.264376, 1.579237, -0.155263)",
        "(0.264317, 1.577924, -0.160759)",
        "(0.264759, 1.576210, -0.166362)",
        "(0.264994, 1.574112, -0.172045)",
        "(0.264863, 1.572953, -0.174895)",
        "(0.264391, 1.570491, -0.180576)",
        "(0.263884, 1.567729, -0.186329)",
        "(0.263955, 1.564460, -0.192065)",
        "(0.264073, 1.560794, -0.197627)",
        "(0.263905, 1.556942, -0.203048)",
        "(0.263602, 1.554978, -0.205740)",
        "(0.262836, 1.550902, -0.210941)",
        "(0.262445, 1.546459, -0.215749)",
        "(0.262261, 1.541764, -0.220554)",
        "(0.261837, 1.536722, -0.225131)",
        "(0.261440, 1.533997, -0.227177)",
        "(0.260380, 1.528470, -0.231143)",
        "(0.259655, 1.522814, -0.235193)",
        "(0.259346, 1.516610, -0.239254)",
        "(0.258685, 1.509650, -0.242741)",
        "(0.258222, 1.505947, -0.244351)",
        "(0.257343, 1.498476, -0.247717)",
        "(0.256733, 1.490457, -0.251217)",
        "(0.256109, 1.481518, -0.254609)",
        "(0.254865, 1.471747, -0.257633)",
        "(0.254108, 1.466506, -0.258913)",
        "(0.252809, 1.455915, -0.261291)",
        "(0.251755, 1.445061, -0.263602)",
        "(0.251247, 1.433656, -0.265169)",
        "(0.250611, 1.421539, -0.265720)",
        "(0.250024, 1.415360, -0.265736)",
        "(0.249127, 1.403199, -0.265550)",
        "(0.248359, 1.390975, -0.264851)",
        "(0.247672, 1.378235, -0.262911)",
        "(0.246509, 1.365297, -0.260428)",
        "(0.246021, 1.359081, -0.259235)",
        "(0.245496, 1.347276, -0.256943)",
        "(0.245111, 1.335543, -0.254063)",
        "(0.245326, 1.324835, -0.250279)",
        "(0.245587, 1.314437, -0.246078)",
        "(0.245731, 1.309474, -0.244084)",
        "(0.246219, 1.300080, -0.239872)",
        "(0.246786, 1.290851, -0.234898)",
        "(0.247424, 1.281750, -0.228997)",
        "(0.247870, 1.277360, -0.225897)",
        "(0.248701, 1.269055, -0.219807)",
        "(0.249702, 1.261806, -0.213996)",
        "(0.250881, 1.255256, -0.208035)",
        "(0.252049, 1.249263, -0.201325)",
        "(0.252750, 1.246722, -0.197991)",
        "(0.254705, 1.242642, -0.191780)",
        "(0.256724, 1.239499, -0.185824)",
        "(0.258146, 1.236643, -0.179590)",
        "(0.259782, 1.234563, -0.173218)",
        "(0.260692, 1.233892, -0.169869)",
        "(0.263042, 1.232944, -0.162427)",
        "(0.265112, 1.232282, -0.154617)",
        "(0.266814, 1.232167, -0.147504)",
        "(0.267986, 1.232692, -0.141240)",
        "(0.268658, 1.233715, -0.134927)",
        "(0.269069, 1.234512, -0.131620)",
        "(0.269856, 1.236845, -0.124832)",
        "(0.270622, 1.240435, -0.117879)",
        "(0.271084, 1.245264, -0.110765)",
        "(0.271313, 1.251582, -0.103429)",
        "(0.271347, 1.255147, -0.099881)",
        "(0.271279, 1.263902, -0.093571)",
        "(0.271007, 1.274732, -0.088204)",
        "(0.270496, 1.287038, -0.083366)",
        "(0.270198, 1.293401, -0.081023)",
        "(0.269044, 1.306971, -0.076752)",
        "(0.267658, 1.320792, -0.072685)",
        "(0.267108, 1.335586, -0.069256)",
        "(0.266665, 1.350734, -0.066557)",
        "(0.266213, 1.358335, -0.065314)",
        "(0.265022, 1.373300, -0.062817)",
        "(0.262550, 1.388040, -0.060560)",
        "(0.260801, 1.403281, -0.059110)",
        "(0.260364, 1.419031, -0.058884)",
        "(0.260141, 1.426802, -0.058994)",
        "(0.259054, 1.441702, -0.059075)",
        "(0.257393, 1.455781, -0.059390)",
        "(0.255925, 1.469206, -0.060053)",
        "(0.255578, 1.482211, -0.061446)",
        "(0.255672, 1.494577, -0.063473)",
        "(0.255839, 1.500362, -0.064495)",
        "(0.256031, 1.511132, -0.066274)",
        "(0.256271, 1.521443, -0.068348)",
        "(0.256854, 1.531494, -0.071194)",
        "(0.257909, 1.540944, -0.074316)",
        "(0.258527, 1.545318, -0.075896)",
        "(0.259614, 1.553457, -0.078894)",
        "(0.260650, 1.561020, -0.082081)",
        "(0.261632, 1.567955, -0.085796)",
        "(0.262363, 1.574265, -0.089888)",
        "(0.262691, 1.577118, -0.092006)",
        "(0.263378, 1.582195, -0.096074)",
        "(0.264243, 1.586611, -0.100415)",
        "(0.265103, 1.590792, -0.105574)",
        "(0.265637, 1.594558, -0.111258)",
        "(0.265823, 1.596108, -0.114173)",
        "(0.266166, 1.598809, -0.120122)",
        "(0.266468, 1.601133, -0.126533)",
        "(0.266547, 1.602967, -0.133398)",
        "(0.266536, 1.603673, -0.136915)",
        "(0.266511, 1.604758, -0.143889)",
        "(0.266504, 1.605094, -0.150574)",
        "(0.266795, 1.605161, -0.157363)",
        "(0.267300, 1.605013, -0.164222)",
        "(0.267468, 1.604372, -0.170917)",
        "(0.267391, 1.603789, -0.174055)",
        "(0.267106, 1.602055, -0.179788)",
        "(0.267228, 1.599961, -0.185363)",
        "(0.267787, 1.597433, -0.190806)",
        "(0.267905, 1.595910, -0.193399)",
        "(0.267739, 1.592527, -0.198497)",
        "(0.267107, 1.588660, -0.203387)",
        "(0.266366, 1.584442, -0.208145)",
        "(0.265737, 1.579987, -0.213020)",
        "(0.265398, 1.577566, -0.215406)",
        "(0.264529, 1.572243, -0.219799)",
        "(0.263557, 1.566069, -0.223419)",
        "(0.262387, 1.559681, -0.226952)",
        "(0.261057, 1.553490, -0.230828)",
        "(0.260360, 1.550317, -0.232814)",
        "(0.259073, 1.543517, -0.236338)",
        "(0.257861, 1.536180, -0.239348)",
        "(0.256815, 1.528583, -0.242343)",
        "(0.255841, 1.520963, -0.245682)",
        "(0.255240, 1.516965, -0.247342)",
        "(0.253930, 1.508413, -0.250396)",
        "(0.252386, 1.499078, -0.252816)",
        "(0.251061, 1.489305, -0.254676)",
        "(0.249755, 1.479117, -0.256293)",
        "(0.248941, 1.473841, -0.257077)",
        "(0.247097, 1.462476, -0.258109)",
        "(0.245082, 1.450208, -0.257941)",
        "(0.243189, 1.437834, -0.257338)",
        "(0.241737, 1.425809, -0.256963)",
        "(0.240540, 1.413534, -0.256064)",
        "(0.239919, 1.407182, -0.255298)",
        "(0.238463, 1.394312, -0.253236)",
        "(0.236896, 1.381478, -0.250790)",
        "(0.236097, 1.368784, -0.247999)",
        "(0.235683, 1.362353, -0.246483)",
        "(0.234615, 1.349285, -0.242843)",
        "(0.234348, 1.336609, -0.238387)",
        "(0.234562, 1.324384, -0.233217)",
        "(0.234851, 1.312448, -0.227455)",
        "(0.235007, 1.306696, -0.224572)",
        "(0.235787, 1.296120, -0.218961)",
        "(0.236958, 1.286503, -0.213081)",
        "(0.237924, 1.277669, -0.206786)",
        "(0.238802, 1.270059, -0.200636)",
        "(0.240041, 1.263679, -0.194497)",
        "(0.240733, 1.260869, -0.191267)",
        "(0.241856, 1.256004, -0.184988)",
        "(0.242849, 1.252336, -0.179353)",
        "(0.244200, 1.249827, -0.173686)",
        "(0.245520, 1.247913, -0.167433)",
        "(0.246217, 1.247188, -0.164196)",
        "(0.247614, 1.246335, -0.157916)",
        "(0.248827, 1.246337, -0.151780)",
        "(0.249923, 1.246881, -0.145895)",
        "(0.250908, 1.248243, -0.140532)",
        "(0.251322, 1.249190, -0.137931)",
        "(0.252150, 1.251316, -0.132575)",
        "(0.253048, 1.253886, -0.126935)",
        "(0.254030, 1.256891, -0.121087)",
        "(0.255074, 1.260356, -0.114938)",
        "(0.255682, 1.262156, -0.111597)",
        "(0.256747, 1.265807, -0.104549)",
        "(0.257717, 1.270169, -0.097580)",
        "(0.258637, 1.275445, -0.090790)",
        "(0.259576, 1.281671, -0.083998)",
        "(0.259899, 1.285121, -0.080700)",
        "(0.260240, 1.292585, -0.074291)",
        "(0.260229, 1.300848, -0.068012)",
        "(0.260165, 1.309722, -0.061900)",
        "(0.260096, 1.319647, -0.056363)",
        "(0.260025, 1.324855, -0.053839)",
        "(0.259603, 1.335936, -0.049495)",
        "(0.258804, 1.347934, -0.046130)",
        "(0.258046, 1.360178, -0.043025)",
        "(0.257345, 1.372910, -0.040319)",
        "(0.257097, 1.379471, -0.039301)",
        "(0.256661, 1.392901, -0.037919)",
        "(0.256070, 1.406265, -0.036893)",
        "(0.255883, 1.419337, -0.036213)",
        "(0.255795, 1.432230, -0.036089)",
        "(0.256089, 1.438648, -0.036416)",
        "(0.256821, 1.451324, -0.037170)",
        "(0.257502, 1.463602, -0.038387)",
        "(0.258149, 1.475115, -0.039966)",
        "(0.258571, 1.486140, -0.041833)",
        "(0.258941, 1.491443, -0.043133)",
        "(0.259972, 1.501983, -0.045946)",
        "(0.261222, 1.511636, -0.048837)",
        "(0.262523, 1.520403, -0.051683)",
        "(0.263063, 1.524736, -0.053284)",
        "(0.264010, 1.532941, -0.056742)",
        "(0.264972, 1.540436, -0.060319)",
        "(0.266313, 1.547325, -0.064174)",
        "(0.267668, 1.553596, -0.068382)",
        "(0.268865, 1.559377, -0.072660)",
        "(0.269304, 1.562038, -0.074997)",
        "(0.270148, 1.567351, -0.080293)",
        "(0.270969, 1.572371, -0.086141)",
        "(0.271550, 1.576648, -0.092116)",
        "(0.272219, 1.580328, -0.098167)",
        "(0.272545, 1.581987, -0.101357)",
        "(0.273123, 1.585027, -0.107865)",
        "(0.273585, 1.587604, -0.114391)",
        "(0.273970, 1.589704, -0.121135)",
        "(0.274446, 1.591213, -0.127801)",
        "(0.274658, 1.591765, -0.131138)",
        "(0.274909, 1.592700, -0.138005)",
        "(0.275015, 1.593297, -0.144961)",
        "(0.274944, 1.593302, -0.151508)",
        "(0.274731, 1.592559, -0.157486)",
        "(0.274622, 1.591994, -0.160478)",
        "(0.274409, 1.590812, -0.166680)",
        "(0.274076, 1.589348, -0.173086)",
        "(0.273403, 1.587044, -0.179078)",
        "(0.272708, 1.583857, -0.184637)",
        "(0.272420, 1.581986, -0.187377)",
        "(0.272064, 1.578190, -0.193033)",
        "(0.271259, 1.573751, -0.198982)",
        "(0.270181, 1.568697, -0.204997)",
        "(0.268929, 1.562825, -0.210393)",
        "(0.268354, 1.559628, -0.212815)",
        "(0.267230, 1.552665, -0.217247)",
        "(0.266105, 1.545354, -0.221592)",
        "(0.264799, 1.537394, -0.225622)",
        "(0.262950, 1.529356, -0.228909)",
        "(0.261899, 1.525249, -0.230377)",
        "(0.260032, 1.516715, -0.233416)",
        "(0.258691, 1.507710, -0.236422)",
        "(0.257433, 1.498418, -0.239287)",
        "(0.255813, 1.488747, -0.241730)",
        "(0.254779, 1.483684, -0.242725)",
        "(0.252782, 1.473128, -0.243977)",
        "(0.251425, 1.462163, -0.244307)",
        "(0.250353, 1.450992, -0.244140)",
        "(0.249036, 1.439508, -0.243473)",
        "(0.248181, 1.433656, -0.242984)",
        "(0.246314, 1.421798, -0.241743)",
        "(0.244736, 1.409799, -0.240016)",
        "(0.244100, 1.398052, -0.237771)",
        "(0.243834, 1.386412, -0.234973)",
        "(0.243492, 1.380530, -0.233438)",
        "(0.242472, 1.368717, -0.230034)",
        "(0.241421, 1.357071, -0.226683)",
        "(0.240952, 1.345934, -0.223315)",
        "(0.240808, 1.335318, -0.219734)",
        "(0.240743, 1.330262, -0.217887)",
        "(0.240735, 1.320476, -0.213996)",
        "(0.240797, 1.311233, -0.209569)",
        "(0.241069, 1.303164, -0.205073)",
        "(0.241307, 1.299502, -0.202868)",
        "(0.241755, 1.292869, -0.198009)",
        "(0.242121, 1.286758, -0.192548)",
        "(0.242961, 1.282199, -0.187204)",
        "(0.244093, 1.278398, -0.181794)",
        "(0.244794, 1.275131, -0.176035)",
        "(0.245039, 1.273645, -0.173195)",
        "(0.245634, 1.271330, -0.167696)",
        "(0.246385, 1.269539, -0.162169)",
        "(0.247081, 1.267941, -0.156355)",
        "(0.247378, 1.267206, -0.153263)",
        "(0.247909, 1.265951, -0.147140)",
        "(0.248532, 1.265005, -0.141028)",
        "(0.249311, 1.264251, -0.134693)",
        "(0.250132, 1.263745, -0.128061)",
        "(0.250540, 1.263665, -0.124858)",
        "(0.251376, 1.263887, -0.118696)",
        "(0.252039, 1.264509, -0.112640)",
        "(0.252479, 1.265477, -0.106617)",
        "(0.252717, 1.266805, -0.100494)",
        "(0.252783, 1.267733, -0.097531)",
        "(0.252954, 1.270224, -0.092006)",
        "(0.252866, 1.273627, -0.086786)",
        "(0.252532, 1.277425, -0.081349)",
        "(0.251926, 1.282072, -0.075927)",
        "(0.251605, 1.284931, -0.073427)",
        "(0.251020, 1.291558, -0.068716)",
        "(0.250108, 1.299101, -0.064219)",
        "(0.248858, 1.307580, -0.059884)",
        "(0.247363, 1.316933, -0.055821)",
        "(0.246071, 1.327033, -0.051985)",
        "(0.245512, 1.332228, -0.050131)",
        "(0.244450, 1.343017, -0.046605)",
        "(0.243088, 1.354329, -0.043478)",
        "(0.241455, 1.366282, -0.040969)",
        "(0.240754, 1.372449, -0.039891)",
        "(0.239666, 1.385071, -0.037979)",
        "(0.239028, 1.398150, -0.036626)",
        "(0.237986, 1.411287, -0.035708)",
        "(0.236718, 1.424420, -0.035270)",
        "(0.236213, 1.437481, -0.035401)",
        "(0.236357, 1.443961, -0.035652)",
        "(0.236648, 1.456630, -0.036237)",
        "(0.236788, 1.468699, -0.037064)",
        "(0.237000, 1.480018, -0.038063)",
        "(0.237524, 1.490702, -0.039124)",
        "(0.238098, 1.495858, -0.039831)",
        "(0.239577, 1.505677, -0.041703)",
        "(0.240520, 1.514558, -0.043649)",
        "(0.240832, 1.518520, -0.044741)",
        "(0.241495, 1.526487, -0.046991)",
        "(0.242307, 1.533872, -0.049730)",
        "(0.243406, 1.540657, -0.052932)",
        "(0.244174, 1.546703, -0.056299)",
        "(0.244611, 1.552024, -0.059701)",
        "(0.244827, 1.554526, -0.061543)",
        "(0.245574, 1.559392, -0.065610)",
        "(0.246671, 1.563915, -0.070247)",
        "(0.247587, 1.568039, -0.075246)",
        "(0.248148, 1.571647, -0.080371)",
        "(0.248388, 1.573343, -0.083081)",
        "(0.249233, 1.576686, -0.088951)",
        "(0.250336, 1.579792, -0.095398)",
        "(0.251326, 1.582530, -0.102150)",
        "(0.252122, 1.584877, -0.109157)",
        "(0.252667, 1.586879, -0.116365)",
        "(0.252970, 1.587771, -0.120171)",
        "(0.253936, 1.589351, -0.128077)",
        "(0.254897, 1.590271, -0.135653)",
        "(0.255320, 1.590202, -0.142511)",
        "(0.255340, 1.590025, -0.145911)",
        "(0.255286, 1.589553, -0.153017)",
        "(0.255606, 1.588568, -0.160234)",
        "(0.256056, 1.586802, -0.167309)",
        "(0.256388, 1.584345, -0.173942)",
        "(0.256413, 1.581001, -0.180215)",
        "(0.256263, 1.579217, -0.183419)",
        "(0.255846, 1.575236, -0.190006)",
        "(0.255551, 1.570396, -0.196476)",
        "(0.255223, 1.564088, -0.202000)",
        "(0.254970, 1.560452, -0.204415)",
        "(0.254325, 1.553080, -0.209372)",
        "(0.253318, 1.545461, -0.214598)",
        "(0.251890, 1.536771, -0.219171)",
        "(0.250255, 1.527059, -0.222784)",
        "(0.249290, 1.521947, -0.224387)",
        "(0.247808, 1.512186, -0.228163)",
        "(0.246318, 1.502200, -0.232153)",
        "(0.244226, 1.491347, -0.235491)",
        "(0.242065, 1.479716, -0.237789)",
        "(0.240050, 1.467831, -0.239686)",
        "(0.239041, 1.461845, -0.240581)",
        "(0.236521, 1.449470, -0.241988)",
        "(0.233711, 1.436573, -0.242518)",
        "(0.231563, 1.423548, -0.242037)",
        "(0.230744, 1.417159, -0.241652)",
        "(0.229168, 1.404869, -0.241259)",
        "(0.227539, 1.393031, -0.241033)",
        "(0.226099, 1.381417, -0.240261)",
        "(0.224834, 1.370196, -0.238724)",
        "(0.224052, 1.360173, -0.237220)",
        "(0.223845, 1.355311, -0.236432)",
        "(0.223517, 1.346184, -0.234251)",
        "(0.222676, 1.337188, -0.231416)",
        "(0.221996, 1.329115, -0.228178)",
        "(0.222307, 1.322003, -0.224742)",
        "(0.222635, 1.318602, -0.222914)",
        "(0.222932, 1.311814, -0.219159)",
        "(0.223103, 1.305487, -0.215099)",
        "(0.223579, 1.299823, -0.210842)",
        "(0.224077, 1.297243, -0.208675)",
        "(0.225158, 1.292306, -0.204170)",
        "(0.226263, 1.287714, -0.199125)",
        "(0.227471, 1.283388, -0.193732)",
        "(0.228718, 1.279433, -0.188134)",
        "(0.229357, 1.277545, -0.185393)",
        "(0.230887, 1.274180, -0.179901)",
        "(0.232471, 1.270971, -0.174039)",
        "(0.234103, 1.267790, -0.167594)",
        "(0.235972, 1.264978, -0.160923)",
        "(0.236882, 1.263676, -0.157505)",
        "(0.238489, 1.260944, -0.150407)",
        "(0.240371, 1.258342, -0.143073)",
        "(0.242396, 1.256296, -0.135939)",
        "(0.244175, 1.254893, -0.129535)",
        "(0.244832, 1.254439, -0.126526)",
        "(0.246029, 1.253650, -0.120519)",
        "(0.247221, 1.253678, -0.114834)",
        "(0.248251, 1.254168, -0.108988)",
        "(0.249175, 1.255436, -0.103159)",
        "(0.249799, 1.257670, -0.097949)",
        "(0.249941, 1.259174, -0.095534)",
        "(0.249971, 1.262621, -0.090845)",
        "(0.249918, 1.266946, -0.086318)",
        "(0.249593, 1.272131, -0.082023)",
        "(0.249050, 1.278554, -0.078110)",
        "(0.248701, 1.281989, -0.076215)",
        "(0.247768, 1.289506, -0.072329)",
        "(0.246705, 1.297953, -0.068438)",
        "(0.245375, 1.307127, -0.064666)",
        "(0.243663, 1.317117, -0.061289)",
        "(0.242782, 1.322336, -0.059748)",
        "(0.241160, 1.333514, -0.056953)",
        "(0.239746, 1.345341, -0.054328)",
        "(0.238419, 1.357352, -0.051760)",
        "(0.237708, 1.363369, -0.050556)",
        "(0.236195, 1.375258, -0.048196)",
        "(0.235139, 1.387263, -0.045913)",
        "(0.234757, 1.399296, -0.043845)",
        "(0.234819, 1.411385, -0.042332)",
        "(0.234620, 1.423191, -0.040992)",
        "(0.234433, 1.429000, -0.040245)",
        "(0.233895, 1.440311, -0.039001)",
        "(0.234003, 1.451653, -0.038328)",
        "(0.234798, 1.462967, -0.038369)",
        "(0.235208, 1.468511, -0.038605)",
        "(0.235588, 1.479150, -0.039049)",
        "(0.235654, 1.489124, -0.039277)",
        "(0.235769, 1.498595, -0.039983)",
        "(0.236437, 1.507923, -0.041386)",
        "(0.237618, 1.516743, -0.043280)",
        "(0.238146, 1.520907, -0.044229)",
        "(0.238879, 1.528774, -0.045885)",
        "(0.239551, 1.536142, -0.047708)",
        "(0.240567, 1.543257, -0.050235)",
        "(0.241879, 1.549883, -0.053164)",
        "(0.242455, 1.553021, -0.054614)",
        "(0.243405, 1.558688, -0.057481)",
        "(0.244315, 1.563808, -0.060413)",
        "(0.245218, 1.568563, -0.063944)",
        "(0.245729, 1.570762, -0.065875)",
        "(0.246717, 1.574834, -0.069920)",
        "(0.247342, 1.578233, -0.074019)",
        "(0.247752, 1.581343, -0.078560)",
        "(0.248199, 1.584241, -0.083496)",
        "(0.248438, 1.585517, -0.086182)",
        "(0.248910, 1.587729, -0.091632)",
        "(0.249146, 1.589389, -0.097194)",
        "(0.249466, 1.590838, -0.103265)",
        "(0.249989, 1.592130, -0.109898)",
        "(0.250046, 1.593022, -0.116667)",
        "(0.249950, 1.593343, -0.120065)",
        "(0.249888, 1.593559, -0.126864)",
        "(0.249951, 1.593436, -0.133838)",
        "(0.249842, 1.593139, -0.141164)",
        "(0.249745, 1.592405, -0.148762)",
        "(0.249633, 1.591741, -0.152447)",
        "(0.249244, 1.589859, -0.159336)",
        "(0.248892, 1.587548, -0.166138)",
        "(0.248839, 1.584888, -0.173142)",
        "(0.248751, 1.583359, -0.176654)",
        "(0.248381, 1.579805, -0.183533)",
        "(0.247942, 1.575486, -0.190242)",
        "(0.247308, 1.570709, -0.196810)",
        "(0.246365, 1.565212, -0.203018)",
        "(0.244886, 1.558945, -0.208822)",
        "(0.244235, 1.555642, -0.211666)",
        "(0.243525, 1.548514, -0.217063)",
        "(0.242799, 1.540628, -0.221557)",
        "(0.241380, 1.532297, -0.225551)",
        "(0.239850, 1.523782, -0.229432)",
        "(0.239291, 1.519356, -0.231240)",
        "(0.238319, 1.510211, -0.234471)",
        "(0.237287, 1.500593, -0.237302)",
        "(0.235866, 1.490715, -0.240204)",
        "(0.234148, 1.480625, -0.243368)",
        "(0.233406, 1.475424, -0.244862)",
        "(0.232154, 1.464410, -0.247442)",
        "(0.230860, 1.452702, -0.249501)",
        "(0.229417, 1.440817, -0.250921)",
        "(0.227557, 1.428372, -0.251101)",
        "(0.226526, 1.421832, -0.250515)",
        "(0.225020, 1.408625, -0.248665)",
        "(0.224185, 1.395666, -0.246774)",
        "(0.223624, 1.382713, -0.244330)",
        "(0.222967, 1.376071, -0.242774)",
        "(0.221270, 1.362832, -0.239200)",
        "(0.220372, 1.350176, -0.235466)",
        "(0.220334, 1.338443, -0.231796)",
        "(0.220039, 1.327436, -0.227925)",
        "(0.219435, 1.316869, -0.223455)",
        "(0.219328, 1.311897, -0.220904)",
        "(0.219740, 1.302772, -0.215453)",
        "(0.220403, 1.295093, -0.210207)",
        "(0.220986, 1.288685, -0.205516)",
        "(0.221205, 1.285774, -0.203197)",
        "(0.221413, 1.280013, -0.198105)",
        "(0.221728, 1.275062, -0.192534)",
        "(0.222566, 1.270825, -0.186693)",
        "(0.223699, 1.267272, -0.180305)",
        "(0.224313, 1.265799, -0.176910)",
        "(0.225437, 1.262843, -0.170325)",
        "(0.226546, 1.260560, -0.164087)",
        "(0.227717, 1.258982, -0.158181)",
        "(0.228600, 1.257962, -0.152596)",
        "(0.228919, 1.257590, -0.149852)",
        "(0.229241, 1.257330, -0.144600)",
        "(0.229301, 1.257811, -0.139747)",
        "(0.229463, 1.259089, -0.135124)",
        "(0.229778, 1.261025, -0.130461)",
        "(0.229761, 1.262147, -0.128140)",
        "(0.229625, 1.264756, -0.123585)",
        "(0.229391, 1.268118, -0.119393)",
        "(0.229293, 1.272034, -0.115245)",
        "(0.229330, 1.276151, -0.110840)",
        "(0.229022, 1.280452, -0.106204)",
        "(0.228853, 1.282756, -0.103874)",
        "(0.228595, 1.287946, -0.099423)",
        "(0.228516, 1.293732, -0.095145)",
        "(0.228079, 1.299762, -0.090653)",
        "(0.227334, 1.306102, -0.085597)",
        "(0.226942, 1.309454, -0.083020)",
        "(0.226624, 1.316845, -0.077979)",
        "(0.226355, 1.324817, -0.073126)",
        "(0.225559, 1.333126, -0.068362)",
        "(0.224248, 1.341749, -0.063662)",
        "(0.223847, 1.346374, -0.061373)",
        "(0.223893, 1.356179, -0.057077)",
        "(0.223972, 1.366241, -0.053028)",
        "(0.223791, 1.376307, -0.049037)",
        "(0.223198, 1.386341, -0.045127)",
        "(0.223135, 1.391580, -0.043380)",
        "(0.223800, 1.402394, -0.040462)",
        "(0.224656, 1.413245, -0.038221)",
        "(0.225028, 1.423688, -0.035844)",
        "(0.225126, 1.428817, -0.034674)",
        "(0.225624, 1.439196, -0.032763)",
        "(0.226371, 1.449625, -0.031451)",
        "(0.227261, 1.459884, -0.030557)",
        "(0.227916, 1.469968, -0.030010)",
        "(0.228332, 1.474979, -0.030059)",
        "(0.229121, 1.484844, -0.030475)",
        "(0.230110, 1.494242, -0.031125)",
        "(0.230923, 1.503211, -0.031951)",
        "(0.231735, 1.511577, -0.032824)",
        "(0.232800, 1.519553, -0.033958)",
        "(0.233441, 1.523451, -0.034711)",
        "(0.234971, 1.531113, -0.036380)",
        "(0.236342, 1.538238, -0.038102)",
        "(0.237804, 1.544964, -0.040214)",
        "(0.238539, 1.548171, -0.041473)",
        "(0.239995, 1.554293, -0.044069)",
        "(0.241606, 1.559959, -0.046938)",
        "(0.243204, 1.565138, -0.050112)",
        "(0.244461, 1.569828, -0.053623)",
        "(0.244875, 1.572022, -0.055618)",
        "(0.245705, 1.576281, -0.060010)",
        "(0.246572, 1.580183, -0.064980)",
        "(0.247452, 1.583557, -0.069822)",
        "(0.248337, 1.586517, -0.075076)",
        "(0.248775, 1.587928, -0.077829)",
        "(0.249458, 1.590457, -0.083436)",
        "(0.249922, 1.592458, -0.089091)",
        "(0.250443, 1.594006, -0.094813)",
        "(0.251123, 1.595054, -0.100541)",
        "(0.251281, 1.595415, -0.103420)",
        "(0.251375, 1.596227, -0.109253)",
        "(0.251355, 1.596762, -0.115268)",
        "(0.251653, 1.596954, -0.121164)",
        "(0.251996, 1.596733, -0.126802)",
        "(0.252072, 1.596584, -0.129602)",
        "(0.252114, 1.596139, -0.135325)",
        "(0.252199, 1.595408, -0.141241)",
        "(0.252450, 1.594065, -0.147081)",
        "(0.252652, 1.592366, -0.152904)",
        "(0.252401, 1.590032, -0.158830)",
        "(0.252142, 1.588760, -0.161838)",
        "(0.251266, 1.585734, -0.168020)",
        "(0.250609, 1.582047, -0.174310)",
        "(0.249981, 1.577548, -0.180389)",
        "(0.249036, 1.572289, -0.186217)",
        "(0.248292, 1.569185, -0.189041)",
        "(0.246845, 1.562663, -0.194567)",
        "(0.245431, 1.555359, -0.199910)",
        "(0.244462, 1.547226, -0.204853)",
        "(0.244048, 1.542844, -0.207230)",
        "(0.242815, 1.533829, -0.212079)",
        "(0.241208, 1.524283, -0.216735)",
        "(0.239596, 1.514372, -0.221133)",
        "(0.238372, 1.504427, -0.225430)",
        "(0.237283, 1.494464, -0.229767)",
        "(0.236619, 1.489385, -0.231927)",
        "(0.234802, 1.478695, -0.235734)",
        "(0.232401, 1.467197, -0.238457)",
        "(0.230819, 1.455147, -0.239789)",
        "(0.229692, 1.443210, -0.240741)",
        "(0.228968, 1.437222, -0.241273)",
        "(0.227165, 1.425145, -0.242038)",
        "(0.225390, 1.413037, -0.242158)"
    ],
    "rightHandRotations": [
        "(349.289200, 264.950000, 247.178600)",
        "(349.295600, 264.965000, 247.170100)",
        "(349.344300, 265.047900, 247.165900)",
        "(349.423200, 265.123600, 247.155700)",
        "(349.446200, 265.127600, 247.140100)",
        "(349.458700, 265.137400, 247.174300)",
        "(349.446200, 265.132800, 247.195400)",
        "(349.442000, 265.111100, 247.193900)",
        "(349.430900, 265.076200, 247.179900)",
        "(349.424900, 265.048900, 247.191500)",
        "(349.415100, 265.020700, 247.227400)",
        "(349.419300, 264.979200, 247.257600)",
        "(349.428300, 264.968600, 247.249400)",
        "(349.450200, 264.956700, 247.196400)",
        "(349.468900, 264.921600, 247.207400)",
        "(349.503100, 264.862400, 247.262800)",
        "(349.483800, 264.798200, 247.259700)",
        "(349.469500, 264.773300, 247.276400)",
        "(349.390300, 264.678600, 247.380400)",
        "(349.351000, 264.572000, 247.506300)",
        "(349.305600, 264.499000, 247.655000)",
        "(349.147700, 264.525300, 248.230400)",
        "(349.060200, 264.493800, 248.640800)",
        "(348.945600, 264.479600, 249.016300)",
        "(348.749700, 264.265600, 249.156800)",
        "(348.504400, 264.208600, 249.635300)",
        "(348.198100, 264.282500, 250.241300)",
        "(348.004700, 264.443400, 250.627000)",
        "(347.637600, 264.358800, 251.184100)",
        "(347.359800, 264.582800, 251.619400)",
        "(346.900100, 264.557700, 251.927400)",
        "(346.179700, 264.696500, 252.443300)",
        "(345.762000, 264.792700, 252.865100)",
        "(345.085200, 264.979300, 254.048800)",
        "(344.275500, 264.952000, 255.246000)",
        "(343.598300, 264.825800, 256.213600)",
        "(343.312600, 264.768700, 256.566700)",
        "(343.177200, 264.847700, 256.557500)",
        "(342.814500, 264.881000, 256.793800)",
        "(342.228300, 264.917900, 257.600600)",
        "(341.538000, 264.962000, 258.546300)",
        "(340.635500, 265.104400, 259.258700)",
        "(340.107700, 265.272600, 259.703400)",
        "(338.904400, 265.651400, 260.707500)",
        "(337.497200, 265.972400, 262.169400)",
        "(336.056000, 266.197600, 263.461700)",
        "(334.772500, 266.718100, 264.420800)",
        "(334.256300, 267.122900, 264.831700)",
        "(332.832500, 267.595900, 265.951100)",
        "(330.900400, 268.383200, 268.126400)",
        "(329.072200, 269.278500, 270.287400)",
        "(327.613200, 269.836300, 271.485500)",
        "(327.019300, 270.233000, 272.049700)",
        "(325.801900, 270.949800, 273.358100)",
        "(324.614500, 271.873400, 274.703700)",
        "(322.991300, 273.357400, 276.280100)",
        "(320.610400, 275.207200, 280.809300)",
        "(319.142600, 275.959700, 283.780800)",
        "(316.278000, 276.270100, 287.754200)",
        "(314.172200, 276.876700, 290.280700)",
        "(311.155700, 278.322500, 294.018100)",
        "(307.353800, 278.648400, 298.816100)",
        "(306.000800, 278.760900, 300.249900)",
        "(304.524100, 279.905000, 301.135800)",
        "(303.215200, 280.940300, 302.211600)",
        "(301.114900, 280.936200, 305.461900)",
        "(299.464300, 281.597000, 307.112100)",
        "(299.037700, 282.109600, 307.343200)",
        "(298.983500, 282.769700, 307.657700)",
        "(299.274500, 282.000800, 308.873800)",
        "(298.901800, 281.711500, 310.494700)",
        "(297.885100, 281.405700, 312.364300)",
        "(297.543900, 281.304700, 313.139500)",
        "(297.245800, 281.160300, 313.974100)",
        "(297.039600, 280.801500, 315.140400)",
        "(296.404600, 279.890800, 317.282700)",
        "(296.267800, 279.500000, 317.849300)",
        "(296.420700, 279.453100, 317.797700)",
        "(296.234600, 279.071400, 318.187600)",
        "(295.944900, 278.512600, 319.075200)",
        "(295.356200, 277.831000, 320.379300)",
        "(295.199300, 276.967900, 321.483800)",
        "(295.185500, 276.656600, 321.786400)",
        "(295.202600, 276.273200, 322.012900)",
        "(295.086000, 275.881500, 322.482800)",
        "(294.697000, 275.173000, 323.653400)",
        "(293.909500, 274.486600, 325.102300)",
        "(293.894300, 274.089500, 325.734700)",
        "(293.904100, 273.409100, 326.755100)",
        "(293.629000, 272.659200, 327.784200)",
        "(293.642100, 271.410700, 329.271300)",
        "(293.367400, 269.843400, 331.223600)",
        "(293.036200, 269.042800, 332.327400)",
        "(292.502600, 267.770700, 334.285000)",
        "(292.160500, 266.615800, 336.609100)",
        "(292.231300, 265.492900, 338.038600)",
        "(292.366800, 265.010200, 338.314100)",
        "(292.130300, 264.592900, 338.956500)",
        "(291.477900, 262.995600, 341.413100)",
        "(291.205500, 261.947900, 342.853400)",
        "(290.911700, 261.474200, 343.411000)",
        "(290.507300, 260.768400, 344.525100)",
        "(290.330000, 260.353800, 345.192400)",
        "(290.243500, 260.192600, 345.309200)",
        "(290.238200, 260.842000, 344.506800)",
        "(290.093100, 260.674300, 344.759200)",
        "(289.690800, 260.092400, 345.866600)",
        "(289.659600, 260.106900, 345.871400)",
        "(289.770900, 260.322900, 345.451000)",
        "(289.700400, 259.842000, 346.193900)",
        "(288.972800, 258.635300, 347.933800)",
        "(288.710100, 258.042900, 348.396900)",
        "(288.721300, 257.937400, 348.380900)",
        "(288.725300, 257.606500, 348.545300)",
        "(288.670500, 257.080100, 349.109200)",
        "(288.345600, 255.860100, 350.670700)",
        "(288.164200, 254.799700, 351.813800)",
        "(288.138300, 254.415300, 352.063400)",
        "(288.060300, 253.609500, 352.715500)",
        "(287.895400, 252.432800, 354.030500)",
        "(287.741500, 251.213300, 355.460700)",
        "(287.591800, 250.125900, 356.551600)",
        "(287.472900, 249.677900, 356.958800)",
        "(287.301400, 248.897200, 357.703000)",
        "(287.118000, 248.028400, 358.653800)",
        "(286.797500, 247.283100, 359.561000)",
        "(286.516400, 246.703000, 0.180845)",
        "(286.407300, 246.482000, 0.409612)",
        "(286.206300, 245.853000, 1.141854)",
        "(286.028000, 245.413400, 1.687672)",
        "(285.820400, 245.403300, 1.807261)",
        "(285.682600, 245.347700, 1.967079)",
        "(285.632900, 245.235500, 2.071761)",
        "(285.481400, 245.010300, 2.258100)",
        "(285.324100, 245.149200, 2.248463)",
        "(285.353900, 245.316200, 2.056169)",
        "(285.398200, 245.300200, 2.103483)",
        "(285.398300, 245.352400, 2.117720)",
        "(285.412000, 245.044200, 2.468488)",
        "(285.418600, 244.631500, 2.979389)",
        "(285.336000, 244.248100, 3.335850)",
        "(285.127700, 244.305600, 3.259243)",
        "(285.079400, 244.455900, 3.065839)",
        "(285.082500, 244.821600, 2.695498)",
        "(285.023300, 245.289100, 2.166324)",
        "(284.849500, 245.290500, 2.167031)",
        "(284.674800, 245.057900, 2.415291)",
        "(284.673300, 244.909400, 2.541115)",
        "(284.666900, 244.657700, 2.785389)",
        "(284.683300, 244.539800, 2.840116)",
        "(284.735200, 244.150600, 3.069293)",
        "(284.735000, 243.701400, 3.537643)",
        "(284.797100, 243.529000, 3.618379)",
        "(284.841300, 243.066000, 4.017058)",
        "(284.591800, 242.916300, 4.306038)",
        "(284.256900, 242.447300, 4.994105)",
        "(283.676000, 242.403000, 5.248382)",
        "(283.365200, 242.575800, 5.218208)",
        "(282.846300, 242.591100, 5.512673)",
        "(282.290500, 242.779100, 5.754957)",
        "(281.564000, 242.807600, 6.349296)",
        "(280.818800, 242.337800, 7.265366)",
        "(280.553300, 242.392500, 7.483346)",
        "(279.969700, 241.907700, 8.711493)",
        "(279.387600, 241.801300, 9.357067)",
        "(278.827900, 241.916700, 9.722383)",
        "(278.220400, 242.290900, 9.874799)",
        "(277.950900, 242.623100, 9.806074)",
        "(277.548600, 243.237200, 9.887861)",
        "(277.227800, 244.075600, 9.532991)",
        "(276.885400, 243.612200, 10.418890)",
        "(276.695400, 242.339300, 12.366020)",
        "(276.695800, 242.379900, 12.522670)",
        "(276.753100, 243.483100, 11.697110)",
        "(276.698400, 244.739800, 10.677780)",
        "(276.683700, 245.482300, 10.236460)",
        "(276.583100, 246.392400, 9.842463)",
        "(276.560600, 248.236900, 8.027702)",
        "(276.531900, 252.148300, 4.185277)",
        "(276.370400, 255.466800, 1.200451)",
        "(276.287700, 258.676700, 358.349000)",
        "(276.181200, 262.286900, 355.008900)",
        "(276.110300, 264.209300, 353.275600)",
        "(275.994700, 267.179300, 350.779800)",
        "(275.920500, 270.475100, 347.948100)",
        "(275.931900, 273.587300, 345.383700)",
        "(276.005600, 276.512400, 342.943800)",
        "(276.027100, 278.171800, 341.489900)",
        "(276.058200, 281.186700, 338.921800)",
        "(276.194200, 283.139600, 337.425500)",
        "(276.263100, 286.233600, 334.758400)",
        "(276.365300, 287.597700, 333.952300)",
        "(276.403300, 287.661000, 334.146500)",
        "(276.517200, 289.017200, 333.160900)",
        "(276.871700, 291.702300, 330.631000)",
        "(277.251500, 293.356400, 329.114300)",
        "(277.442400, 293.764600, 329.001700)",
        "(277.544300, 293.822900, 329.108400)",
        "(277.946800, 293.590400, 329.346400)",
        "(278.341400, 293.726400, 329.279400)",
        "(278.629500, 294.338900, 328.590200)",
        "(278.883900, 295.411300, 327.448600)",
        "(279.038100, 295.624600, 327.240700)",
        "(279.280200, 295.874500, 327.096000)",
        "(279.490800, 296.878400, 326.104300)",
        "(279.830100, 298.259900, 324.692800)",
        "(280.161600, 299.879600, 322.930000)",
        "(280.358100, 300.673900, 322.162500)",
        "(280.935000, 302.222500, 320.578200)",
        "(281.618900, 304.069400, 318.495900)",
        "(282.354900, 305.146700, 317.349100)",
        "(282.840500, 305.947300, 316.617800)",
        "(283.047200, 307.118400, 315.371900)",
        "(284.032800, 308.586900, 313.476000)",
        "(285.201400, 308.717800, 313.044800)",
        "(286.168900, 307.765000, 314.220800)",
        "(286.962800, 307.766900, 314.841500)",
        "(287.567100, 307.609300, 315.078200)",
        "(288.499300, 306.681100, 315.812200)",
        "(289.745700, 306.064900, 316.726600)",
        "(291.193800, 304.653800, 318.062400)",
        "(292.579400, 303.520100, 318.788700)",
        "(293.145400, 303.495400, 318.902600)",
        "(294.325400, 302.908000, 319.517100)",
        "(295.632000, 301.179900, 321.281500)",
        "(296.766500, 299.699700, 322.979900)",
        "(297.881900, 299.299700, 323.102800)",
        "(298.659900, 299.101000, 322.903800)",
        "(299.969900, 298.285400, 323.262300)",
        "(300.979900, 297.136400, 324.394700)",
        "(301.727000, 296.146000, 325.300800)",
        "(302.733100, 295.654300, 325.202900)",
        "(303.253600, 295.457900, 324.942000)",
        "(304.349400, 294.950300, 324.731900)",
        "(305.282700, 294.068500, 324.822900)",
        "(306.036800, 293.098800, 325.092100)",
        "(306.565600, 292.297400, 325.356000)",
        "(306.810000, 291.807900, 325.513300)",
        "(307.368400, 290.454600, 326.247600)",
        "(307.820400, 289.536900, 326.506500)",
        "(308.282700, 288.582000, 326.470600)",
        "(308.511100, 287.352600, 327.033600)",
        "(308.589000, 286.693000, 327.426700)",
        "(308.812600, 285.461700, 327.981500)",
        "(309.137300, 284.594700, 328.134000)",
        "(309.595800, 283.565100, 328.353500)",
        "(309.700700, 282.633100, 328.621100)",
        "(309.645900, 282.366100, 328.712500)",
        "(309.635000, 281.604200, 328.847700)",
        "(309.862800, 280.836300, 328.911100)",
        "(310.051700, 280.405100, 328.624800)",
        "(310.127000, 279.758500, 328.598600)",
        "(310.117200, 279.360200, 328.645600)",
        "(309.999100, 278.750900, 328.514500)",
        "(309.911300, 278.324700, 328.351000)",
        "(310.023200, 277.562800, 328.273300)",
        "(309.974700, 276.810000, 328.466400)",
        "(309.916900, 276.458100, 328.485500)",
        "(309.778000, 275.957900, 328.401200)",
        "(309.728900, 275.359100, 328.453800)",
        "(309.706000, 274.716300, 328.473300)",
        "(309.634800, 274.235800, 328.377400)",
        "(309.566100, 273.978200, 328.325700)",
        "(309.449700, 273.535200, 328.224800)",
        "(309.418600, 273.078300, 328.225700)",
        "(309.531100, 272.563200, 328.153900)",
        "(309.508700, 272.178300, 327.930600)",
        "(309.427400, 271.854100, 328.033300)",
        "(309.341500, 271.046600, 328.344100)",
        "(309.194500, 270.635700, 328.300000)",
        "(309.306500, 270.307600, 328.060600)",
        "(309.498500, 269.605700, 328.218100)",
        "(309.439600, 269.326800, 328.333300)",
        "(309.220000, 268.844000, 328.394400)",
        "(309.034500, 268.355100, 328.491200)",
        "(308.996600, 267.755600, 328.687500)",
        "(308.881600, 267.364600, 328.703800)",
        "(308.728200, 267.143000, 328.762400)",
        "(308.350300, 266.497300, 329.098100)",
        "(307.875500, 265.998200, 329.140400)",
        "(307.396400, 265.558000, 329.179700)",
        "(306.905700, 264.816900, 329.563100)",
        "(306.583500, 264.516100, 329.714200)",
        "(305.808000, 264.179400, 329.811600)",
        "(305.136000, 263.770000, 329.754400)",
        "(304.362900, 263.295300, 329.842500)",
        "(303.679300, 262.851000, 329.979100)",
        "(303.362100, 262.507300, 330.123400)",
        "(302.599400, 261.767000, 330.369200)",
        "(301.576600, 261.135500, 330.598800)",
        "(300.687900, 260.207500, 330.935000)",
        "(299.724900, 259.324000, 331.435200)",
        "(299.094000, 259.041700, 331.695000)",
        "(298.017100, 258.281600, 332.385200)",
        "(297.386800, 257.514000, 332.760300)",
        "(296.504200, 257.267800, 332.543300)",
        "(295.390900, 256.792200, 332.681900)",
        "(294.884200, 256.267500, 333.133600)",
        "(293.950800, 255.178600, 334.159400)",
        "(293.116800, 254.681300, 334.590400)",
        "(292.470100, 254.809100, 334.227900)",
        "(291.794900, 254.721100, 334.067000)",
        "(291.516800, 254.656700, 334.271800)",
        "(290.717400, 253.846700, 335.160100)",
        "(289.731400, 253.294000, 335.771500)",
        "(288.874500, 253.614200, 335.313300)",
        "(288.743000, 253.631900, 335.153500)",
        "(288.236000, 253.188000, 335.523200)",
        "(287.263700, 252.696900, 336.351200)",
        "(286.347500, 252.165000, 337.157800)",
        "(285.699600, 251.954700, 337.387800)",
        "(285.157400, 252.442000, 336.771900)",
        "(285.005900, 252.570200, 336.569200)",
        "(284.501400, 252.511200, 336.744200)",
        "(283.656500, 252.068500, 337.572000)",
        "(282.778800, 251.518600, 338.486100)",
        "(282.198100, 252.032700, 338.270100)",
        "(282.072600, 252.445100, 337.929900)",
        "(281.916200, 253.761400, 336.681300)",
        "(281.707900, 254.339200, 335.972600)",
        "(281.074200, 255.031500, 335.850100)",
        "(280.453200, 254.413900, 337.288900)",
        "(280.187700, 253.983800, 338.091700)",
        "(279.676100, 254.592200, 338.096600)",
        "(279.218900, 257.102200, 335.979100)",
        "(278.798000, 259.463400, 334.142300)",
        "(278.509500, 261.221900, 333.180500)",
        "(278.353600, 262.244000, 332.520900)",
        "(278.277100, 263.525500, 331.825000)",
        "(278.338700, 265.662200, 330.195400)",
        "(278.244600, 270.741400, 325.612200)",
        "(278.109200, 275.552500, 321.237200)",
        "(278.012300, 276.711500, 320.461300)",
        "(277.766800, 278.396200, 319.612100)",
        "(277.584200, 280.682000, 318.172800)",
        "(277.462200, 283.388400, 316.354900)",
        "(277.397200, 288.821000, 311.847500)",
        "(277.552800, 290.835000, 310.138700)",
        "(277.983100, 294.260500, 307.072500)",
        "(278.259900, 299.071200, 302.703000)",
        "(278.485000, 302.763000, 299.658800)",
        "(278.683800, 304.400200, 298.985300)",
        "(278.800900, 305.138900, 298.642100)",
        "(279.075100, 306.426800, 298.012700)",
        "(279.336500, 307.643300, 297.536700)",
        "(279.546100, 309.017500, 296.880500)",
        "(279.981500, 309.861100, 296.509300)",
        "(280.242700, 310.038800, 296.508300)",
        "(280.758200, 311.058200, 295.878300)",
        "(281.330500, 311.529000, 295.794700)",
        "(281.816100, 311.642800, 296.225500)",
        "(282.091600, 311.839000, 296.561200)",
        "(282.179600, 311.686700, 296.856100)",
        "(282.630300, 310.670700, 298.343400)",
        "(283.307600, 310.112600, 299.282500)",
        "(283.933700, 309.553300, 299.941800)",
        "(284.226200, 310.342300, 299.335600)",
        "(284.400300, 310.732800, 299.035100)",
        "(285.030500, 310.896100, 298.939100)",
        "(285.733100, 310.170800, 299.751500)",
        "(286.293900, 309.874100, 300.275300)",
        "(286.836400, 309.739100, 300.418800)",
        "(287.174000, 309.638700, 300.459500)",
        "(287.922500, 309.413100, 300.750600)",
        "(288.543000, 309.461800, 300.822600)",
        "(289.233600, 309.118900, 301.181200)",
        "(290.001600, 308.955000, 301.227900)",
        "(290.374800, 309.067300, 301.055900)",
        "(291.160000, 309.015700, 301.026200)",
        "(291.880600, 308.595400, 301.458200)",
        "(292.716200, 308.167800, 301.902000)",
        "(293.597000, 307.480700, 302.395400)",
        "(293.929700, 307.567800, 302.196700)",
        "(294.722800, 307.007200, 302.728700)",
        "(295.564500, 305.488700, 304.150600)",
        "(296.532000, 304.040200, 305.531100)",
        "(297.607500, 303.429100, 305.626600)",
        "(298.211600, 303.214300, 305.408300)",
        "(299.275000, 302.853600, 305.305900)",
        "(300.402600, 301.749400, 306.079400)",
        "(301.230800, 300.572800, 307.094400)",
        "(302.020600, 300.119800, 307.209500)",
        "(302.551000, 299.883900, 307.091800)",
        "(303.766100, 299.169100, 307.052100)",
        "(304.646300, 297.997500, 307.884300)",
        "(305.316000, 297.154300, 308.499900)",
        "(306.235600, 296.624000, 308.349300)",
        "(306.717700, 296.285500, 308.379500)",
        "(307.553000, 295.311800, 308.944100)",
        "(308.252000, 294.287200, 309.463700)",
        "(308.662400, 293.775200, 309.560100)",
        "(309.191300, 293.175100, 309.448300)",
        "(309.498000, 292.705700, 309.583600)",
        "(310.045900, 291.447500, 310.325600)",
        "(310.484600, 290.785200, 310.464800)",
        "(311.204600, 290.334900, 309.962700)",
        "(311.795400, 289.627400, 309.980000)",
        "(311.999500, 289.205300, 310.082300)",
        "(312.356100, 288.335600, 310.367500)",
        "(312.834400, 287.585400, 310.375000)",
        "(313.469300, 286.839500, 310.211200)",
        "(313.800800, 286.043100, 310.404200)",
        "(313.932600, 285.689600, 310.410000)",
        "(314.146300, 285.002900, 310.373000)",
        "(314.401800, 284.292400, 310.457400)",
        "(314.864400, 283.690300, 310.334300)",
        "(315.214800, 283.325300, 309.896800)",
        "(315.366500, 282.989100, 309.781300)",
        "(315.489000, 282.347700, 309.690000)",
        "(315.555100, 281.635400, 309.695200)",
        "(315.718100, 280.800900, 309.726700)",
        "(315.855200, 280.060600, 309.598700)",
        "(315.950800, 279.673500, 309.569800)",
        "(316.083600, 278.742600, 309.658000)",
        "(316.087900, 277.982500, 309.684900)",
        "(316.211000, 277.326600, 309.292400)",
        "(316.218600, 276.717300, 309.011700)",
        "(316.184200, 276.299600, 309.057900)",
        "(316.079000, 275.484800, 309.132700)",
        "(316.008800, 274.749500, 308.844200)",
        "(315.765500, 273.731500, 309.057700)",
        "(315.246600, 272.893600, 309.112600)",
        "(314.974800, 272.499800, 309.141000)",
        "(314.461700, 271.561400, 309.240700)",
        "(313.931600, 270.891500, 309.199800)",
        "(313.451500, 270.257400, 308.963900)",
        "(312.793200, 269.622500, 308.968000)",
        "(312.445200, 269.282900, 308.885500)",
        "(311.663300, 268.562300, 308.833700)",
        "(310.690000, 267.776800, 309.101000)",
        "(309.748200, 267.006500, 309.335300)",
        "(308.880600, 266.463400, 309.474900)",
        "(308.462100, 266.210100, 309.527400)",
        "(307.414600, 265.592800, 309.896100)",
        "(306.238000, 264.947600, 310.624400)",
        "(305.058300, 264.561000, 311.269100)",
        "(304.255900, 263.949300, 311.779900)",
        "(303.889500, 263.574800, 312.092600)",
        "(302.872800, 263.113900, 312.705800)",
        "(301.852900, 262.884000, 313.529700)",
        "(300.974500, 262.371000, 314.705600)",
        "(300.005900, 262.359600, 315.007000)",
        "(299.533400, 262.340500, 315.102200)",
        "(298.697200, 262.335600, 315.450900)",
        "(297.432700, 262.543400, 316.472600)",
        "(296.241300, 262.459000, 318.224900)",
        "(295.741500, 262.304800, 319.096000)",
        "(295.436100, 262.519700, 318.904700)",
        "(294.656700, 263.826400, 318.620200)",
        "(294.201400, 264.446200, 318.341000)",
        "(293.251700, 265.680200, 317.418000)",
        "(292.212900, 266.734700, 316.893800)",
        "(291.617200, 267.253300, 316.880800)",
        "(290.625600, 267.321300, 318.104900)",
        "(290.062400, 267.753100, 318.578300)",
        "(289.468300, 269.163600, 317.287600)",
        "(288.857100, 270.280600, 316.701300)",
        "(288.583000, 270.648700, 316.692800)",
        "(287.875500, 271.844700, 316.569500)",
        "(287.458600, 272.862600, 316.236400)",
        "(287.077200, 274.231100, 315.227200)",
        "(286.442800, 275.533400, 314.089800)",
        "(286.069800, 276.079500, 313.898600)",
        "(285.278700, 276.717700, 314.297700)",
        "(284.718400, 277.279400, 314.498700)",
        "(284.427100, 278.348900, 314.068000)",
        "(283.960000, 279.774900, 313.004200)",
        "(283.787000, 280.535200, 312.556000)",
        "(283.660000, 281.547100, 312.085100)",
        "(283.776600, 282.322500, 311.936600)",
        "(283.639900, 283.970900, 310.730700)",
        "(283.323000, 286.014600, 309.136400)",
        "(283.258700, 286.886900, 308.691100)",
        "(283.169300, 287.522200, 308.810000)",
        "(283.055100, 288.540500, 308.466200)",
        "(282.871400, 290.031200, 307.471100)",
        "(282.566800, 291.128600, 307.209800)",
        "(282.448000, 291.402700, 307.391900)",
        "(282.362500, 291.857400, 307.759000)",
        "(282.416000, 292.932400, 307.130600)",
        "(282.420100, 294.513900, 305.972100)",
        "(282.321600, 295.169300, 306.091900)",
        "(282.229200, 295.229700, 306.597600)",
        "(282.218200, 294.969700, 307.538300)",
        "(282.368500, 295.459500, 307.437800)",
        "(282.433000, 296.338700, 306.873500)",
        "(282.408500, 296.578200, 307.369800)",
        "(282.395200, 296.477200, 307.732700)",
        "(282.481600, 297.106900, 307.635500)",
        "(282.736300, 297.405200, 307.605600)",
        "(282.878100, 297.668500, 307.819300)",
        "(282.934100, 298.254500, 307.898500)",
        "(283.039200, 298.532900, 307.884500)",
        "(283.393600, 298.656400, 308.075200)",
        "(283.686600, 299.255300, 307.932000)",
        "(284.004700, 299.218500, 308.442000)",
        "(284.441000, 298.853400, 309.220900)",
        "(284.656000, 298.634900, 309.614800)",
        "(285.119300, 298.321000, 310.315900)",
        "(285.571600, 298.251500, 310.767800)",
        "(285.942500, 298.149500, 311.171700)",
        "(286.513800, 297.729500, 311.885400)",
        "(286.867700, 297.416700, 312.314800)",
        "(287.563600, 297.221800, 312.819800)",
        "(288.147200, 297.218000, 313.025700)",
        "(288.564600, 297.227500, 313.187500)",
        "(289.080300, 296.849000, 313.717300)",
        "(289.428200, 296.751400, 313.958600)",
        "(290.095600, 296.621100, 314.366200)",
        "(290.738700, 296.691100, 314.236800)",
        "(291.374600, 296.671800, 314.249200)",
        "(292.003400, 297.004400, 314.137200)",
        "(292.354800, 297.045800, 314.056800)",
        "(293.010200, 296.857100, 314.170500)",
        "(293.411500, 296.109100, 315.106800)",
        "(293.553900, 295.698200, 315.956700)",
        "(294.249800, 295.444000, 316.243800)",
        "(294.658100, 295.362100, 316.253900)",
        "(295.191700, 295.259000, 316.269500)",
        "(295.505600, 294.664800, 317.074700)",
        "(296.063000, 294.167900, 317.621700)",
        "(296.706500, 294.332300, 317.144000)",
        "(296.967700, 294.365300, 317.009500)",
        "(297.695900, 294.064900, 317.056400)",
        "(298.454300, 293.426900, 317.489400)",
        "(299.031500, 293.090000, 317.721800)",
        "(299.729400, 292.935700, 317.468200)",
        "(300.232500, 292.808900, 317.338200)",
        "(301.195600, 292.605500, 317.140400)",
        "(302.002600, 292.116600, 317.342200)",
        "(302.743100, 291.660000, 317.647100)",
        "(303.812500, 291.178500, 317.685700)",
        "(304.350400, 290.912000, 317.750400)",
        "(305.520600, 290.242800, 318.046600)",
        "(306.553600, 289.585500, 318.327100)",
        "(307.488300, 289.273800, 318.048100)",
        "(308.591800, 288.791500, 317.968400)",
        "(309.142100, 288.450500, 318.035800)",
        "(309.911900, 287.932600, 318.066300)",
        "(310.697600, 287.235300, 318.138300)",
        "(311.758200, 286.504300, 318.057400)",
        "(312.612600, 285.708900, 318.170000)",
        "(312.888700, 285.331800, 318.257400)",
        "(313.565500, 284.708700, 318.209700)",
        "(314.437500, 283.910000, 318.090600)",
        "(315.112200, 283.214900, 318.091500)",
        "(315.679400, 282.808100, 317.617600)",
        "(315.940000, 282.647900, 317.319100)",
        "(316.411700, 281.895200, 317.322400)",
        "(316.900200, 281.175400, 317.183900)",
        "(317.323200, 280.462100, 316.979300)",
        "(317.425300, 279.613600, 317.134200)",
        "(317.466500, 279.242400, 317.199200)",
        "(317.823200, 278.623200, 316.962800)",
        "(318.269300, 278.285600, 316.333400)",
        "(318.468100, 277.870600, 315.958800)",
        "(318.602000, 277.186500, 315.847600)",
        "(318.673800, 276.921800, 315.741100)",
        "(319.013600, 276.471900, 315.219100)",
        "(319.195100, 275.900500, 314.977400)",
        "(319.075400, 275.102400, 315.049000)",
        "(318.884600, 274.396500, 315.055700)",
        "(318.861100, 274.025900, 314.968300)",
        "(318.828200, 273.296400, 314.780000)",
        "(318.550600, 272.568000, 314.764100)",
        "(318.138500, 271.790700, 314.778500)",
        "(317.639800, 271.040400, 314.743200)",
        "(317.353800, 270.640400, 314.816500)",
        "(316.840000, 269.925900, 314.841200)",
        "(316.343600, 269.338900, 314.621500)",
        "(315.694200, 268.652300, 314.753500)",
        "(314.940100, 268.048300, 315.073700)",
        "(314.632400, 267.833800, 315.058400)",
        "(313.987900, 267.564900, 314.567600)",
        "(313.283400, 267.332300, 314.175800)",
        "(312.444500, 267.009400, 314.152500)",
        "(311.608500, 266.424500, 314.387000)",
        "(311.153900, 266.197900, 314.485100)",
        "(310.284100, 265.829000, 314.456600)",
        "(309.524000, 265.453400, 314.492500)",
        "(308.721900, 265.048800, 314.596000)",
        "(307.824800, 264.621000, 314.783200)",
        "(307.318900, 264.428300, 314.840800)",
        "(306.221700, 264.102300, 315.069000)",
        "(305.321200, 263.556000, 315.471500)",
        "(304.550000, 263.150200, 315.836700)",
        "(303.766500, 262.965200, 315.861800)",
        "(303.321300, 262.874600, 315.821100)",
        "(302.403400, 262.454400, 316.155000)",
        "(301.464500, 261.813200, 316.895600)",
        "(300.622500, 261.365300, 317.543000)",
        "(299.998400, 261.137300, 317.767700)",
        "(299.596900, 261.152100, 317.771000)",
        "(298.746500, 261.341100, 317.577300)",
        "(297.860500, 261.240300, 317.755900)",
        "(296.833700, 261.185200, 318.055200)",
        "(295.983100, 261.502700, 317.776100)",
        "(295.745300, 261.436900, 317.800000)",
        "(295.233400, 261.709900, 317.663700)",
        "(294.522100, 262.113400, 317.195200)",
        "(293.555000, 262.518700, 316.893400)",
        "(292.487100, 262.418100, 317.503100)",
        "(292.037000, 262.040000, 318.191100)",
        "(291.280700, 261.979300, 318.701200)",
        "(290.637800, 262.488600, 318.240800)",
        "(290.027400, 263.409500, 317.288200)",
        "(289.303100, 263.958800, 317.026300)",
        "(288.904100, 264.132300, 317.189100)",
        "(288.272100, 264.431400, 317.322800)",
        "(287.816400, 265.665600, 316.197600)",
        "(287.544700, 266.834000, 315.035300)",
        "(286.851200, 267.894200, 314.498500)",
        "(286.473800, 268.244900, 314.498200)",
        "(285.787000, 268.551500, 314.991400)",
        "(285.346400, 269.395900, 314.520300)",
        "(284.873800, 270.712700, 313.672300)",
        "(284.343500, 271.843700, 313.194300)",
        "(284.097600, 272.178600, 313.217900)",
        "(283.680700, 273.339900, 312.701100)",
        "(283.440600, 275.110300, 311.259800)",
        "(283.229900, 276.721700, 310.025600)",
        "(282.877500, 277.480400, 310.147000)",
        "(282.652600, 277.933400, 310.182900)",
        "(282.326200, 279.496900, 309.285400)",
        "(282.237600, 281.160400, 308.211200)",
        "(282.266400, 282.932300, 306.911600)",
        "(282.236500, 284.352600, 306.031200)",
        "(282.128200, 284.926000, 305.867600)",
        "(281.928100, 286.510400, 305.079300)",
        "(281.835000, 288.089800, 304.296300)",
        "(281.874200, 289.613300, 303.419900)",
        "(282.132900, 291.210400, 302.230000)",
        "(282.219600, 292.231700, 301.394300)",
        "(282.280300, 293.633100, 300.761600)",
        "(282.146100, 294.093700, 301.458700)",
        "(282.152800, 295.118200, 301.146200)",
        "(282.343200, 296.711400, 300.015800)",
        "(282.495400, 297.331500, 299.586600)",
        "(282.786300, 298.599400, 298.843000)",
        "(282.943100, 299.641800, 298.566300)",
        "(283.033000, 300.289600, 298.755800)",
        "(283.187800, 301.178500, 298.441500)",
        "(283.319300, 301.694900, 298.135800)",
        "(283.823700, 302.507300, 297.634800)",
        "(284.280400, 302.550800, 298.146200)",
        "(284.482600, 302.177500, 299.328600)",
        "(284.671100, 302.316900, 299.755000)",
        "(284.841900, 302.551600, 299.742500)",
        "(285.260400, 302.683600, 300.030700)",
        "(285.690200, 302.535500, 300.666600)",
        "(286.055600, 302.921800, 300.610400)",
        "(286.491300, 302.813800, 300.978900)",
        "(286.628600, 302.672500, 301.406400)",
        "(286.864900, 302.852100, 301.753400)",
        "(287.270700, 303.076600, 301.686100)",
        "(287.761300, 303.605500, 301.266400)",
        "(288.181400, 304.133400, 300.934900)",
        "(288.380700, 304.287300, 300.999200)",
        "(288.797700, 304.570000, 301.130100)",
        "(289.179400, 305.395300, 300.396200)",
        "(289.646500, 305.840900, 300.064600)",
        "(290.190900, 306.019500, 300.076500)",
        "(290.413600, 306.116300, 299.994700)",
        "(290.793100, 306.489800, 299.678600)",
        "(291.189100, 306.851800, 299.498900)",
        "(291.701400, 306.721000, 299.823500)",
        "(292.174600, 306.965000, 299.629500)",
        "(292.473400, 307.132900, 299.449400)",
        "(293.288600, 307.105300, 299.263800)",
        "(294.043600, 306.517300, 299.857500)",
        "(294.671700, 305.964300, 300.663300)",
        "(295.378300, 305.717800, 300.754200)",
        "(295.793900, 305.456600, 300.900000)",
        "(296.872900, 304.348200, 301.859000)",
        "(297.975900, 303.113000, 303.093800)",
        "(298.710000, 302.887400, 303.286000)",
        "(299.770900, 302.590300, 303.270000)",
        "(300.372000, 302.293500, 303.414600)",
        "(301.577600, 301.876200, 303.743700)",
        "(302.630800, 301.391000, 303.981900)",
        "(303.700400, 300.830800, 304.341600)",
        "(304.232600, 300.602600, 304.381600)",
        "(305.200400, 300.190900, 304.510300)",
        "(306.231800, 299.709500, 304.692500)",
        "(307.273600, 298.823900, 305.393600)",
        "(308.254700, 298.065200, 306.018400)",
        "(309.543100, 297.842200, 305.657300)",
        "(310.202800, 297.807300, 305.342100)",
        "(311.170000, 297.557200, 305.192100)",
        "(312.037500, 296.901900, 305.716900)",
        "(312.945000, 296.123700, 305.947400)",
        "(313.559800, 295.410100, 306.399100)",
        "(313.905300, 294.862800, 306.834100)",
        "(314.584200, 294.225200, 307.094000)",
        "(315.366500, 293.536800, 307.176600)",
        "(315.992700, 292.859200, 307.557000)",
        "(316.568600, 292.363000, 307.491200)",
        "(316.790600, 292.080400, 307.459000)",
        "(317.153200, 291.597800, 307.486600)",
        "(317.685100, 290.777200, 307.819500)",
        "(317.905900, 290.137600, 308.005700)",
        "(318.112100, 289.773400, 307.791100)",
        "(318.247300, 289.720600, 307.571400)",
        "(318.530000, 289.290800, 307.414700)",
        "(318.774100, 288.655700, 307.476700)",
        "(318.884500, 288.065000, 307.619400)",
        "(319.062400, 287.273000, 307.672000)",
        "(319.101000, 286.927200, 307.772900)",
        "(319.143400, 286.335800, 307.758300)",
        "(319.230700, 285.752300, 307.652300)",
        "(319.325700, 285.125500, 307.641100)",
        "(319.419100, 284.636600, 307.431600)",
        "(319.449900, 284.325400, 307.396000)",
        "(319.535300, 283.584800, 307.440500)",
        "(319.443300, 283.036500, 307.369800)",
        "(319.321700, 282.624800, 307.128400)",
        "(319.366000, 282.206700, 306.730500)",
        "(319.390300, 281.936800, 306.582500)",
        "(319.196300, 281.221600, 306.618500)",
        "(318.772700, 280.683900, 306.598100)",
        "(318.543700, 280.203000, 306.364700)",
        "(318.402500, 279.794400, 305.836700)",
        "(318.249500, 279.573600, 305.640600)",
        "(317.807500, 278.989700, 305.388200)",
        "(317.203800, 278.325000, 305.400900)",
        "(316.599100, 277.474000, 305.477100)",
        "(316.005800, 276.727300, 305.568900)",
        "(315.761500, 276.349900, 305.537400)",
        "(315.117800, 275.687500, 305.359100)",
        "(314.225600, 274.949000, 305.477200)",
        "(313.288400, 274.178900, 305.645900)",
        "(312.441300, 273.610200, 305.544000)",
        "(312.079600, 273.326300, 305.479200)",
        "(311.243000, 272.845000, 305.376000)",
        "(310.349200, 272.419200, 305.205300)",
        "(309.583200, 271.968400, 304.941100)",
        "(308.796700, 271.214000, 305.187300)",
        "(308.362700, 270.815800, 305.327300)",
        "(307.260800, 270.466700, 305.334500)",
        "(306.277400, 270.075200, 305.216200)",
        "(305.517700, 269.568700, 305.345200)",
        "(304.692200, 269.256800, 305.292700)",
        "(304.248700, 269.124100, 305.287800)",
        "(303.428600, 268.663100, 305.447200)",
        "(302.508900, 267.909900, 306.032100)",
        "(301.399500, 267.561600, 306.341200)",
        "(300.389800, 267.173800, 306.557800)",
        "(299.889300, 267.028700, 306.710000)",
        "(299.059300, 266.728700, 307.041900)",
        "(298.228500, 266.437900, 307.166700)",
        "(297.220400, 266.525800, 307.176300)",
        "(296.350200, 266.724300, 306.915800)",
        "(295.962700, 266.835800, 306.820100)",
        "(295.116400, 266.522900, 307.033300)",
        "(294.205000, 266.061300, 307.718700)",
        "(293.215300, 266.107000, 307.607900)",
        "(292.283700, 266.347300, 307.217000)",
        "(291.858800, 266.420100, 307.057600)",
        "(291.016800, 266.563500, 307.022400)",
        "(290.265000, 266.386500, 307.506200)",
        "(289.469400, 266.333100, 307.839200)",
        "(288.719800, 267.123000, 306.891400)",
        "(288.351300, 267.700300, 306.341400)",
        "(287.586100, 268.548900, 305.804900)",
        "(286.752300, 268.844800, 305.961900)",
        "(286.072100, 269.079400, 306.010000)",
        "(285.493600, 269.744800, 305.561500)",
        "(285.142300, 270.247900, 305.175800)",
        "(284.472400, 271.881700, 303.868200)",
        "(283.849400, 273.005000, 303.251200)",
        "(283.346700, 273.368700, 303.490700)",
        "(282.952300, 274.172200, 303.304900)",
        "(282.675100, 274.802100, 302.893700)",
        "(282.095100, 276.515300, 301.730000)",
        "(281.706700, 277.850300, 300.935100)",
        "(281.318800, 279.088400, 300.458800)",
        "(280.990000, 280.306700, 300.060700)",
        "(280.845200, 281.367000, 299.341000)",
        "(280.653800, 283.740200, 297.434400)",
        "(280.634600, 286.449200, 295.252900)",
        "(280.663500, 288.899900, 293.495500)",
        "(280.565100, 290.118100, 293.304900)",
        "(280.499200, 290.855000, 293.066100)",
        "(280.470300, 293.061200, 291.537800)",
        "(280.600300, 295.805100, 289.262900)",
        "(280.790500, 297.171800, 288.566200)",
        "(280.802500, 297.770100, 288.954600)",
        "(280.839700, 297.874900, 289.260300)",
        "(280.984600, 298.825800, 288.929500)",
        "(281.245300, 300.099100, 288.117200)",
        "(281.547100, 300.698900, 288.120800)",
        "(281.749400, 300.706800, 288.854100)",
        "(281.812300, 300.694500, 289.250300)",
        "(281.917500, 300.755600, 289.920900)",
        "(282.235100, 300.573100, 290.762100)",
        "(282.762400, 300.416600, 291.357400)",
        "(283.091600, 300.863200, 291.482100)",
        "(283.178600, 300.855100, 291.872500)",
        "(283.317700, 300.618400, 292.885200)",
        "(283.634200, 300.750700, 293.333600)",
        "(284.260800, 300.310500, 294.188600)",
        "(284.879300, 300.558200, 294.351400)",
        "(285.094000, 300.699000, 294.459200)",
        "(285.467400, 300.773200, 295.020100)",
        "(285.994500, 300.266200, 296.073500)",
        "(286.634900, 299.694900, 297.018100)",
        "(287.253400, 299.528400, 297.606800)",
        "(287.533300, 299.867400, 297.564600)",
        "(288.140400, 300.353000, 297.371400)",
        "(288.787000, 300.575300, 297.656900)",
        "(289.491700, 300.544800, 298.022700)",
        "(290.092800, 301.320500, 297.599700)",
        "(290.486600, 301.660600, 297.376400)",
        "(291.158100, 302.097600, 297.362200)",
        "(291.788700, 302.252400, 297.711800)",
        "(292.584200, 302.583200, 297.685000)",
        "(293.431000, 302.538900, 298.049700)",
        "(293.793600, 302.567300, 298.245300)",
        "(294.522800, 302.923200, 298.172400)",
        "(295.364200, 303.073100, 298.144500)",
        "(296.047900, 302.850600, 298.657800)",
        "(296.670900, 302.615200, 299.261900)",
        "(297.018200, 302.677900, 299.358600)",
        "(297.982400, 302.381300, 299.620500)",
        "(299.070900, 301.995100, 299.870200)",
        "(300.098000, 301.595600, 300.132000)",
        "(300.771100, 300.707500, 301.389800)",
        "(301.109800, 300.255600, 301.927700)",
        "(301.928300, 299.326100, 302.787900)",
        "(303.055200, 298.738300, 303.267700)",
        "(304.232400, 298.156000, 303.563100)",
        "(305.296600, 297.704300, 303.689500)",
        "(305.773400, 297.559000, 303.696700)",
        "(306.740700, 296.877600, 304.123300)",
        "(307.724900, 295.917100, 304.800500)",
        "(308.578000, 295.266100, 305.109600)",
        "(309.632000, 294.590000, 305.172900)",
        "(310.270100, 294.095200, 305.326800)",
        "(311.382800, 293.112300, 305.665800)",
        "(312.253900, 292.402400, 305.939200)",
        "(313.255300, 291.381900, 306.274800)",
        "(314.035500, 290.465800, 306.650800)",
        "(314.415500, 290.076300, 306.788000)",
        "(315.298200, 289.309900, 306.817300)",
        "(316.046800, 288.898900, 306.625700)",
        "(316.946700, 288.425100, 306.196500)",
        "(317.554700, 287.718500, 306.206800)",
        "(317.799000, 287.255100, 306.352500)",
        "(318.151900, 286.274700, 306.652900)",
        "(318.665800, 285.478400, 306.643400)",
        "(319.335500, 284.982800, 306.161400)",
        "(319.777200, 284.281900, 306.088500)",
        "(319.943800, 283.870800, 306.128700)",
        "(320.185500, 283.087300, 306.311600)",
        "(320.609200, 282.433900, 306.050800)",
        "(320.958600, 281.720200, 305.891300)",
        "(321.105200, 280.906300, 306.052700)",
        "(321.102100, 280.527800, 306.123400)",
        "(321.170300, 279.876800, 306.087200)",
        "(321.422500, 279.355700, 305.763700)",
        "(321.666700, 278.646700, 305.644700)",
        "(321.601800, 277.831600, 305.740900)",
        "(321.491800, 277.476900, 305.800700)",
        "(321.284600, 276.801500, 305.970200)",
        "(321.199100, 276.151100, 305.949200)",
        "(321.122100, 275.789500, 305.646100)",
        "(321.019700, 275.459000, 305.298200)",
        "(320.912300, 275.325300, 305.142100)",
        "(320.576000, 274.903300, 305.123600)",
        "(320.305200, 274.377700, 305.134400)",
        "(320.011500, 273.892900, 305.026700)",
        "(319.602300, 273.620800, 304.763600)",
        "(319.441500, 273.424000, 304.679100)",
        "(319.131800, 272.976900, 304.624900)",
        "(318.768700, 272.471400, 304.581700)",
        "(318.075100, 272.037800, 304.627200)",
        "(317.396600, 271.667100, 304.629400)",
        "(317.082300, 271.542000, 304.517200)",
        "(316.486500, 271.302300, 304.264600)",
        "(315.866100, 270.879000, 304.156900)",
        "(314.990100, 270.393700, 304.340600)",
        "(314.168800, 269.844300, 304.445800)",
        "(313.693700, 269.569600, 304.494500)",
        "(312.787400, 269.109800, 304.425400)",
        "(311.870500, 268.598000, 304.429400)",
        "(310.817100, 267.823300, 304.913800)",
        "(309.577600, 267.075600, 305.427200)",
        "(308.979900, 266.785200, 305.462200)",
        "(307.785600, 266.432600, 305.382800)",
        "(306.843100, 265.921200, 305.544600)",
        "(305.849600, 265.360000, 305.867500)",
        "(304.725500, 264.950600, 306.022100)",
        "(304.171800, 264.766400, 306.044900)",
        "(302.964500, 264.355100, 306.197700)",
        "(301.755500, 263.794100, 306.758600)",
        "(300.494500, 263.258600, 307.297200)",
        "(299.511700, 262.661400, 307.734100)",
        "(299.082500, 262.541400, 307.794700)",
        "(298.100200, 262.470900, 307.599500)",
        "(296.774600, 262.272600, 307.891600)",
        "(295.420900, 261.695100, 308.798900)",
        "(294.315300, 261.365100, 309.288200)",
        "(293.927200, 261.411400, 309.159800)",
        "(293.134300, 261.785200, 308.643500)",
        "(292.322900, 262.160100, 308.215800)",
        "(291.386700, 261.734000, 309.060200)",
        "(290.325200, 261.383600, 309.633400)",
        "(289.831100, 261.344100, 309.693500)",
        "(288.987900, 261.120300, 310.081400)",
        "(288.050000, 260.809900, 310.804000)",
        "(287.163400, 261.544400, 310.310800)",
        "(286.390300, 262.220900, 309.793300)",
        "(285.993300, 262.318400, 309.929100)",
        "(285.143200, 262.311000, 310.571800)",
        "(284.474100, 262.688800, 310.539000)",
        "(284.028800, 263.578900, 309.865300)",
        "(283.557500, 264.624300, 308.991000)",
        "(283.175200, 265.176800, 308.682400)",
        "(282.489900, 265.754400, 309.008400)",
        "(282.016200, 265.873800, 309.609500)",
        "(281.583800, 266.971700, 309.074200)",
        "(281.315200, 269.534700, 306.938700)",
        "(281.282200, 270.921200, 305.680100)",
        "(281.264900, 273.302600, 303.813900)",
        "(281.033200, 274.264400, 303.834200)",
        "(280.476800, 275.506700, 303.599100)",
        "(280.105100, 278.047900, 301.889800)",
        "(280.137600, 279.366300, 300.823400)",
        "(280.359700, 281.686600, 299.100500)",
        "(280.456000, 283.103700, 298.531700)",
        "(280.193900, 284.371100, 298.302300)",
        "(280.092600, 287.118500, 296.407600)",
        "(280.172700, 288.166500, 295.676000)",
        "(280.443500, 289.672400, 294.895800)",
        "(280.800100, 290.492800, 294.728800)",
        "(280.857100, 291.673000, 294.470500)",
        "(280.856000, 292.715300, 294.383800)",
        "(280.925000, 293.406600, 294.151900)",
        "(281.284100, 294.147500, 294.094400)",
        "(281.768500, 294.531100, 294.445600)",
        "(282.250600, 295.508400, 294.083400)",
        "(282.476000, 296.817100, 293.530100)",
        "(282.605100, 297.072200, 293.686600)",
        "(282.940800, 297.197500, 294.503900)",
        "(283.347900, 297.099000, 295.241200)",
        "(283.768500, 297.845900, 295.016500)",
        "(284.216300, 298.203300, 295.214100)",
        "(284.496500, 298.052400, 295.766900)",
        "(285.137400, 297.774500, 296.738800)",
        "(285.733000, 297.858700, 297.159500)",
        "(286.272500, 297.751700, 297.740600)",
        "(286.799300, 297.884100, 298.049500)",
        "(287.154100, 297.909400, 298.269800)",
        "(287.991500, 297.448500, 299.161000)",
        "(288.659200, 297.974500, 299.208400)",
        "(289.368700, 298.326700, 299.214700)",
        "(290.145700, 298.333100, 299.696400)",
        "(290.532400, 298.239500, 299.995300)",
        "(291.167000, 298.272700, 300.346900)",
        "(291.684300, 298.676100, 300.413400)",
        "(292.466400, 299.060800, 300.292500)",
        "(293.468400, 298.910200, 300.692000)",
        "(293.907200, 298.800300, 300.917100)",
        "(294.626400, 298.996100, 301.104200)",
        "(295.245700, 299.089800, 301.355100)",
        "(296.023900, 298.481600, 302.304000)",
        "(296.958000, 297.976900, 302.983600)",
        "(297.474800, 297.870000, 303.091800)",
        "(298.423100, 297.895200, 303.209900)",
        "(299.066000, 297.654100, 303.748400)",
        "(299.789500, 296.869000, 304.874900)",
        "(300.804300, 296.330100, 305.235800)",
        "(301.344500, 296.356200, 305.216500)",
        "(302.251800, 296.320600, 305.333600)",
        "(302.976500, 295.642700, 306.199100)",
        "(303.825300, 294.882100, 306.958800)",
        "(304.372000, 294.659800, 307.029400)",
        "(305.368400, 294.194500, 307.247300)",
        "(306.092500, 293.613000, 308.014400)",
        "(307.111200, 293.086200, 308.386300)",
        "(308.278700, 292.746500, 308.297000)",
        "(308.846100, 292.548300, 308.277200)",
        "(309.826800, 292.123000, 308.499900)",
        "(310.725000, 291.308500, 309.061400)",
        "(311.799700, 290.426300, 309.604900)",
        "(312.770500, 290.175400, 309.364000)",
        "(313.702400, 290.109300, 308.985400)",
        "(314.203800, 289.961300, 308.879000)",
        "(315.315600, 289.332800, 308.879900)",
        "(316.140500, 288.843500, 308.899600)",
        "(316.857900, 288.497700, 308.605700)",
        "(317.707400, 287.782500, 308.706100)",
        "(318.088000, 287.520400, 308.573000)",
        "(318.838900, 287.013300, 308.231700)",
        "(319.378200, 286.397600, 308.320800)",
        "(319.856000, 285.686800, 308.381200)",
        "(320.452700, 284.778400, 308.307500)",
        "(320.713000, 284.405000, 308.278500)",
        "(321.064700, 283.711000, 308.076800)",
        "(321.095400, 282.912200, 308.346300)",
        "(321.291300, 281.966300, 308.529500)",
        "(321.714400, 281.297600, 308.107100)",
        "(321.803100, 281.071600, 307.883400)",
        "(321.708700, 280.585600, 307.674700)",
        "(321.646300, 279.902900, 307.607100)",
        "(321.642400, 278.925300, 307.690000)",
        "(321.426200, 278.109700, 307.649400)",
        "(321.281200, 277.778700, 307.532400)",
        "(321.040800, 276.931600, 307.456700)",
        "(320.784900, 275.843400, 307.760700)",
        "(320.538500, 274.908100, 307.817700)",
        "(320.117600, 274.380900, 307.449800)",
        "(319.935900, 274.053300, 307.315200)",
        "(319.586900, 273.287800, 307.284500)",
        "(319.225300, 272.556900, 307.265400)",
        "(318.708100, 271.915300, 307.219500)",
        "(318.144100, 271.380400, 306.929700)",
        "(317.808300, 271.132300, 306.889800)",
        "(317.161900, 270.697700, 306.680300)",
        "(316.511000, 270.281700, 306.597500)",
        "(315.920600, 269.933600, 306.155800)",
        "(315.098100, 269.572700, 305.977900)",
        "(314.613100, 269.318800, 305.957300)",
        "(313.564200, 268.833300, 306.091600)",
        "(312.483400, 268.565300, 305.982600)",
        "(311.992200, 268.409600, 305.815600)",
        "(310.939000, 267.960900, 305.818300)",
        "(309.761000, 267.504200, 306.026100)",
        "(308.523200, 266.935500, 306.325900)",
        "(307.265300, 266.502300, 306.308900)",
        "(305.963600, 266.076100, 306.565800)",
        "(304.680300, 265.792200, 306.887500)",
        "(304.034200, 265.685300, 306.994900)",
        "(302.865500, 265.403000, 307.117000)",
        "(301.534000, 265.174200, 307.134200)",
        "(300.108700, 265.005600, 307.416800)",
        "(298.681900, 264.634500, 308.042300)",
        "(298.018400, 264.363100, 308.394700)",
        "(296.850400, 264.315400, 308.538900)",
        "(295.936200, 264.328200, 308.336700)",
        "(294.562800, 264.342400, 308.399700)",
        "(292.897000, 264.253500, 309.283400)",
        "(292.188800, 264.201500, 309.579800)",
        "(291.170300, 264.045300, 310.157300)",
        "(290.334200, 263.983400, 310.367200)",
        "(289.098800, 264.597900, 309.954700)",
        "(287.922300, 265.166200, 309.952700)",
        "(287.388100, 265.214000, 310.233400)",
        "(286.513000, 265.727000, 310.209000)",
        "(285.687600, 267.990300, 308.168000)",
        "(284.901800, 270.173500, 306.098300)",
        "(284.123600, 271.308200, 305.572100)",
        "(283.635000, 271.978400, 305.396700)",
        "(282.687000, 273.168500, 305.210800)",
        "(282.006800, 275.735700, 303.059800)",
        "(281.566500, 278.972500, 300.253200)",
        "(281.557400, 282.210500, 297.388700)",
        "(281.451100, 283.833400, 296.123500)",
        "(281.012700, 286.616200, 294.180600)",
        "(280.531700, 289.580300, 292.236900)",
        "(280.437600, 292.979300, 289.493800)",
        "(280.538500, 296.445700, 286.855200)",
        "(280.614000, 298.060100, 285.653900)",
        "(280.748400, 301.656900, 282.933700)",
        "(281.127500, 304.829600, 280.270400)",
        "(281.895000, 307.659100, 277.755500)",
        "(282.335500, 309.903500, 276.297100)",
        "(282.387400, 310.859700, 275.955300)",
        "(282.392900, 312.786800, 275.331300)",
        "(282.708800, 314.035600, 274.835200)",
        "(283.161500, 314.984300, 274.717500)",
        "(283.546700, 315.434300, 275.135900)",
        "(283.666900, 315.785000, 275.305800)",
        "(283.838600, 316.726000, 275.545300)",
        "(284.308200, 316.364200, 276.707300)",
        "(284.976700, 316.303300, 277.481900)",
        "(285.223800, 316.448600, 277.780000)",
        "(285.579700, 316.923400, 278.369000)",
        "(286.041200, 316.593500, 279.477300)",
        "(286.691300, 316.432900, 280.378300)",
        "(287.455800, 316.123100, 281.241000)",
        "(288.063500, 316.132800, 281.986900)",
        "(288.328400, 315.827000, 282.746500)",
        "(288.981100, 314.597400, 284.771800)",
        "(289.949000, 314.300900, 285.284400)",
        "(290.781700, 314.483500, 285.627100)",
        "(291.444900, 314.174600, 286.671900)",
        "(291.705400, 314.052100, 287.187000)",
        "(292.353900, 314.053200, 287.701600)",
        "(293.298100, 313.883900, 288.141600)",
        "(294.125500, 313.610700, 288.914500)",
        "(294.991900, 313.413500, 289.420700)",
        "(295.410000, 313.471800, 289.475800)",
        "(296.125500, 313.941700, 289.434200)",
        "(296.889800, 313.790000, 290.011000)",
        "(297.874200, 313.259900, 290.838200)",
        "(298.688800, 313.256700, 291.118000)",
        "(299.091400, 313.337000, 291.239000)",
        "(299.985600, 312.956300, 291.803300)",
        "(300.975300, 312.124300, 292.737000)",
        "(302.041400, 311.427400, 293.502400)",
        "(302.912700, 311.357400, 293.689600)",
        "(303.332900, 311.159300, 294.033300)",
        "(304.332800, 310.362300, 294.934300)",
        "(305.513900, 309.767500, 295.390300)",
        "(306.645900, 309.722000, 295.165800)",
        "(307.618100, 309.382800, 295.602700)",
        "(308.120800, 308.866600, 296.162100)",
        "(309.164600, 308.012400, 296.906700)",
        "(310.242900, 307.873700, 296.705300)",
        "(311.336600, 307.641800, 296.611400)",
        "(312.362200, 306.516300, 297.490500)",
        "(312.824000, 306.100100, 297.749800)",
        "(313.922600, 305.760600, 297.748200)",
        "(314.919200, 305.473400, 297.761300)",
        "(315.895600, 304.464400, 298.244500)",
        "(316.747100, 303.646000, 298.879500)",
        "(317.175400, 303.335400, 299.000800)",
        "(318.169400, 303.017300, 298.760100)",
        "(319.181100, 302.516800, 298.726500)",
        "(320.118800, 301.439900, 299.325800)",
        "(320.872700, 300.466500, 299.755000)",
        "(321.195000, 300.146600, 299.822400)",
        "(321.995700, 299.587600, 299.602100)",
        "(323.004900, 298.649200, 299.598700)",
        "(323.661600, 297.415400, 300.076400)",
        "(324.080200, 296.394100, 300.241500)",
        "(324.328600, 295.997500, 300.187200)",
        "(325.023000, 295.101100, 299.887700)",
        "(325.633700, 293.593900, 300.145100)",
        "(325.720700, 292.735700, 300.491200)",
        "(325.734400, 291.168400, 301.113000)",
        "(326.007000, 289.778000, 301.147300)",
        "(326.269400, 288.161300, 301.458800)",
        "(326.173300, 286.438600, 302.114600)",
        "(325.994700, 284.936700, 302.441900)",
        "(325.822400, 283.855600, 302.370100)",
        "(325.762700, 283.324300, 302.268700)",
        "(325.583500, 282.084200, 302.203100)",
        "(325.079800, 280.773500, 302.427200)",
        "(324.403200, 279.392500, 302.713000)",
        "(323.505300, 278.267400, 302.669600)",
        "(323.018200, 277.723400, 302.723400)",
        "(321.949800, 276.560900, 302.935400)",
        "(320.917900, 275.473600, 303.123600)",
        "(319.969800, 274.566000, 303.293700)",
        "(318.860400, 273.904300, 303.188000)",
        "(318.254800, 273.608200, 303.165800)",
        "(316.995000, 273.099900, 303.209300)",
        "(315.730900, 272.614300, 303.080900)",
        "(314.436100, 272.311400, 302.771700)",
        "(313.019300, 272.122300, 302.390800)",
        "(312.295600, 271.967200, 302.377800)",
        "(310.757200, 271.581400, 302.525400)",
        "(309.369200, 271.161400, 302.879400)",
        "(307.959400, 270.604600, 303.085100)",
        "(306.338500, 270.327600, 303.292100)",
        "(305.670200, 270.161200, 303.412500)",
        "(304.507500, 269.816000, 303.518500)",
        "(303.369600, 269.353500, 303.963000)",
        "(302.033100, 269.164800, 304.073700)",
        "(300.475700, 269.313300, 303.972300)",
        "(299.848000, 269.160600, 304.163300)",
        "(298.870500, 268.697200, 304.645400)",
        "(297.897300, 268.519200, 305.042000)",
        "(296.735100, 268.628500, 305.032300)",
        "(295.349100, 268.841400, 305.084700)",
        "(294.728700, 268.671300, 305.483800)",
        "(293.648800, 268.395900, 306.170700)",
        "(292.824200, 268.816900, 305.976800)",
        "(292.092400, 269.620700, 305.081300)",
        "(291.321600, 270.701800, 303.784400)",
        "(290.836800, 270.922500, 303.745700)",
        "(289.721600, 270.627700, 305.017400)",
        "(288.934800, 270.823700, 305.451200)",
        "(288.312300, 272.375200, 303.926000)",
        "(287.738600, 274.162200, 302.106700)",
        "(287.419700, 274.973300, 301.426300)",
        "(286.599100, 275.841000, 301.165600)",
        "(285.577500, 276.617800, 301.245700)",
        "(284.945700, 278.237700, 300.072800)",
        "(284.478800, 279.913600, 298.666100)",
        "(284.257300, 280.802900, 298.007800)",
        "(283.802900, 281.484400, 297.889500)",
        "(283.064800, 282.932600, 297.206500)",
        "(282.677100, 284.776400, 295.860900)",
        "(282.614700, 286.580000, 294.322700)",
        "(282.576200, 287.562600, 293.498400)",
        "(282.259900, 289.655300, 291.972200)",
        "(281.683000, 291.664800, 290.965200)",
        "(281.388500, 293.513800, 289.789800)",
        "(281.356300, 294.699400, 288.836500)",
        "(281.339300, 297.113300, 286.922500)",
        "(281.400100, 300.001200, 284.455200)",
        "(281.244700, 302.375900, 282.762600)",
        "(281.110400, 303.885700, 282.072800)",
        "(281.210600, 305.708600, 280.858000)",
        "(281.319800, 306.722000, 280.112600)",
        "(281.618900, 308.670300, 278.548800)",
        "(281.875600, 310.451800, 277.291900)",
        "(281.934700, 311.511000, 277.163800)",
        "(282.060900, 311.952100, 277.494100)",
        "(282.195100, 312.419900, 277.316300)",
        "(282.526100, 313.648600, 276.592000)",
        "(282.909600, 314.463300, 276.217000)",
        "(283.148600, 314.671400, 276.745600)",
        "(283.409600, 314.790800, 277.286900)",
        "(283.588300, 314.962200, 277.351500)",
        "(283.914900, 314.979700, 277.929700)",
        "(284.184700, 314.770000, 278.720700)",
        "(284.391900, 314.447000, 279.724300)",
        "(284.743100, 314.195500, 280.496300)",
        "(284.930800, 314.312100, 280.529600)",
        "(285.383500, 314.978700, 280.378400)",
        "(285.867000, 314.547700, 281.442400)",
        "(286.464200, 313.829600, 282.776300)",
        "(287.114900, 313.791600, 283.020600)",
        "(287.420000, 313.982100, 282.940100)",
        "(287.985400, 314.134300, 283.307900)",
        "(288.450700, 313.628700, 284.616500)",
        "(289.246200, 313.003900, 285.527200)",
        "(290.017000, 313.253400, 285.566000)",
        "(290.359900, 313.368700, 285.657000)",
        "(290.926000, 313.154800, 286.401200)",
        "(291.641500, 312.757100, 287.307500)",
        "(292.515300, 312.691700, 287.688200)",
        "(293.305800, 312.891000, 287.932900)",
        "(293.684500, 312.981400, 288.039400)",
        "(294.508600, 312.894100, 288.591600)",
        "(295.399700, 312.730600, 289.109300)",
        "(296.363000, 312.789200, 289.474500)",
        "(297.371300, 312.733600, 289.922600)",
        "(297.907300, 312.519200, 290.367900)",
        "(299.075200, 311.950900, 291.232600)",
        "(300.468300, 311.586000, 291.687000)",
        "(301.984100, 311.275900, 292.195600)",
        "(303.150900, 310.882300, 293.050100)",
        "(303.677600, 310.654600, 293.441400)",
        "(304.736900, 310.466800, 294.031300)",
        "(306.109700, 310.258700, 294.201500)",
        "(307.660000, 309.904300, 294.395200)",
        "(309.050700, 309.110200, 295.355700)",
        "(309.648800, 308.898400, 295.743400)",
        "(310.980000, 308.357500, 296.286400)",
        "(312.476900, 307.991100, 296.400200)",
        "(313.959200, 307.224000, 296.877400)",
        "(315.129300, 306.319000, 297.867200)",
        "(315.773400, 305.948900, 298.127100)",
        "(317.124300, 305.409000, 298.056500)",
        "(318.343400, 304.826400, 298.365900)",
        "(319.755900, 303.915900, 298.738800)",
        "(320.954000, 303.041200, 299.026200)",
        "(321.390700, 302.600600, 299.224500)",
        "(322.128700, 301.835800, 299.622900)",
        "(323.284600, 301.081200, 299.443100)",
        "(324.389300, 300.280200, 299.381900)",
        "(325.222000, 299.229700, 299.784900)",
        "(325.575000, 298.678400, 299.957700)",
        "(326.115700, 297.705800, 300.126500)",
        "(326.853400, 296.752300, 300.054900)",
        "(327.562900, 295.648700, 300.021300)",
        "(328.026400, 294.461400, 300.334400)",
        "(328.226800, 293.969100, 300.343300)",
        "(328.531700, 293.228300, 300.099000)",
        "(328.882400, 292.394000, 299.820700)",
        "(329.055000, 291.259100, 299.938300)",
        "(328.975500, 290.133600, 300.160200)",
        "(328.898600, 289.647200, 300.197600)",
        "(328.794200, 288.677900, 300.090500)",
        "(328.667100, 287.598800, 300.028600)",
        "(328.287600, 286.566900, 300.080800)",
        "(327.820600, 285.565400, 300.201900)",
        "(327.621500, 285.026600, 300.235400)",
        "(327.163300, 284.052000, 300.249100)",
        "(326.617600, 283.221200, 300.067100)",
        "(326.083700, 282.453500, 299.876900)",
        "(325.656300, 281.678500, 299.461600)",
        "(325.374900, 281.290000, 299.389800)",
        "(324.540700, 280.413400, 299.427900)",
        "(323.599500, 279.598300, 299.516600)",
        "(322.798000, 278.747300, 299.409300)",
        "(321.858200, 277.881100, 299.416300)",
        "(321.412700, 277.437200, 299.451600)",
        "(320.520100, 276.644300, 299.521600)",
        "(319.499200, 275.979700, 299.539300)",
        "(318.525200, 275.449000, 299.287000)",
        "(317.672200, 275.026100, 298.988600)",
        "(317.198200, 274.759600, 298.965200)",
        "(316.074500, 273.966900, 299.465500)",
        "(314.867200, 273.182200, 299.713200)",
        "(313.527900, 272.822800, 299.505900)",
        "(312.367300, 272.307300, 299.524200)",
        "(311.773200, 272.048600, 299.578800)",
        "(310.419900, 271.595900, 299.704500)",
        "(308.999600, 271.132300, 299.944900)",
        "(307.568300, 270.748700, 300.007900)",
        "(306.338500, 270.361300, 300.015500)",
        "(305.709000, 270.129800, 300.065400)",
        "(304.383900, 269.845300, 300.316600)",
        "(303.012400, 269.641700, 300.462900)",
        "(301.560500, 269.058400, 301.140400)",
        "(300.403900, 268.477100, 301.837200)",
        "(299.839600, 268.368000, 301.946900)",
        "(298.625700, 268.429500, 301.617300)",
        "(297.283300, 268.969500, 301.033700)",
        "(296.015200, 268.871600, 301.527500)",
        "(294.816200, 268.366700, 302.673900)",
        "(294.248200, 268.310900, 303.023000)",
        "(293.291300, 268.440600, 303.060100)",
        "(292.081600, 269.183500, 302.451600)",
        "(290.988000, 269.481400, 302.550300)",
        "(290.480200, 269.508200, 302.850400)",
        "(289.508900, 269.686600, 303.179700)",
        "(288.652500, 270.489300, 302.608400)",
        "(287.783400, 271.775800, 301.417200)",
        "(286.942400, 272.592400, 301.091500)",
        "(286.198600, 273.005800, 301.407000)",
        "(285.878200, 273.353100, 301.409000)",
        "(285.363200, 274.743200, 300.400500)",
        "(284.886400, 277.201800, 297.912400)",
        "(284.394500, 279.439800, 295.918600)",
        "(283.706600, 279.965600, 296.387000)",
        "(283.320700, 280.293200, 296.662800)",
        "(282.780000, 281.778900, 295.953100)",
        "(282.697600, 284.536100, 293.190400)",
        "(282.543600, 287.115900, 291.005400)",
        "(282.201300, 289.084600, 289.894800)",
        "(281.981800, 290.011700, 289.571700)",
        "(281.709800, 291.684000, 288.802300)",
        "(281.809300, 294.598800, 286.438700)",
        "(282.027900, 297.161000, 284.269300)",
        "(282.251100, 299.484100, 282.487000)",
        "(282.283300, 300.769800, 281.562600)",
        "(282.131200, 302.861600, 280.579000)",
        "(282.170600, 304.730400, 279.586400)",
        "(282.542100, 306.026000, 278.871900)",
        "(282.962900, 307.424900, 278.006800)",
        "(283.112100, 308.224300, 277.672100)",
        "(283.269900, 309.239200, 277.791200)",
        "(283.445600, 310.303600, 277.748800)",
        "(283.924400, 310.690900, 278.021900)",
        "(284.518500, 311.271100, 278.012000)",
[truncated: 524,417 more chars]
