# Supplementary material for: Playing the mirror game in virtual reality with an autonomous character
Source: Sci Rep. 2022 Dec 9;12:21329. doi: 10.1038/s41598-022-25197-z (PMC9734752; doi:10.1038/s41598-022-25197-z)
Supplement: Supplementary file 2 — Supplementary Information 1. [file 41598_2022_25197_MOESM2_ESM.zip › Data/Couple21/condition1_trial1_player1.json]

{
    "isFemale": true,
    "eyesLevel": 1.6881769895553589,
    "timestamps": [
        0.0,
        0.019989013671875,
        0.03997802734375,
        0.05999755859375,
        0.079986572265625,
        0.0999755859375,
        0.1199951171875,
        0.139984130859375,
        0.15997314453125,
        0.17999267578125,
        0.199981689453125,
        0.220001220703125,
        0.239990234375,
        0.259979248046875,
        0.279998779296875,
        0.29998779296875,
        0.319976806640625,
        0.339996337890625,
        0.3599853515625,
        0.379974365234375,
        0.399993896484375,
        0.41998291015625,
        0.439971923828125,
        0.459991455078125,
        0.47998046875,
        0.5,
        0.519989013671875,
        0.53997802734375,
        0.55999755859375,
        0.579986572265625,
        0.5999755859375,
        0.6199951171875,
        0.639984130859375,
        0.65997314453125,
        0.67999267578125,
        0.699981689453125,
        0.720001220703125,
        0.739990234375,
        0.759979248046875,
        0.779998779296875,
        0.79998779296875,
        0.819976806640625,
        0.839996337890625,
        0.8599853515625,
        0.879974365234375,
        0.899993896484375,
        0.91998291015625,
        0.939971923828125,
        0.959991455078125,
        0.97998046875,
        1.0,
        1.019989013671875,
        1.03997802734375,
        1.05999755859375,
        1.079986572265625,
        1.0999755859375,
        1.1199951171875,
        1.139984130859375,
        1.15997314453125,
        1.17999267578125,
        1.199981689453125,
        1.220001220703125,
        1.239990234375,
        1.259979248046875,
        1.279998779296875,
        1.29998779296875,
        1.319976806640625,
        1.339996337890625,
        1.3599853515625,
        1.379974365234375,
        1.399993896484375,
        1.41998291015625,
        1.439971923828125,
        1.459991455078125,
        1.47998046875,
        1.5,
        1.519989013671875,
        1.53997802734375,
        1.55999755859375,
        1.579986572265625,
        1.5999755859375,
        1.6199951171875,
        1.639984130859375,
        1.65997314453125,
        1.67999267578125,
        1.699981689453125,
        1.720001220703125,
        1.739990234375,
        1.759979248046875,
        1.779998779296875,
        1.79998779296875,
        1.819976806640625,
        1.839996337890625,
        1.8599853515625,
        1.879974365234375,
        1.899993896484375,
        1.91998291015625,
        1.939971923828125,
        1.959991455078125,
        1.97998046875,
        2.0,
        2.019989013671875,
        2.03997802734375,
        2.05999755859375,
        2.079986572265625,
        2.0999755859375,
        2.1199951171875,
        2.139984130859375,
        2.15997314453125,
        2.17999267578125,
        2.199981689453125,
        2.220001220703125,
        2.239990234375,
        2.259979248046875,
        2.279998779296875,
        2.29998779296875,
        2.319976806640625,
        2.339996337890625,
        2.3599853515625,
        2.379974365234375,
        2.399993896484375,
        2.41998291015625,
        2.439971923828125,
        2.459991455078125,
        2.47998046875,
        2.5,
        2.519989013671875,
        2.53997802734375,
        2.55999755859375,
        2.579986572265625,
        2.5999755859375,
        2.6199951171875,
        2.639984130859375,
        2.65997314453125,
        2.67999267578125,
        2.699981689453125,
        2.720001220703125,
        2.739990234375,
        2.759979248046875,
        2.779998779296875,
        2.79998779296875,
        2.819976806640625,
        2.839996337890625,
        2.8599853515625,
        2.879974365234375,
        2.899993896484375,
        2.91998291015625,
        2.939971923828125,
        2.959991455078125,
        2.97998046875,
        3.0,
        3.019989013671875,
        3.03997802734375,
        3.05999755859375,
        3.079986572265625,
        3.0999755859375,
        3.1199951171875,
        3.139984130859375,
        3.15997314453125,
        3.17999267578125,
        3.199981689453125,
        3.220001220703125,
        3.239990234375,
        3.259979248046875,
        3.279998779296875,
        3.29998779296875,
        3.319976806640625,
        3.339996337890625,
        3.3599853515625,
        3.379974365234375,
        3.399993896484375,
        3.41998291015625,
        3.439971923828125,
        3.459991455078125,
        3.47998046875,
        3.5,
        3.519989013671875,
        3.53997802734375,
        3.55999755859375,
        3.579986572265625,
        3.5999755859375,
        3.6199951171875,
        3.639984130859375,
        3.65997314453125,
        3.67999267578125,
        3.699981689453125,
        3.720001220703125,
        3.739990234375,
        3.759979248046875,
        3.779998779296875,
        3.79998779296875,
        3.819976806640625,
        3.839996337890625,
        3.8599853515625,
        3.879974365234375,
        3.899993896484375,
        3.91998291015625,
        3.939971923828125,
        3.959991455078125,
        3.97998046875,
        4.0,
        4.019989013671875,
        4.03997802734375,
        4.05999755859375,
        4.079986572265625,
        4.0999755859375,
        4.1199951171875,
        4.139984130859375,
        4.15997314453125,
        4.17999267578125,
        4.199981689453125,
        4.220001220703125,
        4.239990234375,
        4.259979248046875,
        4.279998779296875,
        4.29998779296875,
        4.319976806640625,
        4.339996337890625,
        4.3599853515625,
        4.379974365234375,
        4.399993896484375,
        4.41998291015625,
        4.439971923828125,
        4.459991455078125,
        4.47998046875,
        4.5,
        4.519989013671875,
        4.53997802734375,
        4.55999755859375,
        4.579986572265625,
        4.5999755859375,
        4.6199951171875,
        4.639984130859375,
        4.65997314453125,
        4.67999267578125,
        4.699981689453125,
        4.720001220703125,
        4.739990234375,
        4.759979248046875,
        4.779998779296875,
        4.79998779296875,
        4.819976806640625,
        4.839996337890625,
        4.8599853515625,
        4.879974365234375,
        4.899993896484375,
        4.91998291015625,
        4.939971923828125,
        4.959991455078125,
        4.97998046875,
        5.0,
        5.019989013671875,
        5.03997802734375,
        5.05999755859375,
        5.079986572265625,
        5.0999755859375,
        5.1199951171875,
        5.139984130859375,
        5.15997314453125,
        5.17999267578125,
        5.199981689453125,
        5.220001220703125,
        5.239990234375,
        5.259979248046875,
        5.279998779296875,
        5.29998779296875,
        5.319976806640625,
        5.339996337890625,
        5.3599853515625,
        5.379974365234375,
        5.399993896484375,
        5.41998291015625,
        5.439971923828125,
        5.459991455078125,
        5.47998046875,
        5.5,
        5.519989013671875,
        5.53997802734375,
        5.55999755859375,
        5.579986572265625,
        5.5999755859375,
        5.6199951171875,
        5.639984130859375,
        5.65997314453125,
        5.67999267578125,
        5.699981689453125,
        5.720001220703125,
        5.739990234375,
        5.759979248046875,
        5.779998779296875,
        5.79998779296875,
        5.819976806640625,
        5.839996337890625,
        5.8599853515625,
        5.879974365234375,
        5.899993896484375,
        5.91998291015625,
        5.939971923828125,
        5.959991455078125,
        5.97998046875,
        6.0,
        6.019989013671875,
        6.03997802734375,
        6.05999755859375,
        6.079986572265625,
        6.0999755859375,
        6.1199951171875,
        6.139984130859375,
        6.15997314453125,
        6.17999267578125,
        6.199981689453125,
        6.220001220703125,
        6.239990234375,
        6.259979248046875,
        6.279998779296875,
        6.29998779296875,
        6.319976806640625,
        6.339996337890625,
        6.3599853515625,
        6.379974365234375,
        6.399993896484375,
        6.41998291015625,
        6.439971923828125,
        6.459991455078125,
        6.47998046875,
        6.5,
        6.519989013671875,
        6.53997802734375,
        6.55999755859375,
        6.579986572265625,
        6.5999755859375,
        6.6199951171875,
        6.639984130859375,
        6.65997314453125,
        6.67999267578125,
        6.699981689453125,
        6.720001220703125,
        6.739990234375,
        6.759979248046875,
        6.779998779296875,
        6.79998779296875,
        6.819976806640625,
        6.839996337890625,
        6.8599853515625,
        6.879974365234375,
        6.899993896484375,
        6.91998291015625,
        6.939971923828125,
        6.959991455078125,
        6.97998046875,
        7.0,
        7.019989013671875,
        7.03997802734375,
        7.05999755859375,
        7.079986572265625,
        7.0999755859375,
        7.1199951171875,
        7.139984130859375,
        7.15997314453125,
        7.17999267578125,
        7.199981689453125,
        7.220001220703125,
        7.239990234375,
        7.259979248046875,
        7.279998779296875,
        7.29998779296875,
        7.319976806640625,
        7.339996337890625,
        7.3599853515625,
        7.379974365234375,
        7.399993896484375,
        7.41998291015625,
        7.439971923828125,
        7.459991455078125,
        7.47998046875,
        7.5,
        7.519989013671875,
        7.53997802734375,
        7.55999755859375,
        7.579986572265625,
        7.5999755859375,
        7.6199951171875,
        7.639984130859375,
        7.65997314453125,
        7.67999267578125,
        7.699981689453125,
        7.720001220703125,
        7.739990234375,
        7.759979248046875,
        7.779998779296875,
        7.79998779296875,
        7.819976806640625,
        7.839996337890625,
        7.8599853515625,
        7.879974365234375,
        7.899993896484375,
        7.91998291015625,
        7.939971923828125,
        7.959991455078125,
        7.97998046875,
        8.0,
        8.019989013671875,
        8.03997802734375,
        8.05999755859375,
        8.079986572265625,
        8.0999755859375,
        8.1199951171875,
        8.139984130859375,
        8.15997314453125,
        8.17999267578125,
        8.199981689453125,
        8.220001220703125,
        8.239990234375,
        8.259979248046875,
        8.279998779296875,
        8.29998779296875,
        8.319976806640625,
        8.339996337890625,
        8.3599853515625,
        8.379974365234375,
        8.399993896484375,
        8.41998291015625,
        8.439971923828125,
        8.459991455078125,
        8.47998046875,
        8.5,
        8.519989013671875,
        8.53997802734375,
        8.55999755859375,
        8.579986572265625,
        8.5999755859375,
        8.6199951171875,
        8.639984130859375,
        8.65997314453125,
        8.67999267578125,
        8.699981689453125,
        8.720001220703125,
        8.739990234375,
        8.759979248046875,
        8.779998779296875,
        8.79998779296875,
        8.819976806640625,
        8.839996337890625,
        8.8599853515625,
        8.879974365234375,
        8.899993896484375,
        8.91998291015625,
        8.939971923828125,
        8.959991455078125,
        8.97998046875,
        9.0,
        9.019989013671875,
        9.03997802734375,
        9.05999755859375,
        9.079986572265625,
        9.0999755859375,
        9.1199951171875,
        9.139984130859375,
        9.15997314453125,
        9.17999267578125,
        9.199981689453125,
        9.220001220703125,
        9.239990234375,
        9.259979248046875,
        9.279998779296875,
        9.29998779296875,
        9.319976806640625,
        9.339996337890625,
        9.3599853515625,
        9.379974365234375,
        9.399993896484375,
        9.41998291015625,
        9.439971923828125,
        9.459991455078125,
        9.47998046875,
        9.5,
        9.519989013671875,
        9.53997802734375,
        9.55999755859375,
        9.579986572265625,
        9.5999755859375,
        9.6199951171875,
        9.639984130859375,
        9.65997314453125,
        9.67999267578125,
        9.699981689453125,
        9.720001220703125,
        9.739990234375,
        9.759979248046875,
        9.779998779296875,
        9.79998779296875,
        9.819976806640625,
        9.839996337890625,
        9.8599853515625,
        9.879974365234375,
        9.899993896484375,
        9.91998291015625,
        9.939971923828125,
        9.959991455078125,
        9.97998046875,
        10.0,
        10.019989013671875,
        10.03997802734375,
        10.05999755859375,
        10.079986572265625,
        10.0999755859375,
        10.1199951171875,
        10.139984130859375,
        10.15997314453125,
        10.17999267578125,
        10.199981689453125,
        10.220001220703125,
        10.239990234375,
        10.259979248046875,
        10.279998779296875,
        10.29998779296875,
        10.319976806640625,
        10.339996337890625,
        10.3599853515625,
        10.379974365234375,
        10.399993896484375,
        10.41998291015625,
        10.439971923828125,
        10.459991455078125,
        10.47998046875,
        10.5,
        10.519989013671875,
        10.53997802734375,
        10.55999755859375,
        10.579986572265625,
        10.5999755859375,
        10.6199951171875,
        10.639984130859375,
        10.65997314453125,
        10.67999267578125,
        10.699981689453125,
        10.720001220703125,
        10.739990234375,
        10.759979248046875,
        10.779998779296875,
        10.79998779296875,
        10.819976806640625,
        10.839996337890625,
        10.8599853515625,
        10.879974365234375,
        10.899993896484375,
        10.91998291015625,
        10.939971923828125,
        10.959991455078125,
        10.97998046875,
        11.0,
        11.019989013671875,
        11.03997802734375,
        11.05999755859375,
        11.079986572265625,
        11.0999755859375,
        11.1199951171875,
        11.139984130859375,
        11.15997314453125,
        11.17999267578125,
        11.199981689453125,
        11.220001220703125,
        11.239990234375,
        11.259979248046875,
        11.279998779296875,
        11.29998779296875,
        11.319976806640625,
        11.339996337890625,
        11.3599853515625,
        11.379974365234375,
        11.399993896484375,
        11.41998291015625,
        11.439971923828125,
        11.459991455078125,
        11.47998046875,
        11.5,
        11.519989013671875,
        11.53997802734375,
        11.55999755859375,
        11.579986572265625,
        11.5999755859375,
        11.6199951171875,
        11.639984130859375,
        11.65997314453125,
        11.67999267578125,
        11.699981689453125,
        11.720001220703125,
        11.739990234375,
        11.759979248046875,
        11.779998779296875,
        11.79998779296875,
        11.819976806640625,
        11.839996337890625,
        11.8599853515625,
        11.879974365234375,
        11.899993896484375,
        11.91998291015625,
        11.939971923828125,
        11.959991455078125,
        11.97998046875,
        12.0,
        12.019989013671875,
        12.03997802734375,
        12.05999755859375,
        12.079986572265625,
        12.0999755859375,
        12.1199951171875,
        12.139984130859375,
        12.15997314453125,
        12.17999267578125,
        12.199981689453125,
        12.220001220703125,
        12.239990234375,
        12.259979248046875,
        12.279998779296875,
        12.29998779296875,
        12.319976806640625,
        12.339996337890625,
        12.3599853515625,
        12.379974365234375,
        12.399993896484375,
        12.41998291015625,
        12.439971923828125,
        12.459991455078125,
        12.47998046875,
        12.5,
        12.519989013671875,
        12.53997802734375,
        12.55999755859375,
        12.579986572265625,
        12.5999755859375,
        12.6199951171875,
        12.639984130859375,
        12.65997314453125,
        12.67999267578125,
        12.699981689453125,
        12.720001220703125,
        12.739990234375,
        12.759979248046875,
        12.779998779296875,
        12.79998779296875,
        12.819976806640625,
        12.839996337890625,
        12.8599853515625,
        12.879974365234375,
        12.899993896484375,
        12.91998291015625,
        12.939971923828125,
        12.959991455078125,
        12.97998046875,
        13.0,
        13.019989013671875,
        13.03997802734375,
        13.05999755859375,
        13.079986572265625,
        13.0999755859375,
        13.1199951171875,
        13.139984130859375,
        13.15997314453125,
        13.17999267578125,
        13.199981689453125,
        13.220001220703125,
        13.239990234375,
        13.259979248046875,
        13.279998779296875,
        13.29998779296875,
        13.319976806640625,
        13.339996337890625,
        13.3599853515625,
        13.379974365234375,
        13.399993896484375,
        13.41998291015625,
        13.439971923828125,
        13.459991455078125,
        13.47998046875,
        13.5,
        13.519989013671875,
        13.53997802734375,
        13.55999755859375,
        13.579986572265625,
        13.5999755859375,
        13.6199951171875,
        13.639984130859375,
        13.65997314453125,
        13.67999267578125,
        13.699981689453125,
        13.720001220703125,
        13.739990234375,
        13.759979248046875,
        13.779998779296875,
        13.79998779296875,
        13.819976806640625,
        13.839996337890625,
        13.8599853515625,
        13.879974365234375,
        13.899993896484375,
        13.91998291015625,
        13.939971923828125,
        13.959991455078125,
        13.97998046875,
        14.0,
        14.019989013671875,
        14.03997802734375,
        14.05999755859375,
        14.079986572265625,
        14.0999755859375,
        14.1199951171875,
        14.139984130859375,
        14.15997314453125,
        14.17999267578125,
        14.199981689453125,
        14.220001220703125,
        14.239990234375,
        14.259979248046875,
        14.279998779296875,
        14.29998779296875,
        14.319976806640625,
        14.339996337890625,
        14.3599853515625,
        14.379974365234375,
        14.399993896484375,
        14.41998291015625,
        14.439971923828125,
        14.459991455078125,
        14.47998046875,
        14.5,
        14.519989013671875,
        14.53997802734375,
        14.55999755859375,
        14.579986572265625,
        14.5999755859375,
        14.6199951171875,
        14.639984130859375,
        14.65997314453125,
        14.67999267578125,
        14.699981689453125,
        14.720001220703125,
        14.739990234375,
        14.759979248046875,
        14.779998779296875,
        14.79998779296875,
        14.819976806640625,
        14.839996337890625,
        14.8599853515625,
        14.879974365234375,
        14.899993896484375,
        14.91998291015625,
        14.939971923828125,
        14.959991455078125,
        14.97998046875,
        15.0,
        15.019989013671875,
        15.03997802734375,
        15.05999755859375,
        15.079986572265625,
        15.0999755859375,
        15.1199951171875,
        15.139984130859375,
        15.15997314453125,
        15.17999267578125,
        15.199981689453125,
        15.220001220703125,
        15.239990234375,
        15.259979248046875,
        15.279998779296875,
        15.29998779296875,
        15.319976806640625,
        15.339996337890625,
        15.3599853515625,
        15.379974365234375,
        15.399993896484375,
        15.41998291015625,
        15.439971923828125,
        15.459991455078125,
        15.47998046875,
        15.5,
        15.519989013671875,
        15.53997802734375,
        15.55999755859375,
        15.579986572265625,
        15.5999755859375,
        15.6199951171875,
        15.639984130859375,
        15.65997314453125,
        15.67999267578125,
        15.699981689453125,
        15.720001220703125,
        15.739990234375,
        15.759979248046875,
        15.779998779296875,
        15.79998779296875,
        15.819976806640625,
        15.839996337890625,
        15.8599853515625,
        15.879974365234375,
        15.899993896484375,
        15.91998291015625,
        15.939971923828125,
        15.959991455078125,
        15.97998046875,
        16.0,
        16.019989013671876,
        16.03997802734375,
        16.05999755859375,
        16.079986572265626,
        16.0999755859375,
        16.1199951171875,
        16.139984130859376,
        16.15997314453125,
        16.17999267578125,
        16.199981689453126,
        16.220001220703126,
        16.239990234375,
        16.259979248046876,
        16.279998779296876,
        16.29998779296875,
        16.319976806640626,
        16.339996337890626,
        16.3599853515625,
        16.379974365234376,
        16.399993896484376,
        16.41998291015625,
        16.439971923828126,
        16.459991455078126,
        16.47998046875,
        16.5,
        16.519989013671876,
        16.53997802734375,
        16.55999755859375,
        16.579986572265626,
        16.5999755859375,
        16.6199951171875,
        16.639984130859376,
        16.65997314453125,
        16.67999267578125,
        16.699981689453126,
        16.720001220703126,
        16.739990234375,
        16.759979248046876,
        16.779998779296876,
        16.79998779296875,
        16.819976806640626,
        16.839996337890626,
        16.8599853515625,
        16.879974365234376,
        16.899993896484376,
        16.91998291015625,
        16.939971923828126,
        16.959991455078126,
        16.97998046875,
        17.0,
        17.019989013671876,
        17.03997802734375,
        17.05999755859375,
        17.079986572265626,
        17.0999755859375,
        17.1199951171875,
        17.139984130859376,
        17.15997314453125,
        17.17999267578125,
        17.199981689453126,
        17.220001220703126,
        17.239990234375,
        17.259979248046876,
        17.279998779296876,
        17.29998779296875,
        17.319976806640626,
        17.339996337890626,
        17.3599853515625,
        17.379974365234376,
        17.399993896484376,
        17.41998291015625,
        17.439971923828126,
        17.459991455078126,
        17.47998046875,
        17.5,
        17.519989013671876,
        17.53997802734375,
        17.55999755859375,
        17.579986572265626,
        17.5999755859375,
        17.6199951171875,
        17.639984130859376,
        17.65997314453125,
        17.67999267578125,
        17.699981689453126,
        17.720001220703126,
        17.739990234375,
        17.759979248046876,
        17.779998779296876,
        17.79998779296875,
        17.819976806640626,
        17.839996337890626,
        17.8599853515625,
        17.879974365234376,
        17.899993896484376,
        17.91998291015625,
        17.939971923828126,
        17.959991455078126,
        17.97998046875,
        18.0,
        18.019989013671876,
        18.03997802734375,
        18.05999755859375,
        18.079986572265626,
        18.0999755859375,
        18.1199951171875,
        18.139984130859376,
        18.15997314453125,
        18.17999267578125,
        18.199981689453126,
        18.220001220703126,
        18.239990234375,
        18.259979248046876,
        18.279998779296876,
        18.29998779296875,
        18.319976806640626,
        18.339996337890626,
        18.3599853515625,
        18.379974365234376,
        18.399993896484376,
        18.41998291015625,
        18.439971923828126,
        18.459991455078126,
        18.47998046875,
        18.5,
        18.519989013671876,
        18.53997802734375,
        18.55999755859375,
        18.579986572265626,
        18.5999755859375,
        18.6199951171875,
        18.639984130859376,
        18.65997314453125,
        18.67999267578125,
        18.699981689453126,
        18.720001220703126,
        18.739990234375,
        18.759979248046876,
        18.779998779296876,
        18.79998779296875,
        18.819976806640626,
        18.839996337890626,
        18.8599853515625,
        18.879974365234376,
        18.899993896484376,
        18.91998291015625,
        18.939971923828126,
        18.959991455078126,
        18.97998046875,
        19.0,
        19.019989013671876,
        19.03997802734375,
        19.05999755859375,
        19.079986572265626,
        19.0999755859375,
        19.1199951171875,
        19.139984130859376,
        19.15997314453125,
        19.17999267578125,
        19.199981689453126,
        19.220001220703126,
        19.239990234375,
        19.259979248046876,
        19.279998779296876,
        19.29998779296875,
        19.319976806640626,
        19.339996337890626,
        19.3599853515625,
        19.379974365234376,
        19.399993896484376,
        19.41998291015625,
        19.439971923828126,
        19.459991455078126,
        19.47998046875,
        19.5,
        19.519989013671876,
        19.53997802734375,
        19.55999755859375,
        19.579986572265626,
        19.5999755859375,
        19.6199951171875,
        19.639984130859376,
        19.65997314453125,
        19.67999267578125,
        19.699981689453126,
        19.720001220703126,
        19.739990234375,
        19.759979248046876,
        19.779998779296876,
        19.79998779296875,
        19.819976806640626,
        19.839996337890626,
        19.8599853515625,
        19.879974365234376,
        19.899993896484376,
        19.91998291015625,
        19.939971923828126,
        19.959991455078126,
        19.97998046875,
        20.0,
        20.019989013671876,
        20.03997802734375,
        20.05999755859375,
        20.079986572265626,
        20.0999755859375,
        20.1199951171875,
        20.139984130859376,
        20.15997314453125,
        20.17999267578125,
        20.199981689453126,
        20.220001220703126,
        20.239990234375,
        20.259979248046876,
        20.279998779296876,
        20.29998779296875,
        20.319976806640626,
        20.339996337890626,
        20.3599853515625,
        20.379974365234376,
        20.399993896484376,
        20.41998291015625,
        20.439971923828126,
        20.459991455078126,
        20.47998046875,
        20.5,
        20.519989013671876,
        20.53997802734375,
        20.55999755859375,
        20.579986572265626,
        20.5999755859375,
        20.6199951171875,
        20.639984130859376,
        20.65997314453125,
        20.67999267578125,
        20.699981689453126,
        20.720001220703126,
        20.739990234375,
        20.759979248046876,
        20.779998779296876,
        20.79998779296875,
        20.819976806640626,
        20.839996337890626,
        20.8599853515625,
        20.879974365234376,
        20.899993896484376,
        20.91998291015625,
        20.939971923828126,
        20.959991455078126,
        20.97998046875,
        21.0,
        21.019989013671876,
        21.03997802734375,
        21.05999755859375,
        21.079986572265626,
        21.0999755859375,
        21.1199951171875,
        21.139984130859376,
        21.15997314453125,
        21.17999267578125,
        21.199981689453126,
        21.220001220703126,
        21.239990234375,
        21.259979248046876,
        21.279998779296876,
        21.29998779296875,
        21.319976806640626,
        21.339996337890626,
        21.3599853515625,
        21.379974365234376,
        21.399993896484376,
        21.41998291015625,
        21.439971923828126,
        21.459991455078126,
        21.47998046875,
        21.5,
        21.519989013671876,
        21.53997802734375,
        21.55999755859375,
        21.579986572265626,
        21.5999755859375,
        21.6199951171875,
        21.639984130859376,
        21.65997314453125,
        21.67999267578125,
        21.699981689453126,
        21.720001220703126,
        21.739990234375,
        21.759979248046876,
        21.779998779296876,
        21.79998779296875,
        21.819976806640626,
        21.839996337890626,
        21.8599853515625,
        21.879974365234376,
        21.899993896484376,
        21.91998291015625,
        21.939971923828126,
        21.959991455078126,
        21.97998046875,
        22.0,
        22.019989013671876,
        22.03997802734375,
        22.05999755859375,
        22.079986572265626,
        22.0999755859375,
        22.1199951171875,
        22.139984130859376,
        22.15997314453125,
        22.17999267578125,
        22.199981689453126,
        22.220001220703126,
        22.239990234375,
        22.259979248046876,
        22.279998779296876,
        22.29998779296875,
        22.319976806640626,
        22.339996337890626,
        22.3599853515625,
        22.379974365234376,
        22.399993896484376,
        22.41998291015625,
        22.439971923828126,
        22.459991455078126,
        22.47998046875,
        22.5,
        22.519989013671876,
        22.53997802734375,
        22.55999755859375,
        22.579986572265626,
        22.5999755859375,
        22.6199951171875,
        22.639984130859376,
        22.65997314453125,
        22.67999267578125,
        22.699981689453126,
        22.720001220703126,
        22.739990234375,
        22.759979248046876,
        22.779998779296876,
        22.79998779296875,
        22.819976806640626,
        22.839996337890626,
        22.8599853515625,
        22.879974365234376,
        22.899993896484376,
        22.91998291015625,
        22.939971923828126,
        22.959991455078126,
        22.97998046875,
        23.0,
        23.019989013671876,
        23.03997802734375,
        23.05999755859375,
        23.079986572265626,
        23.0999755859375,
        23.1199951171875,
        23.139984130859376,
        23.15997314453125,
        23.17999267578125,
        23.199981689453126,
        23.220001220703126,
        23.239990234375,
        23.259979248046876,
        23.279998779296876,
        23.29998779296875,
        23.319976806640626,
        23.339996337890626,
        23.3599853515625,
        23.379974365234376,
        23.399993896484376,
        23.41998291015625,
        23.439971923828126,
        23.459991455078126,
        23.47998046875,
        23.5,
        23.519989013671876,
        23.53997802734375,
        23.55999755859375,
        23.579986572265626,
        23.5999755859375,
        23.6199951171875,
        23.639984130859376,
        23.65997314453125,
        23.67999267578125,
        23.699981689453126,
        23.720001220703126,
        23.739990234375,
        23.759979248046876,
        23.779998779296876,
        23.79998779296875,
        23.819976806640626,
        23.839996337890626,
        23.8599853515625,
        23.879974365234376,
        23.899993896484376,
        23.91998291015625,
        23.939971923828126,
        23.959991455078126,
        23.97998046875,
        24.0,
        24.019989013671876,
        24.03997802734375,
        24.05999755859375,
        24.079986572265626,
        24.0999755859375,
        24.1199951171875,
        24.139984130859376,
        24.15997314453125,
        24.17999267578125,
        24.199981689453126,
        24.220001220703126,
        24.239990234375,
        24.259979248046876,
        24.279998779296876,
        24.29998779296875,
        24.319976806640626,
        24.339996337890626,
        24.3599853515625,
        24.379974365234376,
        24.399993896484376,
        24.41998291015625,
        24.439971923828126,
        24.459991455078126,
        24.47998046875,
        24.5,
        24.519989013671876,
        24.53997802734375,
        24.55999755859375,
        24.579986572265626,
        24.5999755859375,
        24.6199951171875,
        24.639984130859376,
        24.65997314453125,
        24.67999267578125,
        24.699981689453126,
        24.720001220703126,
        24.739990234375,
        24.759979248046876,
        24.779998779296876,
        24.79998779296875,
        24.819976806640626,
        24.839996337890626,
        24.8599853515625,
        24.879974365234376,
        24.899993896484376,
        24.91998291015625,
        24.939971923828126,
        24.959991455078126,
        24.97998046875,
        25.0,
        25.019989013671876,
        25.03997802734375,
        25.05999755859375,
        25.079986572265626,
        25.0999755859375,
        25.1199951171875,
        25.139984130859376,
        25.15997314453125,
        25.17999267578125,
        25.199981689453126,
        25.220001220703126,
        25.239990234375,
        25.259979248046876,
        25.279998779296876,
        25.29998779296875,
        25.319976806640626,
        25.339996337890626,
        25.3599853515625,
        25.379974365234376,
        25.399993896484376,
        25.41998291015625,
        25.439971923828126,
        25.459991455078126,
        25.47998046875,
        25.5,
        25.519989013671876,
        25.53997802734375,
        25.55999755859375,
        25.579986572265626,
        25.5999755859375,
        25.6199951171875,
        25.639984130859376,
        25.65997314453125,
        25.67999267578125,
        25.699981689453126,
        25.720001220703126,
        25.739990234375,
        25.759979248046876,
        25.779998779296876,
        25.79998779296875,
        25.819976806640626,
        25.839996337890626,
        25.8599853515625,
        25.879974365234376,
        25.899993896484376,
        25.91998291015625,
        25.939971923828126,
        25.959991455078126,
        25.97998046875,
        26.0,
        26.019989013671876,
        26.03997802734375,
        26.05999755859375,
        26.079986572265626,
        26.0999755859375,
        26.1199951171875,
        26.139984130859376,
        26.15997314453125,
        26.17999267578125,
        26.199981689453126,
        26.220001220703126,
        26.239990234375,
        26.259979248046876,
        26.279998779296876,
        26.29998779296875,
        26.319976806640626,
        26.339996337890626,
        26.3599853515625,
        26.379974365234376,
        26.399993896484376,
        26.41998291015625,
        26.439971923828126,
        26.459991455078126,
        26.47998046875,
        26.5,
        26.519989013671876,
        26.53997802734375,
        26.55999755859375,
        26.579986572265626,
        26.5999755859375,
        26.6199951171875,
        26.639984130859376,
        26.65997314453125,
        26.67999267578125,
        26.699981689453126,
        26.720001220703126,
        26.739990234375,
        26.759979248046876,
        26.779998779296876,
        26.79998779296875,
        26.819976806640626,
        26.839996337890626,
        26.8599853515625,
        26.879974365234376,
        26.899993896484376,
        26.91998291015625,
        26.939971923828126,
        26.959991455078126,
        26.97998046875,
        27.0,
        27.019989013671876,
        27.03997802734375,
        27.05999755859375,
        27.079986572265626,
        27.0999755859375,
        27.1199951171875,
        27.139984130859376,
        27.15997314453125,
        27.17999267578125,
        27.199981689453126,
        27.220001220703126,
        27.239990234375,
        27.259979248046876,
        27.279998779296876,
        27.29998779296875,
        27.319976806640626,
        27.339996337890626,
        27.3599853515625,
        27.379974365234376,
        27.399993896484376,
        27.41998291015625,
        27.439971923828126,
        27.459991455078126,
        27.47998046875,
        27.5,
        27.519989013671876,
        27.53997802734375,
        27.55999755859375,
        27.579986572265626,
        27.5999755859375,
        27.6199951171875,
        27.639984130859376,
        27.65997314453125,
        27.67999267578125,
        27.699981689453126,
        27.720001220703126,
        27.739990234375,
        27.759979248046876,
        27.779998779296876,
        27.79998779296875,
        27.819976806640626,
        27.839996337890626,
        27.8599853515625,
        27.879974365234376,
        27.899993896484376,
        27.91998291015625,
        27.939971923828126,
        27.959991455078126,
        27.97998046875,
        28.0,
        28.019989013671876,
        28.03997802734375,
        28.05999755859375,
        28.079986572265626,
        28.0999755859375,
        28.1199951171875,
        28.139984130859376,
        28.15997314453125,
        28.17999267578125,
        28.199981689453126,
        28.220001220703126,
        28.239990234375,
        28.259979248046876,
        28.279998779296876,
        28.29998779296875,
        28.319976806640626,
        28.339996337890626,
        28.3599853515625,
        28.379974365234376,
        28.399993896484376,
        28.41998291015625,
        28.439971923828126,
        28.459991455078126,
        28.47998046875,
        28.5,
        28.519989013671876,
        28.53997802734375,
        28.55999755859375,
        28.579986572265626,
        28.5999755859375,
        28.6199951171875,
        28.639984130859376,
        28.65997314453125,
        28.67999267578125,
        28.699981689453126,
        28.720001220703126,
        28.739990234375,
        28.759979248046876,
        28.779998779296876,
        28.79998779296875,
        28.819976806640626,
        28.839996337890626,
        28.8599853515625,
        28.879974365234376,
        28.899993896484376,
        28.91998291015625,
        28.939971923828126,
        28.959991455078126,
        28.97998046875,
        29.0,
        29.019989013671876,
        29.03997802734375,
        29.05999755859375,
        29.079986572265626,
        29.0999755859375,
        29.1199951171875,
        29.139984130859376,
        29.15997314453125,
        29.17999267578125,
        29.199981689453126,
        29.220001220703126,
        29.239990234375,
        29.259979248046876,
        29.279998779296876,
        29.29998779296875,
        29.319976806640626,
        29.339996337890626,
        29.3599853515625,
        29.379974365234376,
        29.399993896484376,
        29.41998291015625,
        29.439971923828126,
        29.459991455078126,
        29.47998046875,
        29.5,
        29.519989013671876,
        29.53997802734375,
        29.55999755859375,
        29.579986572265626,
        29.5999755859375,
        29.6199951171875,
        29.639984130859376,
        29.65997314453125,
        29.67999267578125,
        29.699981689453126,
        29.720001220703126,
        29.739990234375,
        29.759979248046876,
        29.779998779296876,
        29.79998779296875,
        29.819976806640626,
        29.839996337890626,
        29.8599853515625,
        29.879974365234376,
        29.899993896484376,
        29.91998291015625,
        29.939971923828126,
        29.959991455078126,
        29.97998046875,
        30.0,
        30.019989013671876,
        30.03997802734375,
        30.05999755859375,
        30.079986572265626,
        30.0999755859375,
        30.1199951171875,
        30.139984130859376,
        30.15997314453125,
        30.17999267578125,
        30.199981689453126,
        30.220001220703126,
        30.239990234375,
        30.259979248046876,
        30.279998779296876,
        30.29998779296875,
        30.319976806640626,
        30.339996337890626,
        30.3599853515625,
        30.379974365234376,
        30.399993896484376,
        30.41998291015625,
        30.439971923828126,
        30.459991455078126,
        30.47998046875,
        30.5,
        30.519989013671876,
        30.53997802734375,
        30.55999755859375,
        30.579986572265626,
        30.5999755859375,
        30.6199951171875,
        30.639984130859376,
        30.65997314453125,
        30.67999267578125,
        30.699981689453126,
        30.720001220703126,
        30.739990234375,
        30.759979248046876,
        30.779998779296876,
        30.79998779296875,
        30.819976806640626,
        30.839996337890626,
        30.8599853515625,
        30.879974365234376,
        30.899993896484376,
        30.91998291015625,
        30.939971923828126,
        30.959991455078126,
        30.97998046875,
        31.0,
        31.019989013671876,
        31.03997802734375,
        31.05999755859375,
        31.079986572265626,
        31.0999755859375,
        31.1199951171875,
        31.139984130859376,
        31.15997314453125,
        31.17999267578125,
        31.199981689453126,
        31.220001220703126,
        31.239990234375,
        31.259979248046876,
        31.279998779296876,
        31.29998779296875,
        31.319976806640626,
        31.339996337890626,
        31.3599853515625,
        31.379974365234376,
        31.399993896484376,
        31.41998291015625,
        31.439971923828126,
        31.459991455078126,
        31.47998046875,
        31.5,
        31.519989013671876,
        31.53997802734375,
        31.55999755859375,
        31.579986572265626,
        31.5999755859375,
        31.6199951171875,
        31.639984130859376,
        31.65997314453125,
        31.67999267578125,
        31.699981689453126,
        31.720001220703126,
        31.739990234375,
        31.759979248046876,
        31.779998779296876,
        31.79998779296875,
        31.819976806640626,
        31.839996337890626,
        31.8599853515625,
        31.879974365234376,
        31.899993896484376,
        31.91998291015625,
        31.939971923828126,
        31.959991455078126,
        31.97998046875,
        32.0,
        32.019989013671878,
        32.03997802734375,
        32.05999755859375,
        32.079986572265628,
        32.0999755859375,
        32.1199951171875,
        32.139984130859378,
        32.15997314453125,
        32.17999267578125,
        32.199981689453128,
        32.220001220703128,
        32.239990234375,
        32.259979248046878,
        32.279998779296878,
        32.29998779296875,
        32.319976806640628,
        32.339996337890628,
        32.3599853515625,
        32.379974365234378,
        32.399993896484378,
        32.41998291015625,
        32.439971923828128,
        32.459991455078128,
        32.47998046875,
        32.5,
        32.519989013671878,
        32.53997802734375,
        32.55999755859375,
        32.579986572265628,
        32.5999755859375,
        32.6199951171875,
        32.639984130859378,
        32.65997314453125,
        32.67999267578125,
        32.699981689453128,
        32.720001220703128,
        32.739990234375,
        32.759979248046878,
        32.779998779296878,
        32.79998779296875,
        32.819976806640628,
        32.839996337890628,
        32.8599853515625,
        32.879974365234378,
        32.899993896484378,
        32.91998291015625,
        32.939971923828128,
        32.959991455078128,
        32.97998046875,
        33.0,
        33.019989013671878,
        33.03997802734375,
        33.05999755859375,
        33.079986572265628,
        33.0999755859375,
        33.1199951171875,
        33.139984130859378,
        33.15997314453125,
        33.17999267578125,
        33.199981689453128,
        33.220001220703128,
        33.239990234375,
        33.259979248046878,
        33.279998779296878,
        33.29998779296875,
        33.319976806640628,
        33.339996337890628,
        33.3599853515625,
        33.379974365234378,
        33.399993896484378,
        33.41998291015625,
        33.439971923828128,
        33.459991455078128,
        33.47998046875,
        33.5,
        33.519989013671878,
        33.53997802734375,
        33.55999755859375,
        33.579986572265628,
        33.5999755859375,
        33.6199951171875,
        33.639984130859378,
        33.65997314453125,
        33.67999267578125,
        33.699981689453128,
        33.720001220703128,
        33.739990234375,
        33.759979248046878,
        33.779998779296878,
        33.79998779296875,
        33.819976806640628,
        33.839996337890628,
        33.8599853515625,
        33.879974365234378,
        33.899993896484378,
        33.91998291015625,
        33.939971923828128,
        33.959991455078128,
        33.97998046875,
        34.0,
        34.019989013671878,
        34.03997802734375,
        34.05999755859375,
        34.079986572265628,
        34.0999755859375,
        34.1199951171875,
        34.139984130859378,
        34.15997314453125,
        34.17999267578125,
        34.199981689453128,
        34.220001220703128,
        34.239990234375,
        34.259979248046878,
        34.279998779296878,
        34.29998779296875,
        34.319976806640628,
        34.339996337890628,
        34.3599853515625,
        34.379974365234378,
        34.399993896484378,
        34.41998291015625,
        34.439971923828128,
        34.459991455078128,
        34.47998046875,
        34.5,
        34.519989013671878,
        34.53997802734375,
        34.55999755859375,
        34.579986572265628,
        34.5999755859375,
        34.6199951171875,
        34.639984130859378,
        34.65997314453125,
        34.67999267578125,
        34.699981689453128,
        34.720001220703128,
        34.739990234375,
        34.759979248046878,
        34.779998779296878,
        34.79998779296875,
        34.819976806640628,
        34.839996337890628,
        34.8599853515625,
        34.879974365234378,
        34.899993896484378,
        34.91998291015625,
        34.939971923828128,
        34.959991455078128,
        34.97998046875,
        35.0,
        35.019989013671878,
        35.03997802734375,
        35.05999755859375,
        35.079986572265628,
        35.0999755859375,
        35.1199951171875,
        35.139984130859378,
        35.15997314453125,
        35.17999267578125,
        35.199981689453128,
        35.220001220703128,
        35.239990234375,
        35.259979248046878,
        35.279998779296878,
        35.29998779296875,
        35.319976806640628,
        35.339996337890628,
        35.3599853515625,
        35.379974365234378,
        35.399993896484378,
        35.41998291015625,
        35.439971923828128,
        35.459991455078128,
        35.47998046875,
        35.5,
        35.519989013671878,
        35.53997802734375,
        35.55999755859375,
        35.579986572265628,
        35.5999755859375,
        35.6199951171875,
        35.639984130859378,
        35.65997314453125,
        35.67999267578125,
        35.699981689453128,
        35.720001220703128,
        35.739990234375,
        35.759979248046878,
        35.779998779296878,
        35.79998779296875,
        35.819976806640628,
        35.839996337890628,
        35.8599853515625,
        35.879974365234378,
        35.899993896484378,
        35.91998291015625,
        35.939971923828128,
        35.959991455078128,
        35.97998046875,
        36.0,
        36.019989013671878,
        36.03997802734375,
        36.05999755859375,
        36.079986572265628,
        36.0999755859375,
        36.1199951171875,
        36.139984130859378,
        36.15997314453125,
        36.17999267578125,
        36.199981689453128,
        36.220001220703128,
        36.239990234375,
        36.259979248046878,
        36.279998779296878,
        36.29998779296875,
        36.319976806640628,
        36.339996337890628,
        36.3599853515625,
        36.379974365234378,
        36.399993896484378,
        36.41998291015625,
        36.439971923828128,
        36.459991455078128,
        36.47998046875,
        36.5,
        36.519989013671878,
        36.53997802734375,
        36.55999755859375,
        36.579986572265628,
        36.5999755859375,
        36.6199951171875,
        36.639984130859378,
        36.65997314453125,
        36.67999267578125,
        36.699981689453128,
        36.720001220703128,
        36.739990234375,
        36.759979248046878,
        36.779998779296878,
        36.79998779296875,
        36.819976806640628,
        36.839996337890628,
        36.8599853515625,
        36.879974365234378,
        36.899993896484378,
        36.91998291015625,
        36.939971923828128,
        36.959991455078128,
        36.97998046875,
        37.0,
        37.019989013671878,
        37.03997802734375,
        37.05999755859375,
        37.079986572265628,
        37.0999755859375,
        37.1199951171875,
        37.139984130859378,
        37.15997314453125,
        37.17999267578125,
        37.199981689453128,
        37.220001220703128,
        37.239990234375,
        37.259979248046878,
        37.279998779296878,
        37.29998779296875,
        37.319976806640628,
        37.339996337890628,
        37.3599853515625,
        37.379974365234378,
        37.399993896484378,
        37.41998291015625,
        37.439971923828128,
        37.459991455078128,
        37.47998046875,
        37.5,
        37.519989013671878,
        37.53997802734375,
        37.55999755859375,
        37.579986572265628,
        37.5999755859375,
        37.6199951171875,
        37.639984130859378,
        37.65997314453125,
        37.67999267578125,
        37.699981689453128,
        37.720001220703128,
        37.739990234375,
        37.759979248046878,
        37.779998779296878,
        37.79998779296875,
        37.819976806640628,
        37.839996337890628,
        37.8599853515625,
        37.879974365234378,
        37.899993896484378,
        37.91998291015625,
        37.939971923828128,
        37.959991455078128,
        37.97998046875,
        38.0,
        38.019989013671878,
        38.03997802734375,
        38.05999755859375,
        38.079986572265628,
        38.0999755859375,
        38.1199951171875,
        38.139984130859378,
        38.15997314453125,
        38.17999267578125,
        38.199981689453128,
        38.220001220703128,
        38.239990234375,
        38.259979248046878,
        38.279998779296878,
        38.29998779296875,
        38.319976806640628,
        38.339996337890628,
        38.3599853515625,
        38.379974365234378,
        38.399993896484378,
        38.41998291015625,
        38.439971923828128,
        38.459991455078128,
        38.47998046875,
        38.5,
        38.519989013671878,
        38.53997802734375,
        38.55999755859375,
        38.579986572265628,
        38.5999755859375,
        38.6199951171875,
        38.639984130859378,
        38.65997314453125,
        38.67999267578125,
        38.699981689453128,
        38.720001220703128,
        38.739990234375,
        38.759979248046878,
        38.779998779296878,
        38.79998779296875,
        38.819976806640628,
        38.839996337890628,
        38.8599853515625,
        38.879974365234378,
        38.899993896484378,
        38.91998291015625,
        38.939971923828128,
        38.959991455078128,
        38.97998046875,
        39.0,
        39.019989013671878,
        39.03997802734375,
        39.05999755859375,
        39.079986572265628,
        39.0999755859375,
        39.1199951171875,
        39.139984130859378,
        39.15997314453125,
        39.17999267578125,
        39.199981689453128,
        39.220001220703128,
        39.239990234375,
        39.259979248046878,
        39.279998779296878,
        39.29998779296875,
        39.319976806640628,
        39.339996337890628,
        39.3599853515625,
        39.379974365234378,
        39.399993896484378,
        39.41998291015625,
        39.439971923828128,
        39.459991455078128,
        39.47998046875,
        39.5,
        39.519989013671878,
        39.53997802734375,
        39.55999755859375,
        39.579986572265628,
        39.5999755859375,
        39.6199951171875,
        39.639984130859378,
        39.65997314453125,
        39.67999267578125,
        39.699981689453128,
        39.720001220703128,
        39.739990234375,
        39.759979248046878,
        39.779998779296878,
        39.79998779296875,
        39.819976806640628,
        39.839996337890628,
        39.8599853515625,
        39.879974365234378,
        39.899993896484378,
        39.91998291015625,
        39.939971923828128,
        39.959991455078128,
        39.97998046875,
        40.0,
        40.019989013671878,
        40.03997802734375,
        40.05999755859375,
        40.079986572265628,
        40.0999755859375,
        40.1199951171875,
        40.139984130859378,
        40.15997314453125,
        40.17999267578125,
        40.199981689453128,
        40.219970703125,
        40.239990234375,
        40.259979248046878,
        40.279998779296878,
        40.29998779296875,
        40.319976806640628,
        40.339996337890628,
        40.3599853515625,
        40.379974365234378,
        40.399993896484378,
        40.41998291015625,
        40.439971923828128,
        40.459991455078128,
        40.47998046875,
        40.5,
        40.519989013671878,
        40.53997802734375,
        40.55999755859375,
        40.579986572265628,
        40.5999755859375,
        40.6199951171875,
        40.639984130859378,
        40.65997314453125,
        40.67999267578125,
        40.699981689453128,
        40.719970703125,
        40.739990234375,
        40.759979248046878,
        40.779998779296878,
        40.79998779296875,
        40.819976806640628,
        40.839996337890628,
        40.8599853515625,
        40.879974365234378,
        40.899993896484378,
        40.91998291015625,
        40.939971923828128,
        40.959991455078128,
        40.97998046875,
        41.0,
        41.019989013671878,
        41.03997802734375,
        41.05999755859375,
        41.079986572265628,
        41.0999755859375,
        41.1199951171875,
        41.139984130859378,
        41.15997314453125,
        41.17999267578125,
        41.199981689453128,
        41.219970703125,
        41.239990234375,
        41.259979248046878,
        41.279998779296878,
        41.29998779296875,
        41.319976806640628,
        41.339996337890628,
        41.3599853515625,
        41.379974365234378,
        41.399993896484378,
        41.41998291015625,
        41.439971923828128,
        41.459991455078128,
        41.47998046875,
        41.5,
        41.519989013671878,
        41.53997802734375,
        41.55999755859375,
        41.579986572265628,
        41.5999755859375,
        41.6199951171875,
        41.639984130859378,
        41.65997314453125,
        41.67999267578125,
        41.699981689453128,
        41.719970703125,
        41.739990234375,
        41.759979248046878,
        41.779998779296878,
        41.79998779296875,
        41.819976806640628,
        41.839996337890628,
        41.8599853515625,
        41.879974365234378,
        41.899993896484378,
        41.91998291015625,
        41.939971923828128,
        41.959991455078128,
        41.97998046875,
        42.0,
        42.019989013671878,
        42.03997802734375,
        42.05999755859375,
        42.079986572265628,
        42.0999755859375,
        42.1199951171875,
        42.139984130859378,
        42.15997314453125,
        42.17999267578125,
        42.199981689453128,
        42.219970703125,
        42.239990234375,
        42.259979248046878,
        42.279998779296878,
        42.29998779296875,
        42.319976806640628,
        42.339996337890628,
        42.3599853515625,
        42.379974365234378,
        42.399993896484378,
        42.41998291015625,
        42.439971923828128,
        42.459991455078128,
        42.47998046875,
        42.5,
        42.519989013671878,
        42.53997802734375,
        42.55999755859375,
        42.579986572265628,
        42.5999755859375,
        42.6199951171875,
        42.639984130859378,
        42.65997314453125,
        42.67999267578125,
        42.699981689453128,
        42.719970703125,
        42.739990234375,
        42.759979248046878,
        42.779998779296878,
        42.79998779296875,
        42.819976806640628,
        42.839996337890628,
        42.8599853515625,
        42.879974365234378,
        42.899993896484378,
        42.91998291015625,
        42.939971923828128,
        42.959991455078128,
        42.97998046875,
        43.0,
        43.019989013671878,
        43.03997802734375,
        43.05999755859375,
        43.079986572265628,
        43.0999755859375,
        43.1199951171875,
        43.139984130859378,
        43.15997314453125,
        43.17999267578125,
        43.199981689453128,
        43.219970703125,
        43.239990234375,
        43.259979248046878,
        43.279998779296878,
        43.29998779296875,
        43.319976806640628,
        43.339996337890628,
        43.3599853515625,
        43.379974365234378,
        43.399993896484378,
        43.41998291015625,
        43.439971923828128,
        43.459991455078128,
        43.47998046875,
        43.5,
        43.519989013671878,
        43.53997802734375,
        43.55999755859375,
        43.579986572265628,
        43.5999755859375,
        43.6199951171875,
        43.639984130859378,
        43.65997314453125,
        43.67999267578125,
        43.699981689453128,
        43.719970703125,
        43.739990234375,
        43.759979248046878,
        43.779998779296878,
        43.79998779296875,
        43.819976806640628,
        43.839996337890628,
        43.8599853515625,
        43.879974365234378,
        43.899993896484378,
        43.91998291015625,
        43.939971923828128,
        43.959991455078128,
        43.97998046875,
        44.0,
        44.019989013671878,
        44.03997802734375,
        44.05999755859375,
        44.079986572265628,
        44.0999755859375,
        44.1199951171875,
        44.139984130859378,
        44.15997314453125,
        44.17999267578125,
        44.199981689453128,
        44.219970703125,
        44.239990234375,
        44.259979248046878,
        44.279998779296878,
        44.29998779296875,
        44.319976806640628,
        44.339996337890628,
        44.3599853515625,
        44.379974365234378,
        44.399993896484378,
        44.41998291015625,
        44.439971923828128,
        44.459991455078128,
        44.47998046875,
        44.5,
        44.519989013671878,
        44.53997802734375,
        44.55999755859375,
        44.579986572265628,
        44.5999755859375,
        44.6199951171875,
        44.639984130859378,
        44.65997314453125,
        44.67999267578125,
        44.699981689453128,
        44.719970703125,
        44.739990234375,
        44.759979248046878,
        44.779998779296878,
        44.79998779296875,
        44.819976806640628,
        44.839996337890628,
        44.8599853515625,
        44.879974365234378,
        44.899993896484378,
        44.91998291015625,
        44.939971923828128,
        44.959991455078128,
        44.97998046875,
        45.0,
        45.019989013671878,
        45.03997802734375,
        45.05999755859375,
        45.079986572265628,
        45.0999755859375,
        45.1199951171875,
        45.139984130859378,
        45.15997314453125,
        45.17999267578125,
        45.199981689453128,
        45.219970703125,
        45.239990234375,
        45.259979248046878,
        45.279998779296878,
        45.29998779296875,
        45.319976806640628,
        45.339996337890628,
        45.3599853515625,
        45.379974365234378,
        45.399993896484378,
        45.41998291015625,
        45.439971923828128,
        45.459991455078128,
        45.47998046875,
        45.5,
        45.519989013671878,
        45.53997802734375,
        45.55999755859375,
        45.579986572265628,
        45.5999755859375,
        45.6199951171875,
        45.639984130859378,
        45.65997314453125,
        45.67999267578125,
        45.699981689453128,
        45.719970703125,
        45.739990234375,
        45.759979248046878,
        45.779998779296878,
        45.79998779296875,
        45.819976806640628,
        45.839996337890628,
        45.8599853515625,
        45.879974365234378,
        45.899993896484378,
        45.91998291015625,
        45.939971923828128,
        45.959991455078128,
        45.97998046875,
        46.0,
        46.019989013671878,
        46.03997802734375,
        46.05999755859375,
        46.079986572265628,
        46.0999755859375,
        46.1199951171875,
        46.139984130859378,
        46.15997314453125,
        46.17999267578125,
        46.199981689453128,
        46.219970703125,
        46.239990234375,
        46.259979248046878,
        46.279998779296878,
        46.29998779296875,
        46.319976806640628,
        46.339996337890628,
        46.3599853515625,
        46.379974365234378,
        46.399993896484378,
        46.41998291015625,
        46.439971923828128,
        46.459991455078128,
        46.47998046875,
        46.5,
        46.519989013671878,
        46.53997802734375,
        46.55999755859375,
        46.579986572265628,
        46.5999755859375,
        46.6199951171875,
        46.639984130859378,
        46.65997314453125,
        46.67999267578125,
        46.699981689453128,
        46.719970703125,
        46.739990234375,
        46.759979248046878,
        46.779998779296878,
        46.79998779296875,
        46.819976806640628,
        46.839996337890628,
        46.8599853515625,
        46.879974365234378,
        46.899993896484378,
        46.91998291015625,
        46.939971923828128,
        46.959991455078128,
        46.97998046875,
        47.0,
        47.019989013671878,
        47.03997802734375,
        47.05999755859375,
        47.079986572265628,
        47.0999755859375,
        47.1199951171875,
        47.139984130859378,
        47.15997314453125,
        47.17999267578125,
        47.199981689453128,
        47.219970703125,
        47.239990234375,
        47.259979248046878,
        47.279998779296878,
        47.29998779296875,
        47.319976806640628,
        47.339996337890628,
        47.3599853515625,
        47.379974365234378,
        47.399993896484378,
        47.41998291015625,
        47.439971923828128,
        47.459991455078128,
        47.47998046875,
        47.5,
        47.519989013671878,
        47.53997802734375,
        47.55999755859375,
        47.579986572265628,
        47.5999755859375,
        47.6199951171875,
        47.639984130859378,
        47.65997314453125,
        47.67999267578125,
        47.699981689453128,
        47.719970703125,
        47.739990234375,
        47.759979248046878,
        47.779998779296878,
        47.79998779296875,
        47.819976806640628,
        47.839996337890628,
        47.8599853515625,
        47.879974365234378,
        47.899993896484378,
        47.91998291015625,
        47.939971923828128,
        47.959991455078128,
        47.97998046875,
        48.0,
        48.019989013671878,
        48.03997802734375,
        48.05999755859375,
        48.079986572265628,
        48.0999755859375,
        48.1199951171875,
        48.139984130859378,
        48.15997314453125,
        48.17999267578125,
        48.199981689453128,
        48.219970703125,
        48.239990234375,
        48.259979248046878,
        48.279998779296878,
        48.29998779296875,
        48.319976806640628,
        48.339996337890628,
        48.3599853515625,
        48.379974365234378,
        48.399993896484378,
        48.41998291015625,
        48.439971923828128,
        48.459991455078128,
        48.47998046875,
        48.5,
        48.519989013671878,
        48.53997802734375,
        48.55999755859375,
        48.579986572265628,
        48.5999755859375,
        48.6199951171875,
        48.639984130859378,
        48.65997314453125,
        48.67999267578125,
        48.699981689453128,
        48.719970703125,
        48.739990234375,
        48.759979248046878,
        48.779998779296878,
        48.79998779296875,
        48.819976806640628,
        48.839996337890628,
        48.8599853515625,
        48.879974365234378,
        48.899993896484378,
        48.91998291015625,
        48.939971923828128,
        48.959991455078128,
        48.97998046875,
        49.0,
        49.019989013671878,
        49.03997802734375,
        49.05999755859375,
        49.079986572265628,
        49.0999755859375,
        49.1199951171875,
        49.139984130859378,
        49.15997314453125,
        49.17999267578125,
        49.199981689453128,
        49.219970703125,
        49.239990234375,
        49.259979248046878,
        49.279998779296878,
        49.29998779296875,
        49.319976806640628,
        49.339996337890628,
        49.3599853515625,
        49.379974365234378,
        49.399993896484378,
        49.41998291015625,
        49.439971923828128,
        49.459991455078128,
        49.47998046875,
        49.5,
        49.519989013671878,
        49.53997802734375,
        49.55999755859375,
        49.579986572265628,
        49.5999755859375,
        49.6199951171875,
        49.639984130859378,
        49.65997314453125,
        49.67999267578125,
        49.699981689453128,
        49.719970703125,
        49.739990234375,
        49.759979248046878,
        49.779998779296878,
        49.79998779296875,
        49.819976806640628,
        49.839996337890628,
        49.8599853515625,
        49.879974365234378,
        49.899993896484378,
        49.91998291015625,
        49.939971923828128,
        49.959991455078128,
        49.97998046875,
        50.0,
        50.019989013671878,
        50.03997802734375,
        50.05999755859375,
        50.079986572265628,
        50.0999755859375,
        50.1199951171875,
        50.139984130859378,
        50.15997314453125,
        50.17999267578125,
        50.199981689453128,
        50.219970703125,
        50.239990234375,
        50.259979248046878,
        50.279998779296878,
        50.29998779296875,
        50.319976806640628,
        50.339996337890628,
        50.3599853515625,
        50.379974365234378,
        50.399993896484378,
        50.41998291015625,
        50.439971923828128,
        50.459991455078128,
        50.47998046875,
        50.5,
        50.519989013671878,
        50.53997802734375,
        50.55999755859375,
        50.579986572265628,
        50.5999755859375,
        50.6199951171875,
        50.639984130859378,
        50.65997314453125,
        50.67999267578125,
        50.699981689453128,
        50.719970703125,
        50.739990234375,
        50.759979248046878,
        50.779998779296878,
        50.79998779296875,
        50.819976806640628,
        50.839996337890628,
        50.8599853515625,
        50.879974365234378,
        50.899993896484378,
        50.91998291015625,
        50.939971923828128,
        50.959991455078128,
        50.97998046875,
        51.0,
        51.019989013671878,
        51.03997802734375,
        51.05999755859375,
        51.079986572265628,
        51.0999755859375,
        51.1199951171875,
        51.139984130859378,
        51.15997314453125,
        51.17999267578125,
        51.199981689453128,
        51.219970703125,
        51.239990234375,
        51.259979248046878,
        51.279998779296878,
        51.29998779296875,
        51.319976806640628,
        51.339996337890628,
        51.3599853515625,
        51.379974365234378,
        51.399993896484378,
        51.41998291015625,
        51.439971923828128,
        51.459991455078128,
        51.47998046875,
        51.5,
        51.519989013671878,
        51.53997802734375,
        51.55999755859375,
        51.579986572265628,
        51.5999755859375,
        51.6199951171875,
        51.639984130859378,
        51.65997314453125,
        51.67999267578125,
        51.699981689453128,
        51.719970703125,
        51.739990234375,
        51.759979248046878,
        51.779998779296878,
        51.79998779296875,
        51.819976806640628,
        51.839996337890628,
        51.8599853515625,
        51.879974365234378,
        51.899993896484378,
        51.91998291015625,
        51.939971923828128,
        51.959991455078128,
        51.97998046875,
        52.0,
        52.019989013671878,
        52.03997802734375,
        52.05999755859375,
        52.079986572265628,
        52.0999755859375,
        52.1199951171875,
        52.139984130859378,
        52.15997314453125,
        52.17999267578125,
        52.199981689453128,
        52.219970703125,
        52.239990234375,
        52.259979248046878,
        52.279998779296878,
        52.29998779296875,
        52.319976806640628,
        52.339996337890628,
        52.3599853515625,
        52.379974365234378,
        52.399993896484378,
        52.41998291015625,
        52.439971923828128,
        52.459991455078128,
        52.47998046875,
        52.5,
        52.519989013671878,
        52.53997802734375,
        52.55999755859375,
        52.579986572265628,
        52.5999755859375,
        52.6199951171875,
        52.639984130859378,
        52.65997314453125,
        52.67999267578125,
        52.699981689453128,
        52.719970703125,
        52.739990234375,
        52.759979248046878,
        52.779998779296878,
        52.79998779296875,
        52.819976806640628,
        52.839996337890628,
        52.8599853515625,
        52.879974365234378,
        52.899993896484378,
        52.91998291015625,
        52.939971923828128,
        52.959991455078128,
        52.97998046875,
        53.0,
        53.019989013671878,
        53.03997802734375,
        53.05999755859375,
        53.079986572265628,
        53.0999755859375,
        53.1199951171875,
        53.139984130859378,
        53.15997314453125,
        53.17999267578125,
        53.199981689453128,
        53.219970703125,
        53.239990234375,
        53.259979248046878,
        53.279998779296878,
        53.29998779296875,
        53.319976806640628,
        53.339996337890628,
        53.3599853515625,
        53.379974365234378,
        53.399993896484378,
        53.41998291015625,
        53.439971923828128,
        53.459991455078128,
        53.47998046875,
        53.5,
        53.519989013671878,
        53.53997802734375,
        53.55999755859375,
        53.579986572265628,
        53.5999755859375,
        53.6199951171875,
        53.639984130859378,
        53.65997314453125,
        53.67999267578125,
        53.699981689453128,
        53.719970703125,
        53.739990234375,
        53.759979248046878,
        53.779998779296878,
        53.79998779296875,
        53.819976806640628,
        53.839996337890628,
        53.8599853515625,
        53.879974365234378,
        53.899993896484378,
        53.91998291015625,
        53.939971923828128,
        53.959991455078128,
        53.97998046875,
        54.0,
        54.019989013671878,
        54.03997802734375,
        54.05999755859375,
        54.079986572265628,
        54.0999755859375,
        54.1199951171875,
        54.139984130859378,
        54.15997314453125,
        54.17999267578125,
        54.199981689453128,
        54.219970703125,
        54.239990234375,
        54.259979248046878,
        54.279998779296878,
        54.29998779296875,
        54.319976806640628,
        54.339996337890628,
        54.3599853515625,
        54.379974365234378,
        54.399993896484378,
        54.41998291015625,
        54.439971923828128,
        54.459991455078128,
        54.47998046875,
        54.5,
        54.519989013671878,
        54.53997802734375,
        54.55999755859375,
        54.579986572265628,
        54.5999755859375,
        54.6199951171875,
        54.639984130859378,
        54.65997314453125,
        54.67999267578125,
        54.699981689453128,
        54.719970703125,
        54.739990234375,
        54.759979248046878,
        54.779998779296878,
        54.79998779296875,
        54.819976806640628,
        54.839996337890628,
        54.8599853515625,
        54.879974365234378,
        54.899993896484378,
        54.91998291015625,
        54.939971923828128,
        54.959991455078128,
        54.97998046875,
        55.0,
        55.019989013671878,
        55.03997802734375,
        55.05999755859375,
        55.079986572265628,
        55.0999755859375,
        55.1199951171875,
        55.139984130859378,
        55.15997314453125,
        55.17999267578125,
        55.199981689453128,
        55.219970703125,
        55.239990234375,
        55.259979248046878,
        55.279998779296878,
        55.29998779296875,
        55.319976806640628,
        55.339996337890628,
        55.3599853515625,
        55.379974365234378,
        55.399993896484378,
        55.41998291015625,
        55.439971923828128,
        55.459991455078128,
        55.47998046875,
        55.5,
        55.519989013671878,
        55.53997802734375,
        55.55999755859375,
        55.579986572265628,
        55.5999755859375,
        55.6199951171875,
        55.639984130859378,
        55.65997314453125,
        55.67999267578125,
        55.699981689453128,
        55.719970703125,
        55.739990234375,
        55.759979248046878,
        55.779998779296878,
        55.79998779296875,
        55.819976806640628,
        55.839996337890628,
        55.8599853515625,
        55.879974365234378,
        55.899993896484378,
        55.91998291015625,
        55.939971923828128,
        55.959991455078128,
        55.97998046875,
        56.0,
        56.019989013671878,
        56.03997802734375,
        56.05999755859375,
        56.079986572265628,
        56.0999755859375,
        56.1199951171875,
        56.139984130859378,
        56.15997314453125,
        56.17999267578125,
        56.199981689453128,
        56.219970703125,
        56.239990234375,
        56.259979248046878,
        56.279998779296878,
        56.29998779296875,
        56.319976806640628,
        56.339996337890628,
        56.3599853515625,
        56.379974365234378,
        56.399993896484378,
        56.41998291015625,
        56.439971923828128,
        56.459991455078128,
        56.47998046875,
        56.5,
        56.519989013671878,
        56.53997802734375,
        56.55999755859375,
        56.579986572265628,
        56.5999755859375,
        56.6199951171875,
        56.639984130859378,
        56.65997314453125,
        56.67999267578125,
        56.699981689453128,
        56.719970703125,
        56.739990234375,
        56.759979248046878,
        56.779998779296878,
        56.79998779296875,
        56.819976806640628,
        56.839996337890628,
        56.8599853515625,
        56.879974365234378,
        56.899993896484378,
        56.91998291015625,
        56.939971923828128,
        56.959991455078128,
        56.97998046875,
        57.0,
        57.019989013671878,
        57.03997802734375,
        57.05999755859375,
        57.079986572265628,
        57.0999755859375,
        57.1199951171875,
        57.139984130859378,
        57.15997314453125,
        57.17999267578125,
        57.199981689453128,
        57.219970703125,
        57.239990234375,
        57.259979248046878,
        57.279998779296878,
        57.29998779296875,
        57.319976806640628,
        57.339996337890628,
        57.3599853515625,
        57.379974365234378,
        57.399993896484378,
        57.41998291015625,
        57.439971923828128,
        57.459991455078128,
        57.47998046875,
        57.5,
        57.519989013671878,
        57.53997802734375,
        57.55999755859375,
        57.579986572265628,
        57.5999755859375,
        57.6199951171875,
        57.639984130859378,
        57.65997314453125,
        57.67999267578125,
        57.699981689453128,
        57.719970703125,
        57.739990234375,
        57.759979248046878,
        57.779998779296878,
        57.79998779296875,
        57.819976806640628,
        57.839996337890628,
        57.8599853515625,
        57.879974365234378,
        57.899993896484378,
        57.91998291015625,
        57.939971923828128,
        57.959991455078128,
        57.97998046875,
        58.0,
        58.019989013671878,
        58.03997802734375,
        58.05999755859375,
        58.079986572265628,
        58.0999755859375,
        58.1199951171875,
        58.139984130859378,
        58.15997314453125,
        58.17999267578125,
        58.199981689453128,
        58.219970703125,
        58.239990234375,
        58.259979248046878,
        58.279998779296878,
        58.29998779296875,
        58.319976806640628,
        58.339996337890628,
        58.3599853515625,
        58.379974365234378,
        58.399993896484378,
        58.41998291015625,
        58.439971923828128,
        58.459991455078128,
        58.47998046875,
        58.5,
        58.519989013671878,
        58.53997802734375,
        58.55999755859375,
        58.579986572265628,
        58.5999755859375,
        58.6199951171875,
        58.639984130859378,
        58.65997314453125,
        58.67999267578125,
        58.699981689453128,
        58.719970703125,
        58.739990234375,
        58.759979248046878,
        58.779998779296878,
        58.79998779296875,
        58.819976806640628,
        58.839996337890628,
        58.8599853515625,
        58.879974365234378,
        58.899993896484378,
        58.91998291015625,
        58.939971923828128,
        58.959991455078128,
        58.97998046875,
        59.0,
        59.019989013671878,
        59.03997802734375,
        59.05999755859375,
        59.079986572265628,
        59.0999755859375,
        59.1199951171875,
        59.139984130859378,
        59.15997314453125,
        59.17999267578125,
        59.199981689453128,
        59.219970703125,
        59.239990234375,
        59.259979248046878,
        59.279998779296878,
        59.29998779296875,
        59.319976806640628,
        59.339996337890628,
        59.3599853515625,
        59.379974365234378,
        59.399993896484378,
        59.41998291015625,
        59.439971923828128,
        59.459991455078128,
        59.47998046875,
        59.5,
        59.519989013671878,
        59.53997802734375,
        59.55999755859375,
        59.579986572265628,
        59.5999755859375,
        59.6199951171875,
        59.639984130859378,
        59.65997314453125,
        59.67999267578125,
        59.699981689453128,
        59.719970703125,
        59.739990234375,
        59.759979248046878,
        59.779998779296878,
        59.79998779296875,
        59.819976806640628,
        59.839996337890628,
        59.8599853515625,
        59.879974365234378,
        59.899993896484378,
        59.91998291015625,
        59.939971923828128,
        59.959991455078128,
        59.97998046875
    ],
    "rightHandPositions": [
        "(-0.343690, 1.367466, -0.082085)",
        "(-0.343849, 1.367124, -0.082311)",
        "(-0.343903, 1.366963, -0.082418)",
        "(-0.343994, 1.366669, -0.082672)",
        "(-0.343994, 1.366669, -0.082672)",
        "(-0.344146, 1.366511, -0.083101)",
        "(-0.344105, 1.365843, -0.083467)",
        "(-0.344076, 1.365549, -0.083545)",
        "(-0.344196, 1.364863, -0.083733)",
        "(-0.344650, 1.364242, -0.084026)",
        "(-0.345207, 1.363602, -0.084511)",
        "(-0.345686, 1.362970, -0.085160)",
        "(-0.346108, 1.362444, -0.085951)",
        "(-0.346308, 1.362256, -0.086393)",
        "(-0.346574, 1.361968, -0.087287)",
        "(-0.346551, 1.361652, -0.088112)",
        "(-0.346378, 1.361340, -0.088815)",
        "(-0.346126, 1.361143, -0.089368)",
        "(-0.345956, 1.361220, -0.089532)",
        "(-0.345505, 1.361167, -0.089886)",
        "(-0.345041, 1.361113, -0.090101)",
        "(-0.344792, 1.360992, -0.090215)",
        "(-0.344731, 1.360901, -0.090236)",
        "(-0.344830, 1.360748, -0.090237)",
        "(-0.344947, 1.360478, -0.090065)",
        "(-0.344914, 1.360031, -0.089740)",
        "(-0.344922, 1.359839, -0.089543)",
        "(-0.345051, 1.360107, -0.089697)",
        "(-0.345143, 1.360390, -0.089876)",
        "(-0.345221, 1.360772, -0.090197)",
        "(-0.345053, 1.360783, -0.090387)",
        "(-0.344944, 1.360625, -0.090489)",
        "(-0.345029, 1.360547, -0.090654)",
        "(-0.345056, 1.360578, -0.090756)",
        "(-0.344911, 1.360597, -0.090962)",
        "(-0.344785, 1.360767, -0.091165)",
        "(-0.344830, 1.361063, -0.091264)",
        "(-0.344642, 1.361599, -0.091529)",
        "(-0.344538, 1.361840, -0.091558)",
        "(-0.344369, 1.362278, -0.091572)",
        "(-0.344328, 1.362799, -0.091592)",
        "(-0.344255, 1.363379, -0.091672)",
        "(-0.344205, 1.364038, -0.091805)",
        "(-0.344184, 1.364382, -0.091879)",
        "(-0.344131, 1.364779, -0.091979)",
        "(-0.344167, 1.365142, -0.092057)",
        "(-0.344219, 1.365466, -0.092119)",
        "(-0.344284, 1.365581, -0.092170)",
        "(-0.344392, 1.365772, -0.092260)",
        "(-0.344433, 1.365891, -0.092393)",
        "(-0.344412, 1.365958, -0.092581)",
        "(-0.344402, 1.366066, -0.092779)",
        "(-0.344376, 1.366300, -0.093024)",
        "(-0.344354, 1.366449, -0.093131)",
        "(-0.344328, 1.366702, -0.093231)",
        "(-0.344305, 1.366908, -0.093274)",
        "(-0.344203, 1.367197, -0.093333)",
        "(-0.344111, 1.367570, -0.093351)",
        "(-0.344090, 1.367918, -0.093340)",
        "(-0.344107, 1.368297, -0.093306)",
        "(-0.344164, 1.368605, -0.093290)",
        "(-0.344191, 1.368932, -0.093259)",
        "(-0.344218, 1.369223, -0.093201)",
        "(-0.344217, 1.369279, -0.093183)",
        "(-0.344209, 1.369426, -0.093117)",
        "(-0.344144, 1.369581, -0.093026)",
        "(-0.344042, 1.369749, -0.092934)",
        "(-0.343995, 1.369836, -0.092913)",
        "(-0.343982, 1.369978, -0.092889)",
        "(-0.343726, 1.370091, -0.092744)",
        "(-0.343590, 1.370277, -0.092642)",
        "(-0.343454, 1.370685, -0.092535)",
        "(-0.343355, 1.371096, -0.092426)",
        "(-0.343299, 1.371429, -0.092284)",
        "(-0.343148, 1.371942, -0.091957)",
        "(-0.343056, 1.372470, -0.091538)",
        "(-0.343052, 1.372974, -0.091163)",
        "(-0.343029, 1.373206, -0.090952)",
        "(-0.342916, 1.373537, -0.090406)",
        "(-0.342808, 1.373849, -0.089790)",
        "(-0.342616, 1.374135, -0.089216)",
        "(-0.342304, 1.374523, -0.088581)",
        "(-0.341943, 1.375016, -0.087724)",
        "(-0.341810, 1.375340, -0.087326)",
        "(-0.341452, 1.376148, -0.086572)",
        "(-0.340824, 1.377150, -0.085804)",
        "(-0.340227, 1.378454, -0.085021)",
        "(-0.339912, 1.379214, -0.084652)",
        "(-0.339165, 1.380880, -0.083956)",
        "(-0.338250, 1.382656, -0.083205)",
        "(-0.337427, 1.384494, -0.082416)",
        "(-0.336712, 1.386728, -0.081629)",
        "(-0.336315, 1.388044, -0.081205)",
        "(-0.335506, 1.390879, -0.080277)",
        "(-0.334649, 1.393790, -0.079409)",
        "(-0.333651, 1.397021, -0.078739)",
        "(-0.332336, 1.400515, -0.078156)",
        "(-0.331607, 1.402332, -0.077902)",
        "(-0.330209, 1.406025, -0.077581)",
        "(-0.328671, 1.410143, -0.077650)",
        "(-0.326875, 1.415013, -0.078226)",
        "(-0.325175, 1.420658, -0.079374)",
        "(-0.323713, 1.426897, -0.081025)",
        "(-0.323014, 1.430223, -0.082015)",
        "(-0.321593, 1.436728, -0.084249)",
        "(-0.320404, 1.443087, -0.086868)",
        "(-0.319491, 1.449576, -0.089940)",
        "(-0.318833, 1.456218, -0.093548)",
        "(-0.318580, 1.459431, -0.095556)",
        "(-0.318082, 1.465526, -0.099751)",
        "(-0.317704, 1.471340, -0.104103)",
        "(-0.317540, 1.476873, -0.108653)",
        "(-0.317582, 1.479489, -0.111127)",
        "(-0.317576, 1.484551, -0.116259)",
        "(-0.317529, 1.489143, -0.121646)",
        "(-0.317561, 1.493210, -0.127184)",
        "(-0.317605, 1.496766, -0.133015)",
        "(-0.317582, 1.498453, -0.136141)",
        "(-0.317513, 1.501742, -0.142687)",
        "(-0.317474, 1.504553, -0.149576)",
        "(-0.317602, 1.506951, -0.156590)",
        "(-0.317746, 1.508830, -0.163800)",
        "(-0.317893, 1.510310, -0.171542)",
        "(-0.317923, 1.510815, -0.175625)",
        "(-0.318019, 1.511456, -0.183942)",
        "(-0.318116, 1.511421, -0.192402)",
        "(-0.318293, 1.510483, -0.201262)",
        "(-0.318326, 1.509863, -0.205954)",
        "(-0.318163, 1.508416, -0.215610)",
        "(-0.317958, 1.506318, -0.225544)",
        "(-0.317956, 1.503500, -0.235584)",
        "(-0.318085, 1.500223, -0.245718)",
        "(-0.318447, 1.496403, -0.255969)",
        "(-0.318690, 1.494110, -0.261024)",
        "(-0.319221, 1.488986, -0.270924)",
        "(-0.319679, 1.483322, -0.280523)",
        "(-0.320196, 1.476843, -0.289809)",
        "(-0.320505, 1.473243, -0.294319)",
        "(-0.321152, 1.465855, -0.303242)",
        "(-0.321925, 1.458407, -0.311833)",
        "(-0.322872, 1.450615, -0.319751)",
        "(-0.324088, 1.442479, -0.326871)",
        "(-0.324753, 1.438377, -0.330111)",
        "(-0.326256, 1.430206, -0.336200)",
        "(-0.327990, 1.421830, -0.341810)",
        "(-0.329797, 1.413210, -0.346854)",
        "(-0.331465, 1.404430, -0.351532)",
        "(-0.332219, 1.400254, -0.353499)",
        "(-0.333981, 1.392308, -0.356948)",
        "(-0.335906, 1.384184, -0.359910)",
        "(-0.337514, 1.376044, -0.362242)",
        "(-0.339050, 1.367938, -0.363883)",
        "(-0.339825, 1.363814, -0.364403)",
        "(-0.341416, 1.355426, -0.365186)",
        "(-0.342608, 1.347026, -0.365624)",
        "(-0.343516, 1.338698, -0.365608)",
        "(-0.344710, 1.330645, -0.364895)",
        "(-0.345471, 1.326790, -0.364248)",
        "(-0.346930, 1.319333, -0.362784)",
        "(-0.347977, 1.311782, -0.361084)",
        "(-0.349031, 1.304261, -0.358771)",
        "(-0.350165, 1.297017, -0.355846)",
        "(-0.350715, 1.293534, -0.354195)",
        "(-0.351608, 1.286445, -0.350681)",
        "(-0.352097, 1.279090, -0.346745)",
        "(-0.352732, 1.271989, -0.342197)",
        "(-0.353210, 1.265253, -0.337180)",
        "(-0.353429, 1.261949, -0.334602)",
        "(-0.353525, 1.255135, -0.329354)",
        "(-0.353424, 1.248484, -0.323695)",
        "(-0.353266, 1.242549, -0.317513)",
        "(-0.352835, 1.237185, -0.311138)",
        "(-0.352617, 1.234598, -0.307924)",
        "(-0.351955, 1.229674, -0.301314)",
        "(-0.351181, 1.225449, -0.294218)",
        "(-0.350471, 1.222136, -0.286548)",
        "(-0.349590, 1.219183, -0.278345)",
        "(-0.349171, 1.217843, -0.273984)",
        "(-0.348355, 1.215464, -0.264816)",
        "(-0.347481, 1.213672, -0.255187)",
        "(-0.346563, 1.212282, -0.245476)",
        "(-0.345682, 1.211245, -0.235642)",
        "(-0.345208, 1.210883, -0.230671)",
        "(-0.344148, 1.210740, -0.220609)",
        "(-0.343006, 1.211082, -0.210583)",
        "(-0.341924, 1.211925, -0.200434)",
        "(-0.341093, 1.213561, -0.190366)",
        "(-0.340577, 1.214540, -0.185507)",
        "(-0.339388, 1.217093, -0.176285)",
        "(-0.338217, 1.220225, -0.167294)",
        "(-0.337270, 1.224015, -0.158353)",
        "(-0.336536, 1.228135, -0.149442)",
        "(-0.336181, 1.230199, -0.145060)",
        "(-0.335527, 1.234312, -0.136470)",
        "(-0.335113, 1.238645, -0.128055)",
        "(-0.334690, 1.243146, -0.120079)",
        "(-0.334048, 1.248016, -0.112795)",
        "(-0.333675, 1.250626, -0.109407)",
        "(-0.332950, 1.255992, -0.102951)",
        "(-0.332196, 1.261489, -0.096864)",
        "(-0.331567, 1.267112, -0.091221)",
        "(-0.331078, 1.273003, -0.086112)",
        "(-0.330884, 1.276039, -0.083731)",
        "(-0.330580, 1.282048, -0.079084)",
        "(-0.330426, 1.287993, -0.074639)",
        "(-0.330350, 1.293684, -0.070527)",
        "(-0.330146, 1.299221, -0.066673)",
        "(-0.329949, 1.302016, -0.064939)",
        "(-0.329586, 1.307714, -0.061731)",
        "(-0.329117, 1.313609, -0.059095)",
        "(-0.328484, 1.319611, -0.056997)",
        "(-0.327766, 1.325701, -0.055092)",
        "(-0.327417, 1.328521, -0.054310)",
        "(-0.326605, 1.334221, -0.053088)",
        "(-0.325622, 1.340082, -0.052167)",
        "(-0.324643, 1.346066, -0.051238)",
        "(-0.323688, 1.351847, -0.050431)",
        "(-0.323085, 1.354616, -0.050201)",
        "(-0.321897, 1.360483, -0.049838)",
        "(-0.321170, 1.366682, -0.049617)",
        "(-0.320601, 1.372890, -0.049455)",
        "(-0.319835, 1.379059, -0.049434)",
        "(-0.319337, 1.382262, -0.049546)",
        "(-0.318190, 1.389020, -0.050218)",
        "(-0.317096, 1.396289, -0.051659)",
        "(-0.316056, 1.404020, -0.053645)",
        "(-0.314891, 1.411779, -0.055913)",
        "(-0.314225, 1.415599, -0.057273)",
        "(-0.312814, 1.423283, -0.060444)",
        "(-0.311480, 1.431026, -0.064201)",
        "(-0.310379, 1.438873, -0.068418)",
        "(-0.309245, 1.446328, -0.073243)",
        "(-0.308662, 1.449986, -0.075914)",
        "(-0.307633, 1.457181, -0.081555)",
        "(-0.306861, 1.464011, -0.087640)",
        "(-0.305966, 1.470407, -0.094223)",
        "(-0.305063, 1.476531, -0.101193)",
        "(-0.304696, 1.479460, -0.104695)",
        "(-0.304137, 1.484917, -0.111743)",
        "(-0.303491, 1.489740, -0.119008)",
        "(-0.302745, 1.494336, -0.126520)",
        "(-0.302214, 1.498570, -0.134218)",
        "(-0.302054, 1.500550, -0.138116)",
        "(-0.301717, 1.504111, -0.145965)",
        "(-0.301467, 1.507330, -0.153873)",
        "(-0.301533, 1.510019, -0.161803)",
        "(-0.301931, 1.512204, -0.169795)",
        "(-0.302363, 1.513180, -0.173846)",
        "(-0.303280, 1.514735, -0.181949)",
        "(-0.304193, 1.515795, -0.190024)",
        "(-0.304872, 1.516299, -0.198153)",
        "(-0.305557, 1.516292, -0.206468)",
        "(-0.306001, 1.516202, -0.210703)",
        "(-0.306933, 1.515747, -0.219420)",
        "(-0.307571, 1.515030, -0.228351)",
        "(-0.307947, 1.513894, -0.237533)",
        "(-0.308361, 1.512354, -0.246835)",
        "(-0.308692, 1.511337, -0.251496)",
        "(-0.309391, 1.508965, -0.260785)",
        "(-0.310168, 1.505997, -0.270117)",
        "(-0.310866, 1.502519, -0.279351)",
        "(-0.311636, 1.498319, -0.288330)",
        "(-0.312075, 1.495883, -0.292717)",
        "(-0.313014, 1.490754, -0.301493)",
        "(-0.314000, 1.485399, -0.310082)",
        "(-0.315051, 1.479764, -0.318078)",
        "(-0.316376, 1.473824, -0.325413)",
        "(-0.317006, 1.470724, -0.328798)",
        "(-0.318283, 1.464351, -0.335126)",
        "(-0.319559, 1.457289, -0.340683)",
        "(-0.320614, 1.449828, -0.345876)",
        "(-0.321638, 1.442064, -0.350422)",
        "(-0.322141, 1.438080, -0.352445)",
        "(-0.323207, 1.429751, -0.355823)",
        "(-0.324243, 1.421033, -0.358554)",
        "(-0.325422, 1.411633, -0.360799)",
        "(-0.326522, 1.402262, -0.362154)",
        "(-0.327081, 1.397336, -0.362452)",
        "(-0.328334, 1.387475, -0.362645)",
        "(-0.329583, 1.377428, -0.362587)",
        "(-0.330987, 1.367182, -0.362257)",
        "(-0.332402, 1.357025, -0.361196)",
        "(-0.333003, 1.352141, -0.360291)",
        "(-0.334211, 1.342583, -0.357822)",
        "(-0.335236, 1.333077, -0.354489)",
        "(-0.336240, 1.323939, -0.350293)",
        "(-0.336710, 1.315329, -0.345794)",
        "(-0.336934, 1.311256, -0.343468)",
        "(-0.337194, 1.303423, -0.338585)",
        "(-0.337391, 1.296459, -0.333030)",
        "(-0.337170, 1.290298, -0.326946)",
        "(-0.336238, 1.284183, -0.320609)",
        "(-0.335608, 1.281149, -0.317333)",
        "(-0.334158, 1.275370, -0.310234)",
        "(-0.332577, 1.270584, -0.302206)",
        "(-0.330847, 1.266650, -0.293555)",
        "(-0.328920, 1.263073, -0.284433)",
        "(-0.327969, 1.261496, -0.279594)",
        "(-0.325902, 1.258762, -0.269375)",
        "(-0.323766, 1.256616, -0.258671)",
        "(-0.321849, 1.254926, -0.247624)",
        "(-0.320173, 1.253758, -0.236143)",
        "(-0.319386, 1.253459, -0.230260)",
        "(-0.317836, 1.253176, -0.218570)",
        "(-0.316450, 1.253371, -0.207122)",
        "(-0.315424, 1.254295, -0.195708)",
        "(-0.314753, 1.255887, -0.184235)",
        "(-0.314385, 1.256821, -0.178672)",
        "(-0.313587, 1.258866, -0.168036)",
        "(-0.312850, 1.261448, -0.157888)",
        "(-0.312386, 1.264763, -0.147959)",
        "(-0.312173, 1.268608, -0.138271)",
        "(-0.312103, 1.270600, -0.133598)",
        "(-0.311965, 1.274538, -0.124539)",
        "(-0.311960, 1.278679, -0.115801)",
        "(-0.312100, 1.282953, -0.107498)",
        "(-0.312253, 1.287243, -0.099858)",
        "(-0.312300, 1.289440, -0.096195)",
        "(-0.312485, 1.293837, -0.089313)",
        "(-0.312901, 1.298381, -0.082926)",
        "(-0.313468, 1.303011, -0.077138)",
        "(-0.314095, 1.307781, -0.071881)",
        "(-0.314478, 1.310178, -0.069410)",
        "(-0.315350, 1.314837, -0.064601)",
        "(-0.316325, 1.319381, -0.060165)",
        "(-0.317257, 1.323807, -0.056251)",
        "(-0.317917, 1.328485, -0.052900)",
        "(-0.318177, 1.330888, -0.051341)",
        "(-0.318552, 1.335906, -0.048532)",
        "(-0.318839, 1.341009, -0.046264)",
        "(-0.318870, 1.346524, -0.044544)",
        "(-0.318583, 1.352670, -0.043480)",
        "(-0.318435, 1.355825, -0.043165)",
        "(-0.318019, 1.362450, -0.042992)",
        "(-0.317254, 1.369463, -0.043131)",
        "(-0.316387, 1.376569, -0.043386)",
        "(-0.315434, 1.384110, -0.044203)",
        "(-0.314899, 1.388019, -0.044804)",
        "(-0.313766, 1.396287, -0.046258)",
        "(-0.312787, 1.404815, -0.048000)",
        "(-0.311828, 1.413913, -0.050318)",
        "(-0.310776, 1.423075, -0.053005)",
        "(-0.310284, 1.427822, -0.054550)",
        "(-0.309457, 1.437502, -0.058008)",
        "(-0.308639, 1.447491, -0.062016)",
        "(-0.307884, 1.457589, -0.066604)",
        "(-0.307257, 1.467475, -0.071814)",
        "(-0.307015, 1.472332, -0.074642)",
        "(-0.306741, 1.481822, -0.080501)",
        "(-0.306715, 1.490622, -0.086705)",
        "(-0.306720, 1.498902, -0.093294)",
        "(-0.306762, 1.506800, -0.100231)",
        "(-0.306840, 1.510547, -0.103901)",
        "(-0.306912, 1.517680, -0.111617)",
        "(-0.306842, 1.524227, -0.119661)",
        "(-0.306889, 1.530139, -0.127837)",
        "(-0.307013, 1.535240, -0.136176)",
        "(-0.307100, 1.537565, -0.140441)",
        "(-0.307280, 1.541839, -0.149026)",
        "(-0.307379, 1.545210, -0.157619)",
        "(-0.307194, 1.547799, -0.166317)",
        "(-0.306707, 1.549772, -0.175156)",
        "(-0.306437, 1.550588, -0.179627)",
        "(-0.305888, 1.551658, -0.188729)",
        "(-0.305508, 1.552204, -0.197833)",
        "(-0.305267, 1.552234, -0.206809)",
        "(-0.305214, 1.551860, -0.211235)",
        "(-0.305154, 1.550814, -0.220187)",
        "(-0.305303, 1.549205, -0.229254)",
        "(-0.305562, 1.547172, -0.238269)",
        "(-0.305904, 1.544220, -0.247236)",
        "(-0.306325, 1.540628, -0.256392)",
        "(-0.306486, 1.538736, -0.261025)",
        "(-0.306860, 1.534425, -0.270244)",
        "(-0.307398, 1.529186, -0.279378)",
        "(-0.308048, 1.523162, -0.288425)",
        "(-0.308752, 1.516804, -0.297284)",
        "(-0.309191, 1.513307, -0.301544)",
        "(-0.310233, 1.505588, -0.309736)",
        "(-0.311516, 1.497391, -0.317521)",
        "(-0.312478, 1.488829, -0.324580)",
        "(-0.313557, 1.479494, -0.330718)",
        "(-0.314199, 1.474477, -0.333404)",
        "(-0.315400, 1.464686, -0.338460)",
        "(-0.316530, 1.454985, -0.342688)",
        "(-0.317476, 1.444887, -0.346224)",
        "(-0.318578, 1.434577, -0.348905)",
        "(-0.319157, 1.429477, -0.350083)",
        "(-0.320239, 1.419318, -0.351881)",
        "(-0.320997, 1.408981, -0.353191)",
        "(-0.321648, 1.398458, -0.353741)",
        "(-0.321923, 1.388097, -0.353604)",
        "(-0.321953, 1.382977, -0.353322)",
        "(-0.321906, 1.372902, -0.352152)",
        "(-0.321621, 1.362917, -0.350388)",
        "(-0.320985, 1.353328, -0.348161)",
        "(-0.320407, 1.344461, -0.345243)",
        "(-0.320278, 1.340292, -0.343554)",
        "(-0.320308, 1.332634, -0.339658)",
        "(-0.320049, 1.325596, -0.335215)",
        "(-0.319496, 1.319008, -0.329947)",
        "(-0.319008, 1.312829, -0.323756)",
        "(-0.318778, 1.309780, -0.320444)",
        "(-0.318317, 1.303883, -0.313121)",
        "(-0.317764, 1.298131, -0.304560)",
        "(-0.317562, 1.293165, -0.296076)",
        "(-0.317415, 1.288148, -0.287197)",
        "(-0.317256, 1.285726, -0.282516)",
        "(-0.316590, 1.281157, -0.272243)",
        "(-0.315675, 1.276907, -0.261000)",
        "(-0.314710, 1.272840, -0.249070)",
        "(-0.313891, 1.269393, -0.236451)",
        "(-0.313467, 1.267913, -0.230108)",
        "(-0.312682, 1.265647, -0.217485)",
        "(-0.312043, 1.264199, -0.205189)",
        "(-0.311766, 1.263712, -0.192958)",
        "(-0.311535, 1.264005, -0.181249)",
        "(-0.311373, 1.264295, -0.175594)",
        "(-0.311091, 1.265201, -0.164588)",
        "(-0.311049, 1.266381, -0.153521)",
        "(-0.311315, 1.268056, -0.142453)",
        "(-0.311740, 1.269960, -0.131778)",
        "(-0.312028, 1.270953, -0.126556)",
        "(-0.312817, 1.273249, -0.116105)",
        "(-0.313596, 1.276004, -0.105888)",
        "(-0.314232, 1.279061, -0.096411)",
        "(-0.314703, 1.282633, -0.088052)",
        "(-0.314884, 1.284600, -0.084038)",
        "(-0.315248, 1.289153, -0.076443)",
        "(-0.315725, 1.294180, -0.069596)",
        "(-0.315999, 1.299415, -0.063716)",
        "(-0.316034, 1.305073, -0.058396)",
        "(-0.316055, 1.308112, -0.055935)",
        "(-0.316081, 1.311494, -0.053906)",
        "(-0.316212, 1.321004, -0.048017)",
        "(-0.315967, 1.327735, -0.044989)",
        "(-0.315473, 1.334853, -0.042514)",
        "(-0.315213, 1.338473, -0.041563)",
        "(-0.314623, 1.345749, -0.040099)",
        "(-0.313883, 1.353439, -0.039104)",
        "(-0.313061, 1.361540, -0.038810)",
        "(-0.312483, 1.369785, -0.039145)",
        "(-0.312401, 1.374293, -0.039716)",
        "(-0.312124, 1.383342, -0.041156)",
        "(-0.311710, 1.392317, -0.043148)",
        "(-0.311004, 1.401255, -0.045882)",
        "(-0.310219, 1.410581, -0.049315)",
        "(-0.309937, 1.415463, -0.051503)",
        "(-0.309456, 1.425070, -0.056190)",
        "(-0.308833, 1.434487, -0.061232)",
        "(-0.308159, 1.443645, -0.066673)",
        "(-0.307544, 1.452552, -0.072492)",
        "(-0.307210, 1.456888, -0.075576)",
        "(-0.306579, 1.465448, -0.081677)",
        "(-0.306167, 1.473759, -0.087998)",
        "(-0.305795, 1.482094, -0.094861)",
        "(-0.305428, 1.490350, -0.102215)",
        "(-0.305339, 1.494355, -0.106072)",
        "(-0.305340, 1.502134, -0.114181)",
        "(-0.305419, 1.509513, -0.122817)",
        "(-0.305699, 1.516242, -0.131803)",
        "(-0.306299, 1.522218, -0.141238)",
        "(-0.306712, 1.524912, -0.146154)",
        "(-0.307675, 1.529664, -0.156099)",
        "(-0.308661, 1.533304, -0.166111)",
        "(-0.309496, 1.535868, -0.176453)",
        "(-0.310162, 1.537849, -0.187313)",
        "(-0.310488, 1.538626, -0.192829)",
        "(-0.311084, 1.539783, -0.203844)",
        "(-0.311548, 1.540079, -0.215066)",
        "(-0.311966, 1.540035, -0.226199)",
        "(-0.312499, 1.539875, -0.237780)",
        "(-0.312878, 1.539622, -0.243614)",
        "(-0.313750, 1.538653, -0.255187)",
        "(-0.314597, 1.536917, -0.266691)",
        "(-0.315296, 1.534567, -0.278098)",
        "(-0.316505, 1.531404, -0.289298)",
        "(-0.317435, 1.529521, -0.294712)",
        "(-0.319454, 1.525440, -0.305170)",
        "(-0.321245, 1.520332, -0.314899)",
        "(-0.322956, 1.514064, -0.323967)",
        "(-0.324680, 1.507028, -0.332675)",
        "(-0.325637, 1.503408, -0.336813)",
        "(-0.327353, 1.495507, -0.344550)",
        "(-0.328844, 1.486468, -0.351372)",
        "(-0.329950, 1.476804, -0.357436)",
        "(-0.330801, 1.466636, -0.362481)",
        "(-0.331399, 1.461417, -0.364693)",
        "(-0.332788, 1.450533, -0.368761)",
        "(-0.334348, 1.439426, -0.372225)",
        "(-0.335660, 1.428315, -0.374786)",
        "(-0.336847, 1.416942, -0.376906)",
        "(-0.337585, 1.411171, -0.377834)",
        "(-0.339199, 1.399686, -0.379110)",
        "(-0.340538, 1.388377, -0.379854)",
        "(-0.341848, 1.377198, -0.379699)",
        "(-0.343514, 1.366025, -0.378756)",
        "(-0.344370, 1.360367, -0.377957)",
        "(-0.345811, 1.349044, -0.375440)",
        "(-0.346935, 1.337786, -0.371842)",
        "(-0.347959, 1.326579, -0.367315)",
        "(-0.349205, 1.315647, -0.361917)",
        "(-0.349628, 1.310323, -0.358982)",
        "(-0.349974, 1.299828, -0.353029)",
        "(-0.349905, 1.289782, -0.346860)",
        "(-0.349833, 1.280512, -0.340172)",
        "(-0.349328, 1.271862, -0.332250)",
        "(-0.348768, 1.267457, -0.328115)",
        "(-0.347220, 1.258824, -0.319040)",
        "(-0.345529, 1.250776, -0.308968)",
        "(-0.344138, 1.243864, -0.297886)",
        "(-0.342505, 1.237716, -0.286372)",
        "(-0.341581, 1.234794, -0.280718)",
        "(-0.339904, 1.230023, -0.269687)",
        "(-0.338489, 1.226585, -0.258650)",
        "(-0.337059, 1.224604, -0.247193)",
        "(-0.335337, 1.222940, -0.235655)",
        "(-0.334513, 1.222523, -0.229804)",
        "(-0.333014, 1.222016, -0.217979)",
        "(-0.331741, 1.222878, -0.205728)",
        "(-0.330326, 1.224229, -0.193763)",
        "(-0.328816, 1.225934, -0.182283)",
        "(-0.327648, 1.228523, -0.171039)",
        "(-0.327260, 1.230249, -0.165370)",
        "(-0.326560, 1.234078, -0.154111)",
        "(-0.325584, 1.238031, -0.143442)",
        "(-0.324564, 1.242434, -0.133308)",
        "(-0.324190, 1.245019, -0.128377)",
        "(-0.323551, 1.250702, -0.118677)",
        "(-0.322562, 1.256682, -0.109548)",
        "(-0.321256, 1.262938, -0.100918)",
        "(-0.320007, 1.269789, -0.092773)",
        "(-0.319431, 1.273206, -0.088690)",
        "(-0.318449, 1.280648, -0.080866)",
        "(-0.317665, 1.287911, -0.074030)",
        "(-0.316792, 1.295546, -0.067494)",
        "(-0.316024, 1.303418, -0.061137)",
        "(-0.315731, 1.307462, -0.058117)",
        "(-0.315163, 1.315450, -0.052793)",
        "(-0.314397, 1.323429, -0.048398)",
        "(-0.313540, 1.331450, -0.044797)",
        "(-0.312717, 1.339501, -0.042177)",
        "(-0.312214, 1.343554, -0.041304)",
        "(-0.311083, 1.351568, -0.040005)",
        "(-0.310053, 1.359547, -0.039211)",
        "(-0.309115, 1.367490, -0.038810)",
        "(-0.308024, 1.375704, -0.038763)",
        "(-0.307504, 1.379977, -0.038782)",
        "(-0.306909, 1.388738, -0.038756)",
        "(-0.306820, 1.397561, -0.038568)",
        "(-0.307055, 1.406209, -0.038254)",
        "(-0.307463, 1.415170, -0.038202)",
        "(-0.307698, 1.419861, -0.038389)",
        "(-0.308405, 1.429752, -0.039429)",
        "(-0.309151, 1.439803, -0.041123)",
        "(-0.309651, 1.449952, -0.043379)",
        "(-0.310070, 1.460206, -0.046257)",
        "(-0.310365, 1.465306, -0.047953)",
        "(-0.311055, 1.475443, -0.051820)",
        "(-0.311809, 1.485346, -0.056317)",
        "(-0.312669, 1.494623, -0.061431)",
        "(-0.313524, 1.503286, -0.067096)",
        "(-0.314430, 1.511453, -0.073226)",
        "(-0.314873, 1.515315, -0.076586)",
        "(-0.315725, 1.522515, -0.083707)",
        "(-0.316683, 1.528756, -0.091210)",
        "(-0.317667, 1.534288, -0.099185)",
        "(-0.318131, 1.536712, -0.103495)",
        "(-0.319223, 1.540932, -0.113105)",
        "(-0.320428, 1.544577, -0.122975)",
        "(-0.321706, 1.547464, -0.132952)",
        "(-0.323539, 1.549225, -0.143291)",
        "(-0.324604, 1.549882, -0.148680)",
        "(-0.326739, 1.551085, -0.159713)",
        "(-0.328908, 1.551574, -0.170797)",
        "(-0.331095, 1.551310, -0.181811)",
        "(-0.333275, 1.550558, -0.192859)",
        "(-0.334364, 1.550166, -0.198412)",
        "(-0.336384, 1.549276, -0.209497)",
        "(-0.338307, 1.547954, -0.220676)",
        "(-0.340087, 1.546287, -0.231858)",
        "(-0.341590, 1.544187, -0.242741)",
        "(-0.342695, 1.541695, -0.253455)",
        "(-0.343152, 1.540211, -0.258769)",
        "(-0.344042, 1.537000, -0.269299)",
        "(-0.345127, 1.533463, -0.279565)",
        "(-0.346228, 1.529045, -0.289572)",
        "(-0.347441, 1.523765, -0.299140)",
        "(-0.348100, 1.520870, -0.303692)",
        "(-0.349648, 1.514431, -0.312316)",
        "(-0.351474, 1.506958, -0.320433)",
        "(-0.353236, 1.498743, -0.328066)",
        "(-0.354042, 1.494424, -0.331565)",
        "(-0.355465, 1.485164, -0.337938)",
        "(-0.356613, 1.474835, -0.343509)",
        "(-0.357509, 1.464076, -0.348593)",
        "(-0.358266, 1.453199, -0.353309)",
        "(-0.358614, 1.447125, -0.355550)",
        "(-0.359279, 1.435924, -0.359128)",
        "(-0.360123, 1.424590, -0.361991)",
        "(-0.360924, 1.413222, -0.364087)",
        "(-0.361685, 1.401595, -0.365565)",
        "(-0.362167, 1.395664, -0.366009)",
        "(-0.363089, 1.384039, -0.366262)",
        "(-0.363912, 1.372766, -0.365670)",
        "(-0.364541, 1.361515, -0.364446)",
        "(-0.364883, 1.355938, -0.363330)",
        "(-0.365358, 1.344974, -0.361122)",
        "(-0.365714, 1.334751, -0.358131)",
        "(-0.366102, 1.325002, -0.354680)",
        "(-0.366384, 1.315468, -0.350944)",
        "(-0.366368, 1.306244, -0.346600)",
        "(-0.366338, 1.301917, -0.344128)",
        "(-0.366165, 1.293695, -0.338738)",
        "(-0.366013, 1.285985, -0.332880)",
        "(-0.365483, 1.278428, -0.326497)",
        "(-0.364667, 1.271114, -0.319256)",
        "(-0.364159, 1.267601, -0.315345)",
        "(-0.363253, 1.260957, -0.307030)",
        "(-0.362648, 1.255063, -0.298104)",
        "(-0.361835, 1.249873, -0.288401)",
        "(-0.360645, 1.244772, -0.277869)",
        "(-0.359983, 1.242266, -0.272195)",
        "(-0.358768, 1.237829, -0.260475)",
        "(-0.357181, 1.234188, -0.249110)",
        "(-0.355026, 1.231513, -0.238278)",
        "(-0.352680, 1.229987, -0.227453)",
        "(-0.351598, 1.229698, -0.221867)",
        "(-0.349704, 1.229699, -0.210431)",
        "(-0.347896, 1.230242, -0.198974)",
        "(-0.346183, 1.231168, -0.187299)",
        "(-0.344933, 1.232777, -0.175264)",
        "(-0.343600, 1.234732, -0.163433)",
        "(-0.342733, 1.235768, -0.157766)",
        "(-0.340933, 1.238135, -0.146707)",
        "(-0.339511, 1.241357, -0.135742)",
        "(-0.338105, 1.245512, -0.125265)",
        "(-0.337223, 1.247989, -0.120517)",
        "(-0.335190, 1.253328, -0.111522)",
        "(-0.333009, 1.259954, -0.103301)",
        "(-0.330726, 1.267326, -0.095440)",
        "(-0.327918, 1.275134, -0.088288)",
        "(-0.326551, 1.279354, -0.085114)",
        "(-0.323874, 1.288361, -0.079321)",
        "(-0.321187, 1.297937, -0.074110)",
        "(-0.318636, 1.307276, -0.068973)",
        "(-0.316021, 1.316166, -0.064143)",
        "(-0.314793, 1.320695, -0.062022)",
        "(-0.312636, 1.330249, -0.058384)",
        "(-0.310593, 1.339428, -0.055281)",
        "(-0.308587, 1.347951, -0.052646)",
        "(-0.306163, 1.356492, -0.050797)",
        "(-0.303505, 1.365323, -0.049640)",
        "(-0.302397, 1.369719, -0.049376)",
        "(-0.300464, 1.378268, -0.049405)",
        "(-0.298428, 1.386840, -0.050123)",
        "(-0.296684, 1.395765, -0.051713)",
        "(-0.296178, 1.400450, -0.052828)",
        "(-0.295575, 1.409738, -0.055387)",
        "(-0.295001, 1.418790, -0.058352)",
        "(-0.294666, 1.427842, -0.061950)",
        "(-0.294664, 1.437236, -0.066336)",
        "(-0.294754, 1.441571, -0.068516)",
        "(-0.294853, 1.450028, -0.073143)",
        "(-0.294821, 1.458062, -0.078252)",
        "(-0.294740, 1.465852, -0.083786)",
        "(-0.294663, 1.473381, -0.089633)",
        "(-0.294562, 1.476945, -0.092790)",
        "(-0.294279, 1.483855, -0.099571)",
        "(-0.294069, 1.490403, -0.106624)",
        "(-0.293899, 1.496310, -0.113557)",
        "(-0.293465, 1.501502, -0.120787)",
        "(-0.292803, 1.506416, -0.128641)",
        "(-0.292520, 1.508783, -0.132754)",
        "(-0.292174, 1.513282, -0.141039)",
        "(-0.291864, 1.517128, -0.149528)",
        "(-0.291535, 1.520576, -0.158334)",
        "(-0.291503, 1.523656, -0.167333)",
        "(-0.291656, 1.524966, -0.171844)",
        "(-0.292056, 1.527086, -0.180813)",
        "(-0.292481, 1.528624, -0.189770)",
        "(-0.293034, 1.529756, -0.198813)",
        "(-0.293514, 1.530046, -0.203409)",
        "(-0.294387, 1.530362, -0.212507)",
        "(-0.295432, 1.529893, -0.221454)",
        "(-0.296560, 1.528771, -0.230325)",
        "(-0.298130, 1.526809, -0.239184)",
        "(-0.298958, 1.525631, -0.243611)",
        "(-0.300654, 1.522644, -0.252468)",
        "(-0.302353, 1.518911, -0.261311)",
        "(-0.304234, 1.514644, -0.270209)",
        "(-0.306211, 1.509861, -0.279088)",
        "(-0.307164, 1.507153, -0.283490)",
        "(-0.308972, 1.501424, -0.292214)",
        "(-0.310786, 1.495222, -0.300645)",
        "(-0.312638, 1.488527, -0.308588)",
        "(-0.314459, 1.481173, -0.315978)",
        "(-0.315313, 1.477259, -0.319529)",
        "(-0.317173, 1.469004, -0.326041)",
        "(-0.318900, 1.460401, -0.331838)",
        "(-0.320608, 1.451100, -0.336614)",
        "(-0.322289, 1.441304, -0.340901)",
        "(-0.323191, 1.436222, -0.342654)",
        "(-0.324800, 1.426028, -0.345674)",
        "(-0.326249, 1.415347, -0.347897)",
        "(-0.327646, 1.404292, -0.349490)",
        "(-0.329003, 1.392843, -0.350429)",
        "(-0.329529, 1.387061, -0.350722)",
        "(-0.330511, 1.375142, -0.350718)",
        "(-0.331391, 1.362909, -0.350075)",
        "(-0.332513, 1.350617, -0.348501)",
        "(-0.333270, 1.338537, -0.346265)",
        "(-0.333585, 1.332520, -0.345142)",
        "(-0.334469, 1.320788, -0.342456)",
        "(-0.335540, 1.309412, -0.339201)",
        "(-0.336325, 1.298572, -0.334917)",
        "(-0.336753, 1.288074, -0.329671)",
        "(-0.336912, 1.282935, -0.326700)",
        "(-0.337217, 1.272789, -0.320116)",
        "(-0.337134, 1.263093, -0.312242)",
        "(-0.336673, 1.253997, -0.303503)",
        "(-0.335838, 1.245273, -0.294299)",
        "(-0.335439, 1.241220, -0.289431)",
        "(-0.334667, 1.233855, -0.278808)",
        "(-0.333716, 1.227524, -0.267361)",
        "(-0.332555, 1.221854, -0.255373)",
        "(-0.331449, 1.217175, -0.242332)",
        "(-0.331069, 1.215542, -0.235820)",
        "(-0.330059, 1.212707, -0.222873)",
        "(-0.328837, 1.210629, -0.210229)",
        "(-0.327859, 1.209944, -0.197399)",
        "(-0.327451, 1.210585, -0.184001)",
        "(-0.327358, 1.211240, -0.177348)",
        "(-0.327041, 1.212765, -0.164431)",
        "(-0.327055, 1.215007, -0.151763)",
        "(-0.327330, 1.218231, -0.139267)",
        "(-0.327344, 1.222340, -0.127881)",
        "(-0.327180, 1.224630, -0.122633)",
        "(-0.326754, 1.229720, -0.112542)",
        "(-0.326542, 1.235851, -0.102871)",
        "(-0.326366, 1.242695, -0.093594)",
        "(-0.325959, 1.250059, -0.085213)",
        "(-0.325694, 1.253935, -0.081306)",
        "(-0.324941, 1.262507, -0.074164)",
        "(-0.323915, 1.272012, -0.067802)",
        "(-0.322712, 1.281990, -0.062472)",
        "(-0.321986, 1.287266, -0.060454)",
        "(-0.320608, 1.297658, -0.056274)",
        "(-0.319350, 1.308501, -0.052694)",
        "(-0.318371, 1.319131, -0.049447)",
        "(-0.317536, 1.329450, -0.046814)",
        "(-0.316773, 1.340007, -0.044660)",
        "(-0.316520, 1.345314, -0.043655)",
        "(-0.316378, 1.355734, -0.041718)",
        "(-0.316418, 1.366063, -0.040144)",
        "(-0.316378, 1.376678, -0.038956)",
        "(-0.316478, 1.387554, -0.038374)",
        "(-0.316547, 1.393045, -0.038323)",
        "(-0.316366, 1.404245, -0.038544)",
        "(-0.316014, 1.415539, -0.039112)",
        "(-0.315617, 1.427283, -0.040620)",
        "(-0.315136, 1.439510, -0.043086)",
        "(-0.314851, 1.445751, -0.044661)",
        "(-0.314382, 1.458079, -0.048293)",
        "(-0.314058, 1.470209, -0.052632)",
        "(-0.313731, 1.482035, -0.057723)",
        "(-0.313459, 1.493484, -0.063763)",
        "(-0.313433, 1.498994, -0.067157)",
        "(-0.313581, 1.509608, -0.074297)",
        "(-0.313619, 1.519324, -0.081926)",
        "(-0.313525, 1.528033, -0.090392)",
        "(-0.313720, 1.536171, -0.099762)",
        "(-0.314019, 1.539887, -0.104871)",
        "(-0.314444, 1.546669, -0.115099)",
        "(-0.314625, 1.552065, -0.125969)",
        "(-0.314542, 1.557081, -0.137654)",
        "(-0.314398, 1.561443, -0.149874)",
        "(-0.314350, 1.563162, -0.156011)",
        "(-0.314075, 1.565747, -0.168321)",
        "(-0.313565, 1.567386, -0.180852)",
        "(-0.313135, 1.568228, -0.193599)",
        "(-0.313129, 1.568053, -0.206607)",
        "(-0.313253, 1.567499, -0.213153)",
        "(-0.313520, 1.565878, -0.226136)",
        "(-0.313826, 1.562974, -0.238857)",
        "(-0.314116, 1.558892, -0.251732)",
        "(-0.314585, 1.554105, -0.264988)",
        "(-0.314916, 1.551399, -0.271588)",
        "(-0.315535, 1.545348, -0.284425)",
        "(-0.316092, 1.538009, -0.296849)",
        "(-0.316785, 1.529584, -0.309297)",
        "(-0.317732, 1.521277, -0.320587)",
        "(-0.318280, 1.516774, -0.326056)",
        "(-0.319391, 1.506764, -0.336409)",
        "(-0.320512, 1.496026, -0.345833)",
        "(-0.321049, 1.484835, -0.353970)",
        "(-0.321280, 1.472973, -0.360880)",
        "(-0.321480, 1.466834, -0.363874)",
        "(-0.321770, 1.454541, -0.369228)",
        "(-0.322296, 1.442627, -0.373885)",
        "(-0.322679, 1.430525, -0.378036)",
        "(-0.323325, 1.418128, -0.381189)",
        "(-0.323523, 1.411933, -0.382441)",
        "(-0.323721, 1.399582, -0.384146)",
        "(-0.323828, 1.387013, -0.384874)",
        "(-0.323941, 1.373952, -0.384449)",
        "(-0.323984, 1.360621, -0.382642)",
        "(-0.323997, 1.353910, -0.381142)",
        "(-0.324184, 1.340531, -0.377440)",
        "(-0.324684, 1.327229, -0.372595)",
        "(-0.324758, 1.314323, -0.367081)",
        "(-0.324758, 1.314323, -0.367081)",
        "(-0.324221, 1.295477, -0.357842)",
        "(-0.324189, 1.284023, -0.351355)",
        "(-0.324224, 1.273950, -0.344487)",
        "(-0.324171, 1.269733, -0.340939)",
        "(-0.323693, 1.256874, -0.330026)",
        "(-0.323576, 1.252991, -0.326168)",
        "(-0.323469, 1.245953, -0.317961)",
        "(-0.323318, 1.239752, -0.309144)",
        "(-0.323610, 1.234338, -0.299682)",
        "(-0.324321, 1.229526, -0.289388)",
        "(-0.324644, 1.227382, -0.283928)",
        "(-0.324936, 1.223276, -0.272849)",
        "(-0.325122, 1.219709, -0.261833)",
        "(-0.325672, 1.217154, -0.250731)",
        "(-0.326262, 1.215742, -0.239376)",
        "(-0.326336, 1.215309, -0.233616)",
        "(-0.326449, 1.214708, -0.221865)",
        "(-0.327045, 1.215290, -0.209458)",
        "(-0.327929, 1.216924, -0.196957)",
        "(-0.328324, 1.219279, -0.184943)",
        "(-0.328365, 1.220765, -0.179108)",
        "(-0.328711, 1.224628, -0.167547)",
        "(-0.329340, 1.229490, -0.156049)",
        "(-0.329946, 1.234832, -0.144675)",
        "(-0.330302, 1.240387, -0.133828)",
        "(-0.330533, 1.243583, -0.128704)",
        "(-0.331134, 1.250379, -0.118466)",
        "(-0.331536, 1.257834, -0.108514)",
        "(-0.331416, 1.265498, -0.099149)",
        "(-0.331072, 1.273649, -0.090661)",
        "(-0.330852, 1.278021, -0.086769)",
        "(-0.330262, 1.287183, -0.079378)",
        "(-0.329537, 1.296807, -0.072757)",
        "(-0.328678, 1.306378, -0.067008)",
        "(-0.327864, 1.316226, -0.061977)",
        "(-0.327476, 1.321321, -0.059748)",
        "(-0.326754, 1.331380, -0.055704)",
        "(-0.326108, 1.341348, -0.052588)",
        "(-0.325379, 1.351250, -0.050250)",
        "(-0.324768, 1.361136, -0.048185)",
        "(-0.324476, 1.366060, -0.047540)",
        "(-0.323817, 1.375716, -0.046884)",
        "(-0.322983, 1.385885, -0.047065)",
        "(-0.322237, 1.395485, -0.047883)",
        "(-0.321322, 1.405138, -0.049500)",
        "(-0.320862, 1.410098, -0.050796)",
        "(-0.320304, 1.420274, -0.054129)",
        "(-0.320220, 1.430831, -0.058297)",
        "(-0.320528, 1.441197, -0.063444)",
        "(-0.321062, 1.451288, -0.069637)",
        "(-0.321407, 1.456207, -0.073132)",
        "(-0.322212, 1.465642, -0.080678)",
        "(-0.323099, 1.474410, -0.089079)",
        "(-0.323730, 1.482677, -0.098394)",
        "(-0.324157, 1.490438, -0.108470)",
        "(-0.324351, 1.494003, -0.113784)",
        "(-0.324863, 1.500756, -0.124825)",
        "(-0.325422, 1.506861, -0.136725)",
        "(-0.325998, 1.512462, -0.149201)",
        "(-0.326481, 1.517285, -0.162312)",
        "(-0.326704, 1.519377, -0.169148)",
        "(-0.327383, 1.523291, -0.183187)",
        "(-0.328509, 1.526521, -0.197483)",
        "(-0.329812, 1.528667, -0.211928)",
        "(-0.330933, 1.529708, -0.226535)",
        "(-0.331465, 1.529799, -0.233962)",
        "(-0.332630, 1.529233, -0.249019)",
        "(-0.334083, 1.527420, -0.264046)",
        "(-0.335493, 1.524319, -0.278766)",
        "(-0.336822, 1.519904, -0.293128)",
        "(-0.337661, 1.517148, -0.300236)",
        "(-0.339626, 1.511041, -0.314385)",
        "(-0.341551, 1.503987, -0.328099)",
        "(-0.343533, 1.495968, -0.341122)",
        "(-0.345917, 1.487210, -0.353576)",
        "(-0.347349, 1.482717, -0.359572)",
        "(-0.350778, 1.473431, -0.370849)",
        "(-0.354083, 1.463590, -0.381474)",
        "(-0.357640, 1.453069, -0.390791)",
        "(-0.361262, 1.442243, -0.398776)",
        "(-0.363192, 1.436768, -0.402349)",
        "(-0.367220, 1.425541, -0.408603)",
        "(-0.370986, 1.413728, -0.413941)",
        "(-0.374307, 1.401514, -0.418285)",
        "(-0.377383, 1.389162, -0.421463)",
        "(-0.379038, 1.382987, -0.422521)",
        "(-0.382082, 1.370503, -0.423540)",
        "(-0.384116, 1.357833, -0.423767)",
        "(-0.384828, 1.351419, -0.423393)",
        "(-0.387050, 1.332562, -0.421267)",
        "(-0.387822, 1.326557, -0.420032)",
        "(-0.389076, 1.314980, -0.416568)",
        "(-0.389360, 1.303524, -0.411936)",
        "(-0.389262, 1.292210, -0.406652)",
        "(-0.389008, 1.281530, -0.400584)",
        "(-0.388746, 1.276495, -0.397104)",
        "(-0.387824, 1.266649, -0.389857)",
        "(-0.386443, 1.256959, -0.382351)",
        "(-0.384735, 1.247667, -0.374423)",
        "(-0.382929, 1.239236, -0.365619)",
        "(-0.381915, 1.235292, -0.360853)",
        "(-0.379485, 1.227728, -0.350715)",
        "(-0.376845, 1.220278, -0.339972)",
        "(-0.373914, 1.213258, -0.328394)",
        "(-0.370897, 1.207002, -0.316096)",
        "(-0.369343, 1.204151, -0.309955)",
        "(-0.366135, 1.198829, -0.297884)",
        "(-0.362927, 1.194580, -0.285630)",
        "(-0.359842, 1.191454, -0.273337)",
        "(-0.356790, 1.188661, -0.260171)",
        "(-0.355410, 1.187438, -0.253386)",
        "(-0.352817, 1.185365, -0.239606)",
        "(-0.350523, 1.184194, -0.225325)",
        "(-0.348386, 1.183759, -0.211076)",
        "(-0.346339, 1.183823, -0.197636)",
        "(-0.345379, 1.184147, -0.191379)",
        "(-0.343453, 1.185505, -0.179338)",
        "(-0.341705, 1.188038, -0.167464)",
        "(-0.340082, 1.191100, -0.155755)",
        "(-0.338608, 1.194389, -0.144553)",
        "(-0.337992, 1.196244, -0.139106)",
        "(-0.337095, 1.200785, -0.128502)",
        "(-0.336079, 1.205830, -0.118438)",
        "(-0.334658, 1.211242, -0.109283)",
        "(-0.333222, 1.217241, -0.100931)",
        "(-0.332517, 1.220600, -0.097031)",
        "(-0.330970, 1.227661, -0.089406)",
        "(-0.329394, 1.235045, -0.082346)",
        "(-0.327907, 1.242742, -0.075916)",
        "(-0.326393, 1.251130, -0.070336)",
        "(-0.325561, 1.255588, -0.067869)",
        "(-0.323836, 1.264682, -0.063373)",
        "(-0.322185, 1.273895, -0.059574)",
        "(-0.320526, 1.283431, -0.056442)",
        "(-0.318732, 1.293326, -0.053997)",
        "(-0.317799, 1.298344, -0.053062)",
        "(-0.316023, 1.308484, -0.051612)",
        "(-0.314209, 1.318835, -0.050719)",
        "(-0.312366, 1.329269, -0.050224)",
        "(-0.310742, 1.339707, -0.050276)",
        "(-0.309968, 1.344943, -0.050465)",
        "(-0.308291, 1.355551, -0.051158)",
        "(-0.306499, 1.366162, -0.052139)",
        "(-0.304749, 1.376799, -0.053702)",
        "(-0.303127, 1.387566, -0.055835)",
        "(-0.302355, 1.393043, -0.057191)",
        "(-0.300901, 1.403677, -0.059858)",
        "(-0.299517, 1.414217, -0.063077)",
        "(-0.297964, 1.424939, -0.067011)",
        "(-0.296582, 1.435791, -0.071564)",
        "(-0.296083, 1.441184, -0.074159)",
        "(-0.295236, 1.451765, -0.079734)",
        "(-0.294336, 1.462092, -0.085697)",
        "(-0.293463, 1.471861, -0.092145)",
        "(-0.293278, 1.476320, -0.095727)",
        "(-0.292872, 1.485328, -0.102806)",
        "(-0.292740, 1.493677, -0.110225)",
        "(-0.292765, 1.501148, -0.117844)",
        "(-0.292816, 1.507774, -0.125832)",
        "(-0.293039, 1.513895, -0.134094)",
        "(-0.293244, 1.516751, -0.138268)",
        "(-0.293649, 1.521963, -0.146846)",
        "(-0.294026, 1.526624, -0.155882)",
        "(-0.294657, 1.530827, -0.165154)",
        "(-0.295728, 1.534426, -0.174438)",
        "(-0.296244, 1.535950, -0.179104)",
        "(-0.297194, 1.538452, -0.188535)",
        "(-0.298230, 1.540542, -0.198281)",
        "(-0.299402, 1.542003, -0.208421)",
        "(-0.301044, 1.542983, -0.218763)",
        "(-0.301921, 1.543323, -0.223991)",
        "(-0.303541, 1.543631, -0.234718)",
        "(-0.304952, 1.543126, -0.244855)",
        "(-0.306600, 1.541978, -0.255458)",
        "(-0.308437, 1.540333, -0.266268)",
        "(-0.309370, 1.539154, -0.271669)",
        "(-0.311242, 1.536085, -0.282503)",
        "(-0.313117, 1.532163, -0.293423)",
        "(-0.314842, 1.527537, -0.304217)",
        "(-0.316617, 1.521952, -0.314866)",
        "(-0.317584, 1.518749, -0.320088)",
        "(-0.319719, 1.512048, -0.330220)",
        "(-0.321768, 1.504639, -0.339702)",
        "(-0.323695, 1.496199, -0.348423)",
        "(-0.325667, 1.486846, -0.356306)",
        "(-0.326646, 1.481944, -0.359832)",
        "(-0.328349, 1.471680, -0.366133)",
        "(-0.330007, 1.460492, -0.371462)",
        "(-0.332181, 1.448653, -0.375912)",
        "(-0.334329, 1.436857, -0.379734)",
        "(-0.335336, 1.430934, -0.381268)",
        "(-0.337359, 1.418537, -0.383719)",
        "(-0.339549, 1.405642, -0.385329)",
        "(-0.342049, 1.392830, -0.386196)",
        "(-0.344358, 1.379969, -0.386771)",
        "(-0.345665, 1.373495, -0.386640)",
        "(-0.348325, 1.360370, -0.385827)",
        "(-0.350902, 1.346986, -0.384357)",
        "(-0.353076, 1.333543, -0.382470)",
        "(-0.355337, 1.320056, -0.379946)",
        "(-0.356646, 1.313308, -0.378328)",
        "(-0.359149, 1.299638, -0.374449)",
        "(-0.360941, 1.285989, -0.370331)",
        "(-0.362454, 1.272978, -0.366198)",
        "(-0.364078, 1.260973, -0.361624)",
        "(-0.364964, 1.255354, -0.358913)",
        "(-0.366207, 1.244231, -0.352436)",
        "(-0.366707, 1.233526, -0.344565)",
        "(-0.367001, 1.224047, -0.335680)",
        "(-0.367186, 1.215841, -0.326022)",
        "(-0.367172, 1.212073, -0.320730)",
        "(-0.366660, 1.205133, -0.309006)",
        "(-0.365657, 1.198834, -0.296436)",
        "(-0.364623, 1.193736, -0.283344)",
        "(-0.363589, 1.190172, -0.269646)",
        "(-0.362868, 1.188769, -0.262703)",
        "(-0.361020, 1.186784, -0.248601)",
        "(-0.358868, 1.185578, -0.234360)",
        "(-0.356649, 1.185941, -0.219799)",
        "(-0.354484, 1.187408, -0.205148)",
        "(-0.353297, 1.188481, -0.197902)",
        "(-0.350783, 1.190964, -0.183677)",
        "(-0.348650, 1.194478, -0.169671)",
        "(-0.346801, 1.199055, -0.155935)",
        "(-0.344742, 1.204180, -0.143082)",
        "(-0.343670, 1.207007, -0.137124)",
        "(-0.341540, 1.213166, -0.125879)",
        "(-0.339655, 1.220288, -0.115344)",
        "(-0.337623, 1.227982, -0.105567)",
        "(-0.335100, 1.235907, -0.096863)",
        "(-0.333754, 1.240126, -0.092929)",
        "(-0.331146, 1.249199, -0.085644)",
        "(-0.328683, 1.259230, -0.079101)",
        "(-0.326359, 1.269483, -0.073233)",
        "(-0.324042, 1.279905, -0.067974)",
        "(-0.323006, 1.284832, -0.065829)",
        "(-0.321091, 1.295209, -0.061918)",
        "(-0.319396, 1.306137, -0.058839)",
        "(-0.317811, 1.317395, -0.056757)",
        "(-0.316205, 1.328576, -0.055234)",
        "(-0.315516, 1.334120, -0.054626)",
        "(-0.314380, 1.345106, -0.053832)",
        "(-0.313276, 1.355926, -0.053957)",
        "(-0.312030, 1.366652, -0.054876)",
        "(-0.310842, 1.377129, -0.056396)",
        "(-0.310264, 1.382252, -0.057453)",
        "(-0.308879, 1.392448, -0.060086)",
        "(-0.307345, 1.402527, -0.063646)",
        "(-0.306429, 1.412688, -0.068189)",
        "(-0.305923, 1.422813, -0.073484)",
        "(-0.305746, 1.427792, -0.076356)",
        "(-0.305440, 1.437517, -0.082563)",
        "(-0.305226, 1.446964, -0.089594)",
        "(-0.305271, 1.456375, -0.097400)",
        "(-0.305533, 1.465578, -0.105878)",
        "(-0.305747, 1.469920, -0.110331)",
        "(-0.306239, 1.478142, -0.119409)",
        "(-0.306879, 1.485609, -0.128972)",
        "(-0.307587, 1.492559, -0.138982)",
        "(-0.308383, 1.498640, -0.149447)",
        "(-0.308823, 1.501323, -0.154789)",
        "(-0.309604, 1.506023, -0.165529)",
        "(-0.310089, 1.509624, -0.176432)",
        "(-0.310315, 1.512273, -0.187701)",
        "(-0.310454, 1.513223, -0.193549)",
        "(-0.310705, 1.515093, -0.205163)",
        "(-0.310982, 1.515972, -0.216798)",
        "(-0.311246, 1.516157, -0.228416)",
        "(-0.311458, 1.515553, -0.240034)",
        "(-0.311854, 1.514455, -0.251731)",
        "(-0.312257, 1.513571, -0.257626)",
        "(-0.313399, 1.511355, -0.269443)",
        "(-0.314918, 1.508545, -0.281030)",
        "(-0.316297, 1.505059, -0.292132)",
        "(-0.317573, 1.500453, -0.302743)",
        "(-0.318339, 1.497897, -0.307976)",
        "(-0.320018, 1.492632, -0.318279)",
        "(-0.321751, 1.486984, -0.328070)",
        "(-0.323368, 1.480739, -0.337159)",
        "(-0.325122, 1.473935, -0.345497)",
        "(-0.326069, 1.470444, -0.349506)",
        "(-0.327934, 1.463147, -0.357107)",
        "(-0.329966, 1.455265, -0.364104)",
        "(-0.332300, 1.446720, -0.370484)",
        "(-0.334586, 1.438097, -0.376652)",
        "(-0.335717, 1.433671, -0.379576)",
        "(-0.337903, 1.424667, -0.385429)",
        "(-0.340470, 1.415161, -0.390802)",
        "(-0.342939, 1.405269, -0.395354)",
        "(-0.344973, 1.395089, -0.399185)",
        "(-0.345906, 1.389819, -0.400896)",
        "(-0.347851, 1.378881, -0.403828)",
        "(-0.349835, 1.367609, -0.405994)",
        "(-0.351531, 1.356020, -0.407062)",
        "(-0.352974, 1.344011, -0.406923)",
        "(-0.353650, 1.337839, -0.406387)",
        "(-0.354741, 1.325476, -0.404735)",
        "(-0.355263, 1.313068, -0.401646)",
        "(-0.355356, 1.300391, -0.397811)",
        "(-0.355367, 1.288927, -0.393201)",
        "(-0.355320, 1.283417, -0.390434)",
        "(-0.355171, 1.272655, -0.384370)",
        "(-0.354685, 1.262147, -0.377616)",
        "(-0.353917, 1.252031, -0.370123)",
        "(-0.353139, 1.242573, -0.361761)",
        "(-0.352558, 1.238194, -0.357298)",
        "(-0.351083, 1.229550, -0.348160)",
        "(-0.349146, 1.221219, -0.338255)",
        "(-0.347236, 1.213753, -0.327469)",
        "(-0.345247, 1.207426, -0.315852)",
        "(-0.344205, 1.204552, -0.309925)",
        "(-0.342074, 1.199028, -0.297882)",
        "(-0.339984, 1.194274, -0.285278)",
        "(-0.338061, 1.190752, -0.272174)",
        "(-0.336330, 1.188532, -0.258966)",
        "(-0.335632, 1.187798, -0.252331)",
        "(-0.334157, 1.186659, -0.238927)",
        "(-0.332885, 1.186600, -0.225127)",
        "(-0.331798, 1.187650, -0.211630)",
        "(-0.330660, 1.189519, -0.198839)",
        "(-0.330216, 1.190893, -0.192624)",
        "(-0.329460, 1.194302, -0.180169)",
        "(-0.328942, 1.198518, -0.167595)",
        "(-0.328567, 1.203222, -0.155460)",
        "(-0.328358, 1.208817, -0.144103)",
        "(-0.328399, 1.212133, -0.138669)",
        "(-0.328596, 1.219170, -0.127855)",
        "(-0.328844, 1.226258, -0.117258)",
        "(-0.329039, 1.233608, -0.107544)",
        "(-0.329126, 1.241832, -0.099031)",
        "(-0.329113, 1.246074, -0.094895)",
        "(-0.328901, 1.255061, -0.087299)",
        "(-0.328401, 1.264256, -0.080581)",
        "(-0.327794, 1.273877, -0.074941)",
        "(-0.327024, 1.284205, -0.070162)",
        "(-0.326635, 1.289456, -0.068020)",
        "(-0.325834, 1.299995, -0.064308)",
        "(-0.324694, 1.310679, -0.061471)",
        "(-0.323260, 1.321883, -0.059598)",
        "(-0.321896, 1.333512, -0.058531)",
        "(-0.321267, 1.339297, -0.058241)",
        "(-0.320017, 1.350756, -0.057977)",
        "(-0.318957, 1.362393, -0.058252)",
        "(-0.318085, 1.373945, -0.058934)",
        "(-0.317289, 1.385352, -0.060479)",
        "(-0.316816, 1.391073, -0.061400)",
        "(-0.315871, 1.402369, -0.063612)",
        "(-0.315069, 1.413444, -0.066271)",
        "(-0.314453, 1.424362, -0.069685)",
        "(-0.314056, 1.435326, -0.074041)",
        "(-0.313908, 1.440732, -0.076570)",
        "(-0.313599, 1.451070, -0.082100)",
        "(-0.313245, 1.460708, -0.088262)",
        "(-0.312930, 1.469628, -0.095083)",
        "(-0.312688, 1.477889, -0.102620)",
        "(-0.312564, 1.481692, -0.106778)",
        "(-0.312328, 1.488793, -0.115652)",
        "(-0.311977, 1.494902, -0.125069)",
        "(-0.311638, 1.500024, -0.134962)",
        "(-0.311393, 1.504332, -0.145348)",
        "(-0.311320, 1.506157, -0.150760)",
        "(-0.311169, 1.509321, -0.161775)",
        "(-0.310851, 1.511487, -0.173186)",
        "(-0.310578, 1.512798, -0.185265)",
        "(-0.310572, 1.513440, -0.196934)",
        "(-0.310680, 1.513475, -0.202895)",
        "(-0.311107, 1.513004, -0.215071)",
        "(-0.311699, 1.511690, -0.227399)",
        "(-0.312251, 1.509551, -0.239592)",
        "(-0.312853, 1.506603, -0.251533)",
        "(-0.313299, 1.504806, -0.257427)",
        "(-0.314504, 1.500866, -0.269050)",
        "(-0.315871, 1.496186, -0.280128)",
        "(-0.317139, 1.490587, -0.290559)",
        "(-0.318410, 1.484158, -0.300369)",
        "(-0.319012, 1.480755, -0.305104)",
        "(-0.320381, 1.473672, -0.314197)",
        "(-0.321861, 1.465866, -0.322556)",
        "(-0.323412, 1.457197, -0.329904)",
        "(-0.324644, 1.448222, -0.336579)",
        "(-0.325233, 1.443539, -0.339552)",
        "(-0.326524, 1.433843, -0.345075)",
        "(-0.328027, 1.423547, -0.349944)",
        "(-0.329327, 1.413016, -0.353986)",
        "(-0.330542, 1.402416, -0.357003)",
        "(-0.331233, 1.397052, -0.358121)",
        "(-0.332738, 1.386106, -0.359953)",
        "(-0.334231, 1.374707, -0.361161)",
        "(-0.335647, 1.363226, -0.361940)",
        "(-0.337543, 1.351906, -0.361995)",
        "(-0.338684, 1.346245, -0.361730)",
        "(-0.340750, 1.334810, -0.360699)",
        "(-0.342390, 1.323150, -0.358946)",
        "(-0.343959, 1.311522, -0.356424)",
        "(-0.345716, 1.300242, -0.352971)",
        "(-0.346539, 1.294891, -0.350846)",
        "(-0.347710, 1.284363, -0.346158)",
        "(-0.348597, 1.274103, -0.341117)",
        "(-0.349555, 1.264835, -0.335457)",
        "(-0.350357, 1.256460, -0.329107)",
        "(-0.350580, 1.252783, -0.325568)",
        "(-0.350936, 1.241410, -0.315421)",
        "(-0.351031, 1.238842, -0.311872)",
        "(-0.351049, 1.233501, -0.304622)",
        "(-0.350676, 1.229082, -0.297000)",
        "(-0.350319, 1.227134, -0.293039)",
        "(-0.349399, 1.223906, -0.284753)",
        "(-0.348283, 1.221345, -0.275851)",
        "(-0.346967, 1.219746, -0.265910)",
        "(-0.345359, 1.218678, -0.255370)",
        "(-0.344493, 1.218221, -0.250065)",
        "(-0.342920, 1.218164, -0.239141)",
        "(-0.341489, 1.218788, -0.227972)",
        "(-0.339957, 1.219950, -0.216737)",
        "(-0.338315, 1.221496, -0.205602)",
        "(-0.337590, 1.222545, -0.200026)",
        "(-0.336398, 1.225186, -0.188741)",
        "(-0.335306, 1.228332, -0.177645)",
        "(-0.334240, 1.232046, -0.167045)",
        "(-0.333465, 1.236581, -0.156812)",
        "(-0.333166, 1.239099, -0.151734)",
        "(-0.332641, 1.244355, -0.141478)",
        "(-0.332200, 1.249844, -0.131601)",
        "(-0.331819, 1.255696, -0.122538)",
        "(-0.331647, 1.262109, -0.114219)",
        "(-0.331694, 1.265550, -0.110319)",
        "(-0.331758, 1.272417, -0.102944)",
        "(-0.331707, 1.279523, -0.096517)",
        "(-0.331581, 1.286486, -0.090937)",
        "(-0.331274, 1.293981, -0.085971)",
        "(-0.331034, 1.297814, -0.083594)",
        "(-0.330514, 1.305645, -0.079034)",
        "(-0.329783, 1.313959, -0.075165)",
        "(-0.328933, 1.323004, -0.071915)",
        "(-0.328120, 1.332388, -0.069193)",
        "(-0.327815, 1.337148, -0.068026)",
        "(-0.327289, 1.346781, -0.066056)",
        "(-0.326843, 1.356721, -0.064616)",
        "(-0.326517, 1.366811, -0.063912)",
        "(-0.326357, 1.371831, -0.064078)",
        "(-0.326092, 1.381722, -0.064589)",
        "(-0.325902, 1.391297, -0.065884)",
        "(-0.325610, 1.400522, -0.067911)",
        "(-0.324994, 1.409544, -0.070952)",
        "(-0.324266, 1.418573, -0.075090)",
        "(-0.323989, 1.423131, -0.077524)",
        "(-0.323633, 1.431999, -0.082944)",
        "(-0.323244, 1.440448, -0.089200)",
        "(-0.322636, 1.448642, -0.096320)",
        "(-0.322014, 1.456670, -0.104263)",
        "(-0.321805, 1.460551, -0.108562)",
        "(-0.321353, 1.467997, -0.117614)",
        "(-0.320855, 1.474955, -0.127155)",
        "(-0.320417, 1.481250, -0.137124)",
        "(-0.320030, 1.486826, -0.147575)",
        "(-0.319893, 1.489372, -0.153058)",
        "(-0.319730, 1.494052, -0.164314)",
        "(-0.319772, 1.497944, -0.175933)",
        "(-0.320020, 1.500982, -0.187791)",
        "(-0.320409, 1.502897, -0.199878)",
        "(-0.320711, 1.503517, -0.205979)",
        "(-0.321547, 1.503981, -0.218365)",
        "(-0.322640, 1.503282, -0.231035)",
        "(-0.324107, 1.501511, -0.243769)",
        "(-0.325782, 1.498699, -0.256319)",
        "(-0.326649, 1.496873, -0.262482)",
        "(-0.328387, 1.492571, -0.274622)",
        "(-0.330302, 1.487417, -0.286444)",
        "(-0.332372, 1.481612, -0.297764)",
        "(-0.334609, 1.475151, -0.308390)",
        "(-0.335838, 1.471614, -0.313387)",
        "(-0.338222, 1.464182, -0.322867)",
        "(-0.340460, 1.456381, -0.331654)",
        "(-0.342475, 1.447959, -0.339566)",
        "(-0.344483, 1.439096, -0.346757)",
        "(-0.345405, 1.434435, -0.349886)",
        "(-0.347132, 1.424927, -0.355384)",
        "(-0.348970, 1.415236, -0.359692)",
        "(-0.350656, 1.405265, -0.362995)",
        "(-0.352191, 1.395028, -0.365442)",
        "(-0.353004, 1.389897, -0.366428)",
        "(-0.354818, 1.379820, -0.368149)",
        "(-0.356722, 1.369810, -0.369347)",
        "(-0.358527, 1.359745, -0.369753)",
        "(-0.360040, 1.349544, -0.369877)",
        "(-0.360686, 1.344374, -0.369716)",
        "(-0.361655, 1.333843, -0.369064)",
        "(-0.362171, 1.322979, -0.367654)",
        "(-0.362267, 1.312286, -0.365397)",
        "(-0.361925, 1.301881, -0.362372)",
        "(-0.361615, 1.296798, -0.360559)",
        "(-0.360690, 1.286281, -0.356276)",
        "(-0.359296, 1.276384, -0.351343)",
        "(-0.357499, 1.267195, -0.345639)",
        "(-0.355642, 1.258613, -0.339223)",
        "(-0.354689, 1.254493, -0.335728)",
        "(-0.352688, 1.246486, -0.328175)",
        "(-0.350284, 1.239028, -0.319646)",
        "(-0.349058, 1.235681, -0.314864)",
        "(-0.345161, 1.225809, -0.299843)",
        "(-0.343891, 1.222871, -0.294198)",
        "(-0.341191, 1.217603, -0.282640)",
        "(-0.338327, 1.213008, -0.270736)",
        "(-0.335640, 1.209102, -0.258337)",
        "(-0.333309, 1.206190, -0.245384)",
        "(-0.332266, 1.205106, -0.238835)",
        "(-0.330112, 1.203259, -0.225805)",
        "(-0.328420, 1.202180, -0.212819)",
        "(-0.327280, 1.201958, -0.199725)",
        "(-0.326298, 1.202554, -0.186937)",
        "(-0.325779, 1.203158, -0.180878)",
        "(-0.324648, 1.204764, -0.169404)",
        "(-0.323731, 1.207178, -0.158497)",
        "(-0.322964, 1.210492, -0.147940)",
        "(-0.322110, 1.214438, -0.138045)",
        "(-0.321681, 1.216597, -0.133393)",
        "(-0.320898, 1.221228, -0.124505)",
        "(-0.320326, 1.226677, -0.116129)",
        "(-0.319866, 1.232907, -0.108166)",
        "(-0.319349, 1.239526, -0.100924)",
        "(-0.319079, 1.243002, -0.097606)",
        "(-0.318646, 1.250433, -0.091410)",
        "(-0.318208, 1.258597, -0.085980)",
        "(-0.317543, 1.267214, -0.081372)",
        "(-0.316689, 1.276266, -0.077599)",
        "(-0.316233, 1.281013, -0.076044)",
        "(-0.315278, 1.290824, -0.073245)",
        "(-0.314293, 1.301134, -0.070836)",
        "(-0.313299, 1.311841, -0.069079)",
        "(-0.312357, 1.322947, -0.067896)",
        "(-0.312019, 1.328719, -0.067463)",
        "(-0.311621, 1.340572, -0.066725)",
        "(-0.311234, 1.352437, -0.066510)",
        "(-0.310760, 1.364331, -0.067118)",
        "(-0.310314, 1.376382, -0.068381)",
        "(-0.310202, 1.382358, -0.069198)",
        "(-0.310142, 1.394058, -0.071171)",
        "(-0.310122, 1.405524, -0.073998)",
        "(-0.310150, 1.416970, -0.077849)",
        "(-0.310404, 1.428087, -0.082548)",
        "(-0.310594, 1.433320, -0.085130)",
        "(-0.310992, 1.443350, -0.090589)",
        "(-0.311373, 1.452899, -0.096643)",
        "(-0.311849, 1.461900, -0.103274)",
        "(-0.312498, 1.469948, -0.110587)",
        "(-0.312852, 1.473868, -0.114262)",
        "(-0.313574, 1.481026, -0.121828)",
        "(-0.314221, 1.487283, -0.129616)",
        "(-0.314745, 1.492785, -0.137809)",
        "(-0.315119, 1.497591, -0.146515)",
        "(-0.315293, 1.499803, -0.150950)",
        "(-0.315645, 1.503658, -0.160122)",
        "(-0.316007, 1.507069, -0.169931)",
        "(-0.316265, 1.509990, -0.180133)",
        "(-0.316215, 1.512093, -0.190579)",
        "(-0.316040, 1.512786, -0.196222)",
        "(-0.315567, 1.513540, -0.206571)",
        "(-0.314984, 1.513670, -0.217318)",
        "(-0.314609, 1.513128, -0.228545)",
        "(-0.314355, 1.511742, -0.240095)",
        "(-0.314206, 1.510693, -0.245952)",
        "(-0.313800, 1.507911, -0.257592)",
        "(-0.313518, 1.504057, -0.269196)",
        "(-0.313946, 1.499447, -0.280850)",
        "(-0.315069, 1.494306, -0.292131)",
        "(-0.315796, 1.491435, -0.297569)",
        "(-0.317189, 1.484932, -0.308043)",
        "(-0.318609, 1.477373, -0.318060)",
        "(-0.320316, 1.469176, -0.327708)",
        "(-0.322531, 1.460628, -0.336970)",
        "(-0.323826, 1.456169, -0.341333)",
        "(-0.326491, 1.446795, -0.349450)",
        "(-0.328985, 1.436821, -0.356628)",
        "(-0.331547, 1.426461, -0.362866)",
        "(-0.334602, 1.416001, -0.368312)",
        "(-0.336105, 1.410701, -0.370883)",
        "(-0.339109, 1.399796, -0.375040)",
        "(-0.341604, 1.388477, -0.378438)",
        "(-0.344179, 1.376836, -0.380866)",
        "(-0.347033, 1.365121, -0.382584)",
        "(-0.348499, 1.359253, -0.383014)",
        "(-0.351054, 1.347403, -0.383164)",
        "(-0.353072, 1.335026, -0.382301)",
        "(-0.354854, 1.322170, -0.380433)",
        "(-0.356478, 1.309354, -0.377609)",
        "(-0.357160, 1.303007, -0.376061)",
        "(-0.357853, 1.290141, -0.372485)",
        "(-0.358110, 1.277027, -0.367973)",
        "(-0.358184, 1.264439, -0.361976)",
        "(-0.358128, 1.252752, -0.355492)",
        "(-0.357992, 1.247239, -0.352065)",
        "(-0.357360, 1.236393, -0.344707)",
        "(-0.356509, 1.226000, -0.336082)",
        "(-0.355661, 1.216691, -0.326298)",
        "(-0.354725, 1.208384, -0.316180)",
        "(-0.354198, 1.204459, -0.311109)",
        "(-0.353062, 1.196933, -0.300724)",
        "(-0.352027, 1.190341, -0.289290)",
        "(-0.350779, 1.184677, -0.276962)",
        "(-0.349499, 1.180005, -0.264289)",
        "(-0.348896, 1.178088, -0.257866)",
        "(-0.347727, 1.174964, -0.244999)",
        "(-0.346171, 1.172782, -0.231980)",
        "(-0.344559, 1.171247, -0.218921)",
        "(-0.343253, 1.171431, -0.205999)",
        "(-0.342652, 1.171936, -0.199583)",
        "(-0.341478, 1.173817, -0.186996)",
        "(-0.340003, 1.176182, -0.174899)",
        "(-0.338646, 1.179407, -0.163342)",
        "(-0.337668, 1.183772, -0.152212)",
        "(-0.337229, 1.186141, -0.146731)",
        "(-0.336332, 1.191235, -0.136199)",
        "(-0.335344, 1.196721, -0.126222)",
        "(-0.334661, 1.202954, -0.116623)",
        "(-0.334224, 1.210075, -0.107543)",
        "(-0.333821, 1.213768, -0.103251)",
        "(-0.332671, 1.221666, -0.095280)",
        "(-0.331334, 1.230554, -0.088009)",
        "(-0.329950, 1.240966, -0.081389)",
        "(-0.329211, 1.246251, -0.078982)",
        "(-0.327607, 1.256936, -0.073971)",
        "(-0.325825, 1.268623, -0.069983)",
        "(-0.324250, 1.281261, -0.066783)",
        "(-0.322759, 1.294214, -0.064083)",
        "(-0.321581, 1.307445, -0.061917)",
        "(-0.321100, 1.314010, -0.060959)",
        "(-0.320348, 1.327067, -0.059570)",
        "(-0.319591, 1.340138, -0.058761)",
        "(-0.318903, 1.353215, -0.058591)",
        "(-0.318570, 1.366306, -0.059288)",
        "(-0.318483, 1.372833, -0.059950)",
        "(-0.318343, 1.385656, -0.061656)",
        "(-0.318183, 1.398147, -0.063995)",
        "(-0.318177, 1.410393, -0.067305)",
        "(-0.318473, 1.422429, -0.071631)",
        "(-0.318759, 1.428353, -0.074045)",
        "(-0.319672, 1.439638, -0.079724)",
        "(-0.320823, 1.450319, -0.086261)",
        "(-0.321669, 1.455221, -0.090133)",
        "(-0.324386, 1.469569, -0.101714)",
        "(-0.325505, 1.473760, -0.106024)",
        "(-0.327638, 1.481438, -0.115003)",
        "(-0.329547, 1.488015, -0.124407)",
        "(-0.331311, 1.493515, -0.134165)",
        "(-0.332994, 1.498041, -0.144205)",
        "(-0.333800, 1.499914, -0.149366)",
        "(-0.335350, 1.503182, -0.159840)",
        "(-0.336780, 1.505396, -0.170642)",
        "(-0.337909, 1.506816, -0.181694)",
        "(-0.338759, 1.507431, -0.192982)",
        "(-0.339141, 1.507373, -0.198771)",
        "(-0.340043, 1.506754, -0.210612)",
        "(-0.340791, 1.505202, -0.222957)",
        "(-0.341369, 1.502822, -0.235362)",
        "(-0.341954, 1.499377, -0.247710)",
        "(-0.342364, 1.497260, -0.253849)",
        "(-0.343260, 1.492582, -0.266078)",
        "(-0.344124, 1.487212, -0.278132)",
        "(-0.345189, 1.480933, -0.289952)",
        "(-0.346787, 1.474124, -0.301439)",
        "(-0.347845, 1.470355, -0.306912)",
        "(-0.349825, 1.462515, -0.317498)",
        "(-0.351693, 1.453808, -0.327484)",
        "(-0.353648, 1.444447, -0.336974)",
        "(-0.354952, 1.439308, -0.341167)",
        "(-0.357241, 1.429247, -0.349546)",
        "(-0.359502, 1.418441, -0.356847)",
        "(-0.361273, 1.406757, -0.363494)",
        "(-0.362863, 1.394164, -0.369315)",
        "(-0.364589, 1.381140, -0.374018)",
        "(-0.365537, 1.374557, -0.376148)",
        "(-0.367485, 1.360878, -0.379907)",
        "(-0.369353, 1.346542, -0.382938)",
        "(-0.371450, 1.332001, -0.384760)",
        "(-0.373785, 1.317604, -0.384894)",
        "(-0.374840, 1.310382, -0.384912)",
        "(-0.376766, 1.295668, -0.383369)",
        "(-0.378448, 1.280899, -0.380375)",
        "(-0.379612, 1.266582, -0.376058)",
        "(-0.380302, 1.252858, -0.370504)",
        "(-0.380451, 1.246180, -0.367201)",
        "(-0.380319, 1.233067, -0.359739)",
        "(-0.379823, 1.220776, -0.350872)",
        "(-0.378877, 1.209458, -0.340622)",
        "(-0.377708, 1.199266, -0.329764)",
        "(-0.377095, 1.194425, -0.323851)",
        "(-0.375809, 1.185356, -0.311286)",
        "(-0.374622, 1.177576, -0.297691)",
        "(-0.373443, 1.170815, -0.282925)",
        "(-0.372044, 1.164848, -0.266931)",
        "(-0.371212, 1.162377, -0.258751)",
        "(-0.369397, 1.158331, -0.243154)",
        "(-0.367408, 1.155527, -0.228707)",
        "(-0.365155, 1.154694, -0.215140)",
        "(-0.362803, 1.155726, -0.201801)",
        "(-0.361614, 1.156793, -0.195202)",
        "(-0.359274, 1.159268, -0.182377)",
        "(-0.357257, 1.162498, -0.169969)",
        "(-0.355584, 1.166868, -0.157857)",
        "(-0.354018, 1.172150, -0.146457)",
        "(-0.353129, 1.174902, -0.141142)",
        "(-0.351381, 1.180450, -0.131140)",
        "(-0.349646, 1.186612, -0.122144)",
        "(-0.347869, 1.193402, -0.113652)",
        "(-0.345996, 1.200400, -0.105641)",
        "(-0.345076, 1.203946, -0.102042)",
        "(-0.343213, 1.211079, -0.095013)",
        "(-0.341391, 1.218677, -0.088661)",
        "(-0.339630, 1.226769, -0.082788)",
        "(-0.337961, 1.234978, -0.077495)",
        "(-0.337182, 1.239136, -0.075116)",
        "(-0.335664, 1.247571, -0.070796)",
        "(-0.334151, 1.256199, -0.066931)",
        "(-0.332809, 1.264783, -0.063419)",
        "(-0.331599, 1.273276, -0.060359)",
        "(-0.330968, 1.277567, -0.059066)",
        "(-0.329669, 1.286281, -0.056817)",
        "(-0.328473, 1.295000, -0.055141)",
        "(-0.327436, 1.303421, -0.053665)",
        "(-0.326415, 1.311553, -0.052510)",
        "(-0.325882, 1.315606, -0.051927)",
        "(-0.324915, 1.323475, -0.050964)",
        "(-0.324141, 1.331131, -0.050377)",
        "(-0.323382, 1.338814, -0.049953)",
        "(-0.322631, 1.346388, -0.049562)",
        "(-0.322271, 1.350119, -0.049427)",
        "(-0.321629, 1.357615, -0.049337)",
        "(-0.320965, 1.365202, -0.049508)",
        "(-0.320369, 1.372714, -0.049764)",
        "(-0.319855, 1.379974, -0.050156)",
        "(-0.319601, 1.383637, -0.050430)",
        "(-0.319134, 1.391024, -0.051251)",
        "(-0.318786, 1.398268, -0.052158)",
        "(-0.318562, 1.405305, -0.053336)",
        "(-0.318338, 1.412439, -0.054858)",
        "(-0.318241, 1.416019, -0.055745)",
        "(-0.318114, 1.422985, -0.057792)",
        "(-0.318051, 1.429626, -0.060160)",
        "(-0.317910, 1.436108, -0.062634)",
        "(-0.317671, 1.442455, -0.065474)",
        "(-0.317537, 1.445616, -0.067186)",
        "(-0.317294, 1.451965, -0.071131)",
        "(-0.317055, 1.458263, -0.075579)",
        "(-0.316660, 1.464333, -0.080442)",
        "(-0.316085, 1.470227, -0.086058)",
        "(-0.315811, 1.473166, -0.089183)",
        "(-0.315406, 1.478917, -0.095733)",
        "(-0.315119, 1.484317, -0.103002)",
        "(-0.314807, 1.488932, -0.110400)",
        "(-0.314617, 1.493444, -0.118480)",
        "(-0.314628, 1.495583, -0.122716)",
        "(-0.314811, 1.499455, -0.131430)",
        "(-0.315074, 1.502724, -0.140439)",
        "(-0.315439, 1.505643, -0.149737)",
        "(-0.315886, 1.507997, -0.159148)",
        "(-0.316048, 1.508877, -0.163911)",
        "(-0.316149, 1.510245, -0.173650)",
        "(-0.316125, 1.511440, -0.183763)",
        "(-0.316115, 1.512292, -0.193978)",
        "(-0.316232, 1.512537, -0.204128)",
        "(-0.316365, 1.512356, -0.209233)",
        "(-0.316654, 1.511512, -0.219433)",
        "(-0.317066, 1.509960, -0.229591)",
        "(-0.317653, 1.507566, -0.239701)",
        "(-0.318227, 1.504292, -0.249778)",
        "(-0.318421, 1.502335, -0.254846)",
        "(-0.318822, 1.497658, -0.265091)",
        "(-0.319312, 1.492494, -0.275342)",
        "(-0.319931, 1.486393, -0.285618)",
        "(-0.320558, 1.479688, -0.295909)",
        "(-0.320870, 1.476009, -0.301051)",
        "(-0.321547, 1.468050, -0.311345)",
        "(-0.322161, 1.459180, -0.321578)",
        "(-0.322615, 1.449519, -0.331574)",
        "(-0.323074, 1.438944, -0.341013)",
        "(-0.323435, 1.433297, -0.345392)",
        "(-0.324628, 1.421656, -0.353550)",
        "(-0.326217, 1.409571, -0.360759)",
        "(-0.327762, 1.397228, -0.367597)",
        "(-0.329759, 1.384289, -0.373237)",
        "(-0.330861, 1.377745, -0.375695)",
        "(-0.333462, 1.364576, -0.379657)",
        "(-0.336030, 1.351112, -0.382496)",
        "(-0.338714, 1.337148, -0.384287)",
        "(-0.341638, 1.322874, -0.385001)",
        "(-0.343214, 1.315789, -0.384776)",
        "(-0.346353, 1.301934, -0.383591)",
        "(-0.349461, 1.288258, -0.380908)",
        "(-0.352482, 1.274467, -0.377156)",
        "(-0.355026, 1.260682, -0.371788)",
        "(-0.356081, 1.253946, -0.368615)",
        "(-0.357981, 1.240838, -0.361488)",
        "(-0.359633, 1.228248, -0.353346)",
        "(-0.360904, 1.216538, -0.343698)",
        "(-0.361492, 1.205501, -0.332783)",
        "(-0.361475, 1.200237, -0.326751)",
        "(-0.361278, 1.190196, -0.314065)",
        "(-0.360722, 1.181532, -0.300300)",
        "(-0.359671, 1.174463, -0.286049)",
        "(-0.357962, 1.168455, -0.271617)",
        "(-0.357037, 1.166036, -0.264307)",
        "(-0.355068, 1.162525, -0.249448)",
        "(-0.353056, 1.161209, -0.234335)",
        "(-0.350717, 1.160468, -0.219358)",
        "(-0.348419, 1.160970, -0.204289)",
        "(-0.347522, 1.161820, -0.196670)",
        "(-0.345820, 1.164122, -0.181440)",
        "(-0.344152, 1.167170, -0.166715)",
        "(-0.342464, 1.170960, -0.152902)",
        "(-0.341018, 1.175922, -0.140128)",
        "(-0.340302, 1.178717, -0.133964)",
        "(-0.338746, 1.185300, -0.121869)",
        "(-0.337061, 1.192043, -0.111269)",
        "(-0.335486, 1.199592, -0.101573)",
        "(-0.333960, 1.208215, -0.092621)",
        "(-0.333092, 1.212875, -0.088419)",
        "(-0.330947, 1.222960, -0.080884)",
        "(-0.328670, 1.233546, -0.074197)",
        "(-0.326232, 1.245016, -0.068775)",
        "(-0.323596, 1.257137, -0.064089)",
        "(-0.322379, 1.263390, -0.061989)",
        "(-0.320215, 1.276222, -0.058485)",
        "(-0.318337, 1.289006, -0.055719)",
        "(-0.316643, 1.301653, -0.053381)",
        "(-0.315342, 1.314162, -0.051620)",
        "(-0.314841, 1.320282, -0.051052)",
        "(-0.313775, 1.332151, -0.050344)",
        "(-0.312894, 1.343392, -0.050176)",
        "(-0.312235, 1.354432, -0.050252)",
        "(-0.311823, 1.365047, -0.051197)",
        "(-0.311642, 1.370288, -0.051992)",
        "(-0.311405, 1.380572, -0.053834)",
        "(-0.311433, 1.390257, -0.056026)",
        "(-0.311601, 1.399353, -0.058708)",
        "(-0.311910, 1.408201, -0.061898)",
        "(-0.312146, 1.412510, -0.063712)",
        "(-0.312750, 1.420916, -0.067609)",
        "(-0.313598, 1.428664, -0.071958)",
        "(-0.314371, 1.435792, -0.076464)",
        "(-0.315249, 1.442330, -0.081217)",
        "(-0.315814, 1.445373, -0.083812)",
        "(-0.316913, 1.451118, -0.089302)",
        "(-0.317894, 1.456292, -0.095130)",
        "(-0.318778, 1.460695, -0.101338)",
        "(-0.319662, 1.464647, -0.107857)",
        "(-0.320072, 1.466363, -0.111277)",
        "(-0.320943, 1.469620, -0.118287)",
        "(-0.321634, 1.472225, -0.125621)",
        "(-0.322150, 1.474382, -0.133068)",
        "(-0.322505, 1.476169, -0.140545)",
        "(-0.322710, 1.476907, -0.144263)",
        "(-0.323304, 1.478114, -0.151743)",
        "(-0.323828, 1.478860, -0.159255)",
        "(-0.324094, 1.479070, -0.166610)",
        "(-0.324197, 1.478848, -0.173730)",
        "(-0.324318, 1.478492, -0.177215)",
        "(-0.324870, 1.477649, -0.184283)",
        "(-0.325415, 1.476498, -0.191153)",
        "(-0.325829, 1.474997, -0.197690)",
        "(-0.326580, 1.473152, -0.203845)",
        "(-0.327200, 1.472126, -0.206903)",
        "(-0.328710, 1.469886, -0.212981)",
        "(-0.330072, 1.467172, -0.218676)",
        "(-0.331624, 1.463703, -0.224132)",
        "(-0.333486, 1.460026, -0.229878)",
        "(-0.334506, 1.457987, -0.232858)",
        "(-0.336717, 1.453427, -0.238899)",
        "(-0.338954, 1.447991, -0.244955)",
        "(-0.340938, 1.441835, -0.250885)",
        "(-0.342998, 1.435031, -0.256737)",
        "(-0.344128, 1.431322, -0.259693)",
        "(-0.346343, 1.423256, -0.265633)",
        "(-0.348189, 1.414279, -0.271415)",
        "(-0.349903, 1.404488, -0.276881)",
        "(-0.351795, 1.393978, -0.282115)",
        "(-0.352787, 1.388085, -0.284674)",
        "(-0.354468, 1.376616, -0.289159)",
        "(-0.356035, 1.364488, -0.293369)",
        "(-0.358021, 1.352047, -0.297157)",
        "(-0.360330, 1.339316, -0.300383)",
        "(-0.361496, 1.332736, -0.301648)",
        "(-0.363674, 1.319519, -0.303514)",
        "(-0.365927, 1.306535, -0.304602)",
        "(-0.368459, 1.294201, -0.305102)",
        "(-0.370939, 1.282375, -0.304965)",
        "(-0.372034, 1.276520, -0.304547)",
        "(-0.373868, 1.265032, -0.303037)",
        "(-0.375514, 1.254542, -0.300565)",
        "(-0.376965, 1.244537, -0.297920)",
        "(-0.377499, 1.239871, -0.296233)",
        "(-0.378104, 1.230676, -0.292080)",
        "(-0.378142, 1.221995, -0.286674)",
        "(-0.377833, 1.214128, -0.280304)",
        "(-0.377242, 1.206994, -0.272974)",
        "(-0.376267, 1.200711, -0.264644)",
        "(-0.375571, 1.197995, -0.260138)",
        "(-0.374022, 1.193276, -0.251026)",
        "(-0.372160, 1.189673, -0.241809)",
        "(-0.370269, 1.187471, -0.232339)",
        "(-0.368207, 1.186387, -0.222504)",
        "(-0.367087, 1.186212, -0.217436)",
        "(-0.364942, 1.186492, -0.207057)",
        "(-0.363043, 1.187717, -0.196383)",
        "(-0.361142, 1.189688, -0.185660)",
        "(-0.359136, 1.192240, -0.175120)",
        "(-0.358183, 1.193766, -0.169970)",
        "(-0.356504, 1.197314, -0.159953)",
        "(-0.355008, 1.201494, -0.150173)",
        "(-0.353465, 1.205926, -0.140378)",
        "(-0.352106, 1.210742, -0.130718)",
        "(-0.351741, 1.213400, -0.125955)",
        "(-0.350824, 1.218716, -0.116491)",
        "(-0.350012, 1.224310, -0.107250)",
        "(-0.349019, 1.230109, -0.098617)",
        "(-0.347852, 1.236519, -0.090967)",
        "(-0.347160, 1.239986, -0.087524)",
        "(-0.345482, 1.247473, -0.081464)",
        "(-0.343710, 1.255348, -0.075830)",
        "(-0.342073, 1.263938, -0.071040)",
        "(-0.340333, 1.272974, -0.066913)",
        "(-0.339259, 1.277709, -0.065246)",
        "(-0.338113, 1.282595, -0.063823)",
        "(-0.335215, 1.297459, -0.059964)",
        "(-0.333469, 1.307739, -0.058148)",
        "(-0.331817, 1.318228, -0.056696)",
        "(-0.331128, 1.323532, -0.056147)",
        "(-0.330013, 1.334159, -0.055491)",
        "(-0.328990, 1.344708, -0.055416)",
        "(-0.327930, 1.354986, -0.055484)",
        "(-0.327189, 1.364931, -0.055761)",
        "(-0.326882, 1.369922, -0.056128)",
        "(-0.326313, 1.380159, -0.057504)",
        "(-0.325639, 1.390371, -0.059363)",
        "(-0.324803, 1.400007, -0.061708)",
        "(-0.324081, 1.409553, -0.064683)",
        "(-0.323713, 1.414320, -0.066437)",
        "(-0.323024, 1.423446, -0.070250)",
        "(-0.322516, 1.432315, -0.074417)",
        "(-0.322285, 1.441178, -0.079558)",
        "(-0.322321, 1.449205, -0.084943)",
        "(-0.322386, 1.453157, -0.087857)",
        "(-0.322508, 1.460820, -0.094260)",
        "(-0.322655, 1.468302, -0.101461)",
        "(-0.322934, 1.475318, -0.109417)",
        "(-0.323477, 1.481684, -0.117979)",
        "(-0.323888, 1.484550, -0.122440)",
        "(-0.324815, 1.489908, -0.131479)",
        "(-0.325934, 1.494314, -0.140839)",
        "(-0.326823, 1.497885, -0.150490)",
        "(-0.327530, 1.500730, -0.160414)",
        "(-0.328360, 1.503045, -0.170543)",
        "(-0.328900, 1.503966, -0.175698)",
        "(-0.330084, 1.505370, -0.186185)",
        "(-0.331357, 1.505889, -0.197070)",
        "(-0.332541, 1.505643, -0.208040)",
        "(-0.333166, 1.505227, -0.213557)",
        "(-0.334643, 1.503671, -0.224827)",
        "(-0.336294, 1.501559, -0.236338)",
        "(-0.337966, 1.498705, -0.247854)",
        "(-0.339553, 1.494924, -0.259271)",
        "(-0.340388, 1.492659, -0.265000)",
        "(-0.342082, 1.487792, -0.276490)",
        "(-0.344036, 1.482186, -0.288023)",
        "(-0.345331, 1.479046, -0.293749)",
        "(-0.349373, 1.469081, -0.310631)",
        "(-0.350764, 1.465434, -0.315969)",
        "(-0.353325, 1.457544, -0.325980)",
        "(-0.355763, 1.448835, -0.334973)",
        "(-0.358359, 1.439458, -0.342862)",
        "(-0.360812, 1.429285, -0.349768)",
        "(-0.361992, 1.423955, -0.352910)",
        "(-0.364392, 1.413136, -0.358762)",
        "(-0.366975, 1.401803, -0.363461)",
        "(-0.369467, 1.390130, -0.367310)",
        "(-0.369467, 1.390130, -0.367310)",
        "(-0.372985, 1.372155, -0.371501)",
        "(-0.375494, 1.360194, -0.373681)",
        "(-0.378135, 1.348454, -0.374935)",
        "(-0.380599, 1.336865, -0.375160)",
        "(-0.382668, 1.325131, -0.374442)",
        "(-0.383487, 1.319142, -0.373754)",
        "(-0.385016, 1.307228, -0.371778)",
        "(-0.386313, 1.295910, -0.368613)",
        "(-0.386701, 1.290606, -0.366406)",
        "(-0.387036, 1.274277, -0.359741)",
        "(-0.386877, 1.268883, -0.357132)",
        "(-0.386108, 1.258499, -0.350883)",
        "(-0.384902, 1.248998, -0.343489)",
        "(-0.383249, 1.240340, -0.334824)",
        "(-0.381248, 1.231921, -0.324855)",
        "(-0.378815, 1.223925, -0.313781)",
        "(-0.377485, 1.220298, -0.308152)",
        "(-0.374953, 1.213883, -0.297178)",
        "(-0.372465, 1.209078, -0.286385)",
        "(-0.369988, 1.205440, -0.275368)",
        "(-0.367275, 1.202834, -0.263898)",
        "(-0.365857, 1.201717, -0.258114)",
        "(-0.363210, 1.200226, -0.246411)",
        "(-0.360834, 1.199677, -0.234352)",
        "(-0.358620, 1.199861, -0.221985)",
        "(-0.356351, 1.200745, -0.209635)",
        "(-0.355291, 1.201337, -0.203524)",
        "(-0.353546, 1.203038, -0.191030)",
        "(-0.352084, 1.205167, -0.179535)",
        "(-0.350591, 1.207932, -0.168623)",
        "(-0.349798, 1.209587, -0.163478)",
        "(-0.348147, 1.213420, -0.153708)",
        "(-0.346733, 1.218126, -0.144283)",
        "(-0.345546, 1.223316, -0.134669)",
        "(-0.344603, 1.228688, -0.125181)",
        "(-0.343732, 1.234288, -0.116106)",
        "(-0.343338, 1.237353, -0.111768)",
        "(-0.342444, 1.244071, -0.103552)",
        "(-0.341428, 1.251281, -0.095973)",
        "(-0.340312, 1.258845, -0.088987)",
        "(-0.339727, 1.262850, -0.085773)",
        "(-0.338549, 1.271315, -0.079752)",
        "(-0.337342, 1.280222, -0.074411)",
        "(-0.336150, 1.289351, -0.069806)",
        "(-0.335021, 1.298716, -0.065881)",
        "(-0.334507, 1.303513, -0.064163)",
        "(-0.333536, 1.313176, -0.061064)",
        "(-0.332688, 1.322747, -0.058597)",
        "(-0.331924, 1.332337, -0.056774)",
        "(-0.331187, 1.341986, -0.055489)",
        "(-0.330899, 1.346777, -0.055088)",
        "(-0.330464, 1.356275, -0.054638)",
        "(-0.330101, 1.365662, -0.054849)",
        "(-0.329772, 1.375040, -0.055603)",
        "(-0.329452, 1.384313, -0.056904)",
        "(-0.329247, 1.388848, -0.057938)",
        "(-0.328821, 1.397903, -0.060356)",
        "(-0.328526, 1.406823, -0.063146)",
        "(-0.328407, 1.415339, -0.066282)",
        "(-0.328269, 1.423473, -0.069758)",
        "(-0.328191, 1.427450, -0.071595)",
        "(-0.328098, 1.435029, -0.075366)",
        "(-0.328057, 1.442109, -0.079298)",
        "(-0.327985, 1.448969, -0.083681)",
        "(-0.327968, 1.455662, -0.088583)",
        "(-0.327951, 1.458879, -0.091203)",
        "(-0.327963, 1.465011, -0.096792)",
        "(-0.328079, 1.470898, -0.102940)",
        "(-0.328301, 1.476573, -0.109636)",
        "(-0.328534, 1.481753, -0.116988)",
        "(-0.328660, 1.484169, -0.120907)",
        "(-0.328855, 1.488849, -0.129126)",
        "(-0.328932, 1.492983, -0.137981)",
        "(-0.328825, 1.496596, -0.147336)",
        "(-0.328643, 1.499693, -0.157402)",
        "(-0.328544, 1.501049, -0.162715)",
        "(-0.328300, 1.503184, -0.173707)",
        "(-0.327687, 1.504457, -0.184999)",
        "(-0.326910, 1.505002, -0.196625)",
        "(-0.326149, 1.504891, -0.208735)",
        "(-0.325823, 1.504532, -0.214924)",
        "(-0.325455, 1.503338, -0.227423)",
        "(-0.325443, 1.501321, -0.239961)",
        "(-0.325674, 1.498403, -0.252335)",
        "(-0.325902, 1.494570, -0.264408)",
        "(-0.326026, 1.492173, -0.270333)",
        "(-0.326546, 1.486741, -0.282158)",
        "(-0.327456, 1.480529, -0.293818)",
        "(-0.328446, 1.473529, -0.305139)",
        "(-0.329470, 1.465505, -0.316032)",
        "(-0.330105, 1.461053, -0.321270)",
        "(-0.331754, 1.451373, -0.331503)",
        "(-0.332833, 1.446514, -0.335733)",
        "(-0.335843, 1.431492, -0.347968)",
        "(-0.337861, 1.420288, -0.355011)",
        "(-0.338790, 1.414333, -0.358290)",
        "(-0.340791, 1.401794, -0.364025)",
        "(-0.343483, 1.388740, -0.368744)",
        "(-0.346688, 1.375380, -0.372356)",
        "(-0.349844, 1.361717, -0.374672)",
        "(-0.351290, 1.354757, -0.375484)",
        "(-0.354164, 1.340609, -0.376221)",
        "(-0.357462, 1.326828, -0.375544)",
        "(-0.360538, 1.313303, -0.374277)",
        "(-0.363285, 1.299904, -0.371727)",
        "(-0.364553, 1.293185, -0.370113)",
        "(-0.367054, 1.279982, -0.366388)",
        "(-0.369242, 1.267444, -0.362058)",
        "(-0.371074, 1.255506, -0.357145)",
        "(-0.372344, 1.243820, -0.351679)",
        "(-0.372774, 1.238064, -0.348727)",
        "(-0.373283, 1.227004, -0.342475)",
        "(-0.373303, 1.216882, -0.335964)",
        "(-0.372927, 1.207730, -0.329190)",
        "(-0.372050, 1.199604, -0.321974)",
        "(-0.371512, 1.196102, -0.318132)",
        "(-0.370000, 1.190044, -0.309981)",
        "(-0.367915, 1.185274, -0.301085)",
        "(-0.365576, 1.181828, -0.291550)",
        "(-0.363177, 1.179875, -0.281562)",
        "(-0.361995, 1.179545, -0.276432)",
        "(-0.359592, 1.179678, -0.266015)",
        "(-0.357167, 1.180709, -0.255349)",
        "(-0.354833, 1.182435, -0.244503)",
        "(-0.352549, 1.185025, -0.233550)",
        "(-0.351394, 1.186549, -0.228023)",
        "(-0.349255, 1.190056, -0.216833)",
        "(-0.347415, 1.193913, -0.205452)",
        "(-0.345805, 1.198236, -0.193793)",
        "(-0.344331, 1.202884, -0.181969)",
        "(-0.343745, 1.205379, -0.176064)",
        "(-0.342894, 1.210625, -0.164300)",
        "(-0.342392, 1.216420, -0.152651)",
        "(-0.341931, 1.222663, -0.141370)",
        "(-0.341423, 1.229228, -0.130821)",
        "(-0.341180, 1.232679, -0.125827)",
        "(-0.340654, 1.240222, -0.116630)",
        "(-0.340063, 1.248343, -0.108055)",
        "(-0.339152, 1.256748, -0.100535)",
        "(-0.338050, 1.265498, -0.094083)",
        "(-0.337358, 1.270123, -0.091480)",
        "(-0.335507, 1.279911, -0.087369)",
        "(-0.333524, 1.290212, -0.083961)",
        "(-0.331687, 1.301084, -0.081638)",
        "(-0.329998, 1.312110, -0.079868)",
        "(-0.329364, 1.317835, -0.079321)",
        "(-0.328246, 1.329130, -0.078075)",
        "(-0.327827, 1.340469, -0.077362)",
        "(-0.327779, 1.351627, -0.076999)",
        "(-0.327955, 1.362576, -0.076902)",
        "(-0.328166, 1.367886, -0.077016)",
        "(-0.328838, 1.378250, -0.077659)",
        "(-0.329642, 1.388394, -0.078988)",
        "(-0.330411, 1.398376, -0.081061)",
        "(-0.331253, 1.408109, -0.084085)",
        "(-0.331714, 1.412516, -0.085899)",
        "(-0.332695, 1.421406, -0.090092)",
        "(-0.333906, 1.430288, -0.095255)",
        "(-0.335000, 1.438610, -0.101070)",
        "(-0.335888, 1.446306, -0.107589)",
        "(-0.336266, 1.450027, -0.111213)",
        "(-0.337064, 1.457300, -0.118977)",
        "(-0.337971, 1.464012, -0.127431)",
        "(-0.338824, 1.470053, -0.136426)",
        "(-0.339569, 1.475468, -0.145807)",
        "(-0.339885, 1.477897, -0.150612)",
        "(-0.340360, 1.482239, -0.160341)",
        "(-0.340560, 1.485866, -0.170388)",
        "(-0.340583, 1.488912, -0.180750)",
        "(-0.340431, 1.491294, -0.191497)",
        "(-0.340319, 1.492280, -0.196970)",
        "(-0.339974, 1.493590, -0.208123)",
        "(-0.339529, 1.493981, -0.219511)",
        "(-0.338853, 1.493376, -0.231161)",
        "(-0.338076, 1.491855, -0.243181)",
        "(-0.337713, 1.490808, -0.249304)",
        "(-0.337026, 1.488236, -0.261711)",
        "(-0.336248, 1.484708, -0.274369)",
        "(-0.335429, 1.480143, -0.287227)",
        "(-0.334648, 1.474614, -0.300097)",
        "(-0.334424, 1.471506, -0.306459)",
        "(-0.334303, 1.464698, -0.318954)",
        "(-0.334512, 1.456969, -0.331086)",
        "(-0.335161, 1.448426, -0.342676)",
        "(-0.336534, 1.439305, -0.353434)",
        "(-0.337557, 1.434537, -0.358448)",
        "(-0.339992, 1.424606, -0.367765)",
        "(-0.343012, 1.413966, -0.375628)",
        "(-0.346061, 1.402953, -0.382818)",
        "(-0.349600, 1.391263, -0.388627)",
        "(-0.351614, 1.385329, -0.391130)",
        "(-0.355687, 1.373167, -0.395528)",
        "(-0.359536, 1.360175, -0.398954)",
        "(-0.363062, 1.346386, -0.401213)",
        "(-0.366742, 1.332441, -0.402301)",
        "(-0.368576, 1.325443, -0.402436)",
        "(-0.371984, 1.310971, -0.401441)",
        "(-0.374756, 1.295864, -0.399228)",
        "(-0.377257, 1.280805, -0.395481)",
        "(-0.379565, 1.266404, -0.390868)",
        "(-0.380518, 1.259235, -0.388398)",
        "(-0.382118, 1.245143, -0.382371)",
        "(-0.382854, 1.231493, -0.374800)",
        "(-0.383133, 1.218763, -0.366563)",
        "(-0.383065, 1.207331, -0.357607)",
        "(-0.382864, 1.202016, -0.352940)",
        "(-0.382130, 1.191963, -0.343183)",
        "(-0.380639, 1.183268, -0.332615)",
        "(-0.378347, 1.176292, -0.321325)",
        "(-0.375816, 1.171237, -0.309614)",
        "(-0.374471, 1.169768, -0.303318)",
        "(-0.371583, 1.166732, -0.290312)",
        "(-0.368501, 1.165372, -0.276199)",
        "(-0.365395, 1.165220, -0.261941)",
        "(-0.362496, 1.166327, -0.247893)",
        "(-0.361082, 1.167349, -0.240880)",
        "(-0.358139, 1.169913, -0.226935)",
        "(-0.355164, 1.173136, -0.213347)",
        "(-0.352210, 1.177582, -0.199794)",
        "(-0.349532, 1.182739, -0.187401)",
        "(-0.348283, 1.185664, -0.181172)",
        "(-0.345949, 1.191933, -0.168744)",
        "(-0.343756, 1.198938, -0.156847)",
        "(-0.341785, 1.206558, -0.145558)",
        "(-0.340011, 1.214547, -0.134695)",
        "(-0.339222, 1.218682, -0.129380)",
        "(-0.337810, 1.227007, -0.119096)",
        "(-0.336480, 1.235434, -0.109498)",
        "(-0.335283, 1.244289, -0.100626)",
        "(-0.334275, 1.253214, -0.092338)",
        "(-0.333822, 1.257568, -0.088397)",
        "(-0.333219, 1.266265, -0.081073)",
        "(-0.332971, 1.275153, -0.074720)",
        "(-0.332709, 1.284048, -0.068652)",
        "(-0.332527, 1.292811, -0.063302)",
        "(-0.332460, 1.297164, -0.060903)",
        "(-0.332357, 1.306073, -0.056696)",
        "(-0.332274, 1.315321, -0.053170)",
        "(-0.332352, 1.324817, -0.050319)",
        "(-0.332380, 1.334458, -0.048408)",
        "(-0.332225, 1.339350, -0.047760)",
        "(-0.331835, 1.349372, -0.046730)",
        "(-0.331699, 1.359834, -0.046313)",
        "(-0.331898, 1.370310, -0.046504)",
        "(-0.331925, 1.380700, -0.046966)",
        "(-0.331839, 1.385882, -0.047410)",
        "(-0.331594, 1.395993, -0.048430)",
        "(-0.331122, 1.405776, -0.049845)",
        "(-0.330295, 1.415649, -0.051943)",
        "(-0.329273, 1.425732, -0.054745)",
        "(-0.328695, 1.430697, -0.056475)",
        "(-0.327464, 1.440426, -0.060331)",
        "(-0.326141, 1.449811, -0.064922)",
        "(-0.325118, 1.459172, -0.070332)",
        "(-0.324322, 1.468492, -0.076769)",
        "(-0.323954, 1.473115, -0.080372)",
        "(-0.323323, 1.482127, -0.088023)",
        "(-0.322969, 1.490580, -0.096585)",
        "(-0.322822, 1.498545, -0.105944)",
        "(-0.322877, 1.506013, -0.115959)",
        "(-0.322949, 1.509457, -0.121181)",
        "(-0.323189, 1.515759, -0.131915)",
        "(-0.323655, 1.521046, -0.143216)",
        "(-0.324353, 1.525706, -0.154760)",
        "(-0.325310, 1.529716, -0.166463)",
        "(-0.325883, 1.531164, -0.172454)",
        "(-0.326957, 1.533758, -0.184627)",
        "(-0.328236, 1.535620, -0.197093)",
        "(-0.329849, 1.536773, -0.209613)",
        "(-0.331794, 1.536812, -0.222111)",
        "(-0.332768, 1.536713, -0.228368)",
        "(-0.334754, 1.535633, -0.240972)",
        "(-0.336805, 1.533704, -0.253533)",
        "(-0.339349, 1.531025, -0.266034)",
        "(-0.342235, 1.527783, -0.278575)",
        "(-0.343670, 1.525883, -0.284833)",
        "(-0.346454, 1.521600, -0.297290)",
        "(-0.349344, 1.516442, -0.309546)",
        "(-0.352685, 1.510728, -0.321583)",
        "(-0.356383, 1.504542, -0.333366)",
        "(-0.358274, 1.501148, -0.339038)",
        "(-0.361989, 1.493711, -0.349882)",
        "(-0.365564, 1.485293, -0.359810)",
        "(-0.369129, 1.476062, -0.369016)",
        "(-0.372547, 1.466636, -0.377188)",
        "(-0.374216, 1.461568, -0.381010)",
        "(-0.377381, 1.450842, -0.388140)",
        "(-0.380048, 1.439183, -0.394183)",
        "(-0.382401, 1.426978, -0.399445)",
        "(-0.384746, 1.414328, -0.403756)",
        "(-0.385849, 1.407750, -0.405453)",
        "(-0.387768, 1.394300, -0.408041)",
        "(-0.389175, 1.380562, -0.409659)",
        "(-0.390457, 1.366738, -0.410400)",
        "(-0.391706, 1.352994, -0.409600)",
        "(-0.392173, 1.346133, -0.409073)",
        "(-0.392802, 1.332400, -0.406550)",
        "(-0.392808, 1.318248, -0.402724)",
        "(-0.392637, 1.304307, -0.397505)",
        "(-0.392197, 1.290929, -0.390845)",
        "(-0.391802, 1.284488, -0.386956)",
        "(-0.390364, 1.271613, -0.378371)",
        "(-0.388450, 1.259081, -0.368358)",
        "(-0.386187, 1.247511, -0.356705)",
        "(-0.383318, 1.236949, -0.343883)",
        "(-0.381802, 1.231973, -0.337152)",
        "(-0.378413, 1.222385, -0.323245)",
        "(-0.374957, 1.214010, -0.308292)",
        "(-0.371676, 1.207271, -0.292409)",
        "(-0.368430, 1.201633, -0.276176)",
        "(-0.367012, 1.199289, -0.267974)",
        "(-0.364417, 1.195699, -0.251382)",
        "(-0.362269, 1.193901, -0.234934)",
        "(-0.360169, 1.193228, -0.219160)",
        "(-0.358301, 1.193746, -0.203792)",
        "(-0.357553, 1.194588, -0.196157)",
        "(-0.356202, 1.197170, -0.181006)",
        "(-0.355037, 1.200708, -0.166318)",
        "(-0.354256, 1.204988, -0.151978)",
        "(-0.354052, 1.210143, -0.137848)",
        "(-0.354066, 1.213049, -0.130943)",
        "(-0.353872, 1.219025, -0.117957)",
        "(-0.353361, 1.225288, -0.106271)",
        "(-0.352550, 1.232373, -0.095952)",
        "(-0.351570, 1.240556, -0.086320)",
        "(-0.350992, 1.244867, -0.081704)",
        "(-0.349206, 1.253940, -0.073339)",
        "(-0.346840, 1.264179, -0.066722)",
        "(-0.344407, 1.275342, -0.061105)",
        "(-0.341863, 1.286927, -0.056260)",
        "(-0.340525, 1.292714, -0.054013)",
        "(-0.337694, 1.304400, -0.050388)",
        "(-0.335157, 1.316372, -0.047677)",
        "(-0.333262, 1.328284, -0.045551)",
        "(-0.331617, 1.339610, -0.044019)",
        "(-0.330742, 1.345053, -0.043579)",
        "(-0.328898, 1.355864, -0.043288)",
        "(-0.327384, 1.366637, -0.043675)",
        "(-0.326846, 1.371732, -0.044139)",
        "(-0.325125, 1.386437, -0.045743)",
        "(-0.324569, 1.391169, -0.046636)",
        "(-0.323564, 1.400495, -0.048859)",
        "(-0.322828, 1.409516, -0.051708)",
        "(-0.322375, 1.418342, -0.055183)",
        "(-0.322375, 1.422614, -0.057252)",
        "(-0.322318, 1.430999, -0.061378)",
        "(-0.322439, 1.439157, -0.066280)",
        "(-0.322562, 1.446499, -0.071554)",
        "(-0.322662, 1.453732, -0.077406)",
        "(-0.322840, 1.460794, -0.083993)",
        "(-0.323006, 1.464257, -0.087625)",
        "(-0.323457, 1.470943, -0.095330)",
        "(-0.323899, 1.477114, -0.103494)",
        "(-0.324254, 1.482833, -0.112216)",
        "(-0.324823, 1.488260, -0.121725)",
        "(-0.325201, 1.490869, -0.126742)",
        "(-0.325988, 1.495694, -0.136927)",
        "(-0.326757, 1.499897, -0.147426)",
        "(-0.327643, 1.503618, -0.158434)",
        "(-0.328910, 1.507013, -0.169962)",
        "(-0.329715, 1.508513, -0.175852)",
        "(-0.331388, 1.510989, -0.187638)",
        "(-0.333160, 1.512550, -0.199696)",
        "(-0.335125, 1.513646, -0.212210)",
        "(-0.337509, 1.514110, -0.225236)",
        "(-0.338868, 1.514024, -0.231892)",
        "(-0.341544, 1.513267, -0.245226)",
        "(-0.344216, 1.511677, -0.258665)",
        "(-0.347075, 1.509235, -0.272197)",
        "(-0.348584, 1.507513, -0.279008)",
        "(-0.351473, 1.504104, -0.292522)",
        "(-0.354254, 1.499888, -0.305763)",
        "(-0.356999, 1.494930, -0.318478)",
        "(-0.360033, 1.489264, -0.330337)",
        "(-0.363383, 1.483142, -0.341329)",
        "(-0.365107, 1.479865, -0.346465)",
        "(-0.368278, 1.472834, -0.356063)",
        "(-0.371385, 1.465174, -0.364647)",
        "(-0.374375, 1.457091, -0.372356)",
        "(-0.377320, 1.448510, -0.379324)",
        "(-0.378747, 1.443878, -0.382395)",
        "(-0.381305, 1.434500, -0.388321)",
        "(-0.383876, 1.424838, -0.393201)",
        "(-0.386483, 1.415004, -0.397199)",
        "(-0.388968, 1.404833, -0.400560)",
        "(-0.389989, 1.399449, -0.401915)",
        "(-0.391753, 1.388603, -0.404241)",
        "(-0.393562, 1.377912, -0.405715)",
        "(-0.395350, 1.367250, -0.406416)",
        "(-0.396671, 1.356101, -0.406333)",
        "(-0.396977, 1.350167, -0.405940)",
        "(-0.397252, 1.338137, -0.404642)",
        "(-0.397468, 1.326182, -0.402204)",
        "(-0.397712, 1.314503, -0.398586)",
        "(-0.397571, 1.302477, -0.393795)",
        "(-0.397166, 1.296236, -0.390851)",
        "(-0.396058, 1.283751, -0.384284)",
        "(-0.394815, 1.271815, -0.376888)",
        "(-0.393566, 1.260563, -0.368505)",
        "(-0.391836, 1.249591, -0.358721)",
        "(-0.390613, 1.244190, -0.353332)",
        "(-0.387973, 1.233876, -0.342240)",
        "(-0.385249, 1.224817, -0.330497)",
        "(-0.382436, 1.216794, -0.317679)",
        "(-0.379219, 1.209521, -0.303490)",
        "(-0.377571, 1.206304, -0.296043)",
        "(-0.374378, 1.200683, -0.280963)",
        "(-0.371420, 1.196274, -0.265519)",
        "(-0.368597, 1.193032, -0.249667)",
        "(-0.365630, 1.190911, -0.233371)",
        "(-0.364275, 1.190583, -0.225946)",
        "(-0.361829, 1.190878, -0.211036)",
        "(-0.359507, 1.192433, -0.195778)",
        "(-0.357352, 1.194897, -0.180056)",
        "(-0.355246, 1.198209, -0.164633)",
        "(-0.354341, 1.200412, -0.157159)",
        "(-0.352783, 1.205673, -0.142566)",
        "(-0.351231, 1.211850, -0.128518)",
        "(-0.349314, 1.218693, -0.115620)",
        "(-0.347348, 1.226555, -0.104077)",
        "(-0.346401, 1.230524, -0.098341)",
        "(-0.344445, 1.239537, -0.088003)",
        "(-0.342363, 1.249216, -0.078689)",
        "(-0.340195, 1.259332, -0.070648)",
        "(-0.338027, 1.270021, -0.063763)",
        "(-0.337007, 1.275690, -0.060704)",
        "(-0.335116, 1.287232, -0.055208)",
        "(-0.333156, 1.298667, -0.050851)",
        "(-0.331015, 1.310234, -0.047673)",
        "(-0.329081, 1.322232, -0.045372)",
        "(-0.328276, 1.328268, -0.044518)",
        "(-0.326876, 1.340014, -0.043305)",
        "(-0.325419, 1.351470, -0.042945)",
        "(-0.323725, 1.362969, -0.043288)",
        "(-0.322095, 1.374598, -0.044279)",
        "(-0.321388, 1.380386, -0.045093)",
        "(-0.320133, 1.391907, -0.047164)",
        "(-0.318827, 1.403447, -0.049843)",
        "(-0.317481, 1.414968, -0.053145)",
        "(-0.316503, 1.426548, -0.057482)",
        "(-0.316160, 1.432328, -0.059876)",
        "(-0.315807, 1.443741, -0.065212)",
        "(-0.315651, 1.454765, -0.071085)",
        "(-0.315662, 1.465176, -0.077824)",
        "(-0.315791, 1.474965, -0.085330)",
        "(-0.315898, 1.479637, -0.089256)",
        "(-0.316183, 1.488238, -0.097726)",
        "(-0.316340, 1.492010, -0.102499)",
        "(-0.316928, 1.502924, -0.116927)",
        "(-0.317433, 1.508781, -0.127019)",
        "(-0.317653, 1.511219, -0.132194)",
        "(-0.317900, 1.515492, -0.142846)",
        "(-0.317933, 1.519040, -0.154064)",
        "(-0.318105, 1.521888, -0.165723)",
        "(-0.318552, 1.523870, -0.177729)",
        "(-0.318844, 1.524591, -0.183813)",
        "(-0.319600, 1.525178, -0.196163)",
        "(-0.320464, 1.524765, -0.208550)",
        "(-0.321411, 1.523096, -0.221022)",
        "(-0.322481, 1.520554, -0.233569)",
        "(-0.323048, 1.518868, -0.239856)",
        "(-0.324249, 1.514889, -0.252345)",
        "(-0.325536, 1.509562, -0.264566)",
        "(-0.326555, 1.503477, -0.276535)",
        "(-0.326989, 1.499990, -0.282503)",
        "(-0.328180, 1.492965, -0.294527)",
        "(-0.330003, 1.485196, -0.306276)",
        "(-0.332249, 1.476969, -0.317389)",
        "(-0.334672, 1.468087, -0.327720)",
        "(-0.337421, 1.458593, -0.337458)",
        "(-0.339026, 1.453631, -0.342024)",
        "(-0.342413, 1.443379, -0.350456)",
        "(-0.345916, 1.432644, -0.357830)",
        "(-0.349441, 1.420835, -0.364302)",
        "(-0.352748, 1.409074, -0.369257)",
        "(-0.354406, 1.403090, -0.371267)",
        "(-0.357812, 1.390756, -0.374991)",
        "(-0.361309, 1.378115, -0.378466)",
        "(-0.364810, 1.365126, -0.381180)",
        "(-0.367998, 1.351984, -0.382951)",
        "(-0.369668, 1.345382, -0.383633)",
        "(-0.373078, 1.332220, -0.384661)",
        "(-0.376665, 1.319109, -0.384876)",
        "(-0.380280, 1.305868, -0.383767)",
        "(-0.383433, 1.292178, -0.381484)",
        "(-0.384737, 1.285152, -0.379915)",
        "(-0.387166, 1.271075, -0.376192)",
        "(-0.389187, 1.257182, -0.371242)",
        "(-0.390706, 1.243904, -0.365295)",
        "(-0.391525, 1.230998, -0.358411)",
        "(-0.391715, 1.224697, -0.354484)",
        "(-0.391697, 1.212533, -0.345882)",
        "(-0.391263, 1.201598, -0.335981)",
        "(-0.390314, 1.191723, -0.325579)",
        "(-0.388949, 1.182773, -0.314465)",
        "(-0.388062, 1.178787, -0.308415)",
        "(-0.386919, 1.175545, -0.301671)",
        "(-0.383088, 1.166314, -0.281745)",
        "(-0.380143, 1.162233, -0.267978)",
        "(-0.377135, 1.159740, -0.254213)",
        "(-0.375659, 1.159276, -0.247277)",
        "(-0.372451, 1.159055, -0.233272)",
        "(-0.369413, 1.160341, -0.218677)",
        "(-0.366710, 1.162206, -0.203954)",
        "(-0.364137, 1.165202, -0.189478)",
        "(-0.362771, 1.167115, -0.182582)",
        "(-0.359935, 1.171275, -0.169453)",
        "(-0.357204, 1.175890, -0.156961)",
        "(-0.354636, 1.181302, -0.145153)",
        "(-0.352172, 1.187134, -0.133518)",
        "(-0.351043, 1.190208, -0.127832)",
        "(-0.349106, 1.196580, -0.116559)",
        "(-0.347848, 1.203497, -0.105444)",
        "(-0.347292, 1.207226, -0.100157)",
        "(-0.345220, 1.218849, -0.085495)",
        "(-0.344504, 1.222995, -0.081083)",
        "(-0.343026, 1.231579, -0.072630)",
        "(-0.341532, 1.240764, -0.065014)",
        "(-0.339786, 1.250736, -0.058668)",
        "(-0.337742, 1.261373, -0.053595)",
        "(-0.336744, 1.266914, -0.051381)",
        "(-0.334745, 1.278393, -0.047469)",
        "(-0.332862, 1.290422, -0.044592)",
        "(-0.331137, 1.302603, -0.042671)",
        "(-0.331137, 1.302603, -0.042671)",
        "(-0.328851, 1.321006, -0.041237)",
        "(-0.327890, 1.333192, -0.040843)",
        "(-0.327081, 1.344882, -0.041056)",
        "(-0.326166, 1.356307, -0.041972)",
        "(-0.325413, 1.367578, -0.043420)",
        "(-0.325117, 1.373091, -0.044328)",
        "(-0.324568, 1.383869, -0.046399)",
        "(-0.324105, 1.394494, -0.049035)",
        "(-0.323829, 1.404871, -0.052171)",
        "(-0.323664, 1.414768, -0.055789)",
        "(-0.323599, 1.419606, -0.057757)",
        "(-0.323538, 1.429530, -0.062055)",
        "(-0.323794, 1.438278, -0.066356)",
        "(-0.324099, 1.446676, -0.071055)",
        "(-0.324228, 1.454778, -0.076077)",
        "(-0.324277, 1.458726, -0.078688)",
        "(-0.324458, 1.466493, -0.084316)",
        "(-0.324802, 1.473983, -0.090605)",
        "(-0.325041, 1.481143, -0.097276)",
        "(-0.325105, 1.487764, -0.104273)",
        "(-0.325122, 1.490862, -0.107938)",
        "(-0.325315, 1.496726, -0.115630)",
        "(-0.325507, 1.502360, -0.123463)",
        "(-0.325586, 1.507159, -0.131643)",
        "(-0.325600, 1.509202, -0.135916)",
        "(-0.325621, 1.513239, -0.144561)",
        "(-0.325636, 1.516605, -0.153426)",
        "(-0.325588, 1.519349, -0.162475)",
        "(-0.325625, 1.521534, -0.172107)",
        "(-0.325737, 1.523272, -0.182175)",
        "(-0.325789, 1.523903, -0.187254)",
        "(-0.325884, 1.524658, -0.197419)",
        "(-0.326097, 1.524751, -0.207762)",
        "(-0.326611, 1.524359, -0.218222)",
        "(-0.327263, 1.523440, -0.228745)",
        "(-0.327627, 1.522685, -0.234053)",
        "(-0.328513, 1.520815, -0.244797)",
        "(-0.329663, 1.518506, -0.255585)",
        "(-0.331056, 1.515549, -0.266239)",
        "(-0.332853, 1.511939, -0.276802)",
        "(-0.333863, 1.509997, -0.282070)",
        "(-0.335878, 1.505935, -0.292382)",
        "(-0.337900, 1.501435, -0.302438)",
        "(-0.340222, 1.496327, -0.312058)",
        "(-0.342777, 1.490865, -0.321261)",
        "(-0.344034, 1.487853, -0.325505)",
        "(-0.346477, 1.481515, -0.333648)",
        "(-0.349028, 1.474566, -0.341173)",
        "(-0.351615, 1.466883, -0.347982)",
        "(-0.353966, 1.458470, -0.354093)",
        "(-0.355066, 1.453992, -0.356889)",
        "(-0.357327, 1.444642, -0.362086)",
        "(-0.359566, 1.434542, -0.366582)",
        "(-0.361600, 1.423524, -0.370414)",
        "(-0.363445, 1.411745, -0.373832)",
        "(-0.364353, 1.405472, -0.375326)",
        "(-0.366094, 1.392766, -0.378213)",
        "(-0.367799, 1.379759, -0.380691)",
        "(-0.369683, 1.366472, -0.382588)",
        "(-0.371689, 1.352670, -0.383420)",
        "(-0.372690, 1.345604, -0.383469)",
        "(-0.374638, 1.331202, -0.382601)",
        "(-0.376376, 1.316672, -0.380707)",
        "(-0.378274, 1.302174, -0.378183)",
        "(-0.380327, 1.287784, -0.374900)",
        "(-0.381294, 1.280610, -0.372795)",
        "(-0.382733, 1.266206, -0.367485)",
        "(-0.383907, 1.251967, -0.361029)",
        "(-0.385041, 1.238085, -0.353827)",
        "(-0.385636, 1.231611, -0.349482)",
        "(-0.386476, 1.218778, -0.340928)",
        "(-0.387067, 1.207000, -0.331562)",
        "(-0.387485, 1.196298, -0.321731)",
        "(-0.387491, 1.186702, -0.311306)",
        "(-0.386730, 1.178336, -0.300117)",
        "(-0.386075, 1.174645, -0.294127)",
        "(-0.384254, 1.168092, -0.281300)",
        "(-0.382176, 1.162977, -0.267919)",
        "(-0.379787, 1.159365, -0.254118)",
        "(-0.377161, 1.157094, -0.240469)",
        "(-0.375788, 1.156572, -0.233698)",
        "(-0.373093, 1.156877, -0.219960)",
        "(-0.370314, 1.158217, -0.206076)",
        "(-0.367454, 1.160871, -0.192207)",
        "(-0.364720, 1.164382, -0.178542)",
        "(-0.363423, 1.166478, -0.171817)",
        "(-0.361081, 1.171543, -0.158507)",
        "(-0.358942, 1.177349, -0.145098)",
        "(-0.357097, 1.183446, -0.131851)",
        "(-0.355658, 1.190115, -0.119221)",
        "(-0.355038, 1.193959, -0.113352)",
        "(-0.353393, 1.201714, -0.101899)",
        "(-0.351503, 1.210220, -0.091543)",
        "(-0.349529, 1.219204, -0.082249)",
        "(-0.347397, 1.228972, -0.074202)",
        "(-0.346166, 1.234248, -0.070746)",
        "(-0.343685, 1.245469, -0.064635)",
        "(-0.341361, 1.257438, -0.059549)",
        "(-0.339390, 1.269690, -0.055268)",
        "(-0.337724, 1.282166, -0.051700)",
        "(-0.337036, 1.288472, -0.050166)",
        "(-0.336111, 1.301009, -0.047488)",
        "(-0.335638, 1.313217, -0.045355)",
        "(-0.335219, 1.325170, -0.043836)",
        "(-0.334872, 1.337022, -0.042806)",
        "(-0.334789, 1.342849, -0.042783)",
        "(-0.334595, 1.354362, -0.043314)",
        "(-0.334347, 1.365838, -0.044340)",
        "(-0.334064, 1.377021, -0.045854)",
        "(-0.333508, 1.388051, -0.048338)",
        "(-0.333164, 1.393660, -0.050098)",
        "(-0.332594, 1.404963, -0.054083)",
        "(-0.332288, 1.416002, -0.058530)",
        "(-0.332014, 1.426667, -0.063428)",
        "(-0.331781, 1.437182, -0.069146)",
        "(-0.331703, 1.442349, -0.072231)",
        "(-0.331708, 1.452123, -0.078751)",
        "(-0.331863, 1.461212, -0.085452)",
        "(-0.332055, 1.469517, -0.092548)",
        "(-0.332046, 1.477262, -0.100159)",
        "(-0.332030, 1.480799, -0.104204)",
        "(-0.331982, 1.487496, -0.112474)",
        "(-0.331707, 1.493007, -0.121067)",
        "(-0.331256, 1.497795, -0.129776)",
        "(-0.331256, 1.497795, -0.129776)",
        "(-0.330002, 1.503375, -0.143619)",
        "(-0.328907, 1.506283, -0.153250)",
        "(-0.327638, 1.508556, -0.163152)",
        "(-0.326284, 1.510246, -0.173420)",
        "(-0.325115, 1.511431, -0.184187)",
        "(-0.324697, 1.511843, -0.189723)",
        "(-0.324098, 1.512323, -0.200988)",
        "(-0.323823, 1.512067, -0.212502)",
        "(-0.323797, 1.510989, -0.224226)",
        "(-0.323823, 1.509143, -0.236337)",
        "(-0.323911, 1.507867, -0.242551)",
        "(-0.324267, 1.504648, -0.255029)",
        "(-0.324606, 1.502512, -0.261283)",
        "(-0.325761, 1.495825, -0.279950)",
        "(-0.326427, 1.492723, -0.286516)",
        "(-0.327749, 1.486786, -0.298630)",
        "(-0.329574, 1.479941, -0.310226)",
        "(-0.331536, 1.472255, -0.321461)",
        "(-0.333422, 1.463579, -0.332013)",
        "(-0.335454, 1.453920, -0.341992)",
        "(-0.336689, 1.448474, -0.346689)",
        "(-0.339002, 1.437756, -0.355807)",
        "(-0.341547, 1.426318, -0.363871)",
        "(-0.344242, 1.414358, -0.370944)",
        "(-0.347105, 1.401789, -0.377160)",
        "(-0.348507, 1.395252, -0.379929)",
        "(-0.351343, 1.382088, -0.384998)",
        "(-0.354772, 1.368963, -0.389021)",
        "(-0.358490, 1.355690, -0.391870)",
        "(-0.362101, 1.342093, -0.393590)",
        "(-0.363728, 1.335212, -0.394490)",
        "(-0.367037, 1.321361, -0.395671)",
        "(-0.370533, 1.307745, -0.396101)",
        "(-0.373708, 1.294040, -0.395229)",
        "(-0.376288, 1.279968, -0.393162)",
        "(-0.377349, 1.272857, -0.391729)",
        "(-0.379474, 1.258991, -0.388078)",
        "(-0.381261, 1.245407, -0.382931)",
        "(-0.382333, 1.231867, -0.376302)",
        "(-0.382828, 1.218765, -0.368223)",
        "(-0.382896, 1.212556, -0.363581)",
        "(-0.382697, 1.200578, -0.353344)",
        "(-0.381792, 1.189460, -0.341205)",
        "(-0.380300, 1.179481, -0.328334)",
        "(-0.378422, 1.171100, -0.314913)",
        "(-0.377244, 1.167545, -0.307886)",
        "(-0.374568, 1.161312, -0.293315)",
        "(-0.371363, 1.156857, -0.278087)",
        "(-0.367913, 1.153717, -0.262789)",
        "(-0.364522, 1.152764, -0.247323)",
        "(-0.362804, 1.152888, -0.239462)",
        "(-0.359480, 1.153936, -0.223407)",
        "(-0.356461, 1.155806, -0.206840)",
        "(-0.354006, 1.158367, -0.189892)",
        "(-0.351664, 1.161915, -0.173778)",
        "(-0.350407, 1.164130, -0.166328)",
        "(-0.347764, 1.169219, -0.152424)",
        "(-0.345073, 1.175451, -0.139571)",
        "(-0.342749, 1.182613, -0.127207)",
        "(-0.340551, 1.190184, -0.115246)",
        "(-0.339507, 1.194133, -0.109493)",
        "(-0.337649, 1.202712, -0.099008)",
        "(-0.336019, 1.211973, -0.089347)",
        "(-0.334766, 1.221936, -0.080523)",
        "(-0.334766, 1.221936, -0.080523)",
        "(-0.333223, 1.237212, -0.068593)",
        "(-0.332175, 1.247341, -0.061738)",
        "(-0.331097, 1.257831, -0.055558)",
        "(-0.329926, 1.268805, -0.050239)",
        "(-0.328498, 1.279890, -0.046034)",
        "(-0.327598, 1.285626, -0.044311)",
        "(-0.325807, 1.297489, -0.041268)",
        "(-0.324108, 1.309515, -0.038797)",
        "(-0.322556, 1.321512, -0.037121)",
        "(-0.321789, 1.327663, -0.036842)",
        "(-0.320266, 1.339961, -0.036312)",
        "(-0.318979, 1.352185, -0.036458)",
        "(-0.317947, 1.364176, -0.037185)",
        "(-0.316966, 1.375056, -0.038451)",
        "(-0.315871, 1.386070, -0.040249)",
        "(-0.315351, 1.391525, -0.041392)",
        "(-0.314341, 1.402323, -0.044005)",
        "(-0.313327, 1.412905, -0.047010)",
        "(-0.312479, 1.423096, -0.050230)",
        "(-0.311858, 1.432709, -0.053691)",
        "(-0.311645, 1.437262, -0.055557)",
        "(-0.311242, 1.446016, -0.059453)",
        "(-0.310880, 1.454193, -0.063443)",
        "(-0.310726, 1.457767, -0.065436)",
        "(-0.310382, 1.468143, -0.071823)",
        "(-0.310269, 1.471404, -0.074202)",
        "(-0.310093, 1.477784, -0.079352)",
        "(-0.309820, 1.483747, -0.084948)",
        "(-0.309588, 1.489303, -0.091068)",
        "(-0.309530, 1.494755, -0.097688)",
        "(-0.309600, 1.497388, -0.101263)",
        "(-0.309845, 1.502364, -0.108864)",
        "(-0.310217, 1.506935, -0.117200)",
        "(-0.310732, 1.511273, -0.126303)",
        "(-0.311372, 1.515163, -0.135951)",
        "(-0.311739, 1.516812, -0.140948)",
        "(-0.312592, 1.519653, -0.151318)",
        "(-0.313550, 1.522137, -0.162215)",
        "(-0.314720, 1.524084, -0.173576)",
        "(-0.316064, 1.525445, -0.185167)",
        "(-0.316824, 1.525812, -0.191100)",
        "(-0.318378, 1.526137, -0.203200)",
        "(-0.320142, 1.525759, -0.215674)",
        "(-0.322238, 1.524618, -0.228485)",
        "(-0.324750, 1.522690, -0.241367)",
        "(-0.326063, 1.521431, -0.247754)",
        "(-0.328616, 1.518321, -0.260299)",
        "(-0.331164, 1.514265, -0.272680)",
        "(-0.333987, 1.509456, -0.284878)",
        "(-0.336929, 1.503947, -0.296667)",
        "(-0.338381, 1.500815, -0.302363)",
        "(-0.341152, 1.493926, -0.313420)",
        "(-0.343984, 1.485923, -0.323886)",
        "(-0.346801, 1.477647, -0.334165)",
        "(-0.349753, 1.468425, -0.343666)",
        "(-0.351211, 1.463557, -0.348254)",
        "(-0.354002, 1.453290, -0.357136)",
        "(-0.356565, 1.442265, -0.365574)",
        "(-0.359062, 1.430386, -0.373435)",
        "(-0.361820, 1.418077, -0.380893)",
        "(-0.363441, 1.411663, -0.384283)",
        "(-0.366684, 1.398475, -0.390560)",
        "(-0.369786, 1.384398, -0.395587)",
        "(-0.372805, 1.369561, -0.399228)",
        "(-0.376156, 1.354125, -0.401117)",
        "(-0.377791, 1.346418, -0.402071)",
        "(-0.380995, 1.330460, -0.402513)",
        "(-0.383909, 1.313971, -0.401731)",
        "(-0.386714, 1.297149, -0.399234)",
        "(-0.389543, 1.280376, -0.395121)",
        "(-0.390879, 1.271989, -0.392602)",
        "(-0.392855, 1.255201, -0.386643)",
        "(-0.394352, 1.238605, -0.379759)",
        "(-0.395628, 1.223186, -0.370865)",
        "(-0.396408, 1.208929, -0.360418)",
        "(-0.396458, 1.202088, -0.354780)",
        "(-0.395781, 1.188820, -0.342896)",
        "(-0.394356, 1.177012, -0.329642)",
        "(-0.392651, 1.167812, -0.315866)",
        "(-0.390410, 1.160031, -0.301464)",
        "(-0.389067, 1.156553, -0.294207)",
        "(-0.386146, 1.150494, -0.279343)",
        "(-0.383206, 1.146460, -0.263815)",
        "(-0.380136, 1.144306, -0.248072)",
        "(-0.377088, 1.143263, -0.232194)",
        "(-0.375660, 1.143162, -0.224166)",
        "(-0.372999, 1.143649, -0.208098)",
        "(-0.370540, 1.145391, -0.192448)",
        "(-0.368257, 1.148032, -0.177777)",
        "(-0.366132, 1.151635, -0.164254)",
        "(-0.365047, 1.153960, -0.157905)",
        "(-0.362798, 1.159406, -0.145621)",
        "(-0.360520, 1.165596, -0.134005)",
        "(-0.358357, 1.172517, -0.123364)",
        "(-0.356145, 1.180028, -0.113158)",
        "(-0.355043, 1.184142, -0.108263)",
        "(-0.352902, 1.192920, -0.098896)",
        "(-0.350830, 1.202121, -0.090342)",
        "(-0.348742, 1.211826, -0.082640)",
        "(-0.346389, 1.222106, -0.075609)",
        "(-0.345206, 1.227389, -0.072354)",
        "(-0.342951, 1.238072, -0.066342)",
        "(-0.340775, 1.249042, -0.061051)",
        "(-0.338638, 1.260311, -0.056461)",
        "(-0.336844, 1.271807, -0.052435)",
        "(-0.336207, 1.277512, -0.050789)",
        "(-0.334743, 1.288853, -0.047504)",
        "(-0.333241, 1.300183, -0.044911)",
        "(-0.331846, 1.311558, -0.042856)",
        "(-0.330861, 1.323028, -0.041528)",
        "(-0.330382, 1.328723, -0.041045)",
        "(-0.329264, 1.340001, -0.040526)",
        "(-0.328020, 1.351328, -0.040726)",
        "(-0.326832, 1.363033, -0.042028)",
        "(-0.325678, 1.375165, -0.044313)",
        "(-0.325092, 1.381251, -0.045727)",
        "(-0.323977, 1.393126, -0.049000)",
        "(-0.323056, 1.404743, -0.052947)",
        "(-0.322417, 1.416249, -0.057488)",
        "(-0.322021, 1.427487, -0.062765)",
        "(-0.321819, 1.432924, -0.065765)",
        "(-0.321457, 1.443518, -0.072338)",
        "(-0.321315, 1.453733, -0.079568)",
        "(-0.321295, 1.463502, -0.087479)",
        "(-0.321339, 1.472712, -0.096256)",
        "(-0.321424, 1.476987, -0.101100)",
        "(-0.321506, 1.485299, -0.110708)",
        "(-0.321494, 1.492495, -0.120897)",
        "(-0.321645, 1.498878, -0.131846)",
        "(-0.321918, 1.504549, -0.143651)",
        "(-0.322012, 1.506979, -0.149755)",
        "(-0.321818, 1.511042, -0.162123)",
        "(-0.321356, 1.514118, -0.174965)",
        "(-0.321289, 1.516601, -0.188414)",
        "(-0.321685, 1.518561, -0.202188)",
        "(-0.321983, 1.519218, -0.209170)",
        "(-0.322796, 1.520039, -0.223333)",
        "(-0.324145, 1.520203, -0.237762)",
        "(-0.326158, 1.519785, -0.252200)",
        "(-0.328800, 1.518680, -0.266517)",
        "(-0.330488, 1.517644, -0.274053)",
        "(-0.333716, 1.515214, -0.287749)",
        "(-0.336986, 1.511900, -0.301409)",
        "(-0.340477, 1.507727, -0.314893)",
        "(-0.344557, 1.502796, -0.328148)",
        "(-0.346806, 1.500032, -0.334593)",
        "(-0.351294, 1.493972, -0.346886)",
        "(-0.355732, 1.486983, -0.358352)",
        "(-0.360144, 1.479079, -0.368963)",
        "(-0.364646, 1.470479, -0.378766)",
        "(-0.366978, 1.466036, -0.383285)",
        "(-0.371650, 1.456889, -0.391582)",
        "(-0.376209, 1.446987, -0.398513)",
        "(-0.380451, 1.436723, -0.404896)",
        "(-0.384405, 1.425892, -0.410037)",
        "(-0.386344, 1.420308, -0.412158)",
        "(-0.390179, 1.408965, -0.415607)",
        "(-0.393986, 1.397205, -0.417812)",
        "(-0.397184, 1.385164, -0.418946)",
        "(-0.399800, 1.373009, -0.419304)",
        "(-0.401016, 1.366923, -0.419186)",
        "(-0.403456, 1.354722, -0.418522)",
        "(-0.405375, 1.342300, -0.416885)",
        "(-0.406543, 1.329574, -0.413768)",
        "(-0.406865, 1.316494, -0.409012)",
        "(-0.406776, 1.309824, -0.406014)",
        "(-0.406426, 1.296602, -0.399244)",
        "(-0.405220, 1.283415, -0.391314)",
        "(-0.403512, 1.270075, -0.382987)",
        "(-0.401240, 1.256958, -0.373711)",
        "(-0.399938, 1.250679, -0.368798)",
        "(-0.396918, 1.238513, -0.358533)",
        "(-0.393316, 1.227089, -0.347371)",
        "(-0.389484, 1.216861, -0.335078)",
        "(-0.385641, 1.208385, -0.321463)",
        "(-0.383686, 1.204869, -0.314142)",
        "(-0.379684, 1.198731, -0.298955)",
        "(-0.375795, 1.194292, -0.282998)",
        "(-0.372276, 1.191893, -0.266363)",
        "(-0.368674, 1.191181, -0.249526)",
        "(-0.366950, 1.191204, -0.241109)",
        "(-0.363951, 1.192566, -0.224331)",
        "(-0.361367, 1.194981, -0.207648)",
        "(-0.359001, 1.198612, -0.191366)",
        "(-0.356731, 1.202684, -0.175702)",
        "(-0.355830, 1.205227, -0.168157)",
        "(-0.354378, 1.210876, -0.153249)",
        "(-0.353647, 1.217551, -0.138899)",
        "(-0.352939, 1.224247, -0.125164)",
        "(-0.352205, 1.231515, -0.112594)",
        "(-0.351907, 1.235654, -0.106823)",
        "(-0.351566, 1.244634, -0.095995)",
        "(-0.351044, 1.253788, -0.085961)",
        "(-0.350276, 1.262750, -0.076571)",
        "(-0.349842, 1.271943, -0.068035)",
        "(-0.349643, 1.276706, -0.064183)",
        "(-0.348980, 1.286536, -0.057271)",
        "(-0.347940, 1.296676, -0.051388)",
        "(-0.346862, 1.307144, -0.046529)",
        "(-0.346094, 1.318065, -0.042649)",
        "(-0.345712, 1.323629, -0.041111)",
        "(-0.344806, 1.334675, -0.038828)",
        "(-0.344099, 1.345669, -0.037286)",
        "(-0.343617, 1.357170, -0.036629)",
        "(-0.343399, 1.367699, -0.036684)",
        "(-0.343266, 1.372780, -0.036869)",
        "(-0.342808, 1.382766, -0.037623)",
        "(-0.342181, 1.393069, -0.039039)",
        "(-0.341705, 1.403536, -0.040993)",
        "(-0.341705, 1.403536, -0.040993)",
        "(-0.340866, 1.418600, -0.044223)",
        "(-0.340140, 1.428347, -0.046866)",
        "(-0.339531, 1.438147, -0.050261)",
        "(-0.338941, 1.447825, -0.054507)",
        "(-0.338417, 1.457360, -0.059599)",
        "(-0.338206, 1.462039, -0.062512)",
        "(-0.337850, 1.470992, -0.068824)",
        "(-0.337456, 1.479254, -0.075992)",
        "(-0.337106, 1.487109, -0.084328)",
        "(-0.336823, 1.494453, -0.093537)",
        "(-0.336630, 1.497821, -0.098429)",
        "(-0.336183, 1.504025, -0.108675)",
        "(-0.335710, 1.509492, -0.119603)",
        "(-0.335532, 1.514069, -0.131119)",
        "(-0.335513, 1.517702, -0.142943)",
        "(-0.335495, 1.518917, -0.148968)",
        "(-0.335398, 1.520813, -0.161054)",
        "(-0.335566, 1.521718, -0.173625)",
        "(-0.336213, 1.521786, -0.186916)",
        "(-0.337093, 1.521075, -0.200522)",
        "(-0.337628, 1.520389, -0.207386)",
        "(-0.339005, 1.518598, -0.221193)",
        "(-0.340921, 1.516079, -0.235153)",
        "(-0.343224, 1.512981, -0.249140)",
        "(-0.345797, 1.509403, -0.263109)",
        "(-0.347175, 1.507369, -0.270082)",
        "(-0.350115, 1.502825, -0.283845)",
        "(-0.353314, 1.497651, -0.297149)",
        "(-0.356896, 1.492010, -0.309891)",
        "(-0.360890, 1.485704, -0.322078)",
        "(-0.363018, 1.482336, -0.327976)",
        "(-0.367560, 1.475159, -0.339178)",
        "(-0.372293, 1.467201, -0.349360)",
        "(-0.377333, 1.458427, -0.358269)",
        "(-0.382646, 1.448719, -0.365764)",
        "(-0.385302, 1.443425, -0.369058)",
        "(-0.390215, 1.432306, -0.375193)",
        "(-0.394739, 1.420442, -0.380475)",
        "(-0.398934, 1.408055, -0.384740)",
        "(-0.402965, 1.395433, -0.388371)",
        "(-0.404888, 1.389069, -0.389969)",
        "(-0.408556, 1.376275, -0.392712)",
        "(-0.411904, 1.363404, -0.394865)",
        "(-0.414911, 1.350589, -0.396119)",
        "(-0.417722, 1.338180, -0.396542)",
        "(-0.419016, 1.332086, -0.396414)",
        "(-0.421117, 1.319817, -0.395637)",
        "(-0.422591, 1.307133, -0.394210)",
        "(-0.423375, 1.294348, -0.392094)",
        "(-0.423875, 1.281972, -0.389033)",
        "(-0.423909, 1.275821, -0.386898)",
        "(-0.423561, 1.263234, -0.382583)",
        "(-0.422579, 1.250558, -0.376963)",
        "(-0.421158, 1.238486, -0.370963)",
        "(-0.419664, 1.227379, -0.364967)",
        "(-0.418913, 1.222213, -0.361896)",
        "(-0.416944, 1.212166, -0.355404)",
        "(-0.414344, 1.202575, -0.347743)",
        "(-0.411337, 1.194414, -0.339241)",
        "(-0.408269, 1.186951, -0.329259)",
        "(-0.406633, 1.183556, -0.323615)",
        "(-0.403001, 1.177670, -0.311439)",
        "(-0.399257, 1.173240, -0.297892)",
        "(-0.395694, 1.170055, -0.283097)",
        "(-0.392236, 1.167958, -0.267638)",
        "(-0.390607, 1.167267, -0.259876)",
        "(-0.387426, 1.166754, -0.244839)",
        "(-0.384334, 1.167992, -0.230534)",
        "(-0.380930, 1.170617, -0.216703)",
        "(-0.377419, 1.174022, -0.203275)",
        "(-0.375625, 1.175838, -0.196690)",
        "(-0.372132, 1.179914, -0.183465)",
        "(-0.369005, 1.185112, -0.170267)",
        "(-0.366387, 1.191197, -0.157175)",
        "(-0.366387, 1.191197, -0.157175)",
        "(-0.363463, 1.201069, -0.137987)",
        "(-0.362272, 1.207986, -0.125359)",
        "(-0.361446, 1.215343, -0.113463)",
        "(-0.360513, 1.222819, -0.102877)",
        "(-0.359330, 1.230662, -0.093663)",
        "(-0.358714, 1.234885, -0.089591)",
        "(-0.357360, 1.243587, -0.082086)",
        "(-0.355689, 1.252415, -0.075547)",
        "(-0.353874, 1.261453, -0.069986)",
        "(-0.352004, 1.271057, -0.065494)",
        "(-0.351036, 1.276072, -0.063729)",
        "(-0.349071, 1.286100, -0.060769)",
        "(-0.347095, 1.295897, -0.058377)",
        "(-0.345173, 1.305692, -0.056510)",
        "(-0.343421, 1.315844, -0.055422)",
        "(-0.342620, 1.321001, -0.055185)",
        "(-0.340981, 1.331025, -0.054997)",
        "(-0.339224, 1.340878, -0.055285)",
        "(-0.337490, 1.351244, -0.056203)",
        "(-0.336106, 1.362031, -0.057753)",
        "(-0.335590, 1.367556, -0.058795)",
        "(-0.334773, 1.378698, -0.061451)",
        "(-0.334210, 1.390156, -0.064898)",
        "(-0.334115, 1.401913, -0.069244)",
        "(-0.334357, 1.413652, -0.074441)",
        "(-0.334543, 1.419420, -0.077310)",
        "(-0.335044, 1.430672, -0.083333)",
        "(-0.335778, 1.441428, -0.090134)",
        "(-0.336635, 1.451975, -0.097638)",
        "(-0.337575, 1.462007, -0.106037)",
        "(-0.338092, 1.466830, -0.110354)",
        "(-0.339283, 1.475883, -0.119589)",
        "(-0.340507, 1.484399, -0.129546)",
        "(-0.341753, 1.492280, -0.140226)",
        "(-0.343281, 1.499338, -0.151546)",
        "(-0.344140, 1.502529, -0.157410)",
        "(-0.346064, 1.508308, -0.169231)",
        "(-0.348219, 1.512958, -0.180941)",
        "(-0.350410, 1.516331, -0.192565)",
        "(-0.352555, 1.518575, -0.204184)",
        "(-0.353612, 1.519227, -0.210005)",
        "(-0.355610, 1.519761, -0.221611)",
        "(-0.357247, 1.518940, -0.233081)",
        "(-0.358663, 1.516836, -0.244221)",
        "(-0.360133, 1.513716, -0.255325)",
        "(-0.361057, 1.511636, -0.261390)",
        "(-0.362865, 1.507490, -0.272510)",
        "(-0.364600, 1.502522, -0.283717)",
        "(-0.366253, 1.496590, -0.294806)",
        "(-0.368142, 1.489764, -0.305914)",
        "(-0.369184, 1.486008, -0.311441)",
        "(-0.371106, 1.478001, -0.322476)",
        "(-0.372869, 1.469185, -0.333372)",
        "(-0.374785, 1.459612, -0.343922)",
        "(-0.377011, 1.449131, -0.353734)",
        "(-0.378103, 1.443520, -0.358301)",
        "(-0.380257, 1.431961, -0.367084)",
        "(-0.381527, 1.425922, -0.371031)",
        "(-0.385365, 1.407500, -0.382077)",
        "(-0.387787, 1.394285, -0.388149)",
        "(-0.388855, 1.387387, -0.390949)",
        "(-0.392118, 1.366852, -0.399293)",
        "(-0.393628, 1.360003, -0.401103)",
        "(-0.396259, 1.346178, -0.404657)",
        "(-0.398360, 1.331793, -0.407230)",
        "(-0.399281, 1.324478, -0.408282)",
        "(-0.401310, 1.310204, -0.409661)",
        "(-0.403554, 1.296410, -0.409925)",
        "(-0.405510, 1.282631, -0.409133)",
        "(-0.406893, 1.268893, -0.407105)",
        "(-0.407559, 1.262142, -0.405988)",
        "(-0.408898, 1.249314, -0.402327)",
        "(-0.409398, 1.236587, -0.397666)",
        "(-0.409343, 1.224151, -0.392128)",
        "(-0.408877, 1.212724, -0.385770)",
        "(-0.408488, 1.207452, -0.382193)",
        "(-0.407479, 1.197572, -0.374323)",
        "(-0.405898, 1.188599, -0.365662)",
        "(-0.404101, 1.180763, -0.356408)",
        "(-0.402096, 1.174496, -0.346652)",
        "(-0.401055, 1.171841, -0.341625)",
        "(-0.398548, 1.167669, -0.330812)",
        "(-0.395565, 1.164007, -0.319138)",
        "(-0.392329, 1.161033, -0.306352)",
        "(-0.388930, 1.158651, -0.292822)",
        "(-0.387165, 1.158006, -0.285903)",
        "(-0.383468, 1.157173, -0.272356)",
        "(-0.379849, 1.157385, -0.258650)",
        "(-0.376346, 1.158524, -0.244653)",
        "(-0.372824, 1.160641, -0.230539)",
        "(-0.371053, 1.161981, -0.223501)",
        "(-0.367798, 1.165600, -0.209259)",
        "(-0.364901, 1.169879, -0.194877)",
        "(-0.362350, 1.174847, -0.180621)",
        "(-0.359954, 1.180284, -0.166777)",
        "(-0.358836, 1.183258, -0.160113)",
        "(-0.356798, 1.189909, -0.147310)",
        "(-0.356045, 1.193883, -0.141336)",
        "(-0.353475, 1.205534, -0.123481)",
        "(-0.352075, 1.214017, -0.112487)",
        "(-0.351547, 1.218580, -0.107339)",
        "(-0.350633, 1.228275, -0.097733)",
        "(-0.349731, 1.238533, -0.088964)",
        "(-0.348794, 1.248976, -0.081055)",
        "(-0.347799, 1.259723, -0.074350)",
        "(-0.347233, 1.265307, -0.071484)",
        "(-0.345975, 1.276746, -0.066160)",
        "(-0.344778, 1.288531, -0.061603)",
        "(-0.343680, 1.300532, -0.058276)",
        "(-0.343124, 1.307037, -0.057158)",
        "(-0.342280, 1.318558, -0.054683)",
        "(-0.341664, 1.329537, -0.052662)",
        "(-0.340967, 1.340466, -0.051661)",
        "(-0.340054, 1.351848, -0.051792)",
        "(-0.339270, 1.363222, -0.052559)",
        "(-0.338888, 1.368783, -0.053214)",
        "(-0.338031, 1.379838, -0.055109)",
        "(-0.337298, 1.390987, -0.058053)",
        "(-0.336905, 1.402168, -0.061972)",
        "(-0.336668, 1.413089, -0.066681)",
        "(-0.336570, 1.418429, -0.069319)",
        "(-0.336314, 1.428953, -0.074964)",
        "(-0.336102, 1.439027, -0.081224)",
        "(-0.335858, 1.448708, -0.088245)",
        "(-0.335499, 1.458088, -0.096151)",
        "(-0.335250, 1.462561, -0.100360)",
        "(-0.334692, 1.470987, -0.109159)",
        "(-0.334047, 1.478869, -0.118880)",
        "(-0.333755, 1.482525, -0.124275)",
        "(-0.333096, 1.492608, -0.140779)",
        "(-0.332881, 1.495375, -0.146679)",
        "(-0.332346, 1.500495, -0.159146)",
        "(-0.332105, 1.505194, -0.172375)",
        "(-0.332206, 1.509061, -0.185873)",
        "(-0.332773, 1.511949, -0.199764)",
        "(-0.333220, 1.513078, -0.206816)",
        "(-0.334326, 1.514950, -0.220992)",
        "(-0.335871, 1.515993, -0.235106)",
        "(-0.337829, 1.516128, -0.249130)",
        "(-0.340285, 1.515382, -0.263158)",
        "(-0.341553, 1.514757, -0.270127)",
        "(-0.344163, 1.512923, -0.283767)",
        "(-0.347053, 1.510198, -0.297034)",
        "(-0.350189, 1.506803, -0.310013)",
        "(-0.353246, 1.502787, -0.322650)",
        "(-0.354794, 1.500498, -0.328740)",
        "(-0.358008, 1.495502, -0.340592)",
        "(-0.361550, 1.490068, -0.351966)",
        "(-0.365378, 1.484122, -0.362527)",
        "(-0.369302, 1.477819, -0.372583)",
        "(-0.371475, 1.474420, -0.377179)",
        "(-0.375893, 1.467370, -0.385851)",
        "(-0.380345, 1.460031, -0.393752)",
        "(-0.384702, 1.452108, -0.400961)",
        "(-0.388660, 1.443349, -0.407543)",
        "(-0.390453, 1.438594, -0.410525)",
        "(-0.393810, 1.428922, -0.416103)",
        "(-0.397074, 1.418947, -0.421018)",
        "(-0.398664, 1.413638, -0.422952)",
        "(-0.403061, 1.396850, -0.427633)",
        "(-0.404249, 1.390971, -0.428848)",
        "(-0.406383, 1.378880, -0.430850)",
        "(-0.408655, 1.366632, -0.432472)",
        "(-0.411105, 1.354125, -0.433286)",
        "(-0.413299, 1.341346, -0.432960)",
        "(-0.414156, 1.334929, -0.432345)",
        "(-0.415825, 1.322260, -0.430502)",
        "(-0.417582, 1.309694, -0.427651)",
        "(-0.419000, 1.297017, -0.423812)",
        "(-0.419866, 1.284003, -0.419027)",
        "(-0.420229, 1.277546, -0.416266)",
        "(-0.420995, 1.265022, -0.410054)",
        "(-0.421507, 1.253050, -0.402710)",
        "(-0.421155, 1.241842, -0.395029)",
        "(-0.420186, 1.230698, -0.386635)",
        "(-0.419531, 1.225336, -0.382111)",
        "(-0.417948, 1.215378, -0.372429)",
        "(-0.415769, 1.206525, -0.361803)",
        "(-0.412704, 1.198475, -0.350618)",
        "(-0.409036, 1.191199, -0.338908)",
        "(-0.406954, 1.188043, -0.332801)",
        "(-0.402651, 1.182979, -0.320178)",
        "(-0.398056, 1.179225, -0.307008)",
        "(-0.393245, 1.176275, -0.293086)",
        "(-0.388409, 1.174322, -0.278481)",
        "(-0.386034, 1.173936, -0.271077)",
        "(-0.381404, 1.173920, -0.256656)",
        "(-0.376737, 1.174664, -0.242741)",
        "(-0.372213, 1.176013, -0.229112)",
        "(-0.367929, 1.178258, -0.215524)",
        "(-0.365908, 1.179705, -0.208721)",
        "(-0.362081, 1.182631, -0.195060)",
        "(-0.358720, 1.185831, -0.181485)",
        "(-0.355884, 1.189757, -0.168239)",
        "(-0.353174, 1.194318, -0.155458)",
        "(-0.351832, 1.196763, -0.149393)",
        "(-0.349180, 1.201906, -0.137822)",
        "(-0.346736, 1.207966, -0.127037)",
        "(-0.344323, 1.214593, -0.116408)",
        "(-0.342019, 1.222028, -0.106534)",
        "(-0.340906, 1.225869, -0.101849)",
        "(-0.338707, 1.234161, -0.093329)",
        "(-0.336279, 1.243272, -0.085681)",
        "(-0.333797, 1.252865, -0.078464)",
        "(-0.331515, 1.262818, -0.072019)",
        "(-0.330592, 1.268196, -0.069336)",
        "(-0.329042, 1.279220, -0.064324)",
        "(-0.328074, 1.290260, -0.059548)",
        "(-0.327267, 1.301391, -0.055791)",
        "(-0.326255, 1.312731, -0.053706)",
        "(-0.325675, 1.318471, -0.053308)",
        "(-0.324540, 1.329813, -0.052901)",
        "(-0.323617, 1.340820, -0.053285)"
    ],
    "leftHandPositions": [
        "(-0.342829, 1.372267, 0.054170)",
        "(-0.343146, 1.372034, 0.054402)",
        "(-0.343205, 1.371867, 0.054533)",
        "(-0.343283, 1.371629, 0.054878)",
        "(-0.343283, 1.371629, 0.054878)",
        "(-0.343299, 1.371117, 0.055440)",
        "(-0.343181, 1.370491, 0.055926)",
        "(-0.343096, 1.370287, 0.056090)",
        "(-0.342846, 1.369864, 0.056363)",
        "(-0.342485, 1.369277, 0.056438)",
        "(-0.342057, 1.368406, 0.056280)",
        "(-0.341669, 1.367316, 0.055908)",
        "(-0.341412, 1.366114, 0.055387)",
        "(-0.341353, 1.365472, 0.055061)",
        "(-0.341263, 1.364130, 0.054365)",
        "(-0.341280, 1.362716, 0.053668)",
        "(-0.341361, 1.361447, 0.053182)",
        "(-0.341296, 1.360418, 0.052926)",
        "(-0.341271, 1.360057, 0.052906)",
        "(-0.341309, 1.359465, 0.052861)",
        "(-0.341339, 1.359379, 0.053061)",
        "(-0.341252, 1.359613, 0.053362)",
        "(-0.341177, 1.359792, 0.053512)",
        "(-0.341025, 1.360207, 0.053780)",
        "(-0.340769, 1.360794, 0.054134)",
        "(-0.340678, 1.361500, 0.054468)",
        "(-0.340868, 1.362266, 0.054689)",
        "(-0.341135, 1.362936, 0.054917)",
        "(-0.341225, 1.363171, 0.055036)",
        "(-0.341365, 1.363559, 0.055327)",
        "(-0.341549, 1.363928, 0.055634)",
        "(-0.341710, 1.364270, 0.055954)",
        "(-0.341762, 1.364671, 0.056293)",
        "(-0.341773, 1.364917, 0.056428)",
        "(-0.341832, 1.365550, 0.056711)",
        "(-0.341927, 1.366266, 0.057019)",
        "(-0.341970, 1.367039, 0.057325)",
        "(-0.341903, 1.367862, 0.057629)",
        "(-0.341854, 1.368253, 0.057782)",
        "(-0.341658, 1.369085, 0.058194)",
        "(-0.341245, 1.370006, 0.058688)",
        "(-0.340781, 1.370926, 0.059141)",
        "(-0.340433, 1.372025, 0.059584)",
        "(-0.340320, 1.372626, 0.059859)",
        "(-0.340058, 1.373758, 0.060467)",
        "(-0.339818, 1.374860, 0.061054)",
        "(-0.339730, 1.375877, 0.061551)",
        "(-0.339699, 1.376315, 0.061781)",
        "(-0.339616, 1.377002, 0.062185)",
        "(-0.339536, 1.377425, 0.062423)",
        "(-0.339585, 1.377615, 0.062531)",
        "(-0.339702, 1.377790, 0.062659)",
        "(-0.339772, 1.377868, 0.062739)",
        "(-0.339801, 1.377912, 0.062783)",
        "(-0.339791, 1.377902, 0.062782)",
        "(-0.339754, 1.377856, 0.062677)",
        "(-0.339677, 1.377791, 0.062486)",
        "(-0.339575, 1.377831, 0.062391)",
        "(-0.339524, 1.377890, 0.062334)",
        "(-0.339494, 1.378114, 0.062203)",
        "(-0.339472, 1.378496, 0.062092)",
        "(-0.339445, 1.378684, 0.062048)",
        "(-0.339435, 1.378912, 0.061987)",
        "(-0.339447, 1.379064, 0.061957)",
        "(-0.339457, 1.379294, 0.061947)",
        "(-0.339402, 1.379524, 0.061998)",
        "(-0.339316, 1.379765, 0.062100)",
        "(-0.339258, 1.379982, 0.062202)",
        "(-0.339165, 1.380450, 0.062455)",
        "(-0.339127, 1.380781, 0.062669)",
        "(-0.339012, 1.381177, 0.062982)",
        "(-0.338837, 1.381679, 0.063418)",
        "(-0.338697, 1.382014, 0.063671)",
        "(-0.338482, 1.382594, 0.063998)",
        "(-0.338305, 1.383221, 0.064278)",
        "(-0.338129, 1.383878, 0.064486)",
        "(-0.337910, 1.384501, 0.064655)",
        "(-0.337812, 1.384775, 0.064719)",
        "(-0.337669, 1.385380, 0.064803)",
        "(-0.337544, 1.386038, 0.064847)",
        "(-0.337361, 1.386691, 0.064831)",
        "(-0.337104, 1.387310, 0.064813)",
        "(-0.336792, 1.388030, 0.064760)",
        "(-0.336633, 1.388442, 0.064680)",
        "(-0.336329, 1.389298, 0.064382)",
        "(-0.336000, 1.390206, 0.064102)",
        "(-0.335577, 1.391382, 0.063827)",
        "(-0.335332, 1.392091, 0.063698)",
        "(-0.334770, 1.393629, 0.063542)",
        "(-0.334145, 1.395409, 0.063478)",
        "(-0.333374, 1.397550, 0.063450)",
        "(-0.332594, 1.399913, 0.063460)",
        "(-0.332202, 1.401157, 0.063496)",
        "(-0.331435, 1.403701, 0.063582)",
        "(-0.330661, 1.406297, 0.063558)",
        "(-0.329917, 1.408880, 0.063556)",
        "(-0.329063, 1.411562, 0.063790)",
        "(-0.328543, 1.413017, 0.063999)",
        "(-0.327364, 1.416337, 0.064519)",
        "(-0.326282, 1.420005, 0.065096)",
        "(-0.325197, 1.424147, 0.066045)",
        "(-0.324005, 1.428781, 0.067324)",
        "(-0.322868, 1.434202, 0.069112)",
        "(-0.322378, 1.437128, 0.070154)",
        "(-0.321482, 1.443146, 0.072417)",
        "(-0.320672, 1.449327, 0.074932)",
        "(-0.320038, 1.455760, 0.077922)",
        "(-0.319608, 1.462381, 0.081424)",
        "(-0.319477, 1.465737, 0.083357)",
        "(-0.319314, 1.472301, 0.087308)",
        "(-0.319348, 1.478507, 0.091557)",
        "(-0.319439, 1.484352, 0.095932)",
        "(-0.319554, 1.487104, 0.098208)",
        "(-0.319858, 1.492507, 0.102784)",
        "(-0.320267, 1.497549, 0.107513)",
        "(-0.320807, 1.502149, 0.112391)",
        "(-0.321372, 1.506495, 0.117466)",
        "(-0.321674, 1.508523, 0.120045)",
        "(-0.322431, 1.512295, 0.125216)",
        "(-0.323291, 1.515691, 0.130547)",
        "(-0.324248, 1.518845, 0.136078)",
        "(-0.325244, 1.521551, 0.141855)",
        "(-0.326274, 1.523727, 0.147833)",
        "(-0.326807, 1.524628, 0.150892)",
        "(-0.327924, 1.526128, 0.157169)",
        "(-0.329135, 1.527117, 0.163727)",
        "(-0.330429, 1.527542, 0.170469)",
        "(-0.331080, 1.527497, 0.173891)",
        "(-0.332382, 1.526944, 0.180812)",
        "(-0.333643, 1.525702, 0.187929)",
        "(-0.334756, 1.523784, 0.195297)",
        "(-0.335667, 1.521324, 0.202886)",
        "(-0.336647, 1.518259, 0.210533)",
        "(-0.337218, 1.516468, 0.214332)",
        "(-0.338417, 1.512649, 0.221956)",
        "(-0.339752, 1.508458, 0.229421)",
        "(-0.341212, 1.503730, 0.236653)",
        "(-0.342005, 1.501079, 0.240129)",
        "(-0.343594, 1.495468, 0.246835)",
        "(-0.345032, 1.489230, 0.253109)",
        "(-0.346335, 1.482264, 0.258955)",
        "(-0.347387, 1.474764, 0.264453)",
        "(-0.347834, 1.470931, 0.267048)",
        "(-0.348893, 1.463128, 0.271903)",
        "(-0.350344, 1.455212, 0.276461)",
        "(-0.352142, 1.447421, 0.280782)",
        "(-0.354035, 1.439595, 0.284840)",
        "(-0.355038, 1.435527, 0.286694)",
        "(-0.357063, 1.427031, 0.290178)",
        "(-0.359029, 1.418279, 0.293591)",
        "(-0.360848, 1.409556, 0.296967)",
        "(-0.362547, 1.401267, 0.299786)",
        "(-0.363406, 1.397012, 0.301013)",
        "(-0.365121, 1.388307, 0.303253)",
        "(-0.366743, 1.379611, 0.305249)",
        "(-0.368484, 1.371255, 0.306753)",
        "(-0.370438, 1.363184, 0.307560)",
        "(-0.371443, 1.359168, 0.307657)",
        "(-0.373206, 1.351075, 0.307480)",
        "(-0.374835, 1.342990, 0.306902)",
        "(-0.376359, 1.335014, 0.305537)",
        "(-0.377890, 1.327139, 0.303286)",
        "(-0.378601, 1.323245, 0.301920)",
        "(-0.379779, 1.315571, 0.299241)",
        "(-0.380856, 1.308191, 0.296552)",
        "(-0.381785, 1.301124, 0.293386)",
        "(-0.382482, 1.294202, 0.289368)",
        "(-0.382656, 1.290742, 0.287060)",
        "(-0.382672, 1.283899, 0.282237)",
        "(-0.382477, 1.277383, 0.276969)",
        "(-0.382102, 1.271430, 0.271020)",
        "(-0.381460, 1.265954, 0.264316)",
        "(-0.381016, 1.263322, 0.260838)",
        "(-0.379988, 1.258537, 0.253393)",
        "(-0.378828, 1.254320, 0.245330)",
        "(-0.377497, 1.250644, 0.236755)",
        "(-0.375916, 1.247486, 0.228280)",
        "(-0.374975, 1.246216, 0.224229)",
        "(-0.373004, 1.244358, 0.216246)",
        "(-0.370920, 1.243446, 0.208106)",
        "(-0.368767, 1.243181, 0.199806)",
        "(-0.366430, 1.243477, 0.191602)",
        "(-0.365265, 1.243912, 0.187454)",
        "(-0.363013, 1.245202, 0.178924)",
        "(-0.360816, 1.247166, 0.170329)",
        "(-0.358558, 1.249424, 0.162080)",
        "(-0.356356, 1.251951, 0.153969)",
        "(-0.355286, 1.253320, 0.149892)",
        "(-0.353211, 1.256464, 0.141787)",
        "(-0.351200, 1.259890, 0.133869)",
        "(-0.349399, 1.263549, 0.126022)",
        "(-0.347724, 1.267339, 0.117997)",
        "(-0.346901, 1.269278, 0.114012)",
        "(-0.345195, 1.273192, 0.106376)",
        "(-0.343485, 1.277238, 0.099218)",
        "(-0.341683, 1.281654, 0.092305)",
        "(-0.339971, 1.286376, 0.085557)",
        "(-0.339100, 1.288768, 0.082344)",
        "(-0.337335, 1.293527, 0.076233)",
        "(-0.335631, 1.298359, 0.070453)",
        "(-0.334048, 1.303309, 0.064936)",
        "(-0.332665, 1.308359, 0.059886)",
        "(-0.332037, 1.310845, 0.057596)",
        "(-0.330643, 1.315660, 0.053267)",
        "(-0.329113, 1.320451, 0.049137)",
        "(-0.327667, 1.325365, 0.045318)",
        "(-0.326301, 1.330164, 0.041811)",
        "(-0.325592, 1.332457, 0.040110)",
        "(-0.324223, 1.337020, 0.036848)",
        "(-0.322894, 1.341699, 0.034021)",
        "(-0.321430, 1.346370, 0.031668)",
        "(-0.319782, 1.351157, 0.029514)",
        "(-0.318990, 1.353622, 0.028498)",
        "(-0.317480, 1.358771, 0.026755)",
        "(-0.315759, 1.364096, 0.025244)",
        "(-0.314307, 1.369800, 0.023732)",
        "(-0.313163, 1.375898, 0.022410)",
        "(-0.312515, 1.379040, 0.021835)",
        "(-0.311257, 1.385382, 0.020527)",
        "(-0.310275, 1.391666, 0.019082)",
        "(-0.309445, 1.398086, 0.017929)",
        "(-0.308501, 1.404787, 0.017118)",
        "(-0.308097, 1.408204, 0.016767)",
        "(-0.307436, 1.414982, 0.016238)",
        "(-0.306648, 1.421716, 0.016166)",
        "(-0.305744, 1.428438, 0.016393)",
        "(-0.305159, 1.435105, 0.016790)",
        "(-0.304940, 1.438347, 0.017141)",
        "(-0.304393, 1.444806, 0.018177)",
        "(-0.303791, 1.451139, 0.019625)",
        "(-0.303397, 1.457349, 0.021390)",
        "(-0.303147, 1.463525, 0.024012)",
        "(-0.302936, 1.466602, 0.025555)",
        "(-0.302570, 1.472569, 0.028837)",
        "(-0.302286, 1.478238, 0.032690)",
        "(-0.302002, 1.483869, 0.037105)",
        "(-0.301825, 1.489328, 0.041913)",
        "(-0.301761, 1.491965, 0.044454)",
        "(-0.301745, 1.497085, 0.049990)",
        "(-0.301815, 1.502004, 0.056146)",
        "(-0.301773, 1.506701, 0.062398)",
        "(-0.301773, 1.510966, 0.068792)",
        "(-0.301810, 1.512967, 0.072133)",
        "(-0.301772, 1.516955, 0.079059)",
        "(-0.301653, 1.520794, 0.086123)",
        "(-0.301741, 1.524079, 0.093044)",
        "(-0.301742, 1.526790, 0.100137)",
        "(-0.301601, 1.528081, 0.103879)",
        "(-0.301186, 1.530572, 0.111680)",
        "(-0.301028, 1.532763, 0.119906)",
        "(-0.301171, 1.534620, 0.128514)",
        "(-0.301231, 1.536274, 0.137375)",
        "(-0.301265, 1.536963, 0.141802)",
        "(-0.301592, 1.538018, 0.150614)",
        "(-0.302221, 1.538660, 0.159395)",
        "(-0.303008, 1.538753, 0.167906)",
        "(-0.303911, 1.537935, 0.176016)",
        "(-0.304365, 1.537121, 0.180032)",
        "(-0.305156, 1.535062, 0.188077)",
        "(-0.305870, 1.532211, 0.195764)",
        "(-0.306397, 1.528230, 0.203200)",
        "(-0.306804, 1.523334, 0.210651)",
        "(-0.307002, 1.520633, 0.214290)",
        "(-0.307549, 1.514865, 0.221269)",
        "(-0.308360, 1.508426, 0.227946)",
        "(-0.309491, 1.501543, 0.234379)",
        "(-0.310728, 1.494410, 0.240484)",
        "(-0.311403, 1.490684, 0.243430)",
        "(-0.312883, 1.482911, 0.249277)",
        "(-0.314647, 1.474878, 0.254917)",
        "(-0.316580, 1.467012, 0.260339)",
        "(-0.318895, 1.458993, 0.265361)",
        "(-0.320142, 1.454890, 0.267715)",
        "(-0.322697, 1.446476, 0.271967)",
        "(-0.325095, 1.437856, 0.275772)",
        "(-0.327469, 1.429075, 0.279061)",
        "(-0.330072, 1.420097, 0.281543)",
        "(-0.331395, 1.415548, 0.282351)",
        "(-0.333955, 1.405840, 0.283406)",
        "(-0.336158, 1.396499, 0.283951)",
        "(-0.338395, 1.386963, 0.284272)",
        "(-0.340441, 1.377461, 0.284363)",
        "(-0.341518, 1.372682, 0.284112)",
        "(-0.343654, 1.363191, 0.283275)",
        "(-0.345886, 1.353940, 0.281946)",
        "(-0.347985, 1.345114, 0.279984)",
        "(-0.349879, 1.336585, 0.277489)",
        "(-0.350760, 1.332428, 0.276020)",
        "(-0.352459, 1.324320, 0.272539)",
        "(-0.353845, 1.316481, 0.268076)",
        "(-0.354499, 1.308619, 0.262457)",
        "(-0.354699, 1.300504, 0.255500)",
        "(-0.354651, 1.296486, 0.251502)",
        "(-0.354515, 1.288816, 0.243086)",
        "(-0.354078, 1.281820, 0.234808)",
        "(-0.353063, 1.275877, 0.227106)",
        "(-0.351927, 1.271440, 0.219345)",
        "(-0.351305, 1.269787, 0.215345)",
        "(-0.349838, 1.267052, 0.207505)",
        "(-0.348018, 1.265154, 0.199820)",
        "(-0.346116, 1.264222, 0.191766)",
        "(-0.344218, 1.264198, 0.183549)",
        "(-0.343182, 1.264462, 0.179555)",
        "(-0.341012, 1.265351, 0.171785)",
        "(-0.338932, 1.266859, 0.164007)",
        "(-0.336874, 1.268827, 0.156368)",
        "(-0.334574, 1.271049, 0.149349)",
        "(-0.333336, 1.272282, 0.146051)",
        "(-0.330962, 1.275144, 0.139523)",
        "(-0.328834, 1.278541, 0.133078)",
        "(-0.326757, 1.282141, 0.126914)",
        "(-0.324678, 1.285779, 0.120936)",
        "(-0.323720, 1.287663, 0.117923)",
        "(-0.322094, 1.291609, 0.111901)",
        "(-0.320732, 1.295636, 0.106027)",
        "(-0.319381, 1.299476, 0.100270)",
        "(-0.318241, 1.303374, 0.094618)",
        "(-0.317769, 1.305351, 0.091860)",
        "(-0.316898, 1.309265, 0.086598)",
        "(-0.315967, 1.313083, 0.081560)",
        "(-0.315162, 1.317021, 0.076707)",
        "(-0.314553, 1.321114, 0.072159)",
        "(-0.314189, 1.323171, 0.069968)",
        "(-0.313300, 1.327376, 0.065766)",
        "(-0.312551, 1.332071, 0.062004)",
        "(-0.312034, 1.336938, 0.058539)",
        "(-0.311441, 1.341790, 0.055169)",
        "(-0.311139, 1.344247, 0.053518)",
        "(-0.310651, 1.349418, 0.050544)",
        "(-0.310130, 1.354755, 0.048040)",
        "(-0.309493, 1.360166, 0.045757)",
        "(-0.309047, 1.365747, 0.043749)",
        "(-0.308747, 1.368620, 0.042899)",
        "(-0.308004, 1.374588, 0.041526)",
        "(-0.307207, 1.380879, 0.040564)",
        "(-0.306449, 1.387378, 0.039843)",
        "(-0.305467, 1.394336, 0.039590)",
        "(-0.304891, 1.397873, 0.039476)",
        "(-0.303906, 1.405041, 0.039120)",
        "(-0.303217, 1.412376, 0.038816)",
        "(-0.302397, 1.420185, 0.038809)",
        "(-0.301808, 1.428639, 0.039086)",
        "(-0.301630, 1.432856, 0.039279)",
        "(-0.301331, 1.441311, 0.039906)",
        "(-0.300841, 1.449729, 0.040824)",
        "(-0.300593, 1.458228, 0.042129)",
        "(-0.300664, 1.466826, 0.044094)",
        "(-0.300769, 1.471138, 0.045356)",
        "(-0.300981, 1.479643, 0.048140)",
        "(-0.301288, 1.487873, 0.051331)",
        "(-0.301706, 1.495817, 0.055213)",
        "(-0.302198, 1.503522, 0.059649)",
        "(-0.302419, 1.507206, 0.061941)",
        "(-0.302926, 1.514029, 0.066624)",
        "(-0.303450, 1.519995, 0.071628)",
        "(-0.303700, 1.525428, 0.076947)",
        "(-0.303733, 1.530461, 0.082488)",
        "(-0.303765, 1.532857, 0.085406)",
        "(-0.303836, 1.537331, 0.091815)",
        "(-0.303891, 1.541577, 0.098512)",
        "(-0.304002, 1.545327, 0.105468)",
        "(-0.304189, 1.548463, 0.112757)",
        "(-0.304330, 1.549874, 0.116465)",
        "(-0.304652, 1.552236, 0.123922)",
        "(-0.304927, 1.553974, 0.131359)",
        "(-0.305196, 1.555017, 0.138927)",
        "(-0.305388, 1.555232, 0.142823)",
        "(-0.305780, 1.555611, 0.150601)",
        "(-0.306205, 1.555217, 0.158449)",
        "(-0.306634, 1.554281, 0.166330)",
        "(-0.307350, 1.552600, 0.174324)",
        "(-0.308233, 1.550682, 0.182360)",
        "(-0.308780, 1.549507, 0.186452)",
        "(-0.310107, 1.546539, 0.194827)",
        "(-0.311567, 1.542897, 0.203206)",
        "(-0.313094, 1.538668, 0.211200)",
        "(-0.314657, 1.533203, 0.218760)",
        "(-0.315480, 1.530135, 0.222480)",
        "(-0.316994, 1.523556, 0.229806)",
        "(-0.318417, 1.516470, 0.236696)",
        "(-0.319908, 1.508483, 0.243006)",
        "(-0.321468, 1.499530, 0.248871)",
        "(-0.322286, 1.494928, 0.251773)",
        "(-0.323725, 1.485774, 0.257421)",
        "(-0.325396, 1.476340, 0.262513)",
        "(-0.327365, 1.466391, 0.267030)",
        "(-0.329455, 1.456105, 0.271424)",
        "(-0.330444, 1.451132, 0.273652)",
        "(-0.332470, 1.441450, 0.278018)",
        "(-0.334829, 1.431698, 0.282090)",
        "(-0.337455, 1.422083, 0.286100)",
        "(-0.339888, 1.413098, 0.290099)",
        "(-0.340973, 1.408721, 0.292037)",
        "(-0.343027, 1.399901, 0.295426)",
        "(-0.345258, 1.390866, 0.297897)",
        "(-0.347560, 1.381764, 0.299334)",
        "(-0.349438, 1.373005, 0.299599)",
        "(-0.350391, 1.368657, 0.299366)",
        "(-0.352392, 1.360046, 0.298024)",
        "(-0.354396, 1.351570, 0.295734)",
        "(-0.356161, 1.343333, 0.292761)",
        "(-0.357601, 1.335531, 0.289296)",
        "(-0.358282, 1.331778, 0.287269)",
        "(-0.359498, 1.324464, 0.282867)",
        "(-0.360436, 1.317578, 0.278129)",
        "(-0.361333, 1.311485, 0.273202)",
        "(-0.362268, 1.306079, 0.267909)",
        "(-0.362649, 1.303333, 0.264941)",
        "(-0.362967, 1.298679, 0.259171)",
        "(-0.362735, 1.294413, 0.252751)",
        "(-0.361953, 1.290431, 0.245495)",
        "(-0.360719, 1.286770, 0.237572)",
        "(-0.359845, 1.285149, 0.233490)",
        "(-0.357815, 1.282480, 0.225243)",
        "(-0.355626, 1.280715, 0.217212)",
        "(-0.353236, 1.279665, 0.209930)",
        "(-0.350511, 1.279218, 0.203782)",
        "(-0.349132, 1.279179, 0.200919)",
        "(-0.346539, 1.279474, 0.195260)",
        "(-0.344044, 1.279980, 0.189152)",
        "(-0.341403, 1.280765, 0.182585)",
        "(-0.338881, 1.281871, 0.175768)",
        "(-0.337615, 1.282561, 0.172339)",
        "(-0.334899, 1.284494, 0.165302)",
        "(-0.332215, 1.287160, 0.157788)",
        "(-0.329593, 1.290277, 0.150117)",
        "(-0.326734, 1.293751, 0.142436)",
        "(-0.325276, 1.295636, 0.138493)",
        "(-0.322690, 1.300027, 0.130178)",
        "(-0.320459, 1.304916, 0.121525)",
        "(-0.317929, 1.310002, 0.113165)",
        "(-0.315444, 1.315532, 0.105089)",
        "(-0.314402, 1.318506, 0.101135)",
        "(-0.313622, 1.321846, 0.097480)",
        "(-0.310574, 1.331448, 0.086686)",
        "(-0.308570, 1.338299, 0.079999)",
        "(-0.306993, 1.345468, 0.073795)",
        "(-0.306218, 1.349150, 0.070990)",
        "(-0.304310, 1.356586, 0.065672)",
        "(-0.302613, 1.364265, 0.060570)",
        "(-0.301491, 1.372197, 0.055971)",
        "(-0.300381, 1.380213, 0.052061)",
        "(-0.299798, 1.384267, 0.050320)",
        "(-0.298904, 1.392389, 0.047128)",
        "(-0.298317, 1.400467, 0.044629)",
        "(-0.297525, 1.408653, 0.042903)",
        "(-0.296773, 1.417070, 0.041676)",
        "(-0.296609, 1.421240, 0.041235)",
        "(-0.296474, 1.429407, 0.040699)",
        "(-0.296345, 1.437467, 0.040678)",
        "(-0.296320, 1.445498, 0.041004)",
        "(-0.296621, 1.453338, 0.041861)",
        "(-0.296827, 1.457227, 0.042559)",
        "(-0.297241, 1.465053, 0.044196)",
        "(-0.297941, 1.472748, 0.046447)",
        "(-0.298547, 1.480263, 0.049327)",
        "(-0.299166, 1.487554, 0.052733)",
        "(-0.299543, 1.491007, 0.054605)",
        "(-0.300288, 1.497508, 0.058760)",
        "(-0.300866, 1.503583, 0.063749)",
        "(-0.301571, 1.509309, 0.069535)",
        "(-0.302447, 1.514448, 0.076086)",
        "(-0.302887, 1.516753, 0.079718)",
        "(-0.303752, 1.521020, 0.087437)",
        "(-0.304862, 1.524734, 0.095779)",
        "(-0.306129, 1.527925, 0.104786)",
        "(-0.307607, 1.530504, 0.114278)",
        "(-0.308392, 1.531528, 0.119052)",
        "(-0.309907, 1.532908, 0.128714)",
        "(-0.311417, 1.533893, 0.138501)",
        "(-0.313324, 1.534658, 0.148509)",
        "(-0.315408, 1.534935, 0.158208)",
        "(-0.316484, 1.534569, 0.162821)",
        "(-0.318537, 1.533276, 0.171871)",
        "(-0.320503, 1.531169, 0.180804)",
        "(-0.322352, 1.528757, 0.189521)",
        "(-0.324117, 1.525762, 0.197869)",
        "(-0.324952, 1.523980, 0.201996)",
        "(-0.326503, 1.519983, 0.210303)",
        "(-0.327952, 1.515440, 0.218501)",
        "(-0.329357, 1.510237, 0.226532)",
        "(-0.330795, 1.504353, 0.234590)",
        "(-0.331410, 1.501253, 0.238541)",
        "(-0.332588, 1.494483, 0.245883)",
        "(-0.333735, 1.486837, 0.252428)",
        "(-0.334909, 1.478476, 0.258732)",
        "(-0.335989, 1.469501, 0.264898)",
        "(-0.336624, 1.464845, 0.267794)",
        "(-0.338328, 1.455041, 0.273060)",
        "(-0.340374, 1.444434, 0.278162)",
        "(-0.342583, 1.433708, 0.283618)",
        "(-0.345166, 1.423017, 0.289155)",
        "(-0.346598, 1.417645, 0.291738)",
        "(-0.349733, 1.406735, 0.296702)",
        "(-0.352638, 1.395988, 0.302142)",
        "(-0.355984, 1.385473, 0.306658)",
        "(-0.359735, 1.374956, 0.309089)",
        "(-0.361492, 1.369587, 0.309720)",
        "(-0.364749, 1.358750, 0.309742)",
        "(-0.367707, 1.348049, 0.307898)",
        "(-0.370284, 1.337505, 0.304676)",
        "(-0.372698, 1.327336, 0.300865)",
        "(-0.373792, 1.322498, 0.298780)",
        "(-0.375455, 1.313335, 0.294052)",
        "(-0.376467, 1.304583, 0.288643)",
        "(-0.376973, 1.296645, 0.282493)",
        "(-0.376797, 1.289414, 0.275564)",
        "(-0.376604, 1.285889, 0.272029)",
        "(-0.375604, 1.279621, 0.264488)",
        "(-0.374106, 1.274331, 0.256190)",
        "(-0.372402, 1.269823, 0.247054)",
        "(-0.370395, 1.265831, 0.237680)",
        "(-0.369361, 1.264197, 0.233197)",
        "(-0.367323, 1.261788, 0.224670)",
        "(-0.365225, 1.260371, 0.216324)",
        "(-0.362970, 1.259352, 0.207884)",
        "(-0.360288, 1.258581, 0.200068)",
        "(-0.358857, 1.258465, 0.196535)",
        "(-0.355973, 1.258781, 0.189766)",
        "(-0.352903, 1.259874, 0.183043)",
        "(-0.349592, 1.261199, 0.175905)",
        "(-0.346113, 1.263060, 0.168892)",
        "(-0.342747, 1.265766, 0.162229)",
        "(-0.341070, 1.267393, 0.158858)",
        "(-0.337665, 1.270883, 0.151782)",
        "(-0.334353, 1.274751, 0.144452)",
        "(-0.331258, 1.279001, 0.137257)",
        "(-0.329794, 1.281290, 0.133690)",
        "(-0.326953, 1.286056, 0.126429)",
        "(-0.324448, 1.291023, 0.119063)",
        "(-0.322232, 1.296099, 0.111854)",
        "(-0.320241, 1.301239, 0.104616)",
        "(-0.319281, 1.303840, 0.101002)",
        "(-0.317547, 1.309219, 0.093918)",
        "(-0.316119, 1.314827, 0.087185)",
        "(-0.315033, 1.320586, 0.080692)",
        "(-0.314050, 1.326301, 0.074246)",
        "(-0.313754, 1.329043, 0.071278)",
        "(-0.313402, 1.334664, 0.065370)",
        "(-0.313193, 1.340406, 0.059796)",
        "(-0.312971, 1.346340, 0.054790)",
        "(-0.312779, 1.352500, 0.050714)",
        "(-0.312672, 1.355725, 0.049129)",
        "(-0.312219, 1.362416, 0.046487)",
        "(-0.312014, 1.369298, 0.044404)",
        "(-0.311861, 1.376117, 0.042728)",
        "(-0.311589, 1.382981, 0.041396)",
        "(-0.311467, 1.386357, 0.040719)",
        "(-0.311326, 1.392953, 0.039341)",
        "(-0.311127, 1.399461, 0.038229)",
        "(-0.310897, 1.406060, 0.037388)",
        "(-0.310703, 1.412756, 0.036991)",
        "(-0.310545, 1.416193, 0.037062)",
        "(-0.309989, 1.423346, 0.037586)",
        "(-0.309366, 1.430895, 0.038695)",
        "(-0.308709, 1.438856, 0.040631)",
        "(-0.308116, 1.447267, 0.043183)",
        "(-0.307918, 1.451504, 0.044490)",
        "(-0.307610, 1.459665, 0.047114)",
        "(-0.307449, 1.467725, 0.050354)",
        "(-0.307680, 1.476026, 0.054422)",
        "(-0.308386, 1.484182, 0.059115)",
        "(-0.309236, 1.491948, 0.064506)",
        "(-0.309703, 1.495651, 0.067550)",
        "(-0.310616, 1.502811, 0.074046)",
        "(-0.311701, 1.509296, 0.081026)",
        "(-0.312989, 1.515227, 0.088434)",
        "(-0.313677, 1.518056, 0.092315)",
        "(-0.315294, 1.523037, 0.100280)",
        "(-0.316914, 1.527172, 0.108024)",
        "(-0.318797, 1.530402, 0.116066)",
        "(-0.320745, 1.533455, 0.124479)",
        "(-0.321770, 1.534717, 0.128732)",
        "(-0.323591, 1.536553, 0.137102)",
        "(-0.325044, 1.537660, 0.145567)",
        "(-0.326582, 1.538533, 0.154224)",
        "(-0.328128, 1.538956, 0.163009)",
        "(-0.328798, 1.538931, 0.167539)",
        "(-0.330084, 1.538571, 0.176912)",
        "(-0.331286, 1.537855, 0.186305)",
        "(-0.332483, 1.536507, 0.195499)",
        "(-0.333535, 1.534512, 0.204970)",
        "(-0.334611, 1.532124, 0.214789)",
        "(-0.335175, 1.530774, 0.219649)",
        "(-0.336366, 1.527499, 0.229195)",
        "(-0.337730, 1.523623, 0.238745)",
        "(-0.339751, 1.519162, 0.248474)",
        "(-0.342345, 1.514066, 0.258046)",
        "(-0.343851, 1.511023, 0.262537)",
        "(-0.347142, 1.504027, 0.271049)",
        "(-0.350689, 1.496072, 0.279091)",
        "(-0.354181, 1.487462, 0.286418)",
        "(-0.355857, 1.482737, 0.289675)",
        "(-0.358848, 1.472616, 0.295726)",
        "(-0.361658, 1.461882, 0.301401)",
        "(-0.364437, 1.451199, 0.306578)",
        "(-0.367056, 1.440264, 0.310726)",
        "(-0.368242, 1.434657, 0.312414)",
        "(-0.370591, 1.423405, 0.315401)",
        "(-0.373215, 1.412584, 0.317668)",
        "(-0.376016, 1.402257, 0.319413)",
        "(-0.378798, 1.392191, 0.319986)",
        "(-0.380128, 1.387190, 0.319905)",
        "(-0.382754, 1.377361, 0.319345)",
        "(-0.385356, 1.368079, 0.318361)",
        "(-0.387864, 1.359192, 0.316757)",
        "(-0.388990, 1.354844, 0.315384)",
        "(-0.391300, 1.346036, 0.312591)",
        "(-0.393282, 1.337408, 0.309127)",
        "(-0.394824, 1.329122, 0.305490)",
        "(-0.396117, 1.321333, 0.301401)",
        "(-0.397197, 1.313975, 0.296688)",
        "(-0.397534, 1.310429, 0.294085)",
        "(-0.397936, 1.303412, 0.288697)",
        "(-0.398073, 1.296796, 0.283320)",
        "(-0.398050, 1.290917, 0.277823)",
        "(-0.397821, 1.285436, 0.271987)",
        "(-0.397571, 1.282927, 0.268974)",
        "(-0.396791, 1.277982, 0.263449)",
        "(-0.395744, 1.273429, 0.258466)",
        "(-0.394379, 1.269985, 0.253734)",
        "(-0.392916, 1.267375, 0.248512)",
        "(-0.392069, 1.266245, 0.245592)",
        "(-0.390105, 1.263842, 0.239035)",
        "(-0.387916, 1.261440, 0.231485)",
        "(-0.385627, 1.259452, 0.223632)",
        "(-0.383226, 1.258057, 0.216035)",
        "(-0.381867, 1.257789, 0.212306)",
        "(-0.379192, 1.257345, 0.204298)",
        "(-0.376322, 1.257121, 0.196001)",
        "(-0.373342, 1.257409, 0.188050)",
        "(-0.370255, 1.258560, 0.180155)",
        "(-0.367133, 1.260340, 0.171574)",
        "(-0.365552, 1.261455, 0.166905)",
        "(-0.362400, 1.263737, 0.157371)",
        "(-0.359198, 1.266351, 0.147688)",
        "(-0.356118, 1.269658, 0.137581)",
        "(-0.354577, 1.271528, 0.132535)",
        "(-0.351213, 1.275408, 0.122858)",
        "(-0.347466, 1.279827, 0.113874)",
        "(-0.343663, 1.285029, 0.105250)",
        "(-0.339694, 1.290702, 0.097188)",
        "(-0.337424, 1.293654, 0.093560)",
        "(-0.332380, 1.299929, 0.086973)",
        "(-0.327546, 1.307137, 0.081145)",
        "(-0.323106, 1.314897, 0.075963)",
        "(-0.318409, 1.322561, 0.071223)",
        "(-0.315914, 1.326429, 0.068976)",
        "(-0.311367, 1.334575, 0.064816)",
        "(-0.307426, 1.343273, 0.061602)",
        "(-0.303736, 1.352259, 0.059064)",
        "(-0.300412, 1.361380, 0.056718)",
        "(-0.297466, 1.370354, 0.054662)",
        "(-0.296075, 1.374771, 0.053804)",
        "(-0.293785, 1.383745, 0.052304)",
        "(-0.292552, 1.392472, 0.051179)",
        "(-0.291815, 1.400503, 0.050365)",
        "(-0.291630, 1.404291, 0.050033)",
        "(-0.291503, 1.411598, 0.049392)",
        "(-0.292105, 1.418661, 0.049165)",
        "(-0.292924, 1.425905, 0.049749)",
        "(-0.293485, 1.433400, 0.050953)",
        "(-0.293674, 1.437126, 0.051790)",
        "(-0.293921, 1.444574, 0.053959)",
        "(-0.294133, 1.452554, 0.056908)",
        "(-0.294280, 1.460073, 0.060020)",
        "(-0.294343, 1.467674, 0.063523)",
        "(-0.294308, 1.471537, 0.065526)",
        "(-0.294181, 1.479277, 0.069877)",
        "(-0.293975, 1.486706, 0.074456)",
        "(-0.293714, 1.493774, 0.079463)",
        "(-0.293548, 1.500501, 0.084904)",
        "(-0.293492, 1.506639, 0.090521)",
        "(-0.293491, 1.509474, 0.093471)",
        "(-0.293679, 1.514952, 0.099861)",
        "(-0.294077, 1.520153, 0.106773)",
        "(-0.294621, 1.524803, 0.113801)",
        "(-0.295337, 1.528696, 0.120809)",
        "(-0.295870, 1.530407, 0.124395)",
        "(-0.297072, 1.533721, 0.131796)",
        "(-0.298354, 1.536600, 0.139298)",
        "(-0.299698, 1.538769, 0.146758)",
        "(-0.300457, 1.539451, 0.150556)",
        "(-0.301930, 1.540792, 0.158313)",
        "(-0.303321, 1.541314, 0.166259)",
        "(-0.304540, 1.540952, 0.174173)",
        "(-0.305848, 1.539782, 0.182521)",
        "(-0.306623, 1.539014, 0.186957)",
        "(-0.308433, 1.537117, 0.196444)",
        "(-0.310472, 1.534636, 0.206287)",
        "(-0.312705, 1.531269, 0.216240)",
        "(-0.314941, 1.527105, 0.226364)",
        "(-0.315991, 1.524859, 0.231456)",
        "(-0.318114, 1.520011, 0.241512)",
        "(-0.320541, 1.514525, 0.251171)",
        "(-0.323355, 1.508700, 0.260321)",
        "(-0.326327, 1.502389, 0.268404)",
        "(-0.327827, 1.498761, 0.271851)",
        "(-0.330695, 1.490571, 0.278018)",
        "(-0.333548, 1.481535, 0.283830)",
        "(-0.336273, 1.472324, 0.289641)",
        "(-0.338845, 1.462378, 0.294941)",
        "(-0.340012, 1.456980, 0.297331)",
        "(-0.342398, 1.445733, 0.301998)",
        "(-0.344887, 1.434590, 0.306839)",
        "(-0.347576, 1.423700, 0.311505)",
        "(-0.350456, 1.412424, 0.315388)",
        "(-0.351930, 1.406603, 0.316979)",
        "(-0.354946, 1.394964, 0.319522)",
        "(-0.357972, 1.383440, 0.320991)",
        "(-0.360932, 1.371759, 0.321481)",
        "(-0.363626, 1.360051, 0.320826)",
        "(-0.364930, 1.354292, 0.320329)",
        "(-0.367139, 1.342945, 0.318269)",
        "(-0.368960, 1.331687, 0.315221)",
        "(-0.370606, 1.320721, 0.310856)",
        "(-0.371909, 1.310152, 0.305596)",
        "(-0.372330, 1.305074, 0.302693)",
        "(-0.372908, 1.295301, 0.296399)",
        "(-0.373186, 1.286133, 0.288963)",
        "(-0.373046, 1.277759, 0.280630)",
        "(-0.372605, 1.270481, 0.271624)",
        "(-0.372217, 1.267255, 0.266760)",
        "(-0.371243, 1.261281, 0.256155)",
        "(-0.369771, 1.256028, 0.244875)",
        "(-0.367855, 1.251733, 0.233615)",
        "(-0.365783, 1.248601, 0.222151)",
        "(-0.364744, 1.247395, 0.216194)",
        "(-0.362557, 1.245662, 0.203946)",
        "(-0.360100, 1.244516, 0.192032)",
        "(-0.357646, 1.244843, 0.180717)",
        "(-0.355501, 1.246307, 0.169500)",
        "(-0.354501, 1.247297, 0.163713)",
        "(-0.352501, 1.249276, 0.152175)",
        "(-0.350412, 1.251577, 0.141400)",
        "(-0.348332, 1.254407, 0.131285)",
        "(-0.346429, 1.257982, 0.121282)",
        "(-0.345477, 1.259857, 0.116335)",
        "(-0.343257, 1.263984, 0.107310)",
        "(-0.340697, 1.268870, 0.099515)",
        "(-0.338018, 1.274878, 0.092317)",
        "(-0.335446, 1.281688, 0.085450)",
        "(-0.334056, 1.285352, 0.082381)",
        "(-0.331005, 1.292893, 0.076739)",
        "(-0.328146, 1.301136, 0.071733)",
        "(-0.325726, 1.309664, 0.067116)",
        "(-0.324655, 1.314109, 0.065285)",
        "(-0.322265, 1.322763, 0.061382)",
        "(-0.320268, 1.331630, 0.057926)",
        "(-0.318729, 1.340319, 0.054904)",
        "(-0.316916, 1.348810, 0.052413)",
        "(-0.315032, 1.357640, 0.050105)",
        "(-0.314216, 1.362170, 0.048962)",
        "(-0.312648, 1.371137, 0.046687)",
        "(-0.310854, 1.380089, 0.044412)",
        "(-0.309153, 1.389441, 0.042251)",
        "(-0.308001, 1.399464, 0.040666)",
        "(-0.307465, 1.404644, 0.040174)",
        "(-0.306526, 1.415275, 0.039550)",
        "(-0.305713, 1.425946, 0.038991)",
        "(-0.305348, 1.436894, 0.039032)",
        "(-0.304936, 1.447898, 0.039535)",
        "(-0.304833, 1.453384, 0.039981)",
        "(-0.304919, 1.463972, 0.041252)",
        "(-0.305269, 1.474081, 0.043337)",
        "(-0.305586, 1.483998, 0.046258)",
        "(-0.306088, 1.493602, 0.049767)",
        "(-0.306468, 1.498075, 0.051781)",
        "(-0.307089, 1.506479, 0.056339)",
        "(-0.307547, 1.514581, 0.061771)",
        "(-0.308303, 1.522380, 0.068140)",
        "(-0.309258, 1.529699, 0.075598)",
        "(-0.309759, 1.533249, 0.079759)",
        "(-0.310778, 1.540089, 0.088262)",
        "(-0.311848, 1.545903, 0.096959)",
        "(-0.312903, 1.550739, 0.106158)",
        "(-0.314011, 1.554966, 0.115874)",
        "(-0.314602, 1.556719, 0.120852)",
        "(-0.315445, 1.559436, 0.131000)",
        "(-0.315965, 1.561346, 0.141866)",
        "(-0.316644, 1.562857, 0.153476)",
        "(-0.317455, 1.563625, 0.165274)",
        "(-0.317812, 1.563609, 0.171319)",
        "(-0.318527, 1.563168, 0.183746)",
        "(-0.319631, 1.562079, 0.196497)",
        "(-0.321011, 1.560126, 0.208927)",
        "(-0.322586, 1.557027, 0.221083)",
        "(-0.323498, 1.554959, 0.227146)",
        "(-0.325402, 1.550699, 0.239133)",
        "(-0.327651, 1.545630, 0.250888)",
        "(-0.330351, 1.539528, 0.262503)",
        "(-0.333466, 1.532388, 0.274099)",
        "(-0.334900, 1.528775, 0.279357)",
        "(-0.337584, 1.520763, 0.288698)",
        "(-0.340104, 1.511275, 0.297083)",
        "(-0.342424, 1.500610, 0.304799)",
        "(-0.344767, 1.489119, 0.311654)",
        "(-0.345933, 1.482967, 0.314610)",
        "(-0.348126, 1.469678, 0.319563)",
        "(-0.349879, 1.454874, 0.323362)",
        "(-0.351759, 1.440052, 0.326725)",
        "(-0.353675, 1.425241, 0.329385)",
        "(-0.354659, 1.417883, 0.330425)",
        "(-0.356653, 1.403205, 0.331829)",
        "(-0.358617, 1.388800, 0.332729)",
        "(-0.360514, 1.375193, 0.332987)",
        "(-0.362199, 1.362323, 0.331956)",
        "(-0.362890, 1.356024, 0.330760)",
        "(-0.363994, 1.343598, 0.327610)",
        "(-0.364471, 1.332055, 0.323094)",
        "(-0.364626, 1.320885, 0.317296)",
        "(-0.364626, 1.320885, 0.317296)",
        "(-0.363532, 1.304713, 0.305971)",
        "(-0.362342, 1.294399, 0.296931)",
        "(-0.361131, 1.284721, 0.286729)",
        "(-0.360405, 1.280561, 0.281362)",
        "(-0.358604, 1.269240, 0.265733)",
        "(-0.358061, 1.266146, 0.260207)",
        "(-0.356955, 1.260716, 0.248516)",
        "(-0.355574, 1.255956, 0.237263)",
        "(-0.354041, 1.252497, 0.227128)",
        "(-0.352720, 1.250616, 0.217305)",
        "(-0.352162, 1.250013, 0.212145)",
        "(-0.350844, 1.248641, 0.201374)",
        "(-0.349426, 1.247487, 0.190514)",
        "(-0.348424, 1.247236, 0.179701)",
        "(-0.347821, 1.247755, 0.168744)",
        "(-0.347531, 1.248137, 0.163261)",
        "(-0.346674, 1.249100, 0.152998)",
        "(-0.345574, 1.250779, 0.143852)",
        "(-0.344578, 1.253494, 0.135318)",
        "(-0.343797, 1.256643, 0.126776)",
        "(-0.343347, 1.258287, 0.122618)",
        "(-0.342233, 1.261931, 0.114916)",
        "(-0.341164, 1.266158, 0.107801)",
        "(-0.340308, 1.270792, 0.100933)",
        "(-0.339530, 1.275641, 0.094296)",
        "(-0.339014, 1.278167, 0.091153)",
        "(-0.337883, 1.283432, 0.085258)",
        "(-0.336820, 1.289292, 0.079956)",
        "(-0.335837, 1.295569, 0.075123)",
        "(-0.334498, 1.301988, 0.070814)",
        "(-0.333711, 1.305311, 0.068932)",
        "(-0.332104, 1.312234, 0.065568)",
        "(-0.330417, 1.319675, 0.062989)",
        "(-0.328506, 1.327583, 0.061229)",
        "(-0.326589, 1.335766, 0.059963)",
        "(-0.325740, 1.339855, 0.059370)",
        "(-0.324159, 1.347817, 0.058037)",
        "(-0.322669, 1.355701, 0.057046)",
        "(-0.321163, 1.363800, 0.056853)",
        "(-0.319630, 1.372028, 0.056863)",
        "(-0.318916, 1.376197, 0.057041)",
        "(-0.317476, 1.384524, 0.057675)",
        "(-0.316111, 1.392923, 0.058818)",
        "(-0.314830, 1.401478, 0.060264)",
        "(-0.313516, 1.410199, 0.062274)",
        "(-0.312791, 1.414708, 0.063585)",
        "(-0.311500, 1.423870, 0.066323)",
        "(-0.310692, 1.432615, 0.068821)",
        "(-0.309745, 1.440628, 0.071321)",
        "(-0.308925, 1.448649, 0.074552)",
        "(-0.308732, 1.452747, 0.076532)",
        "(-0.308711, 1.460960, 0.081070)",
        "(-0.308865, 1.469124, 0.086405)",
        "(-0.309065, 1.476830, 0.092435)",
        "(-0.309445, 1.484001, 0.099248)",
        "(-0.309709, 1.487462, 0.103060)",
        "(-0.310420, 1.494312, 0.111018)",
        "(-0.311493, 1.500313, 0.119426)",
        "(-0.312486, 1.505196, 0.128189)",
        "(-0.313397, 1.509352, 0.137708)",
        "(-0.313859, 1.511289, 0.142577)",
        "(-0.314903, 1.514070, 0.152233)",
        "(-0.315628, 1.515797, 0.161872)",
        "(-0.316302, 1.516918, 0.172407)",
        "(-0.317436, 1.518176, 0.183156)",
        "(-0.318283, 1.518324, 0.188391)",
        "(-0.319820, 1.518075, 0.198705)",
        "(-0.321938, 1.517718, 0.209565)",
        "(-0.325273, 1.517559, 0.220622)",
        "(-0.329267, 1.516555, 0.231437)",
        "(-0.331264, 1.515685, 0.236827)",
        "(-0.335273, 1.513340, 0.247882)",
        "(-0.339350, 1.510761, 0.258723)",
        "(-0.343150, 1.506674, 0.268751)",
        "(-0.346363, 1.501590, 0.278375)",
        "(-0.347918, 1.498637, 0.283118)",
        "(-0.351385, 1.492662, 0.292349)",
        "(-0.354830, 1.485788, 0.300826)",
        "(-0.358119, 1.477905, 0.308560)",
        "(-0.361805, 1.469082, 0.315594)",
        "(-0.363805, 1.464564, 0.318985)",
        "(-0.367732, 1.455301, 0.325049)",
        "(-0.371653, 1.444945, 0.329871)",
        "(-0.375431, 1.433690, 0.334066)",
        "(-0.379643, 1.422325, 0.337737)",
        "(-0.381850, 1.416616, 0.339270)",
        "(-0.386199, 1.404799, 0.341800)",
        "(-0.390615, 1.392786, 0.343890)",
        "(-0.392857, 1.386756, 0.344473)",
        "(-0.399296, 1.368435, 0.345331)",
        "(-0.401079, 1.362121, 0.345000)",
        "(-0.404241, 1.349331, 0.343758)",
        "(-0.406688, 1.336412, 0.341281)",
        "(-0.408333, 1.323629, 0.337534)",
        "(-0.409156, 1.311023, 0.332393)",
        "(-0.409247, 1.304879, 0.329326)",
        "(-0.409082, 1.293092, 0.322612)",
        "(-0.408471, 1.282181, 0.315101)",
        "(-0.407440, 1.272066, 0.307082)",
        "(-0.405979, 1.262958, 0.298861)",
        "(-0.405173, 1.258779, 0.294598)",
        "(-0.403240, 1.251313, 0.285378)",
        "(-0.400854, 1.244971, 0.275477)",
        "(-0.398228, 1.239367, 0.265792)",
        "(-0.395267, 1.234797, 0.256638)",
        "(-0.393722, 1.233060, 0.252196)",
        "(-0.390748, 1.230213, 0.243007)",
        "(-0.387596, 1.228212, 0.233332)",
        "(-0.384296, 1.226594, 0.223248)",
        "(-0.381329, 1.225482, 0.213377)",
        "(-0.379855, 1.225217, 0.208310)",
        "(-0.376900, 1.224973, 0.197785)",
        "(-0.373902, 1.225036, 0.186959)",
        "(-0.371126, 1.225412, 0.175909)",
        "(-0.368454, 1.226187, 0.164456)",
        "(-0.367146, 1.226756, 0.158657)",
        "(-0.364447, 1.228238, 0.147277)",
        "(-0.361808, 1.230238, 0.136208)",
        "(-0.359331, 1.232730, 0.125313)",
        "(-0.357003, 1.235508, 0.114441)",
        "(-0.355826, 1.237002, 0.109131)",
        "(-0.353612, 1.240551, 0.099135)",
        "(-0.351557, 1.244499, 0.089708)",
        "(-0.349712, 1.248695, 0.080510)",
        "(-0.348054, 1.253122, 0.071835)",
        "(-0.347232, 1.255511, 0.067907)",
        "(-0.345475, 1.260473, 0.060707)",
        "(-0.343167, 1.265973, 0.054361)",
        "(-0.340929, 1.272167, 0.048230)",
        "(-0.338726, 1.278810, 0.042728)",
        "(-0.337569, 1.282274, 0.040277)",
        "(-0.335167, 1.289633, 0.035828)",
        "(-0.332741, 1.297537, 0.031906)",
        "(-0.330592, 1.305883, 0.028779)",
        "(-0.328268, 1.314179, 0.026205)",
        "(-0.326918, 1.318390, 0.025105)",
        "(-0.324326, 1.327187, 0.023274)",
        "(-0.321813, 1.336323, 0.022201)",
        "(-0.319253, 1.345779, 0.021776)",
        "(-0.316765, 1.355438, 0.021552)",
        "(-0.315652, 1.360294, 0.021517)",
        "(-0.313538, 1.370004, 0.021881)",
        "(-0.311362, 1.379784, 0.022451)",
        "(-0.309623, 1.389256, 0.022826)",
        "(-0.308066, 1.398336, 0.023290)",
        "(-0.307380, 1.402890, 0.023750)",
        "(-0.305908, 1.412077, 0.024743)",
        "(-0.304740, 1.421068, 0.026060)",
        "(-0.303467, 1.429835, 0.028056)",
        "(-0.302212, 1.438858, 0.030883)",
        "(-0.301677, 1.443541, 0.032592)",
        "(-0.300714, 1.452711, 0.036256)",
        "(-0.299816, 1.461405, 0.040480)",
        "(-0.298916, 1.469829, 0.045310)",
        "(-0.298639, 1.473995, 0.048023)",
        "(-0.297988, 1.482229, 0.053319)",
        "(-0.297583, 1.489947, 0.059053)",
        "(-0.297398, 1.497157, 0.065388)",
        "(-0.297324, 1.504119, 0.072113)",
        "(-0.297406, 1.510560, 0.078994)",
        "(-0.297582, 1.513430, 0.082490)",
        "(-0.297851, 1.518675, 0.089684)",
        "(-0.298080, 1.523591, 0.097466)",
        "(-0.298361, 1.528174, 0.105531)",
        "(-0.298756, 1.531934, 0.113616)",
        "(-0.298958, 1.533528, 0.117712)",
        "(-0.299438, 1.536332, 0.126330)",
        "(-0.300154, 1.538831, 0.135287)",
        "(-0.300808, 1.540462, 0.144122)",
        "(-0.301624, 1.541238, 0.152941)",
        "(-0.302099, 1.541445, 0.157439)",
        "(-0.303228, 1.541365, 0.166321)",
        "(-0.304269, 1.540315, 0.174777)",
        "(-0.304886, 1.537943, 0.182970)",
        "(-0.305336, 1.535104, 0.191612)",
        "(-0.305643, 1.533478, 0.196212)",
        "(-0.306495, 1.530077, 0.205613)",
        "(-0.307477, 1.526057, 0.215360)",
        "(-0.308788, 1.521593, 0.225518)",
        "(-0.310507, 1.517067, 0.235778)",
        "(-0.311520, 1.514574, 0.240699)",
        "(-0.313556, 1.508961, 0.250075)",
        "(-0.315677, 1.502436, 0.258786)",
        "(-0.317898, 1.495342, 0.266859)",
        "(-0.320312, 1.487604, 0.274197)",
        "(-0.321579, 1.483365, 0.277549)",
        "(-0.324155, 1.474306, 0.283819)",
        "(-0.326704, 1.464800, 0.289536)",
        "(-0.329496, 1.454654, 0.294404)",
        "(-0.332339, 1.443636, 0.298514)",
        "(-0.333844, 1.437857, 0.300291)",
        "(-0.337004, 1.426245, 0.303611)",
        "(-0.340398, 1.414549, 0.306269)",
        "(-0.343912, 1.402485, 0.308062)",
        "(-0.347506, 1.390347, 0.309496)",
        "(-0.349310, 1.384316, 0.309853)",
        "(-0.353181, 1.372264, 0.310075)",
        "(-0.356943, 1.360185, 0.309252)",
        "(-0.360287, 1.347906, 0.307829)",
        "(-0.363240, 1.335529, 0.305609)",
        "(-0.364611, 1.329326, 0.304197)",
        "(-0.367299, 1.316888, 0.301087)",
        "(-0.369512, 1.304312, 0.297226)",
        "(-0.371310, 1.291732, 0.292565)",
        "(-0.372722, 1.279598, 0.286632)",
        "(-0.373363, 1.273699, 0.283421)",
        "(-0.374408, 1.262295, 0.276521)",
        "(-0.375113, 1.251783, 0.269294)",
        "(-0.375545, 1.242681, 0.261933)",
        "(-0.375775, 1.235403, 0.254347)",
        "(-0.375792, 1.232187, 0.250319)",
        "(-0.375432, 1.226433, 0.241538)",
        "(-0.374440, 1.221247, 0.232512)",
        "(-0.372929, 1.217384, 0.223781)",
        "(-0.371185, 1.215442, 0.215298)",
        "(-0.370198, 1.215067, 0.210956)",
        "(-0.367935, 1.214576, 0.202064)",
        "(-0.365186, 1.214473, 0.193269)",
        "(-0.362395, 1.215277, 0.184503)",
        "(-0.359579, 1.217170, 0.175568)",
        "(-0.358163, 1.218538, 0.170951)",
        "(-0.355245, 1.221352, 0.161664)",
        "(-0.352159, 1.224508, 0.152743)",
        "(-0.349094, 1.228381, 0.144162)",
        "(-0.346234, 1.233061, 0.135508)",
        "(-0.344909, 1.235608, 0.131148)",
        "(-0.342219, 1.240884, 0.122661)",
        "(-0.339616, 1.246561, 0.114402)",
        "(-0.337331, 1.252662, 0.106074)",
        "(-0.335356, 1.258997, 0.097676)",
        "(-0.334435, 1.262236, 0.093611)",
        "(-0.332632, 1.268878, 0.085934)",
        "(-0.330861, 1.276031, 0.078810)",
        "(-0.329115, 1.283761, 0.072207)",
        "(-0.327300, 1.291922, 0.066487)",
        "(-0.326327, 1.296217, 0.064029)",
        "(-0.324295, 1.305539, 0.059588)",
        "(-0.322604, 1.314676, 0.055992)",
        "(-0.321179, 1.324150, 0.052959)",
        "(-0.319779, 1.333950, 0.050554)",
        "(-0.319047, 1.338972, 0.049485)",
        "(-0.317752, 1.349334, 0.047572)",
        "(-0.316755, 1.359625, 0.046042)",
        "(-0.315859, 1.369797, 0.045116)",
        "(-0.315007, 1.380102, 0.044729)",
        "(-0.314656, 1.385338, 0.044787)",
        "(-0.314104, 1.395648, 0.045378)",
        "(-0.313477, 1.405709, 0.046715)",
        "(-0.312851, 1.415749, 0.048769)",
        "(-0.312231, 1.425707, 0.051503)",
        "(-0.311945, 1.430627, 0.053209)",
        "(-0.311632, 1.440383, 0.057202)",
        "(-0.311575, 1.449660, 0.061740)",
        "(-0.311616, 1.458237, 0.066586)",
        "(-0.311638, 1.466190, 0.071932)",
        "(-0.311722, 1.469995, 0.074881)",
        "(-0.311964, 1.477283, 0.080972)",
        "(-0.312228, 1.483498, 0.087205)",
        "(-0.312334, 1.488954, 0.093648)",
        "(-0.312236, 1.493917, 0.100546)",
        "(-0.312250, 1.496091, 0.104150)",
        "(-0.312259, 1.499898, 0.111646)",
        "(-0.312144, 1.503100, 0.119745)",
        "(-0.312009, 1.505981, 0.128280)",
        "(-0.311929, 1.507085, 0.132722)",
        "(-0.311584, 1.509059, 0.141610)",
        "(-0.311337, 1.510343, 0.150905)",
        "(-0.311490, 1.511342, 0.160218)",
        "(-0.311923, 1.511645, 0.169421)",
        "(-0.312448, 1.511390, 0.178627)",
        "(-0.312787, 1.511151, 0.183259)",
        "(-0.313744, 1.510209, 0.192303)",
        "(-0.314883, 1.508349, 0.200934)",
        "(-0.316007, 1.505543, 0.209351)",
        "(-0.317212, 1.502280, 0.217856)",
        "(-0.317893, 1.500476, 0.222072)",
        "(-0.319299, 1.496359, 0.230304)",
        "(-0.320828, 1.491525, 0.238249)",
        "(-0.322487, 1.486161, 0.245918)",
        "(-0.324146, 1.480283, 0.253121)",
        "(-0.324972, 1.477008, 0.256499)",
        "(-0.326709, 1.469995, 0.262978)",
        "(-0.328590, 1.462604, 0.269162)",
        "(-0.330605, 1.455029, 0.275121)",
        "(-0.332836, 1.447241, 0.280958)",
        "(-0.334068, 1.443150, 0.283746)",
        "(-0.336378, 1.434973, 0.289154)",
        "(-0.338560, 1.426396, 0.293907)",
        "(-0.340614, 1.417270, 0.297815)",
        "(-0.342699, 1.407965, 0.301117)",
        "(-0.343801, 1.403252, 0.302498)",
        "(-0.346023, 1.393535, 0.304528)",
        "(-0.348121, 1.383342, 0.305764)",
        "(-0.350258, 1.372742, 0.306236)",
        "(-0.352515, 1.361878, 0.305899)",
        "(-0.353673, 1.356366, 0.305425)",
        "(-0.355914, 1.345180, 0.304038)",
        "(-0.357986, 1.333651, 0.301473)",
        "(-0.359820, 1.321941, 0.298331)",
        "(-0.361280, 1.310167, 0.294553)",
        "(-0.361983, 1.304410, 0.292449)",
        "(-0.363370, 1.293267, 0.287849)",
        "(-0.364500, 1.282781, 0.281981)",
        "(-0.365235, 1.272661, 0.275257)",
        "(-0.365591, 1.263264, 0.267767)",
        "(-0.365744, 1.258898, 0.263742)",
        "(-0.365998, 1.250748, 0.255216)",
        "(-0.365791, 1.243719, 0.245858)",
        "(-0.365246, 1.237490, 0.236455)",
        "(-0.364621, 1.231942, 0.226768)",
        "(-0.364171, 1.229853, 0.221535)",
        "(-0.363444, 1.225973, 0.210901)",
        "(-0.362551, 1.222962, 0.200333)",
        "(-0.361619, 1.220821, 0.190165)",
        "(-0.360728, 1.219579, 0.180115)",
        "(-0.360274, 1.219314, 0.175042)",
        "(-0.359290, 1.219020, 0.165169)",
        "(-0.358167, 1.219311, 0.155945)",
        "(-0.356923, 1.220590, 0.147504)",
        "(-0.355716, 1.222455, 0.139130)",
        "(-0.355113, 1.223779, 0.134888)",
        "(-0.354003, 1.226925, 0.126537)",
        "(-0.352945, 1.230520, 0.118356)",
        "(-0.352005, 1.234637, 0.110292)",
        "(-0.351041, 1.239197, 0.102539)",
        "(-0.350444, 1.241850, 0.099089)",
        "(-0.349079, 1.247442, 0.092673)",
        "(-0.347574, 1.253568, 0.086840)",
        "(-0.346076, 1.260188, 0.081409)",
        "(-0.344405, 1.267313, 0.076787)",
        "(-0.343426, 1.270982, 0.074725)",
        "(-0.341389, 1.278755, 0.071111)",
        "(-0.339429, 1.287042, 0.067993)",
        "(-0.337205, 1.295595, 0.065560)",
        "(-0.334671, 1.304506, 0.063839)",
        "(-0.333302, 1.309095, 0.063217)",
        "(-0.330466, 1.318822, 0.062861)",
        "(-0.327438, 1.329110, 0.063669)",
        "(-0.324028, 1.339606, 0.065389)",
        "(-0.320698, 1.350242, 0.067507)",
        "(-0.319188, 1.355626, 0.068710)",
        "(-0.316329, 1.366400, 0.071226)",
        "(-0.313748, 1.377214, 0.073552)",
        "(-0.311529, 1.387711, 0.075544)",
        "(-0.309824, 1.397957, 0.077406)",
        "(-0.309020, 1.403052, 0.078381)",
        "(-0.307575, 1.413143, 0.080295)",
        "(-0.306619, 1.423086, 0.082188)",
        "(-0.305954, 1.432819, 0.084435)",
        "(-0.305643, 1.442360, 0.087194)",
        "(-0.305655, 1.447010, 0.088711)",
        "(-0.305835, 1.455967, 0.091921)",
        "(-0.306238, 1.464357, 0.095518)",
        "(-0.306766, 1.472099, 0.099563)",
        "(-0.307435, 1.479245, 0.103861)",
        "(-0.307857, 1.482507, 0.106090)",
        "(-0.308816, 1.488445, 0.110759)",
        "(-0.309839, 1.493721, 0.115919)",
        "(-0.310917, 1.498401, 0.121461)",
        "(-0.312010, 1.502335, 0.127306)",
        "(-0.312489, 1.503959, 0.130422)",
        "(-0.313397, 1.506978, 0.136991)",
        "(-0.314238, 1.509503, 0.143889)",
        "(-0.315043, 1.511370, 0.151197)",
        "(-0.315751, 1.512427, 0.158318)",
        "(-0.316122, 1.512679, 0.161889)",
        "(-0.316949, 1.512903, 0.169229)",
        "(-0.317745, 1.512353, 0.176583)",
        "(-0.318570, 1.511000, 0.183955)",
        "(-0.319463, 1.509066, 0.191474)",
        "(-0.319928, 1.507861, 0.195226)",
        "(-0.320809, 1.504971, 0.202605)",
        "(-0.321701, 1.501288, 0.209727)",
        "(-0.322809, 1.496958, 0.216710)",
        "(-0.323955, 1.492204, 0.223524)",
        "(-0.324546, 1.489506, 0.226783)",
        "(-0.325749, 1.483652, 0.233042)",
        "(-0.327083, 1.477227, 0.239016)",
        "(-0.328510, 1.470368, 0.244676)",
        "(-0.329942, 1.462943, 0.249969)",
        "(-0.330642, 1.458932, 0.252423)",
        "(-0.332172, 1.450501, 0.257148)",
        "(-0.333881, 1.441686, 0.261705)",
        "(-0.335704, 1.432515, 0.265929)",
        "(-0.337486, 1.422757, 0.269718)",
        "(-0.338411, 1.417647, 0.271469)",
        "(-0.340460, 1.407316, 0.274942)",
        "(-0.342522, 1.397180, 0.278419)",
        "(-0.344562, 1.386777, 0.281409)",
        "(-0.346615, 1.375994, 0.283728)",
        "(-0.347766, 1.370564, 0.284578)",
        "(-0.350371, 1.359910, 0.285970)",
        "(-0.353070, 1.349704, 0.286721)",
        "(-0.355863, 1.339381, 0.286357)",
        "(-0.358437, 1.328660, 0.284633)",
        "(-0.359597, 1.323263, 0.283290)",
        "(-0.361939, 1.312785, 0.280345)",
        "(-0.364355, 1.302786, 0.276863)",
        "(-0.366609, 1.293088, 0.272271)",
        "(-0.368522, 1.283535, 0.267023)",
        "(-0.369179, 1.279209, 0.264170)",
        "(-0.371454, 1.266583, 0.255889)",
        "(-0.371688, 1.264032, 0.252615)",
        "(-0.372185, 1.258161, 0.245740)",
        "(-0.372037, 1.253225, 0.238170)",
        "(-0.371834, 1.251143, 0.234224)",
        "(-0.371050, 1.247967, 0.225975)",
        "(-0.369915, 1.245725, 0.217241)",
        "(-0.368342, 1.244523, 0.208002)",
        "(-0.366379, 1.244025, 0.199263)",
        "(-0.365339, 1.244015, 0.195135)",
        "(-0.363119, 1.244997, 0.187323)",
        "(-0.360977, 1.246863, 0.179408)",
        "(-0.358877, 1.248934, 0.170989)",
        "(-0.356953, 1.251269, 0.162204)",
        "(-0.356109, 1.252548, 0.157759)",
        "(-0.354523, 1.255083, 0.149016)",
        "(-0.352837, 1.257714, 0.140686)",
        "(-0.351259, 1.260596, 0.132538)",
        "(-0.349894, 1.263644, 0.124297)",
        "(-0.349162, 1.265154, 0.120157)",
        "(-0.347583, 1.268237, 0.111909)",
        "(-0.346097, 1.271749, 0.103936)",
        "(-0.344810, 1.275906, 0.096543)",
        "(-0.343313, 1.280468, 0.089673)",
        "(-0.342455, 1.282952, 0.086381)",
        "(-0.340833, 1.288381, 0.080002)",
        "(-0.339409, 1.294666, 0.074295)",
        "(-0.337972, 1.301089, 0.068882)",
        "(-0.336581, 1.308035, 0.063855)",
        "(-0.335942, 1.311612, 0.061437)",
        "(-0.334773, 1.319048, 0.057218)",
        "(-0.333326, 1.326595, 0.053732)",
        "(-0.331881, 1.334585, 0.050748)",
        "(-0.330535, 1.342849, 0.048289)",
        "(-0.329810, 1.347060, 0.047397)",
        "(-0.328155, 1.355597, 0.046179)",
        "(-0.326347, 1.364564, 0.045643)",
        "(-0.324540, 1.373995, 0.045978)",
        "(-0.323541, 1.378972, 0.046830)",
        "(-0.321521, 1.388942, 0.048772)",
        "(-0.319459, 1.399192, 0.051994)",
        "(-0.317231, 1.409468, 0.056521)",
        "(-0.314835, 1.419769, 0.062547)",
        "(-0.312563, 1.429837, 0.069754)",
        "(-0.311610, 1.434773, 0.073724)",
        "(-0.309876, 1.444450, 0.082060)",
        "(-0.308632, 1.453760, 0.091251)",
        "(-0.307853, 1.462476, 0.100542)",
        "(-0.307672, 1.469930, 0.109745)",
        "(-0.307715, 1.473354, 0.114337)",
        "(-0.308168, 1.479959, 0.123798)",
        "(-0.309102, 1.485840, 0.133444)",
        "(-0.310486, 1.490589, 0.143134)",
        "(-0.312095, 1.494392, 0.152871)",
        "(-0.312944, 1.495914, 0.157811)",
        "(-0.314631, 1.498632, 0.167657)",
        "(-0.316572, 1.500308, 0.177265)",
        "(-0.318524, 1.501141, 0.186712)",
        "(-0.320501, 1.501386, 0.196132)",
        "(-0.321568, 1.501152, 0.200770)",
        "(-0.323761, 1.500046, 0.209887)",
        "(-0.326069, 1.498160, 0.218923)",
        "(-0.328408, 1.495771, 0.227840)",
        "(-0.330825, 1.492554, 0.236359)",
        "(-0.332022, 1.490556, 0.240423)",
        "(-0.334334, 1.486077, 0.248166)",
        "(-0.336391, 1.480796, 0.255218)",
        "(-0.338123, 1.474556, 0.261643)",
        "(-0.339775, 1.467637, 0.267737)",
        "(-0.340678, 1.464086, 0.270739)",
        "(-0.342478, 1.457054, 0.276765)",
        "(-0.344280, 1.449677, 0.282587)",
        "(-0.346116, 1.441928, 0.288119)",
        "(-0.347999, 1.434012, 0.293417)",
        "(-0.348975, 1.430004, 0.295857)",
        "(-0.351011, 1.421708, 0.300360)",
        "(-0.352919, 1.412887, 0.304389)",
        "(-0.354737, 1.403774, 0.307935)",
        "(-0.356535, 1.394508, 0.310931)",
        "(-0.357430, 1.389720, 0.312184)",
        "(-0.359209, 1.379870, 0.314311)",
        "(-0.361204, 1.369862, 0.315880)",
        "(-0.363028, 1.360025, 0.316773)",
        "(-0.364772, 1.350059, 0.317168)",
        "(-0.365555, 1.344992, 0.316953)",
        "(-0.367095, 1.334845, 0.316022)",
        "(-0.368347, 1.324755, 0.314148)",
        "(-0.368946, 1.314650, 0.311260)",
        "(-0.369090, 1.304491, 0.306969)",
        "(-0.369037, 1.299173, 0.303849)",
        "(-0.368846, 1.289558, 0.297296)",
        "(-0.368350, 1.280467, 0.290047)",
        "(-0.367763, 1.272010, 0.282421)",
        "(-0.367128, 1.264263, 0.273976)",
        "(-0.366766, 1.260596, 0.269254)",
        "(-0.365713, 1.253462, 0.259467)",
        "(-0.364482, 1.247062, 0.249761)",
        "(-0.363782, 1.244463, 0.245025)",
        "(-0.361810, 1.237361, 0.230598)",
        "(-0.361055, 1.235471, 0.225493)",
        "(-0.359457, 1.232019, 0.214970)",
        "(-0.357917, 1.229320, 0.204176)",
        "(-0.356666, 1.227337, 0.192844)",
        "(-0.355580, 1.225853, 0.181174)",
        "(-0.354990, 1.225301, 0.175471)",
        "(-0.353766, 1.224543, 0.164635)",
        "(-0.352673, 1.224616, 0.154468)",
        "(-0.351785, 1.225394, 0.144543)",
        "(-0.350893, 1.226485, 0.134830)",
        "(-0.350387, 1.227190, 0.130181)",
        "(-0.349414, 1.228967, 0.121266)",
        "(-0.348588, 1.231336, 0.112701)",
        "(-0.347929, 1.234081, 0.104160)",
        "(-0.347367, 1.237242, 0.095845)",
        "(-0.347099, 1.239019, 0.091968)",
        "(-0.346527, 1.242885, 0.084746)",
        "(-0.345864, 1.247337, 0.078045)",
        "(-0.345312, 1.252311, 0.071461)",
        "(-0.344782, 1.257804, 0.065248)",
        "(-0.344453, 1.260845, 0.062516)",
        "(-0.343486, 1.267371, 0.057638)",
        "(-0.342464, 1.274476, 0.053337)",
        "(-0.341400, 1.281940, 0.049514)",
        "(-0.340272, 1.289789, 0.046270)",
        "(-0.339568, 1.293923, 0.044914)",
        "(-0.338036, 1.302573, 0.042620)",
        "(-0.336573, 1.311688, 0.040872)",
        "(-0.334883, 1.321102, 0.039696)",
        "(-0.332707, 1.331056, 0.039166)",
        "(-0.331533, 1.336324, 0.039168)",
        "(-0.329475, 1.347214, 0.039573)",
        "(-0.327487, 1.358235, 0.040483)",
        "(-0.325312, 1.369319, 0.041872)",
        "(-0.323360, 1.380652, 0.043955)",
        "(-0.322443, 1.386364, 0.045289)",
        "(-0.320798, 1.397679, 0.048214)",
        "(-0.319390, 1.408465, 0.051520)",
        "(-0.318332, 1.418749, 0.055348)",
        "(-0.317511, 1.428565, 0.059747)",
        "(-0.317208, 1.433189, 0.062095)",
        "(-0.316661, 1.441757, 0.066977)",
        "(-0.316200, 1.449433, 0.072400)",
        "(-0.315691, 1.456361, 0.078430)",
        "(-0.315175, 1.462228, 0.084974)",
        "(-0.314850, 1.465029, 0.088293)",
        "(-0.314219, 1.470051, 0.095436)",
        "(-0.313576, 1.474687, 0.103162)",
        "(-0.313242, 1.478801, 0.111353)",
        "(-0.313214, 1.482196, 0.119602)",
        "(-0.313263, 1.483685, 0.123701)",
        "(-0.313589, 1.486252, 0.131980)",
        "(-0.313977, 1.488353, 0.140260)",
        "(-0.314558, 1.489807, 0.148632)",
        "(-0.315100, 1.490653, 0.157396)",
        "(-0.315316, 1.490963, 0.162009)",
        "(-0.315593, 1.491221, 0.171206)",
        "(-0.315997, 1.490815, 0.180279)",
        "(-0.316700, 1.489923, 0.189340)",
        "(-0.317774, 1.488915, 0.198726)",
        "(-0.318549, 1.488375, 0.203509)",
        "(-0.320266, 1.486897, 0.212894)",
        "(-0.322263, 1.484779, 0.222107)",
        "(-0.324664, 1.482441, 0.231593)",
        "(-0.327580, 1.479822, 0.240888)",
        "(-0.329125, 1.478117, 0.245214)",
        "(-0.332121, 1.473823, 0.253382)",
        "(-0.335128, 1.468377, 0.261079)",
        "(-0.338364, 1.462237, 0.268687)",
        "(-0.341896, 1.455373, 0.276076)",
        "(-0.343696, 1.451587, 0.279696)",
        "(-0.347247, 1.443395, 0.286906)",
        "(-0.350708, 1.434536, 0.294159)",
        "(-0.354201, 1.425447, 0.301221)",
        "(-0.357577, 1.416066, 0.307553)",
        "(-0.359243, 1.411273, 0.310517)",
        "(-0.362529, 1.401466, 0.315588)",
        "(-0.366007, 1.391804, 0.320099)",
        "(-0.369550, 1.382266, 0.323636)",
        "(-0.372944, 1.372636, 0.326575)",
        "(-0.374576, 1.367762, 0.327556)",
        "(-0.377740, 1.357940, 0.329095)",
        "(-0.380678, 1.347976, 0.329987)",
        "(-0.383340, 1.337892, 0.330206)",
        "(-0.385600, 1.327786, 0.329206)",
        "(-0.386583, 1.322712, 0.328429)",
        "(-0.388129, 1.312721, 0.326156)",
        "(-0.389265, 1.303144, 0.323056)",
        "(-0.389905, 1.293865, 0.318898)",
        "(-0.390019, 1.284567, 0.314063)",
        "(-0.389798, 1.280034, 0.311345)",
        "(-0.389305, 1.271270, 0.305625)",
        "(-0.388582, 1.262993, 0.299407)",
        "(-0.387700, 1.255129, 0.292289)",
        "(-0.386594, 1.247475, 0.283960)",
        "(-0.386005, 1.243768, 0.279265)",
        "(-0.384910, 1.236687, 0.269249)",
        "(-0.383947, 1.230419, 0.258608)",
        "(-0.383060, 1.224932, 0.247490)",
        "(-0.382100, 1.220295, 0.235998)",
        "(-0.381603, 1.218181, 0.230219)",
        "(-0.380476, 1.214608, 0.218688)",
        "(-0.379180, 1.211832, 0.207308)",
        "(-0.377643, 1.210125, 0.196087)",
        "(-0.375877, 1.209479, 0.185142)",
        "(-0.374971, 1.209333, 0.179781)",
        "(-0.372913, 1.209607, 0.169383)",
        "(-0.370775, 1.210789, 0.159091)",
        "(-0.368659, 1.212841, 0.148908)",
        "(-0.366427, 1.215477, 0.139321)",
        "(-0.365334, 1.216928, 0.134613)",
        "(-0.363276, 1.220315, 0.125156)",
        "(-0.361427, 1.224070, 0.115644)",
        "(-0.359544, 1.228163, 0.106774)",
        "(-0.357492, 1.232662, 0.098858)",
        "(-0.356378, 1.235078, 0.095104)",
        "(-0.354293, 1.240575, 0.087877)",
        "(-0.352488, 1.246546, 0.081007)",
        "(-0.350502, 1.253178, 0.074670)",
        "(-0.349538, 1.256643, 0.072299)",
        "(-0.347475, 1.263939, 0.067217)",
        "(-0.345385, 1.272385, 0.062937)",
        "(-0.342956, 1.281668, 0.059455)",
        "(-0.340357, 1.291710, 0.056447)",
        "(-0.337848, 1.302576, 0.054031)",
        "(-0.336594, 1.308248, 0.053134)",
        "(-0.333973, 1.320027, 0.052048)",
        "(-0.331639, 1.331987, 0.051316)",
        "(-0.329608, 1.343786, 0.050660)",
        "(-0.327939, 1.355752, 0.050827)",
        "(-0.327161, 1.361845, 0.051318)",
        "(-0.325643, 1.373927, 0.052716)",
        "(-0.324495, 1.385864, 0.054793)",
        "(-0.323224, 1.397813, 0.058048)",
        "(-0.321784, 1.409885, 0.062831)",
        "(-0.321226, 1.415952, 0.065761)",
        "(-0.320624, 1.427716, 0.072884)",
        "(-0.320385, 1.438718, 0.080792)",
        "(-0.320599, 1.443721, 0.085355)",
        "(-0.320927, 1.458067, 0.098503)",
        "(-0.321296, 1.462017, 0.103127)",
        "(-0.321986, 1.469184, 0.112757)",
        "(-0.323041, 1.475929, 0.123205)",
        "(-0.324475, 1.482010, 0.133895)",
        "(-0.325971, 1.486887, 0.144387)",
        "(-0.326675, 1.488886, 0.149614)",
        "(-0.328122, 1.492569, 0.160184)",
        "(-0.330147, 1.495359, 0.170710)",
        "(-0.332535, 1.497163, 0.180996)",
        "(-0.335106, 1.497970, 0.191214)",
        "(-0.336408, 1.498077, 0.196362)",
        "(-0.339119, 1.497805, 0.206489)",
        "(-0.341871, 1.496206, 0.216161)",
        "(-0.344556, 1.493816, 0.225834)",
        "(-0.347397, 1.490954, 0.235819)",
        "(-0.348921, 1.489289, 0.240707)",
        "(-0.351819, 1.485246, 0.250000)",
        "(-0.354541, 1.480229, 0.258726)",
        "(-0.357287, 1.474528, 0.267060)",
        "(-0.360097, 1.468372, 0.274878)",
        "(-0.361528, 1.464979, 0.278435)",
        "(-0.364318, 1.457737, 0.285014)",
        "(-0.367030, 1.449844, 0.291019)",
        "(-0.369892, 1.441778, 0.296899)",
        "(-0.371492, 1.437605, 0.299618)",
        "(-0.374648, 1.429080, 0.304901)",
        "(-0.377904, 1.420010, 0.309424)",
        "(-0.381435, 1.410607, 0.313392)",
        "(-0.385126, 1.400864, 0.317018)",
        "(-0.388834, 1.390713, 0.320248)",
        "(-0.390687, 1.385518, 0.321713)",
        "(-0.394350, 1.374907, 0.324074)",
        "(-0.397932, 1.363971, 0.325626)",
        "(-0.401251, 1.352670, 0.326233)",
        "(-0.404126, 1.340842, 0.325545)",
        "(-0.405524, 1.334927, 0.325123)",
        "(-0.407662, 1.323023, 0.322901)",
        "(-0.409263, 1.311226, 0.319281)",
        "(-0.410245, 1.299596, 0.314423)",
        "(-0.410715, 1.288391, 0.308825)",
        "(-0.410744, 1.283078, 0.305898)",
        "(-0.410559, 1.273257, 0.299937)",
        "(-0.410116, 1.264818, 0.293452)",
        "(-0.409258, 1.257283, 0.286300)",
        "(-0.407807, 1.250353, 0.278806)",
        "(-0.406852, 1.247216, 0.274967)",
        "(-0.404691, 1.241628, 0.267106)",
        "(-0.402345, 1.237049, 0.258744)",
        "(-0.399716, 1.233269, 0.249475)",
        "(-0.396986, 1.229540, 0.239844)",
        "(-0.395509, 1.228012, 0.234899)",
        "(-0.392635, 1.225603, 0.224911)",
        "(-0.389784, 1.224153, 0.214505)",
        "(-0.386949, 1.223456, 0.203660)",
        "(-0.383955, 1.223142, 0.192807)",
        "(-0.382453, 1.223261, 0.187407)",
        "(-0.379611, 1.224158, 0.176632)",
        "(-0.376798, 1.225698, 0.165533)",
        "(-0.374135, 1.227417, 0.153960)",
        "(-0.371765, 1.229313, 0.142102)",
        "(-0.370785, 1.230394, 0.136114)",
        "(-0.368937, 1.232771, 0.124429)",
        "(-0.366821, 1.235460, 0.113375)",
        "(-0.364632, 1.238765, 0.103002)",
        "(-0.362670, 1.242635, 0.092954)",
        "(-0.361876, 1.244703, 0.088074)",
        "(-0.360191, 1.248677, 0.078508)",
        "(-0.358729, 1.253006, 0.070008)",
        "(-0.357403, 1.257569, 0.062350)",
        "(-0.356117, 1.262370, 0.055644)",
        "(-0.355462, 1.264818, 0.052471)",
        "(-0.353922, 1.269872, 0.046892)",
        "(-0.352165, 1.275226, 0.042202)",
        "(-0.350159, 1.280842, 0.038246)",
        "(-0.348032, 1.286704, 0.034624)",
        "(-0.346990, 1.289831, 0.032994)",
        "(-0.344996, 1.296225, 0.030030)",
        "(-0.343139, 1.302793, 0.027671)",
        "(-0.341174, 1.309440, 0.025456)",
        "(-0.339530, 1.316354, 0.023721)",
        "(-0.338669, 1.319754, 0.022880)",
        "(-0.337126, 1.326584, 0.021778)",
        "(-0.335337, 1.333481, 0.020994)",
        "(-0.333709, 1.340617, 0.020524)",
        "(-0.332208, 1.347841, 0.020439)",
        "(-0.331407, 1.351530, 0.020524)",
        "(-0.329761, 1.359005, 0.020717)",
        "(-0.328432, 1.366495, 0.020946)",
        "(-0.327446, 1.374028, 0.021355)",
        "(-0.326399, 1.381636, 0.021891)",
        "(-0.325969, 1.385442, 0.022196)",
        "(-0.325239, 1.392897, 0.022921)",
        "(-0.324547, 1.400219, 0.023894)",
        "(-0.323664, 1.407604, 0.025204)",
        "(-0.322791, 1.414935, 0.026929)",
        "(-0.322437, 1.418547, 0.027995)",
        "(-0.321595, 1.425660, 0.030460)",
        "(-0.320490, 1.432729, 0.033426)",
        "(-0.319374, 1.439607, 0.036814)",
        "(-0.318482, 1.446205, 0.040572)",
        "(-0.318135, 1.449444, 0.042667)",
        "(-0.317418, 1.455928, 0.047205)",
        "(-0.316780, 1.462273, 0.052187)",
        "(-0.316370, 1.468262, 0.057563)",
        "(-0.315962, 1.473922, 0.063476)",
        "(-0.315792, 1.476688, 0.066636)",
        "(-0.315763, 1.482168, 0.073493)",
        "(-0.315951, 1.486640, 0.080223)",
        "(-0.316038, 1.490832, 0.087496)",
        "(-0.316275, 1.494789, 0.095374)",
        "(-0.316539, 1.496563, 0.099507)",
        "(-0.317096, 1.499671, 0.107986)",
        "(-0.317576, 1.502352, 0.116774)",
        "(-0.318170, 1.504535, 0.125678)",
        "(-0.318995, 1.506039, 0.134580)",
        "(-0.319466, 1.506515, 0.139080)",
        "(-0.320410, 1.507197, 0.148257)",
        "(-0.321611, 1.507405, 0.157499)",
        "(-0.322980, 1.506904, 0.166603)",
        "(-0.324384, 1.505731, 0.175764)",
        "(-0.325062, 1.505041, 0.180436)",
        "(-0.326561, 1.503399, 0.189728)",
        "(-0.328162, 1.501108, 0.198949)",
        "(-0.329918, 1.498207, 0.208245)",
        "(-0.331743, 1.494992, 0.217683)",
        "(-0.332683, 1.493217, 0.222385)",
        "(-0.334672, 1.489127, 0.231621)",
        "(-0.336671, 1.484773, 0.240795)",
        "(-0.338662, 1.479918, 0.250044)",
        "(-0.340789, 1.474758, 0.258987)",
        "(-0.341898, 1.471977, 0.263255)",
        "(-0.344101, 1.466135, 0.271520)",
        "(-0.346688, 1.460051, 0.279660)",
        "(-0.349468, 1.453867, 0.287651)",
        "(-0.352099, 1.447067, 0.295003)",
        "(-0.353262, 1.443363, 0.298381)",
        "(-0.355514, 1.435576, 0.304874)",
        "(-0.357963, 1.427329, 0.311068)",
        "(-0.360369, 1.418826, 0.317170)",
        "(-0.362592, 1.409339, 0.322451)",
        "(-0.363764, 1.404324, 0.324764)",
        "(-0.366117, 1.393810, 0.328615)",
        "(-0.368777, 1.382740, 0.331592)",
        "(-0.371591, 1.371030, 0.333690)",
        "(-0.374415, 1.358563, 0.334806)",
        "(-0.375703, 1.351972, 0.334715)",
        "(-0.378247, 1.338843, 0.333909)",
        "(-0.380693, 1.325556, 0.331852)",
        "(-0.382811, 1.312120, 0.328468)",
        "(-0.384301, 1.298605, 0.323678)",
        "(-0.384741, 1.291966, 0.320739)",
        "(-0.385408, 1.279352, 0.314181)",
        "(-0.385737, 1.267672, 0.306570)",
        "(-0.385527, 1.256629, 0.297662)",
        "(-0.384460, 1.246295, 0.287628)",
        "(-0.383578, 1.241580, 0.282306)",
        "(-0.381566, 1.233126, 0.271407)",
        "(-0.379089, 1.226177, 0.259928)",
        "(-0.376210, 1.220352, 0.247522)",
        "(-0.373053, 1.215689, 0.234390)",
        "(-0.371441, 1.213975, 0.227607)",
        "(-0.368463, 1.211385, 0.213813)",
        "(-0.365552, 1.210125, 0.199765)",
        "(-0.362657, 1.209565, 0.185936)",
        "(-0.359817, 1.210189, 0.172547)",
        "(-0.358405, 1.210943, 0.165971)",
        "(-0.355758, 1.212843, 0.152871)",
        "(-0.353082, 1.215384, 0.140114)",
        "(-0.350515, 1.218776, 0.127910)",
        "(-0.348331, 1.222991, 0.116030)",
        "(-0.347326, 1.225214, 0.110143)",
        "(-0.345346, 1.229942, 0.098703)",
        "(-0.343532, 1.235462, 0.088032)",
        "(-0.342053, 1.241606, 0.078205)",
        "(-0.340710, 1.248055, 0.069226)",
        "(-0.339897, 1.251393, 0.064975)",
        "(-0.338373, 1.258967, 0.057602)",
        "(-0.336739, 1.266944, 0.050991)",
        "(-0.334846, 1.275400, 0.045383)",
        "(-0.332929, 1.284714, 0.040854)",
        "(-0.331995, 1.289522, 0.038752)",
        "(-0.330242, 1.299398, 0.035253)",
        "(-0.328404, 1.309308, 0.032457)",
        "(-0.326622, 1.319321, 0.030042)",
        "(-0.325228, 1.329481, 0.028138)",
        "(-0.324619, 1.334503, 0.027477)",
        "(-0.323265, 1.344368, 0.026446)",
        "(-0.321989, 1.354207, 0.026170)",
        "(-0.320810, 1.364144, 0.026243)",
        "(-0.319989, 1.374020, 0.027150)",
        "(-0.319574, 1.378797, 0.027749)",
        "(-0.318796, 1.388171, 0.029172)",
        "(-0.318249, 1.397457, 0.031090)",
        "(-0.317718, 1.406534, 0.033600)",
        "(-0.317331, 1.415305, 0.036359)",
        "(-0.317299, 1.419484, 0.037895)",
        "(-0.317260, 1.427630, 0.041296)",
        "(-0.317231, 1.435488, 0.045288)",
        "(-0.317439, 1.442986, 0.049548)",
        "(-0.317922, 1.449697, 0.054115)",
        "(-0.318196, 1.452821, 0.056564)",
        "(-0.318764, 1.458720, 0.061662)",
        "(-0.319282, 1.463983, 0.066825)",
        "(-0.319991, 1.468642, 0.072222)",
        "(-0.320723, 1.472727, 0.077861)",
        "(-0.321126, 1.474590, 0.080769)",
        "(-0.321856, 1.478095, 0.086568)",
        "(-0.322563, 1.481045, 0.092450)",
        "(-0.323220, 1.483646, 0.098678)",
        "(-0.323881, 1.486114, 0.105324)",
        "(-0.324399, 1.487171, 0.108732)",
        "(-0.325383, 1.488723, 0.115516)",
        "(-0.326054, 1.489405, 0.122212)",
        "(-0.326392, 1.489866, 0.128904)",
        "(-0.326809, 1.489984, 0.135310)",
        "(-0.327029, 1.489814, 0.138318)",
        "(-0.327394, 1.489051, 0.144155)",
        "(-0.327695, 1.487764, 0.149874)",
        "(-0.328253, 1.486241, 0.155438)",
        "(-0.329101, 1.484248, 0.160823)",
        "(-0.329643, 1.482845, 0.163382)",
        "(-0.330388, 1.479821, 0.168222)",
        "(-0.331054, 1.476341, 0.172842)",
        "(-0.331913, 1.472190, 0.177558)",
        "(-0.333009, 1.467704, 0.182736)",
        "(-0.333611, 1.465430, 0.185454)",
        "(-0.334970, 1.460770, 0.190950)",
        "(-0.336527, 1.455772, 0.196551)",
        "(-0.338409, 1.450481, 0.202317)",
        "(-0.340618, 1.444880, 0.208136)",
        "(-0.341825, 1.441904, 0.210996)",
        "(-0.344281, 1.435500, 0.216627)",
        "(-0.346935, 1.428175, 0.222499)",
        "(-0.349432, 1.420713, 0.228186)",
        "(-0.351822, 1.413184, 0.233798)",
        "(-0.353131, 1.409227, 0.236477)",
        "(-0.355652, 1.400776, 0.241382)",
        "(-0.357943, 1.391690, 0.245739)",
        "(-0.360154, 1.382273, 0.249737)",
        "(-0.362799, 1.373003, 0.253577)",
        "(-0.364256, 1.368463, 0.255375)",
        "(-0.367303, 1.359305, 0.258533)",
        "(-0.370299, 1.350045, 0.260987)",
        "(-0.373221, 1.340889, 0.262894)",
        "(-0.375979, 1.331841, 0.264308)",
        "(-0.377304, 1.327395, 0.264677)",
        "(-0.379806, 1.318573, 0.264581)",
        "(-0.381656, 1.309822, 0.263134)",
        "(-0.383366, 1.301119, 0.261281)",
        "(-0.383995, 1.296885, 0.259863)",
        "(-0.384969, 1.288812, 0.256409)",
        "(-0.385453, 1.281414, 0.251983)",
        "(-0.385449, 1.274587, 0.246653)",
        "(-0.384919, 1.268214, 0.240529)",
        "(-0.383840, 1.262521, 0.233601)",
        "(-0.383095, 1.260112, 0.229778)",
        "(-0.381386, 1.256149, 0.221758)",
        "(-0.379452, 1.253138, 0.213237)",
        "(-0.377299, 1.250853, 0.204205)",
        "(-0.374953, 1.249380, 0.194627)",
        "(-0.373706, 1.249010, 0.189688)",
        "(-0.371168, 1.248724, 0.179823)",
        "(-0.368719, 1.249069, 0.169822)",
        "(-0.366384, 1.249965, 0.159401)",
        "(-0.364149, 1.251353, 0.148671)",
        "(-0.363073, 1.252262, 0.143424)",
        "(-0.361053, 1.254332, 0.133224)",
        "(-0.359081, 1.256850, 0.123240)",
        "(-0.357370, 1.259935, 0.113058)",
        "(-0.356010, 1.263289, 0.102773)",
        "(-0.355452, 1.265042, 0.097849)",
        "(-0.354243, 1.268516, 0.088241)",
        "(-0.353068, 1.272575, 0.079211)",
        "(-0.352017, 1.277270, 0.070631)",
        "(-0.351025, 1.282285, 0.062750)",
        "(-0.350541, 1.284858, 0.059092)",
        "(-0.349317, 1.290179, 0.052151)",
        "(-0.348124, 1.296219, 0.045896)",
        "(-0.346978, 1.302847, 0.040548)",
        "(-0.345662, 1.309747, 0.035954)",
        "(-0.344972, 1.313268, 0.033820)",
        "(-0.344419, 1.316957, 0.031926)",
        "(-0.342538, 1.328034, 0.026647)",
        "(-0.341069, 1.335750, 0.024313)",
        "(-0.339483, 1.343647, 0.022630)",
        "(-0.338723, 1.347755, 0.022140)",
        "(-0.336932, 1.356070, 0.021626)",
        "(-0.335130, 1.364307, 0.021361)",
        "(-0.333512, 1.372490, 0.021521)",
        "(-0.331779, 1.380960, 0.022502)",
        "(-0.330858, 1.385274, 0.023209)",
        "(-0.329194, 1.393965, 0.025071)",
        "(-0.327992, 1.402691, 0.027448)",
        "(-0.326889, 1.411386, 0.030177)",
        "(-0.325931, 1.419763, 0.033042)",
        "(-0.325616, 1.423790, 0.034524)",
        "(-0.325405, 1.431780, 0.037968)",
        "(-0.325034, 1.439868, 0.041848)",
        "(-0.324916, 1.448099, 0.046548)",
        "(-0.325156, 1.456113, 0.051913)",
        "(-0.325282, 1.459973, 0.054742)",
        "(-0.325715, 1.467404, 0.060878)",
        "(-0.326258, 1.474518, 0.067542)",
        "(-0.327101, 1.481084, 0.074597)",
        "(-0.328032, 1.486991, 0.082131)",
        "(-0.328451, 1.489838, 0.086112)",
        "(-0.329430, 1.495278, 0.094503)",
        "(-0.330604, 1.500139, 0.103205)",
        "(-0.331955, 1.504215, 0.112305)",
        "(-0.333486, 1.507860, 0.121802)",
        "(-0.335186, 1.510707, 0.131327)",
        "(-0.336072, 1.511714, 0.136037)",
        "(-0.337856, 1.513167, 0.145488)",
        "(-0.339874, 1.513859, 0.155099)",
        "(-0.341999, 1.513679, 0.164474)",
        "(-0.342986, 1.513144, 0.169017)",
        "(-0.344802, 1.511105, 0.178019)",
        "(-0.346860, 1.508503, 0.187506)",
        "(-0.349046, 1.505559, 0.197294)",
        "(-0.351177, 1.501450, 0.207101)",
        "(-0.352203, 1.499037, 0.212062)",
        "(-0.354334, 1.493869, 0.222185)",
        "(-0.356803, 1.487967, 0.232686)",
        "(-0.358159, 1.484778, 0.237859)",
        "(-0.362280, 1.474133, 0.252868)",
        "(-0.363703, 1.470126, 0.257663)",
        "(-0.366577, 1.461444, 0.266961)",
        "(-0.369642, 1.452296, 0.275906)",
        "(-0.373034, 1.442353, 0.284085)",
        "(-0.376560, 1.431756, 0.291567)",
        "(-0.378339, 1.426177, 0.294938)",
        "(-0.381884, 1.414885, 0.301329)",
        "(-0.385591, 1.403252, 0.306737)",
        "(-0.389248, 1.391253, 0.311244)",
        "(-0.389248, 1.391253, 0.311244)",
        "(-0.394620, 1.372836, 0.316219)",
        "(-0.398103, 1.360668, 0.318726)",
        "(-0.401544, 1.348689, 0.320527)",
        "(-0.404753, 1.336745, 0.321394)",
        "(-0.407684, 1.325132, 0.321190)",
        "(-0.409054, 1.319604, 0.320635)",
        "(-0.411577, 1.308881, 0.318961)",
        "(-0.413463, 1.298522, 0.316018)",
        "(-0.413674, 1.293637, 0.313572)",
        "(-0.414804, 1.279015, 0.306764)",
        "(-0.414843, 1.274580, 0.304092)",
        "(-0.414390, 1.266496, 0.298240)",
        "(-0.413192, 1.259087, 0.291630)",
        "(-0.411365, 1.252501, 0.284233)",
        "(-0.409181, 1.246912, 0.276700)",
        "(-0.406651, 1.242527, 0.269330)",
        "(-0.405232, 1.240780, 0.265630)",
        "(-0.402239, 1.237843, 0.257954)",
        "(-0.399040, 1.235973, 0.249960)",
        "(-0.395699, 1.234816, 0.241780)",
        "(-0.392325, 1.234351, 0.233500)",
        "(-0.390711, 1.234301, 0.229336)",
        "(-0.387525, 1.234725, 0.220979)",
        "(-0.384175, 1.235449, 0.212367)",
        "(-0.381092, 1.236371, 0.204132)",
        "(-0.378173, 1.237512, 0.195217)",
        "(-0.376761, 1.238136, 0.190554)",
        "(-0.373987, 1.239507, 0.181223)",
        "(-0.371290, 1.241168, 0.172061)",
        "(-0.368836, 1.243278, 0.162895)",
        "(-0.367730, 1.244470, 0.158230)",
        "(-0.365474, 1.246917, 0.149046)",
        "(-0.363148, 1.249608, 0.140230)",
        "(-0.360966, 1.252731, 0.131590)",
        "(-0.358994, 1.256209, 0.122875)",
        "(-0.357175, 1.259824, 0.114016)",
        "(-0.356232, 1.261780, 0.109755)",
        "(-0.354395, 1.266047, 0.101689)",
        "(-0.352679, 1.270840, 0.094169)",
        "(-0.351023, 1.276113, 0.086963)",
        "(-0.350089, 1.278928, 0.083549)",
        "(-0.348195, 1.285011, 0.077153)",
        "(-0.346342, 1.291637, 0.071504)",
        "(-0.344140, 1.298912, 0.066736)",
        "(-0.341671, 1.307203, 0.063100)",
        "(-0.340436, 1.311749, 0.061772)",
        "(-0.337998, 1.321000, 0.059623)",
        "(-0.335467, 1.330317, 0.057825)",
        "(-0.333228, 1.339900, 0.056384)",
        "(-0.331443, 1.349508, 0.055180)",
        "(-0.330715, 1.354249, 0.054656)",
        "(-0.329276, 1.363617, 0.053646)",
        "(-0.328141, 1.372902, 0.052846)",
        "(-0.327358, 1.382006, 0.052461)",
        "(-0.326433, 1.390975, 0.052206)",
        "(-0.326051, 1.395457, 0.052283)",
        "(-0.325485, 1.404391, 0.052790)",
        "(-0.325090, 1.413110, 0.053707)",
        "(-0.324678, 1.421579, 0.054743)",
        "(-0.324325, 1.429796, 0.055968)",
        "(-0.324280, 1.433813, 0.056740)",
        "(-0.324165, 1.441677, 0.058529)",
        "(-0.324032, 1.449451, 0.060766)",
        "(-0.323909, 1.457101, 0.063582)",
        "(-0.323730, 1.464650, 0.067281)",
        "(-0.323677, 1.468454, 0.069538)",
        "(-0.323637, 1.475985, 0.074497)",
        "(-0.323776, 1.483066, 0.079883)",
        "(-0.323984, 1.489560, 0.085766)",
        "(-0.324289, 1.495461, 0.092127)",
        "(-0.324510, 1.498186, 0.095445)",
        "(-0.324913, 1.503242, 0.102316)",
        "(-0.325378, 1.507594, 0.109612)",
        "(-0.326070, 1.511209, 0.117352)",
        "(-0.326843, 1.514052, 0.125415)",
        "(-0.327191, 1.515232, 0.129579)",
        "(-0.327930, 1.517002, 0.138348)",
        "(-0.328853, 1.517984, 0.147633)",
        "(-0.329787, 1.518167, 0.156904)",
        "(-0.330496, 1.517325, 0.166082)",
        "(-0.330798, 1.516506, 0.170675)",
        "(-0.331525, 1.514409, 0.180112)",
        "(-0.332559, 1.511727, 0.189821)",
        "(-0.333696, 1.508238, 0.199528)",
        "(-0.334956, 1.503976, 0.209041)",
        "(-0.335761, 1.501357, 0.213650)",
        "(-0.337500, 1.495785, 0.222808)",
        "(-0.339429, 1.489567, 0.231835)",
        "(-0.341544, 1.482569, 0.240550)",
        "(-0.343763, 1.474767, 0.248872)",
        "(-0.344882, 1.470536, 0.252898)",
        "(-0.347148, 1.461758, 0.260846)",
        "(-0.348435, 1.457108, 0.264704)",
        "(-0.352662, 1.442953, 0.276017)",
        "(-0.355755, 1.432970, 0.283041)",
        "(-0.357371, 1.427858, 0.286396)",
        "(-0.360695, 1.417463, 0.292877)",
        "(-0.364007, 1.406784, 0.298871)",
        "(-0.367393, 1.395797, 0.304017)",
        "(-0.370845, 1.384528, 0.307995)",
        "(-0.372494, 1.378899, 0.309690)",
        "(-0.375655, 1.367577, 0.312226)",
        "(-0.378679, 1.356208, 0.313515)",
        "(-0.381713, 1.344917, 0.314262)",
        "(-0.384461, 1.333917, 0.313705)",
        "(-0.385647, 1.328561, 0.313012)",
        "(-0.387680, 1.318172, 0.311145)",
        "(-0.389336, 1.308272, 0.308379)",
        "(-0.390471, 1.298816, 0.304548)",
        "(-0.390973, 1.289780, 0.299536)",
        "(-0.390863, 1.285426, 0.296589)",
        "(-0.390201, 1.277039, 0.290097)",
        "(-0.389029, 1.269238, 0.282618)",
        "(-0.387331, 1.262192, 0.274130)",
        "(-0.385294, 1.255921, 0.264752)",
        "(-0.384188, 1.253132, 0.259872)",
        "(-0.381754, 1.248523, 0.249734)",
        "(-0.379218, 1.244763, 0.239403)",
        "(-0.376522, 1.242163, 0.228571)",
        "(-0.373896, 1.240055, 0.217638)",
        "(-0.372584, 1.239417, 0.212215)",
        "(-0.370064, 1.238299, 0.201506)",
        "(-0.367645, 1.237862, 0.190892)",
        "(-0.365291, 1.237824, 0.180586)",
        "(-0.362947, 1.238228, 0.170758)",
        "(-0.361886, 1.238657, 0.165914)",
        "(-0.359953, 1.239724, 0.156038)",
        "(-0.358185, 1.240972, 0.146074)",
        "(-0.356460, 1.242543, 0.136565)",
        "(-0.354877, 1.244640, 0.127432)",
        "(-0.354202, 1.245941, 0.122946)",
        "(-0.353007, 1.248844, 0.113975)",
        "(-0.351864, 1.252079, 0.105270)",
        "(-0.350859, 1.255886, 0.097135)",
        "(-0.350147, 1.260352, 0.089499)",
        "(-0.349855, 1.262727, 0.085815)",
        "(-0.349167, 1.267513, 0.078697)",
        "(-0.348364, 1.272553, 0.072316)",
        "(-0.347411, 1.277690, 0.066772)",
        "(-0.346116, 1.282865, 0.061920)",
        "(-0.345349, 1.285523, 0.059763)",
        "(-0.343850, 1.291211, 0.056198)",
        "(-0.342324, 1.297137, 0.053186)",
        "(-0.340520, 1.303504, 0.051009)",
        "(-0.338927, 1.310448, 0.049250)",
        "(-0.338297, 1.314277, 0.048687)",
        "(-0.336902, 1.321737, 0.047598)",
        "(-0.335596, 1.329747, 0.047260)",
        "(-0.334333, 1.338177, 0.047437)",
        "(-0.333445, 1.347051, 0.048186)",
        "(-0.333016, 1.351545, 0.048816)",
        "(-0.331968, 1.360377, 0.050679)",
        "(-0.330574, 1.368835, 0.053519)",
        "(-0.328847, 1.377437, 0.057581)",
        "(-0.327010, 1.386199, 0.062681)",
        "(-0.326068, 1.390541, 0.065564)",
        "(-0.324348, 1.399239, 0.071859)",
        "(-0.322938, 1.407846, 0.079103)",
        "(-0.321945, 1.416373, 0.087098)",
        "(-0.321362, 1.424661, 0.095641)",
        "(-0.321275, 1.428615, 0.100091)",
        "(-0.321369, 1.436225, 0.109285)",
        "(-0.321834, 1.443476, 0.118989)",
        "(-0.322694, 1.450314, 0.129028)",
        "(-0.323859, 1.456611, 0.139305)",
        "(-0.324570, 1.459507, 0.144534)",
        "(-0.326181, 1.464947, 0.155001)",
        "(-0.327963, 1.469608, 0.165336)",
        "(-0.329934, 1.473492, 0.175609)",
        "(-0.332044, 1.476474, 0.185795)",
        "(-0.333059, 1.477815, 0.190739)",
        "(-0.335011, 1.479703, 0.199976)",
        "(-0.336560, 1.480377, 0.208401)",
        "(-0.337753, 1.480062, 0.216523)",
        "(-0.339239, 1.479230, 0.224951)",
        "(-0.340209, 1.478680, 0.229379)",
        "(-0.342332, 1.477374, 0.238484)",
        "(-0.344876, 1.475616, 0.247649)",
        "(-0.347762, 1.473218, 0.256761)",
        "(-0.350852, 1.470084, 0.265938)",
        "(-0.352485, 1.468283, 0.270565)",
        "(-0.355895, 1.464124, 0.279608)",
        "(-0.359300, 1.458980, 0.288260)",
        "(-0.362826, 1.452855, 0.296407)",
        "(-0.366433, 1.445852, 0.304073)",
        "(-0.368262, 1.441931, 0.307671)",
        "(-0.371948, 1.433347, 0.314361)",
        "(-0.375742, 1.423629, 0.320149)",
        "(-0.379659, 1.413681, 0.325629)",
        "(-0.383760, 1.402983, 0.330242)",
        "(-0.385759, 1.397370, 0.332200)",
        "(-0.389560, 1.385823, 0.335373)",
        "(-0.393028, 1.374014, 0.337256)",
        "(-0.396092, 1.361956, 0.337572)",
        "(-0.398658, 1.349580, 0.336286)",
        "(-0.399700, 1.343226, 0.335004)",
        "(-0.401297, 1.330277, 0.331492)",
        "(-0.402333, 1.317330, 0.326807)",
        "(-0.402960, 1.304848, 0.321169)",
        "(-0.402869, 1.293190, 0.314334)",
        "(-0.402825, 1.287394, 0.310915)",
        "(-0.401918, 1.276620, 0.303265)",
        "(-0.400285, 1.266588, 0.295010)",
        "(-0.398065, 1.257504, 0.285846)",
        "(-0.395314, 1.249609, 0.275697)",
        "(-0.393710, 1.246131, 0.270293)",
        "(-0.390295, 1.239903, 0.259043)",
        "(-0.386833, 1.235050, 0.246940)",
        "(-0.383618, 1.231730, 0.234359)",
        "(-0.380615, 1.229974, 0.222123)",
        "(-0.379176, 1.229992, 0.216459)",
        "(-0.376300, 1.229879, 0.205249)",
        "(-0.373493, 1.231010, 0.194538)",
        "(-0.370769, 1.232726, 0.184254)",
        "(-0.368134, 1.234820, 0.174724)",
        "(-0.366853, 1.235993, 0.170208)",
        "(-0.364393, 1.238501, 0.161133)",
        "(-0.362079, 1.241378, 0.152034)",
        "(-0.359843, 1.244523, 0.143236)",
        "(-0.357662, 1.247828, 0.134881)",
        "(-0.356608, 1.249658, 0.130785)",
        "(-0.354686, 1.253712, 0.122597)",
        "(-0.352992, 1.258276, 0.114711)",
        "(-0.351345, 1.263022, 0.107381)",
        "(-0.349771, 1.267932, 0.100353)",
        "(-0.349152, 1.270548, 0.096891)",
        "(-0.348173, 1.275963, 0.090132)",
        "(-0.347230, 1.281394, 0.083717)",
        "(-0.346345, 1.286829, 0.077774)",
        "(-0.345738, 1.292305, 0.072021)",
        "(-0.345633, 1.295085, 0.069295)",
        "(-0.345309, 1.300679, 0.064043)",
        "(-0.344810, 1.306625, 0.059327)",
        "(-0.344349, 1.312839, 0.054857)",
        "(-0.344003, 1.319432, 0.050951)",
        "(-0.343787, 1.322768, 0.049078)",
        "(-0.343444, 1.329904, 0.045790)",
        "(-0.343142, 1.337296, 0.042891)",
        "(-0.342848, 1.344939, 0.040524)",
        "(-0.342219, 1.352798, 0.038553)",
        "(-0.341922, 1.356963, 0.037763)",
        "(-0.341376, 1.365323, 0.036330)",
        "(-0.340643, 1.373968, 0.035565)",
        "(-0.339435, 1.383074, 0.035333)",
        "(-0.338191, 1.392404, 0.035340)",
        "(-0.337579, 1.397132, 0.035557)",
        "(-0.336230, 1.406515, 0.036262)",
        "(-0.334577, 1.415975, 0.037299)",
        "(-0.332970, 1.425277, 0.038440)",
        "(-0.331525, 1.434307, 0.040116)",
        "(-0.330790, 1.438818, 0.041305)",
        "(-0.329241, 1.448130, 0.044148)",
        "(-0.328086, 1.457558, 0.047918)",
        "(-0.327178, 1.466761, 0.052507)",
        "(-0.326521, 1.475797, 0.058033)",
        "(-0.326363, 1.480277, 0.061153)",
        "(-0.326197, 1.488980, 0.067792)",
        "(-0.326497, 1.496950, 0.075321)",
        "(-0.326715, 1.504251, 0.083232)",
        "(-0.327180, 1.510780, 0.091423)",
        "(-0.327568, 1.513715, 0.095621)",
        "(-0.328258, 1.519165, 0.104314)",
        "(-0.329182, 1.524102, 0.113740)",
        "(-0.330305, 1.528465, 0.123234)",
        "(-0.331647, 1.531918, 0.132754)",
        "(-0.332351, 1.533283, 0.137623)",
        "(-0.333832, 1.535583, 0.147566)",
        "(-0.335437, 1.537192, 0.157569)",
        "(-0.337122, 1.538015, 0.167540)",
        "(-0.339091, 1.537943, 0.177760)",
        "(-0.340046, 1.537798, 0.182865)",
        "(-0.342056, 1.536808, 0.193057)",
        "(-0.344040, 1.535089, 0.203239)",
        "(-0.346272, 1.532644, 0.213504)",
        "(-0.348739, 1.529589, 0.223923)",
        "(-0.349988, 1.527843, 0.229161)",
        "(-0.352603, 1.523794, 0.239532)",
        "(-0.355474, 1.518729, 0.250049)",
        "(-0.358383, 1.513326, 0.259977)",
        "(-0.361662, 1.507404, 0.270152)",
        "(-0.363406, 1.504144, 0.275218)",
        "(-0.367099, 1.497034, 0.285237)",
        "(-0.371180, 1.489033, 0.294923)",
        "(-0.375245, 1.480325, 0.304346)",
        "(-0.379221, 1.471001, 0.313222)",
        "(-0.381165, 1.466041, 0.317337)",
        "(-0.385001, 1.455693, 0.325024)",
        "(-0.388852, 1.444453, 0.331610)",
        "(-0.392589, 1.432878, 0.337566)",
        "(-0.396279, 1.421041, 0.342778)",
        "(-0.398188, 1.414976, 0.345013)",
        "(-0.402116, 1.402755, 0.348969)",
        "(-0.406184, 1.390445, 0.352104)",
        "(-0.410077, 1.378025, 0.354431)",
        "(-0.413695, 1.365306, 0.355559)",
        "(-0.415513, 1.358906, 0.356031)",
        "(-0.418587, 1.345866, 0.355680)",
        "(-0.421148, 1.332943, 0.354261)",
        "(-0.422842, 1.320377, 0.351297)",
        "(-0.423884, 1.308027, 0.347002)",
        "(-0.423985, 1.301919, 0.344214)",
        "(-0.423665, 1.289932, 0.337484)",
        "(-0.422505, 1.278676, 0.329447)",
        "(-0.420716, 1.268415, 0.320452)",
        "(-0.418345, 1.259025, 0.310409)",
        "(-0.416807, 1.254662, 0.305008)",
        "(-0.413415, 1.246677, 0.293666)",
        "(-0.409575, 1.240075, 0.281495)",
        "(-0.405495, 1.234814, 0.268355)",
        "(-0.401407, 1.230924, 0.254501)",
        "(-0.399422, 1.229596, 0.247574)",
        "(-0.395661, 1.227864, 0.234131)",
        "(-0.391885, 1.227560, 0.221316)",
        "(-0.388090, 1.228415, 0.208635)",
        "(-0.384297, 1.229952, 0.195669)",
        "(-0.382453, 1.230956, 0.189184)",
        "(-0.378965, 1.233225, 0.176237)",
        "(-0.375699, 1.236061, 0.163202)",
        "(-0.372646, 1.239646, 0.150529)",
        "(-0.369615, 1.243932, 0.138851)",
        "(-0.368109, 1.246393, 0.133365)",
        "(-0.365237, 1.251743, 0.122519)",
        "(-0.362703, 1.257717, 0.111929)",
        "(-0.360180, 1.264025, 0.102255)",
        "(-0.357543, 1.270609, 0.093527)",
        "(-0.356213, 1.274113, 0.089483)",
        "(-0.353636, 1.281847, 0.082282)",
        "(-0.350974, 1.290477, 0.076557)",
        "(-0.347849, 1.299407, 0.071930)",
        "(-0.344854, 1.308749, 0.067811)",
        "(-0.343540, 1.313665, 0.065955)",
        "(-0.341076, 1.323643, 0.062649)",
        "(-0.338690, 1.333875, 0.059831)",
        "(-0.336635, 1.344527, 0.057370)",
        "(-0.335044, 1.355201, 0.055416)",
        "(-0.334382, 1.360459, 0.054610)",
        "(-0.333230, 1.370940, 0.053109)",
        "(-0.332551, 1.381393, 0.052023)",
        "(-0.332404, 1.386416, 0.051823)",
        "(-0.331657, 1.401165, 0.051260)",
        "(-0.331542, 1.405938, 0.051203)",
        "(-0.331470, 1.415215, 0.051361)",
        "(-0.331579, 1.424044, 0.051974)",
        "(-0.331814, 1.432770, 0.053005)",
        "(-0.332074, 1.437054, 0.053750)",
        "(-0.332542, 1.445449, 0.055297)",
        "(-0.333243, 1.453449, 0.057523)",
        "(-0.333867, 1.461264, 0.060539)",
        "(-0.334677, 1.468899, 0.064138)",
        "(-0.335525, 1.476058, 0.068260)",
        "(-0.335952, 1.479372, 0.070538)",
        "(-0.336738, 1.485507, 0.075344)",
        "(-0.337433, 1.491070, 0.080588)",
        "(-0.338170, 1.496143, 0.086507)",
        "(-0.338972, 1.500740, 0.093041)",
        "(-0.339357, 1.502825, 0.096508)",
        "(-0.340065, 1.506603, 0.103548)",
        "(-0.340825, 1.509542, 0.110992)",
        "(-0.341704, 1.512120, 0.118964)",
        "(-0.342567, 1.514172, 0.127620)",
        "(-0.343005, 1.514937, 0.132075)",
        "(-0.343898, 1.516008, 0.141158)",
        "(-0.344818, 1.516166, 0.150720)",
        "(-0.345776, 1.515790, 0.160726)",
        "(-0.346858, 1.514846, 0.171252)",
        "(-0.347478, 1.514070, 0.176716)",
        "(-0.348797, 1.512194, 0.187736)",
        "(-0.350221, 1.509436, 0.198812)",
        "(-0.351461, 1.506144, 0.209852)",
        "(-0.352177, 1.504084, 0.215364)",
        "(-0.353886, 1.499906, 0.226289)",
        "(-0.355951, 1.495211, 0.236964)",
        "(-0.358302, 1.489958, 0.247347)",
        "(-0.361080, 1.484225, 0.257508)",
        "(-0.364329, 1.478279, 0.267321)",
        "(-0.366037, 1.475143, 0.271987)",
        "(-0.369473, 1.468558, 0.280947)",
        "(-0.373191, 1.461619, 0.289463)",
        "(-0.377286, 1.454224, 0.297376)",
        "(-0.381472, 1.446334, 0.304700)",
        "(-0.383551, 1.442143, 0.308058)",
        "(-0.387866, 1.433692, 0.314641)",
        "(-0.392329, 1.424738, 0.320542)",
        "(-0.396740, 1.415335, 0.325749)",
        "(-0.400831, 1.405355, 0.329989)",
        "(-0.402831, 1.400266, 0.331769)",
        "(-0.406730, 1.389956, 0.334675)",
        "(-0.410388, 1.379394, 0.336588)",
        "(-0.413702, 1.368627, 0.337700)",
        "(-0.416715, 1.357747, 0.338187)",
        "(-0.418127, 1.352288, 0.338154)",
        "(-0.420827, 1.341450, 0.337655)",
        "(-0.423148, 1.330781, 0.336525)",
        "(-0.424992, 1.320363, 0.334739)",
        "(-0.426336, 1.310283, 0.332277)",
        "(-0.426826, 1.305378, 0.330738)",
        "(-0.427214, 1.295709, 0.327135)",
        "(-0.426936, 1.286470, 0.322513)",
        "(-0.426066, 1.277793, 0.316790)",
        "(-0.424628, 1.269483, 0.310084)",
        "(-0.423777, 1.265526, 0.306296)",
        "(-0.421782, 1.257981, 0.298119)",
        "(-0.419523, 1.251176, 0.289126)",
        "(-0.416985, 1.245540, 0.279924)",
        "(-0.414345, 1.241255, 0.271398)",
        "(-0.412847, 1.239472, 0.266977)",
        "(-0.409538, 1.236454, 0.257629)",
        "(-0.405854, 1.234281, 0.247641)",
        "(-0.401781, 1.232788, 0.237069)",
        "(-0.397544, 1.232063, 0.225663)",
        "(-0.395409, 1.231970, 0.219523)",
        "(-0.391270, 1.232245, 0.206897)",
        "(-0.387088, 1.233134, 0.194273)",
        "(-0.382872, 1.234836, 0.181479)",
        "(-0.378978, 1.237346, 0.168010)",
        "(-0.377176, 1.238821, 0.161091)",
        "(-0.373511, 1.242037, 0.147704)",
        "(-0.369778, 1.246013, 0.135173)",
        "(-0.366291, 1.250893, 0.123214)",
        "(-0.363430, 1.256584, 0.111426)",
        "(-0.361975, 1.259359, 0.105593)",
        "(-0.359275, 1.265383, 0.094736)",
        "(-0.356914, 1.271995, 0.084706)",
        "(-0.354892, 1.279076, 0.075537)",
        "(-0.352636, 1.286446, 0.067546)",
        "(-0.351441, 1.290363, 0.064055)",
        "(-0.349149, 1.298568, 0.057791)",
        "(-0.347004, 1.307032, 0.052503)",
        "(-0.344507, 1.315757, 0.048098)",
        "(-0.341848, 1.325229, 0.044638)",
        "(-0.340572, 1.330222, 0.043346)",
        "(-0.338084, 1.340271, 0.041224)",
        "(-0.335848, 1.350492, 0.039565)",
        "(-0.333983, 1.360998, 0.038406)",
        "(-0.332231, 1.371618, 0.038058)",
        "(-0.331293, 1.376969, 0.038221)",
        "(-0.329449, 1.387797, 0.038942)",
        "(-0.328062, 1.398644, 0.040103)",
        "(-0.326889, 1.409398, 0.041755)",
        "(-0.325619, 1.420332, 0.044053)",
        "(-0.325018, 1.425851, 0.045497)",
        "(-0.324095, 1.436873, 0.048834)",
        "(-0.323627, 1.447790, 0.052768)",
        "(-0.323276, 1.458405, 0.057214)",
        "(-0.323202, 1.468423, 0.062365)",
        "(-0.323216, 1.473332, 0.065085)",
        "(-0.323624, 1.482571, 0.071246)",
        "(-0.324006, 1.486725, 0.074688)",
        "(-0.324901, 1.498443, 0.085075)",
        "(-0.325715, 1.505077, 0.092664)",
        "(-0.326241, 1.508068, 0.096684)",
        "(-0.327387, 1.513395, 0.104656)",
        "(-0.328287, 1.517406, 0.112476)",
        "(-0.328993, 1.520262, 0.120496)",
        "(-0.329838, 1.522239, 0.128859)",
        "(-0.330288, 1.522956, 0.133174)",
        "(-0.331159, 1.523890, 0.142084)",
        "(-0.332103, 1.524009, 0.151400)",
        "(-0.333086, 1.523368, 0.161019)",
        "(-0.334189, 1.521971, 0.170795)",
        "(-0.334742, 1.520930, 0.175779)",
        "(-0.335935, 1.518401, 0.185942)",
        "(-0.337429, 1.515099, 0.196299)",
        "(-0.339030, 1.511126, 0.206474)",
        "(-0.339855, 1.508585, 0.211459)",
        "(-0.341597, 1.503423, 0.221394)",
        "(-0.343626, 1.497367, 0.231243)",
        "(-0.345773, 1.490704, 0.240826)",
        "(-0.348047, 1.483395, 0.249983)",
        "(-0.350521, 1.475200, 0.258475)",
        "(-0.351843, 1.470851, 0.262573)",
        "(-0.354708, 1.461907, 0.270729)",
        "(-0.357918, 1.452623, 0.278559)",
        "(-0.361218, 1.442651, 0.285633)",
        "(-0.364610, 1.431982, 0.291921)",
        "(-0.366307, 1.426453, 0.294829)",
        "(-0.369849, 1.415217, 0.300406)",
        "(-0.373676, 1.403831, 0.305764)",
        "(-0.377705, 1.392278, 0.310579)",
        "(-0.381718, 1.380445, 0.314559)",
        "(-0.383610, 1.374337, 0.316204)",
        "(-0.387225, 1.361724, 0.318828)",
        "(-0.390612, 1.348584, 0.320540)",
        "(-0.393771, 1.335155, 0.321555)",
        "(-0.396614, 1.321701, 0.321815)",
        "(-0.397895, 1.314937, 0.321640)",
        "(-0.399963, 1.301228, 0.320355)",
        "(-0.401424, 1.287584, 0.317459)",
        "(-0.402254, 1.274510, 0.312984)",
        "(-0.402782, 1.262336, 0.307808)",
        "(-0.402790, 1.256985, 0.304756)",
        "(-0.402558, 1.246983, 0.298211)",
        "(-0.401727, 1.237971, 0.290488)",
        "(-0.400356, 1.230075, 0.281813)",
        "(-0.398548, 1.223547, 0.272398)",
        "(-0.397485, 1.220757, 0.267453)",
        "(-0.396030, 1.218858, 0.261875)",
        "(-0.392068, 1.212390, 0.245066)",
        "(-0.389003, 1.209825, 0.232725)",
        "(-0.385916, 1.208270, 0.220472)",
        "(-0.384335, 1.208046, 0.214362)",
        "(-0.381254, 1.208061, 0.201943)",
        "(-0.378291, 1.208703, 0.189318)",
        "(-0.375464, 1.209842, 0.176997)",
        "(-0.372803, 1.211504, 0.165027)",
        "(-0.371575, 1.212566, 0.159048)",
        "(-0.369334, 1.214992, 0.146770)",
        "(-0.367254, 1.217669, 0.134490)",
        "(-0.365130, 1.220637, 0.123052)",
        "(-0.362780, 1.223826, 0.112142)",
        "(-0.361626, 1.225572, 0.106777)",
        "(-0.359274, 1.229210, 0.096403)",
        "(-0.356674, 1.233381, 0.087203)",
        "(-0.355273, 1.235938, 0.083222)",
        "(-0.351525, 1.244305, 0.071337)",
        "(-0.350431, 1.247515, 0.067753)",
        "(-0.348099, 1.254308, 0.061206)",
        "(-0.345619, 1.261737, 0.055288)",
        "(-0.343257, 1.270067, 0.049855)",
        "(-0.341133, 1.279142, 0.045136)",
        "(-0.340058, 1.283823, 0.043101)",
        "(-0.337809, 1.293334, 0.039302)",
        "(-0.335807, 1.303448, 0.036278)",
        "(-0.334057, 1.313863, 0.034061)",
        "(-0.334057, 1.313863, 0.034061)",
        "(-0.331469, 1.329489, 0.031934)",
        "(-0.330072, 1.340060, 0.031090)",
        "(-0.329049, 1.350631, 0.030907)",
        "(-0.327880, 1.361121, 0.031398)",
        "(-0.326746, 1.372122, 0.032492)",
        "(-0.326437, 1.377144, 0.033183)",
        "(-0.326007, 1.387194, 0.034860)",
        "(-0.325701, 1.397302, 0.036925)",
        "(-0.325715, 1.407255, 0.039249)",
        "(-0.325841, 1.416790, 0.041918)",
        "(-0.325946, 1.421438, 0.043439)",
        "(-0.326281, 1.430588, 0.046639)",
        "(-0.326934, 1.439206, 0.050060)",
        "(-0.327557, 1.447265, 0.053774)",
        "(-0.328068, 1.454953, 0.057976)",
        "(-0.328316, 1.458710, 0.060186)",
        "(-0.329004, 1.465814, 0.064828)",
        "(-0.329813, 1.472263, 0.069793)",
        "(-0.330415, 1.478377, 0.075040)",
        "(-0.331041, 1.484227, 0.080294)",
        "(-0.331418, 1.486958, 0.082923)",
        "(-0.331873, 1.492067, 0.088509)",
        "(-0.332255, 1.497136, 0.094448)",
        "(-0.332794, 1.501943, 0.100927)",
        "(-0.333077, 1.504072, 0.104352)",
        "(-0.333442, 1.508068, 0.111327)",
        "(-0.333782, 1.511564, 0.118969)",
        "(-0.334353, 1.514745, 0.126927)",
        "(-0.334882, 1.517272, 0.135041)",
        "(-0.335496, 1.519231, 0.143601)",
        "(-0.335900, 1.520035, 0.148036)",
        "(-0.336891, 1.521175, 0.156782)",
        "(-0.337926, 1.521369, 0.165252)",
        "(-0.339130, 1.520597, 0.173533)",
        "(-0.340504, 1.519123, 0.181968)",
        "(-0.341375, 1.518150, 0.186257)",
        "(-0.343424, 1.515670, 0.194770)",
        "(-0.345497, 1.512131, 0.203098)",
        "(-0.347492, 1.507789, 0.211465)",
        "(-0.349703, 1.502910, 0.220179)",
        "(-0.350846, 1.500255, 0.224569)",
        "(-0.353074, 1.494457, 0.233109)",
        "(-0.355081, 1.488107, 0.241549)",
        "(-0.357158, 1.481367, 0.250067)",
        "(-0.359524, 1.474337, 0.258519)",
        "(-0.360807, 1.470662, 0.262596)",
        "(-0.363198, 1.463047, 0.270342)",
        "(-0.365498, 1.455127, 0.277533)",
        "(-0.368099, 1.447073, 0.284283)",
        "(-0.370930, 1.438850, 0.290631)",
        "(-0.372331, 1.434580, 0.293607)",
        "(-0.374863, 1.425712, 0.299329)",
        "(-0.377263, 1.416381, 0.304618)",
        "(-0.379857, 1.406790, 0.309453)",
        "(-0.382543, 1.396738, 0.313958)",
        "(-0.383796, 1.391571, 0.316084)",
        "(-0.386298, 1.381223, 0.319893)",
        "(-0.388909, 1.370852, 0.322941)",
        "(-0.391416, 1.360088, 0.325249)",
        "(-0.393834, 1.348890, 0.326849)",
        "(-0.395012, 1.343161, 0.327404)",
        "(-0.397336, 1.331608, 0.328135)",
        "(-0.399825, 1.320121, 0.327930)",
        "(-0.402417, 1.308796, 0.326754)",
        "(-0.404798, 1.297271, 0.324823)",
        "(-0.405815, 1.291370, 0.323448)",
        "(-0.407664, 1.279529, 0.319877)",
        "(-0.409201, 1.268103, 0.315160)",
        "(-0.410354, 1.257312, 0.309467)",
        "(-0.410566, 1.252207, 0.305927)",
        "(-0.411086, 1.241851, 0.298922)",
        "(-0.410737, 1.232329, 0.290549)",
        "(-0.410018, 1.223691, 0.281728)",
        "(-0.408653, 1.216487, 0.272317)",
        "(-0.406904, 1.210392, 0.262401)",
        "(-0.405660, 1.208045, 0.257069)",
        "(-0.403018, 1.203777, 0.246257)",
        "(-0.400025, 1.200765, 0.235236)",
        "(-0.396780, 1.199208, 0.224047)",
        "(-0.393344, 1.198912, 0.212540)",
        "(-0.391624, 1.199176, 0.206647)",
        "(-0.388209, 1.200350, 0.194717)",
        "(-0.384931, 1.201935, 0.182693)",
        "(-0.381720, 1.204375, 0.170448)",
        "(-0.378510, 1.207470, 0.158421)",
        "(-0.376916, 1.209200, 0.152599)",
        "(-0.373753, 1.213193, 0.141422)",
        "(-0.370819, 1.217800, 0.130383)",
        "(-0.368116, 1.222862, 0.119301)",
        "(-0.365616, 1.228568, 0.108912)",
        "(-0.364424, 1.231691, 0.104229)",
        "(-0.362052, 1.238052, 0.094915)",
        "(-0.360227, 1.245415, 0.086449)",
        "(-0.358606, 1.253091, 0.078664)",
        "(-0.356923, 1.261078, 0.071821)",
        "(-0.356141, 1.265454, 0.068993)",
        "(-0.354619, 1.274738, 0.063719)",
        "(-0.353239, 1.284872, 0.059270)",
        "(-0.352000, 1.295225, 0.055439)",
        "(-0.350972, 1.305738, 0.051965)",
        "(-0.350669, 1.311170, 0.050425)",
        "(-0.350217, 1.322083, 0.047674)",
        "(-0.349830, 1.332896, 0.045774)",
        "(-0.349341, 1.343830, 0.044917)",
        "(-0.348963, 1.354804, 0.044216)",
        "(-0.348922, 1.360258, 0.044157)",
        "(-0.348815, 1.370915, 0.044410)",
        "(-0.348316, 1.381305, 0.045443)",
        "(-0.347498, 1.391730, 0.047178)",
        "(-0.346817, 1.402095, 0.049579)",
        "(-0.346456, 1.407156, 0.051013)",
        "(-0.345724, 1.417110, 0.054200)",
        "(-0.344854, 1.426907, 0.057781)",
        "(-0.344246, 1.436426, 0.061677)",
        "(-0.343774, 1.445457, 0.066065)",
        "(-0.343573, 1.449808, 0.068516)",
        "(-0.343224, 1.458178, 0.073569)",
        "(-0.342963, 1.465781, 0.078744)",
        "(-0.342883, 1.472637, 0.084255)",
        "(-0.342878, 1.479045, 0.090511)",
        "(-0.342943, 1.482093, 0.093889)",
        "(-0.343144, 1.487633, 0.100583)",
        "(-0.343162, 1.491950, 0.107413)",
        "(-0.342905, 1.495504, 0.114570)",
        "(-0.342905, 1.495504, 0.114570)",
        "(-0.342459, 1.499560, 0.125725)",
        "(-0.342032, 1.501199, 0.133157)",
        "(-0.341438, 1.502022, 0.140755)",
        "(-0.340920, 1.502430, 0.148973)",
        "(-0.340611, 1.502394, 0.157870)",
        "(-0.340576, 1.502047, 0.162838)",
        "(-0.340728, 1.501006, 0.172031)",
        "(-0.341272, 1.499454, 0.181803)",
        "(-0.342223, 1.497225, 0.192099)",
        "(-0.343591, 1.494276, 0.202643)",
        "(-0.344430, 1.492476, 0.207981)",
        "(-0.346244, 1.488369, 0.218647)",
        "(-0.347332, 1.485904, 0.224038)",
        "(-0.350908, 1.477967, 0.239984)",
        "(-0.352359, 1.474758, 0.245116)",
        "(-0.355191, 1.468291, 0.255152)",
        "(-0.358234, 1.461124, 0.264761)",
        "(-0.361462, 1.453419, 0.273978)",
        "(-0.365045, 1.445272, 0.282656)",
        "(-0.368929, 1.436726, 0.290707)",
        "(-0.370986, 1.432249, 0.294371)",
        "(-0.375124, 1.423306, 0.301804)",
        "(-0.379381, 1.413878, 0.308662)",
        "(-0.383654, 1.403937, 0.314893)",
        "(-0.387757, 1.393457, 0.320447)",
        "(-0.389738, 1.387998, 0.322921)",
        "(-0.393648, 1.376790, 0.327328)",
        "(-0.397286, 1.364968, 0.330934)",
        "(-0.400727, 1.352585, 0.333562)",
        "(-0.403796, 1.339614, 0.334886)",
        "(-0.405350, 1.333134, 0.335466)",
        "(-0.407933, 1.319872, 0.335405)",
        "(-0.409918, 1.306437, 0.334555)",
        "(-0.411604, 1.293128, 0.332881)",
        "(-0.412771, 1.280157, 0.330252)",
        "(-0.413120, 1.273781, 0.328504)",
        "(-0.413307, 1.261191, 0.324272)",
        "(-0.412945, 1.249084, 0.318813)",
        "(-0.411946, 1.237698, 0.312361)",
        "(-0.410409, 1.227359, 0.305220)",
        "(-0.409474, 1.222763, 0.301429)",
        "(-0.407239, 1.214598, 0.293599)",
        "(-0.404515, 1.207818, 0.285163)",
        "(-0.401257, 1.202217, 0.275994)",
        "(-0.397532, 1.198017, 0.266105)",
        "(-0.395573, 1.196637, 0.260761)",
        "(-0.391588, 1.194854, 0.249502)",
        "(-0.387388, 1.194687, 0.237564)",
        "(-0.383325, 1.195372, 0.225412)",
        "(-0.379293, 1.196732, 0.212896)",
        "(-0.377380, 1.197632, 0.206547)",
        "(-0.373697, 1.199780, 0.193981)",
        "(-0.370355, 1.202601, 0.181703)",
        "(-0.367299, 1.206054, 0.169667)",
        "(-0.364558, 1.209916, 0.157600)",
        "(-0.363368, 1.212014, 0.151582)",
        "(-0.361246, 1.216561, 0.139731)",
        "(-0.359451, 1.221791, 0.128091)",
        "(-0.357736, 1.227581, 0.116907)",
        "(-0.356094, 1.233983, 0.106392)",
        "(-0.355391, 1.237633, 0.101514)",
        "(-0.353996, 1.245132, 0.091995)",
        "(-0.352617, 1.253278, 0.083019)",
        "(-0.351166, 1.262203, 0.074973)",
        "(-0.351166, 1.262203, 0.074973)",
        "(-0.348866, 1.276635, 0.065343)",
        "(-0.346907, 1.286772, 0.060227)",
        "(-0.344746, 1.297388, 0.056089)",
        "(-0.342473, 1.307964, 0.052881)",
        "(-0.339892, 1.318392, 0.050273)",
        "(-0.338669, 1.323692, 0.049103)",
        "(-0.336453, 1.334401, 0.047218)",
        "(-0.334447, 1.344847, 0.045831)",
        "(-0.332314, 1.355046, 0.044994)",
        "(-0.331305, 1.360234, 0.044917)",
        "(-0.329404, 1.370566, 0.044894)",
        "(-0.327710, 1.380568, 0.045484)",
        "(-0.326130, 1.390110, 0.046387)",
        "(-0.324678, 1.399283, 0.047284)",
        "(-0.323515, 1.407935, 0.048403)",
        "(-0.322923, 1.412024, 0.049124)",
        "(-0.321641, 1.420032, 0.050809)",
        "(-0.320442, 1.427786, 0.052550)",
        "(-0.319481, 1.435160, 0.054436)",
        "(-0.318627, 1.442237, 0.056774)",
        "(-0.318255, 1.445749, 0.058163)",
        "(-0.317507, 1.452594, 0.061120)",
        "(-0.316954, 1.458965, 0.064244)",
        "(-0.316787, 1.461902, 0.065901)",
        "(-0.316191, 1.470731, 0.071199)",
        "(-0.316151, 1.473543, 0.073177)",
        "(-0.316270, 1.478809, 0.077549)",
        "(-0.316343, 1.483753, 0.082279)",
        "(-0.316513, 1.488430, 0.087496)",
        "(-0.316760, 1.492684, 0.092895)",
        "(-0.316968, 1.494573, 0.095840)",
        "(-0.317218, 1.498368, 0.102094)",
        "(-0.317724, 1.502080, 0.109223)",
        "(-0.318326, 1.505529, 0.116715)",
        "(-0.319063, 1.508384, 0.124650)",
        "(-0.319446, 1.509682, 0.128825)",
        "(-0.320367, 1.512186, 0.137580)",
        "(-0.321733, 1.514332, 0.146987)",
        "(-0.323424, 1.515860, 0.156803)",
        "(-0.325103, 1.516765, 0.166800)",
        "(-0.326005, 1.516903, 0.171813)",
        "(-0.327820, 1.516631, 0.181927)",
        "(-0.329686, 1.515557, 0.192257)",
        "(-0.331679, 1.513982, 0.202825)",
        "(-0.333917, 1.511874, 0.213440)",
        "(-0.335188, 1.510571, 0.218754)",
        "(-0.337998, 1.507540, 0.229326)",
        "(-0.341105, 1.503808, 0.239545)",
        "(-0.344192, 1.499368, 0.249260)",
        "(-0.347247, 1.494169, 0.258369)",
        "(-0.348732, 1.491242, 0.262724)",
        "(-0.351644, 1.485051, 0.271192)",
        "(-0.354425, 1.478179, 0.278971)",
        "(-0.357011, 1.470835, 0.286332)",
        "(-0.359488, 1.462758, 0.293199)",
        "(-0.360774, 1.458574, 0.296557)",
        "(-0.363536, 1.450047, 0.303211)",
        "(-0.366453, 1.441094, 0.309615)",
        "(-0.369449, 1.431683, 0.315529)",
        "(-0.372609, 1.421719, 0.320975)",
        "(-0.374230, 1.416541, 0.323520)",
        "(-0.377541, 1.405745, 0.328231)",
        "(-0.380707, 1.394239, 0.332210)",
        "(-0.383498, 1.382033, 0.335089)",
        "(-0.385898, 1.369174, 0.336632)",
        "(-0.387206, 1.362778, 0.337474)",
        "(-0.389399, 1.348883, 0.337715)",
        "(-0.391142, 1.335675, 0.337089)",
        "(-0.392525, 1.322137, 0.335531)",
        "(-0.393725, 1.308462, 0.333031)",
        "(-0.394201, 1.301601, 0.331410)",
        "(-0.394740, 1.287961, 0.327400)",
        "(-0.394975, 1.274593, 0.322563)",
        "(-0.394844, 1.261957, 0.316348)",
        "(-0.394340, 1.250041, 0.308931)",
        "(-0.393886, 1.244440, 0.304707)",
        "(-0.392746, 1.233965, 0.295692)",
        "(-0.391198, 1.225053, 0.286153)",
        "(-0.389327, 1.218033, 0.276080)",
        "(-0.387055, 1.212566, 0.265169)",
        "(-0.385688, 1.210301, 0.259306)",
        "(-0.382808, 1.206611, 0.247364)",
        "(-0.379851, 1.204372, 0.235393)",
        "(-0.376783, 1.203337, 0.223441)",
        "(-0.373802, 1.203468, 0.211313)",
        "(-0.372325, 1.203901, 0.205226)",
        "(-0.369376, 1.205177, 0.193198)",
        "(-0.366534, 1.207090, 0.181316)",
        "(-0.363955, 1.209762, 0.169465)",
        "(-0.361600, 1.213151, 0.157885)",
        "(-0.360450, 1.215046, 0.152271)",
        "(-0.358339, 1.219165, 0.141188)",
        "(-0.356567, 1.223773, 0.130308)",
        "(-0.354840, 1.228868, 0.120412)",
        "(-0.353044, 1.234334, 0.111256)",
        "(-0.352171, 1.237352, 0.107055)",
        "(-0.350668, 1.243823, 0.099259)",
        "(-0.349328, 1.250274, 0.091843)",
        "(-0.347928, 1.256759, 0.085233)",
        "(-0.346480, 1.263733, 0.079599)",
        "(-0.345774, 1.267438, 0.077083)",
        "(-0.344449, 1.275168, 0.072563)",
        "(-0.343068, 1.282966, 0.068254)",
        "(-0.341900, 1.290941, 0.064470)",
        "(-0.340927, 1.298924, 0.061150)",
        "(-0.340418, 1.302867, 0.059657)",
        "(-0.339345, 1.310791, 0.056578)",
        "(-0.338562, 1.318739, 0.053798)",
        "(-0.337892, 1.326476, 0.051329)",
        "(-0.336868, 1.334287, 0.049258)",
        "(-0.336361, 1.338346, 0.048433)",
        "(-0.335391, 1.346723, 0.047336)",
        "(-0.334207, 1.355396, 0.046978)",
        "(-0.332888, 1.364373, 0.047217)",
        "(-0.331657, 1.373572, 0.048044)",
        "(-0.331220, 1.378255, 0.048750)",
        "(-0.330297, 1.387652, 0.050588)",
        "(-0.329364, 1.397078, 0.052957)",
        "(-0.328582, 1.406548, 0.055946)",
        "(-0.327989, 1.416048, 0.059658)",
        "(-0.327782, 1.420786, 0.061795)",
        "(-0.327363, 1.430037, 0.066396)",
        "(-0.327149, 1.438891, 0.071782)",
        "(-0.327075, 1.447392, 0.077734)",
        "(-0.327124, 1.455485, 0.084433)",
        "(-0.327387, 1.459253, 0.088086)",
        "(-0.327600, 1.466546, 0.095266)",
        "(-0.327725, 1.472816, 0.103026)",
        "(-0.327724, 1.478368, 0.111416)",
        "(-0.327809, 1.483118, 0.120361)",
        "(-0.327897, 1.485114, 0.125049)",
        "(-0.328153, 1.488619, 0.134784)",
        "(-0.328558, 1.491485, 0.144985)",
        "(-0.329227, 1.493605, 0.155494)",
        "(-0.330212, 1.494932, 0.166228)",
        "(-0.330834, 1.495308, 0.171741)",
        "(-0.332341, 1.495844, 0.182934)",
        "(-0.334395, 1.495948, 0.194180)",
        "(-0.336689, 1.495263, 0.205286)",
        "(-0.339060, 1.493959, 0.216422)",
        "(-0.340417, 1.493106, 0.222228)",
        "(-0.343613, 1.491299, 0.234101)",
        "(-0.347384, 1.488888, 0.246162)",
        "(-0.351452, 1.485681, 0.258039)",
        "(-0.355733, 1.481789, 0.269685)",
        "(-0.357939, 1.479549, 0.275453)",
        "(-0.362583, 1.474683, 0.286872)",
        "(-0.367625, 1.469176, 0.297985)",
        "(-0.372963, 1.462998, 0.308500)",
        "(-0.378354, 1.456188, 0.318328)",
        "(-0.381067, 1.452508, 0.322916)",
        "(-0.386481, 1.444696, 0.331472)",
        "(-0.391812, 1.436259, 0.338978)",
        "(-0.397205, 1.427764, 0.346042)",
        "(-0.402472, 1.419014, 0.351946)",
        "(-0.405019, 1.414544, 0.354420)",
        "(-0.409856, 1.405370, 0.358690)",
        "(-0.414021, 1.395689, 0.361769)",
        "(-0.417802, 1.385684, 0.363915)",
        "(-0.421201, 1.375577, 0.364870)",
        "(-0.422785, 1.370448, 0.364963)",
        "(-0.425349, 1.359877, 0.363915)",
        "(-0.427426, 1.348897, 0.361873)",
        "(-0.428798, 1.337584, 0.358761)",
        "(-0.429672, 1.326191, 0.354833)",
        "(-0.429902, 1.320524, 0.352503)",
        "(-0.429834, 1.309297, 0.347150)",
        "(-0.428690, 1.297974, 0.340383)",
        "(-0.427220, 1.286487, 0.332957)",
        "(-0.424679, 1.274705, 0.324098)",
        "(-0.423089, 1.268884, 0.319222)",
        "(-0.419754, 1.258037, 0.308955)",
        "(-0.416355, 1.248652, 0.298249)",
        "(-0.412620, 1.240604, 0.287080)",
        "(-0.408447, 1.233969, 0.274992)",
        "(-0.406226, 1.231321, 0.268664)",
        "(-0.401744, 1.227191, 0.255834)",
        "(-0.397398, 1.224909, 0.242695)",
        "(-0.393018, 1.224174, 0.229109)",
        "(-0.388569, 1.224665, 0.215309)",
        "(-0.386317, 1.225330, 0.208516)",
        "(-0.381988, 1.227321, 0.195205)",
        "(-0.377900, 1.230350, 0.182184)",
        "(-0.373897, 1.234053, 0.169269)",
        "(-0.370012, 1.238553, 0.156735)",
        "(-0.368177, 1.241175, 0.150751)",
        "(-0.364674, 1.246662, 0.139006)",
        "(-0.361608, 1.252895, 0.127540)",
        "(-0.358789, 1.259730, 0.116522)",
        "(-0.355996, 1.267061, 0.106372)",
        "(-0.354654, 1.270891, 0.101676)",
        "(-0.352024, 1.278971, 0.092360)",
        "(-0.350070, 1.286946, 0.083723)",
        "(-0.348493, 1.294970, 0.075916)",
        "(-0.346884, 1.303377, 0.068825)",
        "(-0.346172, 1.307840, 0.065523)",
        "(-0.345076, 1.316876, 0.059221)",
        "(-0.344435, 1.325820, 0.053372)",
        "(-0.343803, 1.334642, 0.048239)",
        "(-0.343271, 1.343524, 0.043798)",
        "(-0.343154, 1.347988, 0.041914)",
        "(-0.343102, 1.356821, 0.038860)",
        "(-0.343015, 1.365546, 0.036311)",
        "(-0.343056, 1.374273, 0.034502)",
        "(-0.343247, 1.382932, 0.033678)",
        "(-0.343284, 1.387218, 0.033589)",
        "(-0.343238, 1.395712, 0.033692)",
        "(-0.343454, 1.404398, 0.034465)",
        "(-0.343791, 1.413118, 0.035879)",
        "(-0.343791, 1.413118, 0.035879)",
        "(-0.344621, 1.425774, 0.038621)",
        "(-0.345745, 1.434274, 0.041042)",
        "(-0.346934, 1.442747, 0.044151)",
        "(-0.348002, 1.451041, 0.048109)",
        "(-0.349119, 1.459120, 0.053025)",
        "(-0.349682, 1.462995, 0.055859)",
        "(-0.350701, 1.470307, 0.062073)",
        "(-0.351676, 1.477091, 0.069106)",
        "(-0.352652, 1.483074, 0.076767)",
        "(-0.353554, 1.488093, 0.084972)",
        "(-0.353886, 1.490262, 0.089365)",
        "(-0.354537, 1.494212, 0.098523)",
        "(-0.355115, 1.497326, 0.108068)",
        "(-0.355279, 1.499393, 0.117866)",
        "(-0.355295, 1.500623, 0.128188)",
        "(-0.355360, 1.500967, 0.133556)",
        "(-0.355650, 1.501137, 0.144396)",
        "(-0.356005, 1.500412, 0.155301)",
        "(-0.356563, 1.498922, 0.166347)",
        "(-0.357384, 1.496876, 0.177592)",
        "(-0.357928, 1.495633, 0.183253)",
        "(-0.359195, 1.492745, 0.194614)",
        "(-0.360644, 1.489275, 0.206069)",
        "(-0.362304, 1.485450, 0.217676)",
        "(-0.364253, 1.481337, 0.229276)",
        "(-0.365383, 1.479148, 0.235012)",
        "(-0.367939, 1.474517, 0.246344)",
        "(-0.370945, 1.469625, 0.257479)",
        "(-0.374295, 1.464439, 0.268207)",
        "(-0.377816, 1.458743, 0.278233)",
        "(-0.379623, 1.455667, 0.282923)",
        "(-0.383469, 1.449267, 0.291801)",
        "(-0.387643, 1.442514, 0.300095)",
        "(-0.391964, 1.435285, 0.307720)",
        "(-0.396239, 1.427473, 0.314607)",
        "(-0.398348, 1.423403, 0.317826)",
        "(-0.402677, 1.415125, 0.324088)",
        "(-0.407158, 1.406631, 0.329904)",
        "(-0.411679, 1.397959, 0.335138)",
        "(-0.416255, 1.389321, 0.339930)",
        "(-0.418534, 1.384995, 0.342145)",
        "(-0.422810, 1.376246, 0.345925)",
        "(-0.426869, 1.367361, 0.349061)",
        "(-0.430557, 1.358353, 0.351254)",
        "(-0.433913, 1.349154, 0.352590)",
        "(-0.435404, 1.344475, 0.352867)",
        "(-0.437949, 1.335037, 0.352803)",
        "(-0.439994, 1.325475, 0.351949)",
        "(-0.440970, 1.315667, 0.349839)",
        "(-0.441376, 1.305918, 0.346931)",
        "(-0.441003, 1.301116, 0.344815)",
        "(-0.440504, 1.291493, 0.340626)",
        "(-0.439166, 1.282139, 0.335478)",
        "(-0.437252, 1.273066, 0.329592)",
        "(-0.434801, 1.264614, 0.322904)",
        "(-0.433342, 1.260667, 0.319198)",
        "(-0.430341, 1.253043, 0.311212)",
        "(-0.426897, 1.246000, 0.302222)",
        "(-0.423323, 1.239265, 0.292646)",
        "(-0.419456, 1.233455, 0.282317)",
        "(-0.417598, 1.230989, 0.276916)",
        "(-0.414083, 1.226784, 0.265862)",
        "(-0.410720, 1.223410, 0.254778)",
        "(-0.407419, 1.220977, 0.243701)",
        "(-0.404101, 1.219691, 0.232553)",
        "(-0.402380, 1.219404, 0.226914)",
        "(-0.398970, 1.219180, 0.215467)",
        "(-0.395670, 1.219423, 0.203917)",
        "(-0.392394, 1.220380, 0.192585)",
        "(-0.389173, 1.222203, 0.181456)",
        "(-0.387617, 1.223436, 0.175886)",
        "(-0.384562, 1.226267, 0.164737)",
        "(-0.381631, 1.229417, 0.153870)",
        "(-0.378837, 1.232990, 0.143327)",
        "(-0.378837, 1.232990, 0.143327)",
        "(-0.374888, 1.239246, 0.127978)",
        "(-0.372517, 1.243886, 0.118107)",
        "(-0.370185, 1.248618, 0.108659)",
        "(-0.367990, 1.253765, 0.099913)",
        "(-0.365926, 1.259471, 0.092050)",
        "(-0.364940, 1.262480, 0.088516)",
        "(-0.363023, 1.268566, 0.081907)",
        "(-0.361140, 1.274957, 0.075928)",
        "(-0.359345, 1.281815, 0.070761)",
        "(-0.357471, 1.289049, 0.066626)",
        "(-0.356444, 1.292804, 0.064933)",
        "(-0.354311, 1.300564, 0.061790)",
        "(-0.352303, 1.308700, 0.059008)",
        "(-0.350456, 1.317009, 0.056643)",
        "(-0.348442, 1.325552, 0.054725)",
        "(-0.347501, 1.330010, 0.053937)",
        "(-0.345950, 1.339154, 0.052618)",
        "(-0.344722, 1.348178, 0.051613)",
        "(-0.343662, 1.356962, 0.050934)",
        "(-0.343056, 1.365784, 0.050658)",
        "(-0.342946, 1.370172, 0.050696)",
        "(-0.342715, 1.378655, 0.050976)",
        "(-0.342590, 1.386787, 0.051622)",
        "(-0.342609, 1.394949, 0.053064)",
        "(-0.342527, 1.403234, 0.055647)",
        "(-0.342476, 1.407400, 0.057449)",
        "(-0.342268, 1.415739, 0.061776)",
        "(-0.342117, 1.424148, 0.067184)",
        "(-0.341991, 1.432484, 0.073700)",
        "(-0.341896, 1.440664, 0.081343)",
        "(-0.341869, 1.444709, 0.085656)",
        "(-0.341835, 1.452751, 0.095037)",
        "(-0.342185, 1.460834, 0.105906)",
        "(-0.342839, 1.467932, 0.116918)",
        "(-0.343882, 1.474635, 0.128722)",
        "(-0.344548, 1.477764, 0.134913)",
        "(-0.346082, 1.483417, 0.147460)",
        "(-0.347877, 1.488245, 0.160293)",
        "(-0.349909, 1.492155, 0.173396)",
        "(-0.352244, 1.495194, 0.186815)",
        "(-0.353462, 1.496263, 0.193571)",
        "(-0.355902, 1.497707, 0.207104)",
        "(-0.358721, 1.498245, 0.220716)",
        "(-0.362006, 1.497908, 0.234321)",
        "(-0.365891, 1.496849, 0.247668)",
        "(-0.368030, 1.496019, 0.254197)",
        "(-0.372605, 1.493893, 0.266981)",
        "(-0.377636, 1.491036, 0.279336)",
        "(-0.382904, 1.487519, 0.291090)",
        "(-0.388241, 1.483330, 0.302066)",
        "(-0.390873, 1.480899, 0.307223)",
        "(-0.396071, 1.475580, 0.317148)",
        "(-0.401207, 1.469510, 0.326384)",
        "(-0.406072, 1.462618, 0.334817)",
        "(-0.410736, 1.454985, 0.342547)",
        "(-0.413048, 1.450860, 0.346184)",
        "(-0.417591, 1.442144, 0.353187)",
        "(-0.419691, 1.437358, 0.356348)",
        "(-0.426128, 1.423024, 0.365465)",
        "(-0.430211, 1.412775, 0.370588)",
        "(-0.431983, 1.407321, 0.372824)",
        "(-0.437092, 1.390568, 0.379225)",
        "(-0.438233, 1.384172, 0.380454)",
        "(-0.440871, 1.371940, 0.383010)",
        "(-0.443175, 1.359478, 0.384464)",
        "(-0.444163, 1.353123, 0.384812)",
        "(-0.445611, 1.340119, 0.384615)",
        "(-0.446398, 1.326676, 0.383257)",
        "(-0.446399, 1.313013, 0.380883)",
        "(-0.445504, 1.299266, 0.377438)",
        "(-0.445068, 1.292344, 0.375640)",
        "(-0.443293, 1.278339, 0.370687)",
        "(-0.440865, 1.264240, 0.364295)",
        "(-0.438080, 1.250817, 0.356758)",
        "(-0.435384, 1.239050, 0.348208)",
        "(-0.433955, 1.233957, 0.343657)",
        "(-0.431024, 1.224819, 0.334266)",
        "(-0.427800, 1.217038, 0.324309)",
        "(-0.424217, 1.210452, 0.313582)",
        "(-0.420335, 1.204934, 0.302148)",
        "(-0.418246, 1.202664, 0.296327)",
        "(-0.414038, 1.198968, 0.284973)",
        "(-0.409722, 1.196522, 0.273969)",
        "(-0.405244, 1.195159, 0.263030)",
        "(-0.400683, 1.194499, 0.251761)",
        "(-0.398408, 1.194390, 0.246084)",
        "(-0.393966, 1.194623, 0.234674)",
        "(-0.389762, 1.195633, 0.223113)",
        "(-0.385646, 1.197368, 0.211352)",
        "(-0.381642, 1.199844, 0.199869)",
        "(-0.379680, 1.201329, 0.194347)",
        "(-0.375809, 1.204677, 0.183637)",
        "(-0.371965, 1.208717, 0.173378)",
        "(-0.368061, 1.213271, 0.163541)",
        "(-0.364164, 1.218261, 0.154335)",
        "(-0.362164, 1.220895, 0.150089)",
        "(-0.358093, 1.226568, 0.142146)",
        "(-0.356167, 1.229910, 0.138523)",
        "(-0.350679, 1.240117, 0.127445)",
        "(-0.347476, 1.247458, 0.120339)",
        "(-0.345985, 1.251302, 0.116817)",
        "(-0.343195, 1.259389, 0.109820)",
        "(-0.340787, 1.267947, 0.103268)",
        "(-0.338382, 1.276785, 0.097504)",
        "(-0.335950, 1.285893, 0.092330)",
        "(-0.334907, 1.290590, 0.089901)",
        "(-0.333125, 1.300106, 0.085353)",
        "(-0.331512, 1.309626, 0.081355)",
        "(-0.329808, 1.319298, 0.078068)",
        "(-0.329122, 1.324260, 0.076959)",
        "(-0.327583, 1.333987, 0.074681)",
        "(-0.326076, 1.343766, 0.073620)",
        "(-0.324568, 1.353603, 0.073232)",
        "(-0.323265, 1.363339, 0.073814)",
        "(-0.321970, 1.373061, 0.075169)",
        "(-0.321409, 1.378083, 0.076370)",
        "(-0.320575, 1.388311, 0.079029)",
        "(-0.320237, 1.398469, 0.082083)",
        "(-0.320148, 1.408552, 0.085608)",
        "(-0.320290, 1.418781, 0.089660)",
        "(-0.320491, 1.423906, 0.091819)",
        "(-0.321374, 1.434042, 0.096554)",
        "(-0.322355, 1.443954, 0.101646)",
        "(-0.323794, 1.453639, 0.107259)",
        "(-0.325529, 1.462840, 0.113152)",
        "(-0.326511, 1.467045, 0.116277)",
        "(-0.328397, 1.475220, 0.122620)",
        "(-0.330541, 1.482702, 0.129396)",
        "(-0.331635, 1.485951, 0.132892)",
        "(-0.334663, 1.494995, 0.143677)",
        "(-0.335727, 1.497494, 0.147667)",
        "(-0.337996, 1.502100, 0.156203)",
        "(-0.340328, 1.505827, 0.165391)",
        "(-0.342517, 1.508553, 0.175261)",
        "(-0.344614, 1.510486, 0.185839)",
        "(-0.345700, 1.511079, 0.191394)",
        "(-0.347911, 1.511543, 0.202684)",
        "(-0.350075, 1.510949, 0.214061)",
        "(-0.352325, 1.509504, 0.225445)",
        "(-0.354934, 1.507261, 0.236671)",
        "(-0.356455, 1.505817, 0.242181)",
        "(-0.359871, 1.502519, 0.252857)",
        "(-0.363380, 1.498622, 0.262933)",
        "(-0.366647, 1.493807, 0.272087)",
        "(-0.369864, 1.488184, 0.280776)",
        "(-0.371422, 1.485120, 0.285147)",
        "(-0.374515, 1.478812, 0.294221)",
        "(-0.377932, 1.472311, 0.303480)",
        "(-0.382007, 1.465379, 0.312503)",
        "(-0.386091, 1.458090, 0.321277)",
        "(-0.388275, 1.454223, 0.325463)",
        "(-0.393053, 1.446304, 0.333524)",
        "(-0.398134, 1.437947, 0.341081)",
        "(-0.403150, 1.429008, 0.348188)",
        "(-0.408160, 1.419836, 0.354943)",
        "(-0.410736, 1.415156, 0.358165)",
        "(-0.415825, 1.405488, 0.364154)",
        "(-0.420681, 1.395374, 0.369307)",
        "(-0.423100, 1.389849, 0.371543)",
        "(-0.429715, 1.374988, 0.376744)",
        "(-0.431901, 1.370021, 0.378113)",
        "(-0.436013, 1.359911, 0.380082)",
        "(-0.439715, 1.349611, 0.381128)",
        "(-0.442702, 1.339246, 0.380983)",
        "(-0.445030, 1.328924, 0.379712)",
        "(-0.445897, 1.323800, 0.378578)",
        "(-0.447249, 1.313793, 0.375520)",
        "(-0.447860, 1.303994, 0.371316)",
        "(-0.447724, 1.294324, 0.366018)",
        "(-0.446895, 1.284981, 0.359675)",
        "(-0.446245, 1.280526, 0.356070)",
        "(-0.444672, 1.271979, 0.348433)",
        "(-0.442800, 1.264089, 0.340542)",
        "(-0.440689, 1.257035, 0.332731)",
        "(-0.438261, 1.250779, 0.324860)",
        "(-0.436853, 1.247972, 0.320726)",
        "(-0.433679, 1.242738, 0.311991)",
        "(-0.430007, 1.237972, 0.302504)",
        "(-0.426017, 1.233684, 0.292305)",
        "(-0.421760, 1.230100, 0.281710)",
        "(-0.419576, 1.228659, 0.276508)",
        "(-0.415208, 1.226441, 0.266578)",
        "(-0.410778, 1.225207, 0.257304)",
        "(-0.406259, 1.224791, 0.248080)",
        "(-0.401669, 1.225017, 0.238574)",
        "(-0.399362, 1.225353, 0.233785)",
        "(-0.394873, 1.226467, 0.224295)",
        "(-0.390625, 1.228245, 0.214946)",
        "(-0.386557, 1.230538, 0.205575)",
        "(-0.382718, 1.233211, 0.196149)",
        "(-0.380896, 1.234658, 0.191589)",
        "(-0.377291, 1.237628, 0.182691)",
        "(-0.373839, 1.240912, 0.173853)",
        "(-0.370632, 1.244583, 0.164853)",
        "(-0.367687, 1.248305, 0.155703)",
        "(-0.366315, 1.250172, 0.151039)",
        "(-0.363720, 1.254098, 0.141687)",
        "(-0.361227, 1.258548, 0.132886)",
        "(-0.358601, 1.263117, 0.124510)",
        "(-0.355769, 1.268049, 0.116669)",
        "(-0.354419, 1.270679, 0.112759)",
        "(-0.351803, 1.276379, 0.105274)",
        "(-0.349025, 1.282567, 0.098719)",
        "(-0.346001, 1.289415, 0.093032)",
        "(-0.343043, 1.296984, 0.087849)",
        "(-0.341563, 1.301017, 0.085585)",
        "(-0.338574, 1.309436, 0.081646)",
        "(-0.335598, 1.318352, 0.078218)",
        "(-0.333030, 1.327537, 0.074867)",
        "(-0.330960, 1.337034, 0.071981)",
        "(-0.329994, 1.341855, 0.070866)",
        "(-0.328131, 1.351593, 0.068926)",
        "(-0.326670, 1.361216, 0.067293)"
    ],
    "rightHandRotations": [
        "(306.233200, 79.007650, 310.574800)",
        "(306.245400, 79.261100, 310.297800)",
        "(306.353600, 79.385090, 310.129000)",
        "(306.565900, 79.739600, 309.502000)",
        "(306.565900, 79.739600, 309.502000)",
        "(306.857500, 80.465710, 308.179500)",
        "(307.355100, 80.841710, 307.537300)",
        "(307.610800, 80.799050, 307.628900)",
        "(307.975400, 80.622570, 307.943000)",
        "(308.055600, 80.337780, 308.303300)",
        "(308.173500, 80.027340, 308.637400)",
        "(308.405300, 79.911720, 308.774200)",
        "(308.657300, 79.989550, 308.714600)",
        "(308.713400, 80.112750, 308.591400)",
        "(308.745700, 80.463680, 308.256600)",
        "(308.877300, 80.814010, 307.922400)",
        "(309.083900, 80.989800, 307.771100)",
        "(309.076400, 81.121650, 307.732400)",
        "(308.973400, 81.218390, 307.710200)",
        "(308.911500, 81.388570, 307.677600)",
        "(308.842400, 81.572930, 307.767500)",
        "(308.800700, 81.578920, 308.069600)",
        "(308.773300, 81.518780, 308.270900)",
        "(308.498800, 81.388050, 308.928900)",
        "(307.696700, 81.125980, 310.550200)",
        "(307.061500, 80.469410, 312.751900)",
        "(306.916900, 79.838880, 314.063400)",
        "(306.958600, 79.933420, 313.644800)",
        "(307.042000, 80.253160, 312.941700)",
        "(307.231300, 80.762520, 311.982900)",
        "(307.377000, 80.853450, 312.012100)",
        "(307.455500, 80.562990, 312.624100)",
        "(307.310200, 80.262930, 313.045400)",
        "(307.248000, 80.200690, 313.204700)",
        "(307.235800, 80.111630, 313.569300)",
        "(307.283800, 79.999750, 313.791400)",
        "(307.261000, 80.032010, 313.683000)",
        "(307.099200, 79.908990, 313.750100)",
        "(307.021900, 79.753430, 313.939500)",
        "(306.915000, 79.422200, 314.430400)",
        "(306.722300, 79.019010, 315.055200)",
        "(306.476700, 78.784120, 315.502500)",
        "(306.230900, 78.700210, 315.645400)",
        "(306.168700, 78.762930, 315.592000)",
        "(306.155100, 78.837040, 315.495600)",
        "(306.116800, 78.768870, 315.533700)",
        "(305.989500, 78.634480, 315.658000)",
        "(305.927300, 78.608860, 315.683800)",
        "(305.858600, 78.656070, 315.650700)",
        "(305.858600, 78.730510, 315.527800)",
        "(305.939800, 78.783620, 315.372700)",
        "(305.926300, 78.872530, 315.165700)",
        "(305.930200, 79.097310, 314.799000)",
        "(305.940700, 79.191510, 314.647800)",
        "(305.943500, 79.196460, 314.615900)",
        "(305.914100, 79.197750, 314.641900)",
        "(305.873900, 79.187070, 314.654300)",
        "(305.814800, 79.204530, 314.551700)",
        "(305.781100, 79.261650, 314.389100)",
        "(305.791900, 79.286460, 314.199700)",
        "(305.751600, 79.271220, 314.176000)",
        "(305.626700, 79.307800, 314.150200)",
        "(305.507100, 79.295710, 314.176600)",
        "(305.517200, 79.287880, 314.190500)",
        "(305.533300, 79.280940, 314.176100)",
        "(305.550900, 79.267190, 314.108400)",
        "(305.534100, 79.295940, 313.971100)",
        "(305.532700, 79.318680, 313.910400)",
        "(305.529100, 79.303400, 313.930500)",
        "(305.517200, 79.158130, 314.150000)",
        "(305.496100, 79.085330, 314.248900)",
        "(305.405400, 79.147440, 314.145900)",
        "(305.316800, 79.231640, 314.014100)",
        "(305.258100, 79.223530, 314.022000)",
        "(305.186700, 79.042440, 314.256700)",
        "(305.035100, 78.756850, 314.554700)",
        "(304.888500, 78.569340, 314.702900)",
        "(304.868000, 78.459680, 314.780400)",
        "(304.931400, 77.994230, 315.167900)",
        "(304.982800, 77.320980, 315.774900)",
        "(304.881800, 76.818600, 316.353800)",
        "(304.855200, 76.333680, 316.963600)",
        "(304.871800, 75.494960, 317.843800)",
        "(304.815000, 75.060400, 318.264700)",
        "(304.585400, 74.433860, 318.896500)",
        "(304.480800, 73.885000, 319.539700)",
        "(304.390900, 73.025830, 320.522900)",
        "(304.282000, 72.585590, 321.008500)",
        "(303.986600, 71.891670, 321.753800)",
        "(303.723400, 71.071950, 322.588000)",
        "(303.704900, 69.853310, 323.959800)",
        "(303.550300, 68.671800, 325.400800)",
        "(303.391800, 68.121920, 326.022000)",
        "(303.048500, 66.925090, 327.164700)",
        "(302.774900, 65.635590, 328.387700)",
        "(302.565400, 64.458670, 329.630100)",
        "(302.242600, 63.329170, 330.958400)",
        "(302.062700, 62.730950, 331.682100)",
        "(301.756800, 61.548380, 333.163500)",
        "(301.429300, 60.528630, 334.404900)",
        "(301.110000, 59.659420, 335.397700)",
        "(300.607900, 59.306960, 336.002400)",
        "(299.670300, 59.379950, 336.220500)",
        "(299.096200, 59.533660, 336.226700)",
        "(298.119800, 59.942550, 336.241500)",
        "(297.488400, 60.105290, 336.579300)",
        "(296.697400, 60.264020, 336.924600)",
        "(295.417500, 60.869770, 336.805000)",
        "(294.744600, 61.378130, 336.566700)",
        "(293.698600, 62.476750, 336.079800)",
        "(292.901400, 63.409880, 335.845400)",
        "(292.017000, 64.052980, 335.877800)",
        "(291.496700, 64.567310, 335.741000)",
        "(290.413300, 66.122800, 335.026600)",
        "(289.525600, 67.761280, 334.262700)",
        "(288.870300, 69.101980, 333.771400)",
        "(288.317000, 70.392870, 333.339600)",
        "(287.955800, 71.363420, 332.872300)",
        "(287.106300, 74.282410, 331.079900)",
        "(286.518700, 77.640670, 328.829500)",
        "(286.165400, 80.819410, 326.665100)",
        "(285.830600, 83.681700, 324.741100)",
        "(285.452700, 87.499140, 322.085600)",
        "(285.280000, 89.877990, 320.369100)",
        "(285.121900, 94.435590, 317.142500)",
        "(285.115600, 98.106220, 314.710100)",
        "(285.253500, 101.296100, 312.756000)",
        "(285.398300, 103.588000, 311.204400)",
        "(285.787300, 108.939800, 307.451500)",
        "(286.512600, 113.784200, 304.165300)",
        "(287.579300, 117.446500, 301.863800)",
        "(288.630400, 121.276400, 299.325200)",
        "(289.720800, 125.496900, 296.383300)",
        "(290.344200, 127.366500, 295.155100)",
        "(291.672700, 130.210000, 293.625200)",
        "(292.835700, 132.109900, 293.023200)",
        "(293.918000, 133.070700, 293.323600)",
        "(294.529900, 133.385300, 293.698300)",
        "(295.833800, 134.261600, 294.242700)",
        "(297.182500, 135.475300, 294.323100)",
        "(298.532000, 136.323700, 294.447400)",
        "(299.911800, 136.796600, 294.968700)",
        "(300.490700, 136.902200, 295.357400)",
        "(301.440200, 137.212900, 296.021100)",
        "(302.450500, 137.592900, 296.563600)",
        "(303.570400, 138.020500, 297.066300)",
        "(304.690300, 138.141200, 297.897400)",
        "(305.180600, 138.073100, 298.355700)",
        "(306.065900, 138.140500, 298.977800)",
        "(306.978000, 138.506800, 299.276600)",
        "(307.855200, 138.571700, 299.854000)",
        "(308.515100, 138.260300, 300.665300)",
        "(308.811900, 138.031900, 301.085100)",
        "(309.478100, 137.652800, 301.816900)",
        "(310.380600, 137.026100, 302.817000)",
        "(311.223100, 136.090300, 304.082700)",
        "(311.938300, 135.238700, 305.013300)",
        "(312.222100, 135.017200, 305.180300)",
        "(312.907600, 134.640800, 305.531200)",
        "(313.586200, 134.018000, 306.307200)",
        "(314.332700, 133.264600, 307.087800)",
        "(315.112400, 132.980900, 307.101700)",
        "(315.524700, 132.818800, 306.931200)",
        "(316.312400, 132.152000, 306.984400)",
        "(317.265600, 131.261200, 307.564300)",
        "(318.295300, 130.495100, 307.915400)",
        "(319.063300, 129.481900, 308.038800)",
        "(319.334200, 128.909300, 308.266000)",
        "(320.020600, 127.738700, 309.055100)",
        "(321.033200, 126.811500, 309.541100)",
        "(322.315400, 125.673200, 309.369800)",
        "(323.144200, 124.273500, 309.299200)",
        "(323.452700, 123.564600, 309.470900)",
        "(324.120800, 122.257100, 310.034900)",
        "(324.980100, 121.248100, 310.089200)",
        "(325.774500, 119.982300, 309.615900)",
        "(326.233300, 118.390200, 309.592900)",
        "(326.393300, 117.518900, 309.799000)",
        "(326.701800, 115.850100, 310.096100)",
        "(327.119300, 113.733500, 310.200100)",
        "(327.300100, 111.549700, 310.402200)",
        "(327.374600, 109.617300, 310.675800)",
        "(327.441800, 108.732700, 310.747600)",
        "(327.503100, 106.773400, 310.753500)",
        "(327.464700, 104.762000, 310.877300)",
        "(327.372500, 102.877800, 311.012900)",
        "(327.102200, 100.631400, 311.130500)",
        "(326.876200, 99.523330, 311.290100)",
        "(326.327300, 97.640380, 311.843000)",
        "(325.718800, 96.070000, 312.135200)",
        "(325.149100, 94.659600, 311.796000)",
        "(324.624800, 92.900260, 311.508000)",
        "(324.314500, 91.904720, 311.625200)",
        "(323.584100, 89.908780, 312.401700)",
        "(322.836700, 87.890590, 313.149400)",
        "(322.172100, 85.630000, 313.872400)",
        "(321.457600, 83.521800, 314.673200)",
        "(321.057400, 82.634730, 315.047800)",
        "(320.181800, 81.041490, 315.744700)",
        "(319.300200, 79.667660, 316.479100)",
        "(318.494600, 78.154130, 317.145200)",
        "(317.723300, 76.827870, 317.595900)",
        "(317.323500, 76.326010, 317.732400)",
        "(316.422000, 75.428540, 318.004000)",
        "(315.597500, 74.319550, 318.514700)",
        "(314.816500, 72.949490, 319.267100)",
        "(314.156600, 71.487720, 320.246000)",
        "(313.929000, 70.803010, 320.756100)",
        "(313.329900, 69.620260, 321.658100)",
        "(312.462600, 68.881270, 322.500100)",
        "(311.533300, 68.365590, 323.184700)",
        "(310.894200, 67.645250, 323.749700)",
        "(310.697000, 67.218990, 324.060300)",
        "(310.285700, 66.578620, 324.709700)",
        "(309.641500, 66.213250, 325.268600)",
        "(308.966900, 65.593630, 325.999500)",
        "(308.535800, 64.662100, 327.097700)",
        "(308.403200, 64.351020, 327.679900)",
        "(307.974600, 64.062420, 328.541200)",
        "(307.069000, 63.544080, 329.142700)",
        "(306.281200, 62.665960, 330.077900)",
        "(305.627600, 61.629710, 331.441100)",
        "(305.305100, 61.032460, 332.210400)",
        "(304.568700, 60.075870, 333.480600)",
        "(303.481000, 59.793650, 334.128200)",
        "(302.189500, 60.075440, 334.284800)",
        "(300.878700, 60.087570, 334.866500)",
        "(300.282800, 59.932120, 335.381400)",
        "(299.146500, 60.037960, 336.079100)",
        "(297.868700, 60.838560, 335.950200)",
        "(296.470400, 61.984080, 335.375200)",
        "(295.210200, 62.844820, 335.269700)",
        "(294.607500, 63.344610, 335.287900)",
        "(293.310200, 64.708470, 334.963000)",
        "(291.995400, 66.032230, 334.511900)",
        "(290.820700, 67.468930, 334.054000)",
        "(289.779900, 69.494560, 333.119200)",
        "(289.248300, 70.451990, 332.655200)",
        "(288.254700, 72.026250, 331.968200)",
        "(287.429500, 73.491170, 331.602800)",
        "(286.746200, 75.683280, 330.608800)",
        "(286.137000, 78.229320, 329.065100)",
        "(285.858300, 79.609090, 328.154200)",
        "(285.444500, 82.611300, 326.250500)",
        "(284.970700, 85.848940, 324.448400)",
        "(284.594500, 88.610480, 323.206100)",
        "(284.296200, 91.398730, 321.956200)",
        "(284.161200, 92.981090, 321.118800)",
        "(283.830600, 96.294270, 319.252600)",
        "(283.493600, 99.155220, 317.816400)",
        "(283.479700, 101.044300, 317.425800)",
        "(283.729000, 102.526300, 317.365700)",
        "(283.827800, 103.493600, 317.045800)",
        "(283.863600, 106.617900, 315.230700)",
        "(283.988000, 110.391000, 312.892600)",
        "(284.554100, 113.594800, 311.142500)",
        "(285.269900, 116.477700, 309.587200)",
        "(285.593500, 118.143900, 308.517200)",
        "(286.185300, 121.467600, 306.406500)",
        "(286.897700, 124.212900, 304.958800)",
        "(287.655500, 126.387000, 304.233400)",
        "(288.436900, 128.000900, 303.959300)",
        "(288.890000, 128.500700, 304.075700)",
        "(289.877700, 129.567900, 304.270400)",
        "(291.027700, 130.810300, 304.429500)",
        "(292.047400, 131.741400, 304.812700)",
        "(292.980400, 132.284000, 305.414300)",
        "(293.427200, 132.548600, 305.712500)",
        "(294.352400, 132.727700, 306.605600)",
        "(295.275300, 132.566100, 307.888300)",
        "(296.296900, 132.254500, 309.326000)",
        "(297.388200, 131.795000, 310.663400)",
        "(297.955600, 131.551900, 311.239300)",
        "(299.093900, 130.999000, 312.294800)",
        "(300.241000, 130.253300, 313.484900)",
        "(301.387300, 129.787000, 314.466000)",
        "(302.558200, 129.584900, 315.154200)",
        "(303.240700, 129.387500, 315.430100)",
        "(304.603600, 128.551000, 315.785800)",
        "(305.874200, 127.928700, 315.832100)",
        "(307.226600, 127.743700, 315.798000)",
        "(308.548100, 128.131800, 315.438700)",
        "(309.155300, 128.160900, 315.300800)",
        "(310.175500, 127.779500, 315.166700)",
        "(311.275400, 127.267800, 315.125600)",
        "(312.357600, 126.610700, 315.161300)",
        "(313.095300, 125.481100, 315.671100)",
        "(313.460700, 124.896300, 316.035400)",
        "(314.343900, 124.105900, 316.368700)",
        "(315.191400, 123.975600, 315.568900)",
        "(315.693600, 123.295800, 314.801800)",
        "(316.172400, 122.317800, 314.828000)",
        "(316.405200, 121.875400, 314.991900)",
        "(317.150500, 121.330600, 314.740400)",
        "(318.170300, 120.303100, 313.984300)",
        "(318.618000, 118.879800, 313.478600)",
        "(318.826100, 117.439200, 313.558500)",
        "(318.989700, 116.790900, 313.653900)",
        "(319.621000, 115.083800, 313.662100)",
        "(320.128800, 112.928900, 313.690700)",
        "(320.349600, 110.781000, 313.924900)",
        "(320.435300, 108.823400, 314.088400)",
        "(320.493100, 107.613700, 314.191500)",
        "(320.541700, 104.956600, 314.638100)",
        "(320.425700, 102.439800, 315.406700)",
        "(320.112200, 100.426200, 315.787700)",
        "(319.858300, 98.275510, 315.792800)",
        "(319.784300, 97.043440, 315.954700)",
        "(319.475900, 94.717800, 316.606900)",
        "(318.985800, 92.840780, 317.193800)",
        "(318.510400, 91.317350, 317.061500)",
        "(318.062800, 89.596980, 316.841500)",
        "(317.794200, 88.679250, 316.915100)",
        "(317.232600, 86.984300, 317.266500)",
        "(316.687000, 85.418030, 317.557600)",
        "(316.133200, 83.654610, 317.904800)",
        "(315.633700, 81.904200, 318.498800)",
        "(315.389800, 81.107690, 318.768200)",
        "(314.875300, 79.771740, 319.121500)",
        "(314.345100, 78.502460, 319.357000)",
        "(313.701800, 77.363770, 319.498600)",
        "(313.042600, 76.495370, 319.490800)",
        "(312.704600, 76.155030, 319.465300)",
        "(312.027000, 75.383290, 319.508900)",
        "(311.335500, 74.384720, 319.809600)",
        "(310.690800, 73.195430, 320.330200)",
        "(310.090100, 72.372960, 320.757400)",
        "(309.754800, 71.969910, 320.955500)",
        "(309.016800, 71.046200, 321.517600)",
        "(308.322300, 69.797660, 322.593800)",
        "(307.593800, 68.633300, 323.779800)",
        "(306.683400, 67.765110, 324.623700)",
        "(306.202900, 67.425490, 324.995800)",
        "(305.245800, 66.894550, 325.747800)",
        "(304.297100, 66.150290, 326.793400)",
        "(303.432500, 65.045790, 328.088700)",
        "(302.559500, 63.736600, 329.636400)",
        "(301.970200, 63.270020, 330.362600)",
        "(300.702000, 62.554040, 331.797100)",
        "(299.548700, 61.528570, 333.380100)",
        "(298.438400, 60.476500, 334.902600)",
        "(297.100500, 59.976910, 335.956200)",
        "(296.403400, 59.846830, 336.404900)",
        "(295.029900, 59.464730, 337.541500)",
        "(293.490400, 59.157540, 338.747200)",
        "(291.968800, 58.921820, 339.842300)",
        "(290.581600, 59.146100, 340.473500)",
        "(289.895700, 59.561620, 340.490800)",
        "(288.438000, 60.506790, 340.384300)",
        "(287.104300, 60.971610, 340.788100)",
        "(285.881500, 61.253650, 341.485700)",
        "(284.628500, 61.787800, 341.932700)",
        "(284.001500, 62.244180, 341.942600)",
        "(282.753600, 63.875870, 341.426900)",
        "(281.549300, 66.240440, 340.411000)",
        "(280.543700, 68.698460, 339.231500)",
        "(279.722100, 71.313000, 337.801400)",
        "(279.306400, 73.475880, 336.204100)",
        "(278.468200, 78.835810, 331.909700)",
        "(277.843400, 83.361690, 328.473500)",
        "(277.461000, 87.425200, 325.723400)",
        "(277.275900, 92.142230, 322.353500)",
        "(277.270100, 94.685430, 320.448100)",
        "(277.440000, 100.554000, 315.878400)",
        "(277.712400, 106.855700, 310.798200)",
        "(277.958500, 112.590900, 306.246900)",
        "(278.088700, 114.533400, 304.931800)",
        "(278.480500, 118.212100, 302.570600)",
        "(278.937800, 123.252800, 298.950600)",
        "(279.407200, 128.383100, 295.090100)",
        "(280.119000, 130.906600, 293.691800)",
        "(280.977600, 132.936800, 292.902300)",
        "(281.430400, 134.296200, 292.193800)",
        "(282.279000, 136.948700, 290.759400)",
        "(283.331700, 138.240700, 290.665000)",
        "(284.530200, 138.877300, 291.271100)",
        "(285.662300, 140.211000, 291.173400)",
        "(286.249400, 140.736000, 291.213900)",
        "(287.562300, 141.473900, 291.589300)",
        "(289.107700, 142.210000, 291.910700)",
        "(290.504200, 142.826200, 292.264100)",
        "(291.794400, 142.046800, 293.946900)",
        "(292.440600, 141.501700, 294.960900)",
        "(293.721300, 141.032000, 296.333300)",
        "(294.681400, 140.749600, 297.341900)",
        "(295.953600, 139.490500, 299.218900)",
        "(297.357700, 138.317200, 300.944400)",
        "(297.957100, 137.978300, 301.560400)",
        "(299.034700, 137.419200, 302.608800)",
        "(300.185200, 136.614900, 303.776800)",
        "(301.649800, 135.556100, 304.972300)",
        "(302.954700, 134.355600, 306.185800)",
        "(303.465600, 133.669900, 306.815100)",
        "(304.329500, 132.055100, 308.007000)",
        "(305.459300, 130.450100, 309.082300)",
        "(306.928300, 129.207600, 310.109100)",
        "(308.061600, 127.832600, 311.265700)",
        "(308.489900, 127.163000, 311.702900)",
        "(309.086900, 126.239300, 312.101000)",
        "(309.791200, 125.753800, 312.222100)",
        "(310.406300, 124.681800, 312.693000)",
        "(310.966200, 123.278400, 313.244000)",
        "(311.199700, 122.622800, 313.476300)",
        "(311.754500, 121.337000, 313.943200)",
        "(312.400900, 119.591300, 314.375700)",
        "(312.853800, 117.913300, 314.624500)",
        "(313.246000, 117.013800, 314.540600)",
        "(313.519000, 116.761900, 314.326800)",
        "(314.180000, 115.897600, 313.621400)",
        "(314.801400, 114.055100, 313.322100)",
        "(315.358600, 112.011300, 313.594200)",
        "(315.823000, 109.743100, 313.894200)",
        "(316.034800, 108.370200, 314.104400)",
        "(316.326200, 105.615200, 314.722000)",
        "(316.462700, 103.512500, 315.121200)",
        "(316.519000, 101.773400, 314.740800)",
        "(316.650900, 99.830360, 314.158800)",
        "(316.702900, 99.027180, 313.947100)",
        "(316.736100, 97.734780, 313.566000)",
        "(316.754400, 96.620450, 312.968800)",
        "(316.865600, 94.632500, 312.676600)",
        "(316.554800, 92.558340, 313.089300)",
        "(316.287100, 91.657590, 313.343100)",
        "(315.814800, 89.989290, 313.613100)",
        "(315.531500, 87.802640, 313.871600)",
        "(315.067000, 85.599920, 314.498200)",
        "(314.360100, 83.980350, 315.128100)",
        "(314.069600, 83.382530, 315.237900)",
        "(313.470800, 82.257920, 315.073900)",
        "(312.721700, 80.839890, 315.220800)",
        "(311.786300, 79.580250, 315.893200)",
        "(310.866900, 78.556880, 316.435100)",
        "(310.404100, 78.010060, 316.594600)",
        "(309.902200, 77.379490, 316.807800)",
        "(308.442900, 75.485370, 317.964000)",
        "(307.455500, 74.327890, 319.003900)",
        "(306.510700, 73.141950, 320.063400)",
        "(306.020300, 72.420490, 320.842300)",
        "(305.127800, 70.891120, 322.727200)",
        "(304.373600, 69.484020, 324.380300)",
        "(303.886100, 68.326030, 325.624200)",
        "(303.364400, 67.078390, 326.990700)",
        "(302.837600, 66.430530, 327.625900)",
        "(301.530800, 64.929590, 329.308500)",
        "(300.408600, 62.731040, 332.133400)",
        "(299.428800, 60.358520, 335.536400)",
        "(298.428300, 58.752910, 338.047500)",
        "(297.819200, 58.340800, 338.707600)",
        "(296.515000, 57.615800, 340.024000)",
        "(295.235300, 56.958680, 341.558700)",
        "(294.114600, 56.513730, 343.021400)",
        "(292.882900, 56.430570, 343.992700)",
        "(292.192300, 56.700220, 344.187600)",
        "(291.000800, 57.171430, 344.668600)",
        "(290.023600, 57.431370, 345.212200)",
        "(288.772600, 58.221540, 345.387400)",
        "(287.330900, 59.496160, 345.215300)",
        "(286.585300, 60.112190, 345.110700)",
        "(285.163000, 61.723920, 344.493200)",
        "(283.736700, 63.921970, 343.398400)",
        "(282.496300, 66.585450, 341.890600)",
        "(281.386500, 69.876880, 339.810100)",
        "(280.771400, 72.028780, 338.337500)",
        "(279.481300, 76.480630, 335.281300)",
        "(278.475700, 80.025250, 333.103600)",
        "(277.908400, 82.943530, 331.629300)",
        "(277.361900, 88.093400, 328.057600)",
        "(277.090500, 91.693570, 325.202700)",
        "(276.788500, 98.238780, 320.029900)",
        "(276.891900, 102.048200, 317.748400)",
        "(277.026300, 106.679000, 315.001600)",
        "(276.930800, 114.009100, 309.540600)",
        "(276.880500, 118.365200, 306.047400)",
        "(277.018400, 125.636800, 300.376900)",
        "(277.498000, 129.598500, 298.153400)",
        "(278.137400, 132.816200, 296.896400)",
        "(279.042300, 136.372500, 295.114800)",
        "(279.500600, 138.867000, 293.245800)",
        "(280.476000, 143.876700, 289.361800)",
        "(281.443500, 146.137400, 288.444800)",
        "(282.477100, 145.088000, 291.036700)",
        "(283.833000, 144.566800, 293.066800)",
        "(284.573200, 145.171400, 293.023800)",
        "(286.169000, 145.591000, 293.376900)",
        "(288.252100, 144.158000, 295.485000)",
        "(290.617500, 141.754500, 298.468300)",
        "(292.621900, 139.081400, 301.379400)",
        "(293.533900, 137.979000, 302.513700)",
        "(295.313900, 137.355000, 303.506000)",
        "(297.318200, 137.836300, 303.599400)",
        "(298.866100, 137.094500, 304.693000)",
        "(300.214800, 136.250900, 306.418900)",
        "(300.764500, 136.135700, 307.106400)",
        "(302.085600, 136.606400, 307.448400)",
        "(303.654700, 136.771200, 307.651600)",
        "(305.232500, 136.453900, 307.908400)",
        "(306.389900, 136.374400, 308.034500)",
        "(306.845600, 136.634400, 307.957000)",
        "(307.722900, 136.871500, 308.087800)",
        "(308.640300, 135.655200, 309.118600)",
        "(309.697200, 134.191300, 310.146600)",
        "(310.543300, 133.546200, 310.355700)",
        "(311.030100, 133.095700, 310.556600)",
        "(311.946600, 131.659300, 311.645700)",
        "(313.132100, 130.165900, 312.638800)",
        "(314.643400, 129.482200, 312.486500)",
        "(316.304200, 128.917900, 311.865200)",
        "(317.114100, 128.209500, 311.938900)",
        "(318.897600, 126.047500, 312.751500)",
        "(320.573500, 123.869400, 313.372900)",
        "(321.889500, 122.193500, 312.905700)",
        "(323.075000, 119.411900, 313.235600)",
        "(323.475200, 117.997800, 313.805100)",
        "(324.063400, 115.827800, 314.679500)",
        "(324.634800, 114.662600, 314.063800)",
        "(325.385200, 113.472400, 312.686000)",
        "(325.737300, 111.631300, 312.452300)",
        "(325.698600, 110.615600, 312.708500)",
        "(325.644200, 108.700100, 312.764300)",
        "(325.783400, 106.692700, 312.209600)",
        "(325.617200, 104.097700, 312.293500)",
        "(325.100600, 101.572300, 313.119700)",
        "(324.656200, 99.547740, 313.332400)",
        "(324.500400, 98.674360, 313.023800)",
        "(324.167200, 96.354120, 312.687800)",
        "(323.480900, 93.829090, 313.449600)",
        "(322.638800, 91.666580, 314.285700)",
        "(322.287500, 90.730330, 314.355000)",
        "(321.618300, 88.784550, 314.259500)",
        "(320.739500, 86.699300, 314.808800)",
        "(319.770000, 84.783550, 315.743900)",
        "(319.021400, 83.146970, 316.093800)",
        "(318.664600, 82.291190, 316.233300)",
        "(317.775500, 80.525150, 316.468300)",
        "(316.724300, 78.790290, 316.969500)",
        "(315.729600, 77.460090, 317.251000)",
        "(315.014300, 76.107570, 317.318100)",
        "(314.680700, 75.178290, 317.583400)",
        "(313.634400, 73.209230, 318.708300)",
        "(312.278200, 71.595300, 320.207300)",
        "(311.131200, 70.443720, 321.145800)",
        "(310.216400, 69.463390, 321.577800)",
        "(309.693900, 69.143330, 321.764600)",
        "(308.557900, 68.783880, 322.314900)",
        "(307.470100, 68.403200, 322.912500)",
        "(306.447100, 67.880720, 323.546000)",
        "(305.229400, 67.797230, 323.964200)",
        "(304.573800, 67.940370, 323.961800)",
        "(303.252200, 68.156750, 323.791400)",
        "(301.791100, 67.878840, 324.078300)",
        "(300.308600, 66.899500, 325.342200)",
        "(298.864700, 65.733510, 326.828000)",
        "(298.105500, 65.291310, 327.410700)",
        "(296.436600, 65.107440, 327.858800)",
        "(294.775900, 65.142650, 328.083300)",
        "(293.195600, 64.920870, 328.812200)",
        "(291.618800, 64.690120, 329.859300)",
        "(290.836100, 64.630260, 330.372500)",
        "(289.205000, 64.359540, 331.358100)",
        "(287.634900, 63.801060, 332.667300)",
        "(286.165000, 62.561750, 334.969400)",
        "(284.742900, 61.061720, 337.778000)",
        "(283.396800, 59.061900, 340.961200)",
        "(282.790800, 58.165570, 342.401300)",
        "(281.575500, 57.281930, 344.530900)",
        "(280.536600, 56.425010, 346.598000)",
        "(279.716800, 55.092850, 349.006500)",
        "(279.333200, 54.891940, 349.814300)",
        "(278.275900, 58.062160, 347.947600)",
        "(277.132700, 64.733960, 342.301600)",
        "(276.430200, 75.918400, 331.796500)",
        "(276.666700, 89.830270, 317.760300)",
        "(276.908500, 97.634220, 309.820800)",
        "(277.526200, 113.375000, 294.185300)",
        "(277.969600, 125.729400, 282.759700)",
        "(278.032600, 135.800400, 274.564700)",
        "(278.231300, 144.818400, 267.650000)",
        "(278.476800, 148.600600, 264.727900)",
        "(279.140400, 154.615500, 260.130800)",
        "(280.022200, 158.128500, 257.866900)",
        "(280.992800, 161.079000, 256.485500)",
        "(281.663700, 163.230700, 256.245800)",
        "(282.095900, 163.969100, 257.478100)",
        "(282.331500, 163.280900, 259.136100)",
        "(283.007100, 161.837300, 262.374700)",
        "(283.666800, 161.299000, 264.489900)",
        "(284.255400, 160.331700, 267.203900)",
        "(284.933100, 158.567800, 270.923200)",
        "(285.248300, 157.760900, 272.674900)",
        "(285.801200, 156.187700, 275.887300)",
        "(286.588700, 154.553700, 279.002600)",
        "(287.759500, 153.103100, 281.885800)",
        "(288.311200, 152.591400, 283.029300)",
        "(289.334300, 151.045700, 285.744800)",
        "(290.497600, 148.710600, 289.255600)",
        "(291.903000, 146.606400, 292.415300)",
        "(293.331400, 145.208700, 294.693800)",
        "(294.134400, 144.401300, 295.960400)",
        "(295.775600, 142.793100, 298.522800)",
        "(297.285200, 141.912900, 300.204400)",
        "(298.636000, 141.166000, 301.456000)",
        "(300.062300, 140.253000, 302.888400)",
        "(300.743200, 139.758200, 303.706200)",
        "(301.923100, 139.140400, 304.914000)",
        "(302.889800, 138.459000, 305.802800)",
        "(303.933000, 137.574800, 306.865100)",
        "(304.581400, 137.078300, 307.432600)",
        "(305.953300, 136.019300, 308.511400)",
        "(307.103300, 134.723200, 309.507000)",
        "(307.941700, 133.557400, 310.302100)",
        "(308.813200, 132.868300, 310.836800)",
        "(309.993700, 132.063800, 311.256700)",
        "(310.629100, 131.327200, 311.563800)",
        "(311.497000, 129.840200, 312.032800)",
        "(311.949900, 128.610600, 312.369700)",
        "(312.557400, 127.756600, 312.695000)",
        "(313.450500, 126.000900, 313.231800)",
        "(313.959700, 124.936100, 313.524400)",
        "(314.797100, 123.127100, 313.910200)",
        "(315.270300, 121.992700, 313.662200)",
        "(315.638000, 120.804900, 313.230000)",
        "(316.104700, 118.982300, 313.355200)",
        "(316.433000, 117.865200, 313.525200)",
        "(317.117000, 115.286600, 313.703800)",
        "(317.424200, 112.655400, 314.281400)",
        "(317.715100, 110.822500, 314.742600)",
        "(318.363200, 109.631700, 314.014600)",
        "(318.786400, 109.131800, 313.222800)",
        "(319.175000, 107.502800, 312.187300)",
        "(318.577900, 105.554000, 312.459800)",
        "(318.024900, 103.428100, 313.045300)",
        "(317.986100, 101.148600, 312.779900)",
        "(317.874600, 98.297420, 312.813800)",
        "(317.645200, 96.926260, 313.234700)",
        "(317.301300, 94.239600, 314.380900)",
        "(317.073100, 91.685620, 314.769800)",
        "(316.560500, 88.749080, 315.232000)",
        "(316.094500, 87.407810, 315.799500)",
        "(315.144600, 85.105160, 316.994000)",
        "(314.196000, 83.571970, 317.454800)",
        "(313.344300, 81.921600, 317.728700)",
        "(312.658400, 79.740430, 318.851000)",
        "(312.099900, 78.783580, 319.359600)",
        "(310.648400, 77.588990, 319.947300)",
        "(309.194200, 76.849820, 320.440000)",
        "(308.029200, 75.206290, 321.766000)",
        "(307.416000, 73.139660, 323.654900)",
        "(307.139400, 72.201940, 324.480600)",
        "(305.734400, 70.892810, 325.497100)",
        "(304.100200, 69.455700, 327.257300)",
        "(303.079900, 67.246360, 329.955800)",
        "(302.439300, 65.532650, 332.022600)",
        "(301.592500, 64.823420, 333.085800)",
        "(301.094100, 64.482540, 333.473400)",
        "(300.182500, 63.673870, 334.385100)",
        "(299.497700, 63.242470, 335.287200)",
        "(298.737900, 63.666160, 335.376900)",
        "(298.094200, 64.140630, 335.013800)",
        "(296.653100, 64.732400, 334.606900)",
        "(295.360400, 64.471190, 335.539900)",
        "(294.158300, 64.234310, 336.595500)",
        "(292.758400, 64.852620, 336.660000)",
        "(292.034100, 65.393230, 336.382000)",
        "(290.708400, 65.927240, 336.352000)",
        "(289.609200, 66.094120, 337.029500)",
        "(288.494400, 66.522450, 337.568100)",
        "(287.525300, 66.838220, 337.987200)",
        "(287.179600, 67.027970, 338.200500)",
        "(286.434600, 67.972180, 338.352700)",
        "(285.562000, 69.813770, 337.745600)",
        "(284.884000, 70.844420, 337.614300)",
        "(284.697900, 70.781630, 338.676600)",
        "(284.382700, 71.888780, 338.952900)",
        "(284.085200, 73.046410, 338.523300)",
        "(283.349900, 75.855140, 336.991200)",
        "(282.857100, 78.613910, 335.362800)",
        "(282.530700, 81.921690, 333.368600)",
        "(282.061600, 86.193570, 330.402300)",
        "(281.820400, 88.535670, 328.652800)",
        "(281.429800, 92.809940, 325.677000)",
        "(281.139400, 96.440050, 323.462500)",
        "(280.892600, 100.304100, 320.908700)",
        "(280.831500, 102.842300, 318.957100)",
        "(280.789300, 107.951300, 315.087500)",
        "(280.861500, 112.275300, 312.113300)",
        "(281.077100, 115.299100, 310.384200)",
        "(281.419900, 118.243400, 308.661300)",
        "(281.566100, 119.988300, 307.500400)",
        "(281.940800, 122.943000, 305.818900)",
        "(282.438300, 124.792900, 305.309500)",
        "(282.992400, 127.156300, 304.119900)",
        "(283.650600, 129.934500, 302.493600)",
        "(284.058800, 130.914800, 302.168500)",
        "(284.951000, 132.588100, 301.903100)",
        "(285.853100, 134.598700, 301.110900)",
        "(286.813300, 136.254600, 300.531200)",
        "(287.843300, 136.930700, 300.944300)",
        "(288.342800, 137.317100, 301.170700)",
        "(289.421200, 138.362000, 301.260600)",
        "(290.432500, 139.144300, 301.283100)",
        "(291.626600, 138.657500, 302.369000)",
        "(293.022600, 138.158600, 303.681700)",
        "(293.735500, 138.131700, 304.201600)",
        "(294.784100, 138.128200, 304.898700)",
        "(295.895200, 137.623600, 305.896300)",
        "(297.286200, 136.913900, 306.987200)",
        "(298.840900, 136.226700, 307.956100)",
        "(299.542800, 135.946400, 308.432900)",
        "(300.743700, 135.165500, 309.600600)",
        "(302.192700, 134.272300, 310.633200)",
        "(303.952800, 133.459200, 311.326900)",
        "(305.646000, 132.356100, 312.293900)",
        "(306.352700, 131.895300, 312.765400)",
        "(307.532200, 131.144100, 313.536800)",
        "(308.975200, 130.912700, 313.713900)",
        "(310.549300, 130.576300, 313.594100)",
        "(311.721000, 129.638800, 313.857400)",
        "(312.138500, 129.208800, 314.075000)",
        "(313.069900, 128.628200, 314.207300)",
        "(314.514300, 127.562000, 314.143500)",
        "(315.720500, 125.554800, 314.599900)",
        "(316.699200, 123.603100, 315.415600)",
        "(317.204600, 122.848300, 315.600500)",
        "(318.537800, 121.429400, 315.242800)",
        "(319.844100, 119.299400, 315.012400)",
        "(320.582800, 117.045100, 315.613600)",
        "(321.270900, 114.821900, 315.895400)",
        "(321.727900, 113.686500, 315.614500)",
        "(322.365400, 110.950700, 315.453800)",
        "(322.638500, 108.482400, 316.114000)",
        "(322.753800, 106.634400, 316.077700)",
        "(322.953900, 104.575200, 315.254500)",
        "(322.979300, 103.240300, 315.116400)",
        "(322.512400, 100.630400, 315.755000)",
        "(321.901600, 98.114640, 316.511800)",
        "(321.617700, 95.665000, 316.468700)",
        "(321.195500, 93.063470, 316.616400)",
        "(320.821200, 91.974850, 316.900900)",
        "(319.963000, 90.168600, 317.293000)",
        "(319.202700, 88.728780, 317.051100)",
        "(318.399300, 86.662680, 317.080700)",
        "(317.177800, 84.422490, 318.112100)",
        "(316.532900, 83.416320, 318.707200)",
        "(315.190300, 81.891820, 319.482200)",
        "(313.922500, 80.755360, 319.551300)",
        "(312.471700, 79.525220, 319.789000)",
        "(311.577500, 79.176900, 320.071000)",
        "(309.912300, 78.573190, 320.401700)",
        "(308.400200, 78.179050, 320.306800)",
        "(307.109900, 77.136970, 320.573100)",
        "(305.803100, 75.868160, 321.376900)",
        "(304.187700, 75.103030, 321.876700)",
        "(303.409600, 74.670470, 322.095900)",
        "(302.018400, 73.179180, 323.058200)",
        "(300.523000, 71.080700, 324.760200)",
        "(298.976700, 69.240690, 326.311300)",
        "(297.510200, 67.948680, 327.210800)",
        "(296.860000, 67.257510, 327.646500)",
        "(295.450400, 65.154020, 329.650500)",
        "(293.964500, 62.642060, 332.377600)",
        "(292.443300, 60.259480, 335.201800)",
        "(290.815500, 58.440530, 337.374000)",
        "(289.987700, 57.773570, 338.262400)",
        "(288.442700, 56.441760, 340.101000)",
        "(286.930000, 55.190260, 341.948500)",
        "(285.563400, 53.277890, 344.713500)",
        "(284.107100, 51.679070, 347.480400)",
        "(283.300400, 51.454470, 348.262000)",
        "(281.790500, 51.677300, 348.909700)",
        "(280.658200, 51.582550, 349.928300)",
        "(279.788100, 50.487440, 352.506600)",
        "(278.409000, 50.330160, 354.156600)",
        "(277.520800, 50.807370, 354.360000)",
        "(276.057900, 50.591060, 355.993400)",
        "(275.270800, 48.062500, 0.244264)",
        "(274.212200, 46.178070, 4.301472)",
        "(272.633400, 45.312150, 7.327341)",
        "(272.010100, 47.412440, 6.107108)",
        "(271.269200, 60.799490, 354.363300)",
        "(271.187000, 93.186320, 323.725600)",
        "(271.471800, 121.695700, 297.013100)",
        "(271.905200, 145.463300, 275.064100)",
        "(272.206900, 154.081600, 267.425100)",
        "(272.982200, 162.656000, 260.793900)",
        "(273.585200, 162.237500, 263.035400)",
        "(274.174000, 156.986800, 270.234100)",
        "(275.100300, 156.976700, 272.356100)",
        "(275.607600, 159.693800, 270.581300)",
        "(276.659500, 160.042500, 272.001000)",
        "(277.815700, 155.622500, 278.161100)",
        "(279.281500, 151.711100, 283.818900)",
        "(280.671900, 152.625600, 284.527400)",
        "(281.395800, 152.821400, 285.057500)",
        "(283.131800, 151.716600, 287.433600)",
        "(285.139400, 150.457400, 289.861300)",
        "(286.685000, 148.847200, 292.694200)",
        "(287.914600, 146.116000, 296.660300)",
        "(288.459900, 145.019700, 298.300800)",
        "(290.088600, 142.949100, 301.068300)",
        "(292.362900, 141.726200, 302.265100)",
        "(294.300700, 140.543800, 303.711300)",
        "(295.662000, 139.935700, 305.013600)",
        "(296.322900, 139.890400, 305.518300)",
        "(297.899300, 139.625000, 306.304800)",
        "(299.720400, 138.996300, 306.991500)",
        "(301.282300, 138.215700, 308.104700)",
        "(302.649100, 137.336800, 309.504900)",
        "(303.317400, 136.662200, 310.269600)",
        "(304.810400, 135.267000, 311.408500)",
        "(306.622300, 134.270700, 311.811600)",
        "(308.260900, 133.140800, 312.211700)",
        "(308.260900, 133.140800, 312.211700)",
        "(310.901600, 130.098800, 314.164400)",
        "(312.141200, 129.207900, 314.524600)",
        "(313.167200, 129.092000, 313.836600)",
        "(313.362300, 129.120300, 313.464300)",
        "(314.325000, 128.190600, 313.399300)",
        "(314.735800, 127.818200, 313.358300)",
        "(315.712000, 127.135300, 312.975600)",
        "(316.540200, 126.014500, 312.690600)",
        "(317.021500, 124.815300, 312.425000)",
        "(317.432600, 123.663700, 312.112700)",
        "(317.636600, 122.831000, 312.091400)",
        "(317.884500, 120.189100, 312.758800)",
        "(318.210400, 117.706100, 313.516200)",
        "(318.620600, 116.021900, 313.346300)",
        "(318.989900, 114.447400, 312.638400)",
        "(319.060900, 113.471200, 312.539200)",
        "(319.198100, 111.494800, 312.695000)",
        "(319.427100, 109.658300, 312.300700)",
        "(319.476700, 107.605300, 311.473600)",
        "(318.768700, 105.075800, 312.023200)",
        "(318.426700, 103.993600, 312.412000)",
        "(318.102100, 102.176800, 312.210600)",
        "(318.022800, 100.862500, 310.973300)",
        "(317.470300, 98.749980, 310.665800)",
        "(316.535300, 96.332370, 311.457600)",
        "(316.089300, 95.337760, 311.783300)",
        "(315.337500, 93.792410, 311.473400)",
        "(314.615700, 91.885820, 310.962100)",
        "(313.451000, 89.185420, 311.888700)",
        "(311.893200, 86.737920, 313.329500)",
        "(311.149300, 85.894040, 313.743300)",
        "(309.907800, 84.511120, 313.875700)",
        "(308.681200, 83.121540, 313.813400)",
        "(307.398200, 81.667050, 314.381300)",
        "(305.917700, 80.656380, 314.699400)",
        "(305.122800, 80.248180, 314.732200)",
        "(303.615000, 79.095800, 315.120400)",
        "(302.159600, 77.721200, 315.908900)",
        "(300.672500, 76.587460, 316.803900)",
        "(299.162800, 75.074040, 317.968400)",
        "(298.361300, 74.062400, 318.841600)",
        "(296.814600, 72.268840, 320.619900)",
        "(295.373100, 71.272540, 321.651600)",
        "(294.149200, 70.370770, 322.378700)",
        "(292.918700, 68.910490, 324.014500)",
        "(292.286600, 68.412960, 324.790000)",
        "(290.840300, 68.395430, 325.344700)",
        "(289.517500, 68.920590, 325.065900)",
        "(288.247600, 69.072590, 325.241800)",
        "(286.632700, 69.127740, 326.092400)",
        "(285.640900, 69.452320, 326.404800)",
        "(283.786900, 70.449350, 326.592900)",
        "(282.299800, 71.609830, 326.513500)",
        "(280.953300, 73.712000, 325.625200)",
        "(279.639200, 77.083920, 323.673600)",
        "(279.023200, 78.802540, 322.755600)",
        "(277.849400, 82.238560, 320.994700)",
        "(276.743400, 87.721960, 317.440700)",
        "(275.825700, 96.009060, 311.062100)",
        "(275.162000, 104.779000, 304.522100)",
        "(274.936000, 109.365100, 301.284700)",
        "(274.662700, 122.382100, 291.007800)",
        "(274.775700, 137.632600, 278.123200)",
        "(275.156700, 149.914200, 268.017000)",
        "(275.611800, 157.808600, 262.599600)",
        "(275.839600, 160.210800, 261.497400)",
        "(276.589400, 164.772900, 259.579200)",
        "(277.572900, 168.951300, 257.794100)",
        "(278.423700, 170.095700, 258.855300)",
        "(279.025800, 168.441800, 262.800800)",
        "(279.209500, 167.756400, 264.660500)",
        "(279.789400, 168.205600, 266.611300)",
        "(280.667200, 167.797500, 269.389300)",
        "(281.678600, 163.422900, 275.808500)",
        "(282.955600, 158.585300, 282.560400)",
        "(283.658300, 157.523900, 284.595500)",
        "(284.863700, 157.741700, 286.154800)",
        "(286.265400, 156.954700, 288.691800)",
        "(287.787200, 155.103600, 292.376200)",
        "(289.010800, 153.628400, 295.651400)",
        "(289.515500, 153.163400, 296.878900)",
        "(290.593800, 152.845400, 298.429000)",
        "(291.985200, 152.250900, 300.272500)",
        "(293.460100, 150.693500, 303.142600)",
        "(294.912100, 149.116300, 305.694200)",
        "(295.651200, 148.713300, 306.384600)",
        "(297.183800, 148.504200, 306.919800)",
        "(298.707300, 146.690500, 309.001100)",
        "(299.431300, 145.127100, 310.769900)",
        "(301.724800, 142.135200, 314.230800)",
        "(302.467500, 141.975900, 314.426100)",
        "(303.916600, 141.630400, 314.349500)",
        "(305.326200, 139.484300, 315.620600)",
        "(306.530100, 137.076400, 317.701200)",
        "(307.675300, 135.951100, 318.513800)",
        "(308.312300, 135.471300, 318.442700)",
        "(309.579300, 133.721400, 318.758800)",
        "(310.763300, 131.742300, 319.829200)",
        "(311.932300, 130.493900, 320.276000)",
        "(313.366500, 130.154900, 319.273300)",
        "(314.037100, 129.690400, 318.720200)",
        "(315.014600, 128.151000, 318.309700)",
        "(315.802800, 126.335800, 318.812000)",
        "(316.785500, 124.789300, 318.526200)",
        "(317.951800, 122.700100, 317.999200)",
        "(318.444900, 121.444300, 318.042700)",
        "(319.121200, 119.361700, 318.287100)",
        "(319.710600, 118.070600, 317.660300)",
        "(320.694000, 117.155900, 316.038800)",
        "(321.530800, 115.013000, 315.250500)",
        "(321.650200, 113.703500, 315.378800)",
        "(321.685100, 111.220200, 315.814500)",
        "(321.980300, 108.982600, 315.416400)",
        "(322.380100, 105.827400, 315.064600)",
        "(322.122700, 102.444600, 315.969100)",
        "(321.814200, 101.041400, 316.511800)",
        "(321.374700, 99.172430, 316.666000)",
        "(321.403800, 97.676410, 315.459100)",
        "(321.172900, 95.296770, 315.142000)",
        "(320.454200, 92.699170, 316.080700)",
        "(320.016600, 91.579350, 316.422200)",
        "(319.361600, 89.533270, 316.334000)",
        "(318.693100, 87.072790, 316.452200)",
        "(317.770900, 84.768840, 317.312000)",
        "(316.801100, 83.157240, 317.671000)",
        "(316.348200, 82.633000, 317.414400)",
        "(315.441500, 81.317910, 316.983600)",
        "(314.423100, 79.249190, 317.757500)",
        "(313.254000, 77.078610, 319.066300)",
        "(311.926900, 75.614360, 319.718000)",
        "(311.276400, 75.156020, 319.781700)",
        "(310.118300, 74.082820, 320.020100)",
        "(309.018900, 72.774540, 320.696700)",
        "(307.672300, 71.602510, 321.475000)",
        "(306.231100, 70.617160, 322.173300)",
        "(305.573800, 70.155750, 322.596500)",
        "(304.297800, 69.411960, 323.284500)",
        "(303.096000, 69.083150, 323.453400)",
        "(301.945100, 68.379260, 323.987900)",
        "(300.591600, 67.057360, 325.428300)",
        "(299.874800, 66.386440, 326.216100)",
        "(298.489400, 65.368490, 327.565200)",
        "(297.391500, 64.464910, 328.741300)",
        "(296.508500, 63.642580, 329.780300)",
        "(295.240700, 62.957940, 330.790900)",
        "(294.470900, 62.624760, 331.502000)",
        "(293.244800, 61.527830, 333.306700)",
        "(292.266900, 60.424630, 335.236300)",
        "(291.225500, 60.152150, 336.434300)",
        "(289.938200, 60.291470, 337.004900)",
        "(289.230600, 60.542750, 337.088800)",
        "(287.708300, 61.168670, 337.278600)",
        "(286.131200, 61.625480, 337.955100)",
        "(284.580900, 62.101010, 338.986400)",
        "(283.871100, 62.739260, 338.939900)",
        "(282.471900, 64.497660, 338.187200)",
        "(281.175300, 66.959470, 336.592500)",
        "(280.053300, 68.298850, 336.327900)",
        "(278.884300, 69.182370, 336.937700)",
        "(277.781600, 71.700170, 335.792400)",
        "(277.350300, 73.488620, 334.503700)",
        "(276.730900, 77.337360, 331.590200)",
        "(276.189300, 82.845680, 327.471400)",
        "(275.473800, 91.368330, 320.402300)",
        "(274.876200, 101.491500, 311.459700)",
        "(274.693100, 106.093300, 307.487500)",
        "(274.428800, 113.689900, 301.455900)",
        "(274.245900, 122.224600, 294.602900)",
        "(274.429300, 133.158100, 285.330100)",
        "(274.962700, 143.689100, 276.063300)",
        "(275.321600, 148.679000, 271.614600)",
        "(276.018100, 155.278300, 266.334600)",
        "(276.467800, 158.400100, 265.001300)",
        "(277.033100, 162.179200, 263.008500)",
        "(277.913100, 166.211700, 260.510000)",
        "(278.362200, 166.912700, 260.470200)",
        "(279.288800, 166.546400, 262.226000)",
        "(280.271100, 166.438300, 263.983100)",
        "(281.025500, 167.375100, 264.815900)",
        "(281.813100, 166.592700, 267.273000)",
        "(282.361900, 165.597900, 269.034700)",
        "(283.635100, 164.721900, 271.292900)",
        "(284.794700, 164.330800, 273.043800)",
        "(285.869400, 163.228200, 275.640400)",
        "(287.145200, 161.627100, 278.593300)",
        "(287.795500, 160.910200, 279.866500)",
        "(288.936400, 159.116100, 282.597300)",
        "(290.075200, 156.553800, 286.110300)",
        "(291.357500, 154.364000, 289.134000)",
        "(292.790000, 153.476700, 290.848700)",
        "(293.312100, 152.945400, 291.730700)",
        "(294.444900, 150.864300, 294.526100)",
        "(295.774000, 148.754100, 297.288400)",
        "(297.122900, 147.379400, 299.347700)",
        "(298.289100, 146.176300, 301.310000)",
        "(298.822100, 145.447800, 302.342400)",
        "(299.852500, 143.971100, 304.350900)",
        "(301.036000, 142.603700, 306.212400)",
        "(302.454400, 141.048200, 308.066000)",
        "(303.923800, 139.599000, 309.423900)",
        "(304.583300, 138.992700, 309.882800)",
        "(305.848900, 137.554300, 311.107400)",
        "(307.195000, 135.113300, 313.509600)",
        "(308.758500, 133.427500, 315.311200)",
        "(310.213300, 132.808600, 315.383800)",
        "(310.979800, 132.711300, 314.946600)",
        "(312.476700, 132.179000, 314.488200)",
        "(314.035000, 130.197500, 315.421300)",
        "(315.120500, 128.095500, 316.405200)",
        "(316.215200, 126.773500, 316.338100)",
        "(316.815900, 126.149400, 316.063400)",
        "(318.010300, 123.968100, 316.022700)",
        "(318.930800, 120.923100, 317.035500)",
        "(319.671300, 118.495600, 317.494800)",
        "(320.535800, 116.816300, 316.407700)",
        "(321.019000, 115.876200, 315.708600)",
        "(321.725500, 113.444900, 315.255500)",
        "(322.002300, 110.881700, 315.583400)",
        "(322.107500, 108.826600, 315.116800)",
        "(322.177700, 106.394900, 314.095000)",
        "(322.071300, 104.993500, 314.030800)",
        "(321.594500, 102.101900, 314.679400)",
        "(320.993700, 99.669760, 314.782400)",
        "(320.604500, 97.195360, 314.119900)",
        "(319.877300, 94.160240, 314.531000)",
        "(319.326000, 92.698020, 315.105200)",
        "(318.176700, 90.307400, 315.877100)",
        "(317.222600, 88.649540, 315.531300)",
        "(316.280000, 86.415750, 315.488700)",
        "(315.112200, 83.930430, 316.784900)",
        "(314.460800, 82.846950, 317.541100)",
        "(313.182300, 81.270680, 318.195400)",
        "(311.881300, 80.350490, 317.717600)",
        "(310.583400, 79.076470, 317.850600)",
        "(309.110000, 77.261740, 319.247600)",
        "(308.389100, 76.454780, 319.949700)",
        "(307.016000, 75.090580, 320.777500)",
        "(305.723500, 73.790240, 321.392600)",
        "(304.078500, 72.882510, 322.048500)",
        "(302.397500, 72.243200, 322.890200)",
        "(301.731700, 71.812470, 323.301100)",
        "(300.607900, 70.606030, 324.158300)",
        "(299.228100, 69.356990, 325.354600)",
        "(297.548300, 68.341700, 326.713100)",
        "(296.232800, 67.376410, 327.960900)",
        "(295.722900, 66.866930, 328.584600)",
        "(294.722800, 66.054150, 329.849400)",
        "(293.703600, 65.546120, 331.034300)",
        "(292.402900, 65.711730, 331.334400)",
        "(290.962400, 66.182770, 331.439000)",
        "(290.246200, 66.234120, 331.787500)",
        "(288.880900, 65.833470, 333.196200)",
        "(287.572300, 66.117940, 334.149500)",
        "(286.241900, 67.940890, 333.323500)",
        "(284.904700, 70.775680, 331.231200)",
        "(284.280900, 72.290860, 330.232500)",
        "(282.954000, 75.191270, 328.666300)",
        "(281.691300, 78.550290, 326.851200)",
        "(280.606300, 83.473410, 323.421300)",
        "(279.815800, 90.320100, 317.951000)",
        "(279.458400, 94.114090, 314.840100)",
        "(278.770600, 101.744400, 308.681600)",
        "(278.294600, 108.326200, 303.896800)",
        "(278.128700, 114.600800, 299.711200)",
        "(278.208600, 118.940700, 296.331400)",
        "(278.475800, 128.036700, 288.938600)",
        "(279.098800, 135.318000, 283.069900)",
        "(279.741300, 140.148200, 279.781500)",
        "(280.351000, 144.071700, 277.752600)",
        "(281.076900, 147.821000, 275.854700)",
        "(281.523900, 149.390300, 275.104600)",
        "(282.529100, 152.668800, 273.385700)",
        "(283.639500, 156.524100, 271.145400)",
        "(284.560500, 158.743000, 270.525600)",
        "(285.358000, 158.653400, 272.401200)",
        "(285.790600, 158.612200, 273.332500)",
        "(286.798300, 159.661400, 273.892300)",
        "(287.866400, 160.691100, 274.240100)",
        "(288.946100, 160.532100, 275.733100)",
        "(289.877900, 159.854000, 277.737800)",
        "(290.294400, 159.686900, 278.629600)",
        "(290.978700, 159.838000, 280.070100)",
        "(291.798500, 159.426700, 281.859800)",
        "(292.847200, 158.518700, 283.852500)",
        "(293.905000, 157.599700, 285.970200)",
        "(294.377200, 157.311100, 286.967900)",
        "(295.368500, 156.719000, 288.887700)",
        "(296.515000, 156.438300, 290.393400)",
        "(297.743400, 156.156300, 291.723100)",
        "(298.729500, 154.757200, 293.968300)",
        "(299.259600, 153.878700, 295.289700)",
        "(300.294300, 152.268000, 297.832300)",
        "(301.418600, 151.192200, 299.732600)",
        "(302.559800, 149.672700, 301.733100)",
        "(304.033200, 147.440100, 304.181300)",
        "(304.841600, 146.321900, 305.341500)",
        "(306.340100, 144.734000, 307.211600)",
        "(307.740300, 142.695400, 309.169200)",
        "(309.559400, 140.630600, 310.906600)",
        "(311.443600, 139.039500, 311.852100)",
        "(312.326100, 138.486600, 312.025600)",
        "(313.736600, 137.487400, 312.394700)",
        "(315.010900, 136.339200, 312.980700)",
        "(316.553700, 135.250600, 313.328900)",
        "(318.320400, 134.510300, 312.819000)",
        "(319.111100, 134.073000, 312.453700)",
        "(320.310700, 132.943000, 312.365500)",
        "(321.432000, 131.336400, 313.078100)",
        "(322.964800, 129.772500, 312.993100)",
        "(324.464500, 128.046900, 312.179300)",
        "(324.954600, 127.025400, 312.045700)",
        "(325.611800, 124.771600, 312.643400)",
        "(326.178600, 122.332200, 313.290300)",
        "(327.033700, 119.961700, 313.058400)",
        "(327.306400, 117.547400, 312.531300)",
        "(327.160200, 116.409200, 312.529500)",
        "(326.882400, 114.144900, 312.879200)",
        "(326.816400, 111.659400, 312.682300)",
        "(326.415400, 108.742000, 312.542500)",
        "(325.533400, 106.270100, 312.945400)",
        "(325.075900, 105.317300, 312.958200)",
        "(324.545300, 103.588400, 312.244400)",
        "(324.163800, 101.323100, 311.429200)",
        "(323.393300, 98.651840, 311.657500)",
        "(322.540800, 96.551940, 311.754100)",
        "(322.232300, 95.838230, 311.275400)",
        "(321.631700, 94.186240, 310.159300)",
        "(320.752500, 91.537610, 310.402000)",
        "(319.455200, 88.871210, 311.414300)",
        "(318.265900, 87.264290, 311.397500)",
        "(317.748400, 86.472960, 311.224900)",
        "(316.652600, 84.634600, 311.194100)",
        "(315.218000, 82.444710, 312.197400)",
        "(313.565600, 80.720360, 313.056900)",
        "(311.929400, 79.413600, 313.444700)",
        "(311.119700, 78.606380, 313.826200)",
        "(309.243300, 76.533330, 315.591500)",
        "(307.395200, 74.728450, 317.452800)",
        "(305.830900, 73.835760, 318.092300)",
        "(304.232900, 73.354740, 318.163900)",
        "(303.387700, 72.973180, 318.525100)",
        "(301.644800, 71.959480, 319.868500)",
        "(299.949200, 70.943480, 321.141100)",
        "(298.274500, 70.106640, 322.017500)",
        "(296.692500, 69.405000, 322.811800)",
        "(295.860500, 69.121180, 323.275400)",
        "(294.172600, 68.456240, 324.525800)",
        "(292.531500, 67.343700, 326.408100)",
        "(291.045700, 66.380330, 328.058900)",
        "(289.311900, 66.311720, 328.811500)",
        "(288.396900, 66.662250, 328.860600)",
        "(286.695800, 67.464420, 329.022000)",
        "(285.106400, 68.341350, 329.418200)",
        "(283.712600, 69.555790, 329.517200)",
        "(282.519600, 71.773290, 328.498900)",
        "(281.948400, 73.595210, 327.258200)",
        "(280.733800, 78.665190, 323.367000)",
        "(279.735700, 84.354240, 319.250200)",
        "(279.134500, 90.255330, 315.044800)",
        "(278.693500, 97.423610, 309.444300)",
        "(278.530800, 101.684800, 305.907700)",
        "(278.267000, 110.812000, 298.269300)",
        "(278.287800, 118.901500, 292.021400)",
        "(278.749800, 126.811300, 286.128600)",
        "(279.587300, 134.004500, 280.527500)",
        "(280.087600, 136.808000, 278.419500)",
        "(281.026000, 142.187700, 274.574800)",
        "(281.958900, 147.659600, 270.993500)",
        "(282.882400, 151.883900, 268.872300)",
        "(283.884000, 153.629900, 269.047100)",
        "(284.491900, 154.034900, 269.478300)",
        "(285.796900, 155.697300, 269.427800)",
        "(286.955600, 157.814800, 268.932500)",
        "(287.931100, 158.538600, 269.993300)",
        "(288.828800, 157.618300, 272.651200)",
        "(289.336500, 157.214500, 273.863100)",
        "(290.419600, 156.945300, 275.558100)",
        "(291.522600, 156.606900, 277.226000)",
        "(292.565300, 155.527500, 279.762900)",
        "(293.530500, 154.210700, 282.448900)",
        "(294.035300, 153.299400, 283.909800)",
        "(295.163900, 151.585900, 286.551800)",
        "(296.366600, 150.436300, 288.770400)",
        "(297.503800, 149.453800, 290.952300)",
        "(298.812900, 147.802600, 293.257000)",
        "(299.528900, 146.954400, 294.260900)",
        "(300.794400, 145.657500, 295.992900)",
        "(301.828800, 144.510200, 298.039400)",
        "(303.169300, 143.203800, 300.129800)",
        "(304.724500, 142.230200, 301.225400)",
        "(305.478800, 141.968200, 301.460900)",
        "(306.765400, 141.599900, 302.054500)",
        "(307.903600, 140.604500, 303.397900)",
        "(309.447400, 139.273800, 304.748100)",
        "(311.150300, 138.336000, 305.247700)",
        "(311.879400, 137.814400, 305.401100)",
        "(312.846600, 136.142300, 306.420600)",
        "(313.847200, 134.428800, 307.931600)",
        "(315.294200, 133.495900, 308.333300)",
        "(316.686200, 132.559600, 308.054900)",
        "(317.165700, 131.728300, 308.225800)",
        "(318.637800, 129.828900, 309.155000)",
        "(318.850600, 129.740000, 309.296900)",
        "(319.862900, 129.404500, 308.564000)",
        "(320.917200, 128.700300, 307.723200)",
        "(321.306600, 128.289000, 307.470800)",
        "(321.825400, 127.377200, 307.248100)",
        "(322.179000, 126.379700, 307.012500)",
        "(322.564600, 124.853200, 306.651900)",
        "(322.813400, 122.495200, 306.853300)",
        "(322.866800, 121.365600, 307.016400)",
        "(322.860800, 119.248300, 307.230500)",
        "(322.843800, 117.292000, 307.040900)",
        "(322.683500, 115.001800, 307.026200)",
        "(322.474400, 112.830000, 307.318800)",
        "(322.380300, 111.900500, 307.276600)",
        "(322.134900, 110.093600, 306.806900)",
        "(321.533300, 107.790100, 306.830300)",
        "(320.855400, 105.774300, 307.170200)",
        "(320.258400, 104.235900, 306.851500)",
        "(320.038000, 103.592300, 306.457500)",
        "(319.562100, 101.796100, 306.067400)",
        "(318.634000, 99.295140, 306.702600)",
        "(317.524300, 97.230920, 307.506900)",
        "(316.633100, 95.964410, 307.547700)",
        "(316.239900, 95.384280, 307.318900)",
        "(315.321100, 93.817770, 307.250000)",
        "(314.342900, 92.295030, 307.714300)",
        "(313.290600, 91.262570, 307.673100)",
        "(312.262600, 90.423240, 307.474200)",
        "(311.681300, 89.787550, 307.650800)",
        "(310.504500, 88.174960, 308.485800)",
        "(309.353200, 86.831410, 309.152300)",
        "(308.031500, 86.049430, 309.338200)",
        "(306.545300, 85.205390, 309.787900)",
        "(305.770200, 84.595540, 310.217700)",
        "(304.244300, 83.374700, 311.122300)",
        "(302.728800, 82.420590, 311.687300)",
[truncated: 265,426 more chars]
