# Supplementary material for: Playing the mirror game in virtual reality with an autonomous character
Source: Sci Rep. 2022 Dec 9;12:21329. doi: 10.1038/s41598-022-25197-z (PMC9734752; doi:10.1038/s41598-022-25197-z)
Supplement: Supplementary file 2 — Supplementary Information 1. [file 41598_2022_25197_MOESM2_ESM.zip › Data/Couple21/condition1_trial1_player2.json]

{
    "isFemale": false,
    "eyesLevel": 1.6852006912231446,
    "timestamps": [
        0.0,
        0.019989013671875,
        0.03997802734375,
        0.05999755859375,
        0.079986572265625,
        0.0999755859375,
        0.1199951171875,
        0.139984130859375,
        0.15997314453125,
        0.17999267578125,
        0.199981689453125,
        0.220001220703125,
        0.239990234375,
        0.259979248046875,
        0.279998779296875,
        0.29998779296875,
        0.319976806640625,
        0.339996337890625,
        0.3599853515625,
        0.379974365234375,
        0.399993896484375,
        0.41998291015625,
        0.439971923828125,
        0.459991455078125,
        0.47998046875,
        0.5,
        0.519989013671875,
        0.53997802734375,
        0.55999755859375,
        0.579986572265625,
        0.5999755859375,
        0.6199951171875,
        0.639984130859375,
        0.65997314453125,
        0.67999267578125,
        0.699981689453125,
        0.720001220703125,
        0.739990234375,
        0.759979248046875,
        0.779998779296875,
        0.79998779296875,
        0.819976806640625,
        0.839996337890625,
        0.8599853515625,
        0.879974365234375,
        0.899993896484375,
        0.91998291015625,
        0.939971923828125,
        0.959991455078125,
        0.97998046875,
        1.0,
        1.019989013671875,
        1.03997802734375,
        1.05999755859375,
        1.079986572265625,
        1.0999755859375,
        1.1199951171875,
        1.139984130859375,
        1.15997314453125,
        1.17999267578125,
        1.199981689453125,
        1.220001220703125,
        1.239990234375,
        1.259979248046875,
        1.279998779296875,
        1.29998779296875,
        1.319976806640625,
        1.339996337890625,
        1.3599853515625,
        1.379974365234375,
        1.399993896484375,
        1.41998291015625,
        1.439971923828125,
        1.459991455078125,
        1.47998046875,
        1.5,
        1.519989013671875,
        1.53997802734375,
        1.55999755859375,
        1.579986572265625,
        1.5999755859375,
        1.6199951171875,
        1.639984130859375,
        1.65997314453125,
        1.67999267578125,
        1.699981689453125,
        1.720001220703125,
        1.739990234375,
        1.759979248046875,
        1.779998779296875,
        1.79998779296875,
        1.819976806640625,
        1.839996337890625,
        1.8599853515625,
        1.879974365234375,
        1.899993896484375,
        1.91998291015625,
        1.939971923828125,
        1.959991455078125,
        1.97998046875,
        2.0,
        2.019989013671875,
        2.03997802734375,
        2.05999755859375,
        2.079986572265625,
        2.0999755859375,
        2.1199951171875,
        2.139984130859375,
        2.15997314453125,
        2.17999267578125,
        2.199981689453125,
        2.220001220703125,
        2.239990234375,
        2.259979248046875,
        2.279998779296875,
        2.29998779296875,
        2.319976806640625,
        2.339996337890625,
        2.3599853515625,
        2.379974365234375,
        2.399993896484375,
        2.41998291015625,
        2.439971923828125,
        2.459991455078125,
        2.47998046875,
        2.5,
        2.519989013671875,
        2.53997802734375,
        2.55999755859375,
        2.579986572265625,
        2.5999755859375,
        2.6199951171875,
        2.639984130859375,
        2.65997314453125,
        2.67999267578125,
        2.699981689453125,
        2.720001220703125,
        2.739990234375,
        2.759979248046875,
        2.779998779296875,
        2.79998779296875,
        2.819976806640625,
        2.839996337890625,
        2.8599853515625,
        2.879974365234375,
        2.899993896484375,
        2.91998291015625,
        2.939971923828125,
        2.959991455078125,
        2.97998046875,
        3.0,
        3.019989013671875,
        3.03997802734375,
        3.05999755859375,
        3.079986572265625,
        3.0999755859375,
        3.1199951171875,
        3.139984130859375,
        3.15997314453125,
        3.17999267578125,
        3.199981689453125,
        3.220001220703125,
        3.239990234375,
        3.259979248046875,
        3.279998779296875,
        3.29998779296875,
        3.319976806640625,
        3.339996337890625,
        3.3599853515625,
        3.379974365234375,
        3.399993896484375,
        3.41998291015625,
        3.439971923828125,
        3.459991455078125,
        3.47998046875,
        3.5,
        3.519989013671875,
        3.53997802734375,
        3.55999755859375,
        3.579986572265625,
        3.5999755859375,
        3.6199951171875,
        3.639984130859375,
        3.65997314453125,
        3.67999267578125,
        3.699981689453125,
        3.720001220703125,
        3.739990234375,
        3.759979248046875,
        3.779998779296875,
        3.79998779296875,
        3.819976806640625,
        3.839996337890625,
        3.8599853515625,
        3.879974365234375,
        3.899993896484375,
        3.91998291015625,
        3.939971923828125,
        3.959991455078125,
        3.97998046875,
        4.0,
        4.019989013671875,
        4.03997802734375,
        4.05999755859375,
        4.079986572265625,
        4.0999755859375,
        4.1199951171875,
        4.139984130859375,
        4.15997314453125,
        4.17999267578125,
        4.199981689453125,
        4.220001220703125,
        4.239990234375,
        4.259979248046875,
        4.279998779296875,
        4.29998779296875,
        4.319976806640625,
        4.339996337890625,
        4.3599853515625,
        4.379974365234375,
        4.399993896484375,
        4.41998291015625,
        4.439971923828125,
        4.459991455078125,
        4.47998046875,
        4.5,
        4.519989013671875,
        4.53997802734375,
        4.55999755859375,
        4.579986572265625,
        4.5999755859375,
        4.6199951171875,
        4.639984130859375,
        4.65997314453125,
        4.67999267578125,
        4.699981689453125,
        4.720001220703125,
        4.739990234375,
        4.759979248046875,
        4.779998779296875,
        4.79998779296875,
        4.819976806640625,
        4.839996337890625,
        4.8599853515625,
        4.879974365234375,
        4.899993896484375,
        4.91998291015625,
        4.939971923828125,
        4.959991455078125,
        4.97998046875,
        5.0,
        5.019989013671875,
        5.03997802734375,
        5.05999755859375,
        5.079986572265625,
        5.0999755859375,
        5.1199951171875,
        5.139984130859375,
        5.15997314453125,
        5.17999267578125,
        5.199981689453125,
        5.220001220703125,
        5.239990234375,
        5.259979248046875,
        5.279998779296875,
        5.29998779296875,
        5.319976806640625,
        5.339996337890625,
        5.3599853515625,
        5.379974365234375,
        5.399993896484375,
        5.41998291015625,
        5.439971923828125,
        5.459991455078125,
        5.47998046875,
        5.5,
        5.519989013671875,
        5.53997802734375,
        5.55999755859375,
        5.579986572265625,
        5.5999755859375,
        5.6199951171875,
        5.639984130859375,
        5.65997314453125,
        5.67999267578125,
        5.699981689453125,
        5.720001220703125,
        5.739990234375,
        5.759979248046875,
        5.779998779296875,
        5.79998779296875,
        5.819976806640625,
        5.839996337890625,
        5.8599853515625,
        5.879974365234375,
        5.899993896484375,
        5.91998291015625,
        5.939971923828125,
        5.959991455078125,
        5.97998046875,
        6.0,
        6.019989013671875,
        6.03997802734375,
        6.05999755859375,
        6.079986572265625,
        6.0999755859375,
        6.1199951171875,
        6.139984130859375,
        6.15997314453125,
        6.17999267578125,
        6.199981689453125,
        6.220001220703125,
        6.239990234375,
        6.259979248046875,
        6.279998779296875,
        6.29998779296875,
        6.319976806640625,
        6.339996337890625,
        6.3599853515625,
        6.379974365234375,
        6.399993896484375,
        6.41998291015625,
        6.439971923828125,
        6.459991455078125,
        6.47998046875,
        6.5,
        6.519989013671875,
        6.53997802734375,
        6.55999755859375,
        6.579986572265625,
        6.5999755859375,
        6.6199951171875,
        6.639984130859375,
        6.65997314453125,
        6.67999267578125,
        6.699981689453125,
        6.720001220703125,
        6.739990234375,
        6.759979248046875,
        6.779998779296875,
        6.79998779296875,
        6.819976806640625,
        6.839996337890625,
        6.8599853515625,
        6.879974365234375,
        6.899993896484375,
        6.91998291015625,
        6.939971923828125,
        6.959991455078125,
        6.97998046875,
        7.0,
        7.019989013671875,
        7.03997802734375,
        7.05999755859375,
        7.079986572265625,
        7.0999755859375,
        7.1199951171875,
        7.139984130859375,
        7.15997314453125,
        7.17999267578125,
        7.199981689453125,
        7.220001220703125,
        7.239990234375,
        7.259979248046875,
        7.279998779296875,
        7.29998779296875,
        7.319976806640625,
        7.339996337890625,
        7.3599853515625,
        7.379974365234375,
        7.399993896484375,
        7.41998291015625,
        7.439971923828125,
        7.459991455078125,
        7.47998046875,
        7.5,
        7.519989013671875,
        7.53997802734375,
        7.55999755859375,
        7.579986572265625,
        7.5999755859375,
        7.6199951171875,
        7.639984130859375,
        7.65997314453125,
        7.67999267578125,
        7.699981689453125,
        7.720001220703125,
        7.739990234375,
        7.759979248046875,
        7.779998779296875,
        7.79998779296875,
        7.819976806640625,
        7.839996337890625,
        7.8599853515625,
        7.879974365234375,
        7.899993896484375,
        7.91998291015625,
        7.939971923828125,
        7.959991455078125,
        7.97998046875,
        8.0,
        8.019989013671875,
        8.03997802734375,
        8.05999755859375,
        8.079986572265625,
        8.0999755859375,
        8.1199951171875,
        8.139984130859375,
        8.15997314453125,
        8.17999267578125,
        8.199981689453125,
        8.220001220703125,
        8.239990234375,
        8.259979248046875,
        8.279998779296875,
        8.29998779296875,
        8.319976806640625,
        8.339996337890625,
        8.3599853515625,
        8.379974365234375,
        8.399993896484375,
        8.41998291015625,
        8.439971923828125,
        8.459991455078125,
        8.47998046875,
        8.5,
        8.519989013671875,
        8.53997802734375,
        8.55999755859375,
        8.579986572265625,
        8.5999755859375,
        8.6199951171875,
        8.639984130859375,
        8.65997314453125,
        8.67999267578125,
        8.699981689453125,
        8.720001220703125,
        8.739990234375,
        8.759979248046875,
        8.779998779296875,
        8.79998779296875,
        8.819976806640625,
        8.839996337890625,
        8.8599853515625,
        8.879974365234375,
        8.899993896484375,
        8.91998291015625,
        8.939971923828125,
        8.959991455078125,
        8.97998046875,
        9.0,
        9.019989013671875,
        9.03997802734375,
        9.05999755859375,
        9.079986572265625,
        9.0999755859375,
        9.1199951171875,
        9.139984130859375,
        9.15997314453125,
        9.17999267578125,
        9.199981689453125,
        9.220001220703125,
        9.239990234375,
        9.259979248046875,
        9.279998779296875,
        9.29998779296875,
        9.319976806640625,
        9.339996337890625,
        9.3599853515625,
        9.379974365234375,
        9.399993896484375,
        9.41998291015625,
        9.439971923828125,
        9.459991455078125,
        9.47998046875,
        9.5,
        9.519989013671875,
        9.53997802734375,
        9.55999755859375,
        9.579986572265625,
        9.5999755859375,
        9.6199951171875,
        9.639984130859375,
        9.65997314453125,
        9.67999267578125,
        9.699981689453125,
        9.720001220703125,
        9.739990234375,
        9.759979248046875,
        9.779998779296875,
        9.79998779296875,
        9.819976806640625,
        9.839996337890625,
        9.8599853515625,
        9.879974365234375,
        9.899993896484375,
        9.91998291015625,
        9.939971923828125,
        9.959991455078125,
        9.97998046875,
        10.0,
        10.019989013671875,
        10.03997802734375,
        10.05999755859375,
        10.079986572265625,
        10.0999755859375,
        10.1199951171875,
        10.139984130859375,
        10.15997314453125,
        10.17999267578125,
        10.199981689453125,
        10.220001220703125,
        10.239990234375,
        10.259979248046875,
        10.279998779296875,
        10.29998779296875,
        10.319976806640625,
        10.339996337890625,
        10.3599853515625,
        10.379974365234375,
        10.399993896484375,
        10.41998291015625,
        10.439971923828125,
        10.459991455078125,
        10.47998046875,
        10.5,
        10.519989013671875,
        10.53997802734375,
        10.55999755859375,
        10.579986572265625,
        10.5999755859375,
        10.6199951171875,
        10.639984130859375,
        10.65997314453125,
        10.67999267578125,
        10.699981689453125,
        10.720001220703125,
        10.739990234375,
        10.759979248046875,
        10.779998779296875,
        10.79998779296875,
        10.819976806640625,
        10.839996337890625,
        10.8599853515625,
        10.879974365234375,
        10.899993896484375,
        10.91998291015625,
        10.939971923828125,
        10.959991455078125,
        10.97998046875,
        11.0,
        11.019989013671875,
        11.03997802734375,
        11.05999755859375,
        11.079986572265625,
        11.0999755859375,
        11.1199951171875,
        11.139984130859375,
        11.15997314453125,
        11.17999267578125,
        11.199981689453125,
        11.220001220703125,
        11.239990234375,
        11.259979248046875,
        11.279998779296875,
        11.29998779296875,
        11.319976806640625,
        11.339996337890625,
        11.3599853515625,
        11.379974365234375,
        11.399993896484375,
        11.41998291015625,
        11.439971923828125,
        11.459991455078125,
        11.47998046875,
        11.5,
        11.519989013671875,
        11.53997802734375,
        11.55999755859375,
        11.579986572265625,
        11.5999755859375,
        11.6199951171875,
        11.639984130859375,
        11.65997314453125,
        11.67999267578125,
        11.699981689453125,
        11.720001220703125,
        11.739990234375,
        11.759979248046875,
        11.779998779296875,
        11.79998779296875,
        11.819976806640625,
        11.839996337890625,
        11.8599853515625,
        11.879974365234375,
        11.899993896484375,
        11.91998291015625,
        11.939971923828125,
        11.959991455078125,
        11.97998046875,
        12.0,
        12.019989013671875,
        12.03997802734375,
        12.05999755859375,
        12.079986572265625,
        12.0999755859375,
        12.1199951171875,
        12.139984130859375,
        12.15997314453125,
        12.17999267578125,
        12.199981689453125,
        12.220001220703125,
        12.239990234375,
        12.259979248046875,
        12.279998779296875,
        12.29998779296875,
        12.319976806640625,
        12.339996337890625,
        12.3599853515625,
        12.379974365234375,
        12.399993896484375,
        12.41998291015625,
        12.439971923828125,
        12.459991455078125,
        12.47998046875,
        12.5,
        12.519989013671875,
        12.53997802734375,
        12.55999755859375,
        12.579986572265625,
        12.5999755859375,
        12.6199951171875,
        12.639984130859375,
        12.65997314453125,
        12.67999267578125,
        12.699981689453125,
        12.720001220703125,
        12.739990234375,
        12.759979248046875,
        12.779998779296875,
        12.79998779296875,
        12.819976806640625,
        12.839996337890625,
        12.8599853515625,
        12.879974365234375,
        12.899993896484375,
        12.91998291015625,
        12.939971923828125,
        12.959991455078125,
        12.97998046875,
        13.0,
        13.019989013671875,
        13.03997802734375,
        13.05999755859375,
        13.079986572265625,
        13.0999755859375,
        13.1199951171875,
        13.139984130859375,
        13.15997314453125,
        13.17999267578125,
        13.199981689453125,
        13.220001220703125,
        13.239990234375,
        13.259979248046875,
        13.279998779296875,
        13.29998779296875,
        13.319976806640625,
        13.339996337890625,
        13.3599853515625,
        13.379974365234375,
        13.399993896484375,
        13.41998291015625,
        13.439971923828125,
        13.459991455078125,
        13.47998046875,
        13.5,
        13.519989013671875,
        13.53997802734375,
        13.55999755859375,
        13.579986572265625,
        13.5999755859375,
        13.6199951171875,
        13.639984130859375,
        13.65997314453125,
        13.67999267578125,
        13.699981689453125,
        13.720001220703125,
        13.739990234375,
        13.759979248046875,
        13.779998779296875,
        13.79998779296875,
        13.819976806640625,
        13.839996337890625,
        13.8599853515625,
        13.879974365234375,
        13.899993896484375,
        13.91998291015625,
        13.939971923828125,
        13.959991455078125,
        13.97998046875,
        14.0,
        14.019989013671875,
        14.03997802734375,
        14.05999755859375,
        14.079986572265625,
        14.0999755859375,
        14.1199951171875,
        14.139984130859375,
        14.15997314453125,
        14.17999267578125,
        14.199981689453125,
        14.220001220703125,
        14.239990234375,
        14.259979248046875,
        14.279998779296875,
        14.29998779296875,
        14.319976806640625,
        14.339996337890625,
        14.3599853515625,
        14.379974365234375,
        14.399993896484375,
        14.41998291015625,
        14.439971923828125,
        14.459991455078125,
        14.47998046875,
        14.5,
        14.519989013671875,
        14.53997802734375,
        14.55999755859375,
        14.579986572265625,
        14.5999755859375,
        14.6199951171875,
        14.639984130859375,
        14.65997314453125,
        14.67999267578125,
        14.699981689453125,
        14.720001220703125,
        14.739990234375,
        14.759979248046875,
        14.779998779296875,
        14.79998779296875,
        14.819976806640625,
        14.839996337890625,
        14.8599853515625,
        14.879974365234375,
        14.899993896484375,
        14.91998291015625,
        14.939971923828125,
        14.959991455078125,
        14.97998046875,
        15.0,
        15.019989013671875,
        15.03997802734375,
        15.05999755859375,
        15.079986572265625,
        15.0999755859375,
        15.1199951171875,
        15.139984130859375,
        15.15997314453125,
        15.17999267578125,
        15.199981689453125,
        15.220001220703125,
        15.239990234375,
        15.259979248046875,
        15.279998779296875,
        15.29998779296875,
        15.319976806640625,
        15.339996337890625,
        15.3599853515625,
        15.379974365234375,
        15.399993896484375,
        15.41998291015625,
        15.439971923828125,
        15.459991455078125,
        15.47998046875,
        15.5,
        15.519989013671875,
        15.53997802734375,
        15.55999755859375,
        15.579986572265625,
        15.5999755859375,
        15.6199951171875,
        15.639984130859375,
        15.65997314453125,
        15.67999267578125,
        15.699981689453125,
        15.720001220703125,
        15.739990234375,
        15.759979248046875,
        15.779998779296875,
        15.79998779296875,
        15.819976806640625,
        15.839996337890625,
        15.8599853515625,
        15.879974365234375,
        15.899993896484375,
        15.91998291015625,
        15.939971923828125,
        15.959991455078125,
        15.97998046875,
        16.0,
        16.019989013671876,
        16.03997802734375,
        16.05999755859375,
        16.079986572265626,
        16.0999755859375,
        16.1199951171875,
        16.139984130859376,
        16.15997314453125,
        16.17999267578125,
        16.199981689453126,
        16.220001220703126,
        16.239990234375,
        16.259979248046876,
        16.279998779296876,
        16.29998779296875,
        16.319976806640626,
        16.339996337890626,
        16.3599853515625,
        16.379974365234376,
        16.399993896484376,
        16.41998291015625,
        16.439971923828126,
        16.459991455078126,
        16.47998046875,
        16.5,
        16.519989013671876,
        16.53997802734375,
        16.55999755859375,
        16.579986572265626,
        16.5999755859375,
        16.6199951171875,
        16.639984130859376,
        16.65997314453125,
        16.67999267578125,
        16.699981689453126,
        16.720001220703126,
        16.739990234375,
        16.759979248046876,
        16.779998779296876,
        16.79998779296875,
        16.819976806640626,
        16.839996337890626,
        16.8599853515625,
        16.879974365234376,
        16.899993896484376,
        16.91998291015625,
        16.939971923828126,
        16.959991455078126,
        16.97998046875,
        17.0,
        17.019989013671876,
        17.03997802734375,
        17.05999755859375,
        17.079986572265626,
        17.0999755859375,
        17.1199951171875,
        17.139984130859376,
        17.15997314453125,
        17.17999267578125,
        17.199981689453126,
        17.220001220703126,
        17.239990234375,
        17.259979248046876,
        17.279998779296876,
        17.29998779296875,
        17.319976806640626,
        17.339996337890626,
        17.3599853515625,
        17.379974365234376,
        17.399993896484376,
        17.41998291015625,
        17.439971923828126,
        17.459991455078126,
        17.47998046875,
        17.5,
        17.519989013671876,
        17.53997802734375,
        17.55999755859375,
        17.579986572265626,
        17.5999755859375,
        17.6199951171875,
        17.639984130859376,
        17.65997314453125,
        17.67999267578125,
        17.699981689453126,
        17.720001220703126,
        17.739990234375,
        17.759979248046876,
        17.779998779296876,
        17.79998779296875,
        17.819976806640626,
        17.839996337890626,
        17.8599853515625,
        17.879974365234376,
        17.899993896484376,
        17.91998291015625,
        17.939971923828126,
        17.959991455078126,
        17.97998046875,
        18.0,
        18.019989013671876,
        18.03997802734375,
        18.05999755859375,
        18.079986572265626,
        18.0999755859375,
        18.1199951171875,
        18.139984130859376,
        18.15997314453125,
        18.17999267578125,
        18.199981689453126,
        18.220001220703126,
        18.239990234375,
        18.259979248046876,
        18.279998779296876,
        18.29998779296875,
        18.319976806640626,
        18.339996337890626,
        18.3599853515625,
        18.379974365234376,
        18.399993896484376,
        18.41998291015625,
        18.439971923828126,
        18.459991455078126,
        18.47998046875,
        18.5,
        18.519989013671876,
        18.53997802734375,
        18.55999755859375,
        18.579986572265626,
        18.5999755859375,
        18.6199951171875,
        18.639984130859376,
        18.65997314453125,
        18.67999267578125,
        18.699981689453126,
        18.720001220703126,
        18.739990234375,
        18.759979248046876,
        18.779998779296876,
        18.79998779296875,
        18.819976806640626,
        18.839996337890626,
        18.8599853515625,
        18.879974365234376,
        18.899993896484376,
        18.91998291015625,
        18.939971923828126,
        18.959991455078126,
        18.97998046875,
        19.0,
        19.019989013671876,
        19.03997802734375,
        19.05999755859375,
        19.079986572265626,
        19.0999755859375,
        19.1199951171875,
        19.139984130859376,
        19.15997314453125,
        19.17999267578125,
        19.199981689453126,
        19.220001220703126,
        19.239990234375,
        19.259979248046876,
        19.279998779296876,
        19.29998779296875,
        19.319976806640626,
        19.339996337890626,
        19.3599853515625,
        19.379974365234376,
        19.399993896484376,
        19.41998291015625,
        19.439971923828126,
        19.459991455078126,
        19.47998046875,
        19.5,
        19.519989013671876,
        19.53997802734375,
        19.55999755859375,
        19.579986572265626,
        19.5999755859375,
        19.6199951171875,
        19.639984130859376,
        19.65997314453125,
        19.67999267578125,
        19.699981689453126,
        19.720001220703126,
        19.739990234375,
        19.759979248046876,
        19.779998779296876,
        19.79998779296875,
        19.819976806640626,
        19.839996337890626,
        19.8599853515625,
        19.879974365234376,
        19.899993896484376,
        19.91998291015625,
        19.939971923828126,
        19.959991455078126,
        19.97998046875,
        20.0,
        20.019989013671876,
        20.03997802734375,
        20.05999755859375,
        20.079986572265626,
        20.0999755859375,
        20.1199951171875,
        20.139984130859376,
        20.15997314453125,
        20.17999267578125,
        20.199981689453126,
        20.220001220703126,
        20.239990234375,
        20.259979248046876,
        20.279998779296876,
        20.29998779296875,
        20.319976806640626,
        20.339996337890626,
        20.3599853515625,
        20.379974365234376,
        20.399993896484376,
        20.41998291015625,
        20.439971923828126,
        20.459991455078126,
        20.47998046875,
        20.5,
        20.519989013671876,
        20.53997802734375,
        20.55999755859375,
        20.579986572265626,
        20.5999755859375,
        20.6199951171875,
        20.639984130859376,
        20.65997314453125,
        20.67999267578125,
        20.699981689453126,
        20.720001220703126,
        20.739990234375,
        20.759979248046876,
        20.779998779296876,
        20.79998779296875,
        20.819976806640626,
        20.839996337890626,
        20.8599853515625,
        20.879974365234376,
        20.899993896484376,
        20.91998291015625,
        20.939971923828126,
        20.959991455078126,
        20.97998046875,
        21.0,
        21.019989013671876,
        21.03997802734375,
        21.05999755859375,
        21.079986572265626,
        21.0999755859375,
        21.1199951171875,
        21.139984130859376,
        21.15997314453125,
        21.17999267578125,
        21.199981689453126,
        21.220001220703126,
        21.239990234375,
        21.259979248046876,
        21.279998779296876,
        21.29998779296875,
        21.319976806640626,
        21.339996337890626,
        21.3599853515625,
        21.379974365234376,
        21.399993896484376,
        21.41998291015625,
        21.439971923828126,
        21.459991455078126,
        21.47998046875,
        21.5,
        21.519989013671876,
        21.53997802734375,
        21.55999755859375,
        21.579986572265626,
        21.5999755859375,
        21.6199951171875,
        21.639984130859376,
        21.65997314453125,
        21.67999267578125,
        21.699981689453126,
        21.720001220703126,
        21.739990234375,
        21.759979248046876,
        21.779998779296876,
        21.79998779296875,
        21.819976806640626,
        21.839996337890626,
        21.8599853515625,
        21.879974365234376,
        21.899993896484376,
        21.91998291015625,
        21.939971923828126,
        21.959991455078126,
        21.97998046875,
        22.0,
        22.019989013671876,
        22.03997802734375,
        22.05999755859375,
        22.079986572265626,
        22.0999755859375,
        22.1199951171875,
        22.139984130859376,
        22.15997314453125,
        22.17999267578125,
        22.199981689453126,
        22.220001220703126,
        22.239990234375,
        22.259979248046876,
        22.279998779296876,
        22.29998779296875,
        22.319976806640626,
        22.339996337890626,
        22.3599853515625,
        22.379974365234376,
        22.399993896484376,
        22.41998291015625,
        22.439971923828126,
        22.459991455078126,
        22.47998046875,
        22.5,
        22.519989013671876,
        22.53997802734375,
        22.55999755859375,
        22.579986572265626,
        22.5999755859375,
        22.6199951171875,
        22.639984130859376,
        22.65997314453125,
        22.67999267578125,
        22.699981689453126,
        22.720001220703126,
        22.739990234375,
        22.759979248046876,
        22.779998779296876,
        22.79998779296875,
        22.819976806640626,
        22.839996337890626,
        22.8599853515625,
        22.879974365234376,
        22.899993896484376,
        22.91998291015625,
        22.939971923828126,
        22.959991455078126,
        22.97998046875,
        23.0,
        23.019989013671876,
        23.03997802734375,
        23.05999755859375,
        23.079986572265626,
        23.0999755859375,
        23.1199951171875,
        23.139984130859376,
        23.15997314453125,
        23.17999267578125,
        23.199981689453126,
        23.220001220703126,
        23.239990234375,
        23.259979248046876,
        23.279998779296876,
        23.29998779296875,
        23.319976806640626,
        23.339996337890626,
        23.3599853515625,
        23.379974365234376,
        23.399993896484376,
        23.41998291015625,
        23.439971923828126,
        23.459991455078126,
        23.47998046875,
        23.5,
        23.519989013671876,
        23.53997802734375,
        23.55999755859375,
        23.579986572265626,
        23.5999755859375,
        23.6199951171875,
        23.639984130859376,
        23.65997314453125,
        23.67999267578125,
        23.699981689453126,
        23.720001220703126,
        23.739990234375,
        23.759979248046876,
        23.779998779296876,
        23.79998779296875,
        23.819976806640626,
        23.839996337890626,
        23.8599853515625,
        23.879974365234376,
        23.899993896484376,
        23.91998291015625,
        23.939971923828126,
        23.959991455078126,
        23.97998046875,
        24.0,
        24.019989013671876,
        24.03997802734375,
        24.05999755859375,
        24.079986572265626,
        24.0999755859375,
        24.1199951171875,
        24.139984130859376,
        24.15997314453125,
        24.17999267578125,
        24.199981689453126,
        24.220001220703126,
        24.239990234375,
        24.259979248046876,
        24.279998779296876,
        24.29998779296875,
        24.319976806640626,
        24.339996337890626,
        24.3599853515625,
        24.379974365234376,
        24.399993896484376,
        24.41998291015625,
        24.439971923828126,
        24.459991455078126,
        24.47998046875,
        24.5,
        24.519989013671876,
        24.53997802734375,
        24.55999755859375,
        24.579986572265626,
        24.5999755859375,
        24.6199951171875,
        24.639984130859376,
        24.65997314453125,
        24.67999267578125,
        24.699981689453126,
        24.720001220703126,
        24.739990234375,
        24.759979248046876,
        24.779998779296876,
        24.79998779296875,
        24.819976806640626,
        24.839996337890626,
        24.8599853515625,
        24.879974365234376,
        24.899993896484376,
        24.91998291015625,
        24.939971923828126,
        24.959991455078126,
        24.97998046875,
        25.0,
        25.019989013671876,
        25.03997802734375,
        25.05999755859375,
        25.079986572265626,
        25.0999755859375,
        25.1199951171875,
        25.139984130859376,
        25.15997314453125,
        25.17999267578125,
        25.199981689453126,
        25.220001220703126,
        25.239990234375,
        25.259979248046876,
        25.279998779296876,
        25.29998779296875,
        25.319976806640626,
        25.339996337890626,
        25.3599853515625,
        25.379974365234376,
        25.399993896484376,
        25.41998291015625,
        25.439971923828126,
        25.459991455078126,
        25.47998046875,
        25.5,
        25.519989013671876,
        25.53997802734375,
        25.55999755859375,
        25.579986572265626,
        25.5999755859375,
        25.6199951171875,
        25.639984130859376,
        25.65997314453125,
        25.67999267578125,
        25.699981689453126,
        25.720001220703126,
        25.739990234375,
        25.759979248046876,
        25.779998779296876,
        25.79998779296875,
        25.819976806640626,
        25.839996337890626,
        25.8599853515625,
        25.879974365234376,
        25.899993896484376,
        25.91998291015625,
        25.939971923828126,
        25.959991455078126,
        25.97998046875,
        26.0,
        26.019989013671876,
        26.03997802734375,
        26.05999755859375,
        26.079986572265626,
        26.0999755859375,
        26.1199951171875,
        26.139984130859376,
        26.15997314453125,
        26.17999267578125,
        26.199981689453126,
        26.220001220703126,
        26.239990234375,
        26.259979248046876,
        26.279998779296876,
        26.29998779296875,
        26.319976806640626,
        26.339996337890626,
        26.3599853515625,
        26.379974365234376,
        26.399993896484376,
        26.41998291015625,
        26.439971923828126,
        26.459991455078126,
        26.47998046875,
        26.5,
        26.519989013671876,
        26.53997802734375,
        26.55999755859375,
        26.579986572265626,
        26.5999755859375,
        26.6199951171875,
        26.639984130859376,
        26.65997314453125,
        26.67999267578125,
        26.699981689453126,
        26.720001220703126,
        26.739990234375,
        26.759979248046876,
        26.779998779296876,
        26.79998779296875,
        26.819976806640626,
        26.839996337890626,
        26.8599853515625,
        26.879974365234376,
        26.899993896484376,
        26.91998291015625,
        26.939971923828126,
        26.959991455078126,
        26.97998046875,
        27.0,
        27.019989013671876,
        27.03997802734375,
        27.05999755859375,
        27.079986572265626,
        27.0999755859375,
        27.1199951171875,
        27.139984130859376,
        27.15997314453125,
        27.17999267578125,
        27.199981689453126,
        27.220001220703126,
        27.239990234375,
        27.259979248046876,
        27.279998779296876,
        27.29998779296875,
        27.319976806640626,
        27.339996337890626,
        27.3599853515625,
        27.379974365234376,
        27.399993896484376,
        27.41998291015625,
        27.439971923828126,
        27.459991455078126,
        27.47998046875,
        27.5,
        27.519989013671876,
        27.53997802734375,
        27.55999755859375,
        27.579986572265626,
        27.5999755859375,
        27.6199951171875,
        27.639984130859376,
        27.65997314453125,
        27.67999267578125,
        27.699981689453126,
        27.720001220703126,
        27.739990234375,
        27.759979248046876,
        27.779998779296876,
        27.79998779296875,
        27.819976806640626,
        27.839996337890626,
        27.8599853515625,
        27.879974365234376,
        27.899993896484376,
        27.91998291015625,
        27.939971923828126,
        27.959991455078126,
        27.97998046875,
        28.0,
        28.019989013671876,
        28.03997802734375,
        28.05999755859375,
        28.079986572265626,
        28.0999755859375,
        28.1199951171875,
        28.139984130859376,
        28.15997314453125,
        28.17999267578125,
        28.199981689453126,
        28.220001220703126,
        28.239990234375,
        28.259979248046876,
        28.279998779296876,
        28.29998779296875,
        28.319976806640626,
        28.339996337890626,
        28.3599853515625,
        28.379974365234376,
        28.399993896484376,
        28.41998291015625,
        28.439971923828126,
        28.459991455078126,
        28.47998046875,
        28.5,
        28.519989013671876,
        28.53997802734375,
        28.55999755859375,
        28.579986572265626,
        28.5999755859375,
        28.6199951171875,
        28.639984130859376,
        28.65997314453125,
        28.67999267578125,
        28.699981689453126,
        28.720001220703126,
        28.739990234375,
        28.759979248046876,
        28.779998779296876,
        28.79998779296875,
        28.819976806640626,
        28.839996337890626,
        28.8599853515625,
        28.879974365234376,
        28.899993896484376,
        28.91998291015625,
        28.939971923828126,
        28.959991455078126,
        28.97998046875,
        29.0,
        29.019989013671876,
        29.03997802734375,
        29.05999755859375,
        29.079986572265626,
        29.0999755859375,
        29.1199951171875,
        29.139984130859376,
        29.15997314453125,
        29.17999267578125,
        29.199981689453126,
        29.220001220703126,
        29.239990234375,
        29.259979248046876,
        29.279998779296876,
        29.29998779296875,
        29.319976806640626,
        29.339996337890626,
        29.3599853515625,
        29.379974365234376,
        29.399993896484376,
        29.41998291015625,
        29.439971923828126,
        29.459991455078126,
        29.47998046875,
        29.5,
        29.519989013671876,
        29.53997802734375,
        29.55999755859375,
        29.579986572265626,
        29.5999755859375,
        29.6199951171875,
        29.639984130859376,
        29.65997314453125,
        29.67999267578125,
        29.699981689453126,
        29.720001220703126,
        29.739990234375,
        29.759979248046876,
        29.779998779296876,
        29.79998779296875,
        29.819976806640626,
        29.839996337890626,
        29.8599853515625,
        29.879974365234376,
        29.899993896484376,
        29.91998291015625,
        29.939971923828126,
        29.959991455078126,
        29.97998046875,
        30.0,
        30.019989013671876,
        30.03997802734375,
        30.05999755859375,
        30.079986572265626,
        30.0999755859375,
        30.1199951171875,
        30.139984130859376,
        30.15997314453125,
        30.17999267578125,
        30.199981689453126,
        30.220001220703126,
        30.239990234375,
        30.259979248046876,
        30.279998779296876,
        30.29998779296875,
        30.319976806640626,
        30.339996337890626,
        30.3599853515625,
        30.379974365234376,
        30.399993896484376,
        30.41998291015625,
        30.439971923828126,
        30.459991455078126,
        30.47998046875,
        30.5,
        30.519989013671876,
        30.53997802734375,
        30.55999755859375,
        30.579986572265626,
        30.5999755859375,
        30.6199951171875,
        30.639984130859376,
        30.65997314453125,
        30.67999267578125,
        30.699981689453126,
        30.720001220703126,
        30.739990234375,
        30.759979248046876,
        30.779998779296876,
        30.79998779296875,
        30.819976806640626,
        30.839996337890626,
        30.8599853515625,
        30.879974365234376,
        30.899993896484376,
        30.91998291015625,
        30.939971923828126,
        30.959991455078126,
        30.97998046875,
        31.0,
        31.019989013671876,
        31.03997802734375,
        31.05999755859375,
        31.079986572265626,
        31.0999755859375,
        31.1199951171875,
        31.139984130859376,
        31.15997314453125,
        31.17999267578125,
        31.199981689453126,
        31.220001220703126,
        31.239990234375,
        31.259979248046876,
        31.279998779296876,
        31.29998779296875,
        31.319976806640626,
        31.339996337890626,
        31.3599853515625,
        31.379974365234376,
        31.399993896484376,
        31.41998291015625,
        31.439971923828126,
        31.459991455078126,
        31.47998046875,
        31.5,
        31.519989013671876,
        31.53997802734375,
        31.55999755859375,
        31.579986572265626,
        31.5999755859375,
        31.6199951171875,
        31.639984130859376,
        31.65997314453125,
        31.67999267578125,
        31.699981689453126,
        31.720001220703126,
        31.739990234375,
        31.759979248046876,
        31.779998779296876,
        31.79998779296875,
        31.819976806640626,
        31.839996337890626,
        31.8599853515625,
        31.879974365234376,
        31.899993896484376,
        31.91998291015625,
        31.939971923828126,
        31.959991455078126,
        31.97998046875,
        32.0,
        32.019989013671878,
        32.03997802734375,
        32.05999755859375,
        32.079986572265628,
        32.0999755859375,
        32.1199951171875,
        32.139984130859378,
        32.15997314453125,
        32.17999267578125,
        32.199981689453128,
        32.220001220703128,
        32.239990234375,
        32.259979248046878,
        32.279998779296878,
        32.29998779296875,
        32.319976806640628,
        32.339996337890628,
        32.3599853515625,
        32.379974365234378,
        32.399993896484378,
        32.41998291015625,
        32.439971923828128,
        32.459991455078128,
        32.47998046875,
        32.5,
        32.519989013671878,
        32.53997802734375,
        32.55999755859375,
        32.579986572265628,
        32.5999755859375,
        32.6199951171875,
        32.639984130859378,
        32.65997314453125,
        32.67999267578125,
        32.699981689453128,
        32.720001220703128,
        32.739990234375,
        32.759979248046878,
        32.779998779296878,
        32.79998779296875,
        32.819976806640628,
        32.839996337890628,
        32.8599853515625,
        32.879974365234378,
        32.899993896484378,
        32.91998291015625,
        32.939971923828128,
        32.959991455078128,
        32.97998046875,
        33.0,
        33.019989013671878,
        33.03997802734375,
        33.05999755859375,
        33.079986572265628,
        33.0999755859375,
        33.1199951171875,
        33.139984130859378,
        33.15997314453125,
        33.17999267578125,
        33.199981689453128,
        33.220001220703128,
        33.239990234375,
        33.259979248046878,
        33.279998779296878,
        33.29998779296875,
        33.319976806640628,
        33.339996337890628,
        33.3599853515625,
        33.379974365234378,
        33.399993896484378,
        33.41998291015625,
        33.439971923828128,
        33.459991455078128,
        33.47998046875,
        33.5,
        33.519989013671878,
        33.53997802734375,
        33.55999755859375,
        33.579986572265628,
        33.5999755859375,
        33.6199951171875,
        33.639984130859378,
        33.65997314453125,
        33.67999267578125,
        33.699981689453128,
        33.720001220703128,
        33.739990234375,
        33.759979248046878,
        33.779998779296878,
        33.79998779296875,
        33.819976806640628,
        33.839996337890628,
        33.8599853515625,
        33.879974365234378,
        33.899993896484378,
        33.91998291015625,
        33.939971923828128,
        33.959991455078128,
        33.97998046875,
        34.0,
        34.019989013671878,
        34.03997802734375,
        34.05999755859375,
        34.079986572265628,
        34.0999755859375,
        34.1199951171875,
        34.139984130859378,
        34.15997314453125,
        34.17999267578125,
        34.199981689453128,
        34.220001220703128,
        34.239990234375,
        34.259979248046878,
        34.279998779296878,
        34.29998779296875,
        34.319976806640628,
        34.339996337890628,
        34.3599853515625,
        34.379974365234378,
        34.399993896484378,
        34.41998291015625,
        34.439971923828128,
        34.459991455078128,
        34.47998046875,
        34.5,
        34.519989013671878,
        34.53997802734375,
        34.55999755859375,
        34.579986572265628,
        34.5999755859375,
        34.6199951171875,
        34.639984130859378,
        34.65997314453125,
        34.67999267578125,
        34.699981689453128,
        34.720001220703128,
        34.739990234375,
        34.759979248046878,
        34.779998779296878,
        34.79998779296875,
        34.819976806640628,
        34.839996337890628,
        34.8599853515625,
        34.879974365234378,
        34.899993896484378,
        34.91998291015625,
        34.939971923828128,
        34.959991455078128,
        34.97998046875,
        35.0,
        35.019989013671878,
        35.03997802734375,
        35.05999755859375,
        35.079986572265628,
        35.0999755859375,
        35.1199951171875,
        35.139984130859378,
        35.15997314453125,
        35.17999267578125,
        35.199981689453128,
        35.220001220703128,
        35.239990234375,
        35.259979248046878,
        35.279998779296878,
        35.29998779296875,
        35.319976806640628,
        35.339996337890628,
        35.3599853515625,
        35.379974365234378,
        35.399993896484378,
        35.41998291015625,
        35.439971923828128,
        35.459991455078128,
        35.47998046875,
        35.5,
        35.519989013671878,
        35.53997802734375,
        35.55999755859375,
        35.579986572265628,
        35.5999755859375,
        35.6199951171875,
        35.639984130859378,
        35.65997314453125,
        35.67999267578125,
        35.699981689453128,
        35.720001220703128,
        35.739990234375,
        35.759979248046878,
        35.779998779296878,
        35.79998779296875,
        35.819976806640628,
        35.839996337890628,
        35.8599853515625,
        35.879974365234378,
        35.899993896484378,
        35.91998291015625,
        35.939971923828128,
        35.959991455078128,
        35.97998046875,
        36.0,
        36.019989013671878,
        36.03997802734375,
        36.05999755859375,
        36.079986572265628,
        36.0999755859375,
        36.1199951171875,
        36.139984130859378,
        36.15997314453125,
        36.17999267578125,
        36.199981689453128,
        36.220001220703128,
        36.239990234375,
        36.259979248046878,
        36.279998779296878,
        36.29998779296875,
        36.319976806640628,
        36.339996337890628,
        36.3599853515625,
        36.379974365234378,
        36.399993896484378,
        36.41998291015625,
        36.439971923828128,
        36.459991455078128,
        36.47998046875,
        36.5,
        36.519989013671878,
        36.53997802734375,
        36.55999755859375,
        36.579986572265628,
        36.5999755859375,
        36.6199951171875,
        36.639984130859378,
        36.65997314453125,
        36.67999267578125,
        36.699981689453128,
        36.720001220703128,
        36.739990234375,
        36.759979248046878,
        36.779998779296878,
        36.79998779296875,
        36.819976806640628,
        36.839996337890628,
        36.8599853515625,
        36.879974365234378,
        36.899993896484378,
        36.91998291015625,
        36.939971923828128,
        36.959991455078128,
        36.97998046875,
        37.0,
        37.019989013671878,
        37.03997802734375,
        37.05999755859375,
        37.079986572265628,
        37.0999755859375,
        37.1199951171875,
        37.139984130859378,
        37.15997314453125,
        37.17999267578125,
        37.199981689453128,
        37.220001220703128,
        37.239990234375,
        37.259979248046878,
        37.279998779296878,
        37.29998779296875,
        37.319976806640628,
        37.339996337890628,
        37.3599853515625,
        37.379974365234378,
        37.399993896484378,
        37.41998291015625,
        37.439971923828128,
        37.459991455078128,
        37.47998046875,
        37.5,
        37.519989013671878,
        37.53997802734375,
        37.55999755859375,
        37.579986572265628,
        37.5999755859375,
        37.6199951171875,
        37.639984130859378,
        37.65997314453125,
        37.67999267578125,
        37.699981689453128,
        37.720001220703128,
        37.739990234375,
        37.759979248046878,
        37.779998779296878,
        37.79998779296875,
        37.819976806640628,
        37.839996337890628,
        37.8599853515625,
        37.879974365234378,
        37.899993896484378,
        37.91998291015625,
        37.939971923828128,
        37.959991455078128,
        37.97998046875,
        38.0,
        38.019989013671878,
        38.03997802734375,
        38.05999755859375,
        38.079986572265628,
        38.0999755859375,
        38.1199951171875,
        38.139984130859378,
        38.15997314453125,
        38.17999267578125,
        38.199981689453128,
        38.220001220703128,
        38.239990234375,
        38.259979248046878,
        38.279998779296878,
        38.29998779296875,
        38.319976806640628,
        38.339996337890628,
        38.3599853515625,
        38.379974365234378,
        38.399993896484378,
        38.41998291015625,
        38.439971923828128,
        38.459991455078128,
        38.47998046875,
        38.5,
        38.519989013671878,
        38.53997802734375,
        38.55999755859375,
        38.579986572265628,
        38.5999755859375,
        38.6199951171875,
        38.639984130859378,
        38.65997314453125,
        38.67999267578125,
        38.699981689453128,
        38.720001220703128,
        38.739990234375,
        38.759979248046878,
        38.779998779296878,
        38.79998779296875,
        38.819976806640628,
        38.839996337890628,
        38.8599853515625,
        38.879974365234378,
        38.899993896484378,
        38.91998291015625,
        38.939971923828128,
        38.959991455078128,
        38.97998046875,
        39.0,
        39.019989013671878,
        39.03997802734375,
        39.05999755859375,
        39.079986572265628,
        39.0999755859375,
        39.1199951171875,
        39.139984130859378,
        39.15997314453125,
        39.17999267578125,
        39.199981689453128,
        39.220001220703128,
        39.239990234375,
        39.259979248046878,
        39.279998779296878,
        39.29998779296875,
        39.319976806640628,
        39.339996337890628,
        39.3599853515625,
        39.379974365234378,
        39.399993896484378,
        39.41998291015625,
        39.439971923828128,
        39.459991455078128,
        39.47998046875,
        39.5,
        39.519989013671878,
        39.53997802734375,
        39.55999755859375,
        39.579986572265628,
        39.5999755859375,
        39.6199951171875,
        39.639984130859378,
        39.65997314453125,
        39.67999267578125,
        39.699981689453128,
        39.720001220703128,
        39.739990234375,
        39.759979248046878,
        39.779998779296878,
        39.79998779296875,
        39.819976806640628,
        39.839996337890628,
        39.8599853515625,
        39.879974365234378,
        39.899993896484378,
        39.91998291015625,
        39.939971923828128,
        39.959991455078128,
        39.97998046875,
        40.0,
        40.019989013671878,
        40.03997802734375,
        40.05999755859375,
        40.079986572265628,
        40.0999755859375,
        40.1199951171875,
        40.139984130859378,
        40.15997314453125,
        40.17999267578125,
        40.199981689453128,
        40.219970703125,
        40.239990234375,
        40.259979248046878,
        40.279998779296878,
        40.29998779296875,
        40.319976806640628,
        40.339996337890628,
        40.3599853515625,
        40.379974365234378,
        40.399993896484378,
        40.41998291015625,
        40.439971923828128,
        40.459991455078128,
        40.47998046875,
        40.5,
        40.519989013671878,
        40.53997802734375,
        40.55999755859375,
        40.579986572265628,
        40.5999755859375,
        40.6199951171875,
        40.639984130859378,
        40.65997314453125,
        40.67999267578125,
        40.699981689453128,
        40.719970703125,
        40.739990234375,
        40.759979248046878,
        40.779998779296878,
        40.79998779296875,
        40.819976806640628,
        40.839996337890628,
        40.8599853515625,
        40.879974365234378,
        40.899993896484378,
        40.91998291015625,
        40.939971923828128,
        40.959991455078128,
        40.97998046875,
        41.0,
        41.019989013671878,
        41.03997802734375,
        41.05999755859375,
        41.079986572265628,
        41.0999755859375,
        41.1199951171875,
        41.139984130859378,
        41.15997314453125,
        41.17999267578125,
        41.199981689453128,
        41.219970703125,
        41.239990234375,
        41.259979248046878,
        41.279998779296878,
        41.29998779296875,
        41.319976806640628,
        41.339996337890628,
        41.3599853515625,
        41.379974365234378,
        41.399993896484378,
        41.41998291015625,
        41.439971923828128,
        41.459991455078128,
        41.47998046875,
        41.5,
        41.519989013671878,
        41.53997802734375,
        41.55999755859375,
        41.579986572265628,
        41.5999755859375,
        41.6199951171875,
        41.639984130859378,
        41.65997314453125,
        41.67999267578125,
        41.699981689453128,
        41.719970703125,
        41.739990234375,
        41.759979248046878,
        41.779998779296878,
        41.79998779296875,
        41.819976806640628,
        41.839996337890628,
        41.8599853515625,
        41.879974365234378,
        41.899993896484378,
        41.91998291015625,
        41.939971923828128,
        41.959991455078128,
        41.97998046875,
        42.0,
        42.019989013671878,
        42.03997802734375,
        42.05999755859375,
        42.079986572265628,
        42.0999755859375,
        42.1199951171875,
        42.139984130859378,
        42.15997314453125,
        42.17999267578125,
        42.199981689453128,
        42.219970703125,
        42.239990234375,
        42.259979248046878,
        42.279998779296878,
        42.29998779296875,
        42.319976806640628,
        42.339996337890628,
        42.3599853515625,
        42.379974365234378,
        42.399993896484378,
        42.41998291015625,
        42.439971923828128,
        42.459991455078128,
        42.47998046875,
        42.5,
        42.519989013671878,
        42.53997802734375,
        42.55999755859375,
        42.579986572265628,
        42.5999755859375,
        42.6199951171875,
        42.639984130859378,
        42.65997314453125,
        42.67999267578125,
        42.699981689453128,
        42.719970703125,
        42.739990234375,
        42.759979248046878,
        42.779998779296878,
        42.79998779296875,
        42.819976806640628,
        42.839996337890628,
        42.8599853515625,
        42.879974365234378,
        42.899993896484378,
        42.91998291015625,
        42.939971923828128,
        42.959991455078128,
        42.97998046875,
        43.0,
        43.019989013671878,
        43.03997802734375,
        43.05999755859375,
        43.079986572265628,
        43.0999755859375,
        43.1199951171875,
        43.139984130859378,
        43.15997314453125,
        43.17999267578125,
        43.199981689453128,
        43.219970703125,
        43.239990234375,
        43.259979248046878,
        43.279998779296878,
        43.29998779296875,
        43.319976806640628,
        43.339996337890628,
        43.3599853515625,
        43.379974365234378,
        43.399993896484378,
        43.41998291015625,
        43.439971923828128,
        43.459991455078128,
        43.47998046875,
        43.5,
        43.519989013671878,
        43.53997802734375,
        43.55999755859375,
        43.579986572265628,
        43.5999755859375,
        43.6199951171875,
        43.639984130859378,
        43.65997314453125,
        43.67999267578125,
        43.699981689453128,
        43.719970703125,
        43.739990234375,
        43.759979248046878,
        43.779998779296878,
        43.79998779296875,
        43.819976806640628,
        43.839996337890628,
        43.8599853515625,
        43.879974365234378,
        43.899993896484378,
        43.91998291015625,
        43.939971923828128,
        43.959991455078128,
        43.97998046875,
        44.0,
        44.019989013671878,
        44.03997802734375,
        44.05999755859375,
        44.079986572265628,
        44.0999755859375,
        44.1199951171875,
        44.139984130859378,
        44.15997314453125,
        44.17999267578125,
        44.199981689453128,
        44.219970703125,
        44.239990234375,
        44.259979248046878,
        44.279998779296878,
        44.29998779296875,
        44.319976806640628,
        44.339996337890628,
        44.3599853515625,
        44.379974365234378,
        44.399993896484378,
        44.41998291015625,
        44.439971923828128,
        44.459991455078128,
        44.47998046875,
        44.5,
        44.519989013671878,
        44.53997802734375,
        44.55999755859375,
        44.579986572265628,
        44.5999755859375,
        44.6199951171875,
        44.639984130859378,
        44.65997314453125,
        44.67999267578125,
        44.699981689453128,
        44.719970703125,
        44.739990234375,
        44.759979248046878,
        44.779998779296878,
        44.79998779296875,
        44.819976806640628,
        44.839996337890628,
        44.8599853515625,
        44.879974365234378,
        44.899993896484378,
        44.91998291015625,
        44.939971923828128,
        44.959991455078128,
        44.97998046875,
        45.0,
        45.019989013671878,
        45.03997802734375,
        45.05999755859375,
        45.079986572265628,
        45.0999755859375,
        45.1199951171875,
        45.139984130859378,
        45.15997314453125,
        45.17999267578125,
        45.199981689453128,
        45.219970703125,
        45.239990234375,
        45.259979248046878,
        45.279998779296878,
        45.29998779296875,
        45.319976806640628,
        45.339996337890628,
        45.3599853515625,
        45.379974365234378,
        45.399993896484378,
        45.41998291015625,
        45.439971923828128,
        45.459991455078128,
        45.47998046875,
        45.5,
        45.519989013671878,
        45.53997802734375,
        45.55999755859375,
        45.579986572265628,
        45.5999755859375,
        45.6199951171875,
        45.639984130859378,
        45.65997314453125,
        45.67999267578125,
        45.699981689453128,
        45.719970703125,
        45.739990234375,
        45.759979248046878,
        45.779998779296878,
        45.79998779296875,
        45.819976806640628,
        45.839996337890628,
        45.8599853515625,
        45.879974365234378,
        45.899993896484378,
        45.91998291015625,
        45.939971923828128,
        45.959991455078128,
        45.97998046875,
        46.0,
        46.019989013671878,
        46.03997802734375,
        46.05999755859375,
        46.079986572265628,
        46.0999755859375,
        46.1199951171875,
        46.139984130859378,
        46.15997314453125,
        46.17999267578125,
        46.199981689453128,
        46.219970703125,
        46.239990234375,
        46.259979248046878,
        46.279998779296878,
        46.29998779296875,
        46.319976806640628,
        46.339996337890628,
        46.3599853515625,
        46.379974365234378,
        46.399993896484378,
        46.41998291015625,
        46.439971923828128,
        46.459991455078128,
        46.47998046875,
        46.5,
        46.519989013671878,
        46.53997802734375,
        46.55999755859375,
        46.579986572265628,
        46.5999755859375,
        46.6199951171875,
        46.639984130859378,
        46.65997314453125,
        46.67999267578125,
        46.699981689453128,
        46.719970703125,
        46.739990234375,
        46.759979248046878,
        46.779998779296878,
        46.79998779296875,
        46.819976806640628,
        46.839996337890628,
        46.8599853515625,
        46.879974365234378,
        46.899993896484378,
        46.91998291015625,
        46.939971923828128,
        46.959991455078128,
        46.97998046875,
        47.0,
        47.019989013671878,
        47.03997802734375,
        47.05999755859375,
        47.079986572265628,
        47.0999755859375,
        47.1199951171875,
        47.139984130859378,
        47.15997314453125,
        47.17999267578125,
        47.199981689453128,
        47.219970703125,
        47.239990234375,
        47.259979248046878,
        47.279998779296878,
        47.29998779296875,
        47.319976806640628,
        47.339996337890628,
        47.3599853515625,
        47.379974365234378,
        47.399993896484378,
        47.41998291015625,
        47.439971923828128,
        47.459991455078128,
        47.47998046875,
        47.5,
        47.519989013671878,
        47.53997802734375,
        47.55999755859375,
        47.579986572265628,
        47.5999755859375,
        47.6199951171875,
        47.639984130859378,
        47.65997314453125,
        47.67999267578125,
        47.699981689453128,
        47.719970703125,
        47.739990234375,
        47.759979248046878,
        47.779998779296878,
        47.79998779296875,
        47.819976806640628,
        47.839996337890628,
        47.8599853515625,
        47.879974365234378,
        47.899993896484378,
        47.91998291015625,
        47.939971923828128,
        47.959991455078128,
        47.97998046875,
        48.0,
        48.019989013671878,
        48.03997802734375,
        48.05999755859375,
        48.079986572265628,
        48.0999755859375,
        48.1199951171875,
        48.139984130859378,
        48.15997314453125,
        48.17999267578125,
        48.199981689453128,
        48.219970703125,
        48.239990234375,
        48.259979248046878,
        48.279998779296878,
        48.29998779296875,
        48.319976806640628,
        48.339996337890628,
        48.3599853515625,
        48.379974365234378,
        48.399993896484378,
        48.41998291015625,
        48.439971923828128,
        48.459991455078128,
        48.47998046875,
        48.5,
        48.519989013671878,
        48.53997802734375,
        48.55999755859375,
        48.579986572265628,
        48.5999755859375,
        48.6199951171875,
        48.639984130859378,
        48.65997314453125,
        48.67999267578125,
        48.699981689453128,
        48.719970703125,
        48.739990234375,
        48.759979248046878,
        48.779998779296878,
        48.79998779296875,
        48.819976806640628,
        48.839996337890628,
        48.8599853515625,
        48.879974365234378,
        48.899993896484378,
        48.91998291015625,
        48.939971923828128,
        48.959991455078128,
        48.97998046875,
        49.0,
        49.019989013671878,
        49.03997802734375,
        49.05999755859375,
        49.079986572265628,
        49.0999755859375,
        49.1199951171875,
        49.139984130859378,
        49.15997314453125,
        49.17999267578125,
        49.199981689453128,
        49.219970703125,
        49.239990234375,
        49.259979248046878,
        49.279998779296878,
        49.29998779296875,
        49.319976806640628,
        49.339996337890628,
        49.3599853515625,
        49.379974365234378,
        49.399993896484378,
        49.41998291015625,
        49.439971923828128,
        49.459991455078128,
        49.47998046875,
        49.5,
        49.519989013671878,
        49.53997802734375,
        49.55999755859375,
        49.579986572265628,
        49.5999755859375,
        49.6199951171875,
        49.639984130859378,
        49.65997314453125,
        49.67999267578125,
        49.699981689453128,
        49.719970703125,
        49.739990234375,
        49.759979248046878,
        49.779998779296878,
        49.79998779296875,
        49.819976806640628,
        49.839996337890628,
        49.8599853515625,
        49.879974365234378,
        49.899993896484378,
        49.91998291015625,
        49.939971923828128,
        49.959991455078128,
        49.97998046875,
        50.0,
        50.019989013671878,
        50.03997802734375,
        50.05999755859375,
        50.079986572265628,
        50.0999755859375,
        50.1199951171875,
        50.139984130859378,
        50.15997314453125,
        50.17999267578125,
        50.199981689453128,
        50.219970703125,
        50.239990234375,
        50.259979248046878,
        50.279998779296878,
        50.29998779296875,
        50.319976806640628,
        50.339996337890628,
        50.3599853515625,
        50.379974365234378,
        50.399993896484378,
        50.41998291015625,
        50.439971923828128,
        50.459991455078128,
        50.47998046875,
        50.5,
        50.519989013671878,
        50.53997802734375,
        50.55999755859375,
        50.579986572265628,
        50.5999755859375,
        50.6199951171875,
        50.639984130859378,
        50.65997314453125,
        50.67999267578125,
        50.699981689453128,
        50.719970703125,
        50.739990234375,
        50.759979248046878,
        50.779998779296878,
        50.79998779296875,
        50.819976806640628,
        50.839996337890628,
        50.8599853515625,
        50.879974365234378,
        50.899993896484378,
        50.91998291015625,
        50.939971923828128,
        50.959991455078128,
        50.97998046875,
        51.0,
        51.019989013671878,
        51.03997802734375,
        51.05999755859375,
        51.079986572265628,
        51.0999755859375,
        51.1199951171875,
        51.139984130859378,
        51.15997314453125,
        51.17999267578125,
        51.199981689453128,
        51.219970703125,
        51.239990234375,
        51.259979248046878,
        51.279998779296878,
        51.29998779296875,
        51.319976806640628,
        51.339996337890628,
        51.3599853515625,
        51.379974365234378,
        51.399993896484378,
        51.41998291015625,
        51.439971923828128,
        51.459991455078128,
        51.47998046875,
        51.5,
        51.519989013671878,
        51.53997802734375,
        51.55999755859375,
        51.579986572265628,
        51.5999755859375,
        51.6199951171875,
        51.639984130859378,
        51.65997314453125,
        51.67999267578125,
        51.699981689453128,
        51.719970703125,
        51.739990234375,
        51.759979248046878,
        51.779998779296878,
        51.79998779296875,
        51.819976806640628,
        51.839996337890628,
        51.8599853515625,
        51.879974365234378,
        51.899993896484378,
        51.91998291015625,
        51.939971923828128,
        51.959991455078128,
        51.97998046875,
        52.0,
        52.019989013671878,
        52.03997802734375,
        52.05999755859375,
        52.079986572265628,
        52.0999755859375,
        52.1199951171875,
        52.139984130859378,
        52.15997314453125,
        52.17999267578125,
        52.199981689453128,
        52.219970703125,
        52.239990234375,
        52.259979248046878,
        52.279998779296878,
        52.29998779296875,
        52.319976806640628,
        52.339996337890628,
        52.3599853515625,
        52.379974365234378,
        52.399993896484378,
        52.41998291015625,
        52.439971923828128,
        52.459991455078128,
        52.47998046875,
        52.5,
        52.519989013671878,
        52.53997802734375,
        52.55999755859375,
        52.579986572265628,
        52.5999755859375,
        52.6199951171875,
        52.639984130859378,
        52.65997314453125,
        52.67999267578125,
        52.699981689453128,
        52.719970703125,
        52.739990234375,
        52.759979248046878,
        52.779998779296878,
        52.79998779296875,
        52.819976806640628,
        52.839996337890628,
        52.8599853515625,
        52.879974365234378,
        52.899993896484378,
        52.91998291015625,
        52.939971923828128,
        52.959991455078128,
        52.97998046875,
        53.0,
        53.019989013671878,
        53.03997802734375,
        53.05999755859375,
        53.079986572265628,
        53.0999755859375,
        53.1199951171875,
        53.139984130859378,
        53.15997314453125,
        53.17999267578125,
        53.199981689453128,
        53.219970703125,
        53.239990234375,
        53.259979248046878,
        53.279998779296878,
        53.29998779296875,
        53.319976806640628,
        53.339996337890628,
        53.3599853515625,
        53.379974365234378,
        53.399993896484378,
        53.41998291015625,
        53.439971923828128,
        53.459991455078128,
        53.47998046875,
        53.5,
        53.519989013671878,
        53.53997802734375,
        53.55999755859375,
        53.579986572265628,
        53.5999755859375,
        53.6199951171875,
        53.639984130859378,
        53.65997314453125,
        53.67999267578125,
        53.699981689453128,
        53.719970703125,
        53.739990234375,
        53.759979248046878,
        53.779998779296878,
        53.79998779296875,
        53.819976806640628,
        53.839996337890628,
        53.8599853515625,
        53.879974365234378,
        53.899993896484378,
        53.91998291015625,
        53.939971923828128,
        53.959991455078128,
        53.97998046875,
        54.0,
        54.019989013671878,
        54.03997802734375,
        54.05999755859375,
        54.079986572265628,
        54.0999755859375,
        54.1199951171875,
        54.139984130859378,
        54.15997314453125,
        54.17999267578125,
        54.199981689453128,
        54.219970703125,
        54.239990234375,
        54.259979248046878,
        54.279998779296878,
        54.29998779296875,
        54.319976806640628,
        54.339996337890628,
        54.3599853515625,
        54.379974365234378,
        54.399993896484378,
        54.41998291015625,
        54.439971923828128,
        54.459991455078128,
        54.47998046875,
        54.5,
        54.519989013671878,
        54.53997802734375,
        54.55999755859375,
        54.579986572265628,
        54.5999755859375,
        54.6199951171875,
        54.639984130859378,
        54.65997314453125,
        54.67999267578125,
        54.699981689453128,
        54.719970703125,
        54.739990234375,
        54.759979248046878,
        54.779998779296878,
        54.79998779296875,
        54.819976806640628,
        54.839996337890628,
        54.8599853515625,
        54.879974365234378,
        54.899993896484378,
        54.91998291015625,
        54.939971923828128,
        54.959991455078128,
        54.97998046875,
        55.0,
        55.019989013671878,
        55.03997802734375,
        55.05999755859375,
        55.079986572265628,
        55.0999755859375,
        55.1199951171875,
        55.139984130859378,
        55.15997314453125,
        55.17999267578125,
        55.199981689453128,
        55.219970703125,
        55.239990234375,
        55.259979248046878,
        55.279998779296878,
        55.29998779296875,
        55.319976806640628,
        55.339996337890628,
        55.3599853515625,
        55.379974365234378,
        55.399993896484378,
        55.41998291015625,
        55.439971923828128,
        55.459991455078128,
        55.47998046875,
        55.5,
        55.519989013671878,
        55.53997802734375,
        55.55999755859375,
        55.579986572265628,
        55.5999755859375,
        55.6199951171875,
        55.639984130859378,
        55.65997314453125,
        55.67999267578125,
        55.699981689453128,
        55.719970703125,
        55.739990234375,
        55.759979248046878,
        55.779998779296878,
        55.79998779296875,
        55.819976806640628,
        55.839996337890628,
        55.8599853515625,
        55.879974365234378,
        55.899993896484378,
        55.91998291015625,
        55.939971923828128,
        55.959991455078128,
        55.97998046875,
        56.0,
        56.019989013671878,
        56.03997802734375,
        56.05999755859375,
        56.079986572265628,
        56.0999755859375,
        56.1199951171875,
        56.139984130859378,
        56.15997314453125,
        56.17999267578125,
        56.199981689453128,
        56.219970703125,
        56.239990234375,
        56.259979248046878,
        56.279998779296878,
        56.29998779296875,
        56.319976806640628,
        56.339996337890628,
        56.3599853515625,
        56.379974365234378,
        56.399993896484378,
        56.41998291015625,
        56.439971923828128,
        56.459991455078128,
        56.47998046875,
        56.5,
        56.519989013671878,
        56.53997802734375,
        56.55999755859375,
        56.579986572265628,
        56.5999755859375,
        56.6199951171875,
        56.639984130859378,
        56.65997314453125,
        56.67999267578125,
        56.699981689453128,
        56.719970703125,
        56.739990234375,
        56.759979248046878,
        56.779998779296878,
        56.79998779296875,
        56.819976806640628,
        56.839996337890628,
        56.8599853515625,
        56.879974365234378,
        56.899993896484378,
        56.91998291015625,
        56.939971923828128,
        56.959991455078128,
        56.97998046875,
        57.0,
        57.019989013671878,
        57.03997802734375,
        57.05999755859375,
        57.079986572265628,
        57.0999755859375,
        57.1199951171875,
        57.139984130859378,
        57.15997314453125,
        57.17999267578125,
        57.199981689453128,
        57.219970703125,
        57.239990234375,
        57.259979248046878,
        57.279998779296878,
        57.29998779296875,
        57.319976806640628,
        57.339996337890628,
        57.3599853515625,
        57.379974365234378,
        57.399993896484378,
        57.41998291015625,
        57.439971923828128,
        57.459991455078128,
        57.47998046875,
        57.5,
        57.519989013671878,
        57.53997802734375,
        57.55999755859375,
        57.579986572265628,
        57.5999755859375,
        57.6199951171875,
        57.639984130859378,
        57.65997314453125,
        57.67999267578125,
        57.699981689453128,
        57.719970703125,
        57.739990234375,
        57.759979248046878,
        57.779998779296878,
        57.79998779296875,
        57.819976806640628,
        57.839996337890628,
        57.8599853515625,
        57.879974365234378,
        57.899993896484378,
        57.91998291015625,
        57.939971923828128,
        57.959991455078128,
        57.97998046875,
        58.0,
        58.019989013671878,
        58.03997802734375,
        58.05999755859375,
        58.079986572265628,
        58.0999755859375,
        58.1199951171875,
        58.139984130859378,
        58.15997314453125,
        58.17999267578125,
        58.199981689453128,
        58.219970703125,
        58.239990234375,
        58.259979248046878,
        58.279998779296878,
        58.29998779296875,
        58.319976806640628,
        58.339996337890628,
        58.3599853515625,
        58.379974365234378,
        58.399993896484378,
        58.41998291015625,
        58.439971923828128,
        58.459991455078128,
        58.47998046875,
        58.5,
        58.519989013671878,
        58.53997802734375,
        58.55999755859375,
        58.579986572265628,
        58.5999755859375,
        58.6199951171875,
        58.639984130859378,
        58.65997314453125,
        58.67999267578125,
        58.699981689453128,
        58.719970703125,
        58.739990234375,
        58.759979248046878,
        58.779998779296878,
        58.79998779296875,
        58.819976806640628,
        58.839996337890628,
        58.8599853515625,
        58.879974365234378,
        58.899993896484378,
        58.91998291015625,
        58.939971923828128,
        58.959991455078128,
        58.97998046875,
        59.0,
        59.019989013671878,
        59.03997802734375,
        59.05999755859375,
        59.079986572265628,
        59.0999755859375,
        59.1199951171875,
        59.139984130859378,
        59.15997314453125,
        59.17999267578125,
        59.199981689453128,
        59.219970703125,
        59.239990234375,
        59.259979248046878,
        59.279998779296878,
        59.29998779296875,
        59.319976806640628,
        59.339996337890628,
        59.3599853515625,
        59.379974365234378,
        59.399993896484378,
        59.41998291015625,
        59.439971923828128,
        59.459991455078128,
        59.47998046875,
        59.5,
        59.519989013671878,
        59.53997802734375,
        59.55999755859375,
        59.579986572265628,
        59.5999755859375,
        59.6199951171875,
        59.639984130859378,
        59.65997314453125,
        59.67999267578125,
        59.699981689453128,
        59.719970703125,
        59.739990234375,
        59.759979248046878,
        59.779998779296878,
        59.79998779296875,
        59.819976806640628,
        59.839996337890628,
        59.8599853515625,
        59.879974365234378,
        59.899993896484378,
        59.91998291015625,
        59.939971923828128,
        59.959991455078128,
        59.97998046875
    ],
    "rightHandPositions": [
        "(0.276481, 1.299528, 0.149032)",
        "(0.276652, 1.299962, 0.148021)",
        "(0.276617, 1.300228, 0.147113)",
        "(0.276581, 1.300316, 0.146702)",
        "(0.276490, 1.300479, 0.145870)",
        "(0.276431, 1.300599, 0.145014)",
        "(0.276372, 1.300609, 0.144209)",
        "(0.276246, 1.300510, 0.143590)",
        "(0.276024, 1.300308, 0.143140)",
        "(0.275918, 1.300199, 0.142891)",
        "(0.275712, 1.300000, 0.142455)",
        "(0.275550, 1.299903, 0.142157)",
        "(0.275601, 1.299980, 0.142032)",
        "(0.275634, 1.300094, 0.141400)",
        "(0.275679, 1.300179, 0.141220)",
        "(0.275768, 1.300316, 0.140755)",
        "(0.275857, 1.300538, 0.140374)",
        "(0.275851, 1.300742, 0.140413)",
        "(0.275809, 1.301040, 0.140332)",
        "(0.275844, 1.301044, 0.140278)",
        "(0.275930, 1.301223, 0.139692)",
        "(0.276227, 1.301218, 0.138995)",
        "(0.276475, 1.301138, 0.138264)",
        "(0.276548, 1.300992, 0.137852)",
        "(0.276536, 1.300916, 0.137731)",
        "(0.276570, 1.300327, 0.136706)",
        "(0.276541, 1.299798, 0.135904)",
        "(0.276535, 1.299315, 0.135249)",
        "(0.276554, 1.299309, 0.135065)",
        "(0.276585, 1.299161, 0.134727)",
        "(0.276758, 1.299119, 0.134190)",
        "(0.277145, 1.299162, 0.133140)",
        "(0.277481, 1.299455, 0.132416)",
        "(0.277922, 1.300019, 0.131907)",
        "(0.278133, 1.300328, 0.131688)",
        "(0.278670, 1.301011, 0.131215)",
        "(0.279200, 1.301700, 0.130719)",
        "(0.279633, 1.302360, 0.130177)",
        "(0.279946, 1.303048, 0.129673)",
        "(0.280095, 1.303473, 0.129483)",
        "(0.280292, 1.304508, 0.129345)",
        "(0.280514, 1.305679, 0.129048)",
        "(0.280701, 1.307206, 0.128580)",
        "(0.280756, 1.308105, 0.128415)",
        "(0.280683, 1.310165, 0.128263)",
        "(0.280438, 1.312246, 0.128131)",
        "(0.280152, 1.314371, 0.127783)",
        "(0.279967, 1.316570, 0.127521)",
        "(0.279829, 1.317720, 0.127408)",
        "(0.279543, 1.320348, 0.127152)",
        "(0.278993, 1.323411, 0.127202)",
        "(0.278104, 1.327140, 0.127399)",
        "(0.276936, 1.331769, 0.127975)",
        "(0.276181, 1.334286, 0.128388)",
        "(0.274663, 1.340046, 0.129489)",
        "(0.272919, 1.346435, 0.131239)",
        "(0.270664, 1.352785, 0.132911)",
        "(0.267887, 1.358755, 0.133979)",
        "(0.266330, 1.361577, 0.134287)",
        "(0.263401, 1.367074, 0.134609)",
        "(0.260631, 1.372242, 0.134730)",
        "(0.257917, 1.376547, 0.134109)",
        "(0.255001, 1.380160, 0.132848)",
        "(0.253431, 1.381847, 0.132168)",
        "(0.250262, 1.384503, 0.130216)",
        "(0.247358, 1.386575, 0.127815)",
        "(0.244655, 1.388468, 0.125666)",
        "(0.242144, 1.389998, 0.123468)",
        "(0.241098, 1.390732, 0.122396)",
        "(0.239130, 1.391957, 0.120352)",
        "(0.237344, 1.392971, 0.118235)",
        "(0.235657, 1.393996, 0.116299)",
        "(0.233886, 1.394940, 0.114483)",
        "(0.232141, 1.395485, 0.112923)",
        "(0.231331, 1.395729, 0.112169)",
        "(0.229908, 1.396127, 0.110757)",
        "(0.228182, 1.396082, 0.109475)",
        "(0.226011, 1.395535, 0.108272)",
        "(0.224960, 1.395227, 0.107761)",
        "(0.223426, 1.394793, 0.106910)",
        "(0.221980, 1.394291, 0.106427)",
        "(0.220435, 1.393674, 0.106033)",
        "(0.218994, 1.393260, 0.105804)",
        "(0.218390, 1.393232, 0.105813)",
        "(0.217500, 1.393732, 0.106086)",
        "(0.216873, 1.394773, 0.106581)",
        "(0.216930, 1.395733, 0.106739)",
        "(0.216257, 1.398431, 0.107572)",
        "(0.216179, 1.399611, 0.107855)",
        "(0.216122, 1.402911, 0.108674)",
        "(0.215867, 1.406694, 0.110002)",
        "(0.215340, 1.410930, 0.111646)",
        "(0.214690, 1.415243, 0.113287)",
        "(0.214501, 1.417405, 0.114109)",
        "(0.214193, 1.421674, 0.115690)",
        "(0.213704, 1.425469, 0.117056)",
        "(0.213126, 1.428846, 0.118244)",
        "(0.212354, 1.431570, 0.119090)",
        "(0.211932, 1.432778, 0.119461)",
        "(0.211267, 1.435037, 0.120027)",
        "(0.210516, 1.437170, 0.120681)",
        "(0.209957, 1.439366, 0.121347)",
        "(0.209397, 1.441390, 0.122063)",
        "(0.209157, 1.442416, 0.122439)",
        "(0.208989, 1.444724, 0.123297)",
        "(0.209020, 1.447248, 0.124285)",
        "(0.209047, 1.449743, 0.125360)",
        "(0.209133, 1.452352, 0.126599)",
        "(0.209170, 1.453683, 0.127290)",
        "(0.209203, 1.456484, 0.128911)",
        "(0.209160, 1.459417, 0.130786)",
        "(0.208954, 1.462480, 0.132958)",
        "(0.208943, 1.465790, 0.135512)",
        "(0.209123, 1.467535, 0.136875)",
        "(0.209717, 1.471057, 0.140016)",
        "(0.210576, 1.474644, 0.143490)",
        "(0.211403, 1.478071, 0.147201)",
        "(0.212196, 1.481420, 0.151394)",
        "(0.212690, 1.483130, 0.153617)",
        "(0.213693, 1.486508, 0.158510)",
        "(0.214705, 1.489735, 0.163793)",
        "(0.215630, 1.492676, 0.169420)",
        "(0.216838, 1.495075, 0.175347)",
        "(0.217523, 1.496315, 0.178410)",
        "(0.219104, 1.498637, 0.185084)",
        "(0.220294, 1.500530, 0.191554)",
        "(0.221292, 1.502213, 0.198096)",
        "(0.222795, 1.504045, 0.205004)",
        "(0.223806, 1.504959, 0.208538)",
        "(0.226027, 1.506555, 0.215662)",
        "(0.227992, 1.507578, 0.222663)",
        "(0.229868, 1.508036, 0.229239)",
        "(0.231581, 1.508190, 0.235291)",
        "(0.232358, 1.508144, 0.238172)",
        "(0.233864, 1.507808, 0.243709)",
        "(0.235296, 1.507226, 0.249181)",
        "(0.236476, 1.506529, 0.254630)",
        "(0.237625, 1.505710, 0.259974)",
        "(0.238498, 1.504451, 0.264878)",
        "(0.238803, 1.503682, 0.267181)",
        "(0.239475, 1.501927, 0.271821)",
        "(0.240451, 1.500127, 0.276591)",
        "(0.241305, 1.497857, 0.281173)",
        "(0.241699, 1.496583, 0.283385)",
        "(0.242483, 1.493733, 0.287472)",
        "(0.243211, 1.490525, 0.291235)",
        "(0.243817, 1.487029, 0.294845)",
        "(0.244243, 1.483045, 0.298494)",
        "(0.244425, 1.480940, 0.300289)",
        "(0.244827, 1.476470, 0.303729)",
        "(0.245405, 1.471568, 0.306936)",
        "(0.246143, 1.466283, 0.310149)",
        "(0.246741, 1.460522, 0.313559)",
        "(0.246907, 1.457496, 0.315339)",
        "(0.247154, 1.451053, 0.318900)",
        "(0.247195, 1.444040, 0.322414)",
        "(0.247385, 1.436573, 0.325621)",
        "(0.247392, 1.428425, 0.328481)",
        "(0.247354, 1.424230, 0.329780)",
        "(0.247078, 1.415360, 0.331967)",
        "(0.247056, 1.406103, 0.333523)",
        "(0.247055, 1.396625, 0.334706)",
        "(0.247083, 1.386878, 0.335363)",
        "(0.247158, 1.381998, 0.335548)",
        "(0.247327, 1.372160, 0.335595)",
        "(0.247680, 1.362382, 0.335038)",
        "(0.247718, 1.352514, 0.334066)",
        "(0.247970, 1.343113, 0.332552)",
        "(0.248125, 1.338524, 0.331675)",
        "(0.248493, 1.329572, 0.329496)",
        "(0.248726, 1.321246, 0.326882)",
        "(0.249103, 1.313756, 0.323884)",
        "(0.249605, 1.307004, 0.320377)",
        "(0.249794, 1.303744, 0.318598)",
        "(0.250284, 1.297879, 0.315056)",
        "(0.250853, 1.292679, 0.311528)",
        "(0.251144, 1.287686, 0.307779)",
        "(0.251528, 1.283141, 0.303402)",
        "(0.251699, 1.280827, 0.301057)",
        "(0.251923, 1.276373, 0.296030)",
        "(0.252211, 1.272290, 0.290870)",
        "(0.252510, 1.268595, 0.285579)",
        "(0.252557, 1.264960, 0.280064)",
        "(0.252539, 1.263187, 0.277256)",
        "(0.252592, 1.260007, 0.271434)",
        "(0.252774, 1.257164, 0.265691)",
        "(0.252775, 1.254544, 0.259853)",
        "(0.252894, 1.252222, 0.253730)",
        "(0.252844, 1.250975, 0.250644)",
        "(0.252740, 1.248534, 0.244224)",
        "(0.252805, 1.246381, 0.237634)",
        "(0.252805, 1.244515, 0.231008)",
        "(0.252785, 1.242766, 0.224157)",
        "(0.252771, 1.241910, 0.220548)",
        "(0.252645, 1.240208, 0.212924)",
        "(0.252669, 1.239022, 0.205005)",
        "(0.252705, 1.238469, 0.196846)",
        "(0.252735, 1.238329, 0.188344)",
        "(0.252712, 1.238391, 0.183987)",
        "(0.252772, 1.239243, 0.175035)",
        "(0.252840, 1.241102, 0.166278)",
        "(0.252733, 1.244144, 0.157760)",
        "(0.252485, 1.248228, 0.149480)",
        "(0.252363, 1.250484, 0.145334)",
        "(0.251963, 1.255583, 0.137224)",
        "(0.251225, 1.261412, 0.129492)",
        "(0.250121, 1.267867, 0.122154)",
        "(0.248999, 1.274827, 0.115198)",
        "(0.248392, 1.278353, 0.111875)",
        "(0.246796, 1.285764, 0.105831)",
        "(0.244743, 1.293536, 0.100635)",
        "(0.242550, 1.301996, 0.096335)",
        "(0.240173, 1.311114, 0.093144)",
        "(0.238946, 1.315741, 0.091678)",
        "(0.236279, 1.325073, 0.089217)",
        "(0.233372, 1.334821, 0.087457)",
        "(0.230324, 1.345240, 0.086339)",
        "(0.227207, 1.355951, 0.085527)",
        "(0.225935, 1.361382, 0.085194)",
        "(0.223962, 1.372643, 0.084916)",
        "(0.222186, 1.384078, 0.085005)",
        "(0.220596, 1.395532, 0.085519)",
        "(0.219144, 1.406963, 0.086635)",
        "(0.218587, 1.412643, 0.087441)",
        "(0.217714, 1.423871, 0.089559)",
        "(0.216784, 1.434526, 0.091851)",
        "(0.215757, 1.444602, 0.094536)",
        "(0.215199, 1.454357, 0.097744)",
        "(0.215039, 1.459168, 0.099527)",
        "(0.214848, 1.468418, 0.103536)",
        "(0.214858, 1.477172, 0.107801)",
        "(0.214723, 1.485447, 0.112278)",
        "(0.214787, 1.493354, 0.117147)",
        "(0.214929, 1.497250, 0.119714)",
        "(0.215411, 1.504655, 0.125182)",
        "(0.215791, 1.511485, 0.130851)",
        "(0.216090, 1.517877, 0.136792)",
        "(0.216292, 1.523747, 0.143083)",
        "(0.216449, 1.526520, 0.146319)",
        "(0.216817, 1.531603, 0.152968)",
        "(0.217017, 1.536104, 0.159760)",
        "(0.217050, 1.539841, 0.166683)",
        "(0.216975, 1.543050, 0.173938)",
        "(0.216973, 1.544501, 0.177669)",
        "(0.217156, 1.546942, 0.185357)",
        "(0.217338, 1.548806, 0.193325)",
        "(0.217449, 1.550135, 0.201434)",
        "(0.217490, 1.551044, 0.209723)",
        "(0.217446, 1.551345, 0.213955)",
        "(0.217640, 1.551756, 0.222526)",
        "(0.218217, 1.551895, 0.231288)",
        "(0.219014, 1.551815, 0.240108)",
        "(0.219889, 1.551387, 0.248667)",
        "(0.220324, 1.551024, 0.252934)",
        "(0.221451, 1.550070, 0.261307)",
        "(0.222629, 1.548715, 0.269599)",
        "(0.223723, 1.546923, 0.277619)",
        "(0.224170, 1.545771, 0.281485)",
        "(0.224986, 1.543350, 0.289213)",
        "(0.226155, 1.540505, 0.296520)",
        "(0.227224, 1.537120, 0.303428)",
        "(0.228212, 1.533190, 0.309787)",
        "(0.229186, 1.528979, 0.315727)",
        "(0.229653, 1.526783, 0.318575)",
        "(0.230520, 1.522126, 0.323832)",
        "(0.231375, 1.516958, 0.328489)",
        "(0.232186, 1.511430, 0.332630)",
        "(0.232953, 1.505715, 0.336325)",
        "(0.233350, 1.502849, 0.338115)",
        "(0.234100, 1.496913, 0.341337)",
        "(0.234597, 1.490502, 0.344109)",
        "(0.235193, 1.483790, 0.346542)",
        "(0.235647, 1.476670, 0.348782)",
        "(0.235781, 1.472934, 0.349849)",
        "(0.236035, 1.465336, 0.351754)",
        "(0.236293, 1.457353, 0.353525)",
        "(0.236558, 1.449191, 0.355000)",
        "(0.236460, 1.440677, 0.356062)",
        "(0.236386, 1.436307, 0.356401)",
        "(0.236403, 1.426976, 0.356429)",
        "(0.236290, 1.417191, 0.355962)",
        "(0.236428, 1.407200, 0.355124)",
        "(0.236741, 1.396671, 0.353802)",
        "(0.236694, 1.391306, 0.352983)",
        "(0.236374, 1.380191, 0.350925)",
        "(0.236473, 1.368723, 0.348078)",
        "(0.236473, 1.357023, 0.344679)",
        "(0.236461, 1.345432, 0.340901)",
        "(0.236430, 1.339719, 0.338947)",
        "(0.236354, 1.328488, 0.334395)",
        "(0.236260, 1.317554, 0.329125)",
        "(0.236581, 1.307151, 0.323145)",
        "(0.236944, 1.297348, 0.316698)",
        "(0.237115, 1.292594, 0.313480)",
        "(0.237676, 1.283688, 0.306667)",
        "(0.238205, 1.275304, 0.299333)",
        "(0.238859, 1.267391, 0.291831)",
        "(0.239577, 1.260369, 0.284297)",
        "(0.239921, 1.257022, 0.280569)",
        "(0.240705, 1.250977, 0.272906)",
        "(0.241432, 1.245284, 0.264559)",
        "(0.242084, 1.239824, 0.255778)",
        "(0.242735, 1.235463, 0.247179)",
        "(0.243035, 1.233563, 0.243007)",
        "(0.243421, 1.230281, 0.234633)",
        "(0.243502, 1.227533, 0.226181)",
        "(0.243615, 1.225335, 0.217813)",
        "(0.244021, 1.224224, 0.209442)",
        "(0.244194, 1.223744, 0.205196)",
        "(0.244436, 1.223101, 0.196424)",
        "(0.244611, 1.222863, 0.187543)",
        "(0.244877, 1.223234, 0.178784)",
        "(0.245013, 1.224213, 0.170139)",
        "(0.244942, 1.224909, 0.165929)",
        "(0.244674, 1.226765, 0.157762)",
        "(0.244091, 1.229597, 0.150141)",
        "(0.243222, 1.233404, 0.142878)",
        "(0.242346, 1.238069, 0.135919)",
        "(0.241900, 1.240728, 0.132573)",
        "(0.240911, 1.246908, 0.126004)",
        "(0.239582, 1.253705, 0.119707)",
        "(0.238381, 1.261403, 0.113757)",
        "(0.237120, 1.269858, 0.108200)",
        "(0.236505, 1.274384, 0.105564)",
        "(0.235180, 1.283621, 0.100522)",
        "(0.233710, 1.293318, 0.096057)",
        "(0.232200, 1.303688, 0.092197)",
        "(0.230590, 1.314809, 0.089181)",
        "(0.229779, 1.320383, 0.087741)",
        "(0.228077, 1.331923, 0.085534)",
        "(0.226481, 1.343658, 0.083856)",
        "(0.225000, 1.355710, 0.082781)",
        "(0.223344, 1.367862, 0.082346)",
        "(0.222445, 1.373903, 0.082204)",
        "(0.220796, 1.385940, 0.082347)",
        "(0.219761, 1.398046, 0.083157)",
        "(0.219507, 1.410287, 0.084627)",
        "(0.219027, 1.421896, 0.086413)",
        "(0.218180, 1.433103, 0.088453)",
        "(0.217778, 1.438535, 0.089679)",
        "(0.217589, 1.449269, 0.092694)",
        "(0.217614, 1.459668, 0.096331)",
        "(0.217537, 1.469235, 0.100046)",
        "(0.217345, 1.473778, 0.101968)",
        "(0.217010, 1.482410, 0.106122)",
        "(0.216939, 1.490571, 0.110836)",
        "(0.216796, 1.498234, 0.116085)",
        "(0.216570, 1.505399, 0.121612)",
        "(0.216145, 1.511786, 0.127341)",
        "(0.215998, 1.514806, 0.130260)",
        "(0.216106, 1.520462, 0.136432)",
        "(0.216586, 1.525791, 0.143154)",
        "(0.216892, 1.530580, 0.150189)",
        "(0.217096, 1.534842, 0.157708)",
        "(0.217188, 1.536847, 0.161626)",
        "(0.217516, 1.540242, 0.169614)",
        "(0.217847, 1.542951, 0.177747)",
        "(0.217959, 1.545005, 0.185932)",
        "(0.217933, 1.546482, 0.194237)",
        "(0.217937, 1.547084, 0.198479)",
        "(0.218045, 1.548009, 0.207124)",
        "(0.218297, 1.548445, 0.215650)",
        "(0.218793, 1.548527, 0.224142)",
        "(0.219094, 1.548419, 0.228355)",
        "(0.219621, 1.547866, 0.236615)",
        "(0.220173, 1.547059, 0.244835)",
        "(0.220832, 1.546053, 0.253036)",
        "(0.221602, 1.544621, 0.261079)",
        "(0.221907, 1.543725, 0.265030)",
        "(0.222454, 1.541549, 0.272568)",
        "(0.222832, 1.538984, 0.279867)",
        "(0.223467, 1.536040, 0.287043)",
        "(0.224121, 1.532676, 0.294041)",
        "(0.224368, 1.530816, 0.297484)",
        "(0.224713, 1.526697, 0.304133)",
        "(0.224909, 1.522202, 0.310639)",
        "(0.225199, 1.517343, 0.316803)",
        "(0.225567, 1.511827, 0.322432)",
        "(0.225667, 1.508893, 0.325052)",
        "(0.225432, 1.502550, 0.329712)",
        "(0.225014, 1.495576, 0.333667)",
        "(0.224717, 1.487838, 0.337050)",
        "(0.224383, 1.479484, 0.340175)",
        "(0.224101, 1.475085, 0.341686)",
        "(0.223469, 1.466062, 0.344652)",
        "(0.222988, 1.456377, 0.347276)",
        "(0.222583, 1.446301, 0.349637)",
        "(0.222284, 1.435608, 0.351380)",
        "(0.222145, 1.430156, 0.352139)",
        "(0.221708, 1.418775, 0.353190)",
        "(0.220993, 1.406605, 0.353754)",
        "(0.220485, 1.394286, 0.353907)",
        "(0.220112, 1.382072, 0.353430)",
        "(0.219888, 1.375850, 0.352926)",
        "(0.219158, 1.363082, 0.351072)",
        "(0.218301, 1.349983, 0.348543)",
        "(0.218196, 1.337302, 0.345448)",
        "(0.218441, 1.325144, 0.341938)",
        "(0.218578, 1.319097, 0.339873)",
        "(0.218675, 1.307030, 0.335150)",
        "(0.218934, 1.295681, 0.329987)",
        "(0.219482, 1.285559, 0.324635)",
        "(0.219871, 1.276061, 0.318813)",
        "(0.220080, 1.271521, 0.315640)",
        "(0.220716, 1.263218, 0.308920)",
        "(0.221596, 1.256012, 0.301854)",
        "(0.222508, 1.249749, 0.294490)",
        "(0.223435, 1.244342, 0.286901)",
        "(0.223952, 1.241823, 0.283085)",
        "(0.225038, 1.237414, 0.275287)",
        "(0.226038, 1.233565, 0.267395)",
        "(0.227035, 1.230365, 0.259446)",
        "(0.228030, 1.227608, 0.251509)",
        "(0.228459, 1.226289, 0.247497)",
        "(0.229393, 1.223959, 0.239186)",
        "(0.230399, 1.222066, 0.230631)",
        "(0.231437, 1.220834, 0.222195)",
        "(0.232639, 1.220381, 0.213957)",
        "(0.233170, 1.220299, 0.209877)",
        "(0.234300, 1.220521, 0.201540)",
        "(0.235600, 1.221139, 0.192912)",
        "(0.236864, 1.221927, 0.184005)",
        "(0.238221, 1.223025, 0.175127)",
        "(0.238924, 1.223768, 0.170811)",
        "(0.240303, 1.225742, 0.162424)",
        "(0.241439, 1.228041, 0.154242)",
        "(0.242498, 1.230772, 0.146262)",
        "(0.243696, 1.234028, 0.138455)",
        "(0.244260, 1.235796, 0.134646)",
        "(0.245244, 1.239804, 0.127293)",
        "(0.246027, 1.244376, 0.120232)",
        "(0.246470, 1.249231, 0.113325)",
        "(0.246739, 1.254528, 0.106746)",
        "(0.246803, 1.257408, 0.103663)",
        "(0.246656, 1.263832, 0.098012)",
        "(0.246191, 1.271107, 0.092985)",
        "(0.245158, 1.279308, 0.088713)",
        "(0.243846, 1.288184, 0.084942)",
        "(0.243206, 1.292889, 0.083214)",
        "(0.241674, 1.303043, 0.080286)",
        "(0.239799, 1.313939, 0.077994)",
        "(0.237892, 1.325449, 0.076057)",
        "(0.235861, 1.337126, 0.074456)",
        "(0.234960, 1.343205, 0.073895)",
        "(0.233361, 1.355476, 0.073087)",
        "(0.231834, 1.367934, 0.072917)",
        "(0.230109, 1.380294, 0.073101)",
        "(0.228530, 1.392365, 0.073600)",
        "(0.227973, 1.398420, 0.074058)",
        "(0.227556, 1.410520, 0.075685)",
        "(0.227224, 1.422336, 0.077900)",
        "(0.226663, 1.433705, 0.080335)",
        "(0.226343, 1.444683, 0.083156)",
        "(0.226422, 1.450113, 0.084690)",
        "(0.226989, 1.460497, 0.088149)",
        "(0.227821, 1.470119, 0.092024)",
        "(0.228737, 1.479845, 0.096745)",
        "(0.229658, 1.489108, 0.101952)",
        "(0.230071, 1.493482, 0.104658)",
        "(0.231273, 1.501931, 0.110410)",
        "(0.232766, 1.509682, 0.116878)",
        "(0.234041, 1.517169, 0.123603)",
        "(0.235931, 1.524163, 0.130843)",
        "(0.236977, 1.527487, 0.134709)",
        "(0.239242, 1.533771, 0.142980)",
        "(0.241513, 1.539564, 0.151945)",
        "(0.243534, 1.544547, 0.161478)",
        "(0.245455, 1.548941, 0.171509)",
        "(0.246444, 1.550932, 0.176718)",
        "(0.248181, 1.554106, 0.187539)",
        "(0.249607, 1.556220, 0.198458)",
        "(0.250904, 1.557406, 0.209665)",
        "(0.252379, 1.557665, 0.221199)",
        "(0.253096, 1.557473, 0.226923)",
        "(0.254189, 1.556464, 0.238230)",
        "(0.254888, 1.554314, 0.249120)",
        "(0.255463, 1.551151, 0.259808)",
        "(0.256192, 1.547440, 0.270291)",
        "(0.256481, 1.545364, 0.275391)",
        "(0.256654, 1.540449, 0.285088)",
        "(0.256338, 1.534630, 0.294052)",
        "(0.256124, 1.527966, 0.302209)",
        "(0.255905, 1.520915, 0.309834)",
        "(0.255761, 1.517175, 0.313409)",
        "(0.255249, 1.509172, 0.319947)",
        "(0.254529, 1.500595, 0.325766)",
        "(0.253876, 1.491562, 0.330902)",
        "(0.253277, 1.482085, 0.335563)",
        "(0.252849, 1.477049, 0.337661)",
        "(0.251678, 1.466509, 0.341203)",
        "(0.250552, 1.455967, 0.344256)",
        "(0.249974, 1.445461, 0.346683)",
        "(0.249454, 1.434795, 0.348512)",
        "(0.249069, 1.429432, 0.349222)",
        "(0.248554, 1.418914, 0.349847)",
        "(0.247906, 1.408423, 0.349522)",
        "(0.247267, 1.397966, 0.348334)",
        "(0.246990, 1.387657, 0.346740)",
        "(0.246768, 1.382504, 0.345701)",
        "(0.246304, 1.372299, 0.343098)",
        "(0.245883, 1.362228, 0.339608)",
        "(0.245953, 1.352484, 0.335594)",
        "(0.246234, 1.343161, 0.331457)",
        "(0.246312, 1.338602, 0.329342)",
        "(0.246397, 1.329886, 0.324666)",
        "(0.246647, 1.321752, 0.319298)",
        "(0.247140, 1.314201, 0.313547)",
        "(0.247778, 1.307295, 0.307635)",
        "(0.248058, 1.304063, 0.304574)",
        "(0.248560, 1.297673, 0.298076)",
        "(0.249056, 1.291408, 0.290338)",
        "(0.249579, 1.285563, 0.282417)",
        "(0.250246, 1.279915, 0.274405)",
        "(0.250705, 1.277268, 0.270342)",
        "(0.251384, 1.272254, 0.262273)",
        "(0.251902, 1.267535, 0.253732)",
        "(0.252447, 1.263248, 0.244957)",
        "(0.253064, 1.259635, 0.236443)",
        "(0.253431, 1.258090, 0.232302)",
        "(0.254059, 1.255254, 0.224043)",
        "(0.254512, 1.252580, 0.215679)",
        "(0.255073, 1.250464, 0.207417)",
        "(0.255678, 1.248921, 0.199395)",
        "(0.256026, 1.248512, 0.195431)",
        "(0.256715, 1.247688, 0.187316)",
        "(0.257433, 1.247007, 0.178827)",
        "(0.258392, 1.246790, 0.170418)",
        "(0.259425, 1.246952, 0.162127)",
        "(0.260001, 1.247245, 0.158058)",
        "(0.261001, 1.248030, 0.150196)",
        "(0.261794, 1.249267, 0.142687)",
        "(0.262380, 1.250928, 0.135400)",
        "(0.262855, 1.253329, 0.128415)",
        "(0.263029, 1.254897, 0.125146)",
        "(0.263324, 1.258540, 0.118833)",
        "(0.263451, 1.263096, 0.112798)",
        "(0.263504, 1.268527, 0.107065)",
        "(0.263454, 1.274630, 0.101657)",
        "(0.263333, 1.277872, 0.099085)",
        "(0.262760, 1.285007, 0.094349)",
        "(0.261723, 1.292840, 0.090136)",
        "(0.260258, 1.301299, 0.086325)",
        "(0.258645, 1.310387, 0.082967)",
        "(0.257840, 1.315181, 0.081508)",
        "(0.256302, 1.325311, 0.079033)",
        "(0.254582, 1.335860, 0.076934)",
        "(0.252579, 1.346794, 0.075187)",
        "(0.250655, 1.358092, 0.073821)",
        "(0.249797, 1.363950, 0.073435)",
        "(0.248263, 1.376137, 0.073331)",
        "(0.246602, 1.388493, 0.073859)",
        "(0.244878, 1.400987, 0.075099)",
        "(0.243304, 1.413560, 0.077033)",
        "(0.242670, 1.419834, 0.078338)",
        "(0.241498, 1.432122, 0.081097)",
        "(0.240535, 1.443920, 0.084118)",
        "(0.239689, 1.455213, 0.087751)",
        "(0.239100, 1.466271, 0.092205)",
        "(0.238902, 1.471598, 0.094549)",
        "(0.238514, 1.481682, 0.099495)",
        "(0.238406, 1.490963, 0.104621)",
        "(0.238628, 1.499292, 0.109876)",
        "(0.238920, 1.506932, 0.115425)",
        "(0.239144, 1.510461, 0.118418)",
        "(0.239317, 1.517216, 0.124494)",
        "(0.239356, 1.523231, 0.130925)",
        "(0.239773, 1.528635, 0.137672)",
        "(0.240249, 1.533277, 0.144577)",
        "(0.240395, 1.535295, 0.148040)",
        "(0.240565, 1.538991, 0.155187)",
        "(0.240488, 1.542035, 0.162780)",
        "(0.240429, 1.544581, 0.170563)",
        "(0.240520, 1.546682, 0.178523)",
        "(0.240641, 1.547464, 0.182543)",
        "(0.240677, 1.548464, 0.190609)",
        "(0.240747, 1.548813, 0.198757)",
        "(0.241045, 1.548817, 0.207142)",
        "(0.241415, 1.548243, 0.215540)",
        "(0.241576, 1.547748, 0.219701)",
        "(0.241745, 1.546169, 0.227869)",
        "(0.241881, 1.543897, 0.235757)",
        "(0.242240, 1.541027, 0.243335)",
        "(0.242390, 1.537594, 0.250653)",
        "(0.242373, 1.535611, 0.254151)",
        "(0.242282, 1.531078, 0.260738)",
        "(0.242343, 1.525956, 0.266872)",
        "(0.242528, 1.520307, 0.272724)",
        "(0.242601, 1.514381, 0.278370)",
        "(0.242558, 1.511262, 0.281097)",
        "(0.242413, 1.504486, 0.286263)",
        "(0.242463, 1.497234, 0.290991)",
        "(0.242489, 1.489614, 0.295269)",
        "(0.242315, 1.481701, 0.299167)",
        "(0.242217, 1.477619, 0.300947)",
        "(0.242007, 1.469135, 0.304350)",
        "(0.242095, 1.460665, 0.307479)",
        "(0.242190, 1.452153, 0.310240)",
        "(0.242131, 1.443415, 0.312560)",
        "(0.242139, 1.439038, 0.313614)",
        "(0.242095, 1.430300, 0.315372)",
        "(0.241926, 1.421460, 0.316426)",
        "(0.241886, 1.412360, 0.316507)",
        "(0.241713, 1.403162, 0.315991)",
        "(0.241625, 1.398508, 0.315556)",
        "(0.241546, 1.389144, 0.314169)",
        "(0.241490, 1.379596, 0.312109)",
        "(0.241266, 1.369788, 0.309300)",
        "(0.241242, 1.360050, 0.306078)",
        "(0.241355, 1.355233, 0.304342)",
        "(0.241728, 1.345855, 0.300517)",
        "(0.241780, 1.336469, 0.296425)",
        "(0.241599, 1.327125, 0.291697)",
        "(0.241817, 1.318181, 0.286608)",
        "(0.241921, 1.313805, 0.283942)",
        "(0.242087, 1.305233, 0.278082)",
        "(0.242123, 1.297019, 0.271629)",
        "(0.242585, 1.289628, 0.264861)",
        "(0.243193, 1.282915, 0.257853)",
        "(0.243411, 1.279707, 0.254195)",
        "(0.243882, 1.273489, 0.246742)",
        "(0.244311, 1.267700, 0.239102)",
        "(0.244833, 1.262282, 0.231284)",
        "(0.245234, 1.259812, 0.227267)",
        "(0.245989, 1.254918, 0.219131)",
        "(0.246823, 1.250495, 0.210676)",
        "(0.247781, 1.246774, 0.202278)",
        "(0.248752, 1.243947, 0.194112)",
        "(0.249747, 1.241712, 0.186109)",
        "(0.250185, 1.240735, 0.182044)",
        "(0.251153, 1.239324, 0.173824)",
        "(0.252268, 1.238880, 0.165883)",
        "(0.253452, 1.239383, 0.158254)",
        "(0.254466, 1.240248, 0.150720)",
        "(0.254914, 1.240851, 0.147032)",
        "(0.255777, 1.242666, 0.139866)",
        "(0.256470, 1.245095, 0.133041)",
        "(0.257084, 1.248204, 0.126575)",
        "(0.257538, 1.252118, 0.120667)",
        "(0.257719, 1.254278, 0.117810)",
        "(0.257905, 1.259090, 0.112373)",
        "(0.257864, 1.264833, 0.107559)",
        "(0.257784, 1.271479, 0.103452)",
        "(0.257547, 1.278698, 0.099818)",
        "(0.257371, 1.282374, 0.098024)",
        "(0.256662, 1.290324, 0.094851)",
        "(0.255619, 1.298633, 0.092001)",
        "(0.254677, 1.307487, 0.089536)",
        "(0.253797, 1.316586, 0.087187)",
        "(0.253255, 1.321161, 0.086034)",
        "(0.251942, 1.330714, 0.084093)",
        "(0.250284, 1.340623, 0.082584)",
        "(0.248519, 1.350921, 0.081476)",
        "(0.246931, 1.361455, 0.080643)",
        "(0.246116, 1.366728, 0.080303)",
        "(0.244413, 1.377400, 0.079925)",
        "(0.242457, 1.388390, 0.079926)",
        "(0.240551, 1.399645, 0.080358)",
        "(0.239011, 1.410975, 0.081265)",
        "(0.238406, 1.416574, 0.081781)",
        "(0.237479, 1.427567, 0.082994)",
        "(0.236752, 1.438473, 0.084681)",
        "(0.236265, 1.449263, 0.087087)",
        "(0.235606, 1.459661, 0.089863)",
        "(0.235206, 1.464735, 0.091393)",
        "(0.234698, 1.474639, 0.095001)",
        "(0.234590, 1.483931, 0.098960)",
        "(0.234580, 1.492604, 0.103174)",
        "(0.234909, 1.501101, 0.107971)",
        "(0.235118, 1.505178, 0.110507)",
        "(0.235528, 1.512902, 0.115971)",
        "(0.235849, 1.520127, 0.121912)",
        "(0.236068, 1.526795, 0.128351)",
        "(0.236614, 1.533028, 0.135255)",
        "(0.236876, 1.535923, 0.138809)",
        "(0.237485, 1.541354, 0.146188)",
        "(0.238260, 1.546061, 0.153987)",
        "(0.238873, 1.549773, 0.162144)",
        "(0.239300, 1.552737, 0.170545)",
        "(0.239541, 1.553990, 0.174841)",
        "(0.239909, 1.555936, 0.183618)",
        "(0.239889, 1.557125, 0.192526)",
        "(0.239746, 1.557367, 0.201359)",
        "(0.240083, 1.556798, 0.210242)",
        "(0.240380, 1.556123, 0.214631)",
        "(0.240583, 1.554464, 0.223356)",
        "(0.240553, 1.551767, 0.231849)",
        "(0.240563, 1.548031, 0.239919)",
        "(0.240751, 1.543304, 0.247715)",
        "(0.240943, 1.540591, 0.251464)",
        "(0.241111, 1.534692, 0.258702)",
        "(0.240795, 1.527635, 0.265313)",
        "(0.240413, 1.519904, 0.271499)",
        "(0.240234, 1.511745, 0.277391)",
        "(0.240371, 1.507638, 0.280233)",
        "(0.240514, 1.499090, 0.285637)",
        "(0.240204, 1.490166, 0.290714)",
        "(0.240193, 1.481198, 0.295549)",
        "(0.240350, 1.472102, 0.300115)",
        "(0.240296, 1.467473, 0.302262)",
        "(0.240223, 1.458163, 0.306139)",
        "(0.239909, 1.448783, 0.309659)",
        "(0.239741, 1.439395, 0.312695)",
        "(0.239645, 1.429828, 0.314975)",
        "(0.239620, 1.424992, 0.315901)",
        "(0.239570, 1.415176, 0.317251)",
        "(0.239284, 1.405184, 0.318122)",
        "(0.238942, 1.395004, 0.318315)",
        "(0.238555, 1.384699, 0.318030)",
        "(0.238277, 1.379474, 0.317715)",
        "(0.237640, 1.368836, 0.316575)",
        "(0.237428, 1.358414, 0.315030)",
        "(0.237632, 1.348237, 0.313053)",
        "(0.237799, 1.338078, 0.310534)",
        "(0.237823, 1.332966, 0.309009)",
        "(0.238005, 1.322738, 0.305424)",
        "(0.238467, 1.312749, 0.301297)",
        "(0.239130, 1.303363, 0.296615)",
        "(0.239668, 1.294180, 0.291189)",
        "(0.239929, 1.289566, 0.288154)",
        "(0.240666, 1.280480, 0.281344)",
        "(0.241766, 1.271966, 0.274194)",
        "(0.243160, 1.263829, 0.266560)",
        "(0.244492, 1.255621, 0.258350)",
        "(0.245117, 1.251480, 0.254010)",
        "(0.246559, 1.243435, 0.244889)",
        "(0.248548, 1.235978, 0.235202)",
        "(0.250952, 1.228788, 0.224582)",
        "(0.253493, 1.221921, 0.213543)",
        "(0.254871, 1.218850, 0.208089)",
        "(0.257734, 1.213752, 0.197392)",
        "(0.260400, 1.209584, 0.186720)",
        "(0.263281, 1.206549, 0.175843)",
        "(0.266131, 1.204750, 0.165309)",
        "(0.267447, 1.204187, 0.160133)",
        "(0.269970, 1.204021, 0.149820)",
        "(0.272045, 1.205132, 0.139878)",
        "(0.273726, 1.207461, 0.130496)",
        "(0.275018, 1.211089, 0.121654)",
        "(0.275499, 1.213268, 0.117430)",
        "(0.276049, 1.218585, 0.109445)",
        "(0.276125, 1.224955, 0.101911)",
        "(0.275741, 1.232735, 0.095257)",
        "(0.274816, 1.241664, 0.089545)",
        "(0.274015, 1.246443, 0.087013)",
        "(0.271816, 1.256868, 0.082570)",
        "(0.269163, 1.268270, 0.078786)",
        "(0.266508, 1.280748, 0.075545)",
        "(0.263775, 1.294357, 0.073124)",
        "(0.262443, 1.301627, 0.072270)",
        "(0.259838, 1.316606, 0.070905)",
        "(0.257128, 1.332044, 0.069990)",
        "(0.254726, 1.348032, 0.069785)",
        "(0.252801, 1.364256, 0.070270)",
        "(0.251901, 1.372382, 0.070758)",
        "(0.250215, 1.388616, 0.072246)",
        "(0.248541, 1.404625, 0.074292)",
        "(0.246991, 1.420111, 0.076845)",
        "(0.246059, 1.435163, 0.080057)",
        "(0.245784, 1.442455, 0.081820)",
        "(0.245447, 1.456155, 0.085502)",
        "(0.245158, 1.468953, 0.089483)",
        "(0.245209, 1.480705, 0.093975)",
        "(0.245661, 1.491390, 0.098739)",
        "(0.245932, 1.496552, 0.101199)",
        "(0.246566, 1.505619, 0.106568)",
        "(0.247110, 1.513691, 0.112043)",
        "(0.247711, 1.520698, 0.117884)",
        "(0.248529, 1.527009, 0.124136)",
        "(0.248966, 1.529884, 0.127315)",
        "(0.249817, 1.534842, 0.133749)",
        "(0.250448, 1.538965, 0.140330)",
        "(0.251139, 1.542340, 0.147420)",
        "(0.251880, 1.545113, 0.154932)",
        "(0.252234, 1.546257, 0.158776)",
        "(0.252848, 1.548032, 0.166753)",
        "(0.253121, 1.549159, 0.175010)",
        "(0.253155, 1.549671, 0.183573)",
        "(0.253266, 1.549747, 0.192254)",
        "(0.253285, 1.549638, 0.196645)",
        "(0.253297, 1.549047, 0.205459)",
        "(0.253248, 1.547877, 0.214163)",
        "(0.252919, 1.545800, 0.222548)",
        "(0.252564, 1.542950, 0.230619)",
        "(0.252419, 1.541348, 0.234669)",
        "(0.252142, 1.537682, 0.242691)",
        "(0.251837, 1.533385, 0.250402)",
        "(0.251266, 1.528293, 0.257706)",
        "(0.250610, 1.522583, 0.264653)",
        "(0.250362, 1.519535, 0.268027)",
        "(0.249813, 1.513266, 0.274655)",
        "(0.249065, 1.506505, 0.280783)",
        "(0.248055, 1.498991, 0.286161)",
        "(0.247004, 1.490935, 0.291105)",
        "(0.246511, 1.486738, 0.293525)",
        "(0.245527, 1.478145, 0.298218)",
        "(0.244328, 1.469074, 0.302525)",
        "(0.243071, 1.459631, 0.306394)",
        "(0.241966, 1.450010, 0.310066)",
        "(0.241405, 1.445220, 0.311891)",
        "(0.240405, 1.435638, 0.315289)",
        "(0.239288, 1.425925, 0.318298)",
        "(0.238263, 1.416054, 0.320675)",
        "(0.237467, 1.406167, 0.322703)",
        "(0.237037, 1.401242, 0.323575)",
        "(0.235936, 1.391164, 0.324835)",
        "(0.234878, 1.380756, 0.325440)",
        "(0.234409, 1.370282, 0.325380)",
        "(0.233994, 1.359773, 0.324870)",
        "(0.233762, 1.354348, 0.324355)",
        "(0.233320, 1.343048, 0.322499)",
        "(0.233008, 1.331410, 0.319763)",
        "(0.233016, 1.325651, 0.318085)",
        "(0.233151, 1.308725, 0.313092)",
        "(0.233374, 1.303209, 0.311222)",
        "(0.233818, 1.292122, 0.306948)",
        "(0.234288, 1.281226, 0.301906)",
        "(0.235223, 1.270922, 0.296100)",
        "(0.236376, 1.260921, 0.289162)",
        "(0.236994, 1.256079, 0.285282)",
        "(0.238403, 1.246892, 0.277299)",
        "(0.239981, 1.238535, 0.268941)",
        "(0.241839, 1.231284, 0.260212)",
        "(0.243773, 1.224547, 0.250582)",
        "(0.244787, 1.221397, 0.245554)",
        "(0.247203, 1.216054, 0.235246)",
        "(0.249745, 1.211495, 0.224681)",
        "(0.252339, 1.207621, 0.213584)",
        "(0.255018, 1.204415, 0.202393)",
        "(0.256412, 1.203152, 0.196902)",
        "(0.259165, 1.201433, 0.186127)",
        "(0.261709, 1.200444, 0.175406)",
        "(0.264261, 1.200533, 0.164864)",
        "(0.266769, 1.201592, 0.154667)",
        "(0.267919, 1.202510, 0.149842)",
        "(0.269843, 1.205282, 0.140874)",
        "(0.271188, 1.208888, 0.132596)",
        "(0.271943, 1.213327, 0.125005)",
        "(0.272396, 1.218605, 0.117958)",
        "(0.272511, 1.221497, 0.114627)",
        "(0.272298, 1.227832, 0.108429)",
        "(0.271483, 1.234906, 0.102879)",
        "(0.270088, 1.242842, 0.098001)",
        "(0.268494, 1.251552, 0.093600)",
        "(0.267643, 1.256200, 0.091581)",
        "(0.265745, 1.266387, 0.088045)",
        "(0.263422, 1.277495, 0.084980)",
        "(0.260883, 1.289557, 0.082359)",
        "(0.258338, 1.302277, 0.080177)",
        "(0.257123, 1.308861, 0.079290)",
        "(0.254656, 1.322628, 0.078088)",
        "(0.252238, 1.337034, 0.077730)",
        "(0.249876, 1.351553, 0.078128)",
        "(0.247436, 1.366707, 0.078994)",
        "(0.246515, 1.374222, 0.079772)",
        "(0.244922, 1.388858, 0.081637)",
        "(0.243530, 1.402887, 0.084049)",
        "(0.242016, 1.416029, 0.086727)",
        "(0.240416, 1.428551, 0.089688)",
        "(0.239725, 1.434633, 0.091339)",
        "(0.239073, 1.446491, 0.095320)",
        "(0.238746, 1.457631, 0.099710)",
        "(0.238129, 1.467445, 0.103901)",
        "(0.237255, 1.476567, 0.108304)",
        "(0.237038, 1.481023, 0.110781)",
        "(0.237194, 1.489524, 0.116306)",
        "(0.237310, 1.497060, 0.121865)",
        "(0.237425, 1.503707, 0.127573)",
        "(0.237461, 1.509711, 0.133623)",
        "(0.237544, 1.512496, 0.136789)",
        "(0.237862, 1.517442, 0.143302)",
        "(0.238239, 1.521496, 0.150031)",
        "(0.238556, 1.524976, 0.157163)",
        "(0.238694, 1.527734, 0.164633)",
        "(0.238796, 1.528870, 0.168528)",
        "(0.239097, 1.530870, 0.176571)",
        "(0.239533, 1.532224, 0.184957)",
        "(0.239898, 1.532933, 0.193174)",
        "(0.240109, 1.533066, 0.201597)",
        "(0.240341, 1.533078, 0.205993)",
        "(0.240760, 1.532920, 0.214984)",
        "(0.240923, 1.532207, 0.223892)",
        "(0.241124, 1.531049, 0.232740)",
        "(0.241456, 1.529288, 0.241288)",
        "(0.241658, 1.528209, 0.245420)",
        "(0.242064, 1.525799, 0.253578)",
        "(0.242661, 1.522893, 0.261493)",
        "(0.243080, 1.519466, 0.269163)",
        "(0.243281, 1.515341, 0.276398)",
        "(0.243337, 1.513044, 0.279894)",
        "(0.243506, 1.507897, 0.286603)",
        "(0.243929, 1.502412, 0.293128)",
        "(0.244125, 1.496404, 0.299105)",
        "(0.243944, 1.489677, 0.304484)",
        "(0.243751, 1.486075, 0.306977)",
        "(0.243448, 1.478514, 0.311706)",
        "(0.243391, 1.470636, 0.316278)",
        "(0.243087, 1.462124, 0.320329)",
        "(0.242666, 1.453112, 0.323677)",
        "(0.242395, 1.448400, 0.325175)",
        "(0.242099, 1.438631, 0.327786)",
        "(0.241934, 1.428290, 0.330014)",
        "(0.241310, 1.417293, 0.331713)",
        "(0.240749, 1.405852, 0.332848)",
        "(0.240477, 1.399872, 0.333088)",
        "(0.239924, 1.387686, 0.333320)",
        "(0.239542, 1.375132, 0.333281)",
        "(0.239299, 1.362096, 0.332502)",
        "(0.239152, 1.348664, 0.330797)",
        "(0.239124, 1.341830, 0.329618)",
        "(0.239250, 1.327923, 0.326563)",
        "(0.239546, 1.313861, 0.323042)",
        "(0.240328, 1.300091, 0.319111)",
        "(0.241042, 1.286360, 0.314037)",
        "(0.241378, 1.279488, 0.311089)",
        "(0.242409, 1.266185, 0.304254)",
        "(0.243552, 1.253421, 0.296712)",
        "(0.244696, 1.241545, 0.288310)",
        "(0.245941, 1.230726, 0.279454)",
        "(0.246663, 1.225897, 0.274846)",
        "(0.248016, 1.216889, 0.265605)",
        "(0.249296, 1.209305, 0.256189)",
        "(0.250528, 1.202897, 0.246667)",
        "(0.251683, 1.197968, 0.237336)",
        "(0.252254, 1.195949, 0.232752)",
        "(0.253146, 1.192590, 0.223641)",
        "(0.253904, 1.190029, 0.214222)",
        "(0.254787, 1.188385, 0.204810)",
        "(0.255693, 1.187913, 0.195886)",
        "(0.256084, 1.188033, 0.191603)",
        "(0.256788, 1.188761, 0.183053)",
        "(0.257773, 1.189871, 0.173938)",
        "(0.258937, 1.191619, 0.164872)",
        "(0.259957, 1.194098, 0.156195)",
        "(0.260427, 1.195639, 0.151977)",
        "(0.261239, 1.198939, 0.143485)",
        "(0.261980, 1.202869, 0.134844)",
        "(0.262625, 1.207562, 0.126552)",
        "(0.263046, 1.213096, 0.118796)",
        "(0.263067, 1.216182, 0.115170)",
        "(0.262879, 1.222709, 0.108151)",
        "(0.262543, 1.230140, 0.101650)",
        "(0.262151, 1.238187, 0.095515)",
        "(0.261587, 1.247023, 0.089986)",
        "(0.261194, 1.251776, 0.087448)",
        "(0.260286, 1.261628, 0.082656)",
        "(0.259088, 1.272423, 0.078514)",
        "(0.257801, 1.284050, 0.075126)",
        "(0.256179, 1.296373, 0.072350)",
        "(0.255262, 1.302873, 0.071269)",
        "(0.253294, 1.316372, 0.069567)",
        "(0.251111, 1.330567, 0.068431)",
        "(0.248768, 1.345522, 0.068040)",
        "(0.246661, 1.361289, 0.068528)",
        "(0.245634, 1.369325, 0.069062)",
        "(0.243682, 1.385475, 0.070614)",
        "(0.242076, 1.401680, 0.072925)",
        "(0.240510, 1.417430, 0.075794)",
        "(0.239590, 1.432750, 0.079273)",
        "(0.239364, 1.440176, 0.081355)",
        "(0.239318, 1.454479, 0.085761)",
        "(0.239663, 1.467612, 0.090532)",
        "(0.239815, 1.479866, 0.095577)",
        "(0.239785, 1.491071, 0.101007)",
        "(0.239838, 1.496338, 0.103873)",
        "(0.240314, 1.505820, 0.109862)",
        "(0.240817, 1.514404, 0.115925)",
        "(0.241591, 1.521853, 0.122251)",
        "(0.242295, 1.528501, 0.128650)",
        "(0.242587, 1.531540, 0.131964)",
        "(0.243161, 1.536936, 0.138819)",
        "(0.243919, 1.541678, 0.146120)",
        "(0.244699, 1.545678, 0.153875)",
        "(0.245235, 1.548964, 0.161686)",
        "(0.245390, 1.550333, 0.165611)",
        "(0.245800, 1.552440, 0.173478)",
        "(0.246485, 1.553805, 0.181523)",
        "(0.246969, 1.554683, 0.189691)",
        "(0.247204, 1.555026, 0.197994)",
        "(0.247211, 1.555019, 0.202178)",
        "(0.247365, 1.554491, 0.210568)",
        "(0.247621, 1.553283, 0.218833)",
        "(0.247841, 1.551349, 0.226847)",
        "(0.247908, 1.548892, 0.234860)",
        "(0.247867, 1.547425, 0.238885)",
        "(0.247910, 1.544134, 0.246873)",
        "(0.247863, 1.540057, 0.254682)",
        "(0.247748, 1.535101, 0.262018)",
        "(0.247477, 1.529479, 0.268920)",
        "(0.247432, 1.526492, 0.272285)",
        "(0.247352, 1.520068, 0.278847)",
        "(0.247160, 1.512928, 0.285147)",
        "(0.246877, 1.505168, 0.291065)",
        "(0.246435, 1.496779, 0.296638)",
        "(0.246191, 1.492302, 0.299253)",
        "(0.245604, 1.482976, 0.304421)",
        "(0.245367, 1.473072, 0.309279)",
        "(0.245028, 1.462943, 0.313749)",
        "(0.244538, 1.452363, 0.317677)",
        "(0.244334, 1.446876, 0.319451)",
        "(0.244018, 1.435693, 0.323012)",
        "(0.243806, 1.424258, 0.326417)",
        "(0.243278, 1.412394, 0.329400)",
        "(0.242592, 1.400081, 0.331517)",
        "(0.242476, 1.393890, 0.332179)",
        "(0.242600, 1.381531, 0.333268)",
        "(0.243134, 1.369045, 0.333708)",
        "(0.243790, 1.356571, 0.333556)",
        "(0.244485, 1.343965, 0.332454)",
        "(0.244831, 1.337543, 0.331421)",
        "(0.245610, 1.324556, 0.328665)",
        "(0.246685, 1.311573, 0.324635)",
        "(0.248038, 1.298920, 0.320002)",
        "(0.249562, 1.286510, 0.314420)",
        "(0.250322, 1.280359, 0.311146)",
        "(0.251985, 1.268263, 0.304122)",
        "(0.254001, 1.256711, 0.295881)",
        "(0.255763, 1.245283, 0.286898)",
        "(0.257657, 1.234641, 0.277497)",
        "(0.258657, 1.229696, 0.272627)",
        "(0.260569, 1.220075, 0.262748)",
        "(0.262498, 1.211390, 0.252055)",
        "(0.264470, 1.203647, 0.240980)",
        "(0.266455, 1.196925, 0.229875)",
        "(0.267412, 1.193844, 0.224213)",
        "(0.269074, 1.188365, 0.212628)",
        "(0.270802, 1.183812, 0.201271)",
        "(0.272350, 1.180438, 0.190554)",
        "(0.273715, 1.177917, 0.180119)",
        "(0.274368, 1.176797, 0.174782)",
        "(0.275715, 1.174614, 0.163780)",
        "(0.276903, 1.173298, 0.153083)",
        "(0.277827, 1.173093, 0.143184)",
        "(0.278321, 1.174079, 0.134022)",
        "(0.278436, 1.174873, 0.129581)",
        "(0.278556, 1.177307, 0.120815)",
        "(0.278415, 1.181135, 0.112607)",
        "(0.277767, 1.186250, 0.105386)",
        "(0.276481, 1.192365, 0.098955)",
        "(0.275665, 1.195705, 0.095916)",
        "(0.273791, 1.203305, 0.090351)",
        "(0.271694, 1.211923, 0.085467)",
        "(0.269279, 1.221480, 0.081279)",
        "(0.266764, 1.231626, 0.077540)",
        "(0.265489, 1.236890, 0.075811)",
        "(0.262824, 1.247941, 0.072633)",
        "(0.260226, 1.259654, 0.069800)",
        "(0.257547, 1.272097, 0.067391)",
        "(0.254915, 1.285166, 0.065449)",
        "(0.253618, 1.291902, 0.064607)",
        "(0.251041, 1.305889, 0.063271)",
        "(0.248463, 1.320470, 0.062480)",
        "(0.245981, 1.335693, 0.062391)",
        "(0.243819, 1.351037, 0.062513)",
        "(0.242819, 1.358710, 0.062695)",
        "(0.241050, 1.374137, 0.063529)",
        "(0.239530, 1.389756, 0.065328)",
        "(0.238470, 1.405356, 0.068024)",
        "(0.237968, 1.420372, 0.070846)",
        "(0.237898, 1.427551, 0.072232)",
        "(0.238158, 1.441230, 0.075291)",
        "(0.238642, 1.454251, 0.078753)",
        "(0.239252, 1.466395, 0.082422)",
        "(0.240252, 1.477661, 0.086407)",
        "(0.240768, 1.482978, 0.088478)",
        "(0.241791, 1.492878, 0.092690)",
        "(0.242854, 1.501512, 0.097224)",
        "(0.243894, 1.509588, 0.102155)",
        "(0.244826, 1.516828, 0.107430)",
        "(0.245264, 1.520109, 0.110157)",
        "(0.245998, 1.526260, 0.115807)",
        "(0.246657, 1.531442, 0.121669)",
        "(0.247502, 1.535916, 0.127766)",
        "(0.248220, 1.539721, 0.134074)",
        "(0.248518, 1.541356, 0.137359)",
        "(0.248871, 1.544297, 0.144293)",
        "(0.249270, 1.546544, 0.151777)",
        "(0.249950, 1.548280, 0.159671)",
        "(0.250378, 1.549385, 0.167703)",
        "(0.250533, 1.549623, 0.171723)",
        "(0.250894, 1.549758, 0.179840)",
        "(0.251559, 1.549357, 0.188298)",
        "(0.252090, 1.548617, 0.196906)",
        "(0.252413, 1.547486, 0.205712)",
        "(0.252458, 1.546698, 0.210186)",
        "(0.252396, 1.544716, 0.219019)",
        "(0.252479, 1.542038, 0.227793)",
        "(0.252792, 1.538841, 0.236524)",
        "(0.252826, 1.535006, 0.245066)",
        "(0.252756, 1.532779, 0.249268)",
        "(0.252428, 1.527873, 0.257499)",
        "(0.251944, 1.522008, 0.265408)",
        "(0.251733, 1.515611, 0.272977)",
        "(0.251270, 1.508249, 0.279927)",
        "(0.250756, 1.504150, 0.283162)",
        "(0.249591, 1.495582, 0.289437)",
        "(0.248561, 1.486364, 0.295519)",
        "(0.247686, 1.476602, 0.301360)",
        "(0.246516, 1.465944, 0.306633)",
        "(0.245956, 1.460246, 0.308933)",
        "(0.244814, 1.448512, 0.313257)",
        "(0.243759, 1.436195, 0.317110)",
        "(0.242770, 1.423440, 0.320738)",
        "(0.241893, 1.409997, 0.323892)",
        "(0.241503, 1.402956, 0.325145)",
        "(0.241135, 1.388680, 0.326953)",
        "(0.240901, 1.374013, 0.328078)",
        "(0.240564, 1.359088, 0.328814)",
        "(0.240622, 1.344389, 0.329455)",
        "(0.240670, 1.337091, 0.329698)",
        "(0.240841, 1.322424, 0.329697)",
        "(0.241306, 1.307587, 0.328502)",
        "(0.242074, 1.292701, 0.325944)",
        "(0.243140, 1.278145, 0.322134)",
        "(0.243854, 1.271241, 0.319930)",
        "(0.245420, 1.257982, 0.315321)",
        "(0.247099, 1.245191, 0.309799)",
        "(0.248698, 1.232855, 0.303191)",
        "(0.250525, 1.221673, 0.295882)",
        "(0.251638, 1.216677, 0.291900)",
        "(0.253672, 1.206967, 0.283348)",
        "(0.255872, 1.198574, 0.273580)",
        "(0.258115, 1.191375, 0.263306)",
        "(0.260089, 1.185102, 0.252430)",
        "(0.261056, 1.182421, 0.246741)",
        "(0.262936, 1.177586, 0.235102)",
        "(0.265011, 1.174148, 0.222755)",
        "(0.267030, 1.171621, 0.210439)",
        "(0.268840, 1.170358, 0.198890)",
        "(0.269524, 1.170195, 0.193424)",
        "(0.270690, 1.170204, 0.182561)",
        "(0.271948, 1.170986, 0.171239)",
        "(0.273419, 1.172500, 0.159804)",
        "(0.274599, 1.175169, 0.149132)",
        "(0.274995, 1.176864, 0.144118)",
        "(0.275408, 1.181104, 0.134629)",
        "(0.275585, 1.185943, 0.125186)",
        "(0.275457, 1.191807, 0.116262)",
        "(0.274832, 1.198537, 0.108073)",
        "(0.274269, 1.202375, 0.104297)",
        "(0.272772, 1.210828, 0.097381)",
        "(0.270537, 1.220989, 0.091697)",
        "(0.267938, 1.232420, 0.086801)",
        "(0.265019, 1.245292, 0.082844)",
        "(0.263557, 1.252458, 0.081294)",
        "(0.260721, 1.267514, 0.078551)",
        "(0.257984, 1.283356, 0.076242)",
        "(0.255418, 1.299871, 0.074461)",
        "(0.253207, 1.316938, 0.073370)",
        "(0.252191, 1.325586, 0.073048)",
        "(0.250305, 1.343010, 0.072794)",
        "(0.248572, 1.360506, 0.073174)",
        "(0.247175, 1.377815, 0.074203)",
        "(0.246389, 1.395018, 0.076080)",
        "(0.246151, 1.403504, 0.077354)",
        "(0.245701, 1.420169, 0.080335)",
        "(0.245369, 1.436117, 0.083854)",
        "(0.245295, 1.451252, 0.087897)",
        "(0.245573, 1.465487, 0.092508)",
        "(0.245880, 1.472151, 0.095025)",
        "(0.247009, 1.484834, 0.100427)",
        "(0.248385, 1.496444, 0.106381)",
        "(0.249536, 1.506722, 0.112340)",
        "(0.250305, 1.515669, 0.118354)",
        "(0.250523, 1.519615, 0.121438)",
        "(0.251505, 1.526832, 0.127936)",
        "(0.252719, 1.533137, 0.134980)",
        "(0.253281, 1.538451, 0.142257)",
        "(0.253474, 1.542675, 0.149600)",
        "(0.253421, 1.544416, 0.153432)",
        "(0.253701, 1.547504, 0.161504)",
        "(0.254057, 1.549932, 0.169974)",
        "(0.254268, 1.551570, 0.178551)",
        "(0.254381, 1.552551, 0.187404)",
        "(0.254424, 1.552781, 0.191915)",
        "(0.254524, 1.553038, 0.201195)",
        "(0.254821, 1.552666, 0.210879)",
        "(0.255235, 1.551726, 0.220513)",
        "(0.255523, 1.550162, 0.229940)",
        "(0.255593, 1.549083, 0.234541)",
        "(0.255677, 1.546684, 0.243728)",
        "(0.255744, 1.543718, 0.252899)",
        "(0.255785, 1.540319, 0.261975)",
        "(0.255400, 1.536147, 0.270343)",
        "(0.255102, 1.533757, 0.274225)",
        "(0.254544, 1.528780, 0.281970)",
        "(0.254192, 1.523462, 0.289612)",
        "(0.253856, 1.517670, 0.296931)",
        "(0.253249, 1.511091, 0.303645)",
        "(0.252846, 1.507546, 0.306750)",
        "(0.251931, 1.500044, 0.312948)",
        "(0.251164, 1.491856, 0.318860)",
        "(0.250560, 1.483146, 0.324674)",
        "(0.249662, 1.473714, 0.330062)",
        "(0.249068, 1.468615, 0.332444)",
        "(0.247704, 1.457961, 0.336978)",
        "(0.246882, 1.446838, 0.341017)",
        "(0.246366, 1.435616, 0.344843)",
        "(0.245720, 1.423910, 0.348084)",
        "(0.245340, 1.417905, 0.349465)",
        "(0.244768, 1.405842, 0.352001)",
        "(0.244559, 1.393742, 0.353752)",
        "(0.244061, 1.381356, 0.354686)",
        "(0.243425, 1.368703, 0.354680)",
        "(0.243175, 1.362393, 0.354350)",
        "(0.242884, 1.349905, 0.353250)",
        "(0.242701, 1.337439, 0.351132)",
        "(0.242686, 1.324959, 0.347606)",
        "(0.242864, 1.312616, 0.343039)",
        "(0.243108, 1.306577, 0.340410)",
        "(0.243677, 1.294613, 0.334657)",
        "(0.244253, 1.283113, 0.328206)",
        "(0.245145, 1.272197, 0.320898)",
        "(0.246160, 1.261441, 0.312258)",
        "(0.246812, 1.256276, 0.307502)",
        "(0.248157, 1.246370, 0.297733)",
        "(0.249493, 1.237166, 0.287845)",
        "(0.250935, 1.228672, 0.277864)",
        "(0.252322, 1.220679, 0.267340)",
        "(0.252907, 1.216751, 0.261771)",
        "(0.254319, 1.209527, 0.250357)",
        "(0.255992, 1.203472, 0.238863)",
        "(0.257545, 1.198167, 0.227070)",
        "(0.259035, 1.193389, 0.214645)",
        "(0.259930, 1.191475, 0.208341)",
        "(0.261741, 1.188214, 0.195854)",
        "(0.263531, 1.186217, 0.183614)",
        "(0.265266, 1.184925, 0.171597)",
        "(0.267056, 1.184529, 0.159957)",
        "(0.267886, 1.184694, 0.154450)",
        "(0.269299, 1.185600, 0.143940)",
        "(0.270418, 1.187496, 0.134316)",
        "(0.271216, 1.190372, 0.125374)",
        "(0.271694, 1.194357, 0.117236)",
        "(0.271782, 1.196840, 0.113460)",
        "(0.271770, 1.202478, 0.106310)",
        "(0.271515, 1.209264, 0.099901)",
        "(0.270937, 1.217195, 0.094218)",
        "(0.270073, 1.226061, 0.089056)",
        "(0.269580, 1.230933, 0.086703)",
        "(0.268517, 1.241341, 0.082435)",
        "(0.267279, 1.252691, 0.078751)",
        "(0.265906, 1.264812, 0.075573)",
        "(0.264371, 1.277721, 0.072981)",
        "(0.263535, 1.284600, 0.071934)",
        "(0.261828, 1.298826, 0.069956)",
        "(0.260345, 1.313835, 0.068335)",
        "(0.258931, 1.329567, 0.067412)",
        "(0.257513, 1.345839, 0.067193)",
        "(0.256840, 1.354082, 0.067267)",
        "(0.255604, 1.370540, 0.067761)",
        "(0.254458, 1.386896, 0.068788)",
        "(0.253607, 1.403001, 0.070374)",
        "(0.253097, 1.418841, 0.072658)",
        "(0.252945, 1.426574, 0.074022)",
        "(0.252885, 1.441717, 0.077060)",
        "(0.253075, 1.456104, 0.080418)",
        "(0.253612, 1.469718, 0.084055)",
        "(0.254471, 1.482681, 0.088164)",
        "(0.255003, 1.488849, 0.090426)",
        "(0.256127, 1.500498, 0.095086)",
        "(0.257368, 1.511147, 0.100132)",
        "(0.258668, 1.520919, 0.105553)",
        "(0.259895, 1.529849, 0.111206)",
        "(0.260530, 1.533952, 0.114218)",
        "(0.261894, 1.541642, 0.120479)",
        "(0.263421, 1.548353, 0.126799)",
        "(0.264966, 1.554116, 0.133198)",
        "(0.266407, 1.559097, 0.139803)",
        "(0.267048, 1.561288, 0.143297)",
        "(0.268214, 1.565309, 0.150504)",
        "(0.269122, 1.568494, 0.158133)",
        "(0.269884, 1.571113, 0.166023)",
        "(0.270471, 1.572866, 0.173854)",
        "(0.270725, 1.573639, 0.178104)",
        "(0.271102, 1.574709, 0.186797)",
        "(0.271281, 1.575258, 0.195712)",
        "(0.271378, 1.575228, 0.204802)",
        "(0.271198, 1.574499, 0.213990)",
        "(0.270973, 1.573835, 0.218598)",
        "(0.270395, 1.572015, 0.227717)",
        "(0.269787, 1.569370, 0.236767)",
        "(0.269325, 1.566045, 0.245837)",
        "(0.268809, 1.562094, 0.254893)",
        "(0.268450, 1.559790, 0.259308)",
        "(0.267559, 1.554531, 0.267920)",
        "(0.266790, 1.548491, 0.276389)",
        "(0.266172, 1.542029, 0.284627)",
        "(0.265192, 1.534865, 0.292235)",
        "(0.264600, 1.530880, 0.295632)",
        "(0.263343, 1.522663, 0.302072)",
        "(0.262416, 1.514418, 0.308390)",
        "(0.261452, 1.505999, 0.314451)",
        "(0.260622, 1.497067, 0.319762)",
        "(0.260317, 1.492486, 0.322198)",
        "(0.260035, 1.483440, 0.326520)",
        "(0.259881, 1.474663, 0.330311)",
        "(0.259690, 1.465937, 0.333490)",
        "(0.259574, 1.457035, 0.336268)",
        "(0.259873, 1.452740, 0.337593)",
        "(0.260546, 1.444009, 0.339845)",
        "(0.261219, 1.434721, 0.341330)",
        "(0.261875, 1.425087, 0.342199)",
        "(0.261969, 1.414991, 0.342491)",
        "(0.261873, 1.409694, 0.342335)",
        "(0.261593, 1.398698, 0.341639)",
        "(0.261592, 1.387340, 0.340316)",
        "(0.261553, 1.375525, 0.338377)",
        "(0.261312, 1.363310, 0.335839)",
        "(0.261095, 1.357100, 0.334335)",
        "(0.260578, 1.344641, 0.331199)",
        "(0.260483, 1.332301, 0.327245)",
        "(0.260328, 1.319684, 0.322185)",
        "(0.260224, 1.306829, 0.315925)",
        "(0.260232, 1.300446, 0.312486)",
        "(0.260499, 1.287835, 0.305363)",
        "(0.261160, 1.275263, 0.297366)",
        "(0.261766, 1.262838, 0.288476)",
        "(0.262837, 1.251438, 0.279408)",
        "(0.263380, 1.246077, 0.274780)",
        "(0.264356, 1.235711, 0.265257)",
        "(0.265254, 1.225907, 0.255244)",
        "(0.266394, 1.217415, 0.245072)",
        "(0.267682, 1.210353, 0.234753)",
        "(0.268389, 1.207321, 0.229497)",
        "(0.269764, 1.201848, 0.218583)",
        "(0.271316, 1.197826, 0.207711)",
        "(0.272894, 1.195457, 0.197572)",
        "(0.274280, 1.194174, 0.187590)",
        "(0.274975, 1.193888, 0.182474)",
        "(0.276522, 1.194132, 0.172221)",
        "(0.278016, 1.195718, 0.162408)",
        "(0.279173, 1.198540, 0.153126)",
        "(0.279823, 1.202569, 0.144324)",
        "(0.280012, 1.205158, 0.140251)",
        "(0.280017, 1.211043, 0.132638)",
        "(0.279414, 1.217957, 0.125742)",
        "(0.278502, 1.225829, 0.119275)",
        "(0.277403, 1.234447, 0.113101)",
        "(0.276780, 1.239098, 0.110227)",
        "(0.275462, 1.249040, 0.104933)",
        "(0.273992, 1.259977, 0.100330)",
        "(0.272202, 1.271731, 0.096221)",
        "(0.270131, 1.284356, 0.092645)",
        "(0.269092, 1.291032, 0.091062)",
        "(0.267096, 1.304912, 0.088234)",
        "(0.265102, 1.319803, 0.085983)",
        "(0.263136, 1.335105, 0.084017)",
        "(0.260941, 1.350661, 0.082697)",
        "(0.259860, 1.358663, 0.082395)",
        "(0.257978, 1.374922, 0.082515)",
        "(0.256294, 1.391097, 0.083324)",
        "(0.254475, 1.406846, 0.084668)",
        "(0.252798, 1.422111, 0.086450)",
        "(0.252130, 1.429594, 0.087713)",
        "(0.251506, 1.444410, 0.091195)",
        "(0.251297, 1.458723, 0.095616)",
        "(0.251313, 1.472356, 0.100817)",
        "(0.251639, 1.485197, 0.106683)",
        "(0.251964, 1.491257, 0.109862)",
        "(0.252894, 1.502954, 0.116640)",
        "(0.254334, 1.513647, 0.124069)",
        "(0.255740, 1.523464, 0.131678)",
        "(0.257181, 1.532145, 0.139384)",
        "(0.257846, 1.536041, 0.143344)",
        "(0.259441, 1.543285, 0.151385)",
        "(0.261185, 1.549434, 0.159637)",
        "(0.262860, 1.554677, 0.167790)",
        "(0.264420, 1.559099, 0.176063)",
        "(0.265208, 1.561070, 0.180230)",
        "(0.266884, 1.564268, 0.188743)",
        "(0.268563, 1.566849, 0.197374)",
        "(0.270036, 1.568621, 0.205953)",
        "(0.271077, 1.569568, 0.214273)",
        "(0.271474, 1.569727, 0.218371)",
        "(0.272402, 1.569638, 0.226635)",
        "(0.273569, 1.568957, 0.234983)",
        "(0.274090, 1.567471, 0.243160)",
        "(0.274027, 1.564906, 0.250777)",
        "(0.273879, 1.563195, 0.254472)",
        "(0.273919, 1.559377, 0.261960)",
        "(0.273857, 1.554938, 0.269538)",
        "(0.273169, 1.549551, 0.276849)",
        "(0.272132, 1.543204, 0.283712)",
        "(0.271616, 1.539722, 0.287033)",
        "(0.270760, 1.532565, 0.293743)",
        "(0.269905, 1.525039, 0.300207)",
        "(0.268747, 1.516896, 0.306200)",
        "(0.267528, 1.508194, 0.311464)",
        "(0.267005, 1.503881, 0.314098)",
        "(0.266130, 1.495162, 0.318986)",
        "(0.265451, 1.486222, 0.323314)",
        "(0.264692, 1.476688, 0.326887)",
        "(0.263901, 1.466833, 0.330086)",
        "(0.263531, 1.461815, 0.331587)",
        "(0.262529, 1.451537, 0.334331)",
        "(0.261266, 1.440701, 0.336158)",
        "(0.260258, 1.429394, 0.336951)",
        "(0.259633, 1.417843, 0.337046)",
        "(0.259372, 1.411990, 0.336838)",
        "(0.258660, 1.400069, 0.335937)",
        "(0.257642, 1.387622, 0.333935)",
        "(0.256602, 1.374744, 0.331027)",
        "(0.255762, 1.361386, 0.327326)",
        "(0.255359, 1.354522, 0.325091)",
        "(0.254741, 1.340823, 0.320183)",
        "(0.254240, 1.327290, 0.315073)",
        "(0.254089, 1.314075, 0.309673)",
        "(0.254157, 1.301344, 0.303947)",
        "(0.254253, 1.295169, 0.300898)",
        "(0.254643, 1.283253, 0.294227)",
        "(0.255244, 1.272002, 0.286453)",
        "(0.256113, 1.261841, 0.277969)",
        "(0.257238, 1.252997, 0.269137)",
        "(0.257931, 1.249086, 0.264418)",
        "(0.259186, 1.241692, 0.254219)",
        "(0.260762, 1.235319, 0.243101)",
        "(0.262666, 1.230094, 0.231477)",
        "(0.264422, 1.225708, 0.219780)",
        "(0.265201, 1.223747, 0.214002)",
        "(0.266637, 1.220615, 0.202618)",
        "(0.268061, 1.218137, 0.191237)",
        "(0.269685, 1.216254, 0.179397)",
        "(0.271536, 1.215284, 0.167610)",
        "(0.272479, 1.215296, 0.162006)",
        "(0.274009, 1.215980, 0.151408)",
        "(0.275196, 1.217507, 0.141451)",
        "(0.276122, 1.219798, 0.131804)",
        "(0.276828, 1.222952, 0.122562)",
        "(0.277069, 1.224974, 0.118165)",
        "(0.277339, 1.229673, 0.109864)",
        "(0.277280, 1.235378, 0.102181)",
        "(0.276817, 1.242104, 0.095140)",
        "(0.276098, 1.250163, 0.089026)",
        "(0.275596, 1.254784, 0.086431)",
        "(0.274545, 1.264875, 0.081809)",
        "(0.273166, 1.276037, 0.077902)",
        "(0.271619, 1.288061, 0.074627)",
        "(0.269979, 1.301371, 0.072245)",
        "(0.269176, 1.308293, 0.071255)",
        "(0.267703, 1.322398, 0.069595)",
        "(0.266372, 1.336966, 0.068592)",
        "(0.264837, 1.351541, 0.068106)",
        "(0.262934, 1.365991, 0.068060)",
        "(0.262030, 1.373124, 0.068252)",
        "(0.260594, 1.387457, 0.069176)",
        "(0.259495, 1.401553, 0.070639)",
        "(0.258690, 1.415247, 0.072550)",
        "(0.257720, 1.428423, 0.074866)",
        "(0.257131, 1.434785, 0.076163)",
        "(0.256444, 1.447105, 0.079608)",
        "(0.256845, 1.459299, 0.084132)",
        "(0.257400, 1.470699, 0.088807)",
        "(0.258028, 1.481045, 0.093292)",
        "(0.258388, 1.485897, 0.095697)",
        "(0.259071, 1.495166, 0.100890)",
        "(0.259880, 1.503695, 0.106558)",
        "(0.260680, 1.511401, 0.112476)",
        "(0.261085, 1.518173, 0.118386)",
        "(0.261180, 1.521170, 0.121343)",
        "(0.261192, 1.526669, 0.127304)",
        "(0.261640, 1.531435, 0.133632)",
        "(0.262246, 1.535565, 0.140303)",
        "(0.262728, 1.538974, 0.147097)",
        "(0.262942, 1.540486, 0.150530)",
        "(0.263472, 1.542947, 0.157651)",
        "(0.264121, 1.545016, 0.165150)",
        "(0.265108, 1.546651, 0.172917)",
        "(0.265857, 1.547704, 0.180704)",
        "(0.266179, 1.548012, 0.184568)",
        "(0.266729, 1.548150, 0.192371)",
        "(0.267344, 1.547602, 0.200298)",
        "(0.267767, 1.546468, 0.208261)",
        "(0.267914, 1.544624, 0.216243)",
        "(0.267936, 1.543437, 0.220271)",
        "(0.267848, 1.540478, 0.228270)",
        "(0.267636, 1.536573, 0.235959)",
        "(0.267434, 1.531866, 0.243411)",
        "(0.267060, 1.526272, 0.250647)",
        "(0.266721, 1.523114, 0.254141)",
        "(0.265833, 1.516137, 0.260963)",
        "(0.264669, 1.508310, 0.267548)",
        "(0.263499, 1.499741, 0.273878)",
        "(0.262317, 1.490382, 0.279898)",
        "(0.261656, 1.485282, 0.282747)",
        "(0.260293, 1.474621, 0.288317)",
        "(0.259059, 1.463500, 0.294025)",
        "(0.257801, 1.452132, 0.299832)",
        "(0.256546, 1.440534, 0.305223)",
        "(0.255993, 1.434628, 0.307653)",
        "(0.255122, 1.422696, 0.312155)",
        "(0.254553, 1.410782, 0.316191)",
        "(0.253772, 1.398664, 0.319601)",
        "(0.252925, 1.386162, 0.322205)",
        "(0.252497, 1.379666, 0.323059)",
        "(0.251729, 1.366296, 0.323980)",
        "(0.251109, 1.352780, 0.324008)",
        "(0.250609, 1.339007, 0.322964)",
        "(0.250183, 1.324822, 0.320778)",
        "(0.250004, 1.317633, 0.319186)",
        "(0.250066, 1.303732, 0.315515)",
        "(0.250695, 1.290600, 0.311485)",
        "(0.251530, 1.278273, 0.307278)",
        "(0.252643, 1.266553, 0.302395)",
        "(0.253269, 1.260986, 0.299672)",
        "(0.254709, 1.250522, 0.293692)",
        "(0.256166, 1.240893, 0.287206)",
        "(0.257511, 1.231905, 0.280009)",
        "(0.258685, 1.223523, 0.271927)",
        "(0.259317, 1.219738, 0.267605)",
        "(0.260647, 1.212918, 0.258954)",
        "(0.261801, 1.206917, 0.250205)",
        "(0.262762, 1.201601, 0.240972)",
        "(0.263825, 1.197212, 0.230784)",
        "(0.264400, 1.195382, 0.225683)",
        "(0.265721, 1.192753, 0.215436)",
        "(0.267050, 1.190845, 0.204962)",
        "(0.268344, 1.189698, 0.193841)",
        "(0.269742, 1.189240, 0.182614)",
        "(0.270455, 1.189296, 0.177077)",
        "(0.271735, 1.190069, 0.166462)",
        "(0.272610, 1.191288, 0.156339)",
        "(0.273315, 1.193031, 0.146465)",
        "(0.274015, 1.195526, 0.136634)",
        "(0.274391, 1.197218, 0.131778)",
        "(0.275129, 1.201244, 0.122068)",
        "(0.275725, 1.206660, 0.112611)",
        "(0.275986, 1.213522, 0.103807)",
        "(0.276233, 1.222165, 0.095526)",
        "(0.276303, 1.227304, 0.091716)",
        "(0.276354, 1.238865, 0.084822)",
        "(0.276287, 1.252092, 0.078965)",
        "(0.276078, 1.266545, 0.074153)",
        "(0.275586, 1.281881, 0.070492)",
        "(0.275333, 1.289907, 0.069214)",
        "(0.274993, 1.306187, 0.067440)",
        "(0.274790, 1.322356, 0.066757)",
        "(0.274446, 1.338087, 0.067303)",
        "(0.273732, 1.353177, 0.068928)",
        "(0.273133, 1.360350, 0.070186)",
        "(0.271680, 1.374122, 0.073291)",
        "(0.270576, 1.387325, 0.077534)",
        "(0.269567, 1.399722, 0.082404)",
        "(0.268421, 1.411045, 0.087544)",
        "(0.267765, 1.416276, 0.090259)",
        "(0.266169, 1.426125, 0.096082)",
        "(0.264929, 1.435145, 0.102557)",
        "(0.263748, 1.443237, 0.109259)",
        "(0.262252, 1.450279, 0.115642)",
        "(0.261489, 1.453420, 0.118798)",
        "(0.259786, 1.459283, 0.125311)",
        "(0.258029, 1.464657, 0.132226)",
        "(0.256640, 1.469552, 0.139423)",
        "(0.255128, 1.473837, 0.146581)",
        "(0.254339, 1.475657, 0.149954)",
        "(0.252924, 1.478972, 0.156580)",
        "(0.251934, 1.482270, 0.163738)",
        "(0.251061, 1.485450, 0.171288)",
        "(0.250022, 1.488291, 0.178835)",
        "(0.249524, 1.489587, 0.182723)",
        "(0.248569, 1.491922, 0.190527)",
        "(0.248070, 1.494002, 0.198563)",
        "(0.247787, 1.495811, 0.206895)",
        "(0.247624, 1.497203, 0.215350)",
        "(0.247557, 1.497675, 0.219502)",
        "(0.247539, 1.498294, 0.227723)",
        "(0.247852, 1.498499, 0.236118)",
        "(0.247991, 1.498219, 0.244665)",
        "(0.248086, 1.497524, 0.253567)",
        "(0.248272, 1.497019, 0.258170)",
        "(0.248760, 1.495594, 0.267296)",
        "(0.249213, 1.493354, 0.276031)",
        "(0.249549, 1.490388, 0.284576)",
        "(0.249728, 1.486738, 0.293197)",
        "(0.249780, 1.484625, 0.297571)",
        "(0.249849, 1.479644, 0.305729)",
        "(0.249632, 1.473390, 0.312894)",
        "(0.249501, 1.466275, 0.319589)",
        "(0.249430, 1.462247, 0.322763)",
        "(0.249077, 1.454122, 0.329168)",
        "(0.248421, 1.444845, 0.334952)",
        "(0.247739, 1.434596, 0.339652)",
        "(0.247530, 1.423908, 0.343650)",
        "(0.247244, 1.412854, 0.347265)",
        "(0.247083, 1.407197, 0.348890)",
        "(0.246891, 1.395597, 0.351827)",
        "(0.247009, 1.383662, 0.354076)",
        "(0.247331, 1.371723, 0.356096)",
        "(0.247229, 1.359436, 0.357901)",
        "(0.247170, 1.353094, 0.358515)",
        "(0.247373, 1.340303, 0.359264)",
        "(0.247877, 1.327728, 0.359894)",
        "(0.248506, 1.315510, 0.360188)",
        "(0.248812, 1.302977, 0.359525)",
        "(0.249019, 1.296659, 0.358665)",
        "(0.249626, 1.284273, 0.356251)",
        "(0.250331, 1.272478, 0.353601)",
        "(0.251153, 1.261440, 0.350792)",
        "(0.251974, 1.250614, 0.347097)",
        "(0.252343, 1.245243, 0.344775)",
        "(0.253080, 1.234836, 0.339704)",
        "(0.254023, 1.225088, 0.333923)",
        "(0.255004, 1.215652, 0.327691)",
        "(0.255993, 1.206449, 0.320482)",
        "(0.256591, 1.202053, 0.316404)",
        "(0.257874, 1.193681, 0.307689)",
        "(0.259306, 1.186023, 0.298534)",
        "(0.260784, 1.178991, 0.289043)",
        "(0.262021, 1.172216, 0.278916)",
        "(0.262672, 1.168995, 0.273468)",
        "(0.264169, 1.163139, 0.262179)",
        "(0.265794, 1.158334, 0.251250)",
        "(0.267256, 1.154447, 0.241003)",
        "(0.268399, 1.151167, 0.230991)",
        "(0.268903, 1.149818, 0.225864)",
        "(0.270150, 1.147636, 0.214993)",
        "(0.271484, 1.146385, 0.203926)",
        "(0.272621, 1.146077, 0.193406)",
        "(0.273456, 1.146571, 0.183537)",
        "(0.273804, 1.147218, 0.178812)",
        "(0.274606, 1.149021, 0.169288)",
        "(0.275647, 1.151322, 0.159350)",
        "(0.276773, 1.154314, 0.149566)",
        "(0.277680, 1.158232, 0.140784)",
        "(0.277938, 1.160476, 0.136801)",
        "(0.278178, 1.165335, 0.129228)",
        "(0.278314, 1.170900, 0.122001)",
        "(0.278468, 1.177071, 0.114861)",
        "(0.278565, 1.183850, 0.107895)",
        "(0.278502, 1.187608, 0.104650)",
        "(0.278090, 1.195902, 0.098733)",
        "(0.277131, 1.205392, 0.093648)",
        "(0.275700, 1.216184, 0.089243)",
        "(0.273836, 1.227996, 0.085382)",
        "(0.272557, 1.234627, 0.083892)",
        "(0.269755, 1.248488, 0.081483)",
        "(0.266759, 1.263761, 0.080112)",
        "(0.263733, 1.279868, 0.079412)",
        "(0.260735, 1.296522, 0.079263)",
        "(0.259194, 1.305006, 0.079490)",
        "(0.256220, 1.321969, 0.080344)",
        "(0.253611, 1.338808, 0.081708)",
        "(0.251259, 1.355404, 0.083572)",
        "(0.249207, 1.371668, 0.086139)",
        "(0.248311, 1.379540, 0.087695)",
        "(0.246901, 1.394861, 0.091155)",
        "(0.245726, 1.409342, 0.095021)",
        "(0.244563, 1.422894, 0.099190)",
        "(0.243259, 1.435448, 0.103527)",
        "(0.242729, 1.441391, 0.105885)",
        "(0.241957, 1.452846, 0.110983)",
        "(0.241613, 1.463469, 0.116515)",
        "(0.241503, 1.473072, 0.121927)",
        "(0.241350, 1.481915, 0.127547)",
        "(0.241289, 1.486080, 0.130559)",
        "(0.241230, 1.493884, 0.136864)",
        "(0.241394, 1.500835, 0.143398)",
        "(0.241684, 1.506872, 0.149974)",
        "(0.241770, 1.511970, 0.156455)",
        "(0.241830, 1.514205, 0.159837)",
        "(0.242037, 1.518240, 0.166929)",
        "(0.242289, 1.521361, 0.174261)",
        "(0.242436, 1.523657, 0.181986)",
        "(0.242409, 1.525148, 0.189954)",
        "(0.242297, 1.525502, 0.193984)",
        "(0.241919, 1.525660, 0.202232)",
        "(0.241797, 1.525223, 0.210991)",
        "(0.241831, 1.524046, 0.220193)",
        "(0.241507, 1.521948, 0.229241)",
        "(0.241402, 1.520492, 0.233618)",
        "(0.241193, 1.517039, 0.242278)",
        "(0.241229, 1.512837, 0.251018)",
        "(0.241403, 1.507734, 0.259711)",
        "(0.241425, 1.501321, 0.267836)",
        "(0.241140, 1.497722, 0.271854)",
        "(0.240505, 1.490348, 0.279605)",
        "(0.240322, 1.482503, 0.287242)",
        "(0.240233, 1.473987, 0.294551)",
        "(0.240309, 1.464723, 0.301104)",
        "(0.240360, 1.459789, 0.304045)",
        "(0.240308, 1.449537, 0.309580)",
        "(0.240050, 1.438704, 0.314836)",
        "(0.239531, 1.427297, 0.319691)",
        "(0.239259, 1.415514, 0.324115)",
        "(0.239246, 1.409481, 0.326077)",
        "(0.239259, 1.397221, 0.329590)",
        "(0.239357, 1.384483, 0.332339)",
        "(0.239267, 1.371198, 0.334122)",
        "(0.239384, 1.357717, 0.335019)",
        "(0.239560, 1.350957, 0.335137)",
        "(0.240228, 1.337446, 0.334882)",
        "(0.240887, 1.323804, 0.333857)",
        "(0.241387, 1.309956, 0.331897)",
        "(0.241974, 1.296138, 0.328993)",
        "(0.242544, 1.289506, 0.327297)",
        "(0.243881, 1.276933, 0.323785)",
        "(0.245405, 1.264268, 0.319713)",
        "(0.246954, 1.252273, 0.314816)",
        "(0.248465, 1.241025, 0.308912)",
        "(0.249223, 1.235775, 0.305782)",
        "(0.250938, 1.226098, 0.299397)",
        "(0.252684, 1.217212, 0.292441)",
        "(0.254423, 1.209029, 0.284760)",
        "(0.256116, 1.201647, 0.276503)",
        "(0.256898, 1.198292, 0.272185)",
        "(0.258496, 1.192122, 0.263489)",
        "(0.260010, 1.186509, 0.254268)",
        "(0.261284, 1.181350, 0.244646)",
        "(0.262665, 1.177320, 0.235079)",
        "(0.263422, 1.175765, 0.230380)",
        "(0.264777, 1.172939, 0.220854)",
        "(0.265987, 1.170568, 0.210907)",
        "(0.267342, 1.168615, 0.200568)",
        "(0.268817, 1.167236, 0.190042)",
        "(0.269469, 1.166800, 0.184953)",
        "(0.270558, 1.166315, 0.175423)",
        "(0.271384, 1.166370, 0.166568)",
        "(0.272075, 1.166878, 0.158069)",
        "(0.272757, 1.167777, 0.149398)",
        "(0.273091, 1.168494, 0.145116)",
        "(0.273666, 1.170487, 0.137053)",
        "(0.274013, 1.173431, 0.129768)",
        "(0.274039, 1.177222, 0.122999)",
        "(0.273888, 1.182113, 0.116556)",
        "(0.273805, 1.185131, 0.113452)",
        "(0.273696, 1.192025, 0.107348)",
        "(0.273471, 1.200239, 0.101738)",
        "(0.272920, 1.209780, 0.096876)",
        "(0.272138, 1.220400, 0.092502)",
        "(0.271657, 1.226148, 0.090506)",
        "(0.270714, 1.238197, 0.086740)",
        "(0.269724, 1.250989, 0.083420)",
        "(0.268494, 1.264363, 0.080680)",
        "(0.267019, 1.278261, 0.078629)",
        "(0.266257, 1.285378, 0.077850)",
        "(0.264799, 1.299864, 0.076697)",
        "(0.263511, 1.314726, 0.076149)",
        "(0.262199, 1.329774, 0.076197)",
        "(0.260737, 1.344688, 0.076884)",
        "(0.260031, 1.352064, 0.077537)",
        "(0.258840, 1.366598, 0.079221)",
        "(0.257916, 1.380879, 0.081657)",
        "(0.257289, 1.394848, 0.084870)",
        "(0.256723, 1.408257, 0.088529)",
        "(0.256443, 1.414679, 0.090554)",
        "(0.255820, 1.427143, 0.095042)",
        "(0.255592, 1.439012, 0.100061)",
        "(0.255677, 1.450005, 0.105150)",
        "(0.256016, 1.460077, 0.110300)",
        "(0.256222, 1.464786, 0.113021)",
        "(0.256571, 1.473687, 0.118628)",
        "(0.256777, 1.481708, 0.124458)",
        "(0.256968, 1.489020, 0.130602)",
        "(0.257410, 1.495504, 0.136921)",
        "(0.257814, 1.498412, 0.140219)",
        "(0.258465, 1.503716, 0.146935)",
        "(0.258888, 1.508233, 0.153796)",
        "(0.259125, 1.511835, 0.160736)",
        "(0.259480, 1.514602, 0.167973)",
        "(0.259682, 1.515705, 0.171785)",
        "(0.259880, 1.517442, 0.179553)",
        "(0.259838, 1.518334, 0.187541)",
        "(0.259572, 1.518449, 0.195876)",
        "(0.259256, 1.517908, 0.204544)",
        "(0.259087, 1.517374, 0.208977)",
        "(0.258570, 1.515842, 0.217947)",
        "(0.257984, 1.513677, 0.227142)",
        "(0.257390, 1.510877, 0.236355)",
        "(0.256994, 1.507569, 0.245542)",
        "(0.256893, 1.505722, 0.250137)",
        "(0.256615, 1.501663, 0.259179)",
        "(0.256398, 1.497167, 0.268195)",
        "(0.256403, 1.492375, 0.277178)",
        "(0.256289, 1.487153, 0.285908)",
        "(0.256160, 1.484304, 0.290048)",
        "(0.255923, 1.478287, 0.298123)",
        "(0.255745, 1.472080, 0.306071)",
        "(0.255287, 1.465544, 0.313569)",
        "(0.254649, 1.458522, 0.320351)",
        "(0.254251, 1.454716, 0.323367)",
        "(0.253465, 1.446834, 0.328908)",
        "(0.252693, 1.438700, 0.334009)",
        "(0.252014, 1.430399, 0.338783)",
        "(0.251421, 1.421793, 0.342935)",
        "(0.251141, 1.417288, 0.344628)",
        "(0.250444, 1.407947, 0.347586)",
        "(0.250085, 1.398496, 0.350130)",
        "(0.250014, 1.393693, 0.351271)",
        "(0.249324, 1.378395, 0.353889)",
        "(0.249031, 1.372977, 0.354294)",
        "(0.248560, 1.361766, 0.354377)",
        "(0.248542, 1.350515, 0.354143)",
        "(0.248385, 1.338910, 0.353279)",
        "(0.248167, 1.326917, 0.351388)",
        "(0.248141, 1.320814, 0.349985)",
        "(0.248525, 1.308893, 0.347058)",
        "(0.249059, 1.296996, 0.343980)",
        "(0.249700, 1.285232, 0.340409)",
        "(0.250542, 1.273605, 0.335770)",
        "(0.250980, 1.267881, 0.333083)",
        "(0.251901, 1.256712, 0.327612)",
        "(0.252990, 1.246049, 0.322154)",
        "(0.254256, 1.235930, 0.316330)",
        "(0.255538, 1.225983, 0.309147)",
        "(0.256276, 1.221194, 0.305159)",
        "(0.257872, 1.211965, 0.297091)",
        "(0.259489, 1.203206, 0.288839)",
        "(0.261062, 1.194863, 0.280240)",
        "(0.262751, 1.186938, 0.270981)",
        "(0.263714, 1.183278, 0.266105)",
        "(0.265745, 1.176495, 0.256248)",
        "(0.267817, 1.170421, 0.246034)",
        "(0.269748, 1.164791, 0.235306)",
        "(0.271720, 1.160080, 0.224352)",
        "(0.272670, 1.158053, 0.218753)",
        "(0.274540, 1.154339, 0.207145)",
        "(0.276533, 1.151658, 0.195201)",
        "(0.278644, 1.150368, 0.183246)",
        "(0.280618, 1.150211, 0.171379)",
        "(0.281557, 1.150678, 0.165509)",
        "(0.283366, 1.152520, 0.153964)",
        "(0.284991, 1.155796, 0.142937)",
        "(0.286216, 1.160546, 0.132665)",
        "(0.286907, 1.166786, 0.123431)",
        "(0.287075, 1.170554, 0.119308)",
        "(0.287144, 1.179087, 0.111629)",
        "(0.286855, 1.189068, 0.104851)",
        "(0.286170, 1.200571, 0.099088)",
        "(0.285120, 1.213413, 0.094348)",
        "(0.284295, 1.220149, 0.092284)",
        "(0.282317, 1.234246, 0.088773)",
        "(0.279982, 1.249155, 0.086030)",
        "(0.277503, 1.264658, 0.083759)",
        "(0.275022, 1.280561, 0.082106)",
        "(0.273751, 1.288551, 0.081391)",
        "(0.271074, 1.304539, 0.080224)",
        "(0.268367, 1.320446, 0.079502)",
        "(0.265760, 1.336307, 0.079476)",
        "(0.263202, 1.352026, 0.080166)",
        "(0.261922, 1.359799, 0.080776)",
        "(0.259379, 1.375030, 0.082258)",
        "(0.256895, 1.389614, 0.084028)",
        "(0.254922, 1.403806, 0.086536)",
        "(0.253398, 1.417495, 0.089783)",
        "(0.252717, 1.424038, 0.091567)",
        "(0.251512, 1.436536, 0.095264)",
        "(0.250483, 1.448390, 0.099494)",
        "(0.249795, 1.459642, 0.104379)",
        "(0.249516, 1.470020, 0.109759)",
        "(0.249573, 1.474841, 0.112623)",
        "(0.249720, 1.483998, 0.118656)",
        "(0.249923, 1.492270, 0.124893)",
        "(0.250370, 1.499709, 0.131358)",
        "(0.250753, 1.506334, 0.138055)",
        "(0.250946, 1.509309, 0.141513)",
        "(0.251597, 1.514818, 0.148780)",
        "(0.252157, 1.519584, 0.156345)",
        "(0.252877, 1.523430, 0.163862)",
        "(0.253452, 1.526561, 0.171587)",
        "(0.253663, 1.527885, 0.175578)",
        "(0.254039, 1.530292, 0.183922)",
        "(0.254572, 1.532187, 0.192714)",
        "(0.255065, 1.533534, 0.201864)",
        "(0.255527, 1.534311, 0.211091)",
        "(0.255693, 1.534446, 0.215697)",
        "(0.256087, 1.534485, 0.225105)",
        "(0.256662, 1.534107, 0.234821)",
        "(0.257290, 1.533124, 0.244629)",
        "(0.257966, 1.531596, 0.254531)",
        "(0.258312, 1.530610, 0.259505)",
        "(0.259003, 1.528209, 0.269355)",
        "(0.259865, 1.525339, 0.279443)",
        "(0.260861, 1.522054, 0.289748)",
        "(0.261869, 1.518238, 0.300044)",
        "(0.262281, 1.515963, 0.304972)",
        "(0.262999, 1.510892, 0.314454)",
        "(0.263663, 1.505142, 0.323620)",
        "(0.264193, 1.498769, 0.332518)",
        "(0.264389, 1.491493, 0.340949)",
        "(0.264252, 1.487375, 0.344780)",
        "(0.263620, 1.478446, 0.351771)",
        "(0.262675, 1.468612, 0.357882)",
        "(0.261498, 1.458046, 0.363285)",
        "(0.260163, 1.446842, 0.368101)",
        "(0.259428, 1.440898, 0.370001)",
        "(0.258123, 1.428558, 0.372622)",
        "(0.257273, 1.416300, 0.374390)",
        "(0.256622, 1.404291, 0.375933)",
        "(0.255852, 1.391979, 0.376681)",
        "(0.255473, 1.385724, 0.376634)",
        "(0.254901, 1.373214, 0.376027)",
        "(0.254512, 1.360839, 0.374998)",
        "(0.254268, 1.348518, 0.373395)",
        "(0.253543, 1.335806, 0.370992)",
        "(0.253226, 1.329378, 0.369431)",
        "(0.252773, 1.316435, 0.365958)",
        "(0.252497, 1.303562, 0.362157)",
        "(0.252335, 1.290962, 0.358253)",
        "(0.252210, 1.278286, 0.353098)",
        "(0.252277, 1.272011, 0.349945)",
        "(0.252652, 1.259769, 0.343180)",
        "(0.252995, 1.247739, 0.335783)",
        "(0.253477, 1.235983, 0.327809)",
        "(0.254183, 1.224440, 0.318713)",
        "(0.254678, 1.218829, 0.313686)",
        "(0.255724, 1.208049, 0.303608)",
        "(0.256969, 1.197953, 0.293398)",
        "(0.258169, 1.188211, 0.282749)",
        "(0.259394, 1.178768, 0.271177)",
        "(0.260107, 1.174392, 0.265168)",
        "(0.261748, 1.166687, 0.253393)",
        "(0.263299, 1.160176, 0.241980)",
        "(0.264673, 1.154789, 0.230776)",
        "(0.266145, 1.150732, 0.219228)",
        "(0.266943, 1.149285, 0.213233)",
        "(0.268601, 1.147667, 0.201506)",
        "(0.270033, 1.147693, 0.190273)",
        "(0.271078, 1.149274, 0.179322)",
        "(0.271945, 1.152492, 0.168412)",
        "(0.272274, 1.154880, 0.163189)",
        "(0.272619, 1.160811, 0.153300)",
        "(0.272558, 1.168452, 0.143936)",
        "(0.272312, 1.177773, 0.134811)",
        "(0.272079, 1.188687, 0.125876)",
        "(0.271938, 1.194859, 0.121664)",
        "(0.271531, 1.208381, 0.113857)",
        "(0.270652, 1.222998, 0.106790)",
        "(0.269276, 1.238984, 0.100741)",
        "(0.267701, 1.255793, 0.095655)",
        "(0.266771, 1.264505, 0.093681)",
        "(0.264580, 1.282051, 0.090361)",
        "(0.262215, 1.299599, 0.087794)",
        "(0.259640, 1.317089, 0.086214)",
        "(0.257308, 1.334693, 0.086009)",
        "(0.256244, 1.343419, 0.086381)",
        "(0.254360, 1.360606, 0.087670)",
        "(0.252602, 1.377169, 0.089593)",
        "(0.250716, 1.392998, 0.092147)",
        "(0.248817, 1.407904, 0.095589)",
        "(0.248014, 1.415277, 0.097433)",
        "(0.247033, 1.429317, 0.101943)",
        "(0.246364, 1.442338, 0.106647)",
        "(0.245675, 1.454294, 0.111265)",
        "(0.244996, 1.465513, 0.116333)",
        "(0.244654, 1.470825, 0.119070)",
        "(0.244535, 1.480903, 0.124730)",
        "(0.245088, 1.489991, 0.130313)",
        "(0.245796, 1.498089, 0.135618)",
        "(0.246441, 1.505626, 0.141446)",
        "(0.246763, 1.509141, 0.144563)",
        "(0.247407, 1.515657, 0.150832)",
        "(0.248528, 1.521415, 0.157419)",
        "(0.249665, 1.526413, 0.164252)",
        "(0.250625, 1.530511, 0.171013)",
        "(0.251018, 1.532231, 0.174406)",
        "(0.251657, 1.535347, 0.181586)",
        "(0.252574, 1.538009, 0.189166)",
        "(0.253553, 1.540233, 0.197095)",
        "(0.254340, 1.541873, 0.205116)",
        "(0.254761, 1.542441, 0.209100)",
        "(0.255586, 1.543277, 0.217177)",
        "(0.256707, 1.543907, 0.225704)",
        "(0.258065, 1.544271, 0.234634)",
        "(0.259026, 1.544043, 0.243531)",
        "(0.259461, 1.543666, 0.247890)",
        "(0.260371, 1.542498, 0.256503)",
        "(0.261420, 1.540898, 0.265126)",
        "(0.262376, 1.538773, 0.273773)",
        "(0.262975, 1.535883, 0.282322)",
        "(0.263176, 1.534078, 0.286529)",
        "(0.263631, 1.530020, 0.294946)",
        "(0.264087, 1.525305, 0.303130)",
        "(0.264331, 1.519739, 0.310900)",
        "(0.264169, 1.513115, 0.318172)",
        "(0.263899, 1.509367, 0.321675)",
        "(0.263294, 1.501226, 0.328437)",
        "(0.262631, 1.492120, 0.334778)",
        "(0.261914, 1.482284, 0.340712)",
        "(0.261007, 1.471725, 0.345834)",
        "(0.260456, 1.466101, 0.347994)",
        "(0.259405, 1.454514, 0.352036)",
        "(0.258457, 1.442531, 0.355963)",
        "(0.257529, 1.430368, 0.359942)",
        "(0.256461, 1.417950, 0.363559)",
        "(0.255802, 1.411451, 0.364938)",
        "(0.254255, 1.397919, 0.366821)",
        "(0.252652, 1.383843, 0.367606)",
        "(0.251193, 1.369540, 0.367790)",
        "(0.249789, 1.354946, 0.367213)",
        "(0.249183, 1.347610, 0.366593)",
        "(0.248127, 1.332954, 0.364839)",
        "(0.247221, 1.318220, 0.361925)",
        "(0.246429, 1.303461, 0.357840)",
        "(0.246039, 1.288971, 0.352927)",
        "(0.245969, 1.281816, 0.349959)",
        "(0.245897, 1.267546, 0.343134)",
        "(0.246154, 1.253753, 0.335017)",
        "(0.246841, 1.240936, 0.326153)",
        "(0.247640, 1.229100, 0.316854)",
        "(0.248027, 1.223435, 0.311884)",
        "(0.248850, 1.212520, 0.301078)",
        "(0.249853, 1.202734, 0.289247)",
        "(0.251260, 1.194372, 0.276799)",
        "(0.252782, 1.187250, 0.263922)",
        "(0.253529, 1.184150, 0.257248)",
        "(0.255109, 1.178739, 0.243888)",
        "(0.256741, 1.174652, 0.230631)",
        "(0.258349, 1.171867, 0.217412)",
        "(0.259912, 1.170414, 0.204402)",
        "(0.260733, 1.170247, 0.197904)",
        "(0.262267, 1.170767, 0.185108)",
        "(0.263618, 1.172720, 0.172916)",
        "(0.264571, 1.176132, 0.161814)",
        "(0.265126, 1.181062, 0.151696)",
        "(0.265239, 1.184155, 0.146950)",
        "(0.265347, 1.191199, 0.137776)",
        "(0.265197, 1.199444, 0.129251)",
        "(0.265090, 1.209132, 0.121498)",
        "(0.264880, 1.214699, 0.118121)",
        "(0.264333, 1.225741, 0.111452)",
        "(0.263477, 1.238089, 0.105730)",
        "(0.262601, 1.251565, 0.100853)",
        "(0.261686, 1.266153, 0.096697)",
        "(0.260840, 1.281846, 0.093319)",
        "(0.260487, 1.290090, 0.091974)",
        "(0.259766, 1.306847, 0.089675)",
        "(0.258941, 1.323923, 0.088004)",
        "(0.258299, 1.341418, 0.087208)",
        "(0.257791, 1.358947, 0.087061)",
        "(0.257593, 1.367660, 0.087275)",
        "(0.257128, 1.384815, 0.088025)",
        "(0.256870, 1.401617, 0.089482)",
        "(0.257433, 1.418172, 0.091990)",
        "(0.258194, 1.433960, 0.094939)",
        "(0.258609, 1.441427, 0.096465)",
        "(0.259461, 1.455660, 0.099732)",
        "(0.260687, 1.469260, 0.103839)",
        "(0.262274, 1.482104, 0.108711)",
        "(0.264155, 1.494020, 0.114229)",
        "(0.265101, 1.499464, 0.117043)",
        "(0.266895, 1.509592, 0.122624)",
        "(0.268667, 1.518812, 0.128544)",
        "(0.270329, 1.527148, 0.134867)",
        "(0.272021, 1.534725, 0.141701)",
        "(0.272791, 1.538207, 0.145294)",
        "(0.274193, 1.544648, 0.152607)",
        "(0.275300, 1.550209, 0.159991)",
        "(0.276376, 1.554968, 0.167569)",
        "(0.277846, 1.559004, 0.175523)",
        "(0.278590, 1.560703, 0.179619)",
        "(0.279722, 1.563624, 0.187754)",
        "(0.280493, 1.565762, 0.195971)",
        "(0.281187, 1.567335, 0.204455)",
        "(0.281844, 1.568358, 0.213233)",
        "(0.282084, 1.568640, 0.217707)",
        "(0.282389, 1.568802, 0.226573)",
        "(0.282493, 1.568302, 0.235503)",
        "(0.282489, 1.567275, 0.244591)",
        "(0.282335, 1.565883, 0.253872)",
        "(0.282244, 1.564980, 0.258467)",
        "(0.281996, 1.562689, 0.267469)",
        "(0.281634, 1.559727, 0.276171)",
        "(0.281147, 1.556225, 0.284739)",
        "(0.280657, 1.552218, 0.293265)",
        "(0.280359, 1.549956, 0.297444)",
        "(0.279661, 1.545041, 0.305747)",
        "(0.278744, 1.539635, 0.314046)",
        "(0.277605, 1.533548, 0.321937)",
        "(0.275988, 1.526486, 0.329392)",
        "(0.275054, 1.522668, 0.333033)",
        "(0.273091, 1.514342, 0.339864)",
        "(0.270985, 1.505483, 0.346127)",
        "(0.268626, 1.495863, 0.351807)",
        "(0.265941, 1.485263, 0.356753)",
        "(0.264615, 1.479721, 0.359040)",
        "(0.262580, 1.468393, 0.363221)",
        "(0.260869, 1.456926, 0.366933)",
        "(0.259184, 1.445051, 0.369772)",
        "(0.257790, 1.432828, 0.371693)",
        "(0.257234, 1.426644, 0.372434)",
        "(0.256165, 1.414193, 0.373747)",
        "(0.255169, 1.401565, 0.374506)",
        "(0.254129, 1.388637, 0.374130)",
        "(0.253335, 1.375663, 0.372797)",
        "(0.253046, 1.369296, 0.371975)",
        "(0.252404, 1.356672, 0.370048)",
        "(0.251551, 1.343984, 0.367530)",
        "(0.250647, 1.331233, 0.363967)",
        "(0.250249, 1.324962, 0.362186)",
        "(0.249677, 1.312906, 0.358179)",
        "(0.249319, 1.301545, 0.353869)",
        "(0.248931, 1.290671, 0.349145)",
        "(0.248368, 1.279949, 0.343511)",
        "(0.247911, 1.269416, 0.336806)",
        "(0.247827, 1.264310, 0.333092)",
        "(0.247789, 1.254364, 0.325482)",
        "(0.247814, 1.244944, 0.317477)",
        "(0.247836, 1.235720, 0.308734)",
        "(0.248117, 1.226766, 0.298558)",
        "(0.248433, 1.222573, 0.293033)",
        "(0.249252, 1.214771, 0.281997)",
        "(0.250207, 1.207620, 0.270823)",
        "(0.251058, 1.200808, 0.259143)",
        "(0.252253, 1.194467, 0.246394)",
        "(0.253031, 1.191574, 0.239554)",
        "(0.254747, 1.186382, 0.225565)",
        "(0.256627, 1.182091, 0.211494)",
        "(0.258377, 1.178471, 0.197380)",
        "(0.260213, 1.175924, 0.183397)",
        "(0.261140, 1.175145, 0.176463)",
        "(0.262848, 1.174384, 0.162965)",
        "(0.264150, 1.174873, 0.150347)",
        "(0.265001, 1.176638, 0.138696)",
        "(0.265557, 1.179435, 0.127648)",
        "(0.265810, 1.181258, 0.122391)",
        "(0.266166, 1.185716, 0.112724)",
        "(0.266076, 1.191432, 0.104377)",
        "(0.265418, 1.198142, 0.097450)",
        "(0.264209, 1.206543, 0.090958)",
        "(0.263431, 1.211372, 0.088217)",
        "(0.261853, 1.221972, 0.083346)",
        "(0.259970, 1.234513, 0.079683)",
        "(0.257998, 1.248517, 0.076909)",
        "(0.255991, 1.263910, 0.075007)",
        "(0.254955, 1.272044, 0.074328)",
        "(0.252966, 1.288753, 0.073279)",
        "(0.251092, 1.306202, 0.072934)",
        "(0.249115, 1.324018, 0.073214)",
        "(0.247334, 1.342071, 0.074207)",
        "(0.246561, 1.351117, 0.075055)",
        "(0.245035, 1.368966, 0.077271)",
        "(0.243884, 1.386507, 0.080317)",
        "(0.242990, 1.403312, 0.083998)",
        "(0.242844, 1.419514, 0.088347)",
        "(0.242896, 1.427338, 0.090737)",
        "(0.243146, 1.442485, 0.095780)",
        "(0.243615, 1.456666, 0.101082)",
        "(0.244275, 1.469712, 0.106622)",
        "(0.244972, 1.481678, 0.112514)",
        "(0.245422, 1.487209, 0.115696)",
        "(0.246143, 1.497476, 0.122479)",
        "(0.246755, 1.506871, 0.129601)",
        "(0.247252, 1.515116, 0.137248)",
        "(0.247898, 1.522260, 0.144996)",
        "(0.248266, 1.525376, 0.148936)",
        "(0.249239, 1.531117, 0.157201)",
        "(0.250081, 1.535918, 0.165615)",
        "(0.250766, 1.539808, 0.174181)",
        "(0.251377, 1.542960, 0.183070)",
        "(0.251704, 1.544194, 0.187618)",
        "(0.252515, 1.546188, 0.196825)",
        "(0.253296, 1.547555, 0.206224)",
        "(0.253969, 1.548335, 0.215635)",
        "(0.254631, 1.548585, 0.225019)",
        "(0.254889, 1.548499, 0.229730)",
        "(0.255420, 1.548131, 0.239289)",
        "(0.256053, 1.547368, 0.249036)",
        "(0.256345, 1.546160, 0.258609)",
        "(0.256585, 1.544400, 0.267752)",
        "(0.256806, 1.543337, 0.272233)",
        "(0.257251, 1.540710, 0.280826)",
        "(0.257615, 1.537450, 0.289310)",
        "(0.257721, 1.533509, 0.297617)",
        "(0.257578, 1.528820, 0.305675)",
        "(0.257410, 1.526145, 0.309549)",
        "(0.256786, 1.520166, 0.316962)",
        "(0.256054, 1.513279, 0.323994)",
        "(0.255189, 1.505457, 0.330527)",
        "(0.253969, 1.496704, 0.336523)",
        "(0.253280, 1.491997, 0.339277)",
        "(0.251905, 1.482255, 0.344535)",
        "(0.250349, 1.471735, 0.349318)",
        "(0.248886, 1.460345, 0.353558)",
        "(0.247546, 1.447855, 0.357350)",
        "(0.246803, 1.441321, 0.359131)",
        "(0.245160, 1.427845, 0.362408)",
        "(0.243472, 1.413552, 0.364828)",
        "(0.242336, 1.398569, 0.366075)",
        "(0.241581, 1.383036, 0.366337)",
        "(0.241244, 1.375085, 0.366150)",
        "(0.240473, 1.358859, 0.365394)",
        "(0.239854, 1.342213, 0.363687)",
        "(0.239672, 1.325642, 0.361141)",
        "(0.240162, 1.309428, 0.357871)",
        "(0.240525, 1.301412, 0.355885)",
        "(0.241173, 1.285341, 0.350984)",
        "(0.241753, 1.269388, 0.344290)",
        "(0.242696, 1.254046, 0.336192)",
        "(0.243746, 1.239542, 0.327170)",
        "(0.244307, 1.232670, 0.322600)",
        "(0.245625, 1.220249, 0.313241)",
        "(0.247078, 1.208942, 0.303056)",
        "(0.248485, 1.198500, 0.291473)",
        "(0.249802, 1.188990, 0.278845)",
        "(0.250417, 1.184553, 0.272343)",
        "(0.251500, 1.176740, 0.259135)",
        "(0.252691, 1.170693, 0.245857)",
        "(0.253833, 1.165041, 0.232271)",
        "(0.254448, 1.162833, 0.225152)",
        "(0.255731, 1.159410, 0.210861)",
        "(0.257043, 1.157632, 0.196931)",
        "(0.258204, 1.157369, 0.183606)",
        "(0.259015, 1.158430, 0.170791)",
        "(0.259478, 1.160985, 0.158459)",
        "(0.259523, 1.163131, 0.152721)",
        "(0.259124, 1.168699, 0.142063)",
        "(0.258190, 1.175989, 0.132166)",
        "(0.256918, 1.184652, 0.122665)",
        "(0.255494, 1.194845, 0.113712)",
        "(0.254711, 1.200584, 0.109592)",
        "(0.253004, 1.213072, 0.102038)",
        "(0.250946, 1.226902, 0.095565)",
        "(0.248511, 1.242520, 0.090521)",
        "(0.245988, 1.259174, 0.086585)",
        "(0.244712, 1.267959, 0.085205)",
        "(0.242273, 1.286215, 0.083514)",
        "(0.239889, 1.305107, 0.083243)",
        "(0.237547, 1.324031, 0.083790)",
        "(0.235373, 1.342821, 0.085175)",
        "(0.234362, 1.352101, 0.086250)",
        "(0.232553, 1.370379, 0.088996)",
        "(0.231304, 1.388305, 0.092782)",
        "(0.230602, 1.405365, 0.097112)",
        "(0.230256, 1.421211, 0.101534)",
        "(0.230296, 1.428705, 0.103859)",
        "(0.230454, 1.443113, 0.108842)",
        "(0.230972, 1.456510, 0.114381)",
        "(0.231723, 1.468932, 0.120328)",
        "(0.232458, 1.479763, 0.126274)",
        "(0.232766, 1.484863, 0.129228)",
        "(0.233517, 1.494149, 0.135512)",
        "(0.234684, 1.502764, 0.142355)",
        "(0.235782, 1.510453, 0.149286)",
        "(0.236613, 1.516721, 0.156023)",
        "(0.236989, 1.519580, 0.159463)",
        "(0.237842, 1.525034, 0.166712)",
        "(0.238806, 1.529801, 0.174104)",
        "(0.239529, 1.533580, 0.181392)",
        "(0.240317, 1.536841, 0.188830)",
        "(0.240758, 1.538213, 0.192563)",
        "(0.241735, 1.540713, 0.200202)",
        "(0.242765, 1.542761, 0.208086)",
        "(0.243649, 1.544388, 0.216098)",
        "(0.244613, 1.545540, 0.224160)",
        "(0.245079, 1.545917, 0.228166)",
        "(0.245893, 1.546342, 0.236057)",
        "(0.246735, 1.546492, 0.244170)",
        "(0.247257, 1.546182, 0.252396)",
        "(0.247612, 1.545503, 0.260707)",
        "(0.247727, 1.544900, 0.264776)",
        "(0.248140, 1.543270, 0.272563)",
        "(0.248788, 1.541233, 0.280233)",
        "(0.249420, 1.538910, 0.287796)",
        "(0.249651, 1.537558, 0.291562)",
        "(0.250055, 1.534790, 0.299067)",
        "(0.250491, 1.531585, 0.306399)",
        "(0.250851, 1.528003, 0.313559)",
        "(0.251246, 1.523887, 0.320420)",
        "(0.251424, 1.519215, 0.326914)",
        "(0.251378, 1.516606, 0.330040)",
        "(0.251302, 1.511049, 0.336249)",
        "(0.251268, 1.505017, 0.342233)",
        "(0.250771, 1.498111, 0.347619)",
        "(0.249871, 1.490216, 0.352331)",
        "(0.249398, 1.485970, 0.354550)",
        "(0.248688, 1.476983, 0.358823)",
        "(0.247619, 1.467534, 0.362843)",
        "(0.246103, 1.457259, 0.366124)",
        "(0.244825, 1.446321, 0.368816)",
        "(0.244339, 1.440638, 0.370095)",
        "(0.243189, 1.429128, 0.372555)",
        "(0.241806, 1.417226, 0.374284)",
        "(0.240479, 1.404814, 0.374892)",
        "(0.239426, 1.392058, 0.375032)",
        "(0.239014, 1.385567, 0.375070)",
        "(0.238128, 1.372171, 0.375033)",
        "(0.236941, 1.358181, 0.374077)",
        "(0.235708, 1.343787, 0.371938)",
        "(0.235099, 1.329319, 0.368747)",
        "(0.234866, 1.322052, 0.366979)",
        "(0.234332, 1.307528, 0.362924)",
        "(0.233936, 1.293236, 0.358316)",
        "(0.233959, 1.279266, 0.352438)",
        "(0.234272, 1.265872, 0.345571)",
        "(0.234516, 1.259584, 0.342089)",
        "(0.235047, 1.247566, 0.335170)",
        "(0.235511, 1.235993, 0.327350)",
        "(0.235976, 1.225049, 0.318453)",
        "(0.236583, 1.215378, 0.309451)",
        "(0.236935, 1.211109, 0.305104)",
        "(0.237482, 1.203213, 0.296659)",
        "(0.237687, 1.195851, 0.287927)",
        "(0.237833, 1.189299, 0.278261)",
        "(0.238231, 1.184101, 0.268358)",
        "(0.238497, 1.181907, 0.263355)",
        "(0.238997, 1.177900, 0.253029)",
        "(0.239493, 1.174362, 0.241944)",
        "(0.240311, 1.171929, 0.230477)",
        "(0.241107, 1.170341, 0.219066)",
        "(0.241453, 1.169711, 0.213418)",
        "(0.242120, 1.169488, 0.201846)",
        "(0.242836, 1.169926, 0.189856)",
        "(0.243584, 1.171499, 0.177780)",
        "(0.244131, 1.174532, 0.166174)",
        "(0.244325, 1.176738, 0.160559)",
        "(0.244449, 1.182236, 0.149393)",
        "(0.244239, 1.189664, 0.138584)",
        "(0.243919, 1.198912, 0.128014)",
        "(0.243575, 1.209981, 0.118007)",
        "(0.243411, 1.216133, 0.113322)",
        "(0.243020, 1.229857, 0.104880)",
        "(0.242455, 1.244777, 0.097328)",
        "(0.242210, 1.252638, 0.094014)",
        "(0.241544, 1.276867, 0.085388)",
        "(0.241428, 1.285412, 0.083233)",
        "(0.241297, 1.302620, 0.079590)",
        "(0.241197, 1.319934, 0.077063)",
        "(0.241154, 1.337280, 0.075592)",
        "(0.241034, 1.354389, 0.074921)",
        "(0.240883, 1.362775, 0.074894)",
        "(0.240838, 1.379452, 0.075599)",
        "(0.240781, 1.395806, 0.077489)",
        "(0.240850, 1.411693, 0.080266)",
        "(0.241144, 1.427026, 0.083734)",
        "(0.241300, 1.434337, 0.085670)",
        "(0.241721, 1.448303, 0.089814)",
        "(0.242163, 1.461336, 0.094226)",
        "(0.242836, 1.473213, 0.099218)",
        "(0.243696, 1.484259, 0.104580)",
        "(0.243909, 1.489240, 0.107233)",
        "(0.244205, 1.498487, 0.112443)",
        "(0.244378, 1.506970, 0.117674)",
        "(0.244785, 1.514424, 0.123491)",
        "(0.245423, 1.521252, 0.129727)",
        "(0.245612, 1.524346, 0.132798)",
        "(0.245843, 1.529942, 0.138988)",
        "(0.245991, 1.534701, 0.145393)",
        "(0.246558, 1.538803, 0.152391)",
        "(0.246957, 1.542203, 0.159748)",
        "(0.247047, 1.543547, 0.163468)",
        "(0.247076, 1.545779, 0.171040)",
        "(0.246968, 1.547443, 0.179035)",
        "(0.246817, 1.548611, 0.187487)",
        "(0.246692, 1.549181, 0.196514)",
        "(0.246607, 1.549332, 0.201112)",
        "(0.246344, 1.549167, 0.210687)",
        "(0.245900, 1.548502, 0.220441)",
        "(0.245594, 1.547353, 0.230473)",
        "(0.245426, 1.545694, 0.240642)",
        "(0.245317, 1.544607, 0.245681)",
        "(0.245015, 1.542045, 0.255774)",
        "(0.244602, 1.538938, 0.265941)",
        "(0.244542, 1.535041, 0.276159)",
        "(0.244663, 1.530535, 0.286319)",
        "(0.244662, 1.527905, 0.291262)",
        "(0.244394, 1.521945, 0.300706)",
        "(0.243854, 1.515140, 0.309605)",
        "(0.243280, 1.507147, 0.317838)",
        "(0.242671, 1.498256, 0.325465)",
        "(0.242267, 1.493341, 0.328848)",
        "(0.241128, 1.482844, 0.335025)",
        "(0.239518, 1.471114, 0.340231)",
        "(0.238426, 1.458751, 0.344874)",
        "(0.237372, 1.446080, 0.348894)",
        "(0.236734, 1.439511, 0.350463)",
        "(0.235539, 1.426306, 0.353327)",
        "(0.234609, 1.413132, 0.356261)",
        "(0.234111, 1.400110, 0.359211)",
        "(0.233484, 1.387066, 0.361646)",
        "(0.233143, 1.380432, 0.362348)",
        "(0.232601, 1.367048, 0.362997)",
        "(0.232280, 1.353594, 0.363145)",
        "(0.232030, 1.340132, 0.362838)",
        "(0.231679, 1.326582, 0.362003)",
        "(0.231503, 1.319757, 0.361108)",
        "(0.231086, 1.305834, 0.357794)",
        "(0.230874, 1.291814, 0.353427)",
        "(0.230905, 1.277856, 0.348363)",
        "(0.231095, 1.264571, 0.343039)",
        "(0.231145, 1.258170, 0.340133)",
        "(0.231243, 1.245633, 0.333442)",
        "(0.231630, 1.233830, 0.325699)",
        "(0.232234, 1.222895, 0.317215)",
        "(0.232985, 1.212798, 0.308087)",
        "(0.233327, 1.207904, 0.303323)",
        "(0.234124, 1.198523, 0.293005)",
        "(0.235142, 1.189703, 0.281663)",
        "(0.236300, 1.181454, 0.269763)",
        "(0.237611, 1.174004, 0.257235)",
        "(0.238317, 1.170625, 0.250730)",
        "(0.239916, 1.164281, 0.236945)",
        "(0.241968, 1.158942, 0.222157)",
        "(0.244341, 1.155226, 0.207562)",
        "(0.246734, 1.153249, 0.193588)",
        "(0.247802, 1.152647, 0.186667)",
        "(0.249965, 1.152520, 0.172542)",
        "(0.252182, 1.153979, 0.158799)",
        "(0.253964, 1.157121, 0.146236)",
        "(0.255235, 1.161152, 0.134524)",
        "(0.255667, 1.163473, 0.128968)",
        "(0.256160, 1.169133, 0.118816)",
        "(0.256059, 1.175837, 0.109877)",
        "(0.255195, 1.183840, 0.102409)",
        "(0.253852, 1.192668, 0.095633)",
        "(0.253022, 1.197517, 0.092605)",
        "(0.251234, 1.207877, 0.087062)",
        "(0.249201, 1.219280, 0.082283)",
        "(0.246767, 1.231669, 0.078478)",
        "(0.244235, 1.245129, 0.075614)",
        "(0.242962, 1.252238, 0.074506)",
        "(0.240494, 1.266841, 0.072742)",
        "(0.238177, 1.281935, 0.071407)",
        "(0.235919, 1.297333, 0.070421)",
        "(0.233670, 1.313116, 0.070093)",
        "(0.232584, 1.321148, 0.070240)",
        "(0.230628, 1.337382, 0.071115)",
        "(0.228926, 1.353688, 0.072741)",
        "(0.227340, 1.369826, 0.074873)",
        "(0.226314, 1.385854, 0.077517)",
        "(0.225982, 1.393753, 0.079017)",
        "(0.225779, 1.409308, 0.082833)",
        "(0.225783, 1.424365, 0.087274)",
        "(0.225873, 1.438644, 0.092144)",
        "(0.226285, 1.452101, 0.097309)",
        "(0.226637, 1.458398, 0.099923)",
        "(0.227618, 1.470328, 0.105228)",
        "(0.228745, 1.481413, 0.110812)",
        "(0.229978, 1.491734, 0.116684)",
        "(0.231176, 1.501188, 0.122615)",
        "(0.231717, 1.505619, 0.125531)",
        "(0.232946, 1.513616, 0.131387)",
        "(0.234601, 1.520736, 0.137425)",
        "(0.236343, 1.527421, 0.143867)",
        "(0.237988, 1.533508, 0.150457)",
        "(0.238795, 1.536275, 0.153779)",
        "(0.240233, 1.541377, 0.160331)",
        "(0.242001, 1.545685, 0.167156)",
        "(0.243021, 1.547562, 0.170810)",
        "(0.245536, 1.552844, 0.181897)",
        "(0.246285, 1.554233, 0.185722)",
        "(0.247557, 1.556591, 0.193408)",
        "(0.248888, 1.558281, 0.201462)",
        "(0.250163, 1.559448, 0.209907)",
        "(0.251188, 1.560184, 0.218651)",
        "(0.251693, 1.560388, 0.223186)",
        "(0.252690, 1.560543, 0.232422)",
        "(0.253439, 1.560307, 0.241749)",
        "(0.254421, 1.559366, 0.251231)",
        "(0.255397, 1.557854, 0.260736)",
        "(0.255803, 1.556868, 0.265498)",
        "(0.256408, 1.554288, 0.275077)",
        "(0.256906, 1.551028, 0.284749)",
        "(0.257330, 1.546733, 0.294370)",
        "(0.257489, 1.541223, 0.303640)",
        "(0.257367, 1.537891, 0.308031)",
        "(0.256945, 1.530599, 0.316634)",
        "(0.256362, 1.522229, 0.324982)",
        "(0.255254, 1.512600, 0.332684)",
        "(0.253578, 1.501494, 0.339271)",
        "(0.252695, 1.495390, 0.342141)",
        "(0.251138, 1.482814, 0.347623)",
        "(0.249858, 1.469671, 0.352647)",
        "(0.248516, 1.455841, 0.357020)",
        "(0.247059, 1.441065, 0.360271)",
        "(0.246449, 1.433475, 0.361559)",
        "(0.245629, 1.418234, 0.363842)",
        "(0.244860, 1.402674, 0.365445)",
        "(0.243751, 1.386562, 0.365775)",
        "(0.242564, 1.370079, 0.365038)",
        "(0.241991, 1.361777, 0.364430)",
        "(0.240941, 1.345320, 0.362947)",
        "(0.239794, 1.329243, 0.361107)",
        "(0.238603, 1.313389, 0.358123)",
        "(0.237923, 1.298177, 0.353918)",
        "(0.237702, 1.290904, 0.351522)",
        "(0.237428, 1.277164, 0.346642)",
        "(0.237338, 1.264588, 0.341463)",
        "(0.237359, 1.252951, 0.335338)",
        "(0.237542, 1.242225, 0.328333)",
        "(0.237603, 1.237153, 0.324613)",
        "(0.237670, 1.227260, 0.317147)",
        "(0.237809, 1.218156, 0.309709)",
        "(0.238052, 1.209578, 0.301802)",
        "(0.238295, 1.201472, 0.293429)",
        "(0.238611, 1.197896, 0.289122)",
        "(0.239228, 1.191255, 0.280613)",
        "(0.239835, 1.185548, 0.272380)",
        "(0.240329, 1.180440, 0.264158)",
        "(0.240863, 1.175675, 0.255185)",
        "(0.241288, 1.173516, 0.250386)",
        "(0.242323, 1.169750, 0.240608)",
        "(0.243385, 1.166479, 0.230283)",
        "(0.244678, 1.163898, 0.219349)",
        "(0.246268, 1.162275, 0.208242)",
        "(0.247128, 1.161837, 0.202639)",
        "(0.248875, 1.161417, 0.191370)",
        "(0.250540, 1.161768, 0.180082)",
        "(0.252214, 1.163005, 0.168787)",
        "(0.253818, 1.165258, 0.157744)",
        "(0.254553, 1.166790, 0.152380)",
        "(0.255698, 1.170976, 0.142208)",
        "(0.256489, 1.176220, 0.132503)",
        "(0.256727, 1.179404, 0.127883)",
        "(0.256834, 1.190919, 0.114969)",
        "(0.256565, 1.195624, 0.111128)",
        "(0.255759, 1.206005, 0.104053)",
        "(0.254513, 1.217786, 0.097895)",
        "(0.252969, 1.230794, 0.092450)",
        "(0.251022, 1.245018, 0.087995)",
        "(0.249842, 1.252648, 0.086286)",
        "(0.247360, 1.268441, 0.083523)",
        "(0.244672, 1.285004, 0.081976)",
        "(0.242026, 1.302229, 0.081473)",
        "(0.239718, 1.319957, 0.081705)",
        "(0.238714, 1.328963, 0.082066)",
        "(0.236701, 1.346904, 0.083118)",
        "(0.234797, 1.364852, 0.085005)",
        "(0.233568, 1.382738, 0.087860)",
        "(0.233046, 1.400366, 0.091454)",
        "(0.233037, 1.408311, 0.093411)",
        "(0.232910, 1.425244, 0.097706)",
        "(0.232892, 1.441480, 0.102700)",
        "(0.233545, 1.456455, 0.108287)",
        "(0.235108, 1.470117, 0.114438)",
        "(0.236001, 1.476534, 0.117619)",
        "(0.237648, 1.488563, 0.123918)",
        "(0.239282, 1.499408, 0.130105)",
        "(0.240974, 1.509283, 0.136300)",
        "(0.242874, 1.518397, 0.142959)",
        "(0.243876, 1.522566, 0.146374)",
        "(0.245522, 1.530296, 0.153226)",
        "(0.246818, 1.537114, 0.160182)",
        "(0.248226, 1.543246, 0.167324)",
        "(0.249923, 1.548507, 0.174888)",
        "(0.250835, 1.551008, 0.178826)",
        "(0.252480, 1.555289, 0.186808)",
        "(0.253799, 1.558818, 0.194767)",
        "(0.255257, 1.561630, 0.203028)",
        "(0.257016, 1.563812, 0.211831)",
        "(0.257777, 1.564665, 0.216278)",
        "(0.259073, 1.565670, 0.225345)",
        "(0.260254, 1.566063, 0.234697)",
        "(0.260955, 1.565791, 0.244134)",
        "(0.261639, 1.564920, 0.253866)",
        "(0.262128, 1.564204, 0.258857)",
        "(0.262894, 1.562295, 0.268758)",
        "(0.263327, 1.559603, 0.278386)",
        "(0.263713, 1.556212, 0.287949)",
        "(0.263999, 1.552104, 0.297486)",
        "(0.264074, 1.549781, 0.302243)",
        "(0.264103, 1.544416, 0.311656)",
        "(0.263824, 1.538178, 0.320790)",
        "(0.263197, 1.531069, 0.329336)",
        "(0.262637, 1.523185, 0.337633)",
        "(0.262386, 1.519003, 0.341685)",
        "(0.261540, 1.510244, 0.349354)",
        "(0.260236, 1.500692, 0.356068)",
        "(0.258540, 1.490211, 0.361879)",
        "(0.257179, 1.479324, 0.367239)",
        "(0.256605, 1.473763, 0.369722)",
        "(0.255102, 1.462350, 0.374073)",
        "(0.253192, 1.450427, 0.377645)",
        "(0.251390, 1.438097, 0.380578)",
        "(0.250233, 1.425764, 0.383259)",
        "(0.249687, 1.419478, 0.384478)",
        "(0.248302, 1.406849, 0.386747)",
        "(0.247061, 1.394031, 0.388095)",
        "(0.245850, 1.380863, 0.388303)",
        "(0.244649, 1.367342, 0.387583)",
        "(0.244057, 1.360456, 0.386952)",
        "(0.242817, 1.346631, 0.385422)",
        "(0.241791, 1.332844, 0.383413)",
        "(0.241034, 1.319184, 0.380167)",
        "(0.240503, 1.305734, 0.375793)",
        "(0.240258, 1.299107, 0.373409)",
        "(0.239964, 1.286210, 0.368700)",
        "(0.239930, 1.273819, 0.363818)",
        "(0.239672, 1.261508, 0.358223)",
        "(0.239661, 1.249377, 0.351308)",
        "(0.239774, 1.243449, 0.347362)",
        "(0.239979, 1.231762, 0.338982)",
        "(0.239977, 1.220225, 0.330194)",
        "(0.240046, 1.209053, 0.320867)",
        "(0.240302, 1.198121, 0.310103)",
        "(0.240505, 1.192928, 0.304368)",
        "(0.241185, 1.183679, 0.292654)",
        "(0.241921, 1.175837, 0.281048)",
        "(0.242326, 1.168574, 0.269385)",
        "(0.242793, 1.161936, 0.256859)",
        "(0.243199, 1.159001, 0.250037)",
        "(0.244317, 1.153925, 0.236054)",
        "(0.245715, 1.150394, 0.222107)",
        "(0.247083, 1.147810, 0.208683)",
        "(0.248184, 1.146005, 0.195522)",
        "(0.248741, 1.145654, 0.189034)",
        "(0.249840, 1.145748, 0.176249)",
        "(0.250595, 1.147071, 0.164287)",
        "(0.250795, 1.149686, 0.153173)",
        "(0.250718, 1.153214, 0.142219)",
        "(0.250616, 1.155262, 0.136744)",
        "(0.250278, 1.160580, 0.126353)",
        "(0.249601, 1.167419, 0.117119)",
        "(0.248385, 1.175245, 0.108710)",
        "(0.246597, 1.184221, 0.101082)",
        "(0.245551, 1.189287, 0.097606)",
        "(0.243487, 1.200265, 0.091076)",
        "(0.241413, 1.213045, 0.085536)",
        "(0.239450, 1.226828, 0.080605)",
        "(0.237477, 1.241634, 0.076582)",
        "(0.236469, 1.249380, 0.074941)",
        "(0.234456, 1.265231, 0.072214)",
        "(0.232625, 1.281584, 0.070243)",
        "(0.231017, 1.298318, 0.069155)",
        "(0.229812, 1.315441, 0.069301)",
        "(0.229235, 1.323933, 0.069615)",
        "(0.228232, 1.340725, 0.070589)",
        "(0.227332, 1.357105, 0.072204)",
        "(0.226612, 1.373198, 0.074654)",
        "(0.226193, 1.388959, 0.078019)",
        "(0.226089, 1.396702, 0.079936)",
        "(0.226113, 1.411588, 0.084292)",
        "(0.226577, 1.425749, 0.089458)",
        "(0.227170, 1.439410, 0.095367)",
        "(0.227948, 1.452382, 0.101908)",
        "(0.228495, 1.458515, 0.105377)",
        "(0.229748, 1.470293, 0.112508)",
        "(0.231486, 1.481015, 0.120267)",
        "(0.233156, 1.490806, 0.128223)",
        "(0.234701, 1.499738, 0.136698)",
        "(0.235402, 1.503820, 0.141100)",
        "(0.236846, 1.511500, 0.150187)",
        "(0.238282, 1.518417, 0.159765)",
        "(0.239858, 1.524485, 0.169625)",
        "(0.241271, 1.529646, 0.179622)",
        "(0.241993, 1.531847, 0.184651)",
        "(0.243450, 1.535896, 0.194905)",
        "(0.245014, 1.539155, 0.205540)",
        "(0.246792, 1.541983, 0.216521)",
        "(0.248591, 1.544321, 0.227857)",
        "(0.249430, 1.545192, 0.233514)",
        "(0.251045, 1.546471, 0.244716)",
        "(0.252882, 1.547090, 0.255855)",
        "(0.255172, 1.547213, 0.267126)",
        "(0.257244, 1.546617, 0.278296)",
        "(0.258129, 1.545920, 0.283769)",
        "(0.259568, 1.543800, 0.294539)",
        "(0.260838, 1.540703, 0.305142)",
        "(0.262015, 1.536886, 0.315821)",
        "(0.262993, 1.532351, 0.326376)",
        "(0.263269, 1.529721, 0.331554)",
        "(0.263385, 1.523729, 0.341420)",
        "(0.263254, 1.516831, 0.350491)",
        "(0.263207, 1.509401, 0.359069)",
        "(0.263399, 1.501492, 0.367203)",
        "(0.263371, 1.497307, 0.371107)",
        "(0.263073, 1.488233, 0.378183)",
        "(0.262561, 1.478249, 0.384263)",
        "(0.261980, 1.467687, 0.389860)",
        "(0.261234, 1.456395, 0.395379)",
        "(0.260926, 1.450428, 0.398022)",
        "(0.260283, 1.438096, 0.403045)",
        "(0.259525, 1.424868, 0.407237)",
        "(0.258755, 1.411199, 0.410292)",
        "(0.258010, 1.397194, 0.412660)",
        "(0.257679, 1.390023, 0.413700)",
        "(0.257045, 1.375468, 0.415412)",
        "(0.256148, 1.360594, 0.416151)",
        "(0.255360, 1.345649, 0.415397)",
        "(0.254711, 1.330755, 0.413510)",
        "(0.254470, 1.323407, 0.412367)",
        "(0.254152, 1.309151, 0.409719)",
        "(0.253629, 1.295552, 0.406666)",
        "(0.252857, 1.282350, 0.402597)",
        "(0.252305, 1.269570, 0.397698)",
        "(0.252014, 1.263233, 0.394992)",
        "(0.251246, 1.250783, 0.388799)",
        "(0.250441, 1.238949, 0.382201)",
        "(0.249753, 1.227804, 0.375380)",
        "(0.248987, 1.216932, 0.367064)",
        "(0.248523, 1.211570, 0.362249)",
        "(0.247599, 1.201213, 0.352348)",
        "(0.246795, 1.191504, 0.341891)",
        "(0.246189, 1.182611, 0.330999)",
        "(0.245753, 1.174255, 0.318770)",
        "(0.245635, 1.170301, 0.311947)",
        "(0.245364, 1.162798, 0.297889)",
        "(0.245348, 1.156311, 0.283102)",
        "(0.245423, 1.150681, 0.268074)",
        "(0.245638, 1.146071, 0.252920)",
        "(0.245699, 1.144146, 0.245367)",
        "(0.245857, 1.141306, 0.230227)",
        "(0.246081, 1.139830, 0.214752)",
        "(0.246521, 1.139531, 0.198830)",
        "(0.247222, 1.140779, 0.183040)",
        "(0.247554, 1.141864, 0.175342)",
        "(0.247843, 1.145285, 0.160693)",
        "(0.247729, 1.149929, 0.146644)",
        "(0.247432, 1.156262, 0.133242)",
        "(0.246829, 1.164709, 0.121091)",
        "(0.246265, 1.169754, 0.115659)",
        "(0.244742, 1.180957, 0.105732)",
        "(0.242648, 1.193701, 0.097081)",
        "(0.240120, 1.208151, 0.089942)",
        "(0.237279, 1.224252, 0.084570)",
        "(0.235714, 1.232903, 0.082628)",
        "(0.232570, 1.250708, 0.079460)",
        "(0.229549, 1.269475, 0.077829)",
        "(0.226776, 1.288685, 0.077018)",
        "(0.224318, 1.308270, 0.077238)",
        "(0.223246, 1.318145, 0.077848)",
        "(0.221146, 1.337641, 0.079483)",
        "(0.219570, 1.356878, 0.082179)",
        "(0.218968, 1.366382, 0.083746)",
        "(0.218189, 1.384647, 0.087358)",
        "(0.217576, 1.401981, 0.091352)",
        "(0.217686, 1.418564, 0.096223)",
        "(0.218520, 1.434284, 0.101785)",
        "(0.219465, 1.448795, 0.107714)",
        "(0.220479, 1.461958, 0.113920)",
        "(0.220951, 1.467937, 0.117098)",
        "(0.221831, 1.479073, 0.123406)",
        "(0.222999, 1.489061, 0.129789)",
        "(0.224334, 1.497997, 0.136151)",
        "(0.225590, 1.505976, 0.142542)",
        "(0.226195, 1.509688, 0.145806)",
        "(0.227356, 1.516176, 0.152444)",
        "(0.228553, 1.521755, 0.159023)",
        "(0.229789, 1.526426, 0.165661)",
        "(0.230887, 1.530479, 0.172712)",
        "(0.231346, 1.532329, 0.176380)",
        "(0.232166, 1.535271, 0.183839)",
        "(0.233268, 1.537489, 0.191253)",
        "(0.234523, 1.539060, 0.198887)",
        "(0.235677, 1.540251, 0.207069)",
        "(0.236137, 1.540725, 0.211407)",
        "(0.236980, 1.541411, 0.220313)",
        "(0.237799, 1.541733, 0.229546)",
        "(0.238792, 1.541701, 0.239093)",
        "(0.239626, 1.541152, 0.248676)",
        "(0.239991, 1.540728, 0.253589)",
        "(0.240885, 1.539500, 0.263789)",
        "(0.241872, 1.537732, 0.274237)",
        "(0.242827, 1.535424, 0.284697)",
        "(0.243844, 1.532466, 0.295212)",
        "(0.244306, 1.530644, 0.300398)",
        "(0.245010, 1.526606, 0.310670)",
        "(0.245690, 1.521905, 0.321095)",
        "(0.246523, 1.516473, 0.331494)",
        "(0.247232, 1.510529, 0.341427)",
        "(0.247477, 1.507303, 0.346095)",
        "(0.248057, 1.500472, 0.355024)",
        "(0.248721, 1.492912, 0.363270)",
        "(0.249209, 1.484710, 0.370722)",
        "(0.249416, 1.476049, 0.377269)",
        "(0.249336, 1.471466, 0.380121)",
        "(0.249011, 1.461893, 0.385309)",
        "(0.248401, 1.451336, 0.389184)",
        "(0.247717, 1.440307, 0.392252)",
        "(0.247052, 1.428899, 0.394499)",
        "(0.246745, 1.422976, 0.395304)",
        "(0.246020, 1.410744, 0.396413)",
        "(0.245154, 1.397714, 0.396317)",
        "(0.244445, 1.384346, 0.395833)",
        "(0.243861, 1.370576, 0.394858)",
        "(0.243558, 1.363514, 0.394187)",
        "(0.242761, 1.348661, 0.391696)",
        "(0.241885, 1.333278, 0.388001)",
        "(0.241556, 1.317911, 0.383598)",
        "(0.241459, 1.302396, 0.378488)",
        "(0.241407, 1.294453, 0.375505)",
        "(0.241260, 1.278232, 0.368505)",
        "(0.241001, 1.261886, 0.359816)",
        "(0.241065, 1.246136, 0.349816)",
        "(0.241647, 1.231314, 0.338965)",
        "(0.241999, 1.224135, 0.333253)",
        "(0.242622, 1.210308, 0.320394)",
        "(0.243400, 1.197527, 0.306662)",
        "(0.244626, 1.186489, 0.292646)",
        "(0.245927, 1.176763, 0.277831)",
        "(0.246570, 1.172408, 0.269858)",
        "(0.247966, 1.164609, 0.253501)",
        "(0.249433, 1.158504, 0.237005)",
        "(0.250864, 1.154029, 0.220769)",
        "(0.251961, 1.150739, 0.204695)",
        "(0.252461, 1.149798, 0.196814)",
        "(0.253418, 1.148988, 0.181552)",
        "(0.254102, 1.149898, 0.167123)",
        "(0.254250, 1.151439, 0.160341)",
        "(0.254507, 1.154606, 0.146725)",
        "(0.254641, 1.159859, 0.133664)",
        "(0.254496, 1.166914, 0.121795)",
        "(0.253698, 1.175831, 0.111642)",
        "(0.252267, 1.186310, 0.102917)",
        "(0.250409, 1.197899, 0.095044)",
        "(0.249333, 1.204140, 0.091507)",
        "(0.247091, 1.217319, 0.085260)",
        "(0.244688, 1.231889, 0.080469)",
        "(0.242020, 1.246985, 0.076397)",
        "(0.239254, 1.262747, 0.073098)",
        "(0.237909, 1.270868, 0.071719)",
        "(0.235559, 1.287479, 0.069529)",
        "(0.233568, 1.304679, 0.068339)",
        "(0.231611, 1.322049, 0.067992)",
        "(0.229585, 1.339476, 0.068553)",
        "(0.228571, 1.348181, 0.069195)",
        "(0.226979, 1.365440, 0.070861)",
        "(0.226013, 1.382430, 0.073016)",
        "(0.225658, 1.399098, 0.075863)",
        "(0.225576, 1.415343, 0.079340)",
        "(0.225682, 1.423218, 0.081230)",
        "(0.226068, 1.438212, 0.085376)",
        "(0.226691, 1.452181, 0.089821)",
        "(0.227402, 1.464921, 0.094609)",
        "(0.228463, 1.476982, 0.100066)",
        "(0.229006, 1.482709, 0.102955)",
        "(0.229999, 1.493187, 0.108935)",
        "(0.230801, 1.502505, 0.115184)",
        "(0.231568, 1.511035, 0.121755)",
        "(0.232547, 1.518643, 0.128716)",
        "(0.233209, 1.522124, 0.132475)",
        "(0.234472, 1.528530, 0.140078)",
        "(0.235571, 1.534036, 0.147728)",
        "(0.236605, 1.538699, 0.155520)",
        "(0.237991, 1.542792, 0.163834)",
        "(0.238721, 1.544708, 0.168232)",
        "(0.240040, 1.547977, 0.177240)",
        "(0.241265, 1.550467, 0.186426)",
        "(0.242390, 1.552508, 0.196034)",
        "(0.243762, 1.554002, 0.206069)",
        "(0.244428, 1.554537, 0.211117)",
        "(0.245574, 1.555042, 0.221247)",
        "(0.246635, 1.554901, 0.231620)",
        "(0.247464, 1.553982, 0.242155)",
        "(0.248243, 1.552334, 0.252776)",
        "(0.248606, 1.551178, 0.258144)",
        "(0.249480, 1.548333, 0.268826)",
        "(0.250160, 1.544670, 0.279225)",
        "(0.250622, 1.540091, 0.289396)",
        "(0.251122, 1.534994, 0.299511)",
        "(0.251344, 1.532150, 0.304517)",
        "(0.251708, 1.526104, 0.314397)",
        "(0.251964, 1.519471, 0.324001)",
        "(0.252182, 1.512169, 0.333065)",
        "(0.252344, 1.504032, 0.341591)",
        "(0.252432, 1.499631, 0.345589)",
        "(0.252554, 1.490476, 0.353148)",
        "(0.252486, 1.480873, 0.360014)",
        "(0.252408, 1.470931, 0.366323)",
        "(0.252376, 1.460253, 0.371537)",
        "(0.252384, 1.454668, 0.373754)",
        "(0.252539, 1.443371, 0.377467)",
        "(0.252972, 1.431833, 0.380269)",
        "(0.253154, 1.419754, 0.382137)",
        "(0.253078, 1.407099, 0.383053)",
        "(0.253111, 1.400661, 0.383264)",
        "(0.253076, 1.387645, 0.383121)",
        "(0.252645, 1.374319, 0.381733)",
        "(0.251896, 1.360657, 0.379508)",
        "(0.251313, 1.346833, 0.376611)",
        "(0.251121, 1.339812, 0.374820)",
        "(0.250470, 1.325433, 0.370723)",
        "(0.249553, 1.310186, 0.364560)",
        "(0.248605, 1.294811, 0.356945)",
        "(0.248252, 1.279867, 0.348471)",
        "(0.248209, 1.272490, 0.343764)",
        "(0.247882, 1.257622, 0.334134)",
        "(0.247457, 1.242842, 0.322849)",
        "(0.247455, 1.228943, 0.310592)",
        "(0.247859, 1.215972, 0.297607)",
        "(0.248125, 1.209843, 0.290780)",
        "(0.248555, 1.197851, 0.276206)",
        "(0.249148, 1.186766, 0.260538)",
        "(0.250245, 1.177321, 0.244735)",
        "(0.251597, 1.169087, 0.228929)",
        "(0.252260, 1.165717, 0.220712)",
        "(0.253760, 1.159557, 0.204444)",
        "(0.255428, 1.156025, 0.189073)",
        "(0.256992, 1.154459, 0.174664)",
        "(0.258192, 1.154407, 0.160696)",
        "(0.258699, 1.154923, 0.153856)",
        "(0.259488, 1.157732, 0.141101)",
        "(0.259726, 1.162426, 0.129707)",
        "(0.259352, 1.168783, 0.119466)",
        "(0.258886, 1.176291, 0.109772)",
        "(0.258623, 1.180392, 0.105083)",
        "(0.257724, 1.189516, 0.096317)",
        "(0.256637, 1.199571, 0.088396)",
        "(0.255227, 1.210615, 0.081601)",
        "(0.253448, 1.222347, 0.075698)",
        "(0.252397, 1.228551, 0.073192)",
        "(0.249934, 1.241255, 0.068738)",
        "(0.247289, 1.254597, 0.065177)",
        "(0.244557, 1.268260, 0.062285)",
        "(0.241741, 1.282221, 0.059883)",
        "(0.240298, 1.289264, 0.058873)",
        "(0.237418, 1.303566, 0.057481)",
        "(0.234631, 1.317987, 0.056657)",
        "(0.232309, 1.332734, 0.056645)",
        "(0.230089, 1.347433, 0.057296)",
        "(0.229027, 1.354699, 0.057727)",
        "(0.227079, 1.369205, 0.058779)",
        "(0.225420, 1.383617, 0.060375)",
        "(0.224603, 1.398167, 0.063030)",
        "(0.223941, 1.412461, 0.066109)",
        "(0.223702, 1.419468, 0.067764)",
        "(0.223324, 1.433228, 0.071179)",
        "(0.223519, 1.446722, 0.075128)",
        "(0.224778, 1.460129, 0.080072)",
        "(0.226158, 1.472981, 0.085271)",
        "(0.226820, 1.479187, 0.087882)",
        "(0.228214, 1.491145, 0.093424)",
        "(0.229682, 1.502530, 0.099842)",
        "(0.231650, 1.513383, 0.106953)",
        "(0.233343, 1.523433, 0.114324)",
        "(0.234111, 1.528096, 0.118082)",
        "(0.235734, 1.537032, 0.125834)",
        "(0.237227, 1.545037, 0.133987)",
        "(0.239057, 1.552362, 0.142501)",
        "(0.240985, 1.558956, 0.151284)",
        "(0.241853, 1.561687, 0.155670)",
        "(0.243423, 1.566797, 0.164494)",
        "(0.244952, 1.571140, 0.173509)",
        "(0.246779, 1.574732, 0.182813)",
        "(0.248513, 1.577541, 0.192244)",
        "(0.249256, 1.578608, 0.196924)",
        "(0.250565, 1.580173, 0.206224)",
        "(0.251634, 1.580927, 0.215376)",
        "(0.252840, 1.581050, 0.224816)",
        "(0.254123, 1.580661, 0.234668)",
        "(0.254624, 1.580186, 0.239588)",
        "(0.255322, 1.578788, 0.249330)",
        "(0.255864, 1.576345, 0.258987)",
        "(0.256511, 1.573080, 0.268507)",
        "(0.256909, 1.568905, 0.277829)",
        "(0.257017, 1.566422, 0.282417)",
        "(0.257260, 1.560960, 0.291545)",
        "(0.257315, 1.554438, 0.300384)",
        "(0.257158, 1.547161, 0.308940)",
        "(0.256821, 1.538872, 0.317133)",
        "(0.256747, 1.534364, 0.321078)",
        "(0.256616, 1.524949, 0.328756)",
        "(0.256103, 1.515278, 0.335839)",
        "(0.255190, 1.504429, 0.342745)",
        "(0.254444, 1.493353, 0.349054)",
        "(0.254555, 1.487869, 0.352074)",
        "(0.254440, 1.477194, 0.358084)",
        "(0.253834, 1.466491, 0.363371)",
        "(0.253012, 1.455618, 0.367932)",
        "(0.252916, 1.445052, 0.372251)",
        "(0.253093, 1.439936, 0.374392)",
        "(0.253237, 1.429739, 0.378519)",
        "(0.252907, 1.419265, 0.381934)",
        "(0.252154, 1.408297, 0.384419)",
        "(0.251294, 1.396966, 0.386109)",
        "(0.250815, 1.391240, 0.386706)",
        "(0.249465, 1.379574, 0.387417)",
        "(0.247885, 1.367627, 0.387221)",
        "(0.246435, 1.355562, 0.386369)",
        "(0.245208, 1.343489, 0.384947)",
        "(0.244668, 1.337458, 0.383992)",
        "(0.243707, 1.325451, 0.381660)",
        "(0.242809, 1.313322, 0.378428)",
        "(0.241969, 1.300984, 0.374214)",
        "(0.241275, 1.288619, 0.369056)",
        "(0.240950, 1.282412, 0.366224)",
        "(0.240222, 1.269971, 0.360262)",
        "(0.239587, 1.257442, 0.353192)",
        "(0.239170, 1.244898, 0.345018)",
        "(0.238684, 1.232288, 0.335510)",
        "(0.238527, 1.226125, 0.330185)",
        "(0.238337, 1.214375, 0.319188)",
        "(0.238402, 1.203599, 0.307654)",
        "(0.238398, 1.193582, 0.295792)",
        "(0.238420, 1.184430, 0.282949)",
        "(0.238529, 1.180304, 0.276017)",
        "(0.238738, 1.172852, 0.261749)",
        "(0.239224, 1.166735, 0.247354)",
        "(0.239821, 1.161988, 0.233234)",
        "(0.240545, 1.158432, 0.218900)",
        "(0.240882, 1.156970, 0.211566)",
        "(0.241582, 1.155262, 0.197192)",
        "(0.242187, 1.155270, 0.184137)",
        "(0.242487, 1.156533, 0.172364)",
        "(0.242463, 1.158913, 0.161339)",
        "(0.242391, 1.160619, 0.155948)",
        "(0.242157, 1.164769, 0.145368)",
        "(0.241841, 1.170598, 0.135756)",
        "(0.241351, 1.177438, 0.126899)",
        "(0.240626, 1.185408, 0.118782)",
        "(0.240113, 1.189850, 0.115037)",
        "(0.238875, 1.199315, 0.108036)",
        "(0.237427, 1.209983, 0.101900)",
        "(0.236001, 1.221738, 0.096374)",
        "(0.234373, 1.234490, 0.091524)",
        "(0.233486, 1.241229, 0.089338)",
        "(0.231716, 1.255390, 0.085302)",
        "(0.230054, 1.270338, 0.081642)",
        "(0.228721, 1.285906, 0.078394)",
        "(0.227062, 1.302402, 0.075767)",
        "(0.226353, 1.311100, 0.074922)",
        "(0.225260, 1.328919, 0.073872)"
    ],
    "leftHandPositions": [
        "(0.272686, 1.313912, -0.053807)",
        "(0.272639, 1.314005, -0.054011)",
        "(0.272509, 1.314084, -0.054346)",
        "(0.272458, 1.314097, -0.054479)",
        "(0.272290, 1.314061, -0.054725)",
        "(0.272052, 1.313903, -0.054869)",
        "(0.271873, 1.313776, -0.054987)",
        "(0.271797, 1.313709, -0.055114)",
        "(0.271678, 1.313506, -0.055172)",
        "(0.271645, 1.313406, -0.055156)",
        "(0.271571, 1.313221, -0.055129)",
        "(0.271576, 1.313221, -0.055203)",
        "(0.271617, 1.313244, -0.055293)",
        "(0.271619, 1.313258, -0.055545)",
        "(0.271615, 1.313294, -0.055709)",
        "(0.271504, 1.313379, -0.056044)",
        "(0.271448, 1.313556, -0.056332)",
        "(0.271379, 1.313761, -0.056586)",
        "(0.271188, 1.314175, -0.057092)",
        "(0.271207, 1.314381, -0.057259)",
        "(0.271165, 1.314746, -0.057536)",
        "(0.271022, 1.315211, -0.057847)",
        "(0.270768, 1.315613, -0.058082)",
        "(0.270359, 1.316097, -0.058438)",
        "(0.270254, 1.316345, -0.058580)",
        "(0.270060, 1.316816, -0.058992)",
        "(0.269889, 1.317266, -0.059450)",
        "(0.269757, 1.317693, -0.059930)",
        "(0.269716, 1.318023, -0.060244)",
        "(0.269724, 1.318146, -0.060261)",
        "(0.270022, 1.318575, -0.060263)",
        "(0.270545, 1.319288, -0.060146)",
        "(0.270959, 1.320135, -0.060330)",
        "(0.271234, 1.321129, -0.060871)",
        "(0.271322, 1.321574, -0.061174)",
        "(0.271535, 1.322415, -0.061765)",
        "(0.271941, 1.323320, -0.062361)",
        "(0.272365, 1.324413, -0.062924)",
        "(0.272573, 1.325522, -0.063542)",
        "(0.272628, 1.326106, -0.063825)",
        "(0.272878, 1.327624, -0.064523)",
        "(0.273228, 1.328973, -0.064459)",
        "(0.273654, 1.330686, -0.063113)",
        "(0.273927, 1.331983, -0.062678)",
        "(0.274000, 1.335211, -0.062616)",
        "(0.273241, 1.338489, -0.063108)",
        "(0.272446, 1.341757, -0.063474)",
        "(0.271936, 1.345137, -0.063949)",
        "(0.271542, 1.346749, -0.064138)",
        "(0.270520, 1.349707, -0.064188)",
        "(0.269529, 1.352387, -0.063880)",
        "(0.268625, 1.355044, -0.063658)",
        "(0.267901, 1.358259, -0.063692)",
        "(0.267418, 1.360147, -0.063788)",
        "(0.266219, 1.364613, -0.064754)",
        "(0.264727, 1.369477, -0.066110)",
        "(0.262585, 1.374221, -0.066916)",
        "(0.260133, 1.378919, -0.067519)",
        "(0.258768, 1.381248, -0.067753)",
        "(0.255673, 1.385751, -0.068166)",
        "(0.252251, 1.390214, -0.068843)",
        "(0.249290, 1.394769, -0.069554)",
        "(0.246283, 1.398847, -0.069814)",
        "(0.244491, 1.400568, -0.069777)",
        "(0.240560, 1.403344, -0.069348)",
        "(0.236850, 1.406045, -0.069175)",
        "(0.233405, 1.408805, -0.069305)",
        "(0.230250, 1.410992, -0.069185)",
        "(0.228840, 1.411852, -0.069002)",
        "(0.226211, 1.413416, -0.068617)",
        "(0.223983, 1.414672, -0.068157)",
        "(0.221561, 1.415868, -0.067917)",
        "(0.218862, 1.416820, -0.067792)",
        "(0.216383, 1.417461, -0.067469)",
        "(0.215342, 1.417691, -0.067273)",
        "(0.213340, 1.417851, -0.066840)",
        "(0.211324, 1.417506, -0.066237)",
        "(0.209585, 1.417156, -0.065761)",
        "(0.208918, 1.417125, -0.065613)",
        "(0.207833, 1.417032, -0.065369)",
        "(0.206373, 1.416564, -0.064972)",
        "(0.204569, 1.415792, -0.064339)",
        "(0.203340, 1.415472, -0.063993)",
        "(0.202874, 1.415599, -0.063999)",
        "(0.202524, 1.416110, -0.064288)",
        "(0.201002, 1.417693, -0.064647)",
        "(0.200309, 1.419585, -0.065030)",
        "(0.199853, 1.421967, -0.065265)",
        "(0.199739, 1.423382, -0.065399)",
        "(0.199687, 1.426847, -0.065867)",
        "(0.199555, 1.430892, -0.066451)",
        "(0.199444, 1.435187, -0.066916)",
        "(0.199270, 1.439438, -0.067074)",
        "(0.199108, 1.441460, -0.067081)",
        "(0.198653, 1.445235, -0.066896)",
        "(0.198203, 1.448728, -0.066638)",
        "(0.197584, 1.451752, -0.066320)",
        "(0.196961, 1.454161, -0.065659)",
        "(0.196604, 1.455182, -0.065247)",
        "(0.195690, 1.457043, -0.064470)",
        "(0.194920, 1.459036, -0.064046)",
        "(0.194250, 1.461190, -0.063959)",
        "(0.193780, 1.463335, -0.063746)",
        "(0.193639, 1.464443, -0.063650)",
        "(0.193353, 1.466889, -0.063637)",
        "(0.193376, 1.469647, -0.063894)",
        "(0.193767, 1.472625, -0.064382)",
        "(0.194287, 1.475818, -0.064996)",
        "(0.194513, 1.477438, -0.065305)",
        "(0.194944, 1.480793, -0.066054)",
        "(0.195518, 1.484272, -0.067022)",
        "(0.195823, 1.488007, -0.068428)",
        "(0.196198, 1.492171, -0.070443)",
        "(0.196488, 1.494366, -0.071649)",
        "(0.197342, 1.499155, -0.074652)",
        "(0.198345, 1.504257, -0.078195)",
        "(0.199396, 1.509450, -0.082090)",
        "(0.200661, 1.514720, -0.086206)",
        "(0.201324, 1.517382, -0.088378)",
        "(0.202899, 1.522666, -0.092892)",
        "(0.204592, 1.527736, -0.097554)",
        "(0.206398, 1.532490, -0.102265)",
        "(0.208254, 1.536612, -0.107077)",
        "(0.209156, 1.538606, -0.109452)",
        "(0.211234, 1.541877, -0.114255)",
        "(0.213067, 1.544676, -0.118930)",
        "(0.214703, 1.547099, -0.123684)",
        "(0.216433, 1.549073, -0.128553)",
        "(0.217338, 1.549885, -0.130969)",
        "(0.219198, 1.550957, -0.135840)",
        "(0.221305, 1.551557, -0.140817)",
        "(0.223659, 1.551873, -0.146034)",
        "(0.225765, 1.551760, -0.151143)",
        "(0.226756, 1.551620, -0.153517)",
        "(0.228541, 1.551044, -0.157759)",
        "(0.230045, 1.550114, -0.161470)",
        "(0.231522, 1.548899, -0.164672)",
        "(0.233078, 1.547400, -0.167241)",
        "(0.234237, 1.545820, -0.169543)",
        "(0.234655, 1.544972, -0.170565)",
        "(0.235296, 1.543117, -0.172455)",
        "(0.235956, 1.540930, -0.174146)",
        "(0.236733, 1.538486, -0.175876)",
        "(0.237057, 1.537239, -0.176710)",
        "(0.237330, 1.534543, -0.178299)",
        "(0.237289, 1.531724, -0.179801)",
        "(0.237199, 1.528883, -0.181540)",
        "(0.237340, 1.525941, -0.183493)",
        "(0.237420, 1.524436, -0.184477)",
        "(0.237410, 1.521164, -0.186488)",
        "(0.237108, 1.517409, -0.188590)",
        "(0.236733, 1.513243, -0.190798)",
        "(0.236768, 1.508697, -0.193165)",
        "(0.237000, 1.506140, -0.194374)",
        "(0.237236, 1.500620, -0.196890)",
        "(0.237197, 1.494281, -0.199401)",
        "(0.236831, 1.487614, -0.201991)",
        "(0.236622, 1.480316, -0.204339)",
        "(0.236468, 1.476526, -0.205491)",
        "(0.235943, 1.468375, -0.207674)",
        "(0.235371, 1.459897, -0.209581)",
        "(0.234390, 1.451033, -0.211078)",
        "(0.233446, 1.441969, -0.212422)",
        "(0.233097, 1.437371, -0.213096)",
        "(0.232677, 1.428097, -0.214284)",
        "(0.232188, 1.418524, -0.215073)",
        "(0.231365, 1.408706, -0.215505)",
        "(0.230144, 1.398538, -0.215287)",
        "(0.229711, 1.393409, -0.214769)",
        "(0.229246, 1.383404, -0.213114)",
        "(0.229109, 1.373961, -0.211079)",
        "(0.229535, 1.365211, -0.208401)",
        "(0.229556, 1.356732, -0.204947)",
        "(0.229407, 1.352531, -0.203080)",
        "(0.228843, 1.344895, -0.199388)",
        "(0.229004, 1.338556, -0.196065)",
        "(0.229430, 1.332990, -0.192824)",
        "(0.229166, 1.327618, -0.189099)",
        "(0.228938, 1.324939, -0.187088)",
        "(0.228375, 1.319767, -0.182981)",
        "(0.228041, 1.315275, -0.179370)",
        "(0.227939, 1.311547, -0.176226)",
        "(0.227624, 1.308011, -0.172855)",
        "(0.227497, 1.306384, -0.171061)",
        "(0.227346, 1.303521, -0.167224)",
        "(0.227432, 1.300762, -0.162980)",
        "(0.227527, 1.298180, -0.158718)",
        "(0.227641, 1.295928, -0.154507)",
        "(0.227646, 1.294786, -0.152363)",
        "(0.227504, 1.292632, -0.148021)",
        "(0.227715, 1.290821, -0.143465)",
        "(0.228241, 1.289264, -0.138462)",
        "(0.228881, 1.287660, -0.132734)",
        "(0.229196, 1.286836, -0.129613)",
        "(0.229737, 1.285314, -0.123066)",
        "(0.230182, 1.284207, -0.116489)",
        "(0.230851, 1.283605, -0.109753)",
        "(0.231438, 1.283360, -0.102844)",
        "(0.231654, 1.283376, -0.099348)",
        "(0.231906, 1.283779, -0.092257)",
        "(0.232121, 1.284677, -0.085098)",
        "(0.232232, 1.286212, -0.078123)",
        "(0.232433, 1.288570, -0.071344)",
        "(0.232404, 1.289899, -0.068015)",
        "(0.232111, 1.293160, -0.061531)",
        "(0.231566, 1.297272, -0.055578)",
        "(0.230647, 1.302099, -0.050151)",
        "(0.229069, 1.307750, -0.045027)",
        "(0.228468, 1.310739, -0.042788)",
        "(0.227480, 1.317627, -0.039425)",
        "(0.225957, 1.325447, -0.036647)",
        "(0.223752, 1.333694, -0.033965)",
        "(0.221448, 1.342624, -0.031627)",
        "(0.220475, 1.347329, -0.030607)",
        "(0.218899, 1.357263, -0.028945)",
        "(0.217028, 1.367346, -0.027476)",
        "(0.214613, 1.377445, -0.026069)",
        "(0.211652, 1.387693, -0.024828)",
        "(0.210419, 1.392908, -0.024305)",
        "(0.208472, 1.403523, -0.023613)",
        "(0.206616, 1.414195, -0.023286)",
        "(0.204588, 1.424784, -0.023054)",
        "(0.202507, 1.435267, -0.022978)",
        "(0.201840, 1.440534, -0.023089)",
        "(0.201464, 1.451022, -0.023700)",
        "(0.201263, 1.461123, -0.024548)",
        "(0.200784, 1.470692, -0.025443)",
        "(0.200334, 1.479864, -0.026661)",
        "(0.200274, 1.484373, -0.027377)",
        "(0.200410, 1.493015, -0.029135)",
        "(0.200514, 1.501232, -0.031224)",
        "(0.200507, 1.509308, -0.033918)",
        "(0.200574, 1.517030, -0.037008)",
        "(0.200719, 1.520735, -0.038492)",
        "(0.201195, 1.527713, -0.041502)",
        "(0.201591, 1.534334, -0.044873)",
        "(0.201920, 1.540690, -0.048712)",
        "(0.202034, 1.546640, -0.052749)",
        "(0.202120, 1.549430, -0.054844)",
        "(0.202583, 1.554653, -0.059382)",
        "(0.203291, 1.559426, -0.064485)",
        "(0.203908, 1.563722, -0.070082)",
        "(0.204327, 1.567732, -0.076056)",
        "(0.204576, 1.569587, -0.079156)",
        "(0.205235, 1.572857, -0.085535)",
        "(0.206020, 1.575802, -0.092218)",
        "(0.207054, 1.578452, -0.099281)",
        "(0.208107, 1.580822, -0.106582)",
        "(0.208606, 1.581879, -0.110266)",
        "(0.209642, 1.583548, -0.117625)",
        "(0.210664, 1.584907, -0.125089)",
        "(0.211813, 1.585796, -0.132461)",
        "(0.212728, 1.586229, -0.139555)",
        "(0.213228, 1.586336, -0.143033)",
        "(0.214239, 1.586206, -0.149845)",
        "(0.215081, 1.585560, -0.156283)",
        "(0.215722, 1.584432, -0.162438)",
        "(0.215938, 1.583581, -0.165321)",
        "(0.216558, 1.581800, -0.171005)",
        "(0.217215, 1.579341, -0.176243)",
        "(0.217485, 1.576149, -0.180908)",
        "(0.217695, 1.572404, -0.185098)",
        "(0.217892, 1.568249, -0.188960)",
        "(0.217957, 1.565978, -0.190708)",
        "(0.217639, 1.560917, -0.193722)",
        "(0.216838, 1.555365, -0.196243)",
        "(0.216114, 1.549563, -0.198583)",
        "(0.215614, 1.543462, -0.200525)",
        "(0.215246, 1.540309, -0.201302)",
        "(0.214125, 1.533645, -0.202423)",
        "(0.212854, 1.526764, -0.203333)",
        "(0.211876, 1.519850, -0.204124)",
        "(0.211065, 1.512733, -0.204755)",
        "(0.210615, 1.509072, -0.205055)",
        "(0.209505, 1.501548, -0.205774)",
        "(0.208265, 1.494069, -0.206747)",
        "(0.207293, 1.486555, -0.207674)",
        "(0.206612, 1.478631, -0.208170)",
        "(0.206199, 1.474597, -0.208392)",
        "(0.205389, 1.466376, -0.208888)",
        "(0.204569, 1.457971, -0.209133)",
        "(0.203746, 1.449149, -0.208974)",
        "(0.203145, 1.439821, -0.208349)",
        "(0.202936, 1.435000, -0.207881)",
        "(0.202413, 1.424762, -0.206545)",
        "(0.201536, 1.414144, -0.205111)",
        "(0.201214, 1.403722, -0.203447)",
        "(0.201456, 1.393441, -0.201080)",
        "(0.201617, 1.388273, -0.199704)",
        "(0.202115, 1.378134, -0.196680)",
        "(0.202857, 1.368588, -0.193431)",
        "(0.203838, 1.359386, -0.189630)",
        "(0.205199, 1.350560, -0.185334)",
        "(0.205987, 1.346399, -0.183173)",
        "(0.207639, 1.338674, -0.178554)",
        "(0.209178, 1.331266, -0.173481)",
        "(0.210485, 1.324195, -0.168237)",
        "(0.211759, 1.317731, -0.163174)",
        "(0.212445, 1.314669, -0.160653)",
        "(0.213846, 1.308663, -0.155311)",
        "(0.215111, 1.302828, -0.149738)",
        "(0.216310, 1.297687, -0.144341)",
        "(0.217292, 1.292983, -0.139139)",
        "(0.217731, 1.290772, -0.136485)",
        "(0.218443, 1.286629, -0.131060)",
        "(0.219164, 1.283280, -0.125572)",
        "(0.220062, 1.280464, -0.120257)",
        "(0.220738, 1.278698, -0.115168)",
        "(0.221014, 1.277926, -0.112497)",
        "(0.221333, 1.276683, -0.106818)",
        "(0.221645, 1.275928, -0.100928)",
        "(0.222162, 1.276270, -0.095317)",
        "(0.222933, 1.277520, -0.089789)",
        "(0.223189, 1.278375, -0.086958)",
        "(0.223610, 1.280218, -0.081223)",
        "(0.223889, 1.282663, -0.075407)",
        "(0.223928, 1.285705, -0.069704)",
        "(0.223990, 1.289761, -0.064512)",
        "(0.223933, 1.292061, -0.062081)",
        "(0.223391, 1.297201, -0.057437)",
        "(0.222747, 1.302897, -0.052904)",
        "(0.221832, 1.309415, -0.048762)",
        "(0.220895, 1.316635, -0.044912)",
        "(0.220494, 1.320615, -0.043140)",
        "(0.219449, 1.328998, -0.039827)",
        "(0.218334, 1.337725, -0.036529)",
        "(0.217256, 1.347001, -0.033597)",
        "(0.216326, 1.357218, -0.031590)",
        "(0.215760, 1.362366, -0.030691)",
        "(0.214358, 1.373034, -0.029296)",
        "(0.212792, 1.383735, -0.028012)",
        "(0.211089, 1.394605, -0.027224)",
        "(0.209622, 1.405682, -0.026972)",
        "(0.208973, 1.411186, -0.026896)",
        "(0.207550, 1.422008, -0.026778)",
        "(0.206063, 1.432585, -0.026769)",
        "(0.204763, 1.443195, -0.027280)",
        "(0.204554, 1.453966, -0.028225)",
        "(0.204492, 1.464643, -0.029585)",
        "(0.204396, 1.469911, -0.030286)",
        "(0.204086, 1.480227, -0.031778)",
        "(0.203726, 1.490217, -0.033365)",
        "(0.203826, 1.499889, -0.035313)",
        "(0.203988, 1.504635, -0.036399)",
        "(0.204372, 1.513678, -0.038753)",
        "(0.204498, 1.522198, -0.041360)",
        "(0.204436, 1.530283, -0.044289)",
        "(0.204746, 1.537850, -0.047595)",
        "(0.205705, 1.544997, -0.051304)",
        "(0.206143, 1.548355, -0.053219)",
        "(0.206656, 1.554675, -0.057288)",
        "(0.207152, 1.560495, -0.061583)",
        "(0.207785, 1.565536, -0.066137)",
        "(0.208583, 1.570116, -0.070958)",
        "(0.208870, 1.572237, -0.073466)",
        "(0.208957, 1.576006, -0.078691)",
        "(0.209057, 1.579091, -0.083997)",
        "(0.209302, 1.581579, -0.089605)",
        "(0.209516, 1.583596, -0.095462)",
        "(0.209537, 1.584473, -0.098465)",
        "(0.209447, 1.585874, -0.104651)",
        "(0.209308, 1.586652, -0.110787)",
        "(0.209159, 1.587069, -0.116843)",
        "(0.209158, 1.587224, -0.119942)",
        "(0.209170, 1.587412, -0.126349)",
        "(0.208962, 1.587226, -0.132724)",
        "(0.208479, 1.586499, -0.138768)",
        "(0.208266, 1.585390, -0.144789)",
        "(0.208377, 1.584780, -0.147850)",
        "(0.208640, 1.583212, -0.153989)",
        "(0.208262, 1.581016, -0.159865)",
        "(0.207442, 1.578154, -0.165593)",
        "(0.207225, 1.575157, -0.171509)",
        "(0.207311, 1.573527, -0.174473)",
        "(0.206982, 1.569498, -0.180296)",
        "(0.205919, 1.564813, -0.185309)",
        "(0.204839, 1.559665, -0.190272)",
        "(0.204326, 1.553708, -0.194737)",
        "(0.203971, 1.550450, -0.196775)",
        "(0.202960, 1.543414, -0.200461)",
        "(0.201978, 1.536211, -0.204032)",
        "(0.201077, 1.528504, -0.207254)",
        "(0.200341, 1.520115, -0.209843)",
        "(0.200122, 1.515781, -0.210992)",
        "(0.199659, 1.507211, -0.213274)",
        "(0.198681, 1.498450, -0.215255)",
        "(0.197278, 1.489244, -0.216976)",
        "(0.196185, 1.479784, -0.218621)",
        "(0.195717, 1.475035, -0.219562)",
        "(0.194634, 1.465289, -0.221323)",
        "(0.193334, 1.454888, -0.222354)",
        "(0.192282, 1.444106, -0.222646)",
        "(0.191692, 1.433232, -0.222212)",
        "(0.191272, 1.427627, -0.221767)",
        "(0.190052, 1.415945, -0.220197)",
        "(0.188940, 1.404063, -0.217937)",
        "(0.188706, 1.392536, -0.215236)",
        "(0.188694, 1.381556, -0.212524)",
        "(0.188519, 1.376056, -0.211077)",
        "(0.187900, 1.364878, -0.207502)",
        "(0.187158, 1.353798, -0.203207)",
        "(0.186976, 1.343755, -0.199086)",
        "(0.187439, 1.334649, -0.195236)",
        "(0.187595, 1.330270, -0.193267)",
        "(0.187655, 1.321985, -0.189065)",
        "(0.187550, 1.314423, -0.184669)",
        "(0.188311, 1.308111, -0.180207)",
        "(0.189758, 1.302845, -0.175515)",
        "(0.190290, 1.300304, -0.173089)",
        "(0.191185, 1.295990, -0.168218)",
        "(0.192413, 1.292632, -0.163350)",
        "(0.193795, 1.289862, -0.158396)",
        "(0.195229, 1.287261, -0.153135)",
        "(0.195954, 1.285951, -0.150354)",
        "(0.197213, 1.283530, -0.144838)",
        "(0.198362, 1.281607, -0.139665)",
        "(0.199533, 1.279911, -0.134425)",
        "(0.200799, 1.278155, -0.128717)",
        "(0.201470, 1.277381, -0.125799)",
        "(0.202867, 1.276217, -0.119964)",
        "(0.204633, 1.275386, -0.113990)",
        "(0.206455, 1.274615, -0.107779)",
        "(0.208085, 1.274205, -0.101849)",
        "(0.208922, 1.274148, -0.098993)",
        "(0.210474, 1.274171, -0.093437)",
        "(0.211909, 1.274566, -0.088192)",
        "(0.213246, 1.275596, -0.083025)",
        "(0.214880, 1.276888, -0.077391)",
        "(0.215786, 1.277627, -0.074481)",
        "(0.217423, 1.279639, -0.068973)",
        "(0.218802, 1.282382, -0.064029)",
        "(0.219814, 1.285666, -0.059517)",
        "(0.220431, 1.289442, -0.055370)",
        "(0.220613, 1.291619, -0.053444)",
        "(0.220918, 1.296920, -0.050092)",
        "(0.220777, 1.303213, -0.047132)",
        "(0.220209, 1.310631, -0.044274)",
        "(0.219450, 1.319122, -0.042011)",
        "(0.219166, 1.323793, -0.041092)",
        "(0.218427, 1.334074, -0.039638)",
        "(0.217259, 1.345148, -0.038290)",
        "(0.215981, 1.356761, -0.037051)",
        "(0.214427, 1.368730, -0.036011)",
        "(0.213720, 1.374889, -0.035646)",
        "(0.212521, 1.387275, -0.035011)",
        "(0.211345, 1.399591, -0.034527)",
        "(0.209999, 1.411578, -0.034077)",
        "(0.208572, 1.423262, -0.033546)",
        "(0.208209, 1.429051, -0.033411)",
        "(0.207965, 1.440650, -0.033845)",
        "(0.207705, 1.452415, -0.035123)",
        "(0.207232, 1.464092, -0.036476)",
        "(0.206966, 1.475564, -0.038009)",
        "(0.207048, 1.481263, -0.038907)",
        "(0.207497, 1.492532, -0.041118)",
        "(0.208019, 1.503509, -0.043847)",
        "(0.208858, 1.514279, -0.047044)",
        "(0.210087, 1.524650, -0.050528)",
        "(0.210793, 1.529519, -0.052273)",
        "(0.212044, 1.538845, -0.055909)",
        "(0.213239, 1.547481, -0.060276)",
        "(0.214487, 1.555630, -0.065069)",
        "(0.215863, 1.563095, -0.070162)",
        "(0.216745, 1.566567, -0.072764)",
        "(0.218778, 1.572805, -0.078161)",
        "(0.220541, 1.578364, -0.083964)",
        "(0.221988, 1.583262, -0.090425)",
        "(0.223563, 1.587533, -0.097418)",
        "(0.224410, 1.589473, -0.100928)",
        "(0.226219, 1.592370, -0.108207)",
        "(0.228116, 1.594817, -0.115875)",
        "(0.230038, 1.596508, -0.124076)",
        "(0.231752, 1.597760, -0.132427)",
        "(0.232559, 1.598088, -0.136657)",
        "(0.234405, 1.598440, -0.145220)",
        "(0.236727, 1.598193, -0.154061)",
        "(0.238658, 1.597035, -0.162695)",
        "(0.239956, 1.595128, -0.170962)",
        "(0.240507, 1.593944, -0.174946)",
        "(0.241831, 1.591003, -0.182574)",
        "(0.243237, 1.587296, -0.189657)",
        "(0.243916, 1.582682, -0.195927)",
        "(0.243810, 1.577404, -0.201563)",
        "(0.243566, 1.574468, -0.204104)",
        "(0.243335, 1.568356, -0.208856)",
        "(0.242993, 1.561582, -0.213069)",
        "(0.241799, 1.553831, -0.216741)",
        "(0.240183, 1.545612, -0.220283)",
        "(0.239274, 1.541391, -0.221988)",
        "(0.237643, 1.532576, -0.224907)",
        "(0.236747, 1.523072, -0.226995)",
        "(0.235501, 1.513342, -0.228439)",
        "(0.234105, 1.503723, -0.229138)",
        "(0.233538, 1.498931, -0.229221)",
        "(0.232630, 1.489254, -0.228851)",
        "(0.231954, 1.479682, -0.228251)",
        "(0.231126, 1.470238, -0.227201)",
        "(0.229811, 1.460401, -0.225525)",
        "(0.229040, 1.455204, -0.224359)",
        "(0.227944, 1.444596, -0.221577)",
        "(0.227221, 1.433751, -0.218111)",
        "(0.225826, 1.423097, -0.214567)",
        "(0.224411, 1.412703, -0.211197)",
        "(0.223789, 1.407573, -0.209582)",
        "(0.222714, 1.397553, -0.206312)",
        "(0.221910, 1.387763, -0.202584)",
        "(0.221125, 1.378206, -0.198368)",
        "(0.220390, 1.368932, -0.193695)",
        "(0.219928, 1.364375, -0.191243)",
        "(0.219305, 1.355672, -0.186191)",
        "(0.219618, 1.347912, -0.180598)",
        "(0.220391, 1.340621, -0.174481)",
        "(0.220689, 1.333820, -0.168539)",
        "(0.220646, 1.330712, -0.165820)",
        "(0.220507, 1.324955, -0.160739)",
        "(0.220584, 1.319804, -0.155710)",
        "(0.220932, 1.315257, -0.150652)",
        "(0.221475, 1.311200, -0.145544)",
        "(0.221659, 1.309225, -0.142884)",
        "(0.221828, 1.305467, -0.137425)",
        "(0.222091, 1.302358, -0.132130)",
        "(0.222929, 1.300467, -0.127413)",
        "(0.223576, 1.299167, -0.122830)",
        "(0.223900, 1.298643, -0.120441)",
        "(0.224820, 1.298087, -0.115528)",
        "(0.225927, 1.298102, -0.110554)",
        "(0.226934, 1.298315, -0.105529)",
        "(0.228057, 1.298516, -0.100386)",
        "(0.228620, 1.298660, -0.097860)",
        "(0.229625, 1.298975, -0.092877)",
        "(0.230417, 1.299441, -0.088017)",
        "(0.231209, 1.300241, -0.083218)",
        "(0.231974, 1.301245, -0.078394)",
        "(0.232316, 1.301964, -0.076046)",
        "(0.232912, 1.303864, -0.071653)",
        "(0.233342, 1.306585, -0.067528)",
        "(0.233731, 1.310081, -0.063269)",
        "(0.233881, 1.314111, -0.059083)",
        "(0.233900, 1.316438, -0.057102)",
        "(0.233847, 1.322087, -0.053441)",
        "(0.233503, 1.328846, -0.050167)",
        "(0.232907, 1.336765, -0.047046)",
        "(0.231938, 1.345106, -0.044237)",
        "(0.231414, 1.349688, -0.042885)",
        "(0.230166, 1.359809, -0.040588)",
        "(0.228567, 1.371049, -0.038780)",
        "(0.226706, 1.383055, -0.037088)",
        "(0.224781, 1.395266, -0.035410)",
        "(0.223983, 1.401612, -0.034775)",
        "(0.222960, 1.415014, -0.034108)",
        "(0.222157, 1.428386, -0.033634)",
        "(0.220898, 1.441323, -0.033202)",
        "(0.219659, 1.454179, -0.033146)",
        "(0.219274, 1.460562, -0.033196)",
        "(0.218847, 1.473184, -0.033434)",
        "(0.218747, 1.485496, -0.034168)",
        "(0.218702, 1.497364, -0.035474)",
        "(0.218446, 1.508691, -0.036990)",
        "(0.218236, 1.514134, -0.037854)",
        "(0.217709, 1.524482, -0.039957)",
        "(0.217751, 1.534044, -0.042528)",
        "(0.218319, 1.542730, -0.045683)",
        "(0.218876, 1.550627, -0.048953)",
        "(0.219138, 1.554047, -0.050566)",
        "(0.219694, 1.560720, -0.053897)",
        "(0.220592, 1.566591, -0.057588)",
        "(0.221690, 1.571712, -0.061588)",
        "(0.222556, 1.575895, -0.065600)",
        "(0.222824, 1.577685, -0.067723)",
        "(0.223470, 1.580899, -0.072098)",
        "(0.224026, 1.583582, -0.077130)",
        "(0.224513, 1.585904, -0.082680)",
        "(0.225000, 1.587687, -0.088627)",
        "(0.225169, 1.588346, -0.091602)",
        "(0.225393, 1.589134, -0.097539)",
        "(0.226055, 1.589420, -0.103753)",
        "(0.226860, 1.589186, -0.110182)",
        "(0.227214, 1.588168, -0.116309)",
        "(0.227351, 1.587445, -0.119199)",
        "(0.227587, 1.585464, -0.124761)",
        "(0.227920, 1.583042, -0.130263)",
        "(0.228477, 1.580071, -0.135739)",
        "(0.228725, 1.576479, -0.141051)",
        "(0.228753, 1.574388, -0.143586)",
        "(0.228656, 1.569646, -0.148566)",
        "(0.228680, 1.564551, -0.153438)",
        "(0.228356, 1.558830, -0.158238)",
        "(0.227616, 1.552614, -0.163209)",
        "(0.227217, 1.549358, -0.165684)",
        "(0.226713, 1.542408, -0.170369)",
        "(0.226375, 1.534844, -0.174789)",
        "(0.225792, 1.526521, -0.178944)",
        "(0.224808, 1.517580, -0.182684)",
        "(0.224292, 1.512874, -0.184304)",
        "(0.223810, 1.502977, -0.186969)",
        "(0.223670, 1.492986, -0.189586)",
        "(0.223407, 1.483353, -0.192205)",
        "(0.223048, 1.473907, -0.194612)",
        "(0.222987, 1.469206, -0.195623)",
        "(0.223065, 1.459857, -0.197162)",
        "(0.223109, 1.450685, -0.198377)",
        "(0.223090, 1.441854, -0.199307)",
        "(0.223003, 1.433237, -0.199796)",
        "(0.222959, 1.428954, -0.199760)",
        "(0.222872, 1.420464, -0.199009)",
        "(0.222932, 1.412050, -0.197448)",
        "(0.223023, 1.403748, -0.195417)",
        "(0.222954, 1.395503, -0.192789)",
        "(0.222971, 1.391409, -0.191220)",
        "(0.223167, 1.383326, -0.187468)",
        "(0.223602, 1.375559, -0.183546)",
        "(0.224418, 1.368335, -0.179324)",
        "(0.224981, 1.361251, -0.174872)",
        "(0.225104, 1.357678, -0.172489)",
        "(0.225196, 1.350553, -0.167502)",
        "(0.225461, 1.343606, -0.162369)",
        "(0.225455, 1.336839, -0.157404)",
        "(0.225484, 1.330299, -0.152600)",
        "(0.225473, 1.327156, -0.150244)",
        "(0.225478, 1.321122, -0.145659)",
        "(0.225311, 1.315532, -0.141193)",
        "(0.225052, 1.310543, -0.136706)",
        "(0.225127, 1.308414, -0.134485)",
        "(0.225529, 1.304395, -0.129958)",
        "(0.225903, 1.300928, -0.125290)",
        "(0.226020, 1.297920, -0.120485)",
        "(0.226126, 1.295463, -0.115623)",
        "(0.226619, 1.293673, -0.110842)",
        "(0.226800, 1.292962, -0.108591)",
        "(0.226994, 1.292106, -0.104262)",
        "(0.227058, 1.291895, -0.100018)",
        "(0.227355, 1.292434, -0.095709)",
        "(0.227792, 1.293679, -0.091554)",
        "(0.228006, 1.294537, -0.089512)",
        "(0.228499, 1.296609, -0.085368)",
        "(0.228907, 1.299047, -0.081089)",
        "(0.229144, 1.301856, -0.076989)",
        "(0.229350, 1.305419, -0.073214)",
        "(0.229559, 1.307375, -0.071365)",
        "(0.230019, 1.311606, -0.067636)",
        "(0.230341, 1.316302, -0.063790)",
        "(0.230503, 1.321521, -0.060065)",
        "(0.230475, 1.327284, -0.056632)",
        "(0.230437, 1.330337, -0.055031)",
        "(0.230321, 1.336845, -0.052021)",
        "(0.229945, 1.343532, -0.049013)",
        "(0.229259, 1.350474, -0.046064)",
        "(0.228197, 1.357958, -0.043512)",
        "(0.227651, 1.361884, -0.042324)",
        "(0.226698, 1.370165, -0.040190)",
        "(0.225652, 1.378646, -0.038113)",
        "(0.224134, 1.387376, -0.036212)",
        "(0.222645, 1.396563, -0.034431)",
        "(0.221969, 1.401212, -0.033512)",
        "(0.220556, 1.410711, -0.031733)",
        "(0.219081, 1.420404, -0.030135)",
        "(0.217331, 1.430424, -0.028929)",
        "(0.215418, 1.440501, -0.027815)",
        "(0.214500, 1.445663, -0.027424)",
        "(0.213384, 1.456357, -0.027306)",
        "(0.212911, 1.467216, -0.027779)",
        "(0.212609, 1.478039, -0.028422)",
        "(0.212136, 1.488903, -0.029382)",
        "(0.211822, 1.494347, -0.030046)",
        "(0.211547, 1.505189, -0.031921)",
        "(0.212169, 1.515668, -0.034182)",
        "(0.212756, 1.525387, -0.036511)",
        "(0.212936, 1.534604, -0.038989)",
        "(0.212990, 1.538984, -0.040423)",
        "(0.213195, 1.547325, -0.043459)",
        "(0.213753, 1.554817, -0.046804)",
        "(0.214540, 1.561600, -0.050570)",
        "(0.215138, 1.567813, -0.054682)",
        "(0.215416, 1.570668, -0.056835)",
        "(0.216102, 1.575753, -0.061368)",
        "(0.216826, 1.580120, -0.066215)",
        "(0.217813, 1.583499, -0.071288)",
        "(0.218617, 1.586204, -0.076769)",
        "(0.218860, 1.587346, -0.079653)",
        "(0.219073, 1.589120, -0.085862)",
        "(0.219054, 1.590190, -0.092555)",
        "(0.219079, 1.590311, -0.099550)",
        "(0.218810, 1.589851, -0.106783)",
        "(0.218564, 1.589286, -0.110563)",
        "(0.218201, 1.587849, -0.118102)",
        "(0.217864, 1.585508, -0.125511)",
        "(0.217558, 1.582229, -0.132652)",
        "(0.217433, 1.578219, -0.139850)",
        "(0.217378, 1.575958, -0.143416)",
        "(0.217271, 1.570958, -0.150225)",
        "(0.217105, 1.564743, -0.156187)",
        "(0.216790, 1.557928, -0.161542)",
        "(0.216241, 1.550854, -0.166602)",
        "(0.215743, 1.547264, -0.169122)",
        "(0.214619, 1.539691, -0.174014)",
        "(0.214054, 1.532119, -0.178897)",
        "(0.213879, 1.524796, -0.183803)",
        "(0.213058, 1.517279, -0.188464)",
        "(0.212637, 1.513354, -0.190598)",
        "(0.212217, 1.505348, -0.194536)",
        "(0.212695, 1.497552, -0.198200)",
        "(0.213389, 1.489574, -0.201421)",
        "(0.213448, 1.480939, -0.203920)",
        "(0.213362, 1.476404, -0.204890)",
        "(0.213483, 1.467234, -0.206435)",
        "(0.214009, 1.458192, -0.207547)",
        "(0.213849, 1.448745, -0.207985)",
        "(0.213301, 1.438846, -0.207625)",
        "(0.213065, 1.434101, -0.207239)",
        "(0.213135, 1.424613, -0.206015)",
        "(0.213578, 1.415244, -0.204515)",
        "(0.213493, 1.405697, -0.202989)",
        "(0.213126, 1.395820, -0.201002)",
        "(0.212979, 1.390838, -0.199711)",
        "(0.213234, 1.380848, -0.196526)",
        "(0.213838, 1.371154, -0.193263)",
        "(0.214614, 1.361648, -0.189725)",
        "(0.215096, 1.351799, -0.185396)",
        "(0.215300, 1.346724, -0.182836)",
        "(0.215935, 1.336666, -0.177182)",
        "(0.216986, 1.326842, -0.171431)",
        "(0.217881, 1.317006, -0.165615)",
        "(0.218673, 1.306873, -0.159181)",
        "(0.219032, 1.301849, -0.155786)",
        "(0.220443, 1.292656, -0.149189)",
        "(0.222311, 1.284487, -0.142958)",
        "(0.223805, 1.276367, -0.136584)",
        "(0.225292, 1.268833, -0.130111)",
        "(0.226335, 1.265505, -0.126792)",
        "(0.228762, 1.259678, -0.119899)",
        "(0.231550, 1.254835, -0.112531)",
        "(0.234509, 1.250973, -0.104775)",
        "(0.237160, 1.248127, -0.097163)",
        "(0.238504, 1.247136, -0.093436)",
        "(0.241015, 1.245990, -0.086050)",
        "(0.242978, 1.246114, -0.079096)",
        "(0.244431, 1.247533, -0.072839)",
        "(0.245730, 1.250157, -0.066851)",
        "(0.246218, 1.251751, -0.063900)",
        "(0.246647, 1.255877, -0.058362)",
        "(0.246508, 1.261341, -0.053591)",
        "(0.245885, 1.268226, -0.049472)",
        "(0.244415, 1.276329, -0.046098)",
        "(0.243433, 1.280877, -0.044704)",
        "(0.241241, 1.291112, -0.042412)",
        "(0.238811, 1.302562, -0.040259)",
        "(0.236049, 1.315077, -0.038341)",
        "(0.232934, 1.328686, -0.036906)",
        "(0.231458, 1.335951, -0.036365)",
        "(0.229004, 1.351037, -0.035452)",
        "(0.226794, 1.366771, -0.034910)",
        "(0.224903, 1.383006, -0.034755)",
        "(0.223117, 1.399109, -0.034628)",
        "(0.222253, 1.407009, -0.034482)",
        "(0.220998, 1.422714, -0.034372)",
        "(0.220606, 1.438334, -0.034925)",
        "(0.220454, 1.453351, -0.035690)",
        "(0.220069, 1.467507, -0.036499)",
        "(0.219784, 1.474391, -0.037020)",
        "(0.219277, 1.487638, -0.038532)",
        "(0.219434, 1.500272, -0.040758)",
        "(0.220410, 1.512054, -0.043522)",
        "(0.221264, 1.522709, -0.046096)",
        "(0.221672, 1.527610, -0.047264)",
        "(0.222457, 1.536552, -0.049660)",
        "(0.223453, 1.544502, -0.052341)",
        "(0.224798, 1.551569, -0.055476)",
        "(0.226274, 1.557946, -0.058890)",
        "(0.227048, 1.560873, -0.060640)",
        "(0.228631, 1.566131, -0.064379)",
        "(0.230078, 1.570683, -0.068361)",
        "(0.231361, 1.574495, -0.072821)",
        "(0.232667, 1.577644, -0.077783)",
        "(0.233331, 1.579019, -0.080443)",
        "(0.234689, 1.581193, -0.086152)",
        "(0.235497, 1.582811, -0.092270)",
        "(0.235663, 1.583901, -0.099026)",
        "(0.236033, 1.584625, -0.106287)",
        "(0.236371, 1.584840, -0.109957)",
        "(0.237020, 1.584744, -0.117276)",
        "(0.237013, 1.584042, -0.124433)",
        "(0.236855, 1.582885, -0.131816)",
        "(0.236933, 1.581193, -0.139358)",
        "(0.237013, 1.580057, -0.143008)",
        "(0.237190, 1.576961, -0.150079)",
        "(0.237192, 1.573108, -0.157060)",
        "(0.237138, 1.568582, -0.164026)",
        "(0.236677, 1.563334, -0.170592)",
        "(0.236178, 1.560290, -0.173540)",
        "(0.235071, 1.553881, -0.179070)",
        "(0.233939, 1.547131, -0.184346)",
        "(0.232659, 1.540014, -0.189299)",
        "(0.231336, 1.532417, -0.193546)",
        "(0.230749, 1.528563, -0.195455)",
        "(0.229713, 1.520952, -0.198891)",
        "(0.228612, 1.513550, -0.202012)",
        "(0.227537, 1.505968, -0.204685)",
        "(0.226360, 1.498027, -0.206694)",
        "(0.225795, 1.494027, -0.207594)",
        "(0.224676, 1.486099, -0.209060)",
        "(0.223711, 1.478405, -0.210512)",
        "(0.222755, 1.470526, -0.211299)",
        "(0.221802, 1.462080, -0.211222)",
        "(0.221286, 1.457719, -0.210943)",
        "(0.220210, 1.448766, -0.210131)",
        "(0.218739, 1.439262, -0.209219)",
        "(0.216751, 1.428605, -0.207563)",
        "(0.214971, 1.417231, -0.204868)",
        "(0.214207, 1.411421, -0.203380)",
        "(0.212764, 1.399583, -0.200517)",
        "(0.211240, 1.387642, -0.198295)",
        "(0.210215, 1.381454, -0.197426)",
        "(0.207542, 1.362829, -0.193779)",
        "(0.207009, 1.356710, -0.192139)",
        "(0.206616, 1.344864, -0.188506)",
        "(0.206695, 1.333380, -0.184284)",
        "(0.206774, 1.322212, -0.179417)",
        "(0.206956, 1.311671, -0.173892)",
        "(0.207205, 1.306839, -0.170999)",
        "(0.208135, 1.297837, -0.165251)",
        "(0.209698, 1.290424, -0.159296)",
        "(0.211166, 1.283932, -0.153298)",
        "(0.212586, 1.277951, -0.147142)",
        "(0.213201, 1.275165, -0.144082)",
        "(0.214679, 1.270294, -0.138005)",
        "(0.216489, 1.266171, -0.131626)",
        "(0.218589, 1.262636, -0.124625)",
        "(0.220500, 1.259904, -0.117804)",
        "(0.221524, 1.259017, -0.114736)",
        "(0.223466, 1.258212, -0.109158)",
        "(0.225233, 1.258063, -0.103649)",
        "(0.227110, 1.258742, -0.097822)",
        "(0.228690, 1.260166, -0.092249)",
        "(0.229484, 1.261092, -0.089595)",
        "(0.230974, 1.264017, -0.084818)",
        "(0.232161, 1.267242, -0.080169)",
        "(0.233015, 1.270983, -0.075520)",
        "(0.233842, 1.275296, -0.070999)",
        "(0.234274, 1.277746, -0.068895)",
        "(0.234637, 1.283313, -0.065105)",
        "(0.234265, 1.289346, -0.061471)",
        "(0.233478, 1.295904, -0.057722)",
        "(0.232679, 1.303421, -0.054174)",
        "(0.232310, 1.307629, -0.052525)",
        "(0.231531, 1.317025, -0.049564)",
        "(0.230076, 1.327510, -0.046933)",
        "(0.228097, 1.338960, -0.044531)",
        "(0.226091, 1.351009, -0.042337)",
        "(0.225227, 1.357335, -0.041370)",
        "(0.223682, 1.370683, -0.039823)",
        "(0.222177, 1.384447, -0.038623)",
        "(0.220738, 1.398364, -0.037741)",
        "(0.219597, 1.412228, -0.037102)",
        "(0.219169, 1.419126, -0.036980)",
        "(0.218586, 1.432751, -0.036954)",
        "(0.218539, 1.445850, -0.037100)",
        "(0.218623, 1.458384, -0.037408)",
        "(0.218195, 1.470281, -0.037921)",
        "(0.217691, 1.475965, -0.038230)",
        "(0.216573, 1.486734, -0.039034)",
        "(0.216277, 1.497150, -0.040605)",
        "(0.216227, 1.506713, -0.042402)",
        "(0.215884, 1.515528, -0.044250)",
        "(0.215734, 1.519799, -0.045328)",
        "(0.215551, 1.528042, -0.047985)",
        "(0.215807, 1.535578, -0.050923)",
        "(0.216855, 1.542143, -0.054120)",
        "(0.217798, 1.548113, -0.057652)",
        "(0.218094, 1.550929, -0.059541)",
        "(0.218701, 1.556045, -0.063730)",
        "(0.219799, 1.560466, -0.068541)",
        "(0.221168, 1.564085, -0.073549)",
        "(0.222139, 1.567096, -0.078911)",
        "(0.222479, 1.568496, -0.082043)",
        "(0.223082, 1.570769, -0.087780)",
        "(0.223667, 1.572149, -0.093568)",
        "(0.224537, 1.573220, -0.099668)",
        "(0.225183, 1.573996, -0.106096)",
        "(0.225342, 1.574161, -0.109284)",
        "(0.225564, 1.574064, -0.115455)",
        "(0.225649, 1.573458, -0.121857)",
        "(0.225771, 1.572697, -0.128664)",
        "(0.225723, 1.571399, -0.135558)",
        "(0.225437, 1.570531, -0.139057)",
        "(0.224816, 1.568614, -0.146105)",
        "(0.224634, 1.566281, -0.153217)",
        "(0.224622, 1.563447, -0.160178)",
        "(0.224358, 1.560059, -0.166979)",
        "(0.224145, 1.558161, -0.170280)",
        "(0.223449, 1.553739, -0.176520)",
        "(0.222857, 1.548732, -0.182485)",
        "(0.222615, 1.543087, -0.188067)",
        "(0.221939, 1.536633, -0.193059)",
        "(0.221339, 1.533022, -0.195319)",
        "(0.220009, 1.525103, -0.199537)",
        "(0.219124, 1.517076, -0.203923)",
        "(0.218709, 1.508692, -0.207946)",
        "(0.217622, 1.499411, -0.211107)",
        "(0.216841, 1.494345, -0.212169)",
        "(0.215418, 1.483990, -0.213986)",
        "(0.214683, 1.473288, -0.215227)",
        "(0.214303, 1.462152, -0.215881)",
        "(0.213601, 1.450199, -0.215685)",
        "(0.213084, 1.443967, -0.215377)",
        "(0.211885, 1.431167, -0.214689)",
        "(0.210632, 1.418002, -0.213993)",
        "(0.209385, 1.404356, -0.212882)",
        "(0.208559, 1.390383, -0.211072)",
        "(0.208234, 1.383391, -0.209944)",
        "(0.207603, 1.369488, -0.207399)",
        "(0.207343, 1.355504, -0.204186)",
        "(0.207482, 1.341458, -0.200309)",
        "(0.207670, 1.327579, -0.195993)",
        "(0.207825, 1.320778, -0.193633)",
        "(0.208424, 1.307825, -0.188445)",
        "(0.209833, 1.296089, -0.182818)",
        "(0.211632, 1.285444, -0.176802)",
        "(0.213128, 1.275498, -0.170704)",
        "(0.213824, 1.270952, -0.167647)",
        "(0.215290, 1.262454, -0.161250)",
        "(0.217258, 1.255183, -0.154003)",
        "(0.218909, 1.248695, -0.146584)",
        "(0.220704, 1.243731, -0.139938)",
        "(0.221607, 1.241694, -0.136925)",
        "(0.222833, 1.238180, -0.131247)",
        "(0.223461, 1.235154, -0.125471)",
        "(0.224548, 1.233164, -0.119664)",
        "(0.226175, 1.232324, -0.113774)",
        "(0.226933, 1.232182, -0.110653)",
        "(0.228347, 1.232187, -0.104437)",
        "(0.229518, 1.233058, -0.098771)",
        "(0.230644, 1.234548, -0.093522)",
        "(0.231750, 1.236704, -0.088462)",
        "(0.232267, 1.238011, -0.085969)",
        "(0.233248, 1.240986, -0.081099)",
        "(0.233774, 1.244737, -0.076679)",
        "(0.234000, 1.248961, -0.072515)",
        "(0.234262, 1.253539, -0.068301)",
        "(0.234360, 1.256124, -0.066289)",
        "(0.234468, 1.261924, -0.062591)",
        "(0.234358, 1.268761, -0.059317)",
        "(0.234180, 1.276072, -0.055797)",
        "(0.233757, 1.283883, -0.051981)",
        "(0.233388, 1.288170, -0.050182)",
        "(0.232640, 1.297613, -0.046968)",
        "(0.231891, 1.308587, -0.044156)",
        "(0.230846, 1.320270, -0.041413)",
        "(0.229578, 1.332995, -0.038977)",
        "(0.228880, 1.339720, -0.037947)",
        "(0.227597, 1.353570, -0.036164)",
        "(0.226359, 1.368269, -0.034845)",
        "(0.224895, 1.383847, -0.033928)",
        "(0.223592, 1.399845, -0.033131)",
        "(0.222861, 1.407895, -0.032806)",
        "(0.221105, 1.424072, -0.032544)",
        "(0.220016, 1.440449, -0.033256)",
        "(0.219726, 1.456732, -0.034952)",
        "(0.219794, 1.472258, -0.036624)",
        "(0.219819, 1.479688, -0.037379)",
        "(0.219718, 1.493738, -0.039029)",
        "(0.220184, 1.507108, -0.041369)",
        "(0.222056, 1.519216, -0.044010)",
        "(0.223837, 1.530034, -0.046601)",
        "(0.224430, 1.535060, -0.047903)",
        "(0.225425, 1.544303, -0.050890)",
        "(0.226478, 1.552865, -0.054315)",
        "(0.227499, 1.560285, -0.058146)",
        "(0.228250, 1.566754, -0.062118)",
        "(0.228560, 1.569687, -0.064185)",
        "(0.229176, 1.574854, -0.068788)",
        "(0.229743, 1.579110, -0.073907)",
        "(0.230449, 1.582697, -0.079409)",
        "(0.231241, 1.585601, -0.085467)",
        "(0.231574, 1.586793, -0.088470)",
        "(0.231969, 1.588670, -0.094682)",
        "(0.232258, 1.589858, -0.101310)",
        "(0.232533, 1.590640, -0.108251)",
        "(0.232766, 1.590587, -0.115439)",
        "(0.232804, 1.590328, -0.118926)",
        "(0.232670, 1.589212, -0.125765)",
        "(0.232475, 1.587680, -0.132827)",
        "(0.232168, 1.585559, -0.140152)",
        "(0.231839, 1.582776, -0.147157)",
        "(0.231806, 1.581093, -0.150542)",
        "(0.231705, 1.577394, -0.157325)",
        "(0.231278, 1.573176, -0.164021)",
        "(0.230030, 1.568050, -0.170305)",
        "(0.228841, 1.562146, -0.176031)",
        "(0.228620, 1.559016, -0.178792)",
        "(0.228407, 1.552624, -0.184302)",
        "(0.227385, 1.545828, -0.189399)",
        "(0.225580, 1.538282, -0.193715)",
        "(0.224076, 1.530180, -0.197534)",
        "(0.223704, 1.526154, -0.199552)",
        "(0.223502, 1.518038, -0.203601)",
        "(0.222888, 1.509287, -0.207231)",
        "(0.221608, 1.499730, -0.210037)",
        "(0.220994, 1.489936, -0.212098)",
        "(0.221114, 1.484906, -0.212758)",
        "(0.221285, 1.474635, -0.214124)",
        "(0.221055, 1.463326, -0.214863)",
        "(0.220490, 1.451207, -0.215097)",
        "(0.219980, 1.438377, -0.214713)",
        "(0.219863, 1.431834, -0.214423)",
        "(0.220087, 1.418688, -0.213797)",
        "(0.220771, 1.405119, -0.212554)",
        "(0.221098, 1.391591, -0.211238)",
        "(0.221413, 1.378765, -0.210268)",
        "(0.221684, 1.372597, -0.209839)",
        "(0.222315, 1.360164, -0.208355)",
        "(0.222633, 1.347576, -0.205878)",
        "(0.222892, 1.335359, -0.203360)",
        "(0.222848, 1.323748, -0.201259)",
        "(0.222874, 1.318119, -0.200060)",
        "(0.223270, 1.307043, -0.197099)",
        "(0.224153, 1.296777, -0.193441)",
        "(0.225459, 1.287578, -0.189874)",
        "(0.226677, 1.278903, -0.185935)",
        "(0.227036, 1.274635, -0.183695)",
        "(0.227812, 1.266288, -0.178734)",
        "(0.229392, 1.259033, -0.173048)",
        "(0.231619, 1.253018, -0.166943)",
        "(0.233374, 1.247870, -0.161038)",
        "(0.234070, 1.245589, -0.158007)",
        "(0.235372, 1.241105, -0.151357)",
        "(0.236793, 1.237379, -0.144180)",
        "(0.238451, 1.234870, -0.137468)",
        "(0.240072, 1.233110, -0.130932)",
        "(0.240702, 1.232286, -0.127552)",
        "(0.241494, 1.230504, -0.120694)",
        "(0.242211, 1.229366, -0.114027)",
        "(0.243429, 1.228987, -0.107590)",
        "(0.244496, 1.229000, -0.101027)",
        "(0.244946, 1.229175, -0.097731)",
        "(0.245635, 1.230093, -0.091186)",
        "(0.246269, 1.231909, -0.084770)",
        "(0.246863, 1.234632, -0.078837)",
        "(0.246701, 1.238435, -0.073664)",
        "(0.246305, 1.240881, -0.071029)",
        "(0.245167, 1.245846, -0.066319)",
        "(0.243761, 1.252016, -0.061863)",
        "(0.242186, 1.259701, -0.058202)",
        "(0.240077, 1.268642, -0.055283)",
        "(0.238805, 1.273369, -0.053974)",
        "(0.235954, 1.283757, -0.051725)",
        "(0.233166, 1.295199, -0.049831)",
        "(0.230786, 1.307957, -0.048566)",
        "(0.228216, 1.321376, -0.047585)",
        "(0.226823, 1.328251, -0.047080)",
        "(0.223873, 1.342404, -0.045959)",
        "(0.221592, 1.357323, -0.044900)",
        "(0.220015, 1.373168, -0.044240)",
        "(0.218464, 1.388964, -0.043401)",
        "(0.217498, 1.396739, -0.042924)",
        "(0.215296, 1.412118, -0.041901)",
        "(0.213771, 1.427644, -0.041420)",
        "(0.213183, 1.442980, -0.041791)",
        "(0.212743, 1.457602, -0.042180)",
        "(0.212552, 1.464602, -0.042384)",
        "(0.212512, 1.478012, -0.043114)",
        "(0.212511, 1.490893, -0.044303)",
        "(0.212850, 1.502784, -0.045569)",
        "(0.213983, 1.513848, -0.047264)",
        "(0.214637, 1.519092, -0.048159)",
        "(0.215972, 1.528871, -0.050108)",
        "(0.217289, 1.537811, -0.052428)",
        "(0.218569, 1.546042, -0.055086)",
        "(0.219885, 1.553538, -0.058177)",
        "(0.220637, 1.556977, -0.059917)",
        "(0.222404, 1.563513, -0.063609)",
        "(0.224171, 1.569035, -0.067365)",
        "(0.225971, 1.573954, -0.071306)",
        "(0.227793, 1.578406, -0.075891)",
        "(0.228823, 1.580353, -0.078401)",
        "(0.230737, 1.583667, -0.083387)",
        "(0.232170, 1.586008, -0.088476)",
        "(0.233370, 1.587816, -0.093929)",
        "(0.234446, 1.589311, -0.100104)",
        "(0.235024, 1.589836, -0.103403)",
        "(0.236121, 1.590532, -0.110138)",
        "(0.236959, 1.590619, -0.117180)",
        "(0.237775, 1.590516, -0.124685)",
        "(0.238531, 1.590069, -0.132455)",
        "(0.238748, 1.589635, -0.136334)",
        "(0.239304, 1.588467, -0.144134)",
        "(0.240188, 1.586528, -0.151789)",
        "(0.240840, 1.583858, -0.159037)",
        "(0.240974, 1.580560, -0.166245)",
        "(0.240925, 1.578654, -0.169910)",
        "(0.240810, 1.574406, -0.177217)",
        "(0.240692, 1.568633, -0.183600)",
        "(0.240159, 1.561671, -0.189020)",
        "(0.239084, 1.554259, -0.194219)",
        "(0.238378, 1.550419, -0.196796)",
        "(0.236585, 1.542228, -0.201747)",
        "(0.234947, 1.532902, -0.205919)",
        "(0.233655, 1.523178, -0.209617)",
        "(0.232138, 1.513178, -0.213152)",
        "(0.231088, 1.507978, -0.214822)",
        "(0.228858, 1.497132, -0.217919)",
        "(0.227165, 1.485401, -0.220123)",
        "(0.225911, 1.473264, -0.221433)",
        "(0.224417, 1.460772, -0.222255)",
        "(0.223557, 1.454366, -0.222454)",
        "(0.221920, 1.441145, -0.222237)",
        "(0.220696, 1.427177, -0.221066)",
        "(0.219307, 1.412498, -0.219401)",
        "(0.217406, 1.397515, -0.217722)",
        "(0.216304, 1.389868, -0.216837)",
        "(0.214211, 1.374306, -0.214782)",
        "(0.212723, 1.358374, -0.211807)",
        "(0.211703, 1.342768, -0.208098)",
        "(0.210598, 1.327608, -0.203877)",
        "(0.210220, 1.320208, -0.201376)",
        "(0.210231, 1.306383, -0.195884)",
        "(0.211345, 1.294391, -0.190171)",
        "(0.212761, 1.283714, -0.184074)",
        "(0.213873, 1.273991, -0.177397)",
        "(0.214522, 1.269737, -0.174104)",
        "(0.215798, 1.261815, -0.167778)",
        "(0.216938, 1.254722, -0.161526)",
        "(0.218180, 1.247967, -0.154844)",
        "(0.219875, 1.242044, -0.147839)",
        "(0.220702, 1.239447, -0.144343)",
        "(0.222196, 1.234720, -0.137601)",
        "(0.223595, 1.231173, -0.131184)",
        "(0.225197, 1.228403, -0.124608)",
        "(0.227079, 1.226658, -0.117579)",
        "(0.228017, 1.226133, -0.114029)",
        "(0.229891, 1.225627, -0.107035)",
        "(0.231831, 1.226158, -0.099921)",
        "(0.233523, 1.227182, -0.092480)",
        "(0.234691, 1.228936, -0.085278)",
        "(0.235163, 1.230169, -0.081810)",
        "(0.236087, 1.233556, -0.075090)",
        "(0.237026, 1.237731, -0.068466)",
        "(0.237809, 1.242902, -0.061987)",
        "(0.238137, 1.249048, -0.056124)",
        "(0.238323, 1.252647, -0.053452)",
        "(0.238711, 1.261093, -0.048788)",
        "(0.238764, 1.270663, -0.044441)",
        "(0.238093, 1.281267, -0.040551)",
        "(0.236840, 1.293111, -0.037537)",
        "(0.236036, 1.299790, -0.036435)",
        "(0.234431, 1.313658, -0.034356)",
        "(0.233039, 1.328698, -0.032625)",
        "(0.231465, 1.344460, -0.031035)",
        "(0.229693, 1.360823, -0.029666)",
        "(0.228843, 1.369394, -0.029222)",
        "(0.228091, 1.387149, -0.028820)",
        "(0.228275, 1.405301, -0.029101)",
        "(0.228335, 1.423498, -0.030000)",
        "(0.228213, 1.441286, -0.031114)",
        "(0.227892, 1.449771, -0.031697)",
        "(0.226785, 1.466089, -0.032752)",
        "(0.226243, 1.481627, -0.034155)",
        "(0.226464, 1.496194, -0.035956)",
        "(0.226513, 1.509676, -0.037889)",
        "(0.226399, 1.515804, -0.038817)",
        "(0.225927, 1.527274, -0.040537)",
        "(0.225956, 1.537386, -0.042822)",
        "(0.226852, 1.547015, -0.045935)",
        "(0.228219, 1.555374, -0.049384)",
        "(0.228853, 1.559140, -0.050909)",
        "(0.230161, 1.565514, -0.053630)",
        "(0.231598, 1.571406, -0.056800)",
        "(0.233461, 1.576532, -0.060712)",
        "(0.235542, 1.580710, -0.064898)",
        "(0.236468, 1.582371, -0.067086)",
        "(0.237930, 1.585245, -0.071587)",
        "(0.239058, 1.587563, -0.076443)",
        "(0.239842, 1.589475, -0.082000)",
        "(0.240832, 1.590913, -0.088121)",
        "(0.241289, 1.591387, -0.091317)",
        "(0.241838, 1.591985, -0.097739)",
        "(0.241745, 1.591947, -0.104369)",
        "(0.241703, 1.591688, -0.111285)",
        "(0.241913, 1.591129, -0.118578)",
        "(0.241925, 1.590653, -0.122221)",
        "(0.241716, 1.589578, -0.129472)",
        "(0.241295, 1.587856, -0.136368)",
        "(0.240924, 1.585543, -0.142781)",
        "(0.240603, 1.582920, -0.149178)",
        "(0.240504, 1.581506, -0.152427)",
        "(0.240271, 1.578380, -0.158840)",
        "(0.239665, 1.574343, -0.164764)",
        "(0.238516, 1.569862, -0.170399)",
        "(0.237313, 1.565227, -0.176230)",
        "(0.236972, 1.562738, -0.179195)",
        "(0.236530, 1.557122, -0.184731)",
        "(0.236020, 1.550536, -0.189378)",
        "(0.235072, 1.543418, -0.193449)",
        "(0.234070, 1.535809, -0.197194)",
        "(0.233492, 1.531705, -0.198995)",
        "(0.232428, 1.522968, -0.202322)",
        "(0.231420, 1.513376, -0.205096)",
        "(0.230226, 1.503282, -0.207579)",
        "(0.228579, 1.492640, -0.209942)",
        "(0.227740, 1.487063, -0.211036)",
        "(0.226158, 1.475386, -0.212888)",
        "(0.224631, 1.462680, -0.213660)",
        "(0.222731, 1.449829, -0.214097)",
        "(0.221018, 1.437190, -0.214173)",
        "(0.220522, 1.430616, -0.213972)",
        "(0.219879, 1.418861, -0.213210)",
        "(0.219162, 1.406862, -0.211825)",
        "(0.217850, 1.394403, -0.210111)",
        "(0.216184, 1.381909, -0.208126)",
        "(0.215536, 1.375730, -0.206892)",
        "(0.214547, 1.363510, -0.203936)",
        "(0.214112, 1.351858, -0.200402)",
        "(0.213952, 1.340809, -0.196456)",
        "(0.213635, 1.330029, -0.191985)",
        "(0.213477, 1.324723, -0.189404)",
        "(0.213490, 1.314343, -0.183713)",
        "(0.214107, 1.304447, -0.177593)",
        "(0.215105, 1.294978, -0.171239)",
        "(0.215973, 1.285537, -0.164654)",
        "(0.216246, 1.280837, -0.161251)",
        "(0.216857, 1.271935, -0.154438)",
        "(0.218186, 1.264120, -0.147904)",
        "(0.219790, 1.257524, -0.141782)",
        "(0.221791, 1.252324, -0.135756)",
        "(0.222719, 1.250087, -0.132570)",
        "(0.224508, 1.245912, -0.125688)",
        "(0.226367, 1.242571, -0.118002)",
        "(0.228598, 1.240508, -0.110463)",
        "(0.231123, 1.239777, -0.103432)",
        "(0.232215, 1.239680, -0.100032)",
        "(0.234118, 1.239786, -0.093165)",
        "(0.235609, 1.240551, -0.086498)",
        "(0.237240, 1.242484, -0.080099)",
        "(0.239047, 1.245594, -0.074224)",
        "(0.239711, 1.247509, -0.071494)",
        "(0.240483, 1.251871, -0.066279)",
        "(0.240963, 1.257064, -0.061175)",
        "(0.241513, 1.263331, -0.056248)",
        "(0.242014, 1.270890, -0.051715)",
        "(0.242014, 1.275101, -0.049646)",
        "(0.241639, 1.284065, -0.045868)",
        "(0.240497, 1.293992, -0.042616)",
        "(0.239430, 1.304995, -0.039645)",
        "(0.238368, 1.316954, -0.036900)",
        "(0.237588, 1.323402, -0.035651)",
        "(0.235831, 1.337160, -0.033505)",
        "(0.233974, 1.352043, -0.031700)",
        "(0.232679, 1.367781, -0.029858)",
        "(0.231500, 1.384093, -0.028252)",
        "(0.230961, 1.392467, -0.027668)",
        "(0.229736, 1.409212, -0.026730)",
        "(0.227956, 1.425535, -0.025957)",
        "(0.227163, 1.441817, -0.025645)",
        "(0.228150, 1.458112, -0.026318)",
        "(0.228778, 1.465876, -0.026768)",
        "(0.229548, 1.480553, -0.027241)",
        "(0.229991, 1.494338, -0.027708)",
        "(0.230572, 1.507518, -0.028810)",
        "(0.231570, 1.520085, -0.030569)",
        "(0.232115, 1.526031, -0.031695)",
        "(0.233301, 1.537338, -0.034331)",
        "(0.234325, 1.548064, -0.037694)",
        "(0.235163, 1.558021, -0.041524)",
        "(0.236132, 1.566920, -0.045463)",
        "(0.236736, 1.570958, -0.047558)",
        "(0.238064, 1.578594, -0.052048)",
        "(0.239631, 1.585474, -0.056812)",
        "(0.241314, 1.591345, -0.061615)",
        "(0.242980, 1.596382, -0.066551)",
        "(0.243695, 1.598588, -0.069104)",
        "(0.244938, 1.602724, -0.074477)",
        "(0.246370, 1.606068, -0.080336)",
        "(0.247775, 1.608806, -0.086525)",
        "(0.248856, 1.610789, -0.092939)",
        "(0.249292, 1.611661, -0.096259)",
        "(0.250264, 1.612993, -0.103241)",
        "(0.251266, 1.613859, -0.110515)",
        "(0.251952, 1.614083, -0.117692)",
        "(0.252353, 1.613599, -0.124762)",
        "(0.252429, 1.613111, -0.128349)",
        "(0.252641, 1.611835, -0.135739)",
        "(0.252902, 1.609748, -0.142952)",
        "(0.253227, 1.606632, -0.149588)",
        "(0.253322, 1.602793, -0.155860)",
        "(0.253297, 1.600587, -0.158873)",
        "(0.253139, 1.595698, -0.164794)",
        "(0.252773, 1.590147, -0.170712)",
        "(0.252355, 1.584196, -0.176656)",
        "(0.251775, 1.577728, -0.182213)",
        "(0.251243, 1.574211, -0.184780)",
        "(0.249685, 1.566745, -0.189641)",
        "(0.248287, 1.559211, -0.194576)",
        "(0.247135, 1.551419, -0.199486)",
        "(0.245830, 1.543165, -0.204174)",
        "(0.245127, 1.538821, -0.206439)",
        "(0.243877, 1.530189, -0.210704)",
        "(0.242743, 1.521711, -0.214426)",
        "(0.242110, 1.513448, -0.217643)",
        "(0.241930, 1.505074, -0.220241)",
        "(0.242044, 1.500711, -0.221178)",
        "(0.242237, 1.491652, -0.222411)",
        "(0.242005, 1.482191, -0.223104)",
        "(0.241813, 1.472473, -0.223502)",
        "(0.241948, 1.462017, -0.223209)",
        "(0.241936, 1.456500, -0.222809)",
        "(0.242002, 1.445355, -0.221782)",
        "(0.242020, 1.434147, -0.220631)",
        "(0.241777, 1.422660, -0.219182)",
        "(0.241236, 1.410824, -0.217102)",
        "(0.241113, 1.404930, -0.215933)",
        "(0.241326, 1.393272, -0.213478)",
        "(0.241380, 1.381500, -0.210845)",
        "(0.240552, 1.368959, -0.207603)",
        "(0.239165, 1.355796, -0.203972)",
        "(0.238408, 1.349140, -0.202220)",
        "(0.237210, 1.335763, -0.198635)",
        "(0.235786, 1.322080, -0.194696)",
        "(0.234451, 1.308609, -0.189681)",
        "(0.234151, 1.295824, -0.183286)",
        "(0.234613, 1.289827, -0.179645)",
        "(0.235467, 1.278478, -0.172440)",
        "(0.236017, 1.268189, -0.165401)",
        "(0.236709, 1.258710, -0.158110)",
        "(0.237627, 1.250214, -0.150569)",
        "(0.238118, 1.246375, -0.146869)",
        "(0.239041, 1.240000, -0.139906)",
        "(0.239791, 1.234780, -0.133188)",
        "(0.240720, 1.231094, -0.125846)",
        "(0.241955, 1.228446, -0.117957)",
        "(0.242755, 1.228153, -0.114141)",
        "(0.244258, 1.228276, -0.107001)",
        "(0.245627, 1.229979, -0.100312)",
        "(0.246638, 1.232500, -0.093581)",
        "(0.247453, 1.236228, -0.087063)",
        "(0.247883, 1.238664, -0.083921)",
        "(0.248778, 1.244196, -0.077684)",
        "(0.249166, 1.250473, -0.071753)",
        "(0.248819, 1.257576, -0.066287)",
        "(0.247962, 1.265714, -0.061284)",
        "(0.247441, 1.270309, -0.058946)",
        "(0.246402, 1.280421, -0.054421)",
        "(0.245297, 1.291917, -0.050293)",
        "(0.243947, 1.304777, -0.046863)",
        "(0.241740, 1.318776, -0.043934)",
        "(0.240752, 1.326201, -0.042500)",
        "(0.239774, 1.341736, -0.039660)",
        "(0.239323, 1.358057, -0.036955)",
        "(0.238994, 1.374782, -0.034371)",
        "(0.238220, 1.391405, -0.031872)",
        "(0.237676, 1.399600, -0.030536)",
        "(0.236760, 1.415879, -0.027847)",
        "(0.237542, 1.432269, -0.025859)",
        "(0.238784, 1.448659, -0.025119)",
        "(0.239630, 1.464820, -0.025176)",
        "(0.239708, 1.472740, -0.025612)",
        "(0.239666, 1.488096, -0.027049)",
        "(0.239482, 1.502604, -0.029265)",
        "(0.239858, 1.516449, -0.032524)",
        "(0.240938, 1.529642, -0.037039)",
        "(0.241624, 1.535784, -0.039523)",
        "(0.242967, 1.547405, -0.044451)",
        "(0.244450, 1.557770, -0.049838)",
        "(0.246110, 1.567198, -0.055640)",
        "(0.247874, 1.575599, -0.061896)",
        "(0.248742, 1.579331, -0.065164)",
        "(0.250395, 1.586124, -0.071841)",
        "(0.252176, 1.591870, -0.078720)",
        "(0.254215, 1.596584, -0.085850)",
        "(0.256324, 1.600443, -0.093652)",
        "(0.257216, 1.601846, -0.097380)",
        "(0.258814, 1.604095, -0.104917)",
        "(0.260384, 1.605541, -0.112712)",
        "(0.261858, 1.606483, -0.120880)",
        "(0.263285, 1.606876, -0.129143)",
        "(0.263896, 1.606727, -0.133153)",
        "(0.264707, 1.605856, -0.140779)",
        "(0.265140, 1.604360, -0.148052)",
        "(0.265699, 1.602055, -0.155098)",
        "(0.266127, 1.598795, -0.161974)",
        "(0.266131, 1.596740, -0.165315)",
        "(0.265581, 1.592120, -0.171842)",
        "(0.264436, 1.586842, -0.178257)",
        "(0.263456, 1.580841, -0.184438)",
        "(0.262331, 1.574011, -0.190191)",
        "(0.261504, 1.570264, -0.192742)",
        "(0.259754, 1.562527, -0.197562)",
        "(0.257936, 1.554387, -0.202174)",
        "(0.256323, 1.545844, -0.206317)",
        "(0.254803, 1.536758, -0.209593)",
        "(0.253971, 1.532156, -0.211084)",
        "(0.252021, 1.522616, -0.213383)",
        "(0.249925, 1.512851, -0.215308)",
        "(0.248018, 1.502836, -0.216759)",
        "(0.246219, 1.492561, -0.217532)",
        "(0.245163, 1.487282, -0.217625)",
        "(0.242670, 1.476767, -0.217570)",
        "(0.240273, 1.466445, -0.217306)",
        "(0.238749, 1.456254, -0.216592)",
        "(0.237473, 1.445785, -0.215238)",
        "(0.236680, 1.440388, -0.214241)",
        "(0.234865, 1.429596, -0.211991)",
        "(0.233150, 1.418733, -0.209302)",
        "(0.231500, 1.407480, -0.206119)",
        "(0.229966, 1.395542, -0.202212)",
        "(0.229063, 1.389369, -0.200040)",
        "(0.227167, 1.377135, -0.195781)",
        "(0.225583, 1.365293, -0.191616)",
        "(0.224472, 1.353441, -0.187136)",
        "(0.223519, 1.341653, -0.182549)",
        "(0.223086, 1.335929, -0.180391)",
        "(0.222496, 1.324863, -0.176189)",
        "(0.222058, 1.313955, -0.171595)",
        "(0.221726, 1.303579, -0.166664)",
        "(0.222285, 1.294608, -0.161372)",
        "(0.222933, 1.290655, -0.158576)",
        "(0.224487, 1.283139, -0.152385)",
        "(0.225997, 1.276049, -0.145684)",
        "(0.227796, 1.270023, -0.139098)",
        "(0.229733, 1.264951, -0.132678)",
        "(0.230753, 1.262762, -0.129447)",
        "(0.232880, 1.258972, -0.123017)",
        "(0.235020, 1.255802, -0.116464)",
        "(0.237194, 1.253312, -0.109584)",
        "(0.239387, 1.251669, -0.102353)",
        "(0.240627, 1.251348, -0.098677)",
        "(0.243302, 1.251256, -0.090956)",
        "(0.245953, 1.251841, -0.082900)",
        "(0.248217, 1.253400, -0.075353)",
        "(0.250380, 1.256060, -0.068466)",
        "(0.251297, 1.257760, -0.065211)",
        "(0.252798, 1.261731, -0.059019)",
        "(0.253984, 1.266803, -0.053495)",
        "(0.254481, 1.272796, -0.048422)",
        "(0.254469, 1.280126, -0.044005)",
        "(0.254413, 1.284490, -0.042240)",
        "(0.254306, 1.294229, -0.039267)",
        "(0.253663, 1.305157, -0.036820)",
        "(0.252568, 1.317174, -0.034989)",
        "(0.251214, 1.330128, -0.033599)",
        "(0.250386, 1.336900, -0.032995)",
        "(0.248875, 1.351002, -0.032099)",
        "(0.247747, 1.365829, -0.031713)",
        "(0.246419, 1.380831, -0.031404)",
        "(0.244850, 1.395736, -0.030877)",
        "(0.243875, 1.403057, -0.030559)",
        "(0.241988, 1.417621, -0.030073)",
        "(0.241031, 1.432278, -0.030482)",
        "(0.240704, 1.446417, -0.031542)",
        "(0.240222, 1.459442, -0.032300)",
        "(0.239920, 1.465529, -0.032617)",
        "(0.239266, 1.477320, -0.033722)",
        "(0.239031, 1.488634, -0.035693)",
        "(0.239980, 1.499328, -0.038602)",
        "(0.240634, 1.509259, -0.041840)",
        "(0.240827, 1.513950, -0.043598)",
        "(0.241373, 1.522941, -0.047119)",
        "(0.242466, 1.530940, -0.050868)",
        "(0.243945, 1.538430, -0.054983)",
        "(0.245601, 1.545324, -0.059708)",
        "(0.246391, 1.548589, -0.062192)",
        "(0.247940, 1.554581, -0.067182)",
        "(0.249219, 1.559811, -0.072287)",
        "(0.250556, 1.564395, -0.077655)",
        "(0.251930, 1.568298, -0.083431)",
        "(0.252645, 1.570007, -0.086489)",
        "(0.254156, 1.572756, -0.092839)",
        "(0.255330, 1.574930, -0.099355)",
        "(0.256223, 1.576489, -0.106226)",
        "(0.256930, 1.577331, -0.113313)",
        "(0.257193, 1.577500, -0.116849)",
        "(0.257643, 1.577185, -0.123997)",
        "(0.258095, 1.576202, -0.131161)",
        "(0.258198, 1.574591, -0.138478)",
        "(0.258021, 1.572368, -0.145805)",
        "(0.257794, 1.570865, -0.149449)",
        "(0.257325, 1.567171, -0.156636)",
        "(0.257072, 1.562666, -0.163757)",
        "(0.256646, 1.557444, -0.170811)",
        "(0.255789, 1.551373, -0.177466)",
        "(0.255190, 1.547979, -0.180685)",
        "(0.254039, 1.540594, -0.186697)",
        "(0.253092, 1.532265, -0.192079)",
        "(0.252032, 1.523256, -0.197026)",
        "(0.250697, 1.513741, -0.201815)",
        "(0.249847, 1.508772, -0.204111)",
        "(0.247733, 1.498163, -0.208186)",
        "(0.245609, 1.487311, -0.212041)",
        "(0.244350, 1.476470, -0.216105)",
        "(0.243302, 1.465483, -0.220001)",
        "(0.242695, 1.459888, -0.221767)",
        "(0.241336, 1.448501, -0.224737)",
        "(0.239579, 1.436776, -0.226594)",
        "(0.238128, 1.424828, -0.227733)",
        "(0.236984, 1.412660, -0.228230)",
        "(0.236337, 1.406539, -0.228292)",
        "(0.235124, 1.394005, -0.227479)",
        "(0.234041, 1.381054, -0.225945)",
        "(0.233253, 1.367686, -0.223618)",
        "(0.232682, 1.354092, -0.220880)",
        "(0.232359, 1.347327, -0.219395)",
        "(0.231434, 1.334231, -0.216296)",
        "(0.230785, 1.321627, -0.212619)",
        "(0.230415, 1.309509, -0.208097)",
        "(0.230890, 1.298120, -0.202862)",
        "(0.231164, 1.292723, -0.200205)",
        "(0.231326, 1.282284, -0.194832)",
        "(0.231526, 1.272376, -0.188803)",
        "(0.232093, 1.263005, -0.182177)",
        "(0.232516, 1.254334, -0.175529)",
        "(0.232773, 1.250473, -0.172400)",
        "(0.233324, 1.243576, -0.166434)",
        "(0.233760, 1.237636, -0.160433)",
        "(0.234256, 1.232412, -0.153516)",
        "(0.235150, 1.228369, -0.146157)",
        "(0.235672, 1.226726, -0.142572)",
        "(0.236836, 1.224208, -0.135303)",
        "(0.238064, 1.222105, -0.127265)",
        "(0.239400, 1.220552, -0.118498)",
        "(0.241042, 1.220062, -0.110727)",
        "(0.241863, 1.220151, -0.107196)",
        "(0.243138, 1.220807, -0.100656)",
        "(0.244175, 1.221667, -0.093750)",
        "(0.245284, 1.223283, -0.086719)",
        "(0.246770, 1.225884, -0.079526)",
        "(0.247484, 1.227632, -0.075922)",
        "(0.248722, 1.231785, -0.068818)",
        "(0.250036, 1.237563, -0.061915)",
        "(0.251104, 1.244394, -0.055360)",
        "(0.251717, 1.252644, -0.049473)",
        "(0.251909, 1.257396, -0.046791)",
        "(0.252263, 1.267810, -0.041824)",
        "(0.252105, 1.279568, -0.037701)",
        "(0.251569, 1.293304, -0.034486)",
        "(0.251692, 1.307515, -0.032560)",
        "(0.252125, 1.315116, -0.031967)",
        "(0.252897, 1.330956, -0.030901)",
        "(0.253254, 1.347197, -0.030228)",
        "(0.253046, 1.363179, -0.030222)",
        "(0.253226, 1.379222, -0.031670)",
        "(0.253817, 1.387224, -0.033069)",
        "(0.254958, 1.402526, -0.036089)",
        "(0.255540, 1.416845, -0.039378)",
        "(0.255382, 1.429928, -0.042931)",
        "(0.254559, 1.441692, -0.046637)",
        "(0.254532, 1.447139, -0.048725)",
        "(0.255187, 1.457271, -0.053189)",
        "(0.255372, 1.466455, -0.057940)",
        "(0.254477, 1.474680, -0.062704)",
        "(0.253112, 1.481796, -0.067282)",
        "(0.252282, 1.484988, -0.069588)",
        "(0.250789, 1.491095, -0.074397)",
        "(0.249173, 1.496772, -0.079491)",
        "(0.247323, 1.501911, -0.084451)",
        "(0.245690, 1.506640, -0.089337)",
        "(0.244950, 1.508989, -0.091971)",
        "(0.243498, 1.513597, -0.097405)",
        "(0.241992, 1.517932, -0.102854)",
        "(0.240845, 1.521957, -0.108516)",
        "(0.240056, 1.525559, -0.114266)",
        "(0.239541, 1.527135, -0.117019)",
        "(0.238480, 1.530060, -0.122663)",
        "(0.237847, 1.532871, -0.128834)",
        "(0.237448, 1.535167, -0.135015)",
        "(0.237191, 1.536850, -0.140901)",
        "(0.237165, 1.537499, -0.143851)",
        "(0.237131, 1.538547, -0.150016)",
        "(0.237010, 1.539127, -0.156341)",
        "(0.236846, 1.539092, -0.162661)",
        "(0.236630, 1.538378, -0.168838)",
        "(0.236459, 1.537685, -0.171842)",
        "(0.235816, 1.535743, -0.177800)",
        "(0.234622, 1.533051, -0.183985)",
        "(0.233402, 1.529760, -0.190647)",
        "(0.232129, 1.525609, -0.197416)",
        "(0.231395, 1.522992, -0.200517)",
        "(0.229765, 1.516998, -0.206210)",
        "(0.228174, 1.510292, -0.211882)",
        "(0.226829, 1.502972, -0.217580)",
        "(0.226185, 1.498779, -0.220194)",
        "(0.224435, 1.490100, -0.225033)",
        "(0.222107, 1.480340, -0.228811)",
        "(0.220464, 1.470104, -0.231959)",
        "(0.218882, 1.459474, -0.234865)",
        "(0.216840, 1.448237, -0.237266)",
        "(0.215687, 1.442403, -0.238129)",
        "(0.213884, 1.430734, -0.239670)",
        "(0.213048, 1.419109, -0.240899)",
        "(0.212251, 1.407122, -0.241499)",
        "(0.210960, 1.394367, -0.240962)",
        "(0.210206, 1.387703, -0.240256)",
        "(0.209225, 1.374459, -0.238772)",
        "(0.208845, 1.361480, -0.237357)",
        "(0.208272, 1.348483, -0.235782)",
        "(0.207389, 1.335153, -0.233452)",
        "(0.206995, 1.328583, -0.231974)",
        "(0.206834, 1.316261, -0.229031)",
        "(0.207520, 1.304904, -0.225913)",
        "(0.208364, 1.293592, -0.221944)",
        "(0.209130, 1.282304, -0.216785)",
        "(0.209612, 1.276918, -0.214085)",
        "(0.210994, 1.266950, -0.208809)",
        "(0.212714, 1.257686, -0.203407)",
        "(0.214421, 1.248320, -0.197368)",
        "(0.215853, 1.238711, -0.190388)",
        "(0.216452, 1.234163, -0.186781)",
        "(0.218276, 1.226266, -0.180153)",
        "(0.220645, 1.219534, -0.173745)",
        "(0.222870, 1.212839, -0.166765)",
        "(0.225346, 1.206509, -0.158816)",
        "(0.226761, 1.203679, -0.154597)",
        "(0.229736, 1.198499, -0.146181)",
        "(0.232591, 1.194098, -0.138157)",
        "(0.235321, 1.190485, -0.130762)",
        "(0.237915, 1.187343, -0.123334)",
        "(0.239232, 1.185997, -0.119566)",
        "(0.241830, 1.183829, -0.112089)",
        "(0.244449, 1.182755, -0.105111)",
        "(0.246908, 1.182513, -0.098678)",
        "(0.248918, 1.182907, -0.092690)",
        "(0.249889, 1.183326, -0.089743)",
        "(0.251920, 1.184769, -0.083757)",
        "(0.253913, 1.186820, -0.077901)",
        "(0.255457, 1.189866, -0.073013)",
        "(0.256618, 1.193445, -0.068857)",
        "(0.257005, 1.195557, -0.066981)",
        "(0.257674, 1.199832, -0.062900)",
        "(0.258164, 1.204685, -0.058855)",
        "(0.258628, 1.210411, -0.055120)",
        "(0.258633, 1.216758, -0.051598)",
        "(0.258314, 1.220278, -0.049898)",
        "(0.257328, 1.228151, -0.046470)",
        "(0.255850, 1.237406, -0.043452)",
        "(0.254256, 1.248418, -0.041135)",
        "(0.252275, 1.260541, -0.038967)",
        "(0.250986, 1.267269, -0.037844)",
        "(0.247905, 1.281219, -0.035718)",
        "(0.245059, 1.296826, -0.034280)",
        "(0.243323, 1.313807, -0.033546)",
        "(0.241520, 1.331307, -0.033089)",
        "(0.240395, 1.340080, -0.032942)",
        "(0.237707, 1.357212, -0.032771)",
        "(0.234940, 1.373685, -0.032926)",
        "(0.233852, 1.390196, -0.034059)",
        "(0.233365, 1.406186, -0.035924)",
        "(0.233144, 1.413746, -0.036907)",
        "(0.232197, 1.428038, -0.038769)",
        "(0.230869, 1.441299, -0.040916)",
        "(0.229893, 1.453854, -0.043838)",
        "(0.229344, 1.465539, -0.047423)",
        "(0.228948, 1.470922, -0.049263)",
        "(0.227667, 1.481157, -0.052846)",
        "(0.226643, 1.490405, -0.056713)",
        "(0.226584, 1.499206, -0.061059)",
        "(0.226835, 1.507356, -0.065848)",
        "(0.226822, 1.511152, -0.068247)",
        "(0.226768, 1.517984, -0.073092)",
        "(0.226970, 1.524037, -0.078168)",
        "(0.227834, 1.529400, -0.083470)",
        "(0.228768, 1.534173, -0.088813)",
        "(0.229159, 1.536198, -0.091508)",
        "(0.229653, 1.539793, -0.097030)",
        "(0.229963, 1.542635, -0.102590)",
        "(0.230217, 1.544953, -0.108590)",
        "(0.230669, 1.546834, -0.115336)",
        "(0.230923, 1.547497, -0.118815)",
        "(0.231096, 1.548259, -0.125751)",
        "(0.230898, 1.548166, -0.132699)",
        "(0.230664, 1.547337, -0.139829)",
        "(0.230600, 1.545979, -0.147338)",
        "(0.230613, 1.545024, -0.151195)",
        "(0.230417, 1.542420, -0.158643)",
        "(0.230015, 1.538709, -0.165678)",
        "(0.229802, 1.534198, -0.172777)",
        "(0.229683, 1.528877, -0.180002)",
        "(0.229463, 1.525839, -0.183606)",
        "(0.228701, 1.519164, -0.190639)",
        "(0.227837, 1.511526, -0.197133)",
        "(0.227151, 1.503078, -0.202946)",
        "(0.226867, 1.494350, -0.208888)",
        "(0.226723, 1.489889, -0.212013)",
        "(0.226131, 1.480486, -0.217724)",
        "(0.225392, 1.470246, -0.222201)",
        "(0.224424, 1.459687, -0.226231)",
        "(0.223373, 1.449533, -0.230769)",
        "(0.223087, 1.444508, -0.233006)",
        "(0.222688, 1.434131, -0.236933)",
        "(0.222169, 1.422984, -0.239573)",
        "(0.221245, 1.410998, -0.240754)",
        "(0.220350, 1.398633, -0.241380)",
        "(0.220155, 1.392360, -0.241591)",
        "(0.220011, 1.379267, -0.241470)",
        "(0.219600, 1.365593, -0.240482)",
        "(0.219173, 1.351386, -0.238231)",
        "(0.219415, 1.337382, -0.235473)",
        "(0.219867, 1.330686, -0.234159)",
        "(0.220715, 1.317734, -0.231773)",
        "(0.221526, 1.304799, -0.228775)",
        "(0.221990, 1.292263, -0.224768)",
        "(0.222708, 1.280022, -0.220450)",
        "(0.223386, 1.274340, -0.218390)",
        "(0.224925, 1.263224, -0.213961)",
        "(0.226189, 1.251848, -0.208207)",
        "(0.227420, 1.240613, -0.201535)",
        "(0.228626, 1.230450, -0.195135)",
        "(0.229302, 1.226049, -0.192263)",
        "(0.230936, 1.217925, -0.186458)",
        "(0.232297, 1.210013, -0.179966)",
        "(0.233137, 1.202690, -0.172950)",
        "(0.234381, 1.197227, -0.166515)",
        "(0.235203, 1.195151, -0.163360)",
        "(0.236819, 1.191405, -0.156862)",
        "(0.238310, 1.188561, -0.149780)",
        "(0.240005, 1.186650, -0.142487)",
        "(0.241896, 1.185874, -0.135414)",
        "(0.242813, 1.185859, -0.131929)",
        "(0.244588, 1.186019, -0.124877)",
        "(0.246305, 1.186385, -0.117599)",
        "(0.247812, 1.187075, -0.110436)",
        "(0.249269, 1.188699, -0.103925)",
        "(0.249910, 1.189859, -0.100922)",
        "(0.250890, 1.192575, -0.095050)",
        "(0.251632, 1.196004, -0.089190)",
        "(0.252454, 1.200391, -0.083267)",
        "(0.253089, 1.205879, -0.077552)",
        "(0.253189, 1.209129, -0.074817)",
        "(0.253157, 1.216629, -0.069726)",
        "(0.253110, 1.225509, -0.064834)",
        "(0.252621, 1.235381, -0.059792)",
        "(0.251811, 1.246595, -0.055227)",
        "(0.251637, 1.252846, -0.053160)",
        "(0.251374, 1.265926, -0.049201)",
        "(0.250552, 1.279756, -0.045799)",
        "(0.249099, 1.294118, -0.042991)",
        "(0.247824, 1.308997, -0.040698)",
        "(0.247482, 1.316736, -0.039911)",
        "(0.246574, 1.332255, -0.038609)",
        "(0.245330, 1.347961, -0.037699)",
        "(0.243802, 1.363841, -0.037277)",
        "(0.242062, 1.379590, -0.037094)",
        "(0.241779, 1.387580, -0.037403)",
        "(0.241785, 1.403282, -0.038426)",
        "(0.241621, 1.418457, -0.039656)",
        "(0.240936, 1.433142, -0.041391)",
        "(0.240697, 1.447250, -0.043630)",
        "(0.241196, 1.454112, -0.045129)",
        "(0.242303, 1.467238, -0.048722)",
        "(0.242880, 1.479036, -0.052226)",
        "(0.243010, 1.489238, -0.055103)",
        "(0.243222, 1.498467, -0.058390)",
        "(0.243449, 1.502856, -0.060456)",
        "(0.243917, 1.511153, -0.065068)",
        "(0.243743, 1.518341, -0.069637)",
        "(0.243390, 1.524446, -0.074095)",
        "(0.243131, 1.529664, -0.078733)",
        "(0.243209, 1.532020, -0.081286)",
        "(0.243933, 1.536446, -0.086913)",
        "(0.244653, 1.539923, -0.092615)",
        "(0.245082, 1.542385, -0.097647)",
        "(0.245484, 1.544426, -0.103069)",
        "(0.245758, 1.545317, -0.106054)",
        "(0.246249, 1.546798, -0.112202)",
        "(0.246611, 1.547675, -0.118362)",
        "(0.246843, 1.547938, -0.124333)",
        "(0.246790, 1.547769, -0.130186)",
        "(0.246730, 1.547591, -0.133209)",
        "(0.246648, 1.547150, -0.139612)",
        "(0.246578, 1.546348, -0.146288)",
        "(0.246356, 1.544955, -0.152906)",
        "(0.245756, 1.542934, -0.159350)",
        "(0.245353, 1.541795, -0.162673)",
        "(0.244601, 1.539424, -0.169785)",
        "(0.243894, 1.536574, -0.177090)",
        "(0.243142, 1.532880, -0.184035)",
        "(0.241950, 1.528523, -0.190367)",
        "(0.241381, 1.526231, -0.193552)",
        "(0.240712, 1.521515, -0.200102)",
        "(0.240282, 1.516430, -0.206568)",
        "(0.239544, 1.510573, -0.212107)",
        "(0.238137, 1.503723, -0.216409)",
        "(0.237209, 1.500094, -0.218328)",
        "(0.235521, 1.492922, -0.222451)",
        "(0.234463, 1.485577, -0.226521)",
        "(0.233414, 1.477682, -0.230237)",
        "(0.231604, 1.468803, -0.233142)",
        "(0.230454, 1.463997, -0.234326)",
        "(0.228229, 1.454196, -0.237099)",
        "(0.226391, 1.443941, -0.240245)",
        "(0.225544, 1.438409, -0.241652)",
        "(0.222551, 1.420280, -0.244939)",
        "(0.221275, 1.413601, -0.245670)",
        "(0.218430, 1.399395, -0.246688)",
        "(0.216296, 1.384618, -0.247439)",
        "(0.215349, 1.369263, -0.247631)",
        "(0.214799, 1.353160, -0.246524)",
        "(0.214449, 1.344810, -0.245337)",
        "(0.213643, 1.328207, -0.242862)",
        "(0.212951, 1.311920, -0.240358)",
        "(0.213541, 1.296190, -0.236849)",
        "(0.214811, 1.281229, -0.232055)",
        "(0.215405, 1.274102, -0.229479)",
        "(0.216356, 1.260809, -0.224724)",
        "(0.217665, 1.248761, -0.219837)",
        "(0.219168, 1.237699, -0.213946)",
        "(0.221157, 1.228246, -0.207302)",
        "(0.222121, 1.224070, -0.203933)",
        "(0.223974, 1.216979, -0.196988)",
        "(0.225615, 1.210516, -0.189721)",
        "(0.226806, 1.204751, -0.182161)",
        "(0.228221, 1.199934, -0.174921)",
        "(0.229201, 1.198235, -0.171471)",
        "(0.231095, 1.194642, -0.163847)",
        "(0.233029, 1.191229, -0.155482)",
        "(0.235128, 1.188109, -0.146695)",
        "(0.237780, 1.185153, -0.137435)",
        "(0.239181, 1.183618, -0.132678)",
        "(0.242103, 1.180718, -0.122933)",
        "(0.245198, 1.178381, -0.113352)",
        "(0.248528, 1.176738, -0.104024)",
        "(0.251683, 1.175602, -0.095052)",
        "(0.253157, 1.175524, -0.090878)",
        "(0.255812, 1.175928, -0.082870)",
        "(0.258017, 1.177664, -0.075439)",
        "(0.259813, 1.180479, -0.068465)",
        "(0.260917, 1.184870, -0.062325)",
        "(0.261287, 1.187693, -0.059577)",
        "(0.261779, 1.194372, -0.054621)",
        "(0.261966, 1.203032, -0.050250)",
        "(0.261970, 1.213556, -0.046316)",
        "(0.261274, 1.225660, -0.043083)",
        "(0.260610, 1.232284, -0.041685)",
        "(0.259335, 1.246417, -0.039055)",
        "(0.257833, 1.262172, -0.037087)",
        "(0.256183, 1.279037, -0.035754)",
        "(0.254186, 1.296114, -0.034327)",
        "(0.253052, 1.304609, -0.033482)",
        "(0.251223, 1.321845, -0.032086)",
        "(0.249643, 1.339483, -0.031543)",
        "(0.247805, 1.357043, -0.031356)",
        "(0.245523, 1.373805, -0.030263)",
        "(0.244666, 1.381965, -0.029651)",
        "(0.243799, 1.398338, -0.029146)",
        "(0.243433, 1.414536, -0.029616)",
        "(0.242156, 1.429925, -0.030600)",
        "(0.240081, 1.444213, -0.032066)",
        "(0.239178, 1.450895, -0.032968)",
        "(0.238907, 1.463720, -0.035081)",
        "(0.238931, 1.475255, -0.037348)",
        "(0.238223, 1.485822, -0.039921)",
        "(0.237332, 1.495556, -0.042919)",
        "(0.236868, 1.499977, -0.044524)",
        "(0.236829, 1.508207, -0.048069)",
        "(0.237225, 1.515551, -0.051996)",
        "(0.237568, 1.522340, -0.056141)",
        "(0.238062, 1.528593, -0.060689)",
        "(0.238319, 1.531433, -0.063092)",
        "(0.238929, 1.536743, -0.068247)",
        "(0.239971, 1.541453, -0.074005)",
        "(0.241022, 1.545387, -0.079677)",
        "(0.241697, 1.548691, -0.085639)",
        "(0.242034, 1.550081, -0.088746)",
        "(0.242727, 1.552528, -0.095164)",
        "(0.243170, 1.554621, -0.102111)",
        "(0.243650, 1.556536, -0.109711)",
        "(0.244356, 1.557940, -0.117401)",
        "(0.244761, 1.558385, -0.121159)",
        "(0.245572, 1.559133, -0.128901)",
        "(0.246385, 1.559597, -0.137056)",
        "(0.246946, 1.559602, -0.145444)",
        "(0.247565, 1.558927, -0.153707)",
        "(0.247921, 1.558302, -0.157872)",
        "(0.248602, 1.556787, -0.166463)",
        "(0.249251, 1.554945, -0.175482)",
        "(0.249547, 1.552380, -0.184692)",
        "(0.249644, 1.549028, -0.193866)",
        "(0.249820, 1.547030, -0.198434)",
        "(0.250259, 1.542461, -0.207394)",
        "(0.250400, 1.536888, -0.215735)",
        "(0.250130, 1.530525, -0.223621)",
        "(0.250146, 1.523377, -0.230830)",
        "(0.250134, 1.519511, -0.234163)",
        "(0.249697, 1.511338, -0.240398)",
        "(0.248850, 1.502410, -0.245775)",
        "(0.247699, 1.492707, -0.250235)",
        "(0.246503, 1.482543, -0.254268)",
        "(0.245853, 1.477385, -0.256291)",
        "(0.244190, 1.466733, -0.260389)",
        "(0.242384, 1.455184, -0.263908)",
        "(0.240529, 1.442623, -0.266471)",
        "(0.238478, 1.429224, -0.268577)",
        "(0.237092, 1.422322, -0.269497)",
        "(0.234251, 1.408398, -0.270937)",
        "(0.232175, 1.394265, -0.271159)",
        "(0.231051, 1.379864, -0.269906)",
        "(0.230240, 1.365405, -0.267800)",
        "(0.229520, 1.358184, -0.266794)",
        "(0.227807, 1.343532, -0.264860)",
        "(0.226407, 1.328230, -0.261847)",
        "(0.225656, 1.312528, -0.257735)",
        "(0.224990, 1.297057, -0.253545)",
        "(0.224494, 1.289456, -0.251464)",
        "(0.223282, 1.274290, -0.246984)",
        "(0.222548, 1.259314, -0.241853)",
        "(0.222224, 1.245231, -0.236365)",
        "(0.222295, 1.232450, -0.230233)",
        "(0.222579, 1.226560, -0.226782)",
        "(0.223769, 1.215661, -0.219391)",
        "(0.225259, 1.205985, -0.211340)",
        "(0.226798, 1.197770, -0.202829)",
        "(0.228649, 1.191259, -0.194254)",
        "(0.229540, 1.188556, -0.189850)",
        "(0.231429, 1.183707, -0.180536)",
        "(0.233148, 1.179851, -0.170756)",
        "(0.234787, 1.177634, -0.161659)",
        "(0.236465, 1.177211, -0.153751)",
        "(0.237193, 1.177544, -0.150074)",
        "(0.238306, 1.178746, -0.142820)",
        "(0.239019, 1.181228, -0.135644)",
        "(0.240108, 1.185474, -0.128671)",
        "(0.241446, 1.190927, -0.121376)",
        "(0.242023, 1.193940, -0.117524)",
        "(0.242724, 1.200446, -0.110064)",
        "(0.243124, 1.208010, -0.103290)",
        "(0.243507, 1.216683, -0.096722)",
        "(0.243756, 1.226657, -0.090084)",
        "(0.243736, 1.232267, -0.086746)",
        "(0.243436, 1.244611, -0.080198)",
        "(0.242641, 1.258384, -0.074059)",
        "(0.241577, 1.273594, -0.068518)",
        "(0.240151, 1.289986, -0.063764)",
        "(0.239091, 1.298478, -0.061672)",
        "(0.235956, 1.315462, -0.057632)",
        "(0.232187, 1.332441, -0.053703)",
        "(0.230015, 1.350383, -0.051141)",
        "(0.228849, 1.368571, -0.049874)",
        "(0.228131, 1.377487, -0.049357)",
        "(0.226287, 1.394888, -0.048396)",
        "(0.224177, 1.411482, -0.048072)",
        "(0.223542, 1.427896, -0.048639)",
        "(0.224502, 1.443519, -0.050178)",
        "(0.224755, 1.450986, -0.050865)",
        "(0.224944, 1.464571, -0.052164)",
        "(0.224784, 1.477145, -0.053422)",
        "(0.224919, 1.489055, -0.055414)",
        "(0.225884, 1.500146, -0.058208)",
        "(0.226329, 1.505185, -0.059623)",
        "(0.226789, 1.514774, -0.062509)",
        "(0.226951, 1.523863, -0.066033)",
        "(0.227483, 1.532508, -0.070158)",
        "(0.229129, 1.540336, -0.074364)",
        "(0.230117, 1.543896, -0.076444)",
        "(0.231996, 1.550754, -0.080688)",
        "(0.233628, 1.557291, -0.085287)",
        "(0.235408, 1.563139, -0.090380)",
        "(0.237333, 1.568506, -0.095783)",
        "(0.238448, 1.570783, -0.098581)",
        "(0.240372, 1.575254, -0.104370)",
        "(0.242157, 1.579432, -0.110609)",
        "(0.243785, 1.583024, -0.117038)",
        "(0.245275, 1.585823, -0.123307)",
        "(0.245951, 1.586977, -0.126569)",
        "(0.247224, 1.589127, -0.133651)",
        "(0.248727, 1.590870, -0.141158)",
        "(0.250082, 1.591778, -0.148227)",
        "(0.251129, 1.591645, -0.154402)",
        "(0.251674, 1.591261, -0.157432)",
        "(0.252737, 1.590274, -0.163900)",
        "(0.253529, 1.588898, -0.170782)",
        "(0.253834, 1.586734, -0.177757)",
        "(0.253537, 1.583335, -0.184219)",
        "(0.253236, 1.581076, -0.187110)",
        "(0.252637, 1.576023, -0.192925)",
        "(0.251844, 1.570173, -0.199414)",
        "(0.251234, 1.563902, -0.206329)",
        "(0.250406, 1.556266, -0.212816)",
        "(0.249637, 1.551860, -0.215488)",
        "(0.247827, 1.542418, -0.220378)",
        "(0.246201, 1.532282, -0.225127)",
        "(0.244273, 1.521249, -0.229867)",
        "(0.241562, 1.509067, -0.234183)",
        "(0.240097, 1.502487, -0.236122)",
        "(0.237281, 1.488752, -0.239561)",
        "(0.234871, 1.474533, -0.242566)",
        "(0.232855, 1.460552, -0.245556)",
        "(0.230829, 1.446383, -0.248142)",
        "(0.229846, 1.439168, -0.249172)",
        "(0.228024, 1.424686, -0.250443)",
        "(0.226892, 1.410496, -0.250971)",
        "(0.226010, 1.396190, -0.250926)",
        "(0.224997, 1.381521, -0.250420)",
        "(0.224425, 1.374150, -0.249953)",
        "(0.222999, 1.359351, -0.249041)",
        "(0.221860, 1.344391, -0.247538)",
        "(0.221168, 1.329502, -0.245375)",
        "(0.220894, 1.315158, -0.242628)",
        "(0.221008, 1.308235, -0.240819)",
        "(0.221230, 1.294553, -0.236322)",
        "(0.221525, 1.281393, -0.230991)",
        "(0.222306, 1.269241, -0.225423)",
        "(0.223462, 1.258098, -0.219026)",
        "(0.223917, 1.252819, -0.215421)",
        "(0.224678, 1.242744, -0.207870)",
        "(0.225413, 1.233389, -0.199781)",
        "(0.226331, 1.225363, -0.191451)",
        "(0.227890, 1.219123, -0.182819)",
        "(0.228893, 1.216473, -0.177956)",
        "(0.230745, 1.211467, -0.167005)",
        "(0.232741, 1.207477, -0.155154)",
        "(0.234748, 1.204883, -0.144022)",
        "(0.236631, 1.203507, -0.133533)",
        "(0.237456, 1.203219, -0.128369)",
        "(0.238914, 1.203412, -0.118341)",
        "(0.240117, 1.205135, -0.109140)",
        "(0.241077, 1.208427, -0.100634)",
        "(0.241583, 1.213038, -0.092500)",
        "(0.241680, 1.215909, -0.088614)",
        "(0.241841, 1.222627, -0.080994)",
        "(0.241816, 1.231005, -0.073855)",
        "(0.241751, 1.240972, -0.067160)",
        "(0.241727, 1.246867, -0.064118)",
        "(0.241583, 1.258662, -0.058287)",
        "(0.240804, 1.271975, -0.053290)",
        "(0.239739, 1.286285, -0.048514)",
        "(0.239568, 1.302779, -0.044595)",
        "(0.239492, 1.319508, -0.042040)",
        "(0.239176, 1.328237, -0.040996)",
        "(0.238307, 1.345974, -0.038853)",
        "(0.236989, 1.363797, -0.036599)",
        "(0.236748, 1.382312, -0.035167)",
        "(0.237892, 1.401023, -0.034698)",
        "(0.238603, 1.410058, -0.034359)",
        "(0.239738, 1.427226, -0.033193)",
        "(0.240497, 1.443619, -0.032225)",
        "(0.241605, 1.459691, -0.032548)",
        "(0.243460, 1.475035, -0.034109)",
        "(0.244490, 1.482102, -0.034933)",
        "(0.246287, 1.495429, -0.036545)",
        "(0.247760, 1.507945, -0.038716)",
        "(0.249098, 1.519707, -0.041796)",
        "(0.250671, 1.530604, -0.045800)",
        "(0.251649, 1.535546, -0.047957)",
        "(0.253574, 1.544523, -0.051928)",
        "(0.255733, 1.552375, -0.055664)",
        "(0.258094, 1.559675, -0.060084)",
        "(0.260500, 1.566256, -0.065044)",
        "(0.261612, 1.569140, -0.067586)",
        "(0.263755, 1.574391, -0.072785)",
        "(0.265706, 1.578936, -0.077981)",
        "(0.267395, 1.582882, -0.083368)",
        "(0.268958, 1.586561, -0.089323)",
        "(0.269741, 1.588258, -0.092493)",
        "(0.270963, 1.591358, -0.099030)",
        "(0.271834, 1.593956, -0.105666)",
        "(0.272973, 1.596099, -0.112634)",
        "(0.274232, 1.597840, -0.119856)",
        "(0.274742, 1.598532, -0.123430)",
        "(0.275459, 1.599564, -0.130419)",
        "(0.275880, 1.600023, -0.137246)",
        "(0.276305, 1.600148, -0.144300)",
        "(0.276525, 1.599913, -0.151377)",
        "(0.276541, 1.599602, -0.154831)",
        "(0.276312, 1.598541, -0.161355)",
        "(0.275675, 1.596725, -0.167445)",
        "(0.274910, 1.594262, -0.173357)",
        "(0.274325, 1.591243, -0.179223)",
        "(0.274018, 1.589545, -0.182190)",
        "(0.273304, 1.585627, -0.187897)",
        "(0.272285, 1.580671, -0.192898)",
        "(0.270916, 1.574989, -0.197595)",
        "(0.269438, 1.568839, -0.202470)",
        "(0.268788, 1.565588, -0.205026)",
        "(0.267622, 1.558421, -0.210090)",
        "(0.265799, 1.550423, -0.214580)",
        "(0.263177, 1.541395, -0.218292)",
        "(0.260228, 1.531674, -0.221868)",
        "(0.258863, 1.526724, -0.223762)",
        "(0.256498, 1.516253, -0.227339)",
        "(0.254438, 1.504999, -0.230304)",
        "(0.252424, 1.492775, -0.232667)",
        "(0.249873, 1.479747, -0.234621)",
        "(0.248214, 1.472948, -0.235450)",
        "(0.244968, 1.458743, -0.236593)",
        "(0.241965, 1.443760, -0.237264)",
        "(0.238918, 1.428312, -0.237582)",
        "(0.235436, 1.412465, -0.237746)",
        "(0.233622, 1.404468, -0.237671)",
        "(0.230750, 1.388493, -0.236678)",
        "(0.228066, 1.372325, -0.234421)",
        "(0.225949, 1.356842, -0.231239)",
        "(0.225009, 1.349420, -0.229839)",
        "(0.223688, 1.335961, -0.226807)",
        "(0.222793, 1.323515, -0.222842)",
        "(0.222265, 1.311636, -0.217457)",
        "(0.221451, 1.300121, -0.211223)",
        "(0.220438, 1.289697, -0.205478)",
        "(0.220126, 1.285186, -0.202949)",
        "(0.219708, 1.276336, -0.197428)",
        "(0.219213, 1.267400, -0.190689)",
        "(0.219248, 1.259121, -0.183482)",
        "(0.219539, 1.251946, -0.176774)",
        "(0.219751, 1.248520, -0.173318)",
        "(0.220268, 1.241753, -0.165805)",
        "(0.220851, 1.235070, -0.157776)",
        "(0.221751, 1.229100, -0.149903)",
        "(0.222741, 1.224172, -0.142372)",
        "(0.223256, 1.222007, -0.138481)",
        "(0.224196, 1.218063, -0.130335)",
        "(0.225510, 1.214939, -0.121693)",
        "(0.226938, 1.212851, -0.113110)",
        "(0.228201, 1.211812, -0.105017)",
        "(0.228760, 1.211594, -0.101097)",
        "(0.229989, 1.211514, -0.093112)",
        "(0.231183, 1.212416, -0.085348)",
        "(0.232326, 1.214712, -0.078518)",
        "(0.232994, 1.217793, -0.072480)",
        "(0.232988, 1.219604, -0.069763)",
        "(0.232816, 1.223174, -0.064099)",
        "(0.232353, 1.227638, -0.058655)",
        "(0.231827, 1.233321, -0.054052)",
        "(0.231121, 1.241123, -0.050644)",
        "(0.230660, 1.245657, -0.049088)",
        "(0.229788, 1.255617, -0.045866)",
        "(0.228873, 1.268195, -0.043080)",
        "(0.228243, 1.282935, -0.041055)",
        "(0.228041, 1.299336, -0.039206)",
        "(0.227837, 1.308001, -0.038326)",
        "(0.227195, 1.325782, -0.036623)",
        "(0.226750, 1.344447, -0.035068)",
        "(0.226665, 1.363821, -0.033916)",
        "(0.227438, 1.383717, -0.033611)",
        "(0.227941, 1.393612, -0.033729)",
        "(0.228643, 1.412862, -0.034087)",
        "(0.229110, 1.431362, -0.034724)",
        "(0.229357, 1.448979, -0.035859)",
        "(0.230346, 1.465948, -0.037889)",
        "(0.231152, 1.474154, -0.039226)",
        "(0.232943, 1.489109, -0.042046)",
        "(0.234416, 1.502790, -0.044657)",
        "(0.235508, 1.515031, -0.047688)",
        "(0.236311, 1.526405, -0.051153)",
        "(0.236581, 1.531439, -0.053117)",
        "(0.237278, 1.540972, -0.057460)",
        "(0.238281, 1.549657, -0.062134)",
        "(0.239401, 1.557298, -0.067084)",
        "(0.240698, 1.564412, -0.072611)",
        "(0.241476, 1.567545, -0.075570)",
        "(0.242897, 1.572895, -0.081424)",
        "(0.244407, 1.577349, -0.087212)",
        "(0.245681, 1.580656, -0.093164)",
        "(0.246785, 1.583524, -0.099524)",
        "(0.247139, 1.584596, -0.102867)",
        "(0.247530, 1.586035, -0.109295)",
        "(0.247448, 1.586577, -0.115477)",
        "(0.247492, 1.586734, -0.122251)",
        "(0.247760, 1.586719, -0.129714)",
        "(0.247700, 1.586550, -0.133520)",
        "(0.247188, 1.585690, -0.140560)",
        "(0.246244, 1.583832, -0.146588)",
        "(0.245529, 1.581854, -0.153061)",
        "(0.245036, 1.579787, -0.160093)",
        "(0.244816, 1.578559, -0.163550)",
        "(0.244265, 1.575319, -0.170082)",
        "(0.243378, 1.570923, -0.175571)",
        "(0.242776, 1.566234, -0.181124)",
        "(0.242317, 1.561131, -0.187143)",
        "(0.241905, 1.558149, -0.190024)",
        "(0.240564, 1.551363, -0.195457)",
        "(0.239292, 1.543748, -0.200942)",
        "(0.238333, 1.535800, -0.206899)",
        "(0.236924, 1.527274, -0.212890)",
        "(0.235815, 1.522674, -0.215754)",
        "(0.233562, 1.513031, -0.221171)",
        "(0.232352, 1.502748, -0.226142)",
        "(0.231394, 1.491729, -0.230727)",
        "(0.229922, 1.479837, -0.235008)",
        "(0.229095, 1.473770, -0.237261)",
        "(0.227598, 1.461380, -0.241874)",
        "(0.226685, 1.448224, -0.245666)",
        "(0.225487, 1.434327, -0.248340)",
        "(0.223758, 1.419665, -0.249924)",
        "(0.222705, 1.411967, -0.250427)",
        "(0.220776, 1.396466, -0.251631)",
        "(0.219487, 1.381097, -0.253159)",
        "(0.218692, 1.365528, -0.253760)",
        "(0.217847, 1.349288, -0.252046)",
        "(0.217375, 1.341077, -0.250603)",
        "(0.216816, 1.325424, -0.247963)",
        "(0.216861, 1.311298, -0.245378)",
        "(0.216945, 1.297091, -0.241274)",
        "(0.217529, 1.283062, -0.235142)",
        "(0.218026, 1.276226, -0.231378)",
        "(0.219012, 1.263206, -0.223911)",
        "(0.220104, 1.251386, -0.216532)",
        "(0.220745, 1.239876, -0.208263)",
        "(0.221645, 1.229410, -0.198815)",
        "(0.222319, 1.224874, -0.194111)",
        "(0.223920, 1.217332, -0.184888)",
        "(0.225101, 1.210803, -0.175088)",
        "(0.225813, 1.204555, -0.165185)",
        "(0.226195, 1.202362, -0.160341)",
        "(0.227283, 1.199420, -0.150972)",
        "(0.228439, 1.197967, -0.141333)",
        "(0.229303, 1.197763, -0.131236)",
        "(0.230260, 1.199270, -0.121181)",
        "(0.231149, 1.202093, -0.110954)",
        "(0.231554, 1.203961, -0.105737)",
        "(0.232353, 1.208610, -0.095807)",
        "(0.232956, 1.214912, -0.086838)",
        "(0.233173, 1.222594, -0.078479)",
        "(0.232759, 1.231292, -0.070277)",
        "(0.232235, 1.236141, -0.066387)",
        "(0.230644, 1.247041, -0.059497)",
        "(0.228801, 1.260372, -0.054205)",
        "(0.226846, 1.276702, -0.050411)",
        "(0.224588, 1.294168, -0.046808)",
        "(0.223284, 1.303374, -0.045243)",
        "(0.220656, 1.322396, -0.042748)",
        "(0.218816, 1.342417, -0.041198)",
        "(0.217681, 1.363083, -0.040462)",
        "(0.216845, 1.383765, -0.040515)",
        "(0.216480, 1.393926, -0.040810)",
        "(0.215771, 1.413513, -0.041406)",
        "(0.214644, 1.431914, -0.042119)",
        "(0.213744, 1.449391, -0.043558)",
        "(0.213632, 1.465920, -0.045813)",
        "(0.213862, 1.473515, -0.046988)",
        "(0.214280, 1.487436, -0.048861)",
        "(0.214622, 1.499816, -0.050502)",
        "(0.214861, 1.511137, -0.052388)",
        "(0.215146, 1.521282, -0.055217)",
        "(0.215560, 1.526171, -0.056839)",
        "(0.216800, 1.534764, -0.060170)",
        "(0.217771, 1.542153, -0.062907)",
        "(0.218913, 1.548810, -0.065981)",
        "(0.220181, 1.554802, -0.069579)",
        "(0.220942, 1.557414, -0.071438)",
        "(0.222725, 1.561986, -0.075261)",
        "(0.224276, 1.565673, -0.079115)",
        "(0.225310, 1.568903, -0.083343)",
        "(0.225646, 1.571738, -0.088217)",
        "(0.225779, 1.573009, -0.090958)",
        "(0.226403, 1.575065, -0.096442)",
        "(0.227013, 1.576340, -0.101652)",
        "(0.227214, 1.577375, -0.107295)",
        "(0.227349, 1.578385, -0.113744)",
        "(0.227311, 1.578713, -0.117017)",
        "(0.226958, 1.579052, -0.123459)",
        "(0.226670, 1.578970, -0.129792)",
        "(0.226781, 1.578690, -0.136292)",
        "(0.227064, 1.578470, -0.143128)",
        "(0.227225, 1.578291, -0.146638)",
        "(0.227545, 1.577636, -0.153611)",
        "(0.227837, 1.576525, -0.160319)",
        "(0.228254, 1.575303, -0.167246)",
        "(0.228458, 1.574540, -0.170837)",
        "(0.228751, 1.572720, -0.177844)",
        "(0.228614, 1.570123, -0.184655)",
        "(0.227956, 1.566901, -0.191102)",
        "(0.227022, 1.563096, -0.197398)",
        "(0.226131, 1.558770, -0.203561)",
        "(0.225738, 1.556354, -0.206514)",
        "(0.224968, 1.551008, -0.211977)",
        "(0.224258, 1.544910, -0.216653)",
        "(0.223433, 1.538101, -0.220626)",
        "(0.222288, 1.530695, -0.224495)",
        "(0.221702, 1.526763, -0.226396)",
        "(0.220819, 1.518142, -0.229749)",
        "(0.219586, 1.508889, -0.232870)",
        "(0.218102, 1.499347, -0.236031)",
        "(0.216709, 1.489228, -0.239062)",
        "(0.215979, 1.483843, -0.240403)",
        "(0.214246, 1.472739, -0.242983)",
        "(0.212522, 1.461292, -0.245270)",
        "(0.211037, 1.449265, -0.246587)",
        "(0.209280, 1.436213, -0.246714)",
        "(0.208284, 1.429445, -0.246562)",
        "(0.206184, 1.415629, -0.245764)",
        "(0.204185, 1.401489, -0.244107)",
        "(0.202171, 1.386849, -0.241676)",
        "(0.200430, 1.371848, -0.238698)",
        "(0.199619, 1.364357, -0.237051)",
        "(0.198035, 1.349228, -0.233053)",
        "(0.196490, 1.334017, -0.228391)",
        "(0.195856, 1.319594, -0.223404)",
        "(0.196044, 1.306060, -0.218437)",
        "(0.196419, 1.299788, -0.215636)",
        "(0.196829, 1.287135, -0.209412)",
        "(0.196971, 1.274627, -0.202326)",
        "(0.197635, 1.262920, -0.194707)",
        "(0.198625, 1.252471, -0.187937)",
        "(0.199111, 1.247714, -0.184853)",
        "(0.199976, 1.238704, -0.178561)",
        "(0.201042, 1.230441, -0.171574)",
        "(0.202096, 1.223250, -0.164513)",
        "(0.203236, 1.217627, -0.158431)",
        "(0.203840, 1.215578, -0.155769)",
        "(0.204786, 1.211562, -0.150024)",
        "(0.205594, 1.208193, -0.143645)",
        "(0.206861, 1.206188, -0.136436)",
        "(0.208272, 1.205269, -0.129194)",
        "(0.208940, 1.205157, -0.125569)",
        "(0.210273, 1.205500, -0.117802)",
        "(0.211604, 1.206538, -0.109298)",
        "(0.212880, 1.208854, -0.101558)",
        "(0.213881, 1.212760, -0.094806)",
        "(0.214127, 1.215030, -0.091400)",
        "(0.214489, 1.220107, -0.084047)",
        "(0.214611, 1.226205, -0.076479)",
        "(0.215038, 1.233684, -0.068651)",
        "(0.215508, 1.242587, -0.061126)",
        "(0.215526, 1.247492, -0.057671)",
        "(0.215302, 1.257957, -0.051000)",
        "(0.214795, 1.270153, -0.045197)",
        "(0.214680, 1.277079, -0.042609)",
        "(0.213942, 1.298465, -0.035767)",
        "(0.213396, 1.306343, -0.034154)",
        "(0.211867, 1.322496, -0.031510)",
        "(0.210104, 1.339157, -0.029473)",
        "(0.209380, 1.356865, -0.028323)",
        "(0.209536, 1.375576, -0.028539)",
        "(0.209559, 1.385015, -0.028950)",
        "(0.209746, 1.403431, -0.029655)",
        "(0.210168, 1.421140, -0.030329)",
        "(0.210671, 1.438470, -0.031557)",
        "(0.211854, 1.455646, -0.033998)",
        "(0.212721, 1.463844, -0.035492)",
        "(0.214642, 1.479053, -0.037902)",
        "(0.216826, 1.492975, -0.039861)",
        "(0.218871, 1.505428, -0.042037)",
        "(0.220574, 1.517177, -0.044948)",
        "(0.221298, 1.522701, -0.046723)",
        "(0.222474, 1.532830, -0.050067)",
        "(0.223595, 1.541381, -0.052481)",
        "(0.224938, 1.548753, -0.055085)",
        "(0.226336, 1.555665, -0.058868)",
        "(0.226820, 1.558861, -0.060928)",
        "(0.227512, 1.564546, -0.064913)",
        "(0.227995, 1.569389, -0.069067)",
        "(0.228945, 1.573489, -0.073594)",
        "(0.230191, 1.577032, -0.078780)",
        "(0.230743, 1.578539, -0.081583)",
        "(0.231574, 1.581027, -0.087345)",
        "(0.232163, 1.582745, -0.093493)",
        "(0.232582, 1.583983, -0.100109)",
        "(0.232694, 1.584655, -0.107547)",
        "(0.232776, 1.584886, -0.111465)",
        "(0.232897, 1.584866, -0.119800)",
        "(0.232393, 1.584075, -0.128310)",
        "(0.231521, 1.582695, -0.136222)",
        "(0.230740, 1.581155, -0.144844)",
        "(0.230421, 1.580322, -0.149585)",
        "(0.230084, 1.578258, -0.159195)",
        "(0.229846, 1.575283, -0.168471)",
        "(0.229657, 1.571540, -0.177484)",
        "(0.229804, 1.567398, -0.186671)",
        "(0.229842, 1.565053, -0.191353)",
        "(0.229765, 1.559662, -0.200541)",
        "(0.229225, 1.553304, -0.208946)",
        "(0.228726, 1.546063, -0.216438)",
        "(0.228390, 1.538127, -0.223468)",
        "(0.228098, 1.533804, -0.226819)",
        "(0.227152, 1.524635, -0.233013)",
        "(0.225496, 1.514352, -0.238046)",
        "(0.223473, 1.503106, -0.241870)",
        "(0.222093, 1.491468, -0.245029)",
        "(0.221661, 1.485512, -0.246280)",
        "(0.220779, 1.473428, -0.248085)",
        "(0.219399, 1.461074, -0.249123)",
        "(0.217458, 1.448349, -0.249796)",
        "(0.215741, 1.435364, -0.250211)",
        "(0.215135, 1.428837, -0.250231)",
        "(0.214071, 1.415680, -0.250088)",
        "(0.212680, 1.402377, -0.249264)",
        "(0.210741, 1.388743, -0.247710)",
        "(0.208612, 1.374860, -0.245679)",
        "(0.207863, 1.367972, -0.244526)",
        "(0.206382, 1.354269, -0.242046)",
        "(0.204530, 1.340621, -0.238866)",
        "(0.202749, 1.327005, -0.234801)",
        "(0.201530, 1.313526, -0.229970)",
        "(0.201088, 1.306952, -0.227441)",
        "(0.200557, 1.294391, -0.222335)",
        "(0.200177, 1.282481, -0.216769)",
        "(0.200171, 1.271047, -0.210282)",
        "(0.200855, 1.260182, -0.202978)",
        "(0.201344, 1.254919, -0.199208)",
        "(0.202214, 1.244918, -0.191622)",
        "(0.203096, 1.235762, -0.183726)",
        "(0.204299, 1.227080, -0.175409)",
        "(0.205632, 1.219046, -0.167024)",
        "(0.206433, 1.215501, -0.162960)",
        "(0.207909, 1.209138, -0.154873)",
        "(0.209410, 1.203665, -0.146383)",
        "(0.211370, 1.199226, -0.137022)",
        "(0.213791, 1.196374, -0.127145)",
        "(0.215049, 1.195586, -0.122457)",
        "(0.217341, 1.195355, -0.113582)",
        "(0.219312, 1.196026, -0.104729)",
        "(0.221062, 1.197687, -0.095873)",
        "(0.222781, 1.200613, -0.087372)",
        "(0.223565, 1.202523, -0.083305)",
        "(0.224575, 1.207241, -0.075810)",
        "(0.225193, 1.213090, -0.069315)",
        "(0.224967, 1.219935, -0.063973)",
        "(0.224340, 1.227433, -0.058964)",
        "(0.223863, 1.231545, -0.056583)",
        "(0.222601, 1.240534, -0.052396)",
        "(0.221030, 1.251047, -0.049208)",
        "(0.219230, 1.262747, -0.046593)",
        "(0.216838, 1.275110, -0.044081)",
        "(0.215406, 1.281766, -0.043069)",
        "(0.212901, 1.296085, -0.041674)",
        "(0.210646, 1.311454, -0.040492)",
        "(0.208634, 1.327658, -0.039393)",
        "(0.206714, 1.344471, -0.038580)",
        "(0.205630, 1.353013, -0.038353)",
        "(0.203366, 1.370058, -0.038084)",
        "(0.202106, 1.387248, -0.038279)",
        "(0.201773, 1.404417, -0.039170)",
        "(0.201836, 1.421033, -0.040014)",
        "(0.201891, 1.429120, -0.040373)",
        "(0.202119, 1.444796, -0.041380)",
        "(0.202407, 1.460164, -0.043187)",
        "(0.203590, 1.474819, -0.045620)",
        "(0.205124, 1.488370, -0.048225)",
        "(0.205897, 1.494688, -0.049456)",
        "(0.207353, 1.506669, -0.051890)",
        "(0.208836, 1.517836, -0.054692)",
        "(0.210548, 1.528287, -0.058157)",
        "(0.212502, 1.537827, -0.062021)",
        "(0.213426, 1.542288, -0.063996)",
        "(0.215074, 1.550468, -0.068015)",
        "(0.216659, 1.557946, -0.072109)",
        "(0.218497, 1.564595, -0.076487)",
        "(0.220542, 1.570655, -0.081221)",
        "(0.221601, 1.573369, -0.083708)",
        "(0.223573, 1.578465, -0.088615)",
        "(0.225442, 1.582465, -0.093571)",
        "(0.226447, 1.584242, -0.096300)",
        "(0.229774, 1.589369, -0.105034)",
        "(0.230894, 1.590782, -0.108115)",
        "(0.232950, 1.593020, -0.114437)",
        "(0.234776, 1.594503, -0.120609)",
        "(0.236394, 1.595474, -0.126970)",
        "(0.237823, 1.596096, -0.133704)",
        "(0.238501, 1.596231, -0.137220)",
        "(0.239846, 1.596026, -0.144208)",
        "(0.240717, 1.595219, -0.151229)",
        "(0.241275, 1.593831, -0.158511)",
        "(0.241945, 1.592106, -0.166600)",
        "(0.242285, 1.591080, -0.170751)",
        "(0.242788, 1.588219, -0.179271)",
        "(0.242954, 1.584195, -0.187300)",
        "(0.242893, 1.579055, -0.195092)",
        "(0.242667, 1.573262, -0.203149)",
        "(0.242463, 1.570032, -0.207202)",
        "(0.241739, 1.562825, -0.214824)",
        "(0.240731, 1.554364, -0.221392)",
        "(0.239495, 1.544972, -0.227260)",
        "(0.238287, 1.535052, -0.233153)",
        "(0.237693, 1.529877, -0.236053)",
        "(0.236023, 1.518635, -0.241502)",
        "(0.234044, 1.506459, -0.245978)",
        "(0.232140, 1.493641, -0.249651)",
        "(0.230536, 1.480478, -0.253147)",
        "(0.229852, 1.473683, -0.254705)",
        "(0.228082, 1.459549, -0.257135)",
        "(0.225974, 1.444572, -0.258433)",
        "(0.223973, 1.428619, -0.258241)",
        "(0.222022, 1.412696, -0.257615)",
        "(0.221199, 1.404909, -0.257216)",
        "(0.220216, 1.389610, -0.256003)",
        "(0.219714, 1.374274, -0.253780)",
        "(0.218294, 1.358490, -0.250602)",
        "(0.216680, 1.343286, -0.247211)",
        "(0.216337, 1.336251, -0.245651)",
        "(0.216104, 1.322592, -0.242376)",
        "(0.215420, 1.308773, -0.238500)",
        "(0.214319, 1.295120, -0.234073)",
        "(0.213525, 1.282135, -0.229325)",
        "(0.213311, 1.276067, -0.227000)",
        "(0.213109, 1.264399, -0.222220)",
        "(0.213296, 1.253733, -0.216944)",
        "(0.214180, 1.244523, -0.211510)",
        "(0.215323, 1.236197, -0.206376)",
        "(0.215804, 1.232262, -0.203641)",
        "(0.216695, 1.224661, -0.197608)",
        "(0.217745, 1.217679, -0.190511)",
        "(0.219136, 1.211076, -0.182335)",
        "(0.220244, 1.204630, -0.173828)",
        "(0.220672, 1.201659, -0.169793)",
        "(0.221705, 1.196592, -0.161919)",
        "(0.223420, 1.192820, -0.153703)",
        "(0.224875, 1.189856, -0.145322)",
        "(0.226262, 1.188159, -0.137147)",
        "(0.226893, 1.187786, -0.133024)",
        "(0.227967, 1.187546, -0.124451)",
        "(0.228902, 1.188233, -0.115474)",
        "(0.229832, 1.189934, -0.106258)",
        "(0.230321, 1.192824, -0.097507)",
        "(0.230411, 1.194635, -0.093405)",
        "(0.230209, 1.199182, -0.085560)",
        "(0.230127, 1.204667, -0.077415)",
        "(0.230136, 1.207992, -0.073379)",
        "(0.229408, 1.219632, -0.062389)",
        "(0.228902, 1.224269, -0.059054)",
        "(0.227732, 1.234319, -0.052468)",
        "(0.226434, 1.245575, -0.046177)",
        "(0.225094, 1.258443, -0.040911)",
        "(0.223373, 1.273281, -0.036715)",
        "(0.222233, 1.280808, -0.034991)",
        "(0.219716, 1.296889, -0.031752)",
        "(0.217547, 1.314548, -0.029393)",
        "(0.216121, 1.333313, -0.027756)",
        "(0.214848, 1.352660, -0.026684)",
        "(0.214175, 1.362496, -0.026431)",
        "(0.213062, 1.381856, -0.026223)",
        "(0.212280, 1.400604, -0.026154)",
        "(0.212217, 1.418888, -0.026620)",
        "(0.213017, 1.437003, -0.028316)",
        "(0.213542, 1.445677, -0.029465)",
        "(0.214170, 1.462277, -0.031835)",
        "(0.214739, 1.477581, -0.034583)",
        "(0.215480, 1.491660, -0.037358)",
        "(0.217138, 1.504806, -0.040752)",
        "(0.218153, 1.511096, -0.042791)",
        "(0.219911, 1.523001, -0.046963)",
        "(0.221716, 1.533907, -0.051123)",
        "(0.223957, 1.543603, -0.054841)",
        "(0.226555, 1.552499, -0.058758)",
        "(0.227928, 1.556621, -0.060945)",
        "(0.230559, 1.564403, -0.065626)",
        "(0.233171, 1.571373, -0.070676)",
        "(0.235524, 1.577619, -0.075962)",
        "(0.237442, 1.582866, -0.081506)",
        "(0.238368, 1.585399, -0.084543)",
        "(0.240500, 1.589947, -0.091559)",
        "(0.242576, 1.593903, -0.099096)",
        "(0.244144, 1.596899, -0.106441)",
        "(0.245592, 1.599191, -0.114059)",
        "(0.246375, 1.600230, -0.118111)",
        "(0.247946, 1.601994, -0.126914)",
        "(0.249518, 1.603315, -0.135959)",
        "(0.250910, 1.603770, -0.144511)",
        "(0.252160, 1.603489, -0.152699)",
        "(0.252759, 1.603144, -0.156839)",
        "(0.253875, 1.602124, -0.165377)",
        "(0.254758, 1.600439, -0.174064)",
        "(0.255670, 1.597780, -0.182412)",
        "(0.256354, 1.594116, -0.189969)",
        "(0.256623, 1.592007, -0.193715)",
        "(0.257084, 1.587029, -0.201437)",
        "(0.257383, 1.580868, -0.209355)",
        "(0.257405, 1.573760, -0.216798)",
        "(0.256595, 1.565646, -0.223603)",
        "(0.255929, 1.561280, -0.226862)",
        "(0.254905, 1.552091, -0.233246)",
        "(0.254081, 1.541924, -0.238973)",
        "(0.252779, 1.531037, -0.243767)",
        "(0.250780, 1.520050, -0.248212)",
        "(0.249702, 1.514491, -0.250329)",
        "(0.247481, 1.503206, -0.254603)",
        "(0.246032, 1.491551, -0.258406)",
        "(0.244746, 1.479488, -0.261441)",
        "(0.242658, 1.466831, -0.263656)",
        "(0.241311, 1.460255, -0.264564)",
        "(0.238366, 1.446835, -0.266444)",
        "(0.236333, 1.433000, -0.267649)",
        "(0.234872, 1.418721, -0.267421)",
        "(0.232656, 1.404098, -0.266087)",
        "(0.231517, 1.396878, -0.265384)",
        "(0.229785, 1.382788, -0.264034)",
        "(0.228665, 1.368705, -0.262071)",
        "(0.227619, 1.354419, -0.259018)",
        "(0.226214, 1.340236, -0.255830)",
        "(0.225453, 1.333369, -0.254479)",
        "(0.224038, 1.319970, -0.252139)",
        "(0.222887, 1.306977, -0.249140)",
        "(0.221854, 1.294082, -0.244733)",
        "(0.221082, 1.281839, -0.240022)",
        "(0.220819, 1.276321, -0.237882)",
        "(0.220340, 1.265563, -0.233590)",
        "(0.219790, 1.254961, -0.227879)",
        "(0.219643, 1.244629, -0.220396)",
        "(0.219764, 1.234877, -0.212374)",
        "(0.219833, 1.230236, -0.208428)",
        "(0.219807, 1.221527, -0.200168)",
        "(0.220048, 1.213440, -0.190598)",
        "(0.220695, 1.205833, -0.179997)",
        "(0.221552, 1.199119, -0.169425)",
        "(0.221967, 1.196220, -0.164395)",
        "(0.222665, 1.190791, -0.154625)",
        "(0.223372, 1.185991, -0.144389)",
        "(0.224056, 1.181499, -0.133808)",
        "(0.224631, 1.178101, -0.123606)",
        "(0.224789, 1.176836, -0.118713)",
        "(0.225034, 1.174802, -0.108748)",
        "(0.225028, 1.174266, -0.098875)",
        "(0.224937, 1.175441, -0.090076)",
        "(0.224697, 1.178611, -0.082160)",
        "(0.224464, 1.180242, -0.078131)",
        "(0.223613, 1.184944, -0.070474)",
        "(0.222271, 1.190880, -0.063453)",
        "(0.220930, 1.198225, -0.057039)",
        "(0.219320, 1.206730, -0.051234)",
        "(0.218421, 1.211491, -0.048587)",
        "(0.216470, 1.221688, -0.043618)",
        "(0.214063, 1.233528, -0.039532)",
        "(0.211948, 1.246897, -0.036043)",
        "(0.210187, 1.261765, -0.033242)",
        "(0.209426, 1.269773, -0.032080)",
        "(0.207562, 1.286188, -0.030044)",
        "(0.205455, 1.303041, -0.028371)",
        "(0.203452, 1.320576, -0.027318)",
        "(0.202286, 1.339015, -0.027557)",
        "(0.201913, 1.348328, -0.028109)",
        "(0.201359, 1.366525, -0.029146)",
        "(0.200755, 1.384071, -0.029985)",
        "(0.199987, 1.400942, -0.031254)",
        "(0.199679, 1.417691, -0.033923)",
        "(0.199863, 1.425997, -0.035770)",
        "(0.200536, 1.442168, -0.039576)",
        "(0.201828, 1.456904, -0.043121)",
        "(0.203412, 1.471180, -0.046698)",
        "(0.206068, 1.485058, -0.051705)",
        "(0.207493, 1.491745, -0.054592)",
        "(0.210200, 1.504538, -0.060453)",
        "(0.213048, 1.516229, -0.066467)",
        "(0.216568, 1.527053, -0.072637)",
        "(0.220680, 1.536999, -0.079477)",
        "(0.222494, 1.541651, -0.083000)",
        "(0.225909, 1.550433, -0.090073)",
        "(0.229084, 1.557985, -0.097148)",
        "(0.232123, 1.564585, -0.104376)",
        "(0.235339, 1.570476, -0.112522)",
        "(0.236897, 1.573309, -0.116837)",
        "(0.239620, 1.578434, -0.125877)",
        "(0.242215, 1.582551, -0.134677)",
        "(0.245296, 1.585632, -0.142967)",
        "(0.248645, 1.588253, -0.151725)",
        "(0.250387, 1.589414, -0.156359)",
        "(0.253880, 1.591248, -0.165541)",
        "(0.257127, 1.592170, -0.174281)",
        "(0.259792, 1.592124, -0.182330)",
        "(0.262065, 1.591222, -0.190212)",
        "(0.263276, 1.590507, -0.194329)",
        "(0.265868, 1.588728, -0.202925)",
        "(0.267716, 1.586114, -0.211189)",
        "(0.268829, 1.582362, -0.218538)",
        "(0.269809, 1.577961, -0.225659)",
        "(0.270183, 1.575617, -0.229237)",
        "(0.270741, 1.570567, -0.236188)",
        "(0.270849, 1.564624, -0.242361)",
        "(0.269978, 1.557555, -0.247013)",
        "(0.268536, 1.549787, -0.250735)",
        "(0.267718, 1.545795, -0.252642)",
        "(0.265606, 1.537218, -0.256247)",
        "(0.263333, 1.527445, -0.258708)",
        "(0.261001, 1.516773, -0.260120)",
        "(0.258568, 1.505542, -0.261033)",
        "(0.257252, 1.499809, -0.261630)",
        "(0.254773, 1.488055, -0.263003)",
        "(0.252518, 1.475808, -0.264259)",
        "(0.249990, 1.463040, -0.264869)",
        "(0.247401, 1.449833, -0.264999)",
        "(0.246131, 1.443111, -0.265271)",
        "(0.243703, 1.429475, -0.266048)",
        "(0.241111, 1.415017, -0.266077)",
        "(0.237737, 1.399496, -0.264569)",
        "(0.234036, 1.383679, -0.262411)",
        "(0.232397, 1.375943, -0.261303)",
        "(0.229257, 1.359977, -0.258396)",
        "(0.226291, 1.344673, -0.254517)",
        "(0.223509, 1.328744, -0.250246)",
        "(0.220831, 1.313611, -0.246612)",
        "(0.219817, 1.306432, -0.244824)",
        "(0.218263, 1.292562, -0.240100)",
        "(0.217162, 1.278962, -0.233672)",
        "(0.216372, 1.265834, -0.227137)",
        "(0.215287, 1.253847, -0.221274)",
        "(0.214844, 1.248466, -0.218378)",
        "(0.214433, 1.238367, -0.211663)",
        "(0.214512, 1.229114, -0.204028)",
        "(0.214892, 1.220573, -0.196312)",
        "(0.215043, 1.212770, -0.188872)",
        "(0.215068, 1.209029, -0.184989)",
        "(0.215254, 1.201718, -0.176685)",
        "(0.216077, 1.195219, -0.167493)",
        "(0.216991, 1.189665, -0.158224)",
        "(0.217567, 1.184706, -0.148463)",
        "(0.217795, 1.182404, -0.143188)",
        "(0.218741, 1.179023, -0.132106)",
        "(0.219819, 1.177378, -0.121919)",
        "(0.220303, 1.176423, -0.112197)",
        "(0.220487, 1.176150, -0.102045)",
        "(0.220736, 1.176415, -0.096811)",
        "(0.221510, 1.178303, -0.086426)",
        "(0.221722, 1.181268, -0.076633)",
        "(0.221297, 1.185481, -0.067245)",
        "(0.220467, 1.191184, -0.057849)",
        "(0.219929, 1.194932, -0.053378)",
        "(0.218699, 1.203943, -0.045154)",
        "(0.216552, 1.214850, -0.038364)",
        "(0.213557, 1.227741, -0.032960)",
        "(0.210307, 1.242765, -0.028656)",
        "(0.208675, 1.251165, -0.027055)",
        "(0.205482, 1.268875, -0.024552)",
        "(0.202591, 1.288228, -0.023400)",
        "(0.200142, 1.307801, -0.022495)",
        "(0.198054, 1.327888, -0.022232)",
        "(0.197293, 1.338122, -0.022485)",
        "(0.195909, 1.358316, -0.023273)",
        "(0.195390, 1.378211, -0.024723)",
        "(0.195377, 1.387924, -0.025495)",
        "(0.195712, 1.406348, -0.027042)",
        "(0.195814, 1.423656, -0.028602)",
        "(0.196065, 1.440187, -0.030920)",
        "(0.197728, 1.455909, -0.034205)",
        "(0.199911, 1.469934, -0.037468)",
        "(0.202328, 1.482156, -0.039785)",
        "(0.203509, 1.487813, -0.040947)",
        "(0.205811, 1.498891, -0.043861)",
        "(0.208522, 1.509460, -0.047673)",
        "(0.211373, 1.519148, -0.051842)",
        "(0.213613, 1.527728, -0.055644)",
        "(0.214644, 1.531716, -0.057410)",
        "(0.216636, 1.539047, -0.061143)",
        "(0.218809, 1.546019, -0.065766)",
        "(0.221118, 1.552439, -0.071176)",
        "(0.222892, 1.558148, -0.076951)",
        "(0.223632, 1.560684, -0.079867)",
        "(0.224855, 1.564977, -0.085969)",
        "(0.226565, 1.568920, -0.092954)",
        "(0.228734, 1.572248, -0.100757)",
        "(0.230515, 1.574850, -0.109028)",
        "(0.231187, 1.575830, -0.113312)",
        "(0.232371, 1.577283, -0.121879)",
        "(0.233524, 1.578251, -0.130940)",
        "(0.235075, 1.578769, -0.140580)",
        "(0.236851, 1.578619, -0.150600)",
        "(0.237569, 1.578212, -0.155543)",
        "(0.238498, 1.576539, -0.165148)",
        "(0.239147, 1.574151, -0.174870)",
        "(0.240020, 1.571477, -0.185285)",
        "(0.241180, 1.567960, -0.195788)",
        "(0.241666, 1.565687, -0.200891)",
        "(0.242295, 1.560609, -0.210533)",
        "(0.242391, 1.554766, -0.219562)",
        "(0.242423, 1.548435, -0.228751)",
        "(0.242959, 1.541361, -0.237648)",
        "(0.243079, 1.537342, -0.241479)",
        "(0.242774, 1.528579, -0.247825)",
        "(0.241797, 1.519273, -0.253516)",
        "(0.241078, 1.509918, -0.259381)",
        "(0.240926, 1.500286, -0.264765)",
        "(0.240791, 1.495197, -0.266992)",
        "(0.239766, 1.484654, -0.270541)",
        "(0.238332, 1.473557, -0.272811)",
        "(0.237018, 1.462429, -0.275287)",
        "(0.235919, 1.451031, -0.277577)",
        "(0.235316, 1.445091, -0.278317)",
        "(0.233520, 1.432672, -0.278422)",
        "(0.231363, 1.419782, -0.277279)",
        "(0.229021, 1.406431, -0.275865)",
        "(0.226963, 1.392888, -0.274599)",
        "(0.226081, 1.385984, -0.273621)",
        "(0.224051, 1.371596, -0.270297)",
        "(0.222112, 1.356866, -0.265707)",
        "(0.220650, 1.342138, -0.260839)",
        "(0.219412, 1.327509, -0.256469)",
        "(0.218807, 1.320048, -0.254163)",
        "(0.217535, 1.304552, -0.248616)",
        "(0.216157, 1.288825, -0.242230)",
        "(0.215295, 1.274210, -0.235698)",
        "(0.214812, 1.260450, -0.228793)",
        "(0.214612, 1.253656, -0.224877)",
        "(0.214663, 1.240520, -0.215530)",
        "(0.214879, 1.228281, -0.205791)",
        "(0.215056, 1.217576, -0.197068)",
        "(0.215450, 1.208487, -0.188719)",
        "(0.215593, 1.204066, -0.184048)",
        "(0.216056, 1.195585, -0.173878)",
        "(0.216763, 1.188657, -0.163377)",
        "(0.217268, 1.183720, -0.154364)",
        "(0.217682, 1.179937, -0.145719)",
        "(0.217922, 1.178871, -0.141007)",
        "(0.218854, 1.177749, -0.131123)",
        "(0.220013, 1.178616, -0.121311)",
        "(0.220409, 1.180018, -0.116572)",
        "(0.221089, 1.182943, -0.107132)",
        "(0.221448, 1.188028, -0.097881)",
        "(0.221766, 1.194790, -0.088893)",
        "(0.221810, 1.203362, -0.080274)",
        "(0.221138, 1.213747, -0.072566)",
        "(0.220062, 1.225749, -0.066048)",
        "(0.219312, 1.232158, -0.062963)",
        "(0.217205, 1.245692, -0.057008)",
        "(0.215137, 1.261012, -0.052048)",
        "(0.213577, 1.277511, -0.048027)",
        "(0.211876, 1.294951, -0.044802)",
        "(0.210969, 1.304060, -0.043621)",
        "(0.208898, 1.322378, -0.041735)",
        "(0.207698, 1.341153, -0.040490)",
        "(0.207683, 1.360168, -0.040118)",
        "(0.207967, 1.379056, -0.040259)",
        "(0.208111, 1.388328, -0.040516)",
        "(0.208219, 1.406263, -0.041134)",
        "(0.208284, 1.423321, -0.041732)",
        "(0.209295, 1.439368, -0.042790)",
        "(0.210711, 1.454583, -0.044505)",
        "(0.211284, 1.461942, -0.045614)",
        "(0.212257, 1.475924, -0.048415)",
        "(0.212782, 1.488734, -0.051515)",
        "(0.213467, 1.500345, -0.054892)",
        "(0.214646, 1.511523, -0.059442)",
        "(0.215359, 1.516964, -0.062134)",
        "(0.216866, 1.527093, -0.068108)",
        "(0.218082, 1.535806, -0.073633)",
        "(0.219392, 1.543625, -0.078950)",
        "(0.220912, 1.550864, -0.085092)",
        "(0.221779, 1.554171, -0.088396)",
        "(0.223487, 1.560315, -0.095157)",
        "(0.225192, 1.565558, -0.101981)",
        "(0.227227, 1.569876, -0.108707)",
        "(0.229189, 1.573707, -0.115930)",
        "(0.230094, 1.575537, -0.119794)",
        "(0.231998, 1.578743, -0.127912)",
        "(0.233742, 1.581229, -0.136293)",
        "(0.235302, 1.582894, -0.144381)",
        "(0.236934, 1.584053, -0.152584)",
        "(0.237816, 1.584492, -0.156785)",
        "(0.239307, 1.584888, -0.165263)",
        "(0.240216, 1.584491, -0.173687)",
        "(0.241019, 1.583178, -0.181554)",
        "(0.241878, 1.581192, -0.189653)",
        "(0.242224, 1.579924, -0.193808)",
        "(0.242687, 1.576721, -0.202017)",
        "(0.243078, 1.572240, -0.209682)",
        "(0.243287, 1.566627, -0.216554)",
        "(0.243312, 1.560542, -0.223493)",
        "(0.243098, 1.557172, -0.227000)",
        "(0.242324, 1.549912, -0.233905)",
        "(0.241352, 1.541676, -0.240411)",
        "(0.240181, 1.532496, -0.246126)",
        "(0.238870, 1.522586, -0.251243)",
        "(0.238049, 1.517443, -0.253742)",
        "(0.236334, 1.506921, -0.258767)",
        "(0.234929, 1.495861, -0.263432)",
        "(0.234210, 1.484456, -0.267241)",
        "(0.233344, 1.472678, -0.270294)",
        "(0.232853, 1.466690, -0.271646)",
        "(0.232160, 1.454505, -0.273946)",
        "(0.231822, 1.442048, -0.275441)",
        "(0.231695, 1.429464, -0.276401)",
        "(0.230974, 1.416712, -0.276708)",
        "(0.230422, 1.410304, -0.276688)",
        "(0.229568, 1.397695, -0.276578)",
        "(0.229249, 1.385248, -0.276128)",
        "(0.229309, 1.372538, -0.274908)",
        "(0.228778, 1.359119, -0.272809)",
        "(0.228390, 1.352191, -0.271464)",
        "(0.227680, 1.338343, -0.268690)",
        "(0.226940, 1.324250, -0.264712)",
        "(0.225865, 1.309478, -0.258985)",
        "(0.224968, 1.294289, -0.251517)",
        "(0.224563, 1.286615, -0.247121)",
        "(0.223724, 1.271586, -0.238815)",
        "(0.222968, 1.256906, -0.229856)",
        "(0.222445, 1.242292, -0.219786)",
        "(0.222491, 1.228022, -0.208568)",
        "(0.222652, 1.221199, -0.203002)",
        "(0.222819, 1.208649, -0.192210)",
        "(0.223023, 1.197403, -0.181652)",
        "(0.223301, 1.187122, -0.170359)",
        "(0.223640, 1.178783, -0.159124)",
        "(0.223943, 1.175651, -0.153705)",
        "(0.224768, 1.170520, -0.142790)",
        "(0.225553, 1.167726, -0.131426)",
        "(0.226352, 1.167159, -0.120706)",
        "(0.227103, 1.169083, -0.111054)",
        "(0.227318, 1.170656, -0.106542)",
        "(0.227203, 1.175351, -0.098202)",
        "(0.226862, 1.181892, -0.090526)",
        "(0.226404, 1.189789, -0.083341)",
        "(0.225828, 1.199156, -0.076831)",
        "(0.225349, 1.204070, -0.073700)",
        "(0.224069, 1.214833, -0.067847)",
        "(0.222658, 1.226626, -0.062941)",
        "(0.221405, 1.239291, -0.058799)",
        "(0.219791, 1.252110, -0.054853)",
        "(0.218691, 1.258719, -0.053109)",
        "(0.216462, 1.272418, -0.050240)",
        "(0.215118, 1.286634, -0.047876)",
        "(0.214052, 1.300711, -0.045663)",
        "(0.212516, 1.314635, -0.043641)",
        "(0.211634, 1.321591, -0.042701)",
        "(0.209865, 1.335424, -0.040795)",
        "(0.209294, 1.349913, -0.039775)",
        "(0.208622, 1.364452, -0.039507)",
        "(0.207392, 1.378695, -0.039470)",
        "(0.206592, 1.385679, -0.039473)",
        "(0.204744, 1.399516, -0.039465)",
        "(0.204002, 1.413778, -0.040027)",
        "(0.204118, 1.428140, -0.041598)",
        "(0.203741, 1.442071, -0.043465)",
        "(0.203452, 1.448957, -0.044666)",
        "(0.202805, 1.462540, -0.047309)",
        "(0.202601, 1.475915, -0.050263)",
        "(0.203548, 1.488988, -0.053702)",
        "(0.204789, 1.501359, -0.057075)",
        "(0.205383, 1.507260, -0.058759)",
        "(0.206700, 1.518959, -0.062653)",
        "(0.208331, 1.530180, -0.067384)",
        "(0.210055, 1.540588, -0.072120)",
        "(0.212025, 1.550203, -0.076946)",
        "(0.213181, 1.554761, -0.079686)",
        "(0.215678, 1.563537, -0.085397)",
        "(0.218401, 1.571027, -0.091408)",
        "(0.220945, 1.577966, -0.097393)",
        "(0.223551, 1.584205, -0.103825)",
        "(0.224848, 1.587007, -0.107255)",
        "(0.227565, 1.592192, -0.114439)",
        "(0.230574, 1.596565, -0.121690)",
        "(0.233309, 1.600003, -0.128692)",
        "(0.235825, 1.602740, -0.135581)",
        "(0.237047, 1.603935, -0.139231)",
        "(0.239349, 1.606090, -0.146759)",
        "(0.241229, 1.607541, -0.154394)",
        "(0.243050, 1.608531, -0.162131)",
        "(0.244542, 1.608825, -0.169939)",
        "(0.245080, 1.608701, -0.173647)",
        "(0.245959, 1.608041, -0.180982)",
        "(0.246827, 1.606503, -0.188564)",
        "(0.247819, 1.603880, -0.195923)",
        "(0.248392, 1.600058, -0.202980)",
        "(0.248397, 1.597755, -0.206585)",
        "(0.248241, 1.592857, -0.214202)",
        "(0.247777, 1.586825, -0.222160)",
        "(0.246759, 1.579309, -0.229432)",
        "(0.244779, 1.570571, -0.235766)",
        "(0.243838, 1.565993, -0.238888)",
        "(0.242157, 1.556527, -0.245331)",
        "(0.240306, 1.546561, -0.251616)",
        "(0.237834, 1.535290, -0.256666)",
        "(0.235437, 1.523360, -0.260820)",
        "(0.234197, 1.517096, -0.262546)",
        "(0.231822, 1.504944, -0.266687)",
        "(0.229682, 1.492515, -0.270467)",
        "(0.227310, 1.479568, -0.273179)",
        "(0.224977, 1.466382, -0.274868)",
        "(0.224163, 1.459829, -0.275685)",
        "(0.222673, 1.447061, -0.277728)",
        "(0.221199, 1.434596, -0.279712)",
        "(0.219724, 1.422028, -0.280692)",
        "(0.218787, 1.409502, -0.280649)",
        "(0.218364, 1.403256, -0.280256)",
        "(0.217051, 1.391062, -0.279752)",
        "(0.215940, 1.379178, -0.279192)",
        "(0.214863, 1.367245, -0.278118)",
        "(0.213950, 1.355335, -0.276190)",
        "(0.213526, 1.349462, -0.274897)",
        "(0.212545, 1.337815, -0.272264)",
        "(0.211541, 1.326362, -0.269376)",
        "(0.210628, 1.314822, -0.265630)",
        "(0.209682, 1.303282, -0.261056)",
        "(0.209227, 1.297584, -0.258600)",
        "(0.208291, 1.286051, -0.253377)",
        "(0.207330, 1.274382, -0.247370)",
        "(0.206665, 1.262684, -0.240467)",
        "(0.206305, 1.250988, -0.232627)",
        "(0.206001, 1.245195, -0.228519)",
        "(0.205228, 1.233838, -0.220128)",
        "(0.204774, 1.222935, -0.210383)",
        "(0.205407, 1.213098, -0.199459)",
        "(0.206333, 1.204372, -0.188378)",
        "(0.206792, 1.200655, -0.183102)",
        "(0.207882, 1.194139, -0.172571)",
        "(0.208862, 1.188532, -0.161709)",
        "(0.209714, 1.183866, -0.150864)",
        "(0.210867, 1.180697, -0.140355)",
        "(0.211579, 1.179731, -0.135209)",
        "(0.212834, 1.178420, -0.124859)",
        "(0.213675, 1.178624, -0.115103)",
        "(0.214623, 1.180185, -0.106387)",
        "(0.215312, 1.183100, -0.098333)",
        "(0.215521, 1.185091, -0.094409)",
        "(0.215905, 1.189707, -0.086497)",
        "(0.215974, 1.195642, -0.078819)",
        "(0.215693, 1.202861, -0.071873)",
        "(0.215061, 1.211304, -0.065592)",
        "(0.214632, 1.216027, -0.062624)",
        "(0.213590, 1.226426, -0.057219)",
        "(0.212010, 1.238150, -0.052563)",
        "(0.210211, 1.251196, -0.048132)",
        "(0.208561, 1.264413, -0.044122)",
        "(0.207628, 1.271406, -0.042234)",
        "(0.205539, 1.285874, -0.038438)",
        "(0.203487, 1.301242, -0.034669)",
        "(0.202099, 1.317418, -0.031146)",
        "(0.200733, 1.334283, -0.027838)",
        "(0.200047, 1.343033, -0.026495)",
        "(0.198777, 1.361057, -0.024756)"
    ],
    "rightHandRotations": [
        "(339.162600, 270.187800, 267.266200)",
        "(339.034900, 270.011600, 267.447500)",
        "(339.039200, 269.851000, 267.433900)",
        "(339.058200, 269.775000, 267.387900)",
        "(339.086500, 269.629500, 267.307500)",
        "(339.051800, 269.511900, 267.335000)",
        "(338.990600, 269.388800, 267.475600)",
        "(338.973500, 269.292200, 267.555400)",
        "(339.031300, 269.273400, 267.605300)",
        "(339.060100, 269.246600, 267.630900)",
        "(339.147200, 269.196500, 267.634000)",
        "(339.233300, 269.148300, 267.493800)",
        "(339.176500, 269.156100, 267.565800)",
        "(338.964500, 269.151000, 267.928600)",
        "(338.876300, 269.163600, 268.098400)",
        "(338.633200, 269.177400, 268.639300)",
        "(338.480800, 269.149000, 269.007000)",
        "(338.562700, 269.050900, 268.758300)",
        "(338.590400, 269.048800, 268.546700)",
        "(338.561000, 269.076300, 268.608900)",
        "(338.372900, 269.143900, 269.003700)",
        "(338.048600, 269.110800, 269.607900)",
        "(337.948700, 269.032300, 269.996800)",
        "(338.034200, 268.921700, 269.837100)",
        "(338.065800, 268.915200, 269.805400)",
        "(337.985800, 268.901400, 270.170300)",
        "(337.876700, 268.955900, 270.648300)",
        "(337.822900, 268.927600, 270.848700)",
        "(337.917600, 268.878600, 270.672800)",
        "(337.945700, 268.824200, 270.641200)",
        "(337.906600, 268.802800, 270.727900)",
        "(337.655900, 268.794800, 271.188000)",
        "(337.556700, 268.654600, 271.509900)",
        "(337.461800, 268.465500, 271.523600)",
        "(337.394200, 268.458800, 271.540300)",
        "(337.076500, 268.514000, 271.853900)",
        "(336.658500, 268.633900, 272.321100)",
        "(336.231700, 268.736700, 272.826100)",
        "(335.849400, 268.839100, 273.362600)",
        "(335.626900, 268.932800, 273.577300)",
        "(335.238900, 269.153000, 273.754300)",
        "(334.512200, 269.555400, 274.606200)",
        "(333.457200, 270.016200, 275.939300)",
        "(333.010400, 270.112500, 276.408800)",
        "(332.290300, 270.151800, 276.979000)",
        "(331.495600, 270.234700, 277.644700)",
        "(330.363300, 270.671800, 278.949600)",
        "(329.111800, 270.967500, 280.250700)",
        "(328.558700, 271.137200, 280.853200)",
        "(327.506600, 271.048800, 282.060300)",
        "(326.008900, 271.405000, 283.945400)",
        "(323.702200, 272.454600, 286.910600)",
        "(321.012800, 273.054000, 290.415400)",
        "(319.606500, 273.383600, 292.243100)",
        "(316.403900, 273.951100, 295.912300)",
        "(313.701100, 274.366900, 298.383100)",
        "(311.289900, 274.764400, 300.693500)",
        "(309.425900, 274.612700, 303.287800)",
        "(308.587300, 274.424300, 304.785200)",
        "(307.049900, 273.631300, 307.531000)",
        "(305.675800, 273.091200, 309.588100)",
        "(304.183600, 272.269500, 312.173100)",
        "(302.997000, 271.061500, 314.811000)",
        "(302.608000, 270.586200, 315.923700)",
        "(301.663000, 269.008600, 319.129500)",
        "(300.654300, 266.990800, 322.788200)",
        "(300.014600, 265.630400, 325.015400)",
        "(299.636100, 264.625700, 326.612000)",
        "(299.513300, 264.023900, 327.279100)",
        "(299.107300, 263.005200, 328.789800)",
        "(298.455400, 261.915700, 330.736100)",
        "(298.058700, 260.983700, 331.917900)",
        "(297.786400, 260.403400, 332.718200)",
        "(297.874800, 259.644400, 333.616300)",
        "(297.759300, 259.297500, 334.154400)",
        "(297.405600, 258.683900, 335.122700)",
        "(297.110800, 258.086700, 336.245200)",
        "(297.229900, 257.532800, 337.196500)",
        "(297.463800, 257.361400, 337.413100)",
        "(297.625200, 257.086400, 337.551600)",
        "(297.556900, 257.100000, 337.464100)",
        "(297.688300, 257.045000, 337.627600)",
        "(297.959900, 257.034100, 337.676700)",
        "(298.052100, 257.076800, 337.576600)",
        "(298.157500, 257.326800, 337.148600)",
        "(298.137800, 257.533500, 336.882000)",
        "(298.067300, 257.362700, 337.108100)",
        "(297.882000, 256.873100, 337.758800)",
        "(297.709900, 256.563100, 338.163200)",
        "(297.294300, 255.794900, 339.206600)",
        "(296.987600, 255.462300, 339.648500)",
        "(296.713200, 255.172600, 340.215500)",
        "(296.574900, 254.690900, 340.955500)",
        "(296.322500, 254.524000, 341.275500)",
        "(295.660600, 254.421300, 341.639600)",
        "(295.222700, 254.236700, 342.047900)",
        "(294.905900, 254.225600, 342.245800)",
        "(294.728200, 254.267100, 342.397900)",
        "(294.713100, 254.250100, 342.431200)",
        "(294.577300, 254.213500, 342.326700)",
        "(294.430400, 254.568000, 341.854000)",
        "(294.347800, 254.912100, 341.293600)",
        "(294.175500, 254.841400, 341.568800)",
        "(294.077900, 254.762200, 341.726400)",
        "(293.934100, 254.628800, 341.800500)",
        "(293.725900, 254.662300, 341.719700)",
        "(293.514300, 254.406200, 342.174800)",
        "(293.153900, 254.066500, 342.834300)",
        "(292.983800, 253.813800, 343.190600)",
        "(292.695300, 253.725600, 343.462300)",
        "(292.471400, 253.912500, 343.308100)",
        "(292.359900, 254.355700, 342.904500)",
        "(292.262300, 255.007000, 342.227100)",
        "(292.185400, 255.317700, 341.823400)",
        "(291.851600, 255.901500, 341.224000)",
        "(291.331500, 256.535000, 340.814200)",
        "(290.940100, 256.629300, 341.108700)",
        "(290.509400, 256.803000, 341.497900)",
        "(290.312000, 257.052600, 341.382700)",
        "(289.983200, 258.033600, 340.530700)",
        "(289.626900, 259.025400, 339.793700)",
        "(289.289900, 260.058200, 339.275100)",
        "(289.740000, 260.649700, 338.614300)",
        "(289.736300, 261.169100, 337.838000)",
        "(289.571800, 263.009200, 336.235600)",
        "(288.942600, 264.011800, 336.263500)",
        "(288.925200, 265.145800, 336.167200)",
        "(288.734100, 267.474200, 334.458800)",
        "(288.555100, 268.994900, 333.009800)",
        "(288.365800, 272.200500, 329.733700)",
        "(288.259800, 274.922500, 327.339800)",
        "(287.940000, 276.920200, 326.284100)",
        "(287.892800, 279.033500, 324.975500)",
        "(288.016100, 279.864100, 324.337700)",
        "(288.257200, 281.118900, 323.529900)",
        "(288.285400, 282.632800, 322.588900)",
        "(288.800400, 283.797700, 321.418300)",
        "(289.045500, 285.868900, 319.534500)",
        "(289.273200, 286.886600, 319.104900)",
        "(289.402100, 286.928300, 319.489000)",
        "(289.599300, 287.283100, 319.986800)",
        "(289.751200, 288.745100, 318.974300)",
        "(290.075100, 290.004800, 318.130300)",
        "(290.218900, 290.528000, 317.850700)",
        "(290.566900, 291.619600, 317.061700)",
        "(290.967500, 292.385500, 316.422800)",
        "(291.419600, 293.339100, 315.732200)",
        "(292.153000, 294.155700, 315.013900)",
        "(292.520300, 294.572600, 314.701000)",
        "(293.152300, 295.389900, 314.244100)",
        "(293.678800, 296.039200, 314.015800)",
        "(294.153100, 296.868500, 313.508500)",
        "(294.739700, 297.812500, 312.822500)",
        "(295.098300, 298.358800, 312.445600)",
        "(295.891900, 299.368400, 311.718500)",
        "(296.721900, 300.274600, 311.154000)",
        "(297.603200, 300.916100, 310.597100)",
        "(298.460000, 301.587900, 310.156000)",
        "(298.918900, 301.774700, 310.046600)",
        "(299.810900, 301.915400, 310.238900)",
        "(300.455000, 301.610700, 310.802500)",
        "(301.084500, 301.561000, 311.294900)",
        "(302.047700, 301.098200, 311.769800)",
        "(302.536300, 300.827400, 311.986800)",
        "(303.518600, 300.402700, 312.363900)",
        "(304.370900, 299.749500, 312.811800)",
        "(305.299300, 299.058800, 313.702600)",
        "(306.235900, 298.209900, 314.246100)",
        "(306.771500, 298.051300, 314.272300)",
        "(308.087800, 297.118300, 314.612200)",
        "(309.021300, 296.136100, 315.450600)",
        "(309.747200, 295.383800, 315.955500)",
        "(310.469900, 294.552400, 316.289800)",
        "(310.775000, 294.045000, 316.619600)",
        "(311.112000, 293.281400, 317.151200)",
        "(311.500200, 292.987400, 316.935700)",
        "(312.245000, 292.585600, 316.597500)",
        "(312.730700, 292.196100, 316.354900)",
        "(312.964900, 291.891600, 316.290300)",
        "(313.454600, 290.937300, 316.573600)",
        "(313.643800, 290.320100, 316.715000)",
        "(314.094900, 289.752200, 316.333800)",
        "(314.437800, 289.052300, 316.508100)",
        "(314.647600, 288.713800, 316.559100)",
        "(314.870700, 287.828200, 316.467900)",
        "(315.198100, 287.278000, 316.392100)",
        "(315.394900, 286.759600, 316.189100)",
        "(315.591300, 286.145100, 315.643000)",
        "(315.686200, 285.847800, 315.595400)",
        "(316.061400, 284.993800, 315.671700)",
        "(316.136500, 284.193400, 315.693100)",
        "(315.913900, 283.526700, 315.540800)",
        "(316.356400, 283.038100, 315.042700)",
        "(316.532600, 282.537800, 314.819800)",
        "(316.899800, 281.355500, 314.987400)",
        "(316.872300, 280.193700, 315.297900)",
        "(316.853200, 279.236800, 315.211200)",
        "(316.987900, 277.999000, 315.036100)",
        "(317.009900, 277.397100, 315.060100)",
        "(316.974000, 276.008700, 315.276900)",
        "(316.737900, 274.874900, 315.121900)",
        "(316.388000, 274.030400, 314.705000)",
        "(316.057300, 273.161100, 314.192000)",
        "(315.824600, 272.617600, 314.114600)",
        "(315.125900, 271.497200, 314.287700)",
        "(314.332400, 270.437600, 314.479900)",
        "(313.665000, 269.513700, 314.436800)",
        "(312.937500, 268.200300, 314.625400)",
        "(312.456100, 267.524800, 314.949900)",
        "(311.363500, 266.377600, 315.817000)",
        "(310.459700, 265.455400, 316.340300)",
        "(309.686400, 264.699300, 316.302000)",
        "(308.743800, 264.453700, 315.814500)",
        "(308.264400, 264.328100, 315.676100)",
        "(307.329300, 263.785200, 315.833600)",
        "(306.407400, 263.377700, 316.105800)",
        "(305.611700, 263.356300, 315.810400)",
        "(304.892800, 263.163400, 315.757400)",
        "(304.390200, 262.873900, 315.860100)",
        "(302.930600, 262.405000, 316.205300)",
        "(301.357200, 262.081600, 316.849300)",
        "(300.089800, 261.663000, 317.456300)",
        "(298.937100, 261.493700, 317.878600)",
        "(298.301500, 261.457800, 317.955900)",
        "(296.970900, 261.710900, 317.840100)",
        "(295.726200, 261.644200, 318.483600)",
        "(294.841500, 261.517500, 319.198200)",
        "(293.951500, 261.501200, 319.501800)",
        "(293.404300, 261.643300, 319.512400)",
        "(292.238700, 262.122400, 319.451600)",
        "(291.221300, 262.222400, 319.766300)",
        "(290.386300, 262.403500, 320.215700)",
        "(289.600300, 262.723600, 320.481100)",
        "(289.175200, 263.008500, 320.439900)",
        "(288.277200, 263.765700, 320.219100)",
        "(287.674000, 264.360000, 320.308500)",
        "(286.878500, 264.701600, 320.726600)",
        "(286.244900, 265.602800, 320.852100)",
        "(285.936300, 266.005800, 320.844900)",
        "(285.466300, 266.826900, 320.649700)",
        "(285.047400, 267.781000, 320.625300)",
        "(284.705300, 268.176100, 321.410200)",
        "(284.345000, 268.990400, 321.883800)",
        "(284.206200, 269.554200, 321.843100)",
        "(284.035800, 270.536700, 321.688100)",
        "(283.660000, 271.679700, 321.784600)",
        "(283.590200, 272.662800, 321.870000)",
        "(283.704200, 273.651900, 321.830500)",
        "(283.745200, 274.206600, 321.854000)",
        "(283.736000, 275.514200, 321.732400)",
        "(283.692600, 277.033500, 321.225400)",
        "(283.724100, 279.197500, 320.042400)",
        "(283.875100, 280.556800, 319.655500)",
        "(283.926800, 281.277400, 319.440500)",
        "(283.958300, 282.705500, 319.029300)",
        "(283.851300, 284.643200, 318.268000)",
        "(283.971400, 286.312200, 317.653800)",
        "(284.232400, 287.098500, 317.284500)",
        "(284.719200, 288.771900, 316.476000)",
        "(285.040600, 290.523200, 315.383300)",
        "(285.277400, 292.085100, 314.731700)",
        "(285.423500, 293.114600, 314.821200)",
        "(285.732800, 294.222500, 314.533100)",
        "(285.967700, 294.802800, 314.236500)",
        "(286.549600, 295.719500, 313.843100)",
        "(287.002800, 296.003100, 314.027900)",
        "(287.259700, 296.206800, 314.582800)",
        "(287.615200, 296.441900, 315.041900)",
        "(287.813000, 296.598000, 315.122000)",
        "(288.283600, 297.091000, 315.004900)",
        "(289.040800, 297.157400, 315.308300)",
        "(289.542600, 297.014300, 315.728800)",
        "(289.794300, 297.292300, 316.006300)",
        "(290.022600, 297.280300, 316.284700)",
        "(290.924900, 297.097000, 316.606000)",
        "(291.430000, 297.204600, 316.754100)",
        "(292.009100, 297.516800, 316.675100)",
        "(292.575100, 297.591100, 316.768200)",
        "(293.012000, 297.830500, 316.559600)",
        "(293.942600, 297.149600, 316.984200)",
        "(294.803700, 296.451800, 317.960400)",
        "(295.452100, 296.026200, 318.424000)",
        "(296.367900, 295.753500, 318.415400)",
        "(296.804300, 295.488000, 318.581500)",
        "(297.590800, 295.069000, 318.959900)",
        "(298.598300, 294.098200, 319.522900)",
        "(299.800800, 292.996000, 320.259400)",
        "(301.105800, 292.200000, 320.558500)",
        "(301.810400, 292.092300, 320.332400)",
        "(303.198400, 291.384800, 320.212600)",
        "(304.304500, 290.500100, 320.649400)",
        "(305.231800, 289.434500, 320.941500)",
        "(306.168800, 288.318100, 321.532600)",
        "(306.814700, 287.960900, 321.511900)",
        "(308.083300, 287.439500, 320.774300)",
        "(308.997900, 286.804700, 320.559800)",
        "(309.834700, 285.617400, 321.102300)",
        "(310.762400, 284.842000, 320.993600)",
        "(311.276100, 284.522000, 320.775700)",
        "(312.085200, 284.213700, 320.058200)",
        "(312.731400, 283.616200, 319.623400)",
        "(313.529100, 282.137800, 320.032100)",
        "(313.856300, 280.972400, 320.453800)",
        "(313.989900, 280.571800, 320.385000)",
        "(314.500300, 279.853500, 319.893400)",
        "(315.032900, 278.922100, 319.785900)",
        "(315.367800, 278.010500, 319.649500)",
        "(315.503800, 277.375900, 319.022700)",
        "(315.571900, 277.004400, 318.768800)",
        "(315.641600, 276.131600, 318.681400)",
        "(315.746600, 274.891500, 318.836400)",
        "(315.730000, 273.859600, 318.717500)",
        "(315.631800, 272.792100, 318.618500)",
        "(315.520700, 272.228700, 318.752300)",
        "(315.259600, 271.230600, 318.827400)",
        "(315.109100, 270.566700, 318.365000)",
        "(314.847000, 269.889300, 318.015400)",
        "(314.334700, 269.286300, 317.733700)",
        "(314.012100, 269.031300, 317.552900)",
        "(313.283000, 268.528600, 317.232600)",
        "(312.626400, 267.861500, 317.225500)",
        "(311.657600, 267.162500, 317.265800)",
        "(310.661200, 266.567200, 317.172800)",
        "(310.209400, 266.227600, 317.129600)",
        "(309.078900, 265.307200, 317.520900)",
        "(307.849200, 264.434500, 318.153900)",
        "(306.674400, 263.691200, 318.542600)",
        "(305.481000, 263.189700, 318.662600)",
        "(304.878100, 262.952100, 318.708100)",
        "(303.687500, 262.535100, 318.854300)",
        "(302.500800, 262.095200, 319.131100)",
        "(301.155600, 261.671400, 319.419400)",
        "(300.061900, 261.342900, 319.856600)",
        "(299.649800, 261.144000, 320.103200)",
        "(298.900700, 260.497900, 320.733400)",
        "(297.671800, 260.262600, 321.154900)",
        "(296.023900, 260.467400, 320.996000)",
        "(294.858900, 260.272700, 321.504500)",
        "(293.751500, 260.053200, 322.214400)",
        "(293.313000, 260.195200, 322.361600)",
        "(292.271800, 260.312400, 322.246200)",
        "(291.134000, 261.540500, 321.184600)",
        "(290.174000, 261.769300, 321.234600)",
        "(289.787100, 261.680000, 321.589700)",
        "(288.835200, 261.771100, 322.185900)",
        "(287.868400, 262.375100, 322.038400)",
        "(287.095300, 263.511600, 321.274800)",
        "(286.510500, 264.920600, 320.224400)",
        "(286.091200, 265.736800, 320.134900)",
        "(285.799900, 265.965500, 320.327000)",
        "(285.076800, 266.404300, 320.759500)",
        "(284.291600, 267.778900, 320.084100)",
        "(283.923600, 269.052700, 319.384500)",
        "(283.588100, 270.728700, 318.350200)",
        "(283.415000, 271.900100, 317.603500)",
        "(283.015500, 273.828800, 316.559600)",
        "(282.675800, 275.520800, 315.747000)",
        "(282.465600, 277.324500, 315.016800)",
        "(282.337200, 278.698300, 314.736900)",
        "(282.247300, 279.814600, 314.186800)",
        "(282.288100, 282.722200, 312.141600)",
        "(282.588200, 284.761400, 310.650800)",
        "(282.544300, 287.138600, 309.193000)",
        "(282.466400, 288.311200, 308.532400)",
        "(282.387000, 290.226300, 307.784000)",
        "(282.491500, 291.773800, 307.228800)",
        "(282.814000, 293.905400, 305.818500)",
        "(283.161100, 296.166900, 304.156100)",
        "(283.264000, 297.082400, 303.695500)",
        "(283.326800, 298.343700, 303.671800)",
        "(283.654900, 299.099000, 303.901500)",
        "(284.034500, 300.226100, 303.503000)",
        "(284.287100, 301.671900, 302.824700)",
        "(284.454400, 302.321000, 302.522100)",
        "(284.892200, 303.107400, 302.482700)",
        "(285.461400, 304.089200, 302.267400)",
        "(286.150500, 304.880200, 301.931700)",
        "(286.851800, 305.826100, 301.326800)",
        "(287.165000, 306.082100, 301.231000)",
        "(287.967400, 306.229900, 301.623800)",
        "(288.589300, 305.439300, 302.889900)",
        "(289.190100, 304.653600, 304.144900)",
        "(289.804700, 304.108200, 305.050300)",
        "(290.168700, 303.979200, 305.434200)",
        "(291.077600, 303.866100, 305.741700)",
        "(292.152400, 303.105000, 306.426500)",
        "(292.840300, 303.308400, 306.862600)",
        "(293.602800, 303.023800, 307.460800)",
        "(294.130400, 302.896100, 307.585100)",
        "(295.056800, 302.640500, 307.944400)",
        "(296.223800, 301.774500, 309.147400)",
        "(297.320900, 301.227800, 309.753700)",
        "(298.476300, 301.258400, 309.391400)",
        "(299.045600, 301.141400, 309.276600)",
        "(300.301900, 300.143400, 310.174600)",
        "(301.544300, 298.631500, 311.816400)",
        "(302.894500, 297.632400, 312.260900)",
        "(304.084300, 297.282500, 312.114200)",
        "(304.647600, 296.950900, 312.280500)",
        "(305.994900, 295.626500, 313.246200)",
        "(307.156700, 294.251100, 314.344000)",
        "(308.355300, 293.837000, 314.146600)",
        "(309.895600, 293.103200, 313.837300)",
        "(310.557400, 292.482600, 314.100500)",
        "(311.305600, 291.319400, 314.931100)",
        "(311.947100, 290.392600, 315.268800)",
        "(312.853100, 289.428800, 315.151900)",
        "(313.611900, 288.473300, 315.274500)",
        "(313.901200, 288.107200, 315.204700)",
        "(314.444700, 287.131800, 315.191700)",
        "(314.766900, 286.112400, 315.496300)",
        "(315.054700, 285.169600, 315.632700)",
        "(315.473000, 284.291200, 315.442300)",
        "(315.695500, 283.842200, 315.347900)",
        "(316.127000, 282.786600, 315.266400)",
        "(316.304000, 281.470300, 315.677000)",
        "(316.254200, 280.278600, 316.132000)",
        "(316.348200, 279.358200, 315.894400)",
        "(316.398800, 278.957900, 315.742800)",
        "(316.496400, 278.129400, 315.423300)",
        "(316.582900, 277.159400, 315.005000)",
        "(316.480700, 275.928700, 315.194400)",
        "(316.183400, 274.469400, 315.757500)",
        "(316.001700, 273.870900, 315.854000)",
        "(315.775300, 272.987200, 315.499200)",
        "(315.871700, 272.090800, 315.006900)",
        "(315.772100, 271.211600, 314.754500)",
        "(315.453100, 270.289800, 314.507000)",
        "(315.236100, 269.814500, 314.457700)",
        "(314.755600, 269.011300, 314.278900)",
        "(314.392100, 268.285900, 313.768600)",
        "(313.927200, 267.325700, 313.812000)",
        "(313.318900, 266.215600, 314.071000)",
        "(312.955500, 265.758700, 314.137200)",
        "(312.236900, 264.971600, 314.102900)",
        "(311.439600, 264.283100, 313.950300)",
        "(310.555900, 263.901200, 313.722500)",
        "(309.652800, 263.423200, 313.674500)",
        "(309.132000, 263.124700, 313.708000)",
        "(308.066200, 262.636900, 313.740500)",
        "(306.800000, 262.441200, 313.691600)",
        "(305.604200, 262.022400, 313.968000)",
        "(304.374600, 261.460800, 314.553000)",
        "(303.724800, 261.217300, 314.745400)",
        "(302.403300, 260.723600, 314.924000)",
        "(301.229200, 260.514400, 314.988200)",
        "(299.944500, 260.488200, 315.170900)",
        "(299.000800, 260.036300, 315.813000)",
        "(298.387600, 259.874300, 316.003400)",
        "(297.037900, 259.892900, 315.864700)",
        "(295.560900, 260.230200, 315.589000)",
        "(294.251600, 260.503200, 315.637400)",
        "(293.080300, 260.485900, 316.106000)",
        "(292.405700, 260.514700, 316.356700)",
        "(291.139000, 260.506700, 316.800700)",
        "(290.504900, 259.313800, 318.107600)",
        "(289.280300, 260.192400, 317.432700)",
        "(288.078500, 261.588600, 316.542200)",
        "(287.602800, 261.837300, 316.551800)",
        "(286.763200, 262.229300, 316.363800)",
        "(286.222000, 262.290800, 316.249400)",
        "(285.553200, 263.217100, 316.114900)",
        "(284.382400, 263.975800, 316.446200)",
        "(283.758200, 264.825800, 316.175300)",
        "(282.838100, 266.921200, 315.008300)",
        "(282.166400, 269.598300, 313.045200)",
        "(281.645600, 272.959200, 310.663200)",
        "(281.142000, 276.829300, 307.929800)",
        "(280.952400, 278.901200, 306.365100)",
        "(280.820700, 283.343900, 302.956500)",
        "(280.888500, 286.920400, 300.591600)",
        "(281.036400, 290.421500, 298.384900)",
        "(281.255900, 295.082100, 294.907500)",
        "(281.488600, 297.112400, 293.331400)",
        "(282.028700, 300.204400, 291.291900)",
        "(282.581200, 301.939300, 290.977900)",
        "(283.169100, 303.643400, 290.731000)",
        "(283.950800, 305.417800, 289.822200)",
        "(284.465600, 306.215800, 289.349200)",
        "(285.528500, 306.687500, 289.677600)",
        "(286.544600, 306.667600, 290.964400)",
        "(287.517200, 306.229100, 292.431200)",
        "(288.497500, 306.324400, 293.119600)",
        "(288.972700, 306.263300, 293.546800)",
        "(289.904800, 306.116800, 294.616800)",
        "(290.872300, 305.678500, 296.038200)",
        "(291.893600, 305.442900, 296.810400)",
        "(292.942500, 305.378100, 297.288000)",
        "(293.430100, 305.219100, 297.741400)",
        "(294.471600, 304.745200, 299.117900)",
        "(295.793100, 304.485400, 299.901200)",
        "(297.000700, 304.189200, 300.312200)",
        "(298.126800, 304.040300, 300.775100)",
        "(298.710100, 303.922600, 301.092900)",
        "(299.812300, 303.703500, 301.388100)",
        "(300.821700, 303.119000, 302.067900)",
        "(301.898700, 302.220500, 303.202600)",
        "(303.018400, 301.507200, 303.678700)",
        "(303.586200, 301.261000, 303.838100)",
        "(304.751500, 300.421100, 304.369400)",
        "(305.707500, 299.301200, 305.282300)",
        "(306.471700, 298.177500, 306.312200)",
        "(307.431500, 297.430800, 306.595400)",
        "(308.006900, 297.124700, 306.563700)",
        "(309.316300, 296.582900, 306.326000)",
        "(310.336500, 295.677100, 306.624000)",
        "(311.041100, 294.689800, 307.306300)",
        "(311.813200, 293.849600, 307.447700)",
        "(312.268600, 293.573500, 307.287900)",
        "(313.301400, 292.844300, 306.831000)",
        "(314.054000, 291.566800, 307.239300)",
        "(314.507200, 289.854100, 308.413000)",
        "(314.901700, 288.546900, 309.124900)",
        "(315.179500, 288.149900, 308.967700)",
        "(315.975000, 287.367500, 308.377800)",
        "(316.646900, 286.134900, 308.474200)",
        "(317.014800, 284.523000, 309.292400)",
        "(317.179100, 283.066800, 309.983400)",
        "(317.284500, 282.487800, 310.038900)",
        "(317.711500, 281.367300, 309.818100)",
        "(318.083600, 280.030900, 310.081300)",
        "(318.201500, 278.721100, 310.488500)",
        "(318.384800, 277.742000, 310.357900)",
        "(318.544200, 277.459500, 309.909400)",
        "(318.871900, 276.520000, 309.479100)",
        "(318.986000, 275.298600, 309.707900)",
        "(319.103900, 274.271700, 309.465900)",
        "(319.070200, 273.163100, 309.431100)",
        "(318.951900, 272.563600, 309.557800)",
        "(318.817900, 271.506300, 309.542800)",
        "(318.807200, 270.610200, 309.177300)",
        "(318.803200, 269.673200, 308.898700)",
        "(318.607400, 268.693300, 308.912500)",
        "(318.467900, 268.356800, 308.756700)",
        "(318.128700, 267.674900, 308.261000)",
        "(317.611800, 266.959200, 308.029300)",
        "(316.998400, 266.140500, 307.970900)",
        "(316.176300, 265.401100, 307.994700)",
        "(315.744800, 265.056900, 308.015900)",
        "(314.843300, 264.406200, 307.956800)",
        "(313.937000, 263.830300, 307.892700)",
        "(312.855100, 263.198800, 308.224200)",
        "(311.701700, 262.565100, 308.572000)",
        "(311.101000, 262.294400, 308.627900)",
        "(309.779100, 261.838600, 308.630300)",
        "(308.388300, 261.371600, 308.864300)",
        "(307.042300, 260.845700, 309.350400)",
        "(305.755000, 259.958500, 310.147100)",
        "(304.998300, 259.638200, 310.465600)",
        "(303.387100, 259.281900, 310.846600)",
        "(301.855100, 259.032300, 311.319600)",
        "(300.407700, 258.932400, 311.700100)",
        "(299.097600, 259.097300, 311.647200)",
        "(298.382900, 259.232500, 311.550900)",
        "(296.859500, 259.525200, 311.654000)",
        "(295.334300, 259.360900, 312.521300)",
        "(293.928500, 259.388200, 313.407900)",
        "(292.694400, 260.212800, 313.021000)",
        "(292.134700, 260.623100, 312.756700)",
        "(291.253800, 261.554600, 312.131700)",
        "(290.417500, 262.250200, 311.792500)",
        "(289.124500, 262.626200, 312.496900)",
        "(287.959500, 262.915000, 313.290200)",
        "(287.578500, 263.188800, 313.320700)",
        "(286.921600, 263.829700, 313.379100)",
        "(286.463400, 265.013500, 312.949700)",
        "(285.897500, 266.240700, 312.361500)",
        "(285.023100, 267.515000, 312.194300)",
        "(284.667500, 267.839500, 312.557600)",
        "(284.219500, 268.548200, 312.923600)",
        "(284.033400, 269.934700, 312.473900)",
        "(283.915000, 271.822100, 311.486400)",
        "(283.806200, 274.265400, 309.871900)",
        "(283.806800, 275.407900, 309.125700)",
        "(283.781100, 277.342400, 308.388600)",
        "(283.702000, 278.771800, 308.393200)",
        "(283.835800, 280.881300, 307.247800)",
        "(283.970200, 283.223400, 305.884000)",
        "(284.038900, 284.199600, 305.404100)",
        "(284.313200, 285.933000, 304.793800)",
        "(284.659000, 287.176300, 304.563600)",
        "(285.049700, 288.710000, 303.806600)",
        "(285.561100, 290.100700, 303.311700)",
        "(285.860000, 290.453700, 303.409900)",
        "(286.485700, 290.771100, 304.009500)",
        "(287.051500, 290.903900, 304.743400)",
        "(287.595400, 291.276300, 305.269500)",
        "(288.315700, 291.734500, 305.570500)",
        "(288.763900, 291.797100, 305.842800)",
        "(289.669100, 291.941100, 306.338900)",
        "(290.510200, 292.179700, 306.709800)",
        "(291.295800, 292.408700, 306.982700)",
        "(292.182200, 292.550100, 307.436200)",
        "(292.689100, 292.465300, 307.789400)",
        "(293.697300, 292.380800, 308.454700)",
        "(294.617600, 292.450000, 308.669600)",
        "(295.491600, 292.675500, 308.694100)",
        "(296.480900, 292.696700, 309.156800)",
        "(296.978300, 292.737900, 309.258100)",
        "(297.998800, 292.875300, 309.276700)",
        "(299.201800, 292.779400, 309.348000)",
        "(300.243200, 292.495800, 309.682600)",
        "(301.093800, 292.010800, 310.438800)",
        "(301.585700, 291.746500, 310.741300)",
        "(302.670800, 291.326800, 310.871500)",
        "(303.815100, 290.801000, 310.936300)",
        "(304.930100, 289.990800, 311.648400)",
        "(305.986100, 289.353600, 312.084100)",
        "(306.422700, 289.052400, 312.210400)",
        "(307.321500, 288.594800, 312.152600)",
        "(308.513100, 288.112300, 312.044700)",
        "(309.889000, 287.366800, 312.228000)",
        "(310.949300, 286.832100, 312.027500)",
        "(311.443900, 286.640200, 311.857500)",
        "(312.487100, 285.920900, 311.850300)",
        "(313.549300, 284.908000, 312.352000)",
        "(314.504300, 284.159700, 312.049200)",
        "(315.260100, 283.439000, 311.789500)",
        "(315.580400, 282.978800, 311.932600)",
        "(316.282600, 281.947400, 312.165600)",
        "(317.198100, 280.942300, 312.039800)",
        "(318.022800, 279.872800, 311.984900)",
        "(318.282700, 279.378000, 312.027800)",
        "(318.938100, 278.377900, 311.859700)",
        "(319.567900, 277.070000, 312.080800)",
        "(319.870900, 275.766600, 312.512000)",
        "(320.134500, 274.787400, 312.486300)",
        "(320.579800, 273.935900, 311.950700)",
        "(320.836600, 273.438500, 311.763900)",
        "(321.018500, 272.199900, 312.028700)",
        "(320.839100, 271.068700, 312.368800)",
        "(320.736200, 270.189300, 312.129800)",
        "(320.720600, 269.158300, 311.960600)",
        "(320.630900, 268.679500, 311.958300)",
        "(320.358900, 267.762900, 311.907800)",
        "(320.045200, 266.924600, 311.784400)",
        "(319.680900, 266.130800, 311.635400)",
        "(319.228400, 265.438700, 311.366500)",
        "(318.968100, 265.089700, 311.298300)",
        "(318.415300, 264.402100, 311.197200)",
        "(317.746400, 263.810400, 311.059400)",
        "(316.877900, 263.471400, 310.738500)",
        "(315.847400, 263.233900, 310.422600)",
        "(315.335200, 263.063500, 310.352100)",
        "(314.347400, 262.616500, 310.371000)",
        "(313.443800, 262.336200, 310.333100)",
        "(312.428500, 262.078300, 310.078800)",
        "(311.064100, 261.614000, 310.388400)",
        "(310.442300, 261.326000, 310.630600)",
        "(309.236300, 260.828400, 310.920100)",
        "(308.077900, 260.486600, 311.120000)",
        "(306.932900, 260.113700, 311.306300)",
        "(305.510500, 259.656500, 311.703100)",
        "(304.757000, 259.398300, 312.095400)",
        "(303.421100, 258.834400, 312.859500)",
        "(302.336900, 258.597700, 313.224700)",
        "(301.429300, 258.520600, 313.191200)",
        "(300.420800, 258.436000, 313.269900)",
        "(299.804800, 258.298000, 313.504400)",
        "(298.398400, 257.822100, 314.590000)",
        "(297.035600, 257.509000, 315.459200)",
        "(295.765200, 257.539700, 315.662100)",
        "(294.551300, 257.631700, 316.046600)",
        "(294.037200, 257.721100, 316.172000)",
        "(293.061500, 258.101800, 315.910500)",
        "(291.745200, 258.231200, 316.299500)",
        "(290.461200, 258.099700, 317.402900)",
        "(289.372800, 258.651300, 317.454100)",
        "(288.890600, 258.947700, 317.397500)",
        "(288.027200, 259.741300, 317.096000)",
        "(287.397900, 260.740900, 316.599800)",
        "(286.930000, 262.048100, 315.849100)",
        "(286.238800, 263.715000, 314.837900)",
        "(285.877100, 264.585500, 314.415800)",
        "(285.265800, 265.951600, 313.826100)",
        "(284.746800, 267.715800, 312.769300)",
        "(284.347000, 269.622000, 311.869700)",
        "(283.972900, 271.500100, 311.156700)",
        "(283.793500, 272.643400, 310.564000)",
        "(283.659900, 275.186900, 309.008100)",
        "(283.886600, 277.701900, 307.341300)",
        "(284.254300, 279.973500, 306.001000)",
        "(284.213100, 282.565100, 304.513400)",
        "(284.165500, 283.929800, 303.668000)",
        "(284.441900, 286.263800, 302.299300)",
        "(284.978900, 287.980000, 301.482000)",
        "(285.503700, 289.288500, 301.134600)",
        "(286.049900, 290.661800, 300.634400)",
        "(286.347500, 291.489400, 300.181700)",
        "(287.048300, 292.758200, 299.585100)",
        "(287.971100, 293.151700, 300.082400)",
        "(288.842300, 293.249400, 301.022300)",
        "(289.764000, 293.567300, 301.444600)",
        "(290.170100, 293.847300, 301.408700)",
        "(290.956100, 294.336100, 301.570500)",
        "(291.986000, 294.353600, 302.426900)",
        "(292.963000, 294.707900, 302.773100)",
        "(293.874800, 295.171600, 302.841100)",
        "(294.422900, 295.304900, 302.997000)",
        "(295.438000, 295.443200, 303.401500)",
        "(296.538100, 295.427100, 304.005000)",
        "(297.682100, 295.575300, 304.313900)",
        "(298.681900, 295.483200, 304.867700)",
        "(299.161200, 295.341200, 305.179100)",
        "(300.109100, 295.140200, 305.852000)",
        "(301.145500, 294.648900, 306.839400)",
        "(302.232600, 294.153300, 307.511400)",
        "(303.439500, 293.791300, 307.791300)",
        "(304.044600, 293.531300, 308.081300)",
        "(305.288700, 292.747800, 308.994700)",
        "(306.457200, 291.980800, 309.656900)",
        "(307.479000, 291.480500, 309.945700)",
        "(308.645800, 290.869400, 310.254600)",
        "(309.259700, 290.462200, 310.537400)",
        "(310.454300, 289.536800, 311.116800)",
        "(311.578700, 288.788700, 311.550400)",
        "(312.753700, 288.111700, 311.464600)",
        "(314.106300, 287.387600, 311.244300)",
        "(314.773000, 286.882700, 311.282500)",
        "(315.745900, 285.619000, 311.875700)",
        "(316.377000, 284.641800, 312.198200)",
        "(317.510200, 283.821100, 311.786700)",
        "(318.641000, 282.744900, 311.671800)",
        "(319.156300, 282.123200, 311.802400)",
        "(320.080300, 280.802400, 312.119500)",
        "(320.837200, 279.568800, 312.030700)",
        "(321.804800, 277.951400, 312.050000)",
        "(322.450900, 275.997100, 312.985900)",
        "(322.754900, 275.107400, 313.157900)",
        "(323.502600, 273.924600, 312.612000)",
        "(324.369800, 272.910200, 311.929300)",
        "(324.820600, 271.462200, 311.982800)",
        "(325.002100, 270.159000, 311.884200)",
        "(325.107800, 269.577300, 311.693400)",
        "(325.300300, 268.285400, 311.306700)",
        "(325.215400, 266.979300, 311.221600)",
        "(324.955000, 265.839900, 311.036300)",
        "(324.622300, 264.805000, 310.635500)",
        "(324.409000, 264.348700, 310.408900)",
        "(323.879800, 263.398100, 310.022600)",
        "(323.170100, 262.345900, 309.912700)",
        "(322.078900, 261.429700, 309.985100)",
        "(320.784500, 260.735000, 309.910000)",
        "(320.190400, 260.502400, 309.793200)",
        "(319.105000, 259.986800, 309.425800)",
        "(317.751700, 259.446100, 309.605500)",
        "(316.200700, 258.913900, 309.794100)",
        "(314.453000, 258.500000, 309.838100)",
        "(313.497200, 258.391800, 309.793600)",
        "(311.554900, 258.132300, 309.794700)",
        "(309.675400, 257.798000, 310.158600)",
        "(307.657300, 257.518600, 310.480300)",
        "(305.617700, 257.195800, 310.844800)",
        "(304.608900, 257.127000, 311.040100)",
        "(302.685100, 257.045100, 311.420500)",
        "(300.957800, 257.160200, 311.640100)",
        "(299.564200, 257.312700, 311.665900)",
        "(297.926400, 257.843300, 311.325600)",
        "(297.026700, 258.134900, 311.216800)",
        "(295.257000, 258.353900, 311.680000)",
        "(293.794000, 258.783400, 312.141100)",
        "(292.675400, 259.552300, 311.815700)",
        "(291.384700, 260.219100, 311.715500)",
        "(290.740400, 260.507100, 311.728700)",
        "(289.624100, 261.408800, 311.427300)",
        "(288.598600, 262.146400, 311.502000)",
        "(287.611300, 263.115400, 311.384400)",
        "(286.741400, 264.394200, 310.780200)",
        "(286.336400, 264.988600, 310.528200)",
        "(285.624400, 266.060200, 310.177500)",
        "(285.003800, 266.814300, 310.478900)",
        "(284.470500, 268.053100, 310.186200)",
        "(284.041000, 270.058600, 309.039800)",
        "(283.865900, 271.002100, 308.522100)",
        "(283.686500, 273.241900, 307.080100)",
        "(283.562300, 275.678600, 305.673200)",
        "(283.460200, 278.205500, 304.336100)",
        "(283.448300, 280.818100, 302.733200)",
        "(283.520800, 282.093000, 301.913000)",
        "(283.839200, 284.940900, 299.882500)",
        "(284.327900, 287.254800, 298.225200)",
        "(284.632300, 289.136700, 297.558700)",
        "(284.940300, 289.992500, 297.934100)",
        "(285.159100, 290.478100, 297.932100)",
        "(285.697900, 291.709400, 297.576000)",
        "(286.364300, 292.660900, 297.337800)",
        "(287.096500, 293.175200, 297.762300)",
        "(287.781700, 293.343500, 298.776400)",
        "(288.146500, 293.428900, 299.141800)",
        "(289.006800, 293.772600, 299.468300)",
        "(290.033100, 293.830700, 299.988400)",
        "(290.944900, 293.209800, 301.584300)",
        "(291.770200, 292.497400, 303.414300)",
        "(292.221100, 292.275400, 304.068400)",
        "(293.254500, 292.203900, 304.713300)",
        "(294.424300, 292.062500, 305.388300)",
        "(295.533300, 291.726200, 306.541900)",
        "(296.586900, 291.629100, 307.233900)",
        "(297.172500, 291.765100, 307.320400)",
        "(298.396800, 292.214400, 307.210400)",
        "(299.585100, 292.598300, 307.212600)",
        "(300.580800, 292.675000, 307.688200)",
        "(301.543900, 292.870400, 307.733300)",
        "(302.075500, 293.009400, 307.646900)",
        "(303.244900, 293.103000, 307.746400)",
        "(304.333600, 292.998400, 308.228600)",
        "(305.228400, 293.004100, 308.373000)",
        "(306.416300, 293.197300, 307.871000)",
        "(307.055700, 293.219500, 307.688000)",
        "(308.340200, 292.828400, 307.831200)",
        "(309.546800, 292.133600, 308.365700)",
        "(310.079500, 291.772400, 308.694700)",
        "(311.791400, 291.034100, 309.148700)",
        "(312.513200, 290.960400, 309.006700)",
        "(314.039600, 290.511600, 308.666400)",
        "(315.382000, 289.803600, 308.841700)",
        "(316.640000, 289.273400, 308.571400)",
        "(317.918600, 288.389500, 308.588200)",
        "(318.523300, 287.715600, 308.836900)",
        "(319.522100, 286.378800, 309.330800)",
        "(320.368000, 285.221200, 309.706600)",
        "(321.455400, 284.445600, 309.147000)",
        "(322.679600, 283.113500, 308.921100)",
        "(323.073000, 282.312900, 309.203500)",
        "(323.549600, 280.917200, 309.536000)",
        "(324.221500, 279.681000, 309.261400)",
        "(324.923100, 278.205200, 309.021600)",
        "(325.361000, 276.601700, 309.213100)",
        "(325.532300, 275.866000, 309.188400)",
        "(325.869200, 274.560200, 308.752000)",
        "(326.223600, 273.075100, 308.620000)",
        "(326.303400, 271.551900, 308.628200)",
        "(326.231400, 269.946200, 308.704500)",
        "(326.057300, 269.270500, 308.799100)",
        "(325.792200, 268.134300, 308.517800)",
        "(325.630800, 267.142900, 308.019000)",
        "(325.257800, 266.138300, 307.817800)",
        "(324.477900, 265.145100, 307.892300)",
        "(324.022200, 264.637700, 307.965500)",
        "(323.052800, 263.681200, 308.251300)",
        "(322.299600, 262.878700, 308.188300)",
        "(321.454900, 262.245000, 308.040500)",
        "(320.419100, 261.554500, 307.995700)",
        "(319.767000, 261.208900, 308.078700)",
        "(318.291900, 260.615300, 308.280600)",
        "(316.859300, 260.093400, 308.555800)",
        "(315.495300, 259.511000, 308.801500)",
        "(314.037400, 258.870100, 309.116200)",
        "(313.208800, 258.540900, 309.323300)",
        "(311.430800, 257.936200, 309.958200)",
        "(309.689800, 257.595900, 310.277600)",
        "(308.082300, 257.505000, 310.428600)",
        "(306.474000, 257.289700, 310.924300)",
        "(305.558000, 257.238300, 311.122400)",
        "(303.626500, 257.295600, 311.558200)",
        "(301.859000, 257.550900, 311.843500)",
        "(300.571000, 257.771800, 312.095100)",
        "(299.621900, 258.103100, 312.169400)",
        "(299.126800, 258.329300, 312.126500)",
        "(297.752300, 259.085000, 311.547100)",
        "(296.181200, 260.004800, 311.010400)",
        "(294.914300, 259.972600, 311.996900)",
        "(293.700900, 260.097200, 313.221800)",
        "(293.137800, 260.401600, 313.315100)",
        "(292.016700, 261.629000, 312.311600)",
        "(290.921300, 262.570500, 312.091100)",
        "(289.982000, 263.111400, 312.498700)",
        "(289.212200, 264.019000, 312.514100)",
        "(288.856000, 264.599400, 312.329300)",
        "(288.114600, 265.906800, 311.885100)",
        "(287.471800, 267.068500, 311.715100)",
        "(287.045300, 268.641600, 311.043800)",
        "(286.710700, 270.510300, 310.148300)",
        "(286.588300, 271.456300, 309.693800)",
        "(286.294700, 273.804500, 308.283400)",
        "(286.080000, 276.334600, 306.593200)",
        "(285.911100, 278.156900, 305.844700)",
        "(285.789700, 279.736600, 305.651300)",
        "(285.755700, 280.994200, 304.970500)",
        "(285.810100, 283.594900, 303.292600)",
        "(286.072700, 285.756200, 302.120300)",
        "(286.372100, 287.906800, 301.020800)",
        "(286.557200, 289.529900, 300.581300)",
        "(286.672900, 290.321900, 300.424400)",
        "(287.057400, 291.712200, 300.071800)",
        "(287.614100, 293.091600, 299.347600)",
        "(288.165900, 294.373000, 298.906100)",
        "(288.796900, 295.044700, 299.146400)",
        "(289.091100, 295.317100, 299.395200)",
        "(289.730000, 295.942600, 299.715000)",
        "(290.540500, 296.895400, 299.198200)",
        "(291.464700, 297.794000, 298.797400)",
        "(292.449900, 297.832200, 299.443100)",
        "(292.856100, 297.730700, 300.042200)",
        "(293.580200, 297.563800, 301.205800)",
        "(294.480200, 297.812600, 301.473500)",
        "(295.635000, 297.957500, 301.834600)",
        "(296.815500, 297.478500, 302.770700)",
        "(297.326200, 297.249700, 303.338300)",
        "(298.292900, 296.907300, 304.223400)",
        "(299.351700, 296.864700, 304.526000)",
        "(300.714600, 296.399900, 305.303400)",
        "(302.101100, 296.022100, 305.891000)",
        "(302.734700, 295.735400, 306.348900)",
        "(304.030700, 295.140900, 307.272900)",
        "(305.399300, 294.813500, 307.688100)",
        "(306.980800, 294.534400, 307.723700)",
        "(308.621300, 294.113900, 307.892200)",
        "(309.355800, 293.872000, 308.145800)",
        "(310.850000, 293.019900, 308.982400)",
        "(312.455100, 292.345200, 309.678600)",
        "(314.160200, 292.195500, 309.160800)",
        "(316.069800, 291.524700, 308.934900)",
        "(316.875900, 291.048000, 309.228500)",
        "(318.300400, 289.965500, 309.703100)",
        "(319.827600, 288.943600, 309.858500)",
        "(321.354900, 287.773500, 309.986100)",
        "(322.682200, 286.555800, 310.128900)",
        "(323.244800, 285.877800, 310.145900)",
        "(324.265600, 284.660200, 310.396000)",
        "(325.191000, 283.605700, 310.416800)",
        "(326.073900, 282.251800, 310.455300)",
        "(326.440100, 281.073800, 310.675400)",
        "(326.582700, 280.551900, 310.602900)",
        "(326.944000, 279.637400, 310.346000)",
        "(327.555300, 278.473800, 309.959400)",
        "(327.599900, 277.146500, 310.304300)",
        "(327.517200, 276.116100, 310.230700)",
        "(327.598200, 275.774400, 309.804000)",
        "(327.950100, 275.146900, 308.726000)",
        "(328.006000, 273.955000, 308.469800)",
        "(327.679700, 272.754500, 308.526900)",
        "(327.422200, 271.784900, 308.156400)",
        "(327.317600, 271.389300, 307.807500)",
        "(327.095200, 270.474700, 307.222200)",
        "(326.633000, 269.260300, 307.205800)",
        "(325.929400, 268.076700, 307.283100)",
        "(325.175400, 267.057800, 307.160200)",
        "(324.823500, 266.632100, 306.949700)",
        "(324.152400, 265.817200, 306.603100)",
        "(323.333300, 264.965800, 306.368700)",
        "(322.217400, 264.066700, 306.509000)",
        "(320.946600, 263.260300, 306.635000)",
        "(320.288900, 262.884800, 306.683600)",
        "(319.003100, 262.165600, 306.698600)",
        "(317.612500, 261.424900, 306.952400)",
        "(316.037900, 260.834900, 307.030000)",
        "(314.375500, 260.368300, 307.222600)",
        "(313.532300, 260.147800, 307.328600)",
        "(311.766800, 259.777800, 307.602000)",
        "(310.026500, 259.295400, 308.064200)",
        "(308.376000, 258.869900, 308.500500)",
        "(306.552700, 258.648400, 308.827200)",
        "(305.594500, 258.596500, 309.130000)",
        "(303.843400, 258.572000, 309.572300)",
        "(302.190300, 258.701100, 309.636700)",
        "(300.817300, 259.048200, 309.735600)",
        "(299.368300, 259.322300, 309.749000)",
        "(298.512700, 259.711300, 309.639100)",
        "(296.577800, 260.353200, 309.700600)",
        "(294.551100, 260.702000, 310.429300)",
        "(293.147100, 261.147600, 310.713400)",
        "(292.100300, 261.960200, 310.653100)",
        "(291.605400, 262.497400, 310.443800)",
        "(290.556000, 263.551800, 309.907600)",
        "(289.353000, 264.434600, 309.990300)",
        "(288.248400, 265.232700, 310.125400)",
        "(287.399700, 265.985200, 310.246000)",
        "(287.048600, 266.402500, 310.299100)",
        "(286.455400, 267.515400, 310.146900)",
        "(285.932900, 269.139000, 309.197400)",
        "(285.641700, 271.287500, 307.557600)",
        "(285.492000, 273.186800, 306.309600)",
        "(285.428600, 273.984200, 305.997600)",
        "(285.069400, 275.621300, 305.735900)",
        "(284.653400, 277.442700, 305.099600)",
        "(284.626300, 279.429700, 304.024000)",
        "(284.900300, 281.498000, 302.627700)",
        "(285.063200, 282.507600, 302.027500)",
        "(285.192700, 284.602800, 300.912700)",
        "(285.205400, 286.715600, 300.008900)",
        "(285.456800, 288.134900, 299.612200)",
        "(285.926500, 289.396300, 299.240300)",
        "(286.239500, 290.219900, 298.891400)",
        "(286.848800, 291.740300, 298.052600)",
        "(287.529500, 293.158900, 297.306200)",
        "(288.143600, 294.025700, 297.365400)",
        "(288.779300, 294.369000, 298.206300)",
        "(289.081100, 294.624300, 298.457100)",
        "(289.882200, 294.959200, 298.856100)",
        "(290.830400, 295.458500, 298.940300)",
        "(291.605600, 295.857700, 299.417800)",
        "(292.492100, 296.211600, 299.972700)",
        "(293.076600, 296.251000, 300.240900)",
        "(294.317700, 296.387500, 300.745600)",
        "(295.457500, 296.568300, 301.031600)",
        "(296.579400, 296.773700, 301.323300)",
        "(297.644100, 296.609500, 302.146900)",
        "(298.146200, 296.442700, 302.714900)",
        "(299.209000, 296.210500, 303.581000)",
        "(300.447800, 296.553500, 303.676600)",
        "(301.991900, 296.617100, 303.886400)",
        "(303.581100, 296.070100, 304.621100)",
        "(304.197100, 295.644700, 305.110600)",
        "(305.227900, 295.201000, 305.830200)",
        "(306.310200, 295.103200, 306.394800)",
        "(307.752200, 294.781000, 306.627800)",
        "(309.312400, 294.195800, 306.878000)",
        "(310.031200, 293.805200, 307.212800)",
        "(311.376100, 292.870400, 308.152000)",
        "(312.694500, 291.601800, 309.488800)",
        "(314.246200, 290.613100, 309.977400)",
        "(316.186300, 289.776200, 309.653100)",
        "(317.028100, 289.141000, 309.819900)",
        "(318.345700, 288.085100, 310.357400)",
        "(319.797300, 286.901800, 310.352800)",
        "(321.367400, 285.341700, 310.880700)",
        "(322.739300, 283.992900, 311.162400)",
        "(323.410700, 283.400900, 311.076700)",
        "(324.818300, 282.195800, 310.793700)",
        "(325.963100, 280.878200, 310.796900)",
        "(326.790800, 279.339000, 311.084200)",
        "(327.546400, 278.223000, 310.866900)",
        "(328.030200, 277.630600, 310.592800)",
        "(329.055100, 276.078200, 310.395800)",
        "(329.506800, 274.535300, 310.658300)",
        "(329.719800, 273.447700, 310.466000)",
        "(330.118700, 272.565600, 309.606800)",
        "(330.379000, 272.057100, 309.242300)",
        "(330.709700, 270.520400, 309.134800)",
        "(330.606200, 268.903700, 309.647200)",
        "(330.416400, 267.655200, 309.564500)",
        "(330.408900, 266.782300, 308.784400)",
        "(330.445600, 266.345900, 308.368800)",
        "(330.157200, 265.340900, 308.117100)",
        "(329.456100, 264.319800, 308.174900)",
        "(328.695900, 263.566600, 307.874800)",
        "(327.982100, 262.997200, 307.393600)",
        "(327.666700, 262.695400, 307.166900)",
        "(326.775200, 262.154700, 306.939000)",
        "(325.630400, 261.724800, 306.655600)",
        "(324.350600, 261.459000, 306.311300)",
        "(323.010300, 261.238300, 305.963300)",
        "(322.304400, 261.140600, 305.813000)",
        "(320.854400, 260.901400, 305.697500)",
        "(319.343400, 260.663500, 305.630500)",
        "(317.772100, 260.494600, 305.552000)",
        "(316.071100, 260.295700, 305.477300)",
        "(315.180700, 260.187100, 305.524700)",
        "(313.339000, 259.952200, 305.709500)",
        "(311.522600, 259.844500, 305.762200)",
        "(309.657800, 260.095200, 305.562900)",
        "(307.838700, 260.108300, 305.591400)",
        "(306.949900, 259.966800, 305.877000)",
        "(305.101900, 259.920700, 306.219700)",
        "(303.408300, 260.453900, 305.757500)",
        "(301.971900, 261.413100, 304.425200)",
        "(300.275900, 262.247800, 303.779700)",
        "(299.389700, 262.415300, 303.852600)",
        "(297.676100, 262.606700, 304.384000)",
        "(296.083600, 263.156500, 304.525700)",
        "(294.862200, 263.588800, 304.493000)",
        "(293.543500, 264.141900, 304.373900)",
        "(292.895500, 264.505000, 304.336000)",
        "(291.699500, 265.127300, 304.488300)",
        "(290.637600, 265.544900, 304.804600)",
        "(289.704700, 266.241300, 304.689500)",
        "(288.956600, 267.194600, 304.233700)",
        "(288.660800, 267.631900, 303.990100)",
        "(288.029200, 268.535600, 303.687300)",
        "(287.397700, 269.386600, 303.700000)",
        "(286.670900, 270.304000, 303.766500)",
        "(286.115700, 271.237400, 303.802100)",
        "(285.977600, 271.562000, 303.874500)",
        "(285.785600, 272.731000, 303.633300)",
        "(285.687600, 274.664600, 302.542900)",
        "(285.573700, 276.921100, 300.776000)",
        "(285.570200, 278.974900, 299.563000)",
        "(285.540300, 279.683000, 299.448600)",
        "(285.417900, 281.118900, 299.358700)",
        "(285.470600, 282.835800, 298.581200)",
        "(285.597200, 284.609300, 297.821700)",
        "(285.927800, 286.442300, 296.930900)",
        "(286.184500, 287.334900, 296.498200)",
        "(286.687500, 288.777500, 296.076300)",
        "(287.141100, 290.120900, 295.835800)",
        "(287.659600, 291.608000, 295.100100)",
        "(288.343900, 292.722600, 294.808600)",
        "(288.711700, 293.179900, 294.795900)",
        "(289.495800, 293.978100, 295.058800)",
        "(290.424900, 294.509200, 295.457700)",
        "(291.310300, 295.293300, 295.394500)",
        "(292.233200, 295.587500, 295.939400)",
        "(292.725400, 295.461800, 296.668100)",
        "(293.693600, 295.201300, 298.175100)",
        "(294.884800, 295.389700, 298.605400)",
        "(296.259500, 295.769700, 298.440900)",
        "(297.627900, 295.980000, 298.933300)",
        "(298.217600, 295.866500, 299.501400)",
        "(299.393100, 295.680000, 300.496400)",
        "(300.856400, 295.607500, 300.923400)",
        "(302.507000, 295.713100, 300.977800)",
        "(304.179600, 295.655900, 301.165700)",
        "(304.916300, 295.544600, 301.557700)",
        "(306.106900, 295.002600, 302.511700)",
        "(307.075100, 294.330500, 303.855400)",
        "(308.292800, 293.922600, 305.156600)",
        "(310.139600, 293.789000, 305.069600)",
        "(311.167200, 293.877600, 304.823900)",
        "(313.061800, 293.902000, 304.675000)",
        "(314.741200, 293.662900, 305.033100)",
        "(316.228700, 292.998100, 305.870900)",
        "(317.698400, 291.949200, 306.906300)",
        "(318.489700, 291.485600, 307.205200)",
        "(320.061500, 290.983900, 307.273800)",
        "(321.751500, 290.381800, 307.106800)",
        "(323.470900, 289.320500, 307.341600)",
        "(324.868600, 288.525600, 307.593700)",
        "(325.523300, 288.180500, 307.423600)",
        "(327.033600, 287.309100, 307.081700)",
        "(328.358900, 286.107700, 306.840500)",
        "(329.137000, 284.957300, 306.888600)",
        "(329.884200, 283.685000, 306.941200)",
        "(330.335100, 283.062900, 306.716800)",
        "(331.258400, 281.812000, 306.119200)",
        "(331.878800, 280.125400, 305.876200)",
        "(331.819700, 278.310100, 306.560100)",
        "(331.777200, 276.803200, 306.558300)",
        "(331.926500, 276.219700, 306.145100)",
        "(332.411800, 275.170400, 305.086900)",
        "(332.607200, 273.734500, 304.562000)",
        "(332.273000, 271.860300, 304.899900)",
        "(331.641000, 270.339900, 305.129900)",
        "(331.462800, 269.720200, 304.881900)",
        "(331.352800, 268.711800, 303.837300)",
        "(330.851300, 267.452300, 303.499900)",
        "(329.969400, 266.108000, 303.555300)",
        "(328.844100, 264.852800, 303.819600)",
        "(328.190000, 264.255500, 304.028000)",
        "(326.904000, 263.171000, 304.295700)",
        "(325.499700, 262.445000, 304.286500)",
        "(323.971300, 261.863000, 304.231100)",
        "(322.153000, 261.458000, 304.370700)",
        "(321.095200, 261.354100, 304.311500)",
        "(318.990900, 261.089100, 304.327100)",
        "(316.832600, 260.624600, 304.756300)",
        "(314.594900, 260.222300, 305.259900)",
        "(312.327000, 259.899700, 305.591400)",
        "(311.177600, 259.799800, 305.807800)",
        "(309.021100, 259.463400, 306.174600)",
        "(307.146400, 259.203600, 306.401400)",
        "(305.118000, 259.104700, 306.842200)",
        "(302.948600, 259.061900, 307.100500)",
        "(301.862100, 259.163300, 307.146800)",
        "(299.945000, 259.531300, 307.025600)",
        "(298.403300, 260.035300, 306.703700)",
        "(297.123800, 260.608200, 306.284400)",
        "(295.861200, 261.593000, 305.767900)",
        "(295.298600, 262.134600, 305.454800)",
        "(294.039800, 263.101600, 304.726600)",
        "(292.719800, 264.690500, 303.445500)",
        "(291.735300, 265.795200, 302.777300)",
        "(290.936500, 266.562300, 302.890500)",
        "(290.575000, 267.097400, 303.050000)",
        "(289.597600, 267.834200, 303.230900)",
        "(288.429500, 269.378400, 302.438000)",
        "(287.872000, 271.004700, 301.638200)",
        "(287.499300, 271.926500, 301.670200)",
        "(287.308000, 272.599900, 301.663800)",
        "(286.896500, 274.347000, 300.903200)",
        "(286.566700, 276.669300, 299.469700)",
        "(286.407700, 278.540100, 298.642100)",
        "(286.332000, 280.746000, 297.638200)",
        "(286.419700, 281.747400, 297.143300)",
        "(286.756900, 283.978200, 295.686600)",
        "(287.078100, 286.742800, 293.666900)",
        "(287.331500, 289.196300, 292.140900)",
        "(287.587000, 291.340500, 291.187300)",
        "(287.734300, 292.092800, 291.075400)",
        "(288.080900, 293.680600, 290.738300)",
        "(288.648300, 295.351900, 289.965400)",
        "(289.336800, 297.160400, 288.814900)",
        "(289.935300, 298.099700, 289.078300)",
        "(290.143900, 298.240900, 289.761400)",
        "(290.591900, 298.788500, 290.763000)",
        "(291.306500, 299.522000, 290.959000)",
        "(292.002000, 300.355600, 290.981100)",
        "(292.737900, 300.637900, 291.794000)",
        "(293.128100, 300.478700, 292.552400)",
        "(294.004500, 300.596700, 293.524700)",
        "(295.068400, 300.693800, 294.027900)",
        "(296.191600, 301.297700, 293.775500)",
        "(297.511300, 301.806800, 293.762800)",
        "(298.158800, 301.716000, 294.203200)",
        "(299.347300, 301.487500, 295.500000)",
        "(300.479700, 301.414800, 296.316700)",
        "(301.747000, 301.493100, 296.615300)",
        "(303.057300, 301.311800, 297.390800)",
        "(303.751800, 301.171500, 297.836700)",
        "(305.223500, 300.966000, 298.449400)",
        "(306.571300, 300.977100, 298.602100)",
        "(308.023300, 300.641200, 299.131600)",
        "(309.542900, 299.882900, 300.180800)",
        "(310.279200, 299.495200, 300.669000)",
        "(311.843000, 299.008100, 301.186700)",
        "(313.552900, 298.336100, 301.476900)",
        "(314.966700, 297.233800, 302.336500)",
        "(316.089200, 295.994000, 303.616000)",
        "(316.665300, 295.395800, 304.088400)",
        "(318.064800, 294.234300, 304.594000)",
        "(319.684700, 293.108200, 304.799300)",
        "(321.230100, 292.149400, 304.699000)",
        "(322.525400, 290.842100, 305.155800)",
        "(323.049100, 290.064700, 305.448500)",
        "(324.010600, 288.395800, 306.240000)",
        "(324.958100, 287.055100, 306.805500)",
        "(326.160600, 286.045500, 306.290300)",
        "(327.424100, 284.847900, 305.622300)",
        "(327.836800, 284.088000, 305.934400)",
        "(328.427900, 282.502900, 306.598900)",
        "(329.093500, 281.232700, 306.306300)",
        "(330.097900, 279.991500, 305.474900)",
        "(330.785000, 278.323600, 305.542800)",
        "(330.917700, 277.399200, 305.762300)",
        "(331.089200, 275.657000, 306.095400)",
        "(331.337500, 274.003600, 305.926100)",
        "(331.635800, 272.356400, 305.774500)",
        "(331.634100, 270.701800, 305.759500)",
        "(331.553400, 270.019200, 305.735500)",
        "(331.542100, 268.789800, 305.205400)",
        "(331.447500, 267.699200, 304.623700)",
        "(331.087000, 266.682600, 304.309800)",
        "(330.532900, 265.748800, 304.085200)",
        "(330.153000, 265.355200, 304.005100)",
        "(329.374200, 264.480800, 303.853500)",
        "(328.504700, 263.683000, 303.668700)",
        "(327.500500, 263.057000, 303.377000)",
        "(326.295400, 262.447300, 303.319500)",
        "(325.578400, 262.129300, 303.390400)",
        "(324.034700, 261.593800, 303.509000)",
        "(322.456300, 261.221600, 303.487100)",
        "(320.917100, 260.892600, 303.336800)",
        "(319.388600, 260.674100, 303.044100)",
        "(318.595700, 260.630000, 302.827100)",
        "(316.851000, 260.614600, 302.692000)",
        "(314.942100, 260.365500, 302.741900)",
        "(312.973600, 260.196100, 302.751800)",
        "(310.990700, 260.266200, 302.624000)",
        "(310.040100, 260.317000, 302.554000)",
        "(308.166800, 260.375900, 302.536000)",
        "(306.374000, 260.575600, 302.498600)",
        "(304.655600, 260.631500, 302.418500)",
        "(302.754600, 261.028600, 302.227500)",
        "(301.816700, 261.314300, 302.127900)",
        "(300.001200, 261.834800, 301.868100)",
        "(298.260400, 262.289400, 301.897800)",
        "(296.364800, 262.722700, 302.296800)",
        "(294.697700, 263.371400, 302.235200)",
        "(293.930900, 263.738800, 302.091400)",
        "(292.479200, 264.560500, 301.904800)",
        "(291.057300, 265.536500, 301.675400)",
        "(289.847100, 266.744800, 301.069800)",
        "(288.965300, 267.903800, 300.419100)",
        "(288.568800, 268.621400, 299.963100)",
        "(287.831000, 270.377100, 298.675000)",
        "(287.008200, 271.852400, 297.844400)",
        "(285.952300, 273.351800, 297.564700)",
        "(285.173000, 274.663100, 297.306700)",
        "(284.970700, 275.364000, 296.921000)",
        "(284.616100, 277.268900, 295.675800)",
        "(284.416800, 279.660600, 294.006800)",
        "(284.296000, 282.020800, 292.368800)",
        "(284.167800, 284.400300, 290.934200)",
        "(284.134600, 285.539500, 290.295800)",
        "(284.140100, 287.792400, 289.155300)",
        "(284.345600, 290.177100, 287.774600)",
        "(284.697800, 292.682000, 286.037000)",
        "(285.186200, 295.119600, 284.467500)",
        "(285.479200, 296.013100, 284.034800)",
        "(286.004000, 297.709400, 283.540500)",
        "(286.512700, 298.936000, 283.503600)",
        "(287.088000, 300.378900, 283.197500)",
        "(287.869500, 301.748700, 282.793100)",
        "(288.334900, 302.140700, 282.875600)",
        "(289.211900, 302.633900, 283.547200)",
        "(290.125700, 303.366800, 283.888200)",
        "(291.227100, 304.146100, 283.751600)",
        "(292.484300, 304.337900, 284.214900)",
        "(292.976100, 304.070400, 285.054800)",
        "(293.733600, 303.726200, 287.062600)",
        "(294.718500, 303.814700, 287.938500)",
        "(296.039600, 303.986000, 288.410900)",
        "(297.224100, 303.705000, 289.483800)",
        "(297.731000, 303.693600, 290.012400)",
        "(298.632500, 304.010000, 290.486100)",
        "(299.389000, 304.621000, 290.705900)",
        "(300.471900, 304.482700, 291.645300)",
        "(301.826100, 304.425900, 292.488200)",
        "(302.483300, 304.595500, 292.424600)",
        "(303.733900, 304.946700, 292.190900)",
        "(304.905500, 304.788300, 292.434200)",
        "(306.035200, 304.663800, 292.707500)",
        "(307.235400, 304.615400, 293.216100)",
        "(307.947100, 304.331500, 293.566100)",
        "(309.515400, 303.580400, 294.203600)",
        "(310.892400, 303.169200, 294.552400)",
        "(312.241300, 302.794100, 294.915600)",
        "(313.835900, 302.102500, 295.358900)",
        "(314.660500, 301.629000, 295.631600)",
        "(316.313500, 300.818600, 296.072100)",
        "(317.791400, 300.223500, 296.115700)",
        "(319.170800, 299.442400, 296.619900)",
        "(320.630200, 298.206100, 297.315900)",
        "(321.458700, 297.544200, 297.593400)",
        "(323.097500, 296.513500, 297.728200)",
        "(324.592900, 295.493000, 297.723700)",
        "(325.892100, 293.875900, 298.690800)",
        "(326.940400, 292.642800, 299.116500)",
        "(327.570000, 292.081100, 299.109900)",
        "(328.955200, 290.782000, 298.940900)",
        "(330.001400, 289.185500, 299.462200)",
        "(330.660700, 287.877800, 299.800000)",
        "(331.471300, 286.494300, 299.783500)",
        "(331.766200, 285.838400, 299.761800)",
        "(332.462100, 284.115500, 299.963000)",
        "(332.737900, 282.302600, 300.537700)",
        "(332.944600, 281.202800, 300.372600)",
        "(333.449700, 280.107600, 299.678000)",
        "(333.694700, 279.379800, 299.478900)",
        "(333.659600, 277.825100, 299.607200)",
        "(333.174300, 276.600700, 299.738000)",
        "(332.781100, 275.473800, 299.421800)",
        "(332.345200, 274.284900, 299.168200)",
        "(331.934000, 273.767200, 299.146700)",
        "(330.958400, 272.931100, 299.014200)",
        "(330.001500, 272.327800, 298.641700)",
        "(329.095000, 271.721200, 298.103300)",
        "(328.041000, 270.891200, 297.858600)",
        "(327.346500, 270.490700, 297.893100)",
        "(325.722700, 269.827000, 298.017800)",
        "(324.088300, 269.187200, 297.888200)",
        "(322.554400, 268.564400, 297.827700)",
        "(321.066000, 268.123700, 297.615900)",
        "(320.216100, 267.901300, 297.561100)",
        "(318.236200, 267.496200, 297.552500)",
        "(316.027600, 267.230100, 297.578500)",
        "(314.025800, 266.726900, 297.730300)",
        "(311.970400, 266.328400, 298.229300)",
        "(310.924900, 266.361400, 298.239900)",
        "(308.954100, 266.584300, 297.518400)",
        "(306.928700, 267.033800, 296.772800)",
        "(305.080000, 267.401200, 296.413400)",
        "(303.226100, 267.433300, 296.887300)",
        "(302.269800, 267.626300, 297.117500)",
        "(300.398900, 268.433400, 296.525300)",
        "(298.661200, 269.501100, 295.597500)",
        "(297.030600, 270.705600, 294.907300)",
        "(295.479400, 271.980800, 294.420900)",
        "(294.637900, 272.620700, 294.379800)",
        "(292.984700, 274.559300, 293.613700)",
        "(291.722700, 276.220900, 292.714400)",
        "(290.684900, 278.194200, 291.650000)",
[truncated: 521,990 more chars]
