# Supplementary material for: Playing the mirror game in virtual reality with an autonomous character
Source: Sci Rep. 2022 Dec 9;12:21329. doi: 10.1038/s41598-022-25197-z (PMC9734752; doi:10.1038/s41598-022-25197-z)
Supplement: Supplementary file 2 — Supplementary Information 1. [file 41598_2022_25197_MOESM2_ESM.zip › Data/Couple21/condition2_trial1_player1.json]

{
    "isFemale": true,
    "eyesLevel": 1.6881769895553589,
    "timestamps": [
        0.0,
        0.02001953125,
        0.03997802734375,
        0.05999755859375,
        0.08001708984375,
        0.0999755859375,
        0.1199951171875,
        0.1400146484375,
        0.15997314453125,
        0.17999267578125,
        0.20001220703125,
        0.22003173828125,
        0.239990234375,
        0.260009765625,
        0.280029296875,
        0.29998779296875,
        0.32000732421875,
        0.34002685546875,
        0.3599853515625,
        0.3800048828125,
        0.4000244140625,
        0.41998291015625,
        0.44000244140625,
        0.46002197265625,
        0.47998046875,
        0.5,
        0.52001953125,
        0.53997802734375,
        0.55999755859375,
        0.58001708984375,
        0.5999755859375,
        0.6199951171875,
        0.6400146484375,
        0.65997314453125,
        0.67999267578125,
        0.70001220703125,
        0.72003173828125,
        0.739990234375,
        0.760009765625,
        0.780029296875,
        0.79998779296875,
        0.82000732421875,
        0.84002685546875,
        0.8599853515625,
        0.8800048828125,
        0.9000244140625,
        0.91998291015625,
        0.94000244140625,
        0.96002197265625,
        0.97998046875,
        1.0,
        1.02001953125,
        1.03997802734375,
        1.05999755859375,
        1.08001708984375,
        1.0999755859375,
        1.1199951171875,
        1.1400146484375,
        1.15997314453125,
        1.17999267578125,
        1.20001220703125,
        1.22003173828125,
        1.239990234375,
        1.260009765625,
        1.280029296875,
        1.29998779296875,
        1.32000732421875,
        1.34002685546875,
        1.3599853515625,
        1.3800048828125,
        1.4000244140625,
        1.41998291015625,
        1.44000244140625,
        1.46002197265625,
        1.47998046875,
        1.5,
        1.52001953125,
        1.53997802734375,
        1.55999755859375,
        1.58001708984375,
        1.5999755859375,
        1.6199951171875,
        1.6400146484375,
        1.65997314453125,
        1.67999267578125,
        1.70001220703125,
        1.72003173828125,
        1.739990234375,
        1.760009765625,
        1.780029296875,
        1.79998779296875,
        1.82000732421875,
        1.84002685546875,
        1.8599853515625,
        1.8800048828125,
        1.9000244140625,
        1.91998291015625,
        1.94000244140625,
        1.96002197265625,
        1.97998046875,
        2.0,
        2.02001953125,
        2.03997802734375,
        2.05999755859375,
        2.08001708984375,
        2.0999755859375,
        2.1199951171875,
        2.1400146484375,
        2.15997314453125,
        2.17999267578125,
        2.20001220703125,
        2.22003173828125,
        2.239990234375,
        2.260009765625,
        2.280029296875,
        2.29998779296875,
        2.32000732421875,
        2.34002685546875,
        2.3599853515625,
        2.3800048828125,
        2.4000244140625,
        2.41998291015625,
        2.44000244140625,
        2.46002197265625,
        2.47998046875,
        2.5,
        2.52001953125,
        2.53997802734375,
        2.55999755859375,
        2.58001708984375,
        2.5999755859375,
        2.6199951171875,
        2.6400146484375,
        2.65997314453125,
        2.67999267578125,
        2.70001220703125,
        2.72003173828125,
        2.739990234375,
        2.760009765625,
        2.780029296875,
        2.79998779296875,
        2.82000732421875,
        2.84002685546875,
        2.8599853515625,
        2.8800048828125,
        2.9000244140625,
        2.91998291015625,
        2.94000244140625,
        2.96002197265625,
        2.97998046875,
        3.0,
        3.02001953125,
        3.03997802734375,
        3.05999755859375,
        3.08001708984375,
        3.0999755859375,
        3.1199951171875,
        3.1400146484375,
        3.15997314453125,
        3.17999267578125,
        3.20001220703125,
        3.22003173828125,
        3.239990234375,
        3.260009765625,
        3.280029296875,
        3.29998779296875,
        3.32000732421875,
        3.34002685546875,
        3.3599853515625,
        3.3800048828125,
        3.4000244140625,
        3.41998291015625,
        3.44000244140625,
        3.46002197265625,
        3.47998046875,
        3.5,
        3.52001953125,
        3.53997802734375,
        3.55999755859375,
        3.58001708984375,
        3.5999755859375,
        3.6199951171875,
        3.6400146484375,
        3.65997314453125,
        3.67999267578125,
        3.70001220703125,
        3.72003173828125,
        3.739990234375,
        3.760009765625,
        3.780029296875,
        3.79998779296875,
        3.82000732421875,
        3.84002685546875,
        3.8599853515625,
        3.8800048828125,
        3.9000244140625,
        3.91998291015625,
        3.94000244140625,
        3.96002197265625,
        3.97998046875,
        4.0,
        4.02001953125,
        4.03997802734375,
        4.05999755859375,
        4.08001708984375,
        4.0999755859375,
        4.1199951171875,
        4.1400146484375,
        4.15997314453125,
        4.17999267578125,
        4.20001220703125,
        4.22003173828125,
        4.239990234375,
        4.260009765625,
        4.280029296875,
        4.29998779296875,
        4.32000732421875,
        4.34002685546875,
        4.3599853515625,
        4.3800048828125,
        4.4000244140625,
        4.41998291015625,
        4.44000244140625,
        4.46002197265625,
        4.47998046875,
        4.5,
        4.52001953125,
        4.53997802734375,
        4.55999755859375,
        4.58001708984375,
        4.5999755859375,
        4.6199951171875,
        4.6400146484375,
        4.65997314453125,
        4.67999267578125,
        4.70001220703125,
        4.72003173828125,
        4.739990234375,
        4.760009765625,
        4.780029296875,
        4.79998779296875,
        4.82000732421875,
        4.84002685546875,
        4.8599853515625,
        4.8800048828125,
        4.9000244140625,
        4.91998291015625,
        4.94000244140625,
        4.96002197265625,
        4.97998046875,
        5.0,
        5.02001953125,
        5.03997802734375,
        5.05999755859375,
        5.08001708984375,
        5.0999755859375,
        5.1199951171875,
        5.1400146484375,
        5.15997314453125,
        5.17999267578125,
        5.20001220703125,
        5.22003173828125,
        5.239990234375,
        5.260009765625,
        5.280029296875,
        5.29998779296875,
        5.32000732421875,
        5.34002685546875,
        5.3599853515625,
        5.3800048828125,
        5.4000244140625,
        5.41998291015625,
        5.44000244140625,
        5.46002197265625,
        5.47998046875,
        5.5,
        5.52001953125,
        5.53997802734375,
        5.55999755859375,
        5.58001708984375,
        5.5999755859375,
        5.6199951171875,
        5.6400146484375,
        5.65997314453125,
        5.67999267578125,
        5.70001220703125,
        5.72003173828125,
        5.739990234375,
        5.760009765625,
        5.780029296875,
        5.79998779296875,
        5.82000732421875,
        5.84002685546875,
        5.8599853515625,
        5.8800048828125,
        5.9000244140625,
        5.91998291015625,
        5.94000244140625,
        5.96002197265625,
        5.97998046875,
        6.0,
        6.02001953125,
        6.03997802734375,
        6.05999755859375,
        6.08001708984375,
        6.0999755859375,
        6.1199951171875,
        6.1400146484375,
        6.15997314453125,
        6.17999267578125,
        6.20001220703125,
        6.22003173828125,
        6.239990234375,
        6.260009765625,
        6.280029296875,
        6.29998779296875,
        6.32000732421875,
        6.34002685546875,
        6.3599853515625,
        6.3800048828125,
        6.4000244140625,
        6.41998291015625,
        6.44000244140625,
        6.46002197265625,
        6.47998046875,
        6.5,
        6.52001953125,
        6.53997802734375,
        6.55999755859375,
        6.58001708984375,
        6.5999755859375,
        6.6199951171875,
        6.6400146484375,
        6.65997314453125,
        6.67999267578125,
        6.70001220703125,
        6.72003173828125,
        6.739990234375,
        6.760009765625,
        6.780029296875,
        6.79998779296875,
        6.82000732421875,
        6.84002685546875,
        6.8599853515625,
        6.8800048828125,
        6.9000244140625,
        6.91998291015625,
        6.94000244140625,
        6.96002197265625,
        6.97998046875,
        7.0,
        7.02001953125,
        7.03997802734375,
        7.05999755859375,
        7.08001708984375,
        7.0999755859375,
        7.1199951171875,
        7.1400146484375,
        7.15997314453125,
        7.17999267578125,
        7.20001220703125,
        7.22003173828125,
        7.239990234375,
        7.260009765625,
        7.280029296875,
        7.29998779296875,
        7.32000732421875,
        7.34002685546875,
        7.3599853515625,
        7.3800048828125,
        7.4000244140625,
        7.41998291015625,
        7.44000244140625,
        7.46002197265625,
        7.47998046875,
        7.5,
        7.52001953125,
        7.53997802734375,
        7.55999755859375,
        7.58001708984375,
        7.5999755859375,
        7.6199951171875,
        7.6400146484375,
        7.65997314453125,
        7.67999267578125,
        7.70001220703125,
        7.72003173828125,
        7.739990234375,
        7.760009765625,
        7.780029296875,
        7.79998779296875,
        7.82000732421875,
        7.84002685546875,
        7.8599853515625,
        7.8800048828125,
        7.9000244140625,
        7.91998291015625,
        7.94000244140625,
        7.96002197265625,
        7.97998046875,
        8.0,
        8.02001953125,
        8.03997802734375,
        8.05999755859375,
        8.08001708984375,
        8.0999755859375,
        8.1199951171875,
        8.1400146484375,
        8.15997314453125,
        8.17999267578125,
        8.20001220703125,
        8.22003173828125,
        8.239990234375,
        8.260009765625,
        8.280029296875,
        8.29998779296875,
        8.32000732421875,
        8.34002685546875,
        8.3599853515625,
        8.3800048828125,
        8.4000244140625,
        8.41998291015625,
        8.44000244140625,
        8.46002197265625,
        8.47998046875,
        8.5,
        8.52001953125,
        8.53997802734375,
        8.55999755859375,
        8.58001708984375,
        8.5999755859375,
        8.6199951171875,
        8.6400146484375,
        8.65997314453125,
        8.67999267578125,
        8.70001220703125,
        8.72003173828125,
        8.739990234375,
        8.760009765625,
        8.780029296875,
        8.79998779296875,
        8.82000732421875,
        8.84002685546875,
        8.8599853515625,
        8.8800048828125,
        8.9000244140625,
        8.91998291015625,
        8.94000244140625,
        8.96002197265625,
        8.97998046875,
        9.0,
        9.02001953125,
        9.03997802734375,
        9.05999755859375,
        9.08001708984375,
        9.0999755859375,
        9.1199951171875,
        9.1400146484375,
        9.15997314453125,
        9.17999267578125,
        9.20001220703125,
        9.22003173828125,
        9.239990234375,
        9.260009765625,
        9.280029296875,
        9.29998779296875,
        9.32000732421875,
        9.34002685546875,
        9.3599853515625,
        9.3800048828125,
        9.4000244140625,
        9.41998291015625,
        9.44000244140625,
        9.46002197265625,
        9.47998046875,
        9.5,
        9.52001953125,
        9.53997802734375,
        9.55999755859375,
        9.58001708984375,
        9.5999755859375,
        9.6199951171875,
        9.6400146484375,
        9.65997314453125,
        9.67999267578125,
        9.70001220703125,
        9.72003173828125,
        9.739990234375,
        9.760009765625,
        9.780029296875,
        9.79998779296875,
        9.82000732421875,
        9.84002685546875,
        9.8599853515625,
        9.8800048828125,
        9.9000244140625,
        9.91998291015625,
        9.94000244140625,
        9.96002197265625,
        9.97998046875,
        10.0,
        10.02001953125,
        10.03997802734375,
        10.05999755859375,
        10.08001708984375,
        10.0999755859375,
        10.1199951171875,
        10.1400146484375,
        10.15997314453125,
        10.17999267578125,
        10.20001220703125,
        10.22003173828125,
        10.239990234375,
        10.260009765625,
        10.280029296875,
        10.29998779296875,
        10.32000732421875,
        10.34002685546875,
        10.3599853515625,
        10.3800048828125,
        10.4000244140625,
        10.41998291015625,
        10.44000244140625,
        10.46002197265625,
        10.47998046875,
        10.5,
        10.52001953125,
        10.53997802734375,
        10.55999755859375,
        10.58001708984375,
        10.5999755859375,
        10.6199951171875,
        10.6400146484375,
        10.65997314453125,
        10.67999267578125,
        10.70001220703125,
        10.72003173828125,
        10.739990234375,
        10.760009765625,
        10.780029296875,
        10.79998779296875,
        10.82000732421875,
        10.84002685546875,
        10.8599853515625,
        10.8800048828125,
        10.9000244140625,
        10.91998291015625,
        10.94000244140625,
        10.96002197265625,
        10.97998046875,
        11.0,
        11.02001953125,
        11.03997802734375,
        11.05999755859375,
        11.08001708984375,
        11.0999755859375,
        11.1199951171875,
        11.1400146484375,
        11.15997314453125,
        11.17999267578125,
        11.20001220703125,
        11.22003173828125,
        11.239990234375,
        11.260009765625,
        11.280029296875,
        11.29998779296875,
        11.32000732421875,
        11.34002685546875,
        11.3599853515625,
        11.3800048828125,
        11.4000244140625,
        11.41998291015625,
        11.44000244140625,
        11.46002197265625,
        11.47998046875,
        11.5,
        11.52001953125,
        11.53997802734375,
        11.55999755859375,
        11.58001708984375,
        11.5999755859375,
        11.6199951171875,
        11.6400146484375,
        11.65997314453125,
        11.67999267578125,
        11.70001220703125,
        11.72003173828125,
        11.739990234375,
        11.760009765625,
        11.780029296875,
        11.79998779296875,
        11.82000732421875,
        11.84002685546875,
        11.8599853515625,
        11.8800048828125,
        11.9000244140625,
        11.91998291015625,
        11.94000244140625,
        11.96002197265625,
        11.97998046875,
        12.0,
        12.02001953125,
        12.03997802734375,
        12.05999755859375,
        12.08001708984375,
        12.0999755859375,
        12.1199951171875,
        12.1400146484375,
        12.15997314453125,
        12.17999267578125,
        12.20001220703125,
        12.22003173828125,
        12.239990234375,
        12.260009765625,
        12.280029296875,
        12.29998779296875,
        12.32000732421875,
        12.34002685546875,
        12.3599853515625,
        12.3800048828125,
        12.4000244140625,
        12.41998291015625,
        12.44000244140625,
        12.46002197265625,
        12.47998046875,
        12.5,
        12.52001953125,
        12.53997802734375,
        12.55999755859375,
        12.58001708984375,
        12.5999755859375,
        12.6199951171875,
        12.6400146484375,
        12.65997314453125,
        12.67999267578125,
        12.70001220703125,
        12.72003173828125,
        12.739990234375,
        12.760009765625,
        12.780029296875,
        12.79998779296875,
        12.82000732421875,
        12.84002685546875,
        12.8599853515625,
        12.8800048828125,
        12.9000244140625,
        12.91998291015625,
        12.94000244140625,
        12.96002197265625,
        12.97998046875,
        13.0,
        13.02001953125,
        13.03997802734375,
        13.05999755859375,
        13.08001708984375,
        13.0999755859375,
        13.1199951171875,
        13.1400146484375,
        13.15997314453125,
        13.17999267578125,
        13.20001220703125,
        13.22003173828125,
        13.239990234375,
        13.260009765625,
        13.280029296875,
        13.29998779296875,
        13.32000732421875,
        13.34002685546875,
        13.3599853515625,
        13.3800048828125,
        13.4000244140625,
        13.41998291015625,
        13.44000244140625,
        13.46002197265625,
        13.47998046875,
        13.5,
        13.52001953125,
        13.53997802734375,
        13.55999755859375,
        13.58001708984375,
        13.5999755859375,
        13.6199951171875,
        13.6400146484375,
        13.65997314453125,
        13.67999267578125,
        13.70001220703125,
        13.72003173828125,
        13.739990234375,
        13.760009765625,
        13.780029296875,
        13.79998779296875,
        13.82000732421875,
        13.84002685546875,
        13.8599853515625,
        13.8800048828125,
        13.9000244140625,
        13.91998291015625,
        13.94000244140625,
        13.96002197265625,
        13.97998046875,
        14.0,
        14.02001953125,
        14.03997802734375,
        14.05999755859375,
        14.08001708984375,
        14.0999755859375,
        14.1199951171875,
        14.1400146484375,
        14.15997314453125,
        14.17999267578125,
        14.20001220703125,
        14.22003173828125,
        14.239990234375,
        14.260009765625,
        14.280029296875,
        14.29998779296875,
        14.32000732421875,
        14.34002685546875,
        14.3599853515625,
        14.3800048828125,
        14.4000244140625,
        14.41998291015625,
        14.44000244140625,
        14.46002197265625,
        14.47998046875,
        14.5,
        14.52001953125,
        14.53997802734375,
        14.55999755859375,
        14.58001708984375,
        14.5999755859375,
        14.6199951171875,
        14.6400146484375,
        14.65997314453125,
        14.67999267578125,
        14.70001220703125,
        14.72003173828125,
        14.739990234375,
        14.760009765625,
        14.780029296875,
        14.79998779296875,
        14.82000732421875,
        14.84002685546875,
        14.8599853515625,
        14.8800048828125,
        14.9000244140625,
        14.91998291015625,
        14.94000244140625,
        14.96002197265625,
        14.97998046875,
        15.0,
        15.02001953125,
        15.03997802734375,
        15.05999755859375,
        15.08001708984375,
        15.0999755859375,
        15.1199951171875,
        15.1400146484375,
        15.15997314453125,
        15.17999267578125,
        15.20001220703125,
        15.22003173828125,
        15.239990234375,
        15.260009765625,
        15.280029296875,
        15.29998779296875,
        15.32000732421875,
        15.34002685546875,
        15.3599853515625,
        15.3800048828125,
        15.4000244140625,
        15.41998291015625,
        15.44000244140625,
        15.46002197265625,
        15.47998046875,
        15.5,
        15.52001953125,
        15.53997802734375,
        15.55999755859375,
        15.58001708984375,
        15.5999755859375,
        15.6199951171875,
        15.6400146484375,
        15.65997314453125,
        15.67999267578125,
        15.70001220703125,
        15.72003173828125,
        15.739990234375,
        15.760009765625,
        15.780029296875,
        15.79998779296875,
        15.82000732421875,
        15.84002685546875,
        15.8599853515625,
        15.8800048828125,
        15.9000244140625,
        15.91998291015625,
        15.94000244140625,
        15.96002197265625,
        15.97998046875,
        16.0,
        16.02001953125,
        16.03997802734375,
        16.05999755859375,
        16.08001708984375,
        16.0999755859375,
        16.1199951171875,
        16.1400146484375,
        16.15997314453125,
        16.17999267578125,
        16.20001220703125,
        16.22003173828125,
        16.239990234375,
        16.260009765625,
        16.280029296875,
        16.29998779296875,
        16.32000732421875,
        16.34002685546875,
        16.3599853515625,
        16.3800048828125,
        16.4000244140625,
        16.41998291015625,
        16.44000244140625,
        16.46002197265625,
        16.47998046875,
        16.5,
        16.52001953125,
        16.53997802734375,
        16.55999755859375,
        16.58001708984375,
        16.5999755859375,
        16.6199951171875,
        16.6400146484375,
        16.65997314453125,
        16.67999267578125,
        16.70001220703125,
        16.72003173828125,
        16.739990234375,
        16.760009765625,
        16.780029296875,
        16.79998779296875,
        16.82000732421875,
        16.84002685546875,
        16.8599853515625,
        16.8800048828125,
        16.9000244140625,
        16.91998291015625,
        16.94000244140625,
        16.96002197265625,
        16.97998046875,
        17.0,
        17.02001953125,
        17.03997802734375,
        17.05999755859375,
        17.08001708984375,
        17.0999755859375,
        17.1199951171875,
        17.1400146484375,
        17.15997314453125,
        17.17999267578125,
        17.20001220703125,
        17.22003173828125,
        17.239990234375,
        17.260009765625,
        17.280029296875,
        17.29998779296875,
        17.32000732421875,
        17.34002685546875,
        17.3599853515625,
        17.3800048828125,
        17.4000244140625,
        17.41998291015625,
        17.44000244140625,
        17.46002197265625,
        17.47998046875,
        17.5,
        17.52001953125,
        17.53997802734375,
        17.55999755859375,
        17.58001708984375,
        17.5999755859375,
        17.6199951171875,
        17.6400146484375,
        17.65997314453125,
        17.67999267578125,
        17.70001220703125,
        17.72003173828125,
        17.739990234375,
        17.760009765625,
        17.780029296875,
        17.79998779296875,
        17.82000732421875,
        17.84002685546875,
        17.8599853515625,
        17.8800048828125,
        17.9000244140625,
        17.91998291015625,
        17.94000244140625,
        17.96002197265625,
        17.97998046875,
        18.0,
        18.02001953125,
        18.03997802734375,
        18.05999755859375,
        18.08001708984375,
        18.0999755859375,
        18.1199951171875,
        18.1400146484375,
        18.15997314453125,
        18.17999267578125,
        18.20001220703125,
        18.22003173828125,
        18.239990234375,
        18.260009765625,
        18.280029296875,
        18.29998779296875,
        18.32000732421875,
        18.34002685546875,
        18.3599853515625,
        18.3800048828125,
        18.4000244140625,
        18.41998291015625,
        18.44000244140625,
        18.46002197265625,
        18.47998046875,
        18.5,
        18.52001953125,
        18.53997802734375,
        18.55999755859375,
        18.58001708984375,
        18.5999755859375,
        18.6199951171875,
        18.6400146484375,
        18.65997314453125,
        18.67999267578125,
        18.70001220703125,
        18.72003173828125,
        18.739990234375,
        18.760009765625,
        18.780029296875,
        18.79998779296875,
        18.82000732421875,
        18.84002685546875,
        18.8599853515625,
        18.8800048828125,
        18.9000244140625,
        18.91998291015625,
        18.94000244140625,
        18.96002197265625,
        18.97998046875,
        19.0,
        19.02001953125,
        19.03997802734375,
        19.05999755859375,
        19.08001708984375,
        19.0999755859375,
        19.1199951171875,
        19.1400146484375,
        19.15997314453125,
        19.17999267578125,
        19.20001220703125,
        19.22003173828125,
        19.239990234375,
        19.260009765625,
        19.280029296875,
        19.29998779296875,
        19.32000732421875,
        19.34002685546875,
        19.3599853515625,
        19.3800048828125,
        19.4000244140625,
        19.41998291015625,
        19.44000244140625,
        19.46002197265625,
        19.47998046875,
        19.5,
        19.52001953125,
        19.53997802734375,
        19.55999755859375,
        19.58001708984375,
        19.5999755859375,
        19.6199951171875,
        19.6400146484375,
        19.65997314453125,
        19.67999267578125,
        19.70001220703125,
        19.72003173828125,
        19.739990234375,
        19.760009765625,
        19.780029296875,
        19.79998779296875,
        19.82000732421875,
        19.84002685546875,
        19.8599853515625,
        19.8800048828125,
        19.9000244140625,
        19.91998291015625,
        19.94000244140625,
        19.96002197265625,
        19.97998046875,
        20.0,
        20.02001953125,
        20.03997802734375,
        20.05999755859375,
        20.08001708984375,
        20.0999755859375,
        20.1199951171875,
        20.1400146484375,
        20.15997314453125,
        20.17999267578125,
        20.20001220703125,
        20.22003173828125,
        20.239990234375,
        20.260009765625,
        20.280029296875,
        20.29998779296875,
        20.32000732421875,
        20.34002685546875,
        20.3599853515625,
        20.3800048828125,
        20.4000244140625,
        20.41998291015625,
        20.44000244140625,
        20.46002197265625,
        20.47998046875,
        20.5,
        20.52001953125,
        20.53997802734375,
        20.55999755859375,
        20.58001708984375,
        20.5999755859375,
        20.6199951171875,
        20.6400146484375,
        20.65997314453125,
        20.67999267578125,
        20.70001220703125,
        20.72003173828125,
        20.739990234375,
        20.760009765625,
        20.780029296875,
        20.79998779296875,
        20.82000732421875,
        20.84002685546875,
        20.8599853515625,
        20.8800048828125,
        20.9000244140625,
        20.91998291015625,
        20.94000244140625,
        20.96002197265625,
        20.97998046875,
        21.0,
        21.02001953125,
        21.03997802734375,
        21.05999755859375,
        21.08001708984375,
        21.0999755859375,
        21.1199951171875,
        21.1400146484375,
        21.15997314453125,
        21.17999267578125,
        21.20001220703125,
        21.22003173828125,
        21.239990234375,
        21.260009765625,
        21.280029296875,
        21.29998779296875,
        21.32000732421875,
        21.34002685546875,
        21.3599853515625,
        21.3800048828125,
        21.4000244140625,
        21.41998291015625,
        21.44000244140625,
        21.46002197265625,
        21.47998046875,
        21.5,
        21.52001953125,
        21.53997802734375,
        21.55999755859375,
        21.58001708984375,
        21.5999755859375,
        21.6199951171875,
        21.6400146484375,
        21.65997314453125,
        21.67999267578125,
        21.70001220703125,
        21.72003173828125,
        21.739990234375,
        21.760009765625,
        21.780029296875,
        21.79998779296875,
        21.82000732421875,
        21.84002685546875,
        21.8599853515625,
        21.8800048828125,
        21.9000244140625,
        21.91998291015625,
        21.94000244140625,
        21.96002197265625,
        21.97998046875,
        22.0,
        22.02001953125,
        22.03997802734375,
        22.05999755859375,
        22.08001708984375,
        22.0999755859375,
        22.1199951171875,
        22.1400146484375,
        22.15997314453125,
        22.17999267578125,
        22.20001220703125,
        22.22003173828125,
        22.239990234375,
        22.260009765625,
        22.280029296875,
        22.29998779296875,
        22.32000732421875,
        22.34002685546875,
        22.3599853515625,
        22.3800048828125,
        22.4000244140625,
        22.41998291015625,
        22.44000244140625,
        22.46002197265625,
        22.47998046875,
        22.5,
        22.52001953125,
        22.53997802734375,
        22.55999755859375,
        22.58001708984375,
        22.5999755859375,
        22.6199951171875,
        22.6400146484375,
        22.65997314453125,
        22.67999267578125,
        22.70001220703125,
        22.72003173828125,
        22.739990234375,
        22.760009765625,
        22.780029296875,
        22.79998779296875,
        22.82000732421875,
        22.84002685546875,
        22.8599853515625,
        22.8800048828125,
        22.9000244140625,
        22.91998291015625,
        22.94000244140625,
        22.96002197265625,
        22.97998046875,
        23.0,
        23.02001953125,
        23.03997802734375,
        23.05999755859375,
        23.08001708984375,
        23.0999755859375,
        23.1199951171875,
        23.1400146484375,
        23.15997314453125,
        23.17999267578125,
        23.20001220703125,
        23.22003173828125,
        23.239990234375,
        23.260009765625,
        23.280029296875,
        23.29998779296875,
        23.32000732421875,
        23.34002685546875,
        23.3599853515625,
        23.3800048828125,
        23.4000244140625,
        23.41998291015625,
        23.44000244140625,
        23.46002197265625,
        23.47998046875,
        23.5,
        23.52001953125,
        23.53997802734375,
        23.55999755859375,
        23.58001708984375,
        23.5999755859375,
        23.6199951171875,
        23.6400146484375,
        23.65997314453125,
        23.67999267578125,
        23.70001220703125,
        23.72003173828125,
        23.739990234375,
        23.760009765625,
        23.780029296875,
        23.79998779296875,
        23.82000732421875,
        23.84002685546875,
        23.8599853515625,
        23.8800048828125,
        23.9000244140625,
        23.91998291015625,
        23.94000244140625,
        23.96002197265625,
        23.97998046875,
        24.0,
        24.02001953125,
        24.03997802734375,
        24.05999755859375,
        24.08001708984375,
        24.0999755859375,
        24.1199951171875,
        24.1400146484375,
        24.15997314453125,
        24.17999267578125,
        24.20001220703125,
        24.22003173828125,
        24.239990234375,
        24.260009765625,
        24.280029296875,
        24.29998779296875,
        24.32000732421875,
        24.34002685546875,
        24.3599853515625,
        24.3800048828125,
        24.4000244140625,
        24.41998291015625,
        24.44000244140625,
        24.46002197265625,
        24.47998046875,
        24.5,
        24.52001953125,
        24.53997802734375,
        24.55999755859375,
        24.58001708984375,
        24.5999755859375,
        24.6199951171875,
        24.6400146484375,
        24.65997314453125,
        24.67999267578125,
        24.70001220703125,
        24.72003173828125,
        24.739990234375,
        24.760009765625,
        24.780029296875,
        24.79998779296875,
        24.82000732421875,
        24.84002685546875,
        24.8599853515625,
        24.8800048828125,
        24.9000244140625,
        24.91998291015625,
        24.94000244140625,
        24.96002197265625,
        24.97998046875,
        25.0,
        25.02001953125,
        25.03997802734375,
        25.05999755859375,
        25.08001708984375,
        25.0999755859375,
        25.1199951171875,
        25.1400146484375,
        25.15997314453125,
        25.17999267578125,
        25.20001220703125,
        25.22003173828125,
        25.239990234375,
        25.260009765625,
        25.280029296875,
        25.29998779296875,
        25.32000732421875,
        25.34002685546875,
        25.3599853515625,
        25.3800048828125,
        25.4000244140625,
        25.41998291015625,
        25.44000244140625,
        25.46002197265625,
        25.47998046875,
        25.5,
        25.52001953125,
        25.53997802734375,
        25.55999755859375,
        25.58001708984375,
        25.5999755859375,
        25.6199951171875,
        25.6400146484375,
        25.65997314453125,
        25.67999267578125,
        25.70001220703125,
        25.72003173828125,
        25.739990234375,
        25.760009765625,
        25.780029296875,
        25.79998779296875,
        25.82000732421875,
        25.84002685546875,
        25.8599853515625,
        25.8800048828125,
        25.9000244140625,
        25.91998291015625,
        25.94000244140625,
        25.96002197265625,
        25.97998046875,
        26.0,
        26.02001953125,
        26.03997802734375,
        26.05999755859375,
        26.08001708984375,
        26.0999755859375,
        26.1199951171875,
        26.1400146484375,
        26.15997314453125,
        26.17999267578125,
        26.20001220703125,
        26.22003173828125,
        26.239990234375,
        26.260009765625,
        26.280029296875,
        26.29998779296875,
        26.32000732421875,
        26.34002685546875,
        26.3599853515625,
        26.3800048828125,
        26.4000244140625,
        26.41998291015625,
        26.44000244140625,
        26.46002197265625,
        26.47998046875,
        26.5,
        26.52001953125,
        26.53997802734375,
        26.55999755859375,
        26.58001708984375,
        26.5999755859375,
        26.6199951171875,
        26.6400146484375,
        26.65997314453125,
        26.67999267578125,
        26.70001220703125,
        26.72003173828125,
        26.739990234375,
        26.760009765625,
        26.780029296875,
        26.79998779296875,
        26.82000732421875,
        26.84002685546875,
        26.8599853515625,
        26.8800048828125,
        26.9000244140625,
        26.91998291015625,
        26.94000244140625,
        26.96002197265625,
        26.97998046875,
        27.0,
        27.02001953125,
        27.03997802734375,
        27.05999755859375,
        27.08001708984375,
        27.0999755859375,
        27.1199951171875,
        27.1400146484375,
        27.15997314453125,
        27.17999267578125,
        27.20001220703125,
        27.22003173828125,
        27.239990234375,
        27.260009765625,
        27.280029296875,
        27.29998779296875,
        27.32000732421875,
        27.34002685546875,
        27.3599853515625,
        27.3800048828125,
        27.4000244140625,
        27.41998291015625,
        27.44000244140625,
        27.46002197265625,
        27.47998046875,
        27.5,
        27.52001953125,
        27.53997802734375,
        27.55999755859375,
        27.58001708984375,
        27.5999755859375,
        27.6199951171875,
        27.6400146484375,
        27.65997314453125,
        27.67999267578125,
        27.70001220703125,
        27.72003173828125,
        27.739990234375,
        27.760009765625,
        27.780029296875,
        27.79998779296875,
        27.82000732421875,
        27.84002685546875,
        27.8599853515625,
        27.8800048828125,
        27.9000244140625,
        27.91998291015625,
        27.94000244140625,
        27.96002197265625,
        27.97998046875,
        28.0,
        28.02001953125,
        28.03997802734375,
        28.05999755859375,
        28.08001708984375,
        28.0999755859375,
        28.1199951171875,
        28.1400146484375,
        28.15997314453125,
        28.17999267578125,
        28.20001220703125,
        28.22003173828125,
        28.239990234375,
        28.260009765625,
        28.280029296875,
        28.29998779296875,
        28.32000732421875,
        28.34002685546875,
        28.3599853515625,
        28.3800048828125,
        28.4000244140625,
        28.41998291015625,
        28.44000244140625,
        28.46002197265625,
        28.47998046875,
        28.5,
        28.52001953125,
        28.53997802734375,
        28.55999755859375,
        28.58001708984375,
        28.5999755859375,
        28.6199951171875,
        28.6400146484375,
        28.65997314453125,
        28.67999267578125,
        28.70001220703125,
        28.72003173828125,
        28.739990234375,
        28.760009765625,
        28.780029296875,
        28.79998779296875,
        28.82000732421875,
        28.84002685546875,
        28.8599853515625,
        28.8800048828125,
        28.9000244140625,
        28.91998291015625,
        28.94000244140625,
        28.96002197265625,
        28.97998046875,
        29.0,
        29.02001953125,
        29.03997802734375,
        29.05999755859375,
        29.08001708984375,
        29.0999755859375,
        29.1199951171875,
        29.1400146484375,
        29.15997314453125,
        29.17999267578125,
        29.20001220703125,
        29.22003173828125,
        29.239990234375,
        29.260009765625,
        29.280029296875,
        29.29998779296875,
        29.32000732421875,
        29.34002685546875,
        29.3599853515625,
        29.3800048828125,
        29.4000244140625,
        29.41998291015625,
        29.44000244140625,
        29.46002197265625,
        29.47998046875,
        29.5,
        29.52001953125,
        29.53997802734375,
        29.55999755859375,
        29.58001708984375,
        29.5999755859375,
        29.6199951171875,
        29.6400146484375,
        29.65997314453125,
        29.67999267578125,
        29.70001220703125,
        29.72003173828125,
        29.739990234375,
        29.760009765625,
        29.780029296875,
        29.79998779296875,
        29.82000732421875,
        29.84002685546875,
        29.8599853515625,
        29.8800048828125,
        29.9000244140625,
        29.91998291015625,
        29.94000244140625,
        29.96002197265625,
        29.97998046875,
        30.0,
        30.02001953125,
        30.03997802734375,
        30.05999755859375,
        30.08001708984375,
        30.0999755859375,
        30.1199951171875,
        30.1400146484375,
        30.15997314453125,
        30.17999267578125,
        30.20001220703125,
        30.22003173828125,
        30.239990234375,
        30.260009765625,
        30.280029296875,
        30.29998779296875,
        30.32000732421875,
        30.34002685546875,
        30.3599853515625,
        30.3800048828125,
        30.4000244140625,
        30.41998291015625,
        30.44000244140625,
        30.46002197265625,
        30.47998046875,
        30.5,
        30.52001953125,
        30.53997802734375,
        30.55999755859375,
        30.58001708984375,
        30.5999755859375,
        30.6199951171875,
        30.6400146484375,
        30.65997314453125,
        30.67999267578125,
        30.70001220703125,
        30.72003173828125,
        30.739990234375,
        30.760009765625,
        30.780029296875,
        30.79998779296875,
        30.82000732421875,
        30.84002685546875,
        30.8599853515625,
        30.8800048828125,
        30.9000244140625,
        30.91998291015625,
        30.94000244140625,
        30.96002197265625,
        30.97998046875,
        31.0,
        31.02001953125,
        31.03997802734375,
        31.05999755859375,
        31.08001708984375,
        31.0999755859375,
        31.1199951171875,
        31.1400146484375,
        31.15997314453125,
        31.17999267578125,
        31.20001220703125,
        31.22003173828125,
        31.239990234375,
        31.260009765625,
        31.280029296875,
        31.29998779296875,
        31.32000732421875,
        31.34002685546875,
        31.3599853515625,
        31.3800048828125,
        31.4000244140625,
        31.41998291015625,
        31.44000244140625,
        31.46002197265625,
        31.47998046875,
        31.5,
        31.52001953125,
        31.53997802734375,
        31.55999755859375,
        31.58001708984375,
        31.5999755859375,
        31.6199951171875,
        31.6400146484375,
        31.65997314453125,
        31.67999267578125,
        31.70001220703125,
        31.72003173828125,
        31.739990234375,
        31.760009765625,
        31.780029296875,
        31.79998779296875,
        31.82000732421875,
        31.84002685546875,
        31.8599853515625,
        31.8800048828125,
        31.9000244140625,
        31.91998291015625,
        31.94000244140625,
        31.96002197265625,
        31.97998046875,
        32.0,
        32.02001953125,
        32.03997802734375,
        32.05999755859375,
        32.08001708984375,
        32.0999755859375,
        32.1199951171875,
        32.1400146484375,
        32.15997314453125,
        32.17999267578125,
        32.20001220703125,
        32.22003173828125,
        32.239990234375,
        32.260009765625,
        32.280029296875,
        32.29998779296875,
        32.32000732421875,
        32.34002685546875,
        32.3599853515625,
        32.3800048828125,
        32.4000244140625,
        32.41998291015625,
        32.44000244140625,
        32.46002197265625,
        32.47998046875,
        32.5,
        32.52001953125,
        32.53997802734375,
        32.55999755859375,
        32.58001708984375,
        32.5999755859375,
        32.6199951171875,
        32.6400146484375,
        32.65997314453125,
        32.67999267578125,
        32.70001220703125,
        32.72003173828125,
        32.739990234375,
        32.760009765625,
        32.780029296875,
        32.79998779296875,
        32.82000732421875,
        32.84002685546875,
        32.8599853515625,
        32.8800048828125,
        32.9000244140625,
        32.91998291015625,
        32.94000244140625,
        32.96002197265625,
        32.97998046875,
        33.0,
        33.02001953125,
        33.03997802734375,
        33.05999755859375,
        33.08001708984375,
        33.0999755859375,
        33.1199951171875,
        33.1400146484375,
        33.15997314453125,
        33.17999267578125,
        33.20001220703125,
        33.22003173828125,
        33.239990234375,
        33.260009765625,
        33.280029296875,
        33.29998779296875,
        33.32000732421875,
        33.34002685546875,
        33.3599853515625,
        33.3800048828125,
        33.4000244140625,
        33.41998291015625,
        33.44000244140625,
        33.46002197265625,
        33.47998046875,
        33.5,
        33.52001953125,
        33.53997802734375,
        33.55999755859375,
        33.58001708984375,
        33.5999755859375,
        33.6199951171875,
        33.6400146484375,
        33.65997314453125,
        33.67999267578125,
        33.70001220703125,
        33.72003173828125,
        33.739990234375,
        33.760009765625,
        33.780029296875,
        33.79998779296875,
        33.82000732421875,
        33.84002685546875,
        33.8599853515625,
        33.8800048828125,
        33.9000244140625,
        33.91998291015625,
        33.94000244140625,
        33.96002197265625,
        33.97998046875,
        34.0,
        34.02001953125,
        34.03997802734375,
        34.05999755859375,
        34.08001708984375,
        34.0999755859375,
        34.1199951171875,
        34.1400146484375,
        34.15997314453125,
        34.17999267578125,
        34.20001220703125,
        34.22003173828125,
        34.239990234375,
        34.260009765625,
        34.280029296875,
        34.29998779296875,
        34.32000732421875,
        34.34002685546875,
        34.3599853515625,
        34.3800048828125,
        34.4000244140625,
        34.41998291015625,
        34.44000244140625,
        34.46002197265625,
        34.47998046875,
        34.5,
        34.52001953125,
        34.53997802734375,
        34.55999755859375,
        34.58001708984375,
        34.5999755859375,
        34.6199951171875,
        34.6400146484375,
        34.65997314453125,
        34.67999267578125,
        34.70001220703125,
        34.72003173828125,
        34.739990234375,
        34.760009765625,
        34.780029296875,
        34.79998779296875,
        34.82000732421875,
        34.84002685546875,
        34.8599853515625,
        34.8800048828125,
        34.9000244140625,
        34.91998291015625,
        34.94000244140625,
        34.96002197265625,
        34.97998046875,
        35.0,
        35.02001953125,
        35.03997802734375,
        35.05999755859375,
        35.08001708984375,
        35.0999755859375,
        35.1199951171875,
        35.1400146484375,
        35.15997314453125,
        35.17999267578125,
        35.20001220703125,
        35.22003173828125,
        35.239990234375,
        35.260009765625,
        35.280029296875,
        35.29998779296875,
        35.32000732421875,
        35.34002685546875,
        35.3599853515625,
        35.3800048828125,
        35.4000244140625,
        35.41998291015625,
        35.44000244140625,
        35.46002197265625,
        35.47998046875,
        35.5,
        35.52001953125,
        35.53997802734375,
        35.55999755859375,
        35.58001708984375,
        35.5999755859375,
        35.6199951171875,
        35.6400146484375,
        35.65997314453125,
        35.67999267578125,
        35.70001220703125,
        35.72003173828125,
        35.739990234375,
        35.760009765625,
        35.780029296875,
        35.79998779296875,
        35.82000732421875,
        35.84002685546875,
        35.8599853515625,
        35.8800048828125,
        35.9000244140625,
        35.91998291015625,
        35.94000244140625,
        35.96002197265625,
        35.97998046875,
        36.0,
        36.02001953125,
        36.03997802734375,
        36.05999755859375,
        36.08001708984375,
        36.0999755859375,
        36.1199951171875,
        36.1400146484375,
        36.15997314453125,
        36.17999267578125,
        36.20001220703125,
        36.22003173828125,
        36.239990234375,
        36.260009765625,
        36.280029296875,
        36.29998779296875,
        36.32000732421875,
        36.34002685546875,
        36.3599853515625,
        36.3800048828125,
        36.4000244140625,
        36.41998291015625,
        36.44000244140625,
        36.46002197265625,
        36.47998046875,
        36.5,
        36.52001953125,
        36.53997802734375,
        36.55999755859375,
        36.58001708984375,
        36.5999755859375,
        36.6199951171875,
        36.6400146484375,
        36.65997314453125,
        36.67999267578125,
        36.70001220703125,
        36.719970703125,
        36.739990234375,
        36.760009765625,
        36.780029296875,
        36.79998779296875,
        36.82000732421875,
        36.84002685546875,
        36.8599853515625,
        36.8800048828125,
        36.9000244140625,
        36.91998291015625,
        36.94000244140625,
        36.96002197265625,
        36.97998046875,
        37.0,
        37.02001953125,
        37.03997802734375,
        37.05999755859375,
        37.08001708984375,
        37.0999755859375,
        37.1199951171875,
        37.1400146484375,
        37.15997314453125,
        37.17999267578125,
        37.20001220703125,
        37.219970703125,
        37.239990234375,
        37.260009765625,
        37.280029296875,
        37.29998779296875,
        37.32000732421875,
        37.34002685546875,
        37.3599853515625,
        37.3800048828125,
        37.4000244140625,
        37.41998291015625,
        37.44000244140625,
        37.46002197265625,
        37.47998046875,
        37.5,
        37.52001953125,
        37.53997802734375,
        37.55999755859375,
        37.58001708984375,
        37.5999755859375,
        37.6199951171875,
        37.6400146484375,
        37.65997314453125,
        37.67999267578125,
        37.70001220703125,
        37.719970703125,
        37.739990234375,
        37.760009765625,
        37.780029296875,
        37.79998779296875,
        37.82000732421875,
        37.84002685546875,
        37.8599853515625,
        37.8800048828125,
        37.9000244140625,
        37.91998291015625,
        37.94000244140625,
        37.96002197265625,
        37.97998046875,
        38.0,
        38.02001953125,
        38.03997802734375,
        38.05999755859375,
        38.08001708984375,
        38.0999755859375,
        38.1199951171875,
        38.1400146484375,
        38.15997314453125,
        38.17999267578125,
        38.20001220703125,
        38.219970703125,
        38.239990234375,
        38.260009765625,
        38.280029296875,
        38.29998779296875,
        38.32000732421875,
        38.34002685546875,
        38.3599853515625,
        38.3800048828125,
        38.4000244140625,
        38.41998291015625,
        38.44000244140625,
        38.46002197265625,
        38.47998046875,
        38.5,
        38.52001953125,
        38.53997802734375,
        38.55999755859375,
        38.58001708984375,
        38.5999755859375,
        38.6199951171875,
        38.6400146484375,
        38.65997314453125,
        38.67999267578125,
        38.70001220703125,
        38.719970703125,
        38.739990234375,
        38.760009765625,
        38.780029296875,
        38.79998779296875,
        38.82000732421875,
        38.84002685546875,
        38.8599853515625,
        38.8800048828125,
        38.9000244140625,
        38.91998291015625,
        38.94000244140625,
        38.96002197265625,
        38.97998046875,
        39.0,
        39.02001953125,
        39.03997802734375,
        39.05999755859375,
        39.08001708984375,
        39.0999755859375,
        39.1199951171875,
        39.1400146484375,
        39.15997314453125,
        39.17999267578125,
        39.20001220703125,
        39.219970703125,
        39.239990234375,
        39.260009765625,
        39.280029296875,
        39.29998779296875,
        39.32000732421875,
        39.34002685546875,
        39.3599853515625,
        39.3800048828125,
        39.4000244140625,
        39.41998291015625,
        39.44000244140625,
        39.46002197265625,
        39.47998046875,
        39.5,
        39.52001953125,
        39.53997802734375,
        39.55999755859375,
        39.58001708984375,
        39.5999755859375,
        39.6199951171875,
        39.6400146484375,
        39.65997314453125,
        39.67999267578125,
        39.70001220703125,
        39.719970703125,
        39.739990234375,
        39.760009765625,
        39.780029296875,
        39.79998779296875,
        39.82000732421875,
        39.84002685546875,
        39.8599853515625,
        39.8800048828125,
        39.9000244140625,
        39.91998291015625,
        39.94000244140625,
        39.96002197265625,
        39.97998046875,
        40.0,
        40.02001953125,
        40.03997802734375,
        40.05999755859375,
        40.08001708984375,
        40.0999755859375,
        40.1199951171875,
        40.1400146484375,
        40.15997314453125,
        40.17999267578125,
        40.20001220703125,
        40.219970703125,
        40.239990234375,
        40.260009765625,
        40.280029296875,
        40.29998779296875,
        40.32000732421875,
        40.34002685546875,
        40.3599853515625,
        40.3800048828125,
        40.4000244140625,
        40.41998291015625,
        40.44000244140625,
        40.46002197265625,
        40.47998046875,
        40.5,
        40.52001953125,
        40.53997802734375,
        40.55999755859375,
        40.58001708984375,
        40.5999755859375,
        40.6199951171875,
        40.6400146484375,
        40.65997314453125,
        40.67999267578125,
        40.70001220703125,
        40.719970703125,
        40.739990234375,
        40.760009765625,
        40.780029296875,
        40.79998779296875,
        40.82000732421875,
        40.84002685546875,
        40.8599853515625,
        40.8800048828125,
        40.9000244140625,
        40.91998291015625,
        40.94000244140625,
        40.96002197265625,
        40.97998046875,
        41.0,
        41.02001953125,
        41.03997802734375,
        41.05999755859375,
        41.08001708984375,
        41.0999755859375,
        41.1199951171875,
        41.1400146484375,
        41.15997314453125,
        41.17999267578125,
        41.20001220703125,
        41.219970703125,
        41.239990234375,
        41.260009765625,
        41.280029296875,
        41.29998779296875,
        41.32000732421875,
        41.34002685546875,
        41.3599853515625,
        41.3800048828125,
        41.4000244140625,
        41.41998291015625,
        41.44000244140625,
        41.46002197265625,
        41.47998046875,
        41.5,
        41.52001953125,
        41.53997802734375,
        41.55999755859375,
        41.58001708984375,
        41.5999755859375,
        41.6199951171875,
        41.6400146484375,
        41.65997314453125,
        41.67999267578125,
        41.70001220703125,
        41.719970703125,
        41.739990234375,
        41.760009765625,
        41.780029296875,
        41.79998779296875,
        41.82000732421875,
        41.84002685546875,
        41.8599853515625,
        41.8800048828125,
        41.9000244140625,
        41.91998291015625,
        41.94000244140625,
        41.96002197265625,
        41.97998046875,
        42.0,
        42.02001953125,
        42.03997802734375,
        42.05999755859375,
        42.08001708984375,
        42.0999755859375,
        42.1199951171875,
        42.1400146484375,
        42.15997314453125,
        42.17999267578125,
        42.20001220703125,
        42.219970703125,
        42.239990234375,
        42.260009765625,
        42.280029296875,
        42.29998779296875,
        42.32000732421875,
        42.34002685546875,
        42.3599853515625,
        42.3800048828125,
        42.4000244140625,
        42.41998291015625,
        42.44000244140625,
        42.46002197265625,
        42.47998046875,
        42.5,
        42.52001953125,
        42.53997802734375,
        42.55999755859375,
        42.58001708984375,
        42.5999755859375,
        42.6199951171875,
        42.6400146484375,
        42.65997314453125,
        42.67999267578125,
        42.70001220703125,
        42.719970703125,
        42.739990234375,
        42.760009765625,
        42.780029296875,
        42.79998779296875,
        42.82000732421875,
        42.84002685546875,
        42.8599853515625,
        42.8800048828125,
        42.9000244140625,
        42.91998291015625,
        42.94000244140625,
        42.96002197265625,
        42.97998046875,
        43.0,
        43.02001953125,
        43.03997802734375,
        43.05999755859375,
        43.08001708984375,
        43.0999755859375,
        43.1199951171875,
        43.1400146484375,
        43.15997314453125,
        43.17999267578125,
        43.20001220703125,
        43.219970703125,
        43.239990234375,
        43.260009765625,
        43.280029296875,
        43.29998779296875,
        43.32000732421875,
        43.34002685546875,
        43.3599853515625,
        43.3800048828125,
        43.4000244140625,
        43.41998291015625,
        43.44000244140625,
        43.46002197265625,
        43.47998046875,
        43.5,
        43.52001953125,
        43.53997802734375,
        43.55999755859375,
        43.58001708984375,
        43.5999755859375,
        43.6199951171875,
        43.6400146484375,
        43.65997314453125,
        43.67999267578125,
        43.70001220703125,
        43.719970703125,
        43.739990234375,
        43.760009765625,
        43.780029296875,
        43.79998779296875,
        43.82000732421875,
        43.84002685546875,
        43.8599853515625,
        43.8800048828125,
        43.9000244140625,
        43.91998291015625,
        43.94000244140625,
        43.96002197265625,
        43.97998046875,
        44.0,
        44.02001953125,
        44.03997802734375,
        44.05999755859375,
        44.08001708984375,
        44.0999755859375,
        44.1199951171875,
        44.1400146484375,
        44.15997314453125,
        44.17999267578125,
        44.20001220703125,
        44.219970703125,
        44.239990234375,
        44.260009765625,
        44.280029296875,
        44.29998779296875,
        44.32000732421875,
        44.34002685546875,
        44.3599853515625,
        44.3800048828125,
        44.4000244140625,
        44.41998291015625,
        44.44000244140625,
        44.46002197265625,
        44.47998046875,
        44.5,
        44.52001953125,
        44.53997802734375,
        44.55999755859375,
        44.58001708984375,
        44.5999755859375,
        44.6199951171875,
        44.6400146484375,
        44.65997314453125,
        44.67999267578125,
        44.70001220703125,
        44.719970703125,
        44.739990234375,
        44.760009765625,
        44.780029296875,
        44.79998779296875,
        44.82000732421875,
        44.84002685546875,
        44.8599853515625,
        44.8800048828125,
        44.9000244140625,
        44.91998291015625,
        44.94000244140625,
        44.96002197265625,
        44.97998046875,
        45.0,
        45.02001953125,
        45.03997802734375,
        45.05999755859375,
        45.08001708984375,
        45.0999755859375,
        45.1199951171875,
        45.1400146484375,
        45.15997314453125,
        45.17999267578125,
        45.20001220703125,
        45.219970703125,
        45.239990234375,
        45.260009765625,
        45.280029296875,
        45.29998779296875,
        45.32000732421875,
        45.34002685546875,
        45.3599853515625,
        45.3800048828125,
        45.4000244140625,
        45.41998291015625,
        45.44000244140625,
        45.46002197265625,
        45.47998046875,
        45.5,
        45.52001953125,
        45.53997802734375,
        45.55999755859375,
        45.58001708984375,
        45.5999755859375,
        45.6199951171875,
        45.6400146484375,
        45.65997314453125,
        45.67999267578125,
        45.70001220703125,
        45.719970703125,
        45.739990234375,
        45.760009765625,
        45.780029296875,
        45.79998779296875,
        45.82000732421875,
        45.84002685546875,
        45.8599853515625,
        45.8800048828125,
        45.9000244140625,
        45.91998291015625,
        45.94000244140625,
        45.96002197265625,
        45.97998046875,
        46.0,
        46.02001953125,
        46.03997802734375,
        46.05999755859375,
        46.08001708984375,
        46.0999755859375,
        46.1199951171875,
        46.1400146484375,
        46.15997314453125,
        46.17999267578125,
        46.20001220703125,
        46.219970703125,
        46.239990234375,
        46.260009765625,
        46.280029296875,
        46.29998779296875,
        46.32000732421875,
        46.34002685546875,
        46.3599853515625,
        46.3800048828125,
        46.4000244140625,
        46.41998291015625,
        46.44000244140625,
        46.46002197265625,
        46.47998046875,
        46.5,
        46.52001953125,
        46.53997802734375,
        46.55999755859375,
        46.58001708984375,
        46.5999755859375,
        46.6199951171875,
        46.6400146484375,
        46.65997314453125,
        46.67999267578125,
        46.70001220703125,
        46.719970703125,
        46.739990234375,
        46.760009765625,
        46.780029296875,
        46.79998779296875,
        46.82000732421875,
        46.84002685546875,
        46.8599853515625,
        46.8800048828125,
        46.9000244140625,
        46.91998291015625,
        46.94000244140625,
        46.96002197265625,
        46.97998046875,
        47.0,
        47.02001953125,
        47.03997802734375,
        47.05999755859375,
        47.08001708984375,
        47.0999755859375,
        47.1199951171875,
        47.1400146484375,
        47.15997314453125,
        47.17999267578125,
        47.20001220703125,
        47.219970703125,
        47.239990234375,
        47.260009765625,
        47.280029296875,
        47.29998779296875,
        47.32000732421875,
        47.34002685546875,
        47.3599853515625,
        47.3800048828125,
        47.4000244140625,
        47.41998291015625,
        47.44000244140625,
        47.46002197265625,
        47.47998046875,
        47.5,
        47.52001953125,
        47.53997802734375,
        47.55999755859375,
        47.58001708984375,
        47.5999755859375,
        47.6199951171875,
        47.6400146484375,
        47.65997314453125,
        47.67999267578125,
        47.70001220703125,
        47.719970703125,
        47.739990234375,
        47.760009765625,
        47.780029296875,
        47.79998779296875,
        47.82000732421875,
        47.84002685546875,
        47.8599853515625,
        47.8800048828125,
        47.9000244140625,
        47.91998291015625,
        47.94000244140625,
        47.96002197265625,
        47.97998046875,
        48.0,
        48.02001953125,
        48.03997802734375,
        48.05999755859375,
        48.08001708984375,
        48.0999755859375,
        48.1199951171875,
        48.1400146484375,
        48.15997314453125,
        48.17999267578125,
        48.20001220703125,
        48.219970703125,
        48.239990234375,
        48.260009765625,
        48.280029296875,
        48.29998779296875,
        48.32000732421875,
        48.34002685546875,
        48.3599853515625,
        48.3800048828125,
        48.4000244140625,
        48.41998291015625,
        48.44000244140625,
        48.46002197265625,
        48.47998046875,
        48.5,
        48.52001953125,
        48.53997802734375,
        48.55999755859375,
        48.58001708984375,
        48.5999755859375,
        48.6199951171875,
        48.6400146484375,
        48.65997314453125,
        48.67999267578125,
        48.70001220703125,
        48.719970703125,
        48.739990234375,
        48.760009765625,
        48.780029296875,
        48.79998779296875,
        48.82000732421875,
        48.84002685546875,
        48.8599853515625,
        48.8800048828125,
        48.9000244140625,
        48.91998291015625,
        48.94000244140625,
        48.96002197265625,
        48.97998046875,
        49.0,
        49.02001953125,
        49.03997802734375,
        49.05999755859375,
        49.08001708984375,
        49.0999755859375,
        49.1199951171875,
        49.1400146484375,
        49.15997314453125,
        49.17999267578125,
        49.20001220703125,
        49.219970703125,
        49.239990234375,
        49.260009765625,
        49.280029296875,
        49.29998779296875,
        49.32000732421875,
        49.34002685546875,
        49.3599853515625,
        49.3800048828125,
        49.4000244140625,
        49.41998291015625,
        49.44000244140625,
        49.46002197265625,
        49.47998046875,
        49.5,
        49.52001953125,
        49.53997802734375,
        49.55999755859375,
        49.58001708984375,
        49.5999755859375,
        49.6199951171875,
        49.6400146484375,
        49.65997314453125,
        49.67999267578125,
        49.70001220703125,
        49.719970703125,
        49.739990234375,
        49.760009765625,
        49.780029296875,
        49.79998779296875,
        49.82000732421875,
        49.84002685546875,
        49.8599853515625,
        49.8800048828125,
        49.9000244140625,
        49.91998291015625,
        49.94000244140625,
        49.96002197265625,
        49.97998046875,
        50.0,
        50.02001953125,
        50.03997802734375,
        50.05999755859375,
        50.08001708984375,
        50.0999755859375,
        50.1199951171875,
        50.1400146484375,
        50.15997314453125,
        50.17999267578125,
        50.20001220703125,
        50.219970703125,
        50.239990234375,
        50.260009765625,
        50.280029296875,
        50.29998779296875,
        50.32000732421875,
        50.34002685546875,
        50.3599853515625,
        50.3800048828125,
        50.4000244140625,
        50.41998291015625,
        50.44000244140625,
        50.46002197265625,
        50.47998046875,
        50.5,
        50.52001953125,
        50.53997802734375,
        50.55999755859375,
        50.58001708984375,
        50.5999755859375,
        50.6199951171875,
        50.6400146484375,
        50.65997314453125,
        50.67999267578125,
        50.70001220703125,
        50.719970703125,
        50.739990234375,
        50.760009765625,
        50.780029296875,
        50.79998779296875,
        50.82000732421875,
        50.84002685546875,
        50.8599853515625,
        50.8800048828125,
        50.9000244140625,
        50.91998291015625,
        50.94000244140625,
        50.96002197265625,
        50.97998046875,
        51.0,
        51.02001953125,
        51.03997802734375,
        51.05999755859375,
        51.08001708984375,
        51.0999755859375,
        51.1199951171875,
        51.1400146484375,
        51.15997314453125,
        51.17999267578125,
        51.20001220703125,
        51.219970703125,
        51.239990234375,
        51.260009765625,
        51.280029296875,
        51.29998779296875,
        51.32000732421875,
        51.34002685546875,
        51.3599853515625,
        51.3800048828125,
        51.4000244140625,
        51.41998291015625,
        51.44000244140625,
        51.46002197265625,
        51.47998046875,
        51.5,
        51.52001953125,
        51.53997802734375,
        51.55999755859375,
        51.58001708984375,
        51.5999755859375,
        51.6199951171875,
        51.6400146484375,
        51.65997314453125,
        51.67999267578125,
        51.70001220703125,
        51.719970703125,
        51.739990234375,
        51.760009765625,
        51.780029296875,
        51.79998779296875,
        51.82000732421875,
        51.84002685546875,
        51.8599853515625,
        51.8800048828125,
        51.9000244140625,
        51.91998291015625,
        51.94000244140625,
        51.96002197265625,
        51.97998046875,
        52.0,
        52.02001953125,
        52.03997802734375,
        52.05999755859375,
        52.08001708984375,
        52.0999755859375,
        52.1199951171875,
        52.1400146484375,
        52.15997314453125,
        52.17999267578125,
        52.20001220703125,
        52.219970703125,
        52.239990234375,
        52.260009765625,
        52.280029296875,
        52.29998779296875,
        52.32000732421875,
        52.34002685546875,
        52.3599853515625,
        52.3800048828125,
        52.4000244140625,
        52.41998291015625,
        52.44000244140625,
        52.46002197265625,
        52.47998046875,
        52.5,
        52.52001953125,
        52.53997802734375,
        52.55999755859375,
        52.58001708984375,
        52.5999755859375,
        52.6199951171875,
        52.6400146484375,
        52.65997314453125,
        52.67999267578125,
        52.70001220703125,
        52.719970703125,
        52.739990234375,
        52.760009765625,
        52.780029296875,
        52.79998779296875,
        52.82000732421875,
        52.84002685546875,
        52.8599853515625,
        52.8800048828125,
        52.9000244140625,
        52.91998291015625,
        52.94000244140625,
        52.96002197265625,
        52.97998046875,
        53.0,
        53.02001953125,
        53.03997802734375,
        53.05999755859375,
        53.08001708984375,
        53.0999755859375,
        53.1199951171875,
        53.1400146484375,
        53.15997314453125,
        53.17999267578125,
        53.20001220703125,
        53.219970703125,
        53.239990234375,
        53.260009765625,
        53.280029296875,
        53.29998779296875,
        53.32000732421875,
        53.34002685546875,
        53.3599853515625,
        53.3800048828125,
        53.4000244140625,
        53.41998291015625,
        53.44000244140625,
        53.46002197265625,
        53.47998046875,
        53.5,
        53.52001953125,
        53.53997802734375,
        53.55999755859375,
        53.58001708984375,
        53.5999755859375,
        53.6199951171875,
        53.6400146484375,
        53.65997314453125,
        53.67999267578125,
        53.70001220703125,
        53.719970703125,
        53.739990234375,
        53.760009765625,
        53.780029296875,
        53.79998779296875,
        53.82000732421875,
        53.84002685546875,
        53.8599853515625,
        53.8800048828125,
        53.9000244140625,
        53.91998291015625,
        53.94000244140625,
        53.96002197265625,
        53.97998046875,
        54.0,
        54.02001953125,
        54.03997802734375,
        54.05999755859375,
        54.08001708984375,
        54.0999755859375,
        54.1199951171875,
        54.1400146484375,
        54.15997314453125,
        54.17999267578125,
        54.20001220703125,
        54.219970703125,
        54.239990234375,
        54.260009765625,
        54.280029296875,
        54.29998779296875,
        54.32000732421875,
        54.34002685546875,
        54.3599853515625,
        54.3800048828125,
        54.4000244140625,
        54.41998291015625,
        54.44000244140625,
        54.46002197265625,
        54.47998046875,
        54.5,
        54.52001953125,
        54.53997802734375,
        54.55999755859375,
        54.58001708984375,
        54.5999755859375,
        54.6199951171875,
        54.6400146484375,
        54.65997314453125,
        54.67999267578125,
        54.70001220703125,
        54.719970703125,
        54.739990234375,
        54.760009765625,
        54.780029296875,
        54.79998779296875,
        54.82000732421875,
        54.84002685546875,
        54.8599853515625,
        54.8800048828125,
        54.9000244140625,
        54.91998291015625,
        54.94000244140625,
        54.96002197265625,
        54.97998046875,
        55.0,
        55.02001953125,
        55.03997802734375,
        55.05999755859375,
        55.08001708984375,
        55.0999755859375,
        55.1199951171875,
        55.1400146484375,
        55.15997314453125,
        55.17999267578125,
        55.20001220703125,
        55.219970703125,
        55.239990234375,
        55.260009765625,
        55.280029296875,
        55.29998779296875,
        55.32000732421875,
        55.34002685546875,
        55.3599853515625,
        55.3800048828125,
        55.4000244140625,
        55.41998291015625,
        55.44000244140625,
        55.46002197265625,
        55.47998046875,
        55.5,
        55.52001953125,
        55.53997802734375,
        55.55999755859375,
        55.58001708984375,
        55.5999755859375,
        55.6199951171875,
        55.6400146484375,
        55.65997314453125,
        55.67999267578125,
        55.70001220703125,
        55.719970703125,
        55.739990234375,
        55.760009765625,
        55.780029296875,
        55.79998779296875,
        55.82000732421875,
        55.84002685546875,
        55.8599853515625,
        55.8800048828125,
        55.9000244140625,
        55.91998291015625,
        55.94000244140625,
        55.96002197265625,
        55.97998046875,
        56.0,
        56.02001953125,
        56.03997802734375,
        56.05999755859375,
        56.08001708984375,
        56.0999755859375,
        56.1199951171875,
        56.1400146484375,
        56.15997314453125,
        56.17999267578125,
        56.20001220703125,
        56.219970703125,
        56.239990234375,
        56.260009765625,
        56.280029296875,
        56.29998779296875,
        56.32000732421875,
        56.34002685546875,
        56.3599853515625,
        56.3800048828125,
        56.4000244140625,
        56.41998291015625,
        56.44000244140625,
        56.46002197265625,
        56.47998046875,
        56.5,
        56.52001953125,
        56.53997802734375,
        56.55999755859375,
        56.58001708984375,
        56.5999755859375,
        56.6199951171875,
        56.6400146484375,
        56.65997314453125,
        56.67999267578125,
        56.70001220703125,
        56.719970703125,
        56.739990234375,
        56.760009765625,
        56.780029296875,
        56.79998779296875,
        56.82000732421875,
        56.84002685546875,
        56.8599853515625,
        56.8800048828125,
        56.9000244140625,
        56.91998291015625,
        56.94000244140625,
        56.96002197265625,
        56.97998046875,
        57.0,
        57.02001953125,
        57.03997802734375,
        57.05999755859375,
        57.08001708984375,
        57.0999755859375,
        57.1199951171875,
        57.1400146484375,
        57.15997314453125,
        57.17999267578125,
        57.20001220703125,
        57.219970703125,
        57.239990234375,
        57.260009765625,
        57.280029296875,
        57.29998779296875,
        57.32000732421875,
        57.34002685546875,
        57.3599853515625,
        57.3800048828125,
        57.4000244140625,
        57.41998291015625,
        57.44000244140625,
        57.46002197265625,
        57.47998046875,
        57.5,
        57.52001953125,
        57.53997802734375,
        57.55999755859375,
        57.58001708984375,
        57.5999755859375,
        57.6199951171875,
        57.6400146484375,
        57.65997314453125,
        57.67999267578125,
        57.70001220703125,
        57.719970703125,
        57.739990234375,
        57.760009765625,
        57.780029296875,
        57.79998779296875,
        57.82000732421875,
        57.84002685546875,
        57.8599853515625,
        57.8800048828125,
        57.9000244140625,
        57.91998291015625,
        57.94000244140625,
        57.96002197265625,
        57.97998046875,
        58.0,
        58.02001953125,
        58.03997802734375,
        58.05999755859375,
        58.08001708984375,
        58.0999755859375,
        58.1199951171875,
        58.1400146484375,
        58.15997314453125,
        58.17999267578125,
        58.20001220703125,
        58.219970703125,
        58.239990234375,
        58.260009765625,
        58.280029296875,
        58.29998779296875,
        58.32000732421875,
        58.34002685546875,
        58.3599853515625,
        58.3800048828125,
        58.4000244140625,
        58.41998291015625,
        58.44000244140625,
        58.46002197265625,
        58.47998046875,
        58.5,
        58.52001953125,
        58.53997802734375,
        58.55999755859375,
        58.58001708984375,
        58.5999755859375,
        58.6199951171875,
        58.6400146484375,
        58.65997314453125,
        58.67999267578125,
        58.70001220703125,
        58.719970703125,
        58.739990234375,
        58.760009765625,
        58.780029296875,
        58.79998779296875,
        58.82000732421875,
        58.84002685546875,
        58.8599853515625,
        58.8800048828125,
        58.9000244140625,
        58.91998291015625,
        58.94000244140625,
        58.96002197265625,
        58.97998046875,
        59.0,
        59.02001953125,
        59.03997802734375,
        59.05999755859375,
        59.08001708984375,
        59.0999755859375,
        59.1199951171875,
        59.1400146484375,
        59.15997314453125,
        59.17999267578125,
        59.20001220703125,
        59.219970703125,
        59.239990234375,
        59.260009765625,
        59.280029296875,
        59.29998779296875,
        59.32000732421875,
        59.34002685546875,
        59.3599853515625,
        59.3800048828125,
        59.4000244140625,
        59.41998291015625,
        59.44000244140625,
        59.46002197265625,
        59.47998046875,
        59.5,
        59.52001953125,
        59.53997802734375,
        59.55999755859375,
        59.58001708984375,
        59.5999755859375,
        59.6199951171875,
        59.6400146484375,
        59.65997314453125,
        59.67999267578125,
        59.70001220703125,
        59.719970703125,
        59.739990234375,
        59.760009765625,
        59.780029296875,
        59.79998779296875,
        59.82000732421875,
        59.84002685546875,
        59.8599853515625,
        59.8800048828125,
        59.9000244140625,
        59.91998291015625,
        59.94000244140625,
        59.96002197265625,
        59.97998046875
    ],
    "rightHandPositions": [
        "(-0.323617, 1.340820, -0.053285)",
        "(-0.280000, 1.405277, -0.064503)",
        "(-0.280000, 1.413439, -0.066819)",
        "(-0.280000, 1.421388, -0.069437)",
        "(-0.280000, 1.429168, -0.072339)",
        "(-0.280000, 1.436755, -0.075485)",
        "(-0.280000, 1.444132, -0.078835)",
        "(-0.280000, 1.451352, -0.082382)",
        "(-0.280000, 1.458401, -0.086094)",
        "(-0.280000, 1.465274, -0.089941)",
        "(-0.280000, 1.472025, -0.093931)",
        "(-0.280000, 1.478649, -0.098044)",
        "(-0.280000, 1.485161, -0.102275)",
        "(-0.280000, 1.491556, -0.106610)",
        "(-0.280000, 1.497885, -0.111078)",
        "(-0.280000, 1.504138, -0.115675)",
        "(-0.280000, 1.510306, -0.120397)",
        "(-0.280000, 1.516429, -0.125286)",
        "(-0.280000, 1.522489, -0.130344)",
        "(-0.280000, 1.528465, -0.135572)",
        "(-0.280000, 1.534385, -0.141020)",
        "(-0.280000, 1.540220, -0.146691)",
        "(-0.280000, 1.545936, -0.152583)",
        "(-0.280000, 1.551550, -0.158750)",
        "(-0.280000, 1.557019, -0.165188)",
        "(-0.280000, 1.562303, -0.171887)",
        "(-0.280000, 1.567404, -0.178898)",
        "(-0.280000, 1.572277, -0.186205)",
        "(-0.280000, 1.576876, -0.193786)",
        "(-0.280000, 1.581198, -0.201685)",
        "(-0.280000, 1.585199, -0.209872)",
        "(-0.280000, 1.588838, -0.218312)",
        "(-0.280000, 1.592112, -0.227042)",
        "(-0.280000, 1.594987, -0.236020)",
        "(-0.280000, 1.597428, -0.245200)",
        "(-0.280000, 1.599394, -0.254615)",
        "(-0.280000, 1.600073, -0.264131)",
        "(-0.280000, 1.598925, -0.273533)",
        "(-0.280000, 1.597349, -0.282842)",
        "(-0.280000, 1.595337, -0.292097)",
        "(-0.280000, 1.592898, -0.301249)",
        "(-0.280000, 1.590046, -0.310250)",
        "(-0.280000, 1.586771, -0.319137)",
        "(-0.280000, 1.583086, -0.327862)",
        "(-0.280000, 1.579015, -0.336381)",
        "(-0.280000, 1.574539, -0.344728)",
        "(-0.280000, 1.569681, -0.352859)",
        "(-0.280000, 1.564467, -0.360731)",
        "(-0.280000, 1.558877, -0.368377)",
        "(-0.280000, 1.552939, -0.375755)",
        "(-0.280000, 1.546685, -0.382829)",
        "(-0.280000, 1.540089, -0.389626)",
        "(-0.280000, 1.533185, -0.396110)",
        "(-0.280000, 1.526010, -0.402248)",
        "(-0.280000, 1.518536, -0.408065)",
        "(-0.280000, 1.510795, -0.413522)",
        "(-0.280000, 1.501845, -0.416969)",
        "(-0.280000, 1.492769, -0.419915)",
        "(-0.280000, 1.483635, -0.422369)",
        "(-0.280000, 1.474509, -0.424353)",
        "(-0.280000, 1.465369, -0.425908)",
        "(-0.280000, 1.456269, -0.427059)",
        "(-0.280000, 1.447234, -0.427840)",
        "(-0.280000, 1.438305, -0.428284)",
        "(-0.280000, 1.429439, -0.428429)",
        "(-0.280000, 1.420670, -0.428305)",
        "(-0.280000, 1.412023, -0.427946)",
        "(-0.280000, 1.403442, -0.427378)",
        "(-0.280000, 1.394943, -0.426628)",
        "(-0.280000, 1.386541, -0.425720)",
        "(-0.280000, 1.378167, -0.424665)",
        "(-0.280000, 1.369831, -0.423476)",
        "(-0.280000, 1.361539, -0.422164)",
        "(-0.280000, 1.353222, -0.420718)",
        "(-0.280000, 1.344888, -0.419136)",
        "(-0.280000, 1.336547, -0.417412)",
        "(-0.280000, 1.328135, -0.415514)",
        "(-0.280000, 1.319672, -0.413424)",
        "(-0.280000, 1.311181, -0.411119)",
        "(-0.280000, 1.302615, -0.408550)",
        "(-0.280000, 1.294014, -0.405686)",
        "(-0.280000, 1.285425, -0.402496)",
        "(-0.280000, 1.276829, -0.398918)",
        "(-0.280000, 1.268293, -0.394919)",
        "(-0.280000, 1.259899, -0.390472)",
        "(-0.280000, 1.251657, -0.385516)",
        "(-0.280000, 1.244214, -0.379547)",
        "(-0.280000, 1.238096, -0.372317)",
        "(-0.280000, 1.232338, -0.364834)",
        "(-0.280000, 1.226915, -0.357069)",
        "(-0.280000, 1.221859, -0.349060)",
        "(-0.280000, 1.217193, -0.340851)",
        "(-0.280000, 1.212899, -0.332409)",
        "(-0.280000, 1.209002, -0.323777)",
        "(-0.280000, 1.205519, -0.315001)",
        "(-0.280000, 1.202437, -0.306045)",
        "(-0.280000, 1.199774, -0.296956)",
        "(-0.280000, 1.197541, -0.287782)",
        "(-0.280000, 1.195731, -0.278485)",
        "(-0.280000, 1.194353, -0.269115)",
        "(-0.280000, 1.193414, -0.259719)",
        "(-0.280000, 1.192909, -0.250262)",
        "(-0.280000, 1.192844, -0.240791)",
        "(-0.280000, 1.193216, -0.231356)",
        "(-0.280000, 1.194028, -0.221919)",
        "(-0.280000, 1.195285, -0.212532)",
        "(-0.280000, 1.198838, -0.203624)",
        "(-0.280000, 1.202845, -0.194963)",
        "(-0.280000, 1.207251, -0.186594)",
        "(-0.280000, 1.211997, -0.178551)",
        "(-0.280000, 1.217068, -0.170789)",
        "(-0.280000, 1.222407, -0.163331)",
        "(-0.280000, 1.227974, -0.156172)",
        "(-0.280000, 1.233716, -0.149319)",
        "(-0.280000, 1.239634, -0.142717)",
        "(-0.280000, 1.245685, -0.136368)",
        "(-0.280000, 1.251824, -0.130269)",
        "(-0.280000, 1.258071, -0.124359)",
        "(-0.280000, 1.264397, -0.118633)",
        "(-0.280000, 1.270773, -0.113086)",
        "(-0.280000, 1.277237, -0.107660)",
        "(-0.280000, 1.283774, -0.102352)",
        "(-0.280000, 1.290372, -0.097161)",
        "(-0.280000, 1.297085, -0.092042)",
        "(-0.280000, 1.303908, -0.087002)",
        "(-0.280000, 1.310842, -0.082055)",
        "(-0.280000, 1.317950, -0.077174)",
        "(-0.280000, 1.325235, -0.072385)",
        "(-0.280000, 1.332696, -0.067722)",
        "(-0.280000, 1.340401, -0.063184)",
        "(-0.280000, 1.348348, -0.058820)",
        "(-0.280000, 1.356524, -0.054687)",
        "(-0.280000, 1.364991, -0.050811)",
        "(-0.280000, 1.373725, -0.047267)",
        "(-0.280000, 1.382690, -0.044114)",
        "(-0.280000, 1.391925, -0.041319)",
        "(-0.280000, 1.401365, -0.040048)",
        "(-0.280000, 1.410827, -0.040473)",
        "(-0.280000, 1.420230, -0.041333)",
        "(-0.280000, 1.429611, -0.042632)",
        "(-0.280000, 1.438923, -0.044365)",
        "(-0.280000, 1.448116, -0.046520)",
        "(-0.280000, 1.457227, -0.049107)",
        "(-0.280000, 1.466208, -0.052114)",
        "(-0.280000, 1.475013, -0.055523)",
        "(-0.280000, 1.483678, -0.059347)",
        "(-0.280000, 1.492155, -0.063570)",
        "(-0.280000, 1.500403, -0.068167)",
        "(-0.280000, 1.508454, -0.073156)",
        "(-0.280000, 1.516264, -0.078513)",
        "(-0.280000, 1.523795, -0.084208)",
        "(-0.280000, 1.531077, -0.090265)",
        "(-0.280000, 1.538069, -0.096653)",
        "(-0.280000, 1.544738, -0.103338)",
        "(-0.280000, 1.551109, -0.110346)",
        "(-0.280000, 1.557149, -0.117641)",
        "(-0.280000, 1.562827, -0.125186)",
        "(-0.280000, 1.568165, -0.133009)",
        "(-0.280000, 1.573135, -0.141072)",
        "(-0.280000, 1.577712, -0.149330)",
        "(-0.280000, 1.581914, -0.157818)",
        "(-0.280000, 1.585719, -0.166492)",
        "(-0.280000, 1.589116, -0.175333)",
        "(-0.280000, 1.592092, -0.184294)",
        "(-0.280000, 1.594657, -0.193411)",
        "(-0.280000, 1.596796, -0.202637)",
        "(-0.280000, 1.598501, -0.211924)",
        "(-0.280000, 1.599777, -0.221309)",
        "(-0.280000, 1.600617, -0.230743)",
        "(-0.280000, 1.601018, -0.240177)",
        "(-0.280000, 1.600981, -0.249648)",
        "(-0.280000, 1.600505, -0.259107)",
        "(-0.280000, 1.599594, -0.268505)",
        "(-0.280000, 1.598245, -0.277880)",
        "(-0.280000, 1.596462, -0.287181)",
        "(-0.280000, 1.594257, -0.296363)",
        "(-0.280000, 1.591621, -0.305460)",
        "(-0.280000, 1.588566, -0.314425)",
        "(-0.280000, 1.585110, -0.323212)",
        "(-0.280000, 1.581238, -0.331855)",
        "(-0.280000, 1.576970, -0.340310)",
        "(-0.280000, 1.571255, -0.347894)",
        "(-0.280000, 1.564292, -0.354574)",
        "(-0.280000, 1.557127, -0.360861)",
        "(-0.280000, 1.549765, -0.366708)",
        "(-0.280000, 1.542151, -0.372111)",
        "(-0.280000, 1.534311, -0.377020)",
        "(-0.280000, 1.526262, -0.381406)",
        "(-0.280000, 1.518057, -0.385239)",
        "(-0.280000, 1.509684, -0.388532)",
        "(-0.280000, 1.501208, -0.391270)",
        "(-0.280000, 1.492700, -0.393455)",
        "(-0.280000, 1.484156, -0.395116)",
        "(-0.280000, 1.475646, -0.396270)",
        "(-0.280000, 1.467238, -0.396948)",
        "(-0.280000, 1.458919, -0.397194)",
        "(-0.280000, 1.450746, -0.397047)",
        "(-0.280000, 1.442770, -0.396559)",
        "(-0.280000, 1.434961, -0.395775)",
        "(-0.280000, 1.427355, -0.394749)",
        "(-0.280000, 1.419977, -0.393534)",
        "(-0.280000, 1.412778, -0.392171)",
        "(-0.280000, 1.405770, -0.390709)",
        "(-0.280000, 1.398957, -0.389193)",
        "(-0.280000, 1.392274, -0.387649)",
        "(-0.280000, 1.385713, -0.386109)",
        "(-0.280000, 1.379264, -0.384598)",
        "(-0.280000, 1.372854, -0.383120)",
        "(-0.280000, 1.366470, -0.381686)",
        "(-0.280000, 1.360096, -0.380295)",
        "(-0.280000, 1.353662, -0.378928)",
        "(-0.280000, 1.347158, -0.377570)",
        "(-0.280000, 1.340561, -0.376196)",
        "(-0.280000, 1.333871, -0.374779)",
        "(-0.280000, 1.327034, -0.373271)",
        "(-0.280000, 1.320065, -0.371638)",
        "(-0.280000, 1.312986, -0.369839)",
        "(-0.280000, 1.305763, -0.367820)",
        "(-0.280000, 1.298434, -0.365539)",
        "(-0.280000, 1.291047, -0.362960)",
        "(-0.280000, 1.283588, -0.360027)",
        "(-0.280000, 1.276118, -0.356709)",
        "(-0.280000, 1.268703, -0.352986)",
        "(-0.280000, 1.261345, -0.348809)",
        "(-0.280000, 1.254118, -0.344169)",
        "(-0.280000, 1.247095, -0.339072)",
        "(-0.280000, 1.240284, -0.333484)",
        "(-0.280000, 1.233757, -0.327423)",
        "(-0.280000, 1.227575, -0.320923)",
        "(-0.280000, 1.221738, -0.313963)",
        "(-0.280000, 1.216294, -0.306589)",
        "(-0.280000, 1.211274, -0.298853)",
        "(-0.280000, 1.206652, -0.290741)",
        "(-0.280000, 1.202434, -0.282308)",
        "(-0.280000, 1.198622, -0.273607)",
        "(-0.280000, 1.195244, -0.264602)",
        "(-0.280000, 1.193123, -0.255300)",
        "(-0.280000, 1.192824, -0.245834)",
        "(-0.280000, 1.192963, -0.236392)",
        "(-0.280000, 1.193541, -0.226939)",
        "(-0.280000, 1.194557, -0.217522)",
        "(-0.280000, 1.196004, -0.208191)",
        "(-0.280000, 1.197887, -0.198909)",
        "(-0.280000, 1.200198, -0.189725)",
        "(-0.280000, 1.202924, -0.180684)",
        "(-0.280000, 1.206076, -0.171753)",
        "(-0.280000, 1.209638, -0.162977)",
        "(-0.280000, 1.213591, -0.154402)",
        "(-0.280000, 1.217950, -0.145994)",
        "(-0.280000, 1.222695, -0.137797)",
        "(-0.280000, 1.227798, -0.129853)",
        "(-0.280000, 1.233281, -0.122130)",
        "(-0.280000, 1.239116, -0.114669)",
        "(-0.280000, 1.245271, -0.107509)",
        "(-0.280000, 1.251771, -0.100621)",
        "(-0.280000, 1.258590, -0.094048)",
        "(-0.280000, 1.266910, -0.089277)",
        "(-0.280000, 1.275432, -0.084983)",
        "(-0.280000, 1.284085, -0.081165)",
        "(-0.280000, 1.292802, -0.077813)",
        "(-0.280000, 1.301598, -0.074883)",
        "(-0.280000, 1.310416, -0.072359)",
        "(-0.280000, 1.319227, -0.070210)",
        "(-0.280000, 1.327984, -0.068411)",
        "(-0.280000, 1.336724, -0.066917)",
        "(-0.280000, 1.345410, -0.065703)",
        "(-0.280000, 1.354010, -0.064740)",
        "(-0.280000, 1.362578, -0.063993)",
        "(-0.280000, 1.371091, -0.063439)",
        "(-0.280000, 1.379534, -0.063055)",
        "(-0.280000, 1.387971, -0.062822)",
        "(-0.280000, 1.396391, -0.062727)",
        "(-0.280000, 1.404786, -0.062760)",
        "(-0.280000, 1.413226, -0.062922)",
        "(-0.280000, 1.421704, -0.063214)",
        "(-0.280000, 1.430210, -0.063648)",
        "(-0.280000, 1.438813, -0.064241)",
        "(-0.280000, 1.447496, -0.065017)",
        "(-0.280000, 1.456239, -0.066001)",
        "(-0.280000, 1.465096, -0.067235)",
        "(-0.280000, 1.474034, -0.068755)",
        "(-0.280000, 1.483008, -0.070598)",
        "(-0.280000, 1.492049, -0.072824)",
        "(-0.280000, 1.501094, -0.075476)",
        "(-0.280000, 1.510078, -0.078577)",
        "(-0.280000, 1.519049, -0.082127)",
        "(-0.280000, 1.527235, -0.086998)",
        "(-0.280000, 1.534383, -0.093212)",
        "(-0.280000, 1.541215, -0.099730)",
        "(-0.280000, 1.547758, -0.106578)",
        "(-0.280000, 1.553975, -0.113722)",
        "(-0.280000, 1.559838, -0.121124)",
        "(-0.280000, 1.565368, -0.128813)",
        "(-0.280000, 1.570535, -0.136750)",
        "(-0.280000, 1.575315, -0.144894)",
        "(-0.280000, 1.579726, -0.153275)",
        "(-0.280000, 1.583743, -0.161852)",
        "(-0.280000, 1.587348, -0.170579)",
        "(-0.280000, 1.590554, -0.179491)",
        "(-0.280000, 1.593344, -0.188542)",
        "(-0.280000, 1.595704, -0.197684)",
        "(-0.280000, 1.597644, -0.206955)",
        "(-0.280000, 1.599152, -0.216305)",
        "(-0.280000, 1.600222, -0.225687)",
        "(-0.280000, 1.600858, -0.235136)",
        "(-0.280000, 1.601055, -0.244605)",
        "(-0.280000, 1.600814, -0.254045)",
        "(-0.280000, 1.600134, -0.263491)",
        "(-0.280000, 1.599017, -0.272896)",
        "(-0.280000, 1.597470, -0.282211)",
        "(-0.280000, 1.595487, -0.291472)",
        "(-0.280000, 1.593077, -0.300632)",
        "(-0.280000, 1.590244, -0.309669)",
        "(-0.280000, 1.587006, -0.318539)",
        "(-0.280000, 1.583349, -0.327276)",
        "(-0.280000, 1.579291, -0.335833)",
        "(-0.280000, 1.574855, -0.344168)",
        "(-0.280000, 1.570022, -0.352314)",
        "(-0.280000, 1.564817, -0.360226)",
        "(-0.280000, 1.559268, -0.367866)",
        "(-0.280000, 1.553353, -0.375263)",
        "(-0.280000, 1.547101, -0.382378)",
        "(-0.280000, 1.540547, -0.389174)",
        "(-0.280000, 1.533663, -0.395680)",
        "(-0.280000, 1.526485, -0.401859)",
        "(-0.280000, 1.519052, -0.407681)",
        "(-0.280000, 1.511333, -0.413170)",
        "(-0.280000, 1.503368, -0.418295)",
        "(-0.280000, 1.495200, -0.423030)",
        "(-0.280000, 1.486795, -0.427396)",
        "(-0.280000, 1.478196, -0.431367)",
        "(-0.280000, 1.469006, -0.433756)",
        "(-0.280000, 1.459399, -0.434662)",
        "(-0.280000, 1.449878, -0.435134)",
        "(-0.280000, 1.440479, -0.435148)",
        "(-0.280000, 1.431166, -0.434706)",
        "(-0.280000, 1.421989, -0.433824)",
        "(-0.280000, 1.412970, -0.432523)",
        "(-0.280000, 1.404154, -0.430833)",
        "(-0.280000, 1.395502, -0.428771)",
        "(-0.280000, 1.387053, -0.426370)",
        "(-0.280000, 1.378842, -0.423670)",
        "(-0.280000, 1.370822, -0.420683)",
        "(-0.280000, 1.363018, -0.417448)",
        "(-0.280000, 1.355452, -0.414004)",
        "(-0.280000, 1.348069, -0.410356)",
        "(-0.280000, 1.340883, -0.406538)",
        "(-0.280000, 1.333905, -0.402582)",
        "(-0.280000, 1.327078, -0.398482)",
        "(-0.280000, 1.320407, -0.394262)",
        "(-0.280000, 1.313897, -0.389944)",
        "(-0.280000, 1.307494, -0.385506)",
        "(-0.280000, 1.301202, -0.380960)",
        "(-0.280000, 1.295029, -0.376319)",
        "(-0.280000, 1.288926, -0.371544)",
        "(-0.280000, 1.282904, -0.366641)",
        "(-0.280000, 1.276978, -0.361610)",
        "(-0.280000, 1.271111, -0.356406)",
        "(-0.280000, 1.265327, -0.351025)",
        "(-0.280000, 1.259652, -0.345469)",
        "(-0.280000, 1.254064, -0.339683)",
        "(-0.280000, 1.248599, -0.333668)",
        "(-0.280000, 1.243281, -0.327409)",
        "(-0.280000, 1.238150, -0.320912)",
        "(-0.280000, 1.233208, -0.314126)",
        "(-0.280000, 1.228504, -0.307066)",
        "(-0.280000, 1.224089, -0.299752)",
        "(-0.280000, 1.219973, -0.292141)",
        "(-0.280000, 1.216210, -0.284264)",
        "(-0.280000, 1.212851, -0.276158)",
        "(-0.280000, 1.209913, -0.267793)",
        "(-0.280000, 1.207445, -0.259217)",
        "(-0.280000, 1.205484, -0.250487)",
        "(-0.280000, 1.204050, -0.241581)",
        "(-0.280000, 1.203173, -0.232565)",
        "(-0.280000, 1.202872, -0.223505)",
        "(-0.280000, 1.203157, -0.214390)",
        "(-0.280000, 1.204034, -0.205290)",
        "(-0.280000, 1.205492, -0.196275)",
        "(-0.280000, 1.207529, -0.187329)",
        "(-0.280000, 1.210117, -0.178516)",
        "(-0.280000, 1.213215, -0.169892)",
        "(-0.280000, 1.216804, -0.161426)",
        "(-0.280000, 1.220826, -0.153155)",
        "(-0.280000, 1.225214, -0.145103)",
        "(-0.280000, 1.229943, -0.137213)",
        "(-0.280000, 1.234963, -0.129497)",
        "(-0.280000, 1.240245, -0.121944)",
        "(-0.280000, 1.245755, -0.114565)",
        "(-0.280000, 1.251518, -0.107307)",
        "(-0.280000, 1.257517, -0.100187)",
        "(-0.280000, 1.263735, -0.093228)",
        "(-0.280000, 1.270220, -0.086393)",
        "(-0.280000, 1.276963, -0.079711)",
        "(-0.280000, 1.284368, -0.073846)",
        "(-0.280000, 1.292388, -0.068807)",
        "(-0.280000, 1.300633, -0.064146)",
        "(-0.280000, 1.309059, -0.059885)",
        "(-0.280000, 1.317700, -0.056007)",
        "(-0.280000, 1.326511, -0.052534)",
        "(-0.280000, 1.335446, -0.049482)",
        "(-0.280000, 1.344541, -0.046839)",
        "(-0.280000, 1.353749, -0.044621)",
        "(-0.280000, 1.363021, -0.042837)",
        "(-0.280000, 1.372395, -0.041481)",
        "(-0.280000, 1.381821, -0.040560)",
        "(-0.280000, 1.391251, -0.040079)",
        "(-0.280000, 1.400722, -0.040035)",
        "(-0.280000, 1.410185, -0.040430)",
        "(-0.280000, 1.419591, -0.041261)",
        "(-0.280000, 1.428976, -0.042530)",
        "(-0.280000, 1.438293, -0.044234)",
        "(-0.280000, 1.447521, -0.046367)",
        "(-0.280000, 1.456612, -0.048918)",
        "(-0.280000, 1.465603, -0.051896)",
        "(-0.280000, 1.474445, -0.055289)",
        "(-0.280000, 1.483095, -0.059075)",
        "(-0.280000, 1.491586, -0.063271)",
        "(-0.280000, 1.499874, -0.067856)",
        "(-0.280000, 1.507915, -0.072805)",
        "(-0.280000, 1.515742, -0.078138)",
        "(-0.280000, 1.523314, -0.083828)",
        "(-0.280000, 1.530591, -0.089844)",
        "(-0.280000, 1.537604, -0.096210)",
        "(-0.280000, 1.544314, -0.102894)",
        "(-0.280000, 1.550687, -0.109861)",
        "(-0.280000, 1.556750, -0.117137)",
        "(-0.280000, 1.562468, -0.124687)",
        "(-0.280000, 1.567814, -0.132470)",
        "(-0.280000, 1.572809, -0.140517)",
        "(-0.280000, 1.577426, -0.148787)",
        "(-0.280000, 1.580450, -0.157796)",
        "(-0.280000, 1.582140, -0.167281)",
        "(-0.280000, 1.583347, -0.176734)",
        "(-0.280000, 1.584087, -0.186102)",
        "(-0.280000, 1.584413, -0.195408)",
        "(-0.280000, 1.584379, -0.204598)",
        "(-0.280000, 1.584035, -0.213657)",
        "(-0.280000, 1.583429, -0.222552)",
        "(-0.280000, 1.582599, -0.231339)",
        "(-0.280000, 1.581579, -0.239996)",
        "(-0.280000, 1.580400, -0.248512)",
        "(-0.280000, 1.579077, -0.256953)",
        "(-0.280000, 1.577627, -0.265311)",
        "(-0.280000, 1.576060, -0.273579)",
        "(-0.280000, 1.574367, -0.281828)",
        "(-0.280000, 1.572548, -0.290050)",
        "(-0.280000, 1.570597, -0.298235)",
        "(-0.280000, 1.568485, -0.306445)",
        "(-0.280000, 1.566198, -0.314664)",
        "(-0.280000, 1.563719, -0.322872)",
        "(-0.280000, 1.561006, -0.331117)",
        "(-0.280000, 1.558038, -0.339370)",
        "(-0.280000, 1.554795, -0.347593)",
        "(-0.280000, 1.551228, -0.355820)",
        "(-0.280000, 1.547319, -0.364004)",
        "(-0.280000, 1.543055, -0.372093)",
        "(-0.280000, 1.538386, -0.380102)",
        "(-0.280000, 1.533304, -0.387971)",
        "(-0.280000, 1.527811, -0.395635)",
        "(-0.280000, 1.521863, -0.403097)",
        "(-0.280000, 1.515469, -0.410285)",
        "(-0.280000, 1.507639, -0.415612)",
        "(-0.280000, 1.499589, -0.420548)",
        "(-0.280000, 1.491295, -0.425120)",
        "(-0.280000, 1.482797, -0.429302)",
        "(-0.280000, 1.474141, -0.433075)",
        "(-0.280000, 1.465293, -0.436453)",
        "(-0.280000, 1.456297, -0.439417)",
        "(-0.280000, 1.447202, -0.441953)",
        "(-0.280000, 1.437971, -0.444072)",
        "(-0.280000, 1.428652, -0.445760)",
        "(-0.280000, 1.419293, -0.447011)",
        "(-0.280000, 1.409857, -0.447830)",
        "(-0.280000, 1.400393, -0.448210)",
        "(-0.280000, 1.390951, -0.448151)",
        "(-0.280000, 1.381493, -0.447654)",
        "(-0.280000, 1.372068, -0.446718)",
        "(-0.280000, 1.362725, -0.445352)",
        "(-0.280000, 1.353428, -0.443548)",
        "(-0.280000, 1.344223, -0.441315)",
        "(-0.280000, 1.335579, -0.437348)",
        "(-0.280000, 1.327456, -0.432198)",
        "(-0.280000, 1.319697, -0.426667)",
        "(-0.280000, 1.312325, -0.420836)",
        "(-0.280000, 1.305304, -0.414702)",
        "(-0.280000, 1.298663, -0.408308)",
        "(-0.280000, 1.292405, -0.401683)",
        "(-0.280000, 1.286549, -0.394880)",
        "(-0.280000, 1.281052, -0.387887)",
        "(-0.280000, 1.275926, -0.380756)",
        "(-0.280000, 1.271171, -0.373537)",
        "(-0.280000, 1.266744, -0.366213)",
        "(-0.280000, 1.262642, -0.358828)",
        "(-0.280000, 1.258854, -0.351427)",
        "(-0.280000, 1.255337, -0.343981)",
        "(-0.280000, 1.252081, -0.336524)",
        "(-0.280000, 1.249073, -0.329089)",
        "(-0.280000, 1.246272, -0.321633)",
        "(-0.280000, 1.243669, -0.314181)",
        "(-0.280000, 1.241253, -0.306753)",
        "(-0.280000, 1.238995, -0.299296)",
        "(-0.280000, 1.236891, -0.291825)",
        "(-0.280000, 1.234939, -0.284352)",
        "(-0.280000, 1.233125, -0.276818)",
        "(-0.280000, 1.231455, -0.269234)",
        "(-0.280000, 1.229939, -0.261610)",
        "(-0.280000, 1.228577, -0.253887)",
        "(-0.280000, 1.227390, -0.246077)",
        "(-0.280000, 1.226397, -0.238197)",
        "(-0.280000, 1.225615, -0.230191)",
        "(-0.280000, 1.225072, -0.222083)",
        "(-0.280000, 1.224795, -0.213874)",
        "(-0.280000, 1.224815, -0.205595)",
        "(-0.280000, 1.225160, -0.197208)",
        "(-0.280000, 1.225863, -0.188754)",
        "(-0.280000, 1.226949, -0.180279)",
        "(-0.280000, 1.228455, -0.171759)",
        "(-0.280000, 1.230403, -0.163249)",
        "(-0.280000, 1.232809, -0.154811)",
        "(-0.280000, 1.235706, -0.146432)",
        "(-0.280000, 1.239102, -0.138179)",
        "(-0.280000, 1.242992, -0.130121)",
        "(-0.280000, 1.247403, -0.122253)",
        "(-0.280000, 1.252320, -0.114644)",
        "(-0.280000, 1.257714, -0.107360)",
        "(-0.280000, 1.263603, -0.100397)",
        "(-0.280000, 1.269945, -0.093812)",
        "(-0.280000, 1.276691, -0.087656)",
        "(-0.280000, 1.283846, -0.081913)",
        "(-0.280000, 1.291350, -0.076617)",
        "(-0.280000, 1.299138, -0.071787)",
        "(-0.280000, 1.307211, -0.067384)",
        "(-0.280000, 1.315502, -0.063404)",
        "(-0.280000, 1.323947, -0.059832)",
        "(-0.280000, 1.332574, -0.056644)",
        "(-0.280000, 1.341340, -0.053860)",
        "(-0.280000, 1.350225, -0.051486)",
        "(-0.280000, 1.359184, -0.049532)",
        "(-0.280000, 1.368251, -0.047990)",
        "(-0.280000, 1.377380, -0.046871)",
        "(-0.280000, 1.386523, -0.046177)",
        "(-0.280000, 1.395716, -0.045907)",
        "(-0.280000, 1.404912, -0.046064)",
        "(-0.280000, 1.414062, -0.046645)",
        "(-0.280000, 1.423204, -0.047652)",
        "(-0.280000, 1.432290, -0.049082)",
        "(-0.280000, 1.441272, -0.050925)",
        "(-0.280000, 1.450186, -0.053190)",
        "(-0.280000, 1.458985, -0.055866)",
        "(-0.280000, 1.467625, -0.058937)",
        "(-0.280000, 1.476139, -0.062415)",
        "(-0.280000, 1.484482, -0.066285)",
        "(-0.280000, 1.492613, -0.070524)",
        "(-0.280000, 1.500563, -0.075149)",
        "(-0.280000, 1.508289, -0.080137)",
        "(-0.280000, 1.515754, -0.085463)",
        "(-0.280000, 1.522985, -0.091145)",
        "(-0.280000, 1.529946, -0.097157)",
        "(-0.280000, 1.536600, -0.103465)",
        "(-0.280000, 1.542974, -0.110095)",
        "(-0.280000, 1.549034, -0.117014)",
        "(-0.280000, 1.554766, -0.124206)",
        "(-0.280000, 1.560143, -0.131633)",
        "(-0.280000, 1.565185, -0.139325)",
        "(-0.280000, 1.569865, -0.147243)",
        "(-0.280000, 1.574160, -0.155344)",
        "(-0.280000, 1.578088, -0.163660)",
        "(-0.280000, 1.581625, -0.172150)",
        "(-0.280000, 1.584756, -0.180768)",
        "(-0.280000, 1.587492, -0.189549)",
        "(-0.280000, 1.589819, -0.198447)",
        "(-0.280000, 1.591724, -0.207416)",
        "(-0.280000, 1.593217, -0.216491)",
        "(-0.280000, 1.594288, -0.225626)",
        "(-0.280000, 1.594932, -0.234772)",
        "(-0.280000, 1.595152, -0.243967)",
        "(-0.280000, 1.594946, -0.253162)",
        "(-0.280000, 1.594316, -0.262309)",
        "(-0.280000, 1.593260, -0.271446)",
        "(-0.280000, 1.591781, -0.280523)",
        "(-0.280000, 1.589889, -0.289495)",
        "(-0.280000, 1.587576, -0.298397)",
        "(-0.280000, 1.584853, -0.307182)",
        "(-0.280000, 1.581728, -0.315802)",
        "(-0.280000, 1.578151, -0.324273)",
        "(-0.280000, 1.574107, -0.332528)",
        "(-0.280000, 1.569584, -0.340522)",
        "(-0.280000, 1.564597, -0.348189)",
        "(-0.280000, 1.559125, -0.355536)",
        "(-0.280000, 1.553204, -0.362502)",
        "(-0.280000, 1.546881, -0.369034)",
        "(-0.280000, 1.540149, -0.375146)",
        "(-0.280000, 1.533067, -0.380795)",
        "(-0.280000, 1.525699, -0.385951)",
        "(-0.280000, 1.518045, -0.390638)",
        "(-0.280000, 1.510171, -0.394838)",
        "(-0.280000, 1.502146, -0.398543)",
        "(-0.280000, 1.493965, -0.401787)",
        "(-0.280000, 1.485691, -0.404572)",
        "(-0.280000, 1.477388, -0.406910)",
        "(-0.280000, 1.469038, -0.408841)",
        "(-0.280000, 1.460695, -0.410380)",
        "(-0.280000, 1.452409, -0.411555)",
        "(-0.280000, 1.444148, -0.412400)",
        "(-0.280000, 1.435952, -0.412941)",
        "(-0.280000, 1.427855, -0.413206)",
        "(-0.280000, 1.419811, -0.413225)",
        "(-0.280000, 1.411846, -0.413020)",
        "(-0.280000, 1.403981, -0.412617)",
        "(-0.280000, 1.396161, -0.412031)",
        "(-0.280000, 1.388400, -0.411278)",
        "(-0.280000, 1.380687, -0.410370)",
        "(-0.280000, 1.373034, -0.409318)",
        "(-0.280000, 1.365381, -0.408115)",
        "(-0.280000, 1.357737, -0.406765)",
        "(-0.280000, 1.350116, -0.405264)",
        "(-0.280000, 1.342461, -0.403594)",
        "(-0.280000, 1.334787, -0.401745)",
        "(-0.280000, 1.327114, -0.399705)",
        "(-0.280000, 1.319392, -0.397444)",
        "(-0.280000, 1.311649, -0.394946)",
        "(-0.280000, 1.303913, -0.392196)",
        "(-0.280000, 1.296149, -0.389154)",
        "(-0.280000, 1.288393, -0.385806)",
        "(-0.280000, 1.280688, -0.382141)",
        "(-0.280000, 1.273009, -0.378116)",
        "(-0.280000, 1.265403, -0.373724)",
        "(-0.280000, 1.257921, -0.368965)",
        "(-0.280000, 1.250547, -0.363799)",
        "(-0.280000, 1.243333, -0.358231)",
        "(-0.280000, 1.236332, -0.352278)",
        "(-0.280000, 1.229529, -0.345902)",
        "(-0.280000, 1.222973, -0.339127)",
        "(-0.280000, 1.216702, -0.331986)",
        "(-0.280000, 1.210662, -0.324462)",
        "(-0.280000, 1.205959, -0.316178)",
        "(-0.280000, 1.202822, -0.307242)",
        "(-0.280000, 1.200111, -0.298197)",
        "(-0.280000, 1.197814, -0.289009)",
        "(-0.280000, 1.195946, -0.279724)",
        "(-0.280000, 1.194515, -0.270390)",
        "(-0.280000, 1.193514, -0.260972)",
        "(-0.280000, 1.192951, -0.251518)",
        "(-0.280000, 1.192827, -0.242076)",
        "(-0.280000, 1.193142, -0.232611)",
        "(-0.280000, 1.193895, -0.223169)",
        "(-0.280000, 1.195081, -0.213802)",
        "(-0.280000, 1.196705, -0.204471)",
        "(-0.280000, 1.198759, -0.195225)",
        "(-0.280000, 1.201233, -0.186113)",
        "(-0.280000, 1.204134, -0.177097)",
        "(-0.280000, 1.207451, -0.168226)",
        "(-0.280000, 1.211163, -0.159544)",
        "(-0.280000, 1.215286, -0.151017)",
        "(-0.280000, 1.219801, -0.142691)",
        "(-0.280000, 1.224681, -0.134608)",
        "(-0.280000, 1.229946, -0.126735)",
        "(-0.280000, 1.235571, -0.119115)",
        "(-0.280000, 1.241525, -0.111787)",
        "(-0.280000, 1.247831, -0.104720)",
        "(-0.280000, 1.254458, -0.097953)",
        "(-0.280000, 1.261391, -0.091501)",
        "(-0.280000, 1.268594, -0.085396)",
        "(-0.280000, 1.276095, -0.079614)",
        "(-0.280000, 1.283856, -0.074185)",
        "(-0.280000, 1.291836, -0.069137)",
        "(-0.280000, 1.300066, -0.064450)",
        "(-0.280000, 1.308505, -0.060150)",
        "(-0.280000, 1.317107, -0.056258)",
        "(-0.280000, 1.325908, -0.052757)",
        "(-0.280000, 1.334861, -0.049668)",
        "(-0.280000, 1.343920, -0.047005)",
        "(-0.280000, 1.353121, -0.044758)",
        "(-0.280000, 1.362416, -0.042940)",
        "(-0.280000, 1.371757, -0.041559)",
        "(-0.280000, 1.381180, -0.040609)",
        "(-0.280000, 1.390637, -0.040097)",
        "(-0.280000, 1.400079, -0.040024)",
        "(-0.280000, 1.409543, -0.040390)",
        "(-0.280000, 1.418980, -0.041194)",
        "(-0.280000, 1.428149, -0.043666)",
        "(-0.280000, 1.436945, -0.047632)",
        "(-0.280000, 1.445453, -0.051933)",
        "(-0.280000, 1.453627, -0.056572)",
        "(-0.280000, 1.461501, -0.061565)",
        "(-0.280000, 1.469039, -0.066872)",
        "(-0.280000, 1.476233, -0.072465)",
        "(-0.280000, 1.483058, -0.078296)",
        "(-0.280000, 1.489556, -0.084370)",
        "(-0.280000, 1.495709, -0.090637)",
        "(-0.280000, 1.501509, -0.097047)",
        "(-0.280000, 1.507000, -0.103611)",
        "(-0.280000, 1.512181, -0.110284)",
        "(-0.280000, 1.517052, -0.117021)",
        "(-0.280000, 1.521662, -0.123844)",
        "(-0.280000, 1.526016, -0.130718)",
        "(-0.280000, 1.530123, -0.137608)",
        "(-0.280000, 1.534028, -0.144549)",
        "(-0.280000, 1.537736, -0.151517)",
        "(-0.280000, 1.541256, -0.158491)",
        "(-0.280000, 1.544624, -0.165517)",
        "(-0.280000, 1.547842, -0.172580)",
        "(-0.280000, 1.550910, -0.179668)",
        "(-0.280000, 1.553851, -0.186837)",
        "(-0.280000, 1.556657, -0.194078)",
        "(-0.280000, 1.559318, -0.201382)",
        "(-0.280000, 1.561840, -0.208808)",
        "(-0.280000, 1.564204, -0.216345)",
        "(-0.280000, 1.566386, -0.223982)",
        "(-0.280000, 1.568379, -0.231775)",
        "(-0.280000, 1.570152, -0.239706)",
        "(-0.280000, 1.571676, -0.247777)",
        "(-0.280000, 1.572919, -0.255962)",
        "(-0.280000, 1.573856, -0.264304)",
        "(-0.280000, 1.574450, -0.272766)",
        "(-0.280000, 1.574668, -0.281308)",
        "(-0.280000, 1.574478, -0.289958)",
        "(-0.280000, 1.573849, -0.298665)",
        "(-0.280000, 1.572758, -0.307371)",
        "(-0.280000, 1.571171, -0.316094)",
        "(-0.280000, 1.569073, -0.324768)",
        "(-0.280000, 1.566456, -0.333324)",
        "(-0.280000, 1.563296, -0.341773)",
        "(-0.280000, 1.559596, -0.350042)",
        "(-0.280000, 1.555375, -0.358063)",
        "(-0.280000, 1.550617, -0.365843)",
        "(-0.280000, 1.545352, -0.373317)",
        "(-0.280000, 1.539623, -0.380429)",
        "(-0.280000, 1.533427, -0.387196)",
        "(-0.280000, 1.526817, -0.393573)",
        "(-0.280000, 1.519857, -0.399534)",
        "(-0.280000, 1.512549, -0.405116)",
        "(-0.280000, 1.504961, -0.410313)",
        "(-0.280000, 1.497164, -0.415138)",
        "(-0.280000, 1.489150, -0.419654)",
        "(-0.280000, 1.480970, -0.423875)",
        "(-0.280000, 1.472642, -0.427825)",
        "(-0.280000, 1.464202, -0.431511)",
        "(-0.280000, 1.455602, -0.434966)",
        "(-0.280000, 1.446867, -0.438184)",
        "(-0.280000, 1.438020, -0.441155)",
        "(-0.280000, 1.429002, -0.443886)",
        "(-0.280000, 1.419836, -0.446355)",
        "(-0.280000, 1.410498, -0.447788)",
        "(-0.280000, 1.401036, -0.448198)",
        "(-0.280000, 1.391565, -0.448168)",
        "(-0.280000, 1.382134, -0.447701)",
        "(-0.280000, 1.372707, -0.446796)",
        "(-0.280000, 1.363331, -0.445454)",
        "(-0.280000, 1.354056, -0.443684)",
        "(-0.280000, 1.344845, -0.441480)",
        "(-0.280000, 1.335746, -0.438851)",
        "(-0.280000, 1.326806, -0.435813)",
        "(-0.280000, 1.317989, -0.432353)",
        "(-0.280000, 1.309342, -0.428489)",
        "(-0.280000, 1.300910, -0.424241)",
        "(-0.280000, 1.292658, -0.419592)",
        "(-0.280000, 1.284630, -0.414566)",
        "(-0.280000, 1.276868, -0.409190)",
        "(-0.280000, 1.269340, -0.403443)",
        "(-0.280000, 1.262087, -0.397352)",
        "(-0.280000, 1.255124, -0.390932)",
        "(-0.280000, 1.248486, -0.384217)",
        "(-0.280000, 1.242147, -0.377179)",
        "(-0.280000, 1.236141, -0.369856)",
        "(-0.280000, 1.230499, -0.362285)",
        "(-0.280000, 1.225196, -0.354437)",
        "(-0.280000, 1.220264, -0.346352)",
        "(-0.280000, 1.215725, -0.338072)",
        "(-0.280000, 1.211562, -0.329565)",
        "(-0.280000, 1.207798, -0.320874)",
        "(-0.280000, 1.204450, -0.312045)",
        "(-0.280000, 1.201507, -0.303043)",
        "(-0.280000, 1.198984, -0.293914)",
        "(-0.280000, 1.196893, -0.284706)",
        "(-0.280000, 1.195225, -0.275383)",
        "(-0.280000, 1.193992, -0.265992)",
        "(-0.280000, 1.193198, -0.256584)",
        "(-0.280000, 1.192839, -0.247119)",
        "(-0.280000, 1.192920, -0.237649)",
        "(-0.280000, 1.194750, -0.228323)",
        "(-0.280000, 1.197975, -0.219245)",
        "(-0.280000, 1.201604, -0.210433)",
        "(-0.280000, 1.205613, -0.201930)",
        "(-0.280000, 1.210045, -0.193712)",
        "(-0.280000, 1.214899, -0.185838)",
        "(-0.280000, 1.220172, -0.178340)",
        "(-0.280000, 1.225829, -0.171268)",
        "(-0.280000, 1.231877, -0.164606)",
        "(-0.280000, 1.238262, -0.158396)",
        "(-0.280000, 1.244921, -0.152669)",
        "(-0.280000, 1.251845, -0.147394)",
        "(-0.280000, 1.258963, -0.142589)",
        "(-0.280000, 1.266200, -0.138256)",
        "(-0.280000, 1.273550, -0.134350)",
        "(-0.280000, 1.280942, -0.130860)",
        "(-0.280000, 1.288309, -0.127765)",
        "(-0.280000, 1.295656, -0.125007)",
        "(-0.280000, 1.302930, -0.122558)",
        "(-0.280000, 1.310083, -0.120378)",
        "(-0.280000, 1.317140, -0.118410)",
        "(-0.280000, 1.324070, -0.116616)",
        "(-0.280000, 1.330850, -0.114956)",
        "(-0.280000, 1.337526, -0.113380)",
        "(-0.280000, 1.344090, -0.111854)",
        "(-0.280000, 1.350541, -0.110351)",
        "(-0.280000, 1.356941, -0.108836)",
        "(-0.280000, 1.363301, -0.107293)",
        "(-0.280000, 1.369632, -0.105717)",
        "(-0.280000, 1.376005, -0.104091)",
        "(-0.280000, 1.382437, -0.102427)",
        "(-0.280000, 1.388960, -0.100736)",
        "(-0.280000, 1.395586, -0.099043)",
        "(-0.280000, 1.402383, -0.097365)",
        "(-0.280000, 1.409355, -0.095742)",
        "(-0.280000, 1.416498, -0.094217)",
        "(-0.280000, 1.423868, -0.092828)",
        "(-0.280000, 1.431449, -0.091626)",
        "(-0.280000, 1.439214, -0.090665)",
        "(-0.280000, 1.447200, -0.089990)",
        "(-0.280000, 1.455367, -0.089655)",
        "(-0.280000, 1.463665, -0.089707)",
        "(-0.280000, 1.472112, -0.090192)",
        "(-0.280000, 1.480646, -0.091149)",
        "(-0.280000, 1.489200, -0.092607)",
        "(-0.280000, 1.497782, -0.094600)",
        "(-0.280000, 1.506319, -0.097141)",
        "(-0.280000, 1.514741, -0.100230)",
        "(-0.280000, 1.523057, -0.103883)",
        "(-0.280000, 1.531205, -0.108082)",
        "(-0.280000, 1.539133, -0.112793)",
        "(-0.280000, 1.546870, -0.118018)",
        "(-0.280000, 1.554388, -0.123710)",
        "(-0.280000, 1.561660, -0.129821)",
        "(-0.280000, 1.568678, -0.136397)",
        "(-0.280000, 1.574701, -0.143797)",
        "(-0.280000, 1.579163, -0.152151)",
        "(-0.280000, 1.583221, -0.160677)",
        "(-0.280000, 1.586891, -0.169408)",
        "(-0.280000, 1.590153, -0.178300)",
        "(-0.280000, 1.592990, -0.187306)",
        "(-0.280000, 1.595414, -0.196461)",
        "(-0.280000, 1.597411, -0.205719)",
        "(-0.280000, 1.598973, -0.215032)",
        "(-0.280000, 1.600104, -0.224435)",
        "(-0.280000, 1.600799, -0.233881)",
        "(-0.280000, 1.601054, -0.243319)",
        "(-0.280000, 1.600872, -0.252789)",
        "(-0.280000, 1.600250, -0.262240)",
        "(-0.280000, 1.599194, -0.271623)",
        "(-0.280000, 1.597701, -0.280975)",
        "(-0.280000, 1.595775, -0.290249)",
        "(-0.280000, 1.593429, -0.299395)",
        "(-0.280000, 1.590653, -0.308450)",
        "(-0.280000, 1.587453, -0.317364)",
        "(-0.280000, 1.582107, -0.325327)",
        "(-0.280000, 1.576370, -0.332952)",
        "(-0.280000, 1.570304, -0.340209)",
        "(-0.280000, 1.563974, -0.347076)",
        "(-0.280000, 1.557387, -0.353600)",
        "(-0.280000, 1.550600, -0.359769)",
        "(-0.280000, 1.543653, -0.365599)",
        "(-0.280000, 1.536600, -0.371092)",
        "(-0.280000, 1.529426, -0.376304)",
        "(-0.280000, 1.522177, -0.381240)",
        "(-0.280000, 1.514894, -0.385914)",
        "(-0.280000, 1.507544, -0.390380)",
        "(-0.280000, 1.500157, -0.394649)",
        "(-0.280000, 1.492758, -0.398733)",
        "(-0.280000, 1.485298, -0.402680)",
        "(-0.280000, 1.477792, -0.406496)",
        "(-0.280000, 1.470250, -0.410185)",
        "(-0.280000, 1.462613, -0.413780)",
        "(-0.280000, 1.454882, -0.417273)",
        "(-0.280000, 1.447064, -0.420654)",
        "(-0.280000, 1.439089, -0.423933)",
        "(-0.280000, 1.430961, -0.427084)",
        "(-0.280000, 1.422687, -0.430076)",
        "(-0.280000, 1.414200, -0.432894)",
        "(-0.280000, 1.405514, -0.435491)",
        "(-0.280000, 1.396652, -0.437814)",
        "(-0.280000, 1.387560, -0.439825)",
        "(-0.280000, 1.378277, -0.441455)",
        "(-0.280000, 1.368851, -0.442637)",
        "(-0.280000, 1.359257, -0.443317)",
        "(-0.280000, 1.349736, -0.442707)",
        "(-0.280000, 1.340575, -0.440303)",
        "(-0.280000, 1.331563, -0.437487)",
        "(-0.280000, 1.322663, -0.434246)",
        "(-0.280000, 1.313924, -0.430596)",
        "(-0.280000, 1.305389, -0.426558)",
        "(-0.280000, 1.297024, -0.422115)",
        "(-0.280000, 1.288875, -0.417288)",
        "(-0.280000, 1.280982, -0.412106)",
        "(-0.280000, 1.273315, -0.406546)",
        "(-0.280000, 1.265913, -0.400637)",
        "(-0.280000, 1.258815, -0.394410)",
        "(-0.280000, 1.251992, -0.387841)",
        "(-0.280000, 1.245481, -0.380963)",
        "(-0.280000, 1.239315, -0.373812)",
        "(-0.280000, 1.233469, -0.366361)",
        "(-0.280000, 1.227974, -0.358646)",
        "(-0.280000, 1.222858, -0.350710)",
        "(-0.280000, 1.218101, -0.342520)",
        "(-0.280000, 1.213737, -0.334115)",
        "(-0.280000, 1.211528, -0.324782)",
        "(-0.280000, 1.209832, -0.315391)",
        "(-0.280000, 1.208630, -0.306010)",
        "(-0.280000, 1.207894, -0.296700)",
        "(-0.280000, 1.207585, -0.287433)",
        "(-0.280000, 1.207670, -0.278262)",
        "(-0.280000, 1.208114, -0.269203)",
        "(-0.280000, 1.208877, -0.260296)",
        "(-0.280000, 1.209929, -0.251492)",
        "(-0.280000, 1.211233, -0.242819)",
        "(-0.280000, 1.212754, -0.234300)",
        "(-0.280000, 1.214472, -0.225873)",
        "(-0.280000, 1.216360, -0.217553)",
        "(-0.280000, 1.218392, -0.209349)",
        "(-0.280000, 1.220566, -0.201194)",
        "(-0.280000, 1.222867, -0.193094)",
        "(-0.280000, 1.225285, -0.185055)",
        "(-0.280000, 1.227839, -0.177009)",
        "(-0.280000, 1.230528, -0.168964)",
        "(-0.280000, 1.233361, -0.160931)",
        "(-0.280000, 1.236375, -0.152852)",
        "(-0.280000, 1.239586, -0.144747)",
        "(-0.280000, 1.243015, -0.136644)",
        "(-0.280000, 1.246714, -0.128503)",
        "(-0.280000, 1.250711, -0.120366)",
        "(-0.280000, 1.255029, -0.112285)",
        "(-0.280000, 1.259733, -0.104249)",
        "(-0.280000, 1.264845, -0.096331)",
        "(-0.280000, 1.270377, -0.088606)",
        "(-0.280000, 1.276365, -0.081059)",
        "(-0.280000, 1.283322, -0.074542)",
        "(-0.280000, 1.291310, -0.069454)",
        "(-0.280000, 1.299501, -0.064757)",
        "(-0.280000, 1.307926, -0.060430)",
        "(-0.280000, 1.316543, -0.056499)",
        "(-0.280000, 1.325305, -0.052981)",
        "(-0.280000, 1.334249, -0.049864)",
        "(-0.280000, 1.343327, -0.047166)",
        "(-0.280000, 1.352493, -0.044897)",
        "(-0.280000, 1.361782, -0.043050)",
        "(-0.280000, 1.371147, -0.041636)",
        "(-0.280000, 1.380539, -0.040660)",
        "(-0.280000, 1.389995, -0.040118)",
        "(-0.280000, 1.399465, -0.040016)",
        "(-0.280000, 1.408902, -0.040351)",
        "(-0.280000, 1.418341, -0.041125)",
        "(-0.280000, 1.427734, -0.042337)",
        "(-0.280000, 1.437033, -0.043977)",
        "(-0.280000, 1.446274, -0.046052)",
        "(-0.280000, 1.455409, -0.048554)",
        "(-0.280000, 1.464390, -0.051468)",
        "(-0.280000, 1.473254, -0.054804)",
        "(-0.280000, 1.481954, -0.058548)",
        "(-0.280000, 1.490445, -0.062678)",
        "(-0.280000, 1.498761, -0.067211)",
        "(-0.280000, 1.506858, -0.072125)",
        "(-0.280000, 1.514718, -0.077409)",
        "(-0.280000, 1.522301, -0.083035)",
        "(-0.280000, 1.529639, -0.089023)",
        "(-0.280000, 1.536690, -0.095346)",
        "(-0.280000, 1.543421, -0.101968)",
        "(-0.280000, 1.549857, -0.108916)",
        "(-0.280000, 1.555965, -0.116156)",
        "(-0.280000, 1.561712, -0.123647)",
        "(-0.280000, 1.567123, -0.131420)",
        "(-0.280000, 1.572168, -0.139436)",
        "(-0.280000, 1.576822, -0.147652)",
        "(-0.280000, 1.580570, -0.156355)",
        "(-0.280000, 1.583333, -0.165436)",
        "(-0.280000, 1.585789, -0.174503)",
        "(-0.280000, 1.587967, -0.183607)",
        "(-0.280000, 1.589867, -0.192721)",
        "(-0.280000, 1.591490, -0.201817)",
        "(-0.280000, 1.592842, -0.210955)",
        "(-0.280000, 1.593907, -0.220111)",
        "(-0.280000, 1.594661, -0.229256)",
        "(-0.280000, 1.595080, -0.238446)",
        "(-0.280000, 1.595121, -0.247643)",
        "(-0.280000, 1.594746, -0.256805)",
        "(-0.280000, 1.593945, -0.265967)",
        "(-0.280000, 1.592719, -0.275082)",
        "(-0.280000, 1.591072, -0.284131)",
        "(-0.280000, 1.589014, -0.293066)",
        "(-0.280000, 1.586537, -0.301923)",
        "(-0.280000, 1.583651, -0.310656)",
        "(-0.280000, 1.580374, -0.319220)",
        "(-0.280000, 1.576693, -0.327648)",
        "(-0.280000, 1.572625, -0.335897)",
        "(-0.280000, 1.568193, -0.343923)",
        "(-0.280000, 1.563379, -0.351760)",
        "(-0.280000, 1.558206, -0.359365)",
        "(-0.280000, 1.552704, -0.366700)",
        "(-0.280000, 1.546850, -0.373794)",
        "(-0.280000, 1.540673, -0.380608)",
        "(-0.280000, 1.534208, -0.387109)",
        "(-0.280000, 1.527427, -0.393323)",
        "(-0.280000, 1.520365, -0.399216)",
        "(-0.280000, 1.513061, -0.404758)",
        "(-0.280000, 1.505484, -0.409972)",
        "(-0.280000, 1.497674, -0.414828)",
        "(-0.280000, 1.489671, -0.419304)",
        "(-0.280000, 1.481445, -0.423418)",
        "(-0.280000, 1.473037, -0.427145)",
        "(-0.280000, 1.464491, -0.430468)",
        "(-0.280000, 1.455774, -0.433401)",
        "(-0.280000, 1.446931, -0.435927)",
        "(-0.280000, 1.437979, -0.438040)",
        "(-0.280000, 1.428967, -0.439730)",
        "(-0.280000, 1.419859, -0.441005)",
        "(-0.280000, 1.410701, -0.441857)",
        "(-0.280000, 1.401542, -0.442282)",
        "(-0.280000, 1.392345, -0.442282)",
        "(-0.280000, 1.383157, -0.441856)",
        "(-0.280000, 1.374027, -0.441007)",
        "(-0.280000, 1.364919, -0.439732)",
        "(-0.280000, 1.355880, -0.438037)",
        "(-0.280000, 1.346956, -0.435930)",
        "(-0.280000, 1.338112, -0.433405)",
        "(-0.280000, 1.329394, -0.430473)",
        "(-0.280000, 1.320849, -0.427150)",
        "(-0.280000, 1.312440, -0.423423)",
        "(-0.280000, 1.304214, -0.419311)",
        "(-0.280000, 1.296211, -0.414835)",
        "(-0.280000, 1.288400, -0.409979)",
        "(-0.280000, 1.280823, -0.404766)",
        "(-0.280000, 1.273518, -0.399224)",
        "(-0.280000, 1.266456, -0.393332)",
        "(-0.280000, 1.259675, -0.387119)",
        "(-0.280000, 1.253202, -0.380624)",
        "(-0.280000, 1.246982, -0.373847)",
        "(-0.280000, 1.241010, -0.366842)",
        "(-0.280000, 1.235270, -0.359631)",
        "(-0.280000, 1.229761, -0.352251)",
        "(-0.280000, 1.224439, -0.344662)",
        "(-0.280000, 1.219318, -0.336888)",
        "(-0.280000, 1.214413, -0.328949)",
        "(-0.280000, 1.209702, -0.320789)",
        "(-0.280000, 1.205213, -0.312425)",
        "(-0.280000, 1.201693, -0.303658)",
        "(-0.280000, 1.199142, -0.294537)",
        "(-0.280000, 1.197016, -0.285308)",
        "(-0.280000, 1.195325, -0.276018)",
        "(-0.280000, 1.194062, -0.266632)",
        "(-0.280000, 1.193236, -0.257197)",
        "(-0.280000, 1.192850, -0.247762)",
        "(-0.280000, 1.192900, -0.238291)",
        "(-0.280000, 1.193390, -0.228833)",
        "(-0.280000, 1.194315, -0.219436)",
        "(-0.280000, 1.195678, -0.210063)",
        "(-0.280000, 1.197475, -0.200764)",
        "(-0.280000, 1.199693, -0.191586)",
        "(-0.280000, 1.202342, -0.182493)",
        "(-0.280000, 1.205410, -0.173533)",
        "(-0.280000, 1.208880, -0.164751)",
        "(-0.280000, 1.212764, -0.156113)",
        "(-0.280000, 1.217044, -0.147664)",
        "(-0.280000, 1.221712, -0.139423)",
        "(-0.280000, 1.226742, -0.131432)",
        "(-0.280000, 1.232152, -0.123658)",
        "(-0.280000, 1.237918, -0.116144)",
        "(-0.280000, 1.244006, -0.108927)",
        "(-0.280000, 1.250442, -0.101978)",
        "(-0.280000, 1.257193, -0.095336)",
        "(-0.280000, 1.264223, -0.089032)",
        "(-0.280000, 1.271560, -0.083043)",
        "(-0.280000, 1.279167, -0.077401)",
        "(-0.280000, 1.287003, -0.072133)",
        "(-0.280000, 1.295100, -0.067218)",
        "(-0.280000, 1.303415, -0.062685)",
        "(-0.280000, 1.311906, -0.058554)",
        "(-0.280000, 1.320605, -0.054809)",
        "(-0.280000, 1.329469, -0.051472)",
        "(-0.280000, 1.338451, -0.048558)",
        "(-0.280000, 1.347585, -0.046056)",
        "(-0.280000, 1.356826, -0.043980)",
        "(-0.280000, 1.366323, -0.043640)",
        "(-0.280000, 1.375896, -0.044716)",
        "(-0.280000, 1.385304, -0.046245)",
        "(-0.280000, 1.394495, -0.048198)",
        "(-0.280000, 1.403511, -0.050529)",
        "(-0.280000, 1.412312, -0.053173)",
        "(-0.280000, 1.420900, -0.056078)",
        "(-0.280000, 1.429256, -0.059186)",
        "(-0.280000, 1.437444, -0.062480)",
        "(-0.280000, 1.445455, -0.065918)",
        "(-0.280000, 1.453285, -0.069468)",
        "(-0.280000, 1.461001, -0.073135)",
        "(-0.280000, 1.468602, -0.076901)",
        "(-0.280000, 1.476085, -0.080753)",
        "(-0.280000, 1.483513, -0.084720)",
        "(-0.280000, 1.490879, -0.088801)",
        "(-0.280000, 1.498171, -0.092997)",
        "(-0.280000, 1.505443, -0.097355)",
        "(-0.280000, 1.512674, -0.101884)",
        "(-0.280000, 1.519838, -0.106593)",
        "(-0.280000, 1.526973, -0.111537)",
        "(-0.280000, 1.534042, -0.116729)",
        "(-0.280000, 1.541004, -0.122175)",
        "(-0.280000, 1.547879, -0.127932)",
        "(-0.280000, 1.554614, -0.134005)",
        "(-0.280000, 1.561157, -0.140392)",
        "(-0.280000, 1.567510, -0.147145)",
        "(-0.280000, 1.573610, -0.154254)",
        "(-0.280000, 1.579398, -0.161698)",
        "(-0.280000, 1.584861, -0.169522)",
        "(-0.280000, 1.589936, -0.177694)",
        "(-0.280000, 1.592818, -0.186716)",
        "(-0.280000, 1.595263, -0.195836)",
        "(-0.280000, 1.597289, -0.205088)",
        "(-0.280000, 1.598884, -0.214424)",
        "(-0.280000, 1.600041, -0.223795)",
        "(-0.280000, 1.600766, -0.233239)",
        "(-0.280000, 1.601051, -0.242705)",
        "(-0.280000, 1.600898, -0.252146)",
        "(-0.280000, 1.600306, -0.261599)",
        "(-0.280000, 1.599276, -0.271014)",
        "(-0.280000, 1.597816, -0.280343)",
        "(-0.280000, 1.595919, -0.289622)",
        "(-0.280000, 1.593594, -0.298803)",
        "(-0.280000, 1.590855, -0.307840)",
        "(-0.280000, 1.587691, -0.316766)",
        "(-0.280000, 1.584115, -0.325537)",
        "(-0.280000, 1.580150, -0.334106)",
        "(-0.280000, 1.575778, -0.342508)",
        "(-0.280000, 1.571022, -0.350698)",
        "(-0.280000, 1.564762, -0.357859)",
        "(-0.280000, 1.557516, -0.364183)",
        "(-0.280000, 1.550008, -0.370051)",
        "(-0.280000, 1.542316, -0.375455)",
        "(-0.280000, 1.534399, -0.380403)",
        "(-0.280000, 1.526284, -0.384844)",
        "(-0.280000, 1.517992, -0.388751)",
        "(-0.280000, 1.509577, -0.392097)",
        "(-0.280000, 1.501025, -0.394893)",
        "(-0.280000, 1.492403, -0.397130)",
        "(-0.280000, 1.483782, -0.398812)",
        "(-0.280000, 1.475155, -0.399969)",
        "(-0.280000, 1.466592, -0.400622)",
        "(-0.280000, 1.458159, -0.400806)",
        "(-0.280000, 1.449839, -0.400564)",
        "(-0.280000, 1.441689, -0.399938)",
        "(-0.280000, 1.433756, -0.398983)",
        "(-0.280000, 1.426006, -0.397743)",
        "(-0.280000, 1.418473, -0.396273)",
        "(-0.280000, 1.411179, -0.394627)",
        "(-0.280000, 1.404072, -0.392845)",
        "(-0.280000, 1.397162, -0.390975)",
        "(-0.280000, 1.390450, -0.389062)",
        "(-0.280000, 1.383868, -0.387129)",
        "(-0.280000, 1.377409, -0.385207)",
        "(-0.280000, 1.371060, -0.383321)",
        "(-0.280000, 1.364748, -0.381470)",
        "(-0.280000, 1.358458, -0.379663)",
        "(-0.280000, 1.352177, -0.377901)",
        "(-0.280000, 1.345834, -0.376159)",
        "(-0.280000, 1.339421, -0.374423)",
        "(-0.280000, 1.332916, -0.372665)",
        "(-0.280000, 1.326320, -0.370857)",
        "(-0.280000, 1.319584, -0.368952)",
        "(-0.280000, 1.312722, -0.366912)",
        "(-0.280000, 1.305760, -0.364702)",
        "(-0.280000, 1.298668, -0.362263)",
        "(-0.280000, 1.291486, -0.359556)",
        "(-0.280000, 1.284263, -0.356549)",
        "(-0.280000, 1.276989, -0.353183)",
        "(-0.280000, 1.269726, -0.349433)",
        "(-0.280000, 1.262541, -0.345282)",
        "(-0.280000, 1.255441, -0.340680)",
        "(-0.280000, 1.248498, -0.335625)",
        "(-0.280000, 1.241786, -0.330126)",
        "(-0.280000, 1.235315, -0.324147)",
        "(-0.280000, 1.229154, -0.317715)",
        "(-0.280000, 1.223364, -0.310863)",
        "(-0.280000, 1.217945, -0.303574)",
        "(-0.280000, 1.212942, -0.295892)",
        "(-0.280000, 1.208385, -0.287876)",
        "(-0.280000, 1.204247, -0.279507)",
        "(-0.280000, 1.200530, -0.270841)",
        "(-0.280000, 1.197226, -0.261932)",
        "(-0.280000, 1.194324, -0.252747)",
        "(-0.280000, 1.192819, -0.243333)",
        "(-0.280000, 1.193075, -0.233866)",
        "(-0.280000, 1.193767, -0.224449)",
        "(-0.280000, 1.194898, -0.215046)",
        "(-0.280000, 1.196464, -0.205705)",
        "(-0.280000, 1.198455, -0.196475)",
        "(-0.280000, 1.200879, -0.187319)",
        "(-0.280000, 1.203725, -0.178286)",
        "(-0.280000, 1.206976, -0.169421)",
        "(-0.280000, 1.210646, -0.160689)",
        "(-0.280000, 1.214717, -0.152138)",
        "(-0.280000, 1.219165, -0.143809)",
        "(-0.280000, 1.224010, -0.135671)",
        "(-0.280000, 1.229227, -0.127766)",
        "(-0.280000, 1.234787, -0.120134)",
        "(-0.280000, 1.240713, -0.112746)",
        "(-0.280000, 1.246975, -0.105641)",
        "(-0.280000, 1.253540, -0.098854)",
        "(-0.280000, 1.260433, -0.092358)",
        "(-0.280000, 1.267619, -0.086190)",
        "(-0.280000, 1.275061, -0.080378)",
        "(-0.280000, 1.282788, -0.074901)",
        "(-0.280000, 1.290761, -0.069788)",
        "(-0.280000, 1.298936, -0.065064)",
        "(-0.280000, 1.307348, -0.060711)",
        "(-0.280000, 1.315952, -0.056753)",
        "(-0.280000, 1.324731, -0.053198)",
        "(-0.280000, 1.333637, -0.050063)",
        "(-0.280000, 1.342707, -0.047335)",
        "(-0.280000, 1.351894, -0.045032)",
        "(-0.280000, 1.361149, -0.043162)",
        "(-0.280000, 1.370510, -0.041718)",
        "(-0.280000, 1.379927, -0.040710)",
        "(-0.280000, 1.389352, -0.040141)",
        "(-0.280000, 1.398822, -0.040009)",
        "(-0.280000, 1.408288, -0.040316)",
        "(-0.280000, 1.417701, -0.041059)",
        "(-0.280000, 1.427011, -0.042826)",
        "(-0.280000, 1.436083, -0.045619)",
        "(-0.280000, 1.444971, -0.048660)",
        "(-0.280000, 1.453734, -0.051952)",
        "(-0.280000, 1.462349, -0.055479)",
        "(-0.280000, 1.470796, -0.059226)",
        "(-0.280000, 1.479125, -0.063221)",
        "(-0.280000, 1.487307, -0.067465)",
        "(-0.280000, 1.495307, -0.071960)",
        "(-0.280000, 1.503157, -0.076757)",
        "(-0.280000, 1.510801, -0.081871)",
        "(-0.280000, 1.518177, -0.087318)",
        "(-0.280000, 1.525283, -0.093154)",
        "(-0.280000, 1.532048, -0.099377)",
        "(-0.280000, 1.538427, -0.105986)",
        "(-0.280000, 1.544361, -0.112946)",
        "(-0.280000, 1.549851, -0.120280)",
        "(-0.280000, 1.554847, -0.127936)",
        "(-0.280000, 1.559312, -0.135855)",
        "(-0.280000, 1.563259, -0.144046)",
        "(-0.280000, 1.566662, -0.152442)",
        "(-0.280000, 1.569512, -0.160971)",
        "(-0.280000, 1.571831, -0.169642)",
        "(-0.280000, 1.573620, -0.178385)",
        "(-0.280000, 1.574892, -0.187132)",
        "(-0.280000, 1.575677, -0.195898)",
        "(-0.280000, 1.575995, -0.204622)",
        "(-0.280000, 1.575878, -0.213247)",
        "(-0.280000, 1.575356, -0.221801)",
        "(-0.280000, 1.574462, -0.230237)",
        "(-0.280000, 1.573233, -0.238516)",
        "(-0.280000, 1.571696, -0.246676)",
        "(-0.280000, 1.569885, -0.254688)",
        "(-0.280000, 1.567838, -0.262527)",
        "(-0.280000, 1.565570, -0.270244)",
        "(-0.280000, 1.563111, -0.277823)",
        "(-0.280000, 1.560489, -0.285249)",
        "(-0.280000, 1.557704, -0.292580)",
        "(-0.280000, 1.554778, -0.299807)",
        "(-0.280000, 1.551715, -0.306944)",
        "(-0.280000, 1.548531, -0.313982)",
        "(-0.280000, 1.545203, -0.320979)",
        "(-0.280000, 1.541736, -0.327923)",
        "(-0.280000, 1.538132, -0.334803)",
        "(-0.280000, 1.534355, -0.341668)",
        "(-0.280000, 1.530401, -0.348500)",
        "(-0.280000, 1.526266, -0.355278)",
        "(-0.280000, 1.521904, -0.362038)",
        "(-0.280000, 1.517308, -0.368752)",
        "(-0.280000, 1.512473, -0.375388)",
        "(-0.280000, 1.507350, -0.381968)",
        "(-0.280000, 1.501936, -0.388452)",
        "(-0.280000, 1.496232, -0.394798)",
        "(-0.280000, 1.490191, -0.401017)",
        "(-0.280000, 1.483819, -0.407061)",
        "(-0.280000, 1.477130, -0.412882)",
        "(-0.280000, 1.470081, -0.418484)",
        "(-0.280000, 1.462693, -0.423818)",
        "(-0.280000, 1.454995, -0.428839)",
        "(-0.280000, 1.446949, -0.433550)",
        "(-0.280000, 1.438590, -0.437909)",
        "(-0.280000, 1.429960, -0.441885)",
        "(-0.280000, 1.421023, -0.445480)",
        "(-0.280000, 1.411752, -0.447700)",
        "(-0.280000, 1.402293, -0.448169)",
        "(-0.280000, 1.392851, -0.448198)",
        "(-0.280000, 1.383388, -0.447789)",
        "(-0.280000, 1.373955, -0.446941)",
        "(-0.280000, 1.364600, -0.445661)",
        "(-0.280000, 1.355286, -0.443944)",
        "(-0.280000, 1.346061, -0.441797)",
        "(-0.280000, 1.336974, -0.439233)",
        "(-0.280000, 1.327988, -0.436241)",
        "(-0.280000, 1.319150, -0.432836)",
        "(-0.280000, 1.310506, -0.429037)",
        "(-0.280000, 1.302021, -0.424828)",
        "(-0.280000, 1.293740, -0.420231)",
        "(-0.280000, 1.285706, -0.415270)",
        "(-0.280000, 1.277887, -0.409926)",
        "(-0.280000, 1.270324, -0.404225)",
        "(-0.280000, 1.263055, -0.398199)",
        "(-0.280000, 1.256052, -0.391822)",
        "(-0.280000, 1.249352, -0.385128)",
        "(-0.280000, 1.242988, -0.378152)",
        "(-0.280000, 1.236937, -0.370866)",
        "(-0.280000, 1.231229, -0.363308)",
        "(-0.280000, 1.225895, -0.355517)",
        "(-0.280000, 1.220911, -0.347463)",
        "(-0.280000, 1.216307, -0.339186)",
        "(-0.280000, 1.212092, -0.330705)",
        "(-0.280000, 1.208285, -0.322064)",
        "(-0.280000, 1.204872, -0.313229)",
        "(-0.280000, 1.201873, -0.304245)",
        "(-0.280000, 1.199301, -0.295160)",
        "(-0.280000, 1.197147, -0.285937)",
        "(-0.280000, 1.195422, -0.276625)",
        "(-0.280000, 1.194134, -0.267271)",
        "(-0.280000, 1.193279, -0.257838)",
        "(-0.280000, 1.192861, -0.248376)",
        "(-0.280000, 1.192883, -0.238934)",
        "(-0.280000, 1.193933, -0.229516)",
        "(-0.280000, 1.196025, -0.220257)",
        "(-0.280000, 1.198377, -0.211163)",
        "(-0.280000, 1.200990, -0.202174)",
        "(-0.280000, 1.203848, -0.193315)",
        "(-0.280000, 1.206939, -0.184607)",
        "(-0.280000, 1.210286, -0.175997)",
        "(-0.280000, 1.213892, -0.167514)",
        "(-0.280000, 1.217762, -0.159194)",
        "(-0.280000, 1.221946, -0.151001)",
        "(-0.280000, 1.226461, -0.142988)",
        "(-0.280000, 1.231320, -0.135212)",
        "(-0.280000, 1.236550, -0.127647)",
        "(-0.280000, 1.242126, -0.120332)",
        "(-0.280000, 1.248035, -0.113284)",
        "(-0.280000, 1.254245, -0.106538)",
        "(-0.280000, 1.260780, -0.100067)",
        "(-0.280000, 1.267609, -0.093906)",
        "(-0.280000, 1.274694, -0.088086)",
        "(-0.280000, 1.282064, -0.082584)",
        "(-0.280000, 1.289681, -0.077429)",
        "(-0.280000, 1.297504, -0.072647)",
        "(-0.280000, 1.305566, -0.068219)",
        "(-0.280000, 1.313823, -0.064170)",
        "(-0.280000, 1.322234, -0.060519)",
        "(-0.280000, 1.330832, -0.057251)",
        "(-0.280000, 1.339571, -0.054386)",
        "(-0.280000, 1.348407, -0.051936)",
        "(-0.280000, 1.357374, -0.049892)",
        "(-0.280000, 1.366426, -0.048266)",
        "(-0.280000, 1.375516, -0.047064)",
        "(-0.280000, 1.384681, -0.046283)",
        "(-0.280000, 1.393871, -0.045927)",
        "(-0.280000, 1.403040, -0.045998)",
        "(-0.280000, 1.412223, -0.046494)",
        "(-0.280000, 1.421374, -0.047416)",
        "(-0.280000, 1.430445, -0.048756)",
        "(-0.280000, 1.439471, -0.050521)",
        "(-0.280000, 1.448406, -0.052703)",
        "(-0.280000, 1.457230, -0.055296)",
        "(-0.280000, 1.465898, -0.058287)",
        "(-0.280000, 1.474444, -0.061686)",
        "(-0.280000, 1.482823, -0.065477)",
        "(-0.280000, 1.490993, -0.069640)",
        "(-0.280000, 1.498985, -0.074191)",
        "(-0.280000, 1.506758, -0.079108)",
        "(-0.280000, 1.514271, -0.084363)",
        "(-0.280000, 1.521556, -0.089978)",
        "(-0.280000, 1.528572, -0.095925)",
        "(-0.280000, 1.535285, -0.102171)",
        "(-0.280000, 1.541720, -0.108742)",
        "(-0.280000, 1.547844, -0.115604)",
        "(-0.280000, 1.553626, -0.122720)",
        "(-0.280000, 1.559089, -0.130119)",
        "(-0.280000, 1.564203, -0.137764)",
        "(-0.280000, 1.568942, -0.145613)",
        "(-0.280000, 1.573326, -0.153698)",
        "(-0.280000, 1.577331, -0.161977)",
        "(-0.280000, 1.580937, -0.170408)",
        "(-0.280000, 1.584158, -0.179023)",
        "(-0.280000, 1.586976, -0.187777)",
        "(-0.280000, 1.589387, -0.196624)",
        "(-0.280000, 1.591439, -0.205591)",
        "(-0.280000, 1.593162, -0.214634)",
        "(-0.280000, 1.594582, -0.223741)",
        "(-0.280000, 1.595717, -0.232880)",
        "(-0.280000, 1.596586, -0.242107)",
        "(-0.280000, 1.597190, -0.251397)",
        "(-0.280000, 1.597523, -0.260723)",
        "(-0.280000, 1.597579, -0.270146)",
        "(-0.280000, 1.597342, -0.279635)",
        "(-0.280000, 1.596062, -0.288995)",
        "(-0.280000, 1.593766, -0.298184)",
        "(-0.280000, 1.591046, -0.307256)",
        "(-0.280000, 1.587919, -0.316165)",
        "(-0.280000, 1.584371, -0.324947)",
        "(-0.280000, 1.580420, -0.333554)",
        "(-0.280000, 1.576087, -0.341944)",
        "(-0.280000, 1.571357, -0.350149)",
        "(-0.280000, 1.566250, -0.358126)",
        "(-0.280000, 1.560797, -0.365834)",
        "(-0.280000, 1.554975, -0.373304)",
        "(-0.280000, 1.548812, -0.380496)",
        "(-0.280000, 1.542342, -0.387374)",
        "(-0.280000, 1.535541, -0.393965)",
        "(-0.280000, 1.528441, -0.400233)",
        "(-0.280000, 1.521080, -0.406147)",
        "(-0.280000, 1.513430, -0.411732)",
        "(-0.280000, 1.505530, -0.416955)",
        "(-0.280000, 1.497396, -0.421806)",
        "(-0.280000, 1.489071, -0.426262)",
        "(-0.280000, 1.480523, -0.430340)",
        "(-0.280000, 1.471794, -0.434017)",
        "(-0.280000, 1.462932, -0.437276)",
        "(-0.280000, 1.453901, -0.440129)",
        "(-0.280000, 1.444747, -0.442560)",
        "(-0.280000, 1.435519, -0.444559)",
        "(-0.280000, 1.426180, -0.446133)",
        "(-0.280000, 1.416777, -0.447272)",
        "(-0.280000, 1.407361, -0.447972)",
        "(-0.280000, 1.397893, -0.448237)",
        "(-0.280000, 1.388424, -0.448061)",
        "(-0.280000, 1.379001, -0.447449)",
        "(-0.280000, 1.369589, -0.446399)",
        "(-0.280000, 1.360235, -0.444912)",
        "(-0.280000, 1.350988, -0.443000)",
        "(-0.280000, 1.341812, -0.440655)",
        "(-0.280000, 1.332755, -0.437886)",
        "(-0.280000, 1.324334, -0.433481)",
        "(-0.280000, 1.316547, -0.427809)",
        "(-0.280000, 1.309129, -0.421825)",
        "(-0.280000, 1.302116, -0.415565)",
        "(-0.280000, 1.295497, -0.408981)",
        "(-0.280000, 1.289327, -0.402089)",
        "(-0.280000, 1.283636, -0.394903)",
        "(-0.280000, 1.278463, -0.387470)",
        "(-0.280000, 1.273795, -0.379778)",
        "(-0.280000, 1.269656, -0.371891)",
        "(-0.280000, 1.266057, -0.363879)",
        "(-0.280000, 1.262967, -0.355741)",
        "(-0.280000, 1.260383, -0.347551)",
        "(-0.280000, 1.258285, -0.339381)",
        "(-0.280000, 1.256629, -0.331224)",
        "(-0.280000, 1.255384, -0.323146)",
        "(-0.280000, 1.254509, -0.315203)",
        "(-0.280000, 1.253953, -0.307375)",
        "(-0.280000, 1.253672, -0.299704)",
        "(-0.280000, 1.253615, -0.292227)",
        "(-0.280000, 1.253734, -0.284902)",
        "(-0.280000, 1.253983, -0.277748)",
        "(-0.280000, 1.254318, -0.270776)",
        "(-0.280000, 1.254704, -0.263927)",
        "(-0.280000, 1.255106, -0.257200)",
        "(-0.280000, 1.255499, -0.250588)",
        "(-0.280000, 1.255865, -0.244021)",
        "(-0.280000, 1.256193, -0.237485)",
        "(-0.280000, 1.256480, -0.230967)",
        "(-0.280000, 1.256734, -0.224394)",
        "(-0.280000, 1.256966, -0.217755)",
        "(-0.280000, 1.257198, -0.211020)",
        "(-0.280000, 1.257457, -0.204186)",
        "(-0.280000, 1.257780, -0.197193)",
        "(-0.280000, 1.258205, -0.190047)",
        "(-0.280000, 1.258774, -0.182765)",
        "(-0.280000, 1.259536, -0.175304)",
        "(-0.280000, 1.260538, -0.167694)",
        "(-0.280000, 1.261823, -0.159977)",
        "(-0.280000, 1.263445, -0.152128)",
        "(-0.280000, 1.265445, -0.144202)",
        "(-0.280000, 1.267853, -0.136262)",
        "(-0.280000, 1.270719, -0.128301)",
        "(-0.280000, 1.274062, -0.120390)",
        "(-0.280000, 1.277890, -0.112603)",
        "(-0.280000, 1.282240, -0.104941)",
        "(-0.280000, 1.287102, -0.097479)",
        "(-0.280000, 1.292457, -0.090282)",
        "(-0.280000, 1.298323, -0.083346)",
        "(-0.280000, 1.304664, -0.076727)",
        "(-0.280000, 1.311434, -0.070465)",
        "(-0.280000, 1.318642, -0.064532)",
        "(-0.280000, 1.326235, -0.058941)",
        "(-0.280000, 1.334156, -0.053689)",
        "(-0.280000, 1.342426, -0.048718)",
        "(-0.280000, 1.351267, -0.045175)",
        "(-0.280000, 1.360545, -0.043270)",
        "(-0.280000, 1.369872, -0.041802)",
        "(-0.280000, 1.379286, -0.040765)",
        "(-0.280000, 1.388739, -0.040165)",
        "(-0.280000, 1.398179, -0.040004)",
        "(-0.280000, 1.407646, -0.040281)",
        "(-0.280000, 1.417091, -0.040997)",
        "(-0.280000, 1.426463, -0.042147)",
        "(-0.280000, 1.435800, -0.043734)",
        "(-0.280000, 1.445053, -0.045752)",
        "(-0.280000, 1.454176, -0.048190)",
        "(-0.280000, 1.463203, -0.051056)",
        "(-0.280000, 1.472087, -0.054338)",
        "(-0.280000, 1.480783, -0.058016)",
        "(-0.280000, 1.489326, -0.062106)",
        "(-0.280000, 1.497670, -0.066588)",
        "(-0.280000, 1.505772, -0.071436)",
        "(-0.280000, 1.513665, -0.076671)",
        "(-0.280000, 1.521307, -0.082266)",
        "(-0.280000, 1.528659, -0.088190)",
        "(-0.280000, 1.535751, -0.094469)",
        "(-0.280000, 1.542543, -0.101069)",
        "(-0.280000, 1.549003, -0.107956)",
        "(-0.280000, 1.555155, -0.115156)",
        "(-0.280000, 1.560967, -0.122635)",
        "(-0.280000, 1.566426, -0.130374)",
        "(-0.280000, 1.571505, -0.138334)",
        "(-0.280000, 1.576224, -0.146546)",
        "(-0.280000, 1.580557, -0.154968)",
        "(-0.280000, 1.584484, -0.163555)",
        "(-0.280000, 1.588019, -0.172341)",
        "(-0.280000, 1.591143, -0.181283)",
        "(-0.280000, 1.593841, -0.190331)",
        "(-0.280000, 1.596124, -0.199523)",
        "(-0.280000, 1.597979, -0.208811)",
        "(-0.280000, 1.599397, -0.218146)",
        "(-0.280000, 1.600383, -0.227566)",
        "(-0.280000, 1.600932, -0.237021)",
        "(-0.280000, 1.601042, -0.246462)",
        "(-0.280000, 1.600714, -0.255928)",
        "(-0.280000, 1.599947, -0.265368)",
        "(-0.280000, 1.598747, -0.274734)",
        "(-0.280000, 1.597110, -0.284062)",
        "(-0.280000, 1.595041, -0.293305)",
        "(-0.280000, 1.591357, -0.302057)",
        "(-0.280000, 1.586241, -0.310238)",
        "(-0.280000, 1.580833, -0.318089)",
        "(-0.280000, 1.575127, -0.325559)",
        "(-0.280000, 1.569068, -0.332663)",
        "(-0.280000, 1.562668, -0.339342)",
        "(-0.280000, 1.555938, -0.345565)",
        "(-0.280000, 1.548922, -0.351290)",
        "(-0.280000, 1.541609, -0.356533)",
        "(-0.280000, 1.534061, -0.361263)",
        "(-0.280000, 1.526348, -0.365464)",
        "(-0.280000, 1.518470, -0.369166)",
        "(-0.280000, 1.510502, -0.372369)",
        "(-0.280000, 1.502516, -0.375085)",
        "(-0.280000, 1.494510, -0.377360)",
        "(-0.280000, 1.486550, -0.379219)",
        "(-0.280000, 1.478697, -0.380698)",
        "(-0.280000, 1.470934, -0.381850)",
        "(-0.280000, 1.463308, -0.382717)",
        "(-0.280000, 1.455857, -0.383345)",
        "(-0.280000, 1.448544, -0.383787)",
        "(-0.280000, 1.441391, -0.384085)",
        "(-0.280000, 1.434414, -0.384283)",
        "(-0.280000, 1.427556, -0.384422)",
        "(-0.280000, 1.420818, -0.384535)",
        "(-0.280000, 1.414196, -0.384649)",
        "(-0.280000, 1.407619, -0.384786)",
        "(-0.280000, 1.401078, -0.384958)",
        "(-0.280000, 1.394557, -0.385170)",
        "(-0.280000, 1.387984, -0.385420)",
        "(-0.280000, 1.381346, -0.385696)",
        "(-0.280000, 1.374613, -0.385979)",
        "(-0.280000, 1.367780, -0.386243)",
        "(-0.280000, 1.360782, -0.386455)",
        "(-0.280000, 1.353625, -0.386578)",
        "(-0.280000, 1.346321, -0.386567)",
        "(-0.280000, 1.338823, -0.386377)",
        "(-0.280000, 1.331159, -0.385960)",
        "(-0.280000, 1.323366, -0.385268)",
        "(-0.280000, 1.315416, -0.384251)",
        "(-0.280000, 1.307360, -0.382863)",
        "(-0.280000, 1.299259, -0.381068)",
        "(-0.280000, 1.291103, -0.378820)",
        "(-0.280000, 1.282960, -0.376091)",
        "(-0.280000, 1.274903, -0.372869)",
        "(-0.280000, 1.266931, -0.369118)",
        "(-0.280000, 1.259119, -0.364839)",
        "(-0.280000, 1.251533, -0.360051)",
        "(-0.280000, 1.244170, -0.354732)",
        "(-0.280000, 1.237086, -0.348915)",
        "(-0.280000, 1.230325, -0.342643)",
        "(-0.280000, 1.223858, -0.335910)",
        "(-0.280000, 1.217703, -0.328766)",
        "(-0.280000, 1.211861, -0.321270)",
        "(-0.280000, 1.206273, -0.313404)",
        "(-0.280000, 1.202064, -0.304860)",
        "(-0.280000, 1.199456, -0.295754)",
        "(-0.280000, 1.197279, -0.286566)",
        "(-0.280000, 1.195525, -0.277259)",
        "(-0.280000, 1.194205, -0.267881)",
        "(-0.280000, 1.193323, -0.258480)",
        "(-0.280000, 1.192876, -0.249019)",
        "(-0.280000, 1.192868, -0.239548)",
        "(-0.280000, 1.193298, -0.230115)",
        "(-0.280000, 1.194167, -0.220684)",
        "(-0.280000, 1.195472, -0.211303)",
        "(-0.280000, 1.197205, -0.202022)",
        "(-0.280000, 1.199373, -0.192802)",
        "(-0.280000, 1.201966, -0.183693)",
        "(-0.280000, 1.204970, -0.174741)",
        "(-0.280000, 1.208394, -0.165911)",
        "(-0.280000, 1.212225, -0.157249)",
        "(-0.280000, 1.216440, -0.148799)",
        "(-0.280000, 1.221056, -0.140529)",
        "(-0.280000, 1.226051, -0.132482)",
        "(-0.280000, 1.231397, -0.124699)",
        "(-0.280000, 1.237114, -0.117148)",
        "(-0.280000, 1.243176, -0.109871)",
        "(-0.280000, 1.249549, -0.102904)",
        "(-0.280000, 1.256259, -0.096219)",
        "(-0.280000, 1.263271, -0.089853)",
        "(-0.280000, 1.270571, -0.083818)",
        "(-0.280000, 1.278119, -0.078146)",
        "(-0.280000, 1.285946, -0.072813)",
        "(-0.280000, 1.294012, -0.067849)",
        "(-0.280000, 1.302274, -0.063278)",
        "(-0.280000, 1.310765, -0.059081)",
        "(-0.280000, 1.319441, -0.055283)",
        "(-0.280000, 1.328257, -0.051901)",
        "(-0.280000, 1.337247, -0.048922)",
        "(-0.280000, 1.346366, -0.046364)",
        "(-0.280000, 1.355566, -0.044236)",
        "(-0.280000, 1.364883, -0.042533)",
        "(-0.280000, 1.374268, -0.041263)",
        "(-0.280000, 1.383674, -0.040431)",
        "(-0.280000, 1.393137, -0.040035)",
        "(-0.280000, 1.402608, -0.040079)",
        "(-0.280000, 1.412038, -0.040559)",
        "(-0.280000, 1.421464, -0.041479)",
        "(-0.280000, 1.430838, -0.042835)",
        "(-0.280000, 1.439846, -0.045840)",
        "(-0.280000, 1.448394, -0.050315)",
        "(-0.280000, 1.456635, -0.055107)",
        "(-0.280000, 1.464523, -0.060218)",
        "(-0.280000, 1.472091, -0.065663)",
        "(-0.280000, 1.479305, -0.071403)",
        "(-0.280000, 1.486159, -0.077409)",
        "(-0.280000, 1.492630, -0.083630)",
        "(-0.280000, 1.498761, -0.090074)",
        "(-0.280000, 1.504537, -0.096690)",
        "(-0.280000, 1.509950, -0.103429)",
        "(-0.280000, 1.515047, -0.110304)",
        "(-0.280000, 1.519828, -0.117269)",
        "(-0.280000, 1.524295, -0.124280)",
        "(-0.280000, 1.528498, -0.131362)",
        "(-0.280000, 1.532442, -0.138479)",
        "(-0.280000, 1.536138, -0.145598)",
        "(-0.280000, 1.539629, -0.152757)",
        "(-0.280000, 1.542922, -0.159930)",
        "(-0.280000, 1.546027, -0.167098)",
        "(-0.280000, 1.548978, -0.174309)",
        "(-0.280000, 1.551776, -0.181549)",
        "(-0.280000, 1.554423, -0.188805)",
        "(-0.280000, 1.556939, -0.196134)",
        "(-0.280000, 1.559316, -0.203527)",
        "(-0.280000, 1.561544, -0.210974)",
        "(-0.280000, 1.563626, -0.218535)",
        "(-0.280000, 1.565544, -0.226198)",
        "(-0.280000, 1.567275, -0.233950)",
        "(-0.280000, 1.568808, -0.241846)",
        "(-0.280000, 1.570112, -0.249867)",
        "(-0.280000, 1.571161, -0.258014)",
        "(-0.280000, 1.571922, -0.266257)",
        "(-0.280000, 1.572369, -0.274640)",
        "(-0.280000, 1.572465, -0.283123)",
        "(-0.280000, 1.572182, -0.291662)",
        "(-0.280000, 1.571486, -0.300286)",
        "(-0.280000, 1.570348, -0.308942)",
        "(-0.280000, 1.568748, -0.317569)",
        "(-0.280000, 1.566653, -0.326183)",
        "(-0.280000, 1.564050, -0.334719)",
        "(-0.280000, 1.560936, -0.343108)",
        "(-0.280000, 1.557286, -0.351357)",
        "(-0.280000, 1.553108, -0.359395)",
        "(-0.280000, 1.548423, -0.367155)",
        "(-0.280000, 1.543217, -0.374642)",
        "(-0.280000, 1.537523, -0.381795)",
        "(-0.280000, 1.531387, -0.388559)",
        "(-0.280000, 1.524805, -0.394950)",
        "(-0.280000, 1.517833, -0.400930)",
        "(-0.280000, 1.510535, -0.406472)",
        "(-0.280000, 1.502913, -0.411616)",
        "(-0.280000, 1.495033, -0.416359)",
        "(-0.280000, 1.486967, -0.420719)",
        "(-0.280000, 1.478701, -0.424758)",
        "(-0.280000, 1.470288, -0.428492)",
        "(-0.280000, 1.461743, -0.431947)",
        "(-0.280000, 1.453102, -0.435132)",
        "(-0.280000, 1.444314, -0.438077)",
        "(-0.280000, 1.435405, -0.440778)",
        "(-0.280000, 1.426399, -0.443224)",
        "(-0.280000, 1.417237, -0.445422)",
        "(-0.280000, 1.407942, -0.447350)",
        "(-0.280000, 1.398536, -0.448233)",
        "(-0.280000, 1.389066, -0.448087)",
        "(-0.280000, 1.379613, -0.447502)",
        "(-0.280000, 1.370226, -0.446484)",
        "(-0.280000, 1.360868, -0.445027)",
        "(-0.280000, 1.351587, -0.443137)",
        "(-0.280000, 1.342432, -0.440827)",
        "(-0.280000, 1.333366, -0.438087)",
        "(-0.280000, 1.324436, -0.434929)",
        "(-0.280000, 1.315690, -0.431372)",
        "(-0.280000, 1.307091, -0.427402)",
        "(-0.280000, 1.298686, -0.423037)",
        "(-0.280000, 1.290516, -0.418302)",
        "(-0.280000, 1.282551, -0.413178)",
        "(-0.280000, 1.274832, -0.407690)",
        "(-0.280000, 1.267398, -0.401868)",
        "(-0.280000, 1.260220, -0.395689)",
        "(-0.280000, 1.253336, -0.389184)",
        "(-0.280000, 1.246762, -0.382367)",
        "(-0.280000, 1.240529, -0.375274)",
        "(-0.280000, 1.234613, -0.367877)",
        "(-0.280000, 1.229047, -0.360214)",
        "(-0.280000, 1.223858, -0.352326)",
        "(-0.280000, 1.219025, -0.344181)",
        "(-0.280000, 1.214575, -0.335820)",
        "(-0.280000, 1.210529, -0.327288)",
        "(-0.280000, 1.206872, -0.318552)",
        "(-0.280000, 1.203624, -0.309655)",
        "(-0.280000, 1.200800, -0.300645)",
        "(-0.280000, 1.198389, -0.291486)",
        "(-0.280000, 1.196405, -0.282225)",
        "(-0.280000, 1.194858, -0.272910)",
        "(-0.280000, 1.193740, -0.263505)",
        "(-0.280000, 1.193059, -0.254059)",
        "(-0.280000, 1.192818, -0.244619)",
        "(-0.280000, 1.193014, -0.235150)",
        "(-0.280000, 1.193650, -0.225701)",
        "(-0.280000, 1.196023, -0.216498)",
        "(-0.280000, 1.199775, -0.207625)",
        "(-0.280000, 1.203915, -0.199041)",
        "(-0.280000, 1.208407, -0.190785)",
        "(-0.280000, 1.213259, -0.182823)",
        "(-0.280000, 1.218431, -0.175191)",
        "(-0.280000, 1.223895, -0.167899)",
        "(-0.280000, 1.229603, -0.160971)",
        "(-0.280000, 1.235559, -0.154365)",
        "(-0.280000, 1.241715, -0.148101)",
        "(-0.280000, 1.248021, -0.142189)",
        "(-0.280000, 1.254486, -0.136581)",
        "(-0.280000, 1.261065, -0.131282)",
        "(-0.280000, 1.267714, -0.126292)",
        "(-0.280000, 1.274455, -0.121560)",
        "(-0.280000, 1.281249, -0.117084)",
        "(-0.280000, 1.288065, -0.112855)",
        "(-0.280000, 1.294936, -0.108827)",
        "(-0.280000, 1.301836, -0.104995)",
        "(-0.280000, 1.308746, -0.101351)",
        "(-0.280000, 1.315710, -0.097858)",
        "(-0.280000, 1.322715, -0.094514)",
        "(-0.280000, 1.329748, -0.091321)",
        "(-0.280000, 1.336863, -0.088252)",
        "(-0.280000, 1.344053, -0.085317)",
        "(-0.280000, 1.351308, -0.082527)",
        "(-0.280000, 1.358687, -0.079872)",
        "(-0.280000, 1.366181, -0.077374)",
        "(-0.280000, 1.373778, -0.075056)",
        "(-0.280000, 1.381534, -0.072924)",
        "(-0.280000, 1.389432, -0.071011)",
        "(-0.280000, 1.397475, -0.069342)",
        "(-0.280000, 1.405636, -0.067954)",
        "(-0.280000, 1.413960, -0.066868)",
        "(-0.280000, 1.422411, -0.066123)",
        "(-0.280000, 1.430947, -0.065753)",
        "(-0.280000, 1.439599, -0.065788)",
        "(-0.280000, 1.448316, -0.066261)",
        "(-0.280000, 1.457040, -0.067197)",
        "(-0.280000, 1.465790, -0.068628)",
        "(-0.280000, 1.474500, -0.070571)",
        "(-0.280000, 1.483102, -0.073034)",
        "(-0.280000, 1.491606, -0.076044)",
        "(-0.280000, 1.499939, -0.079595)",
        "(-0.280000, 1.508035, -0.083673)",
        "(-0.280000, 1.515898, -0.088292)",
        "(-0.280000, 1.523465, -0.093422)",
        "(-0.280000, 1.530678, -0.099023)",
        "(-0.280000, 1.537554, -0.105097)",
        "(-0.280000, 1.544048, -0.111592)",
        "(-0.280000, 1.550133, -0.118445)",
        "(-0.280000, 1.555844, -0.125652)",
        "(-0.280000, 1.561175, -0.133146)",
        "(-0.280000, 1.566139, -0.140856)",
        "(-0.280000, 1.570798, -0.148788)",
        "(-0.280000, 1.575164, -0.156892)",
        "(-0.280000, 1.579262, -0.165148)",
        "(-0.280000, 1.583097, -0.173520)",
        "(-0.280000, 1.586706, -0.182057)",
        "(-0.280000, 1.590079, -0.190734)",
        "(-0.280000, 1.593207, -0.199526)",
        "(-0.280000, 1.596099, -0.208494)",
        "(-0.280000, 1.598731, -0.217614)",
        "(-0.280000, 1.600330, -0.226925)",
        "(-0.280000, 1.600909, -0.236378)",
        "(-0.280000, 1.601048, -0.245848)",
        "(-0.280000, 1.600750, -0.255286)",
        "(-0.280000, 1.600013, -0.264728)",
        "(-0.280000, 1.598838, -0.274126)",
        "(-0.280000, 1.597234, -0.283431)",
        "(-0.280000, 1.595195, -0.292680)",
        "(-0.280000, 1.592729, -0.301825)",
        "(-0.280000, 1.589851, -0.310818)",
        "(-0.280000, 1.586549, -0.319695)",
        "(-0.280000, 1.582839, -0.328409)",
        "(-0.280000, 1.578743, -0.336916)",
        "(-0.280000, 1.574242, -0.345250)",
        "(-0.280000, 1.569360, -0.353366)",
        "(-0.280000, 1.564124, -0.361223)",
        "(-0.280000, 1.558511, -0.368852)",
        "(-0.280000, 1.552551, -0.376213)",
        "(-0.280000, 1.546256, -0.383289)",
        "(-0.280000, 1.539660, -0.390046)",
        "(-0.280000, 1.532738, -0.396510)",
        "(-0.280000, 1.525522, -0.402645)",
        "(-0.280000, 1.518054, -0.408422)",
        "(-0.280000, 1.510302, -0.413863)",
        "(-0.280000, 1.502306, -0.418939)",
        "(-0.280000, 1.494108, -0.423625)",
        "(-0.280000, 1.485677, -0.427940)",
        "(-0.280000, 1.477054, -0.431858)",
        "(-0.280000, 1.468286, -0.435362)",
        "(-0.280000, 1.459338, -0.438466)",
        "(-0.280000, 1.450256, -0.441152)",
        "(-0.280000, 1.441087, -0.443407)",
        "(-0.280000, 1.431795, -0.445240)",
        "(-0.280000, 1.422428, -0.446641)",
        "(-0.280000, 1.413035, -0.447603)",
        "(-0.280000, 1.403578, -0.448131)",
        "(-0.280000, 1.394108, -0.448219)",
        "(-0.280000, 1.384751, -0.446556)",
        "(-0.280000, 1.375617, -0.443493)",
        "(-0.280000, 1.366741, -0.440022)",
        "(-0.280000, 1.358166, -0.436173)",
        "(-0.280000, 1.349857, -0.431945)",
        "(-0.280000, 1.341852, -0.427371)",
        "(-0.280000, 1.334186, -0.422496)",
        "(-0.280000, 1.326819, -0.417318)",
        "(-0.280000, 1.319778, -0.411884)",
        "(-0.280000, 1.313062, -0.406225)",
        "(-0.280000, 1.306685, -0.400390)",
        "(-0.280000, 1.300599, -0.394372)",
        "(-0.280000, 1.294813, -0.388217)",
        "(-0.280000, 1.289329, -0.381968)",
        "(-0.280000, 1.284096, -0.375610)",
        "(-0.280000, 1.279114, -0.369177)",
        "(-0.280000, 1.274376, -0.362705)",
        "(-0.280000, 1.269835, -0.356162)",
        "(-0.280000, 1.265487, -0.349574)",
        "(-0.280000, 1.261325, -0.342963)",
        "(-0.280000, 1.257311, -0.336286)",
        "(-0.280000, 1.253441, -0.329557)",
        "(-0.280000, 1.249720, -0.322789)",
        "(-0.280000, 1.246116, -0.315929)",
        "(-0.280000, 1.242640, -0.308985)",
        "(-0.280000, 1.239303, -0.301964)",
        "(-0.280000, 1.236093, -0.294809)",
        "(-0.280000, 1.233029, -0.287528)",
        "(-0.280000, 1.230138, -0.280130)",
        "(-0.280000, 1.227419, -0.272560)",
        "(-0.280000, 1.224907, -0.264832)",
        "(-0.280000, 1.222636, -0.256964)",
        "(-0.280000, 1.220621, -0.248909)",
        "(-0.280000, 1.218902, -0.240692)",
        "(-0.280000, 1.217514, -0.232323)",
        "(-0.280000, 1.216492, -0.223840)",
        "(-0.280000, 1.215866, -0.215211)",
        "(-0.280000, 1.215672, -0.206483)",
        "(-0.280000, 1.215938, -0.197713)",
        "(-0.280000, 1.216696, -0.188879)",
        "(-0.280000, 1.217968, -0.180046)",
        "(-0.280000, 1.219767, -0.171281)",
        "(-0.280000, 1.222117, -0.162572)",
        "(-0.280000, 1.225021, -0.153991)",
        "(-0.280000, 1.228469, -0.145608)",
        "(-0.280000, 1.232473, -0.137415)",
        "(-0.280000, 1.237010, -0.129478)",
        "(-0.280000, 1.242043, -0.121858)",
        "(-0.280000, 1.247574, -0.114538)",
        "(-0.280000, 1.253554, -0.107566)",
        "(-0.280000, 1.259922, -0.100976)",
        "(-0.280000, 1.266671, -0.094731)",
        "(-0.280000, 1.273736, -0.088842)",
        "(-0.280000, 1.281049, -0.083310)",
        "(-0.280000, 1.288633, -0.078108)",
        "(-0.280000, 1.296450, -0.073263)",
        "(-0.280000, 1.304459, -0.068798)",
        "(-0.280000, 1.312692, -0.064697)",
        "(-0.280000, 1.321105, -0.060983)",
        "(-0.280000, 1.329682, -0.057662)",
        "(-0.280000, 1.338377, -0.054751)",
        "(-0.280000, 1.347224, -0.052239)",
        "(-0.280000, 1.356179, -0.050139)",
        "(-0.280000, 1.365193, -0.048462)",
        "(-0.280000, 1.374303, -0.047200)",
        "(-0.280000, 1.383462, -0.046362)",
        "(-0.280000, 1.392622, -0.045951)",
        "(-0.280000, 1.401819, -0.045964)",
        "(-0.280000, 1.411006, -0.046404)",
        "(-0.280000, 1.420135, -0.047266)",
        "(-0.280000, 1.429241, -0.048554)",
        "(-0.280000, 1.438278, -0.050263)",
        "(-0.280000, 1.447199, -0.052382)",
        "(-0.280000, 1.456039, -0.054920)",
        "(-0.280000, 1.464752, -0.057865)",
        "(-0.280000, 1.473293, -0.061201)",
        "(-0.280000, 1.481696, -0.064940)",
        "(-0.280000, 1.489917, -0.069065)",
        "(-0.280000, 1.497913, -0.073552)",
        "(-0.280000, 1.505716, -0.078419)",
        "(-0.280000, 1.513286, -0.083644)",
        "(-0.280000, 1.520582, -0.089196)",
        "(-0.280000, 1.527636, -0.095099)",
        "(-0.280000, 1.534408, -0.101322)",
        "(-0.280000, 1.540884, -0.107853)",
        "(-0.280000, 1.547032, -0.114655)",
        "(-0.280000, 1.552876, -0.121757)",
        "(-0.280000, 1.558384, -0.129123)",
        "(-0.280000, 1.563529, -0.136712)",
        "(-0.280000, 1.568332, -0.144555)",
        "(-0.280000, 1.572766, -0.152613)",
        "(-0.280000, 1.576810, -0.160843)",
        "(-0.280000, 1.580479, -0.169276)",
        "(-0.280000, 1.583754, -0.177871)",
        "(-0.280000, 1.586617, -0.186581)",
        "(-0.280000, 1.589082, -0.195442)",
        "(-0.280000, 1.591133, -0.204408)",
        "(-0.280000, 1.592762, -0.213431)",
        "(-0.280000, 1.593975, -0.222548)",
        "(-0.280000, 1.594764, -0.231711)",
        "(-0.280000, 1.595126, -0.240873)",
        "(-0.280000, 1.595063, -0.250070)",
        "(-0.280000, 1.594573, -0.259254)",
        "(-0.280000, 1.593671, -0.268379)",
        "(-0.280000, 1.592390, -0.277489)",
        "(-0.280000, 1.590775, -0.286551)",
        "(-0.280000, 1.588860, -0.295538)",
        "(-0.280000, 1.586655, -0.304509)",
        "(-0.280000, 1.584177, -0.313439)",
        "(-0.280000, 1.581427, -0.322333)",
        "(-0.280000, 1.578413, -0.331165)",
        "(-0.280000, 1.575105, -0.339988)",
        "(-0.280000, 1.571499, -0.348769)",
        "(-0.280000, 1.566965, -0.357057)",
        "(-0.280000, 1.561543, -0.364823)",
        "(-0.280000, 1.555767, -0.372328)",
        "(-0.280000, 1.549668, -0.379537)",
        "(-0.280000, 1.543222, -0.386476)",
        "(-0.280000, 1.536461, -0.393108)",
        "(-0.280000, 1.529421, -0.399401)",
        "(-0.280000, 1.522076, -0.405380)",
        "(-0.280000, 1.514461, -0.411011)",
        "(-0.280000, 1.506617, -0.416268)",
        "(-0.280000, 1.498513, -0.421170)",
        "(-0.280000, 1.490191, -0.425691)",
        "(-0.280000, 1.481694, -0.429810)",
        "(-0.280000, 1.472989, -0.433541)",
        "(-0.280000, 1.464120, -0.436865)",
        "(-0.280000, 1.455135, -0.439766)",
        "(-0.280000, 1.445997, -0.442255)",
        "(-0.280000, 1.436753, -0.444318)",
        "(-0.280000, 1.427452, -0.445945)",
        "(-0.280000, 1.418057, -0.447143)",
        "(-0.280000, 1.408616, -0.447904)",
        "(-0.280000, 1.399150, -0.448227)",
        "(-0.280000, 1.389709, -0.448111)",
        "(-0.280000, 1.380254, -0.447556)",
        "(-0.280000, 1.370835, -0.446563)",
        "(-0.280000, 1.361501, -0.445139)",
        "(-0.280000, 1.352214, -0.443279)",
        "(-0.280000, 1.343024, -0.440990)",
        "(-0.280000, 1.333977, -0.438286)",
        "(-0.280000, 1.325038, -0.435157)",
        "(-0.280000, 1.316253, -0.431616)",
        "(-0.280000, 1.307669, -0.427684)",
        "(-0.280000, 1.299250, -0.423346)",
        "(-0.280000, 1.291041, -0.418621)",
        "(-0.280000, 1.283084, -0.413537)",
        "(-0.280000, 1.275348, -0.408074)",
        "(-0.280000, 1.267873, -0.402257)",
        "(-0.280000, 1.261577, -0.395139)",
        "(-0.280000, 1.256325, -0.387063)",
        "(-0.280000, 1.251529, -0.378827)",
        "(-0.280000, 1.247210, -0.370477)",
        "(-0.280000, 1.243373, -0.361965)",
        "(-0.280000, 1.240067, -0.353326)",
        "(-0.280000, 1.237320, -0.344610)",
        "(-0.280000, 1.235131, -0.335794)",
        "(-0.280000, 1.233513, -0.326943)",
        "(-0.280000, 1.232458, -0.318098)",
        "(-0.280000, 1.231953, -0.309330)",
        "(-0.280000, 1.231969, -0.300626)",
        "(-0.280000, 1.232476, -0.292053)",
        "(-0.280000, 1.233429, -0.283671)",
        "(-0.280000, 1.234791, -0.275460)",
        "(-0.280000, 1.236508, -0.267469)",
        "(-0.280000, 1.238524, -0.259736)",
        "(-0.280000, 1.240797, -0.252224)",
        "(-0.280000, 1.243269, -0.244958)",
        "(-0.280000, 1.245882, -0.237952)",
        "(-0.280000, 1.248606, -0.231151)",
        "(-0.280000, 1.251390, -0.224556)",
        "(-0.280000, 1.254189, -0.218162)",
        "(-0.280000, 1.256992, -0.211901)",
        "(-0.280000, 1.259767, -0.205760)",
        "(-0.280000, 1.262491, -0.199723)",
        "(-0.280000, 1.265176, -0.193718)",
        "(-0.280000, 1.267813, -0.187729)",
        "(-0.280000, 1.270406, -0.181742)",
        "(-0.280000, 1.272986, -0.175692)",
        "(-0.280000, 1.275571, -0.169572)",
        "(-0.280000, 1.278182, -0.163381)",
        "(-0.280000, 1.280869, -0.157071)",
        "(-0.280000, 1.283665, -0.150652)",
        "(-0.280000, 1.286610, -0.144128)",
        "(-0.280000, 1.289739, -0.137527)",
        "(-0.280000, 1.293111, -0.130829)",
        "(-0.280000, 1.296761, -0.124077)",
        "(-0.280000, 1.300714, -0.117325)",
        "(-0.280000, 1.305029, -0.110570)",
        "(-0.280000, 1.309723, -0.103879)",
        "(-0.280000, 1.314805, -0.097319)",
        "(-0.280000, 1.320321, -0.090904)",
        "(-0.280000, 1.326266, -0.084705)",
        "(-0.280000, 1.332620, -0.078796)",
        "(-0.280000, 1.339415, -0.073189)",
        "(-0.280000, 1.346619, -0.067951)",
        "(-0.280000, 1.354188, -0.063137)",
        "(-0.280000, 1.362142, -0.058749)",
        "(-0.280000, 1.370427, -0.054827)",
        "(-0.280000, 1.378985, -0.051391)",
        "(-0.280000, 1.387835, -0.048419)",
        "(-0.280000, 1.396923, -0.045904)",
        "(-0.280000, 1.406195, -0.043830)",
        "(-0.280000, 1.415688, -0.042192)",
        "(-0.280000, 1.425218, -0.041969)",
        "(-0.280000, 1.434537, -0.043493)",
        "(-0.280000, 1.443803, -0.045453)",
        "(-0.280000, 1.452968, -0.047841)",
        "(-0.280000, 1.462012, -0.050651)",
        "(-0.280000, 1.470890, -0.053868)",
        "(-0.280000, 1.479636, -0.057503)",
        "(-0.280000, 1.488203, -0.061540)",
        "(-0.280000, 1.496549, -0.065957)",
        "(-0.280000, 1.504707, -0.070769)",
        "(-0.280000, 1.512632, -0.075955)",
        "(-0.280000, 1.520285, -0.081485)",
        "(-0.280000, 1.527696, -0.087382)",
        "(-0.280000, 1.534826, -0.093617)",
        "(-0.280000, 1.541639, -0.100154)",
        "(-0.280000, 1.548161, -0.107022)",
        "(-0.280000, 1.554358, -0.114184)",
        "(-0.280000, 1.560199, -0.121604)",
        "(-0.280000, 1.565706, -0.129309)",
        "(-0.280000, 1.570850, -0.137261)",
        "(-0.280000, 1.575606, -0.145418)",
        "(-0.280000, 1.579992, -0.153813)",
        "(-0.280000, 1.583984, -0.162401)",
        "(-0.280000, 1.587563, -0.171139)",
        "(-0.280000, 1.590743, -0.180060)",
        "(-0.280000, 1.593506, -0.189119)",
        "(-0.280000, 1.595840, -0.198269)",
        "(-0.280000, 1.597752, -0.207545)",
        "(-0.280000, 1.599233, -0.216900)",
        "(-0.280000, 1.600278, -0.226313)",
        "(-0.280000, 1.600884, -0.235736)",
        "(-0.280000, 1.601053, -0.245205)",
        "(-0.280000, 1.600783, -0.254673)",
        "(-0.280000, 1.600077, -0.264089)",
        "(-0.280000, 1.598932, -0.273490)",
        "(-0.280000, 1.597352, -0.282829)",
        "(-0.280000, 1.595347, -0.292056)",
        "(-0.280000, 1.592342, -0.301043)",
        "(-0.280000, 1.588352, -0.309656)",
        "(-0.280000, 1.584141, -0.318053)",
        "(-0.280000, 1.579698, -0.326292)",
        "(-0.280000, 1.575043, -0.334354)",
        "(-0.280000, 1.570192, -0.342218)",
        "(-0.280000, 1.565111, -0.349933)",
        "(-0.280000, 1.559804, -0.357468)",
        "(-0.280000, 1.554272, -0.364790)",
        "(-0.280000, 1.548461, -0.371922)",
        "(-0.280000, 1.542363, -0.378807)",
        "(-0.280000, 1.535984, -0.385394)",
        "(-0.280000, 1.529320, -0.391735)",
        "(-0.280000, 1.522422, -0.397830)",
        "(-0.280000, 1.515337, -0.403681)",
        "(-0.280000, 1.508034, -0.409339)",
        "(-0.280000, 1.500542, -0.414795)",
        "(-0.280000, 1.492860, -0.420054)",
        "(-0.280000, 1.485010, -0.425099)",
        "(-0.280000, 1.476935, -0.429956)",
        "(-0.280000, 1.468653, -0.434594)",
        "(-0.280000, 1.459950, -0.438269)",
        "(-0.280000, 1.450876, -0.440983)",
        "(-0.280000, 1.441686, -0.443273)",
        "(-0.280000, 1.432428, -0.445130)",
        "(-0.280000, 1.423066, -0.446560)",
        "(-0.280000, 1.413647, -0.447554)",
        "(-0.280000, 1.404221, -0.448109)",
        "(-0.280000, 1.394750, -0.448227)",
        "(-0.280000, 1.385285, -0.447906)",
        "(-0.280000, 1.375873, -0.447149)",
        "(-0.280000, 1.366477, -0.445953)",
        "(-0.280000, 1.357148, -0.444323)",
        "(-0.280000, 1.347932, -0.442269)",
        "(-0.280000, 1.338793, -0.439783)",
        "(-0.280000, 1.329779, -0.436875)",
        "(-0.280000, 1.320937, -0.433563)",
        "(-0.280000, 1.312231, -0.429833)",
        "(-0.280000, 1.303707, -0.425704)",
        "(-0.280000, 1.295409, -0.421198)",
        "(-0.280000, 1.287304, -0.416298)",
        "(-0.280000, 1.279435, -0.411027)",
        "(-0.280000, 1.271819, -0.405397)",
        "(-0.280000, 1.264495, -0.399438)",
        "(-0.280000, 1.257432, -0.393127)",
        "(-0.280000, 1.250671, -0.386496)",
        "(-0.280000, 1.244243, -0.379579)",
        "(-0.280000, 1.238123, -0.372350)",
        "(-0.280000, 1.232346, -0.364845)",
        "(-0.280000, 1.226939, -0.357104)",
        "(-0.280000, 1.221881, -0.349097)",
        "(-0.280000, 1.217200, -0.340864)",
        "(-0.280000, 1.212918, -0.332448)",
        "(-0.280000, 1.209019, -0.323817)",
        "(-0.280000, 1.205524, -0.315014)",
        "(-0.280000, 1.202450, -0.306086)",
        "(-0.280000, 1.199785, -0.296998)",
        "(-0.280000, 1.197544, -0.287795)",
        "(-0.280000, 1.197036, -0.278306)",
        "(-0.280000, 1.197940, -0.268715)",
        "(-0.280000, 1.199301, -0.259282)",
        "(-0.280000, 1.201098, -0.250056)",
        "(-0.280000, 1.203326, -0.241002)",
        "(-0.280000, 1.205958, -0.232167)",
        "(-0.280000, 1.208962, -0.223593)",
        "(-0.280000, 1.212328, -0.215242)",
        "(-0.280000, 1.216018, -0.207149)",
        "(-0.280000, 1.220001, -0.199321)",
        "(-0.280000, 1.224232, -0.191784)",
        "(-0.280000, 1.228708, -0.184489)",
        "(-0.280000, 1.233385, -0.177454)",
        "(-0.280000, 1.238222, -0.170693)",
        "(-0.280000, 1.243224, -0.164151)",
        "(-0.280000, 1.248354, -0.157835)",
        "(-0.280000, 1.253579, -0.151749)",
        "(-0.280000, 1.258918, -0.145839)",
        "(-0.280000, 1.264344, -0.140106)",
        "(-0.280000, 1.269834, -0.134550)",
        "(-0.280000, 1.275423, -0.129121)",
        "(-0.280000, 1.281095, -0.123823)",
        "(-0.280000, 1.286839, -0.118659)",
        "(-0.280000, 1.292699, -0.113589)",
        "(-0.280000, 1.298671, -0.108625)",
        "(-0.280000, 1.304749, -0.103779)",
        "(-0.280000, 1.310985, -0.099024)",
        "(-0.280000, 1.317379, -0.094385)",
        "(-0.280000, 1.323925, -0.089886)",
        "(-0.280000, 1.330678, -0.085517)",
        "(-0.280000, 1.337633, -0.081313)",
        "(-0.280000, 1.344777, -0.077311)",
        "(-0.280000, 1.352163, -0.073516)",
        "(-0.280000, 1.359773, -0.069974)",
        "(-0.280000, 1.367607, -0.066717)",
        "(-0.280000, 1.375635, -0.063793)",
        "(-0.280000, 1.383896, -0.061220)",
        "(-0.280000, 1.392350, -0.059045)",
        "(-0.280000, 1.400951, -0.057310)",
        "(-0.280000, 1.409725, -0.056038)",
        "(-0.280000, 1.418616, -0.055267)",
        "(-0.280000, 1.427561, -0.055025)",
        "(-0.280000, 1.436576, -0.055333)",
        "(-0.280000, 1.445592, -0.056209)",
        "(-0.280000, 1.454540, -0.057658)",
        "(-0.280000, 1.463429, -0.059694)",
        "(-0.280000, 1.472190, -0.062307)",
        "(-0.280000, 1.480756, -0.065474)",
        "(-0.280000, 1.489142, -0.069195)",
        "(-0.280000, 1.497291, -0.073432)",
        "(-0.280000, 1.505157, -0.078133)",
        "(-0.280000, 1.512774, -0.083285)",
        "(-0.280000, 1.520116, -0.088825)",
        "(-0.280000, 1.527171, -0.094681)",
        "(-0.280000, 1.534003, -0.100842)",
        "(-0.280000, 1.540608, -0.107253)",
        "(-0.280000, 1.546983, -0.113871)",
        "(-0.280000, 1.553182, -0.120720)",
        "(-0.280000, 1.559194, -0.127773)",
        "(-0.280000, 1.565025, -0.135030)",
        "(-0.280000, 1.570656, -0.142472)",
        "(-0.280000, 1.576115, -0.150152)",
        "(-0.280000, 1.581373, -0.158055)",
        "(-0.280000, 1.585702, -0.166452)",
        "(-0.280000, 1.589102, -0.175292)",
        "(-0.280000, 1.592088, -0.184280)",
        "(-0.280000, 1.594646, -0.193369)",
        "(-0.280000, 1.596787, -0.202595)",
        "(-0.280000, 1.598499, -0.211910)",
        "(-0.280000, 1.599772, -0.221266)",
        "(-0.280000, 1.600614, -0.230700)",
        "(-0.280000, 1.601017, -0.240163)",
        "(-0.280000, 1.600982, -0.249605)",
        "(-0.280000, 1.600508, -0.259064)",
        "(-0.280000, 1.599596, -0.268491)",
        "(-0.280000, 1.598252, -0.277837)",
        "(-0.280000, 1.596471, -0.287140)",
        "(-0.280000, 1.594260, -0.296349)",
        "(-0.280000, 1.591634, -0.305419)",
        "(-0.280000, 1.588581, -0.314384)",
        "(-0.280000, 1.585115, -0.323199)",
        "(-0.280000, 1.581257, -0.331816)",
        "(-0.280000, 1.576990, -0.340272)",
        "(-0.280000, 1.572336, -0.348521)",
        "(-0.280000, 1.567304, -0.356545)",
        "(-0.280000, 1.561923, -0.364304)",
        "(-0.280000, 1.556170, -0.371827)",
        "(-0.280000, 1.550075, -0.379076)",
        "(-0.280000, 1.543670, -0.386014)",
        "(-0.280000, 1.536929, -0.392668)",
        "(-0.280000, 1.529888, -0.399002)",
        "(-0.280000, 1.522583, -0.404985)",
        "(-0.280000, 1.514986, -0.410640)",
        "(-0.280000, 1.507134, -0.415937)",
        "(-0.280000, 1.499070, -0.420849)",
        "(-0.280000, 1.490762, -0.425397)",
        "(-0.280000, 1.482252, -0.429554)",
        "(-0.280000, 1.473585, -0.433301)",
        "(-0.280000, 1.464727, -0.436653)",
        "(-0.280000, 1.455723, -0.439590)",
        "(-0.280000, 1.446300, -0.440823)",
        "(-0.280000, 1.436668, -0.440654)",
        "(-0.280000, 1.427159, -0.440018)",
        "(-0.280000, 1.417823, -0.438931)",
        "(-0.280000, 1.408625, -0.437402)",
        "(-0.280000, 1.399615, -0.435452)",
        "(-0.280000, 1.390836, -0.433113)",
        "(-0.280000, 1.382252, -0.430395)",
        "(-0.280000, 1.373901, -0.427334)",
        "(-0.280000, 1.365792, -0.423961)",
        "(-0.280000, 1.357953, -0.420318)",
        "(-0.280000, 1.350337, -0.416413)",
        "(-0.280000, 1.342966, -0.412287)",
        "(-0.280000, 1.335854, -0.407981)",
        "(-0.280000, 1.328949, -0.403494)",
        "(-0.280000, 1.322260, -0.398861)",
        "(-0.280000, 1.315793, -0.394117)",
        "(-0.280000, 1.309492, -0.389246)",
        "(-0.280000, 1.303361, -0.384274)",
        "(-0.280000, 1.297401, -0.379223)",
        "(-0.280000, 1.291561, -0.374066)",
        "(-0.280000, 1.285845, -0.368816)",
        "(-0.280000, 1.280257, -0.363483)",
        "(-0.280000, 1.274755, -0.358027)",
        "(-0.280000, 1.269348, -0.352453)",
        "(-0.280000, 1.264052, -0.346763)",
        "(-0.280000, 1.258835, -0.340908)",
        "(-0.280000, 1.253720, -0.334888)",
        "(-0.280000, 1.248734, -0.328705)",
        "(-0.280000, 1.243862, -0.322305)",
        "(-0.280000, 1.239138, -0.315692)",
        "(-0.280000, 1.234602, -0.308875)",
        "(-0.280000, 1.230254, -0.301800)",
        "(-0.280000, 1.226140, -0.294483)",
        "(-0.280000, 1.222295, -0.286921)",
        "(-0.280000, 1.218765, -0.279140)",
        "(-0.280000, 1.215569, -0.271100)",
        "(-0.280000, 1.212754, -0.262836)",
        "(-0.280000, 1.210367, -0.254393)",
        "(-0.280000, 1.208428, -0.245742)",
        "(-0.280000, 1.206980, -0.236936)",
        "(-0.280000, 1.206055, -0.228036)",
        "(-0.280000, 1.205672, -0.219024)",
        "(-0.280000, 1.205857, -0.209967)",
        "(-0.280000, 1.206618, -0.200935)",
        "(-0.280000, 1.207968, -0.191916)",
        "(-0.280000, 1.209904, -0.182981)",
        "(-0.280000, 1.212408, -0.174198)",
        "(-0.280000, 1.215477, -0.165552)",
        "(-0.280000, 1.219078, -0.157103)",
        "(-0.280000, 1.223165, -0.148900)",
        "(-0.280000, 1.227720, -0.140912)",
        "(-0.280000, 1.232682, -0.133169)",
        "(-0.280000, 1.237996, -0.125696)",
        "(-0.280000, 1.243705, -0.118488)",
        "(-0.280000, 1.249806, -0.111613)",
        "(-0.280000, 1.256279, -0.105136)",
        "(-0.280000, 1.263153, -0.099059)",
        "(-0.280000, 1.270388, -0.093440)",
        "(-0.280000, 1.277954, -0.088308)",
        "(-0.280000, 1.285792, -0.083701)",
        "(-0.280000, 1.293911, -0.079609)",
        "(-0.280000, 1.302244, -0.076057)",
        "(-0.280000, 1.310721, -0.073055)",
        "(-0.280000, 1.319349, -0.070582)",
        "(-0.280000, 1.328059, -0.068637)",
        "(-0.280000, 1.336782, -0.067209)",
        "(-0.280000, 1.345532, -0.066268)",
        "(-0.280000, 1.354249, -0.065794)",
        "(-0.280000, 1.362875, -0.065757)",
        "(-0.280000, 1.371438, -0.066127)",
        "(-0.280000, 1.379889, -0.066870)",
        "(-0.280000, 1.388187, -0.067951)",
        "(-0.280000, 1.396374, -0.069342)",
        "(-0.280000, 1.404417, -0.071010)",
        "(-0.280000, 1.412291, -0.072916)",
        "(-0.280000, 1.420048, -0.075046)",
        "(-0.280000, 1.427669, -0.077370)",
        "(-0.280000, 1.435140, -0.079859)",
        "(-0.280000, 1.442520, -0.082512)",
        "(-0.280000, 1.449798, -0.085310)",
        "(-0.280000, 1.456967, -0.088235)",
        "(-0.280000, 1.464083, -0.091302)",
        "(-0.280000, 1.471137, -0.094504)",
        "(-0.280000, 1.478142, -0.097847)",
        "(-0.280000, 1.485086, -0.101328)",
        "(-0.280000, 1.492017, -0.104982)",
        "(-0.280000, 1.498919, -0.108813)",
        "(-0.280000, 1.505769, -0.112827)",
        "(-0.280000, 1.512606, -0.117068)",
        "(-0.280000, 1.519401, -0.121543)",
        "(-0.280000, 1.526122, -0.126259)",
        "(-0.280000, 1.532792, -0.131263)",
        "(-0.280000, 1.539372, -0.136561)",
        "(-0.280000, 1.545818, -0.142151)",
        "(-0.280000, 1.552144, -0.148080)",
        "(-0.280000, 1.558301, -0.154343)",
        "(-0.280000, 1.564241, -0.160927)",
        "(-0.280000, 1.569968, -0.167875)",
        "(-0.280000, 1.575433, -0.175167)",
        "(-0.280000, 1.580590, -0.182774)",
        "(-0.280000, 1.585444, -0.190734)",
        "(-0.280000, 1.589952, -0.199014)",
        "(-0.280000, 1.594089, -0.207570)",
        "(-0.280000, 1.597900, -0.216434)",
        "(-0.280000, 1.600221, -0.225673)",
        "(-0.280000, 1.600856, -0.235093)",
        "(-0.280000, 1.601055, -0.244562)",
        "(-0.280000, 1.600815, -0.254031)",
        "(-0.280000, 1.600136, -0.263477)",
        "(-0.280000, 1.599023, -0.272854)",
        "(-0.280000, 1.597473, -0.282197)",
        "(-0.280000, 1.595491, -0.291459)",
        "(-0.280000, 1.593089, -0.300590)",
        "(-0.280000, 1.590258, -0.309628)",
        "(-0.280000, 1.587011, -0.318526)",
        "(-0.280000, 1.583367, -0.327236)",
        "(-0.280000, 1.579311, -0.335795)",
        "(-0.280000, 1.574862, -0.344156)",
        "(-0.280000, 1.570045, -0.352277)",
        "(-0.280000, 1.564842, -0.360191)",
        "(-0.280000, 1.559276, -0.367855)",
        "(-0.280000, 1.553380, -0.375230)",
        "(-0.280000, 1.547130, -0.382346)",
        "(-0.280000, 1.540557, -0.389164)",
        "(-0.280000, 1.533695, -0.395651)",
        "(-0.280000, 1.526519, -0.401832)",
        "(-0.280000, 1.519063, -0.407673)",
        "(-0.280000, 1.511369, -0.413146)",
        "(-0.280000, 1.503405, -0.418272)",
        "(-0.280000, 1.495212, -0.423023)",
        "(-0.280000, 1.486833, -0.427377)",
        "(-0.280000, 1.478235, -0.431350)",
        "(-0.280000, 1.469463, -0.434919)",
        "(-0.280000, 1.460534, -0.438078)",
        "(-0.280000, 1.451496, -0.440812)",
        "(-0.280000, 1.442313, -0.443131)",
        "(-0.280000, 1.433033, -0.445022)",
        "(-0.280000, 1.423703, -0.446476)",
        "(-0.280000, 1.414288, -0.447500)",
        "(-0.280000, 1.404835, -0.448086)",
        "(-0.280000, 1.395393, -0.448233)",
        "(-0.280000, 1.385927, -0.447942)",
        "(-0.280000, 1.376484, -0.447212)",
        "(-0.280000, 1.367113, -0.446048)",
        "(-0.280000, 1.357779, -0.444448)",
        "(-0.280000, 1.348528, -0.442416)",
        "(-0.280000, 1.339409, -0.439965)",
        "(-0.280000, 1.330387, -0.437085)",
        "(-0.280000, 1.321507, -0.433790)",
        "(-0.280000, 1.313331, -0.428960)",
        "(-0.280000, 1.305914, -0.422789)",
        "(-0.280000, 1.298863, -0.416373)",
        "(-0.280000, 1.292220, -0.409727)",
        "(-0.280000, 1.285932, -0.402859)",
        "(-0.280000, 1.279993, -0.395846)",
        "(-0.280000, 1.274391, -0.388753)",
        "(-0.280000, 1.269062, -0.381571)",
        "(-0.280000, 1.263991, -0.374348)",
        "(-0.280000, 1.259148, -0.367099)",
        "(-0.280000, 1.254517, -0.359856)",
        "(-0.280000, 1.250045, -0.352577)",
        "(-0.280000, 1.245724, -0.345277)",
        "(-0.280000, 1.241549, -0.337969)",
        "(-0.280000, 1.237482, -0.330595)",
        "(-0.280000, 1.233530, -0.323160)",
        "(-0.280000, 1.229702, -0.315667)",
        "(-0.280000, 1.225979, -0.308051)",
        "(-0.280000, 1.222385, -0.300314)",
        "(-0.280000, 1.218943, -0.292461)",
        "(-0.280000, 1.215655, -0.284427)",
        "(-0.280000, 1.212557, -0.276222)",
        "(-0.280000, 1.209687, -0.267862)",
        "(-0.280000, 1.207060, -0.259288)",
        "(-0.280000, 1.204722, -0.250525)",
        "(-0.280000, 1.202716, -0.241604)",
        "(-0.280000, 1.201070, -0.232481)",
        "(-0.280000, 1.199828, -0.223196)",
        "(-0.280000, 1.199032, -0.213800)",
        "(-0.280000, 1.198714, -0.204263)",
        "(-0.280000, 1.198913, -0.194645)",
        "(-0.280000, 1.201404, -0.185538)",
        "(-0.280000, 1.204332, -0.176531)",
        "(-0.280000, 1.207675, -0.167669)",
        "(-0.280000, 1.211425, -0.158972)",
        "(-0.280000, 1.215561, -0.150484)",
        "(-0.280000, 1.220100, -0.142171)",
        "(-0.280000, 1.225019, -0.134078)",
        "(-0.280000, 1.230292, -0.126245)",
        "(-0.280000, 1.235940, -0.118642)",
        "(-0.280000, 1.241933, -0.111308)",
        "(-0.280000, 1.248241, -0.104282)",
        "(-0.280000, 1.254888, -0.097535)",
        "(-0.280000, 1.261841, -0.091104)",
        "(-0.280000, 1.269062, -0.085020)",
        "(-0.280000, 1.276579, -0.079259)",
        "(-0.280000, 1.284356, -0.073854)",
        "(-0.280000, 1.292351, -0.068829)",
        "(-0.280000, 1.300595, -0.064167)",
        "(-0.280000, 1.309046, -0.059891)",
        "(-0.280000, 1.318197, -0.057298)",
        "(-0.280000, 1.327720, -0.055944)",
        "(-0.280000, 1.337212, -0.055115)",
        "(-0.280000, 1.346604, -0.054767)",
        "(-0.280000, 1.355927, -0.054876)",
        "(-0.280000, 1.365130, -0.055430)",
        "(-0.280000, 1.374162, -0.056404)",
        "(-0.280000, 1.383061, -0.057782)",
        "(-0.280000, 1.391781, -0.059534)",
        "(-0.280000, 1.400309, -0.061632)",
        "(-0.280000, 1.408612, -0.064038)",
        "(-0.280000, 1.416733, -0.066736)",
        "(-0.280000, 1.424647, -0.069691)",
        "(-0.280000, 1.432332, -0.072863)",
        "(-0.280000, 1.439841, -0.076245)",
        "(-0.280000, 1.447157, -0.079804)",
        "(-0.280000, 1.454272, -0.083508)",
        "(-0.280000, 1.461242, -0.087362)",
        "(-0.280000, 1.468059, -0.091341)",
        "(-0.280000, 1.474719, -0.095424)",
        "(-0.280000, 1.481276, -0.099631)",
        "(-0.280000, 1.487726, -0.103949)",
        "(-0.280000, 1.494061, -0.108368)",
        "(-0.280000, 1.500331, -0.112921)",
        "(-0.280000, 1.506524, -0.117607)",
        "(-0.280000, 1.512626, -0.122423)",
        "(-0.280000, 1.518674, -0.127414)",
        "(-0.280000, 1.524646, -0.132585)",
        "(-0.280000, 1.530517, -0.137936)",
        "(-0.280000, 1.536307, -0.143518)",
        "(-0.280000, 1.541983, -0.149334)",
        "(-0.280000, 1.547505, -0.155380)",
        "(-0.280000, 1.552881, -0.161710)",
        "(-0.280000, 1.558062, -0.168314)",
        "(-0.280000, 1.563015, -0.175202)",
        "(-0.280000, 1.567689, -0.182354)",
        "(-0.280000, 1.572074, -0.189813)",
        "(-0.280000, 1.576115, -0.197551)",
        "(-0.280000, 1.579761, -0.205532)",
        "(-0.280000, 1.582996, -0.213786)",
        "(-0.280000, 1.585769, -0.222269)",
        "(-0.280000, 1.588040, -0.230924)",
        "(-0.280000, 1.589791, -0.239773)",
        "(-0.280000, 1.590989, -0.248752)",
        "(-0.280000, 1.591613, -0.257795)",
        "(-0.280000, 1.591653, -0.266914)",
        "(-0.280000, 1.591102, -0.276040)",
        "(-0.280000, 1.589966, -0.285101)",
        "(-0.280000, 1.588250, -0.294114)",
        "(-0.280000, 1.585978, -0.303014)",
        "(-0.280000, 1.583190, -0.311743)",
        "(-0.280000, 1.579906, -0.320332)",
        "(-0.280000, 1.576181, -0.328741)",
        "(-0.280000, 1.572076, -0.336940)",
        "(-0.280000, 1.567582, -0.344964)",
        "(-0.280000, 1.562720, -0.352772)",
        "(-0.280000, 1.557518, -0.360322)",
        "(-0.280000, 1.551955, -0.367646)",
        "(-0.280000, 1.546058, -0.374704)",
        "(-0.280000, 1.539840, -0.381481)",
        "(-0.280000, 1.533334, -0.387943)",
        "(-0.280000, 1.526516, -0.394115)",
        "(-0.280000, 1.519418, -0.399964)",
        "(-0.280000, 1.512080, -0.405462)",
        "(-0.280000, 1.504472, -0.410630)",
        "(-0.280000, 1.496632, -0.415439)",
        "(-0.280000, 1.488603, -0.419866)",
        "(-0.280000, 1.480352, -0.423929)",
        "(-0.280000, 1.471921, -0.427605)",
        "(-0.280000, 1.463355, -0.430876)",
        "(-0.280000, 1.454620, -0.433756)",
        "(-0.280000, 1.445762, -0.436228)",
        "(-0.280000, 1.436825, -0.438280)",
        "(-0.280000, 1.427776, -0.439922)",
        "(-0.280000, 1.418660, -0.441141)",
        "(-0.280000, 1.409525, -0.441935)",
        "(-0.280000, 1.400335, -0.442306)",
        "(-0.280000, 1.391138, -0.442250)",
        "(-0.280000, 1.381981, -0.441770)",
        "(-0.280000, 1.372829, -0.440864)",
        "(-0.280000, 1.363728, -0.439534)",
        "(-0.280000, 1.354727, -0.437789)",
        "(-0.280000, 1.345788, -0.435622)",
        "(-0.280000, 1.336960, -0.433044)",
        "(-0.280000, 1.328261, -0.430058)",
        "(-0.280000, 1.319735, -0.426683)",
        "(-0.280000, 1.311350, -0.422905)",
        "(-0.280000, 1.303149, -0.418743)",
        "(-0.280000, 1.295173, -0.414219)",
        "(-0.280000, 1.287392, -0.409315)",
        "(-0.280000, 1.279847, -0.404056)",
        "(-0.280000, 1.272576, -0.398470)",
        "(-0.280000, 1.265550, -0.392535)",
        "(-0.280000, 1.258807, -0.386280)",
        "(-0.280000, 1.252380, -0.379740)",
        "(-0.280000, 1.246245, -0.372889)",
        "(-0.280000, 1.240434, -0.365760)",
        "(-0.280000, 1.234976, -0.358392)",
        "(-0.280000, 1.229849, -0.350756)",
        "(-0.280000, 1.225083, -0.342891)",
        "(-0.280000, 1.220699, -0.334837)",
        "(-0.280000, 1.216680, -0.326564)",
        "(-0.280000, 1.213050, -0.318114)",
        "(-0.280000, 1.209825, -0.309531)",
        "(-0.280000, 1.206992, -0.300781)",
        "(-0.280000, 1.204568, -0.291909)",
        "(-0.280000, 1.202564, -0.282961)",
        "(-0.280000, 1.200971, -0.273903)",
        "(-0.280000, 1.199800, -0.264780)",
        "(-0.280000, 1.199054, -0.255614)",
        "(-0.280000, 1.198734, -0.246450)",
        "(-0.280000, 1.198840, -0.237253)",
        "(-0.280000, 1.199371, -0.228072)",
        "(-0.280000, 1.200325, -0.218952)",
        "(-0.280000, 1.201704, -0.209859)",
        "(-0.280000, 1.203503, -0.200839)",
        "(-0.280000, 1.205712, -0.191940)",
        "(-0.280000, 1.208338, -0.183126)",
        "(-0.280000, 1.211371, -0.174443)",
        "(-0.280000, 1.214791, -0.165936)",
        "(-0.280000, 1.218614, -0.157571)",
        "(-0.280000, 1.222821, -0.149392)",
        "(-0.280000, 1.227388, -0.141441)",
        "(-0.280000, 1.232334, -0.133687)",
        "(-0.280000, 1.237633, -0.126170)",
        "(-0.280000, 1.243259, -0.118929)",
        "(-0.280000, 1.249231, -0.111935)",
        "(-0.280000, 1.255522, -0.105226)",
        "(-0.280000, 1.262097, -0.098834)",
        "(-0.280000, 1.268981, -0.092736)",
        "(-0.280000, 1.276141, -0.086963)",
        "(-0.280000, 1.283538, -0.081545)",
        "(-0.280000, 1.291202, -0.076460)",
        "(-0.280000, 1.299093, -0.071736)",
        "(-0.280000, 1.307195, -0.067382)",
        "(-0.280000, 1.315464, -0.063421)",
        "(-0.280000, 1.323934, -0.059837)",
        "(-0.280000, 1.332561, -0.056649)",
        "(-0.280000, 1.341300, -0.053872)",
        "(-0.280000, 1.350185, -0.051496)",
        "(-0.280000, 1.359170, -0.049535)",
        "(-0.280000, 1.368210, -0.047996)",
        "(-0.280000, 1.377338, -0.046875)",
        "(-0.280000, 1.386509, -0.046178)",
        "(-0.280000, 1.395674, -0.045908)",
        "(-0.280000, 1.404870, -0.046062)",
        "(-0.280000, 1.414049, -0.046644)",
        "(-0.280000, 1.423163, -0.047646)",
        "(-0.280000, 1.432249, -0.049074)",
        "(-0.280000, 1.441258, -0.050922)",
        "(-0.280000, 1.450145, -0.053179)",
        "(-0.280000, 1.458946, -0.055853)",
        "(-0.280000, 1.467612, -0.058932)",
        "(-0.280000, 1.476097, -0.062406)",
        "(-0.280000, 1.484416, -0.066326)",
        "(-0.280000, 1.492498, -0.070703)",
        "(-0.280000, 1.500278, -0.075533)",
        "(-0.280000, 1.507759, -0.080844)",
        "(-0.280000, 1.514877, -0.086610)",
        "(-0.280000, 1.521595, -0.092811)",
        "(-0.280000, 1.527864, -0.099396)",
        "(-0.280000, 1.533696, -0.106371)",
        "(-0.280000, 1.539051, -0.113677)",
        "(-0.280000, 1.543903, -0.121249)",
        "(-0.280000, 1.548274, -0.129089)",
        "(-0.280000, 1.552149, -0.137128)",
        "(-0.280000, 1.555524, -0.145297)",
        "(-0.280000, 1.558431, -0.153604)",
        "(-0.280000, 1.560876, -0.161984)",
        "(-0.280000, 1.562874, -0.170376)",
        "(-0.280000, 1.564462, -0.178798)",
        "(-0.280000, 1.565660, -0.187196)",
        "(-0.280000, 1.566495, -0.195523)",
        "(-0.280000, 1.567003, -0.203812)",
        "(-0.280000, 1.567209, -0.212023)",
        "(-0.280000, 1.567144, -0.220125)",
        "(-0.280000, 1.566834, -0.228162)",
        "(-0.280000, 1.566305, -0.236112)",
        "(-0.280000, 1.565581, -0.243954)",
        "(-0.280000, 1.564676, -0.251744)",
        "(-0.280000, 1.563608, -0.259468)",
        "(-0.280000, 1.562390, -0.267114)",
        "(-0.280000, 1.561022, -0.274741)",
        "(-0.280000, 1.559509, -0.282339)",
        "(-0.280000, 1.557847, -0.289921)",
        "(-0.280000, 1.556037, -0.297474)",
        "(-0.280000, 1.554056, -0.305055)",
        "(-0.280000, 1.551895, -0.312647)",
        "(-0.280000, 1.549545, -0.320231)",
        "(-0.280000, 1.546970, -0.327854)",
        "(-0.280000, 1.544158, -0.335489)",
        "(-0.280000, 1.541095, -0.343106)",
        "(-0.280000, 1.537739, -0.350740)",
        "(-0.280000, 1.534077, -0.358352)",
        "(-0.280000, 1.530101, -0.365901)",
        "(-0.280000, 1.525766, -0.373410)",
        "(-0.280000, 1.521068, -0.380830)",
        "(-0.280000, 1.516007, -0.388112)",
        "(-0.280000, 1.510545, -0.395269)",
        "(-0.280000, 1.504687, -0.402250)",
        "(-0.280000, 1.498453, -0.409003)",
        "(-0.280000, 1.491805, -0.415540)",
        "(-0.280000, 1.484768, -0.421813)",
        "(-0.280000, 1.477374, -0.427781)",
        "(-0.280000, 1.469589, -0.433454)",
        "(-0.280000, 1.461145, -0.437877)",
        "(-0.280000, 1.452115, -0.440639)",
        "(-0.280000, 1.442940, -0.442987)",
        "(-0.280000, 1.433665, -0.444907)",
        "(-0.280000, 1.424312, -0.446395)",
        "(-0.280000, 1.414928, -0.447444)",
        "(-0.280000, 1.405477, -0.448060)",
        "(-0.280000, 1.396007, -0.448237)",
        "(-0.280000, 1.386569, -0.447975)",
        "(-0.280000, 1.377124, -0.447275)",
        "(-0.280000, 1.367721, -0.446137)",
        "(-0.280000, 1.358410, -0.444570)",
        "(-0.280000, 1.349153, -0.442567)",
        "(-0.280000, 1.339999, -0.440137)",
        "(-0.280000, 1.330995, -0.437294)",
        "(-0.280000, 1.322105, -0.434027)",
        "(-0.280000, 1.313376, -0.430351)",
        "(-0.280000, 1.304853, -0.426288)",
        "(-0.280000, 1.296502, -0.421820)",
        "(-0.280000, 1.288367, -0.416970)",
        "(-0.280000, 1.280489, -0.411764)",
        "(-0.280000, 1.272838, -0.406182)",
        "(-0.280000, 1.265454, -0.400251)",
        "(-0.280000, 1.258374, -0.394003)",
        "(-0.280000, 1.251570, -0.387414)",
        "(-0.280000, 1.245080, -0.380517)",
        "(-0.280000, 1.238934, -0.373348)",
        "(-0.280000, 1.233110, -0.365880)",
        "(-0.280000, 1.227638, -0.358149)",
        "(-0.280000, 1.222531, -0.350173)",
        "(-0.280000, 1.217813, -0.341994)",
        "(-0.280000, 1.213465, -0.333580)",
        "(-0.280000, 1.209513, -0.324973)",
        "(-0.280000, 1.205974, -0.316218)",
        "(-0.280000, 1.202836, -0.307283)",
        "(-0.280000, 1.200114, -0.298211)",
        "(-0.280000, 1.197824, -0.289051)",
        "(-0.280000, 1.196536, -0.279663)",
        "(-0.280000, 1.196297, -0.270173)",
        "(-0.280000, 1.196352, -0.260780)",
        "(-0.280000, 1.196684, -0.251425)",
        "(-0.280000, 1.197286, -0.242135)",
        "(-0.280000, 1.198151, -0.232935)",
        "(-0.280000, 1.199288, -0.223768)",
        "(-0.280000, 1.200707, -0.214661)",
        "(-0.280000, 1.202423, -0.205646)",
        "(-0.280000, 1.204473, -0.196678)",
        "(-0.280000, 1.206889, -0.187804)",
        "(-0.280000, 1.209697, -0.179075)",
        "(-0.280000, 1.212916, -0.170459)",
        "(-0.280000, 1.216531, -0.162002)",
        "(-0.280000, 1.220521, -0.153747)",
        "(-0.280000, 1.224903, -0.145661)",
        "(-0.280000, 1.229656, -0.137787)",
        "(-0.280000, 1.234768, -0.130141)",
        "(-0.280000, 1.240213, -0.122764)",
        "(-0.280000, 1.246011, -0.115624)",
        "(-0.280000, 1.252134, -0.108762)",
        "(-0.280000, 1.258549, -0.102210)",
        "(-0.280000, 1.265280, -0.095943)",
        "(-0.280000, 1.272296, -0.089995)",
        "(-0.280000, 1.279557, -0.084396)",
        "(-0.280000, 1.287092, -0.079123)",
        "(-0.280000, 1.294864, -0.074205)",
        "(-0.280000, 1.302831, -0.069667)",
        "(-0.280000, 1.311025, -0.065489)",
        "(-0.280000, 1.319404, -0.061696)",
        "(-0.280000, 1.327923, -0.058306)",
        "(-0.280000, 1.336617, -0.055305)",
        "(-0.280000, 1.345440, -0.052710)",
        "(-0.280000, 1.354347, -0.050533)",
        "(-0.280000, 1.363373, -0.048766)",
        "(-0.280000, 1.372471, -0.047419)",
        "(-0.280000, 1.381594, -0.046498)",
        "(-0.280000, 1.390778, -0.045999)",
        "(-0.280000, 1.399975, -0.045927)",
        "(-0.280000, 1.409137, -0.046279)",
        "(-0.280000, 1.418301, -0.047058)",
        "(-0.280000, 1.427420, -0.048262)",
        "(-0.280000, 1.436472, -0.049886)",
        "(-0.280000, 1.445412, -0.051923)",
        "(-0.280000, 1.454276, -0.054378)",
        "(-0.280000, 1.463016, -0.057242)",
        "(-0.280000, 1.471587, -0.060498)",
        "(-0.280000, 1.480025, -0.064159)",
        "(-0.280000, 1.488283, -0.068207)",
        "(-0.280000, 1.496321, -0.072619)",
        "(-0.280000, 1.504169, -0.077414)",
        "(-0.280000, 1.511787, -0.082568)",
        "(-0.280000, 1.519135, -0.088052)",
        "(-0.280000, 1.526243, -0.093889)",
        "(-0.280000, 1.533073, -0.100048)",
        "(-0.280000, 1.539590, -0.106498)",
        "(-0.280000, 1.545820, -0.113264)",
        "(-0.280000, 1.551730, -0.120311)",
        "(-0.280000, 1.557290, -0.127602)",
        "(-0.280000, 1.562522, -0.135166)",
        "(-0.280000, 1.567398, -0.142964)",
        "(-0.280000, 1.571901, -0.150952)",
        "(-0.280000, 1.576087, -0.159144)",
        "(-0.280000, 1.579970, -0.167489)",
        "(-0.280000, 1.583567, -0.175945)",
        "(-0.280000, 1.586916, -0.184554)",
        "(-0.280000, 1.590018, -0.193288)",
        "(-0.280000, 1.592877, -0.202147)",
        "(-0.280000, 1.595483, -0.211108)",
        "(-0.280000, 1.597845, -0.220230)",
        "(-0.280000, 1.599938, -0.229488)",
        "(-0.280000, 1.600989, -0.238877)",
        "(-0.280000, 1.601012, -0.248348)",
        "(-0.280000, 1.600596, -0.257810)",
        "(-0.280000, 1.599745, -0.267214)",
        "(-0.280000, 1.598455, -0.276597)",
        "(-0.280000, 1.596732, -0.285910)",
        "(-0.280000, 1.594586, -0.295105)",
        "(-0.280000, 1.592008, -0.304219)",
        "(-0.280000, 1.589010, -0.313203)",
        "(-0.280000, 1.585610, -0.322011)",
        "(-0.280000, 1.581793, -0.330680)",
        "(-0.280000, 1.577579, -0.339162)",
        "(-0.280000, 1.572990, -0.347414)",
        "(-0.280000, 1.568009, -0.355469)",
        "(-0.280000, 1.562660, -0.363285)",
        "(-0.280000, 1.556972, -0.370822)",
        "(-0.280000, 1.550922, -0.378109)",
        "(-0.280000, 1.544541, -0.385108)",
        "(-0.280000, 1.537863, -0.391783)",
        "(-0.280000, 1.530861, -0.398161)",
        "(-0.280000, 1.523571, -0.404208)",
        "(-0.280000, 1.516009, -0.409910)",
        "(-0.280000, 1.508214, -0.415239)",
        "(-0.280000, 1.500157, -0.420217)",
        "(-0.280000, 1.491877, -0.424815)",
        "(-0.280000, 1.483419, -0.429013)",
        "(-0.280000, 1.474749, -0.432825)",
        "(-0.280000, 1.465912, -0.436232)",
        "(-0.280000, 1.456953, -0.439216)",
        "(-0.280000, 1.447839, -0.441790)",
        "(-0.280000, 1.438614, -0.443939)",
        "(-0.280000, 1.429329, -0.445652)",
        "(-0.280000, 1.419945, -0.446938)",
        "(-0.280000, 1.410512, -0.447787)",
        "(-0.280000, 1.401079, -0.448197)",
        "(-0.280000, 1.391608, -0.448169)",
        "(-0.280000, 1.382148, -0.447702)",
        "(-0.280000, 1.372905, -0.445493)",
        "(-0.280000, 1.363967, -0.441901)",
        "(-0.280000, 1.355310, -0.437915)",
        "(-0.280000, 1.346975, -0.433570)",
        "(-0.280000, 1.338928, -0.428862)",
        "(-0.280000, 1.331205, -0.423827)",
        "(-0.280000, 1.323838, -0.418511)",
        "(-0.280000, 1.316787, -0.412910)",
        "(-0.280000, 1.310077, -0.407073)",
        "(-0.280000, 1.303704, -0.401029)",
        "(-0.280000, 1.297679, -0.394830)",
        "(-0.280000, 1.291957, -0.388466)",
        "(-0.280000, 1.286542, -0.381983)",
        "(-0.280000, 1.281434, -0.375424)",
        "(-0.280000, 1.276582, -0.368769)",
        "(-0.280000, 1.271986, -0.362056)",
        "(-0.280000, 1.267636, -0.355316)",
        "(-0.280000, 1.263486, -0.348519)",
        "(-0.280000, 1.259531, -0.341687)",
        "(-0.280000, 1.255765, -0.334844)",
        "(-0.280000, 1.252148, -0.327943)",
        "(-0.280000, 1.248680, -0.320999)",
        "(-0.280000, 1.245361, -0.314024)",
        "(-0.280000, 1.242166, -0.306965)",
        "(-0.280000, 1.239103, -0.299829)",
        "(-0.280000, 1.236184, -0.292624)",
        "(-0.280000, 1.233398, -0.285294)",
        "(-0.280000, 1.230767, -0.277845)",
        "(-0.280000, 1.228313, -0.270291)",
        "(-0.280000, 1.226044, -0.262574)",
        "(-0.280000, 1.223989, -0.254712)",
        "(-0.280000, 1.222183, -0.246725)",
        "(-0.280000, 1.220644, -0.238565)",
        "(-0.280000, 1.219409, -0.230262)",
        "(-0.280000, 1.218514, -0.221826)",
        "(-0.280000, 1.217991, -0.213298)",
        "(-0.280000, 1.217872, -0.204646)",
        "(-0.280000, 1.218189, -0.195922)",
        "(-0.280000, 1.218970, -0.187183)",
        "(-0.280000, 1.220244, -0.178409)",
        "(-0.280000, 1.222031, -0.169666)",
        "(-0.280000, 1.224341, -0.161021)",
        "(-0.280000, 1.227198, -0.152465)",
        "(-0.280000, 1.230600, -0.144069)",
        "(-0.280000, 1.234533, -0.135902)",
        "(-0.280000, 1.239010, -0.127958)",
        "(-0.280000, 1.244005, -0.120301)",
        "(-0.280000, 1.249476, -0.112988)",
        "(-0.280000, 1.255427, -0.106005)",
        "(-0.280000, 1.261805, -0.099396)",
        "(-0.280000, 1.268548, -0.093190)",
        "(-0.280000, 1.275652, -0.087352)",
        "(-0.280000, 1.283050, -0.081887)",
        "(-0.280000, 1.290674, -0.076794)",
        "(-0.280000, 1.298550, -0.072045)",
        "(-0.280000, 1.306638, -0.067666)",
        "(-0.280000, 1.314895, -0.063679)",
        "(-0.280000, 1.323354, -0.060067)",
        "(-0.280000, 1.331971, -0.056852)",
        "(-0.280000, 1.340728, -0.054040)",
        "(-0.280000, 1.349578, -0.051644)",
        "(-0.280000, 1.358558, -0.049655)",
        "(-0.280000, 1.367620, -0.048084)",
        "(-0.280000, 1.376717, -0.046938)",
        "(-0.280000, 1.385885, -0.046212)",
        "(-0.280000, 1.395078, -0.045912)",
        "(-0.280000, 1.404246, -0.046038)",
        "(-0.280000, 1.413427, -0.046591)",
        "(-0.280000, 1.422572, -0.047568)",
        "(-0.280000, 1.431634, -0.048964)",
        "(-0.280000, 1.440650, -0.050784)",
        "(-0.280000, 1.449571, -0.053020)",
        "(-0.280000, 1.458352, -0.055658)",
        "(-0.280000, 1.467028, -0.058710)",
        "(-0.280000, 1.475554, -0.062161)",
        "(-0.280000, 1.483884, -0.065991)",
        "(-0.280000, 1.492054, -0.070216)",
        "(-0.280000, 1.500018, -0.074816)",
        "(-0.280000, 1.507737, -0.079764)",
        "(-0.280000, 1.515242, -0.085081)",
        "(-0.280000, 1.522492, -0.090740)",
        "(-0.280000, 1.529451, -0.096711)",
        "(-0.280000, 1.536146, -0.103016)",
        "(-0.280000, 1.542542, -0.109626)",
        "(-0.280000, 1.548624, -0.116525)",
        "(-0.280000, 1.554363, -0.123676)",
        "(-0.280000, 1.559780, -0.131109)",
        "(-0.280000, 1.564847, -0.138784)",
        "(-0.280000, 1.569539, -0.146662)",
        "(-0.280000, 1.573874, -0.154774)",
        "(-0.280000, 1.577828, -0.163078)",
        "(-0.280000, 1.581382, -0.171530)",
        "(-0.280000, 1.584551, -0.180164)",
        "(-0.280000, 1.587316, -0.188936)",
        "(-0.280000, 1.589664, -0.197799)",
        "(-0.280000, 1.591605, -0.206789)",
        "(-0.280000, 1.593127, -0.215859)",
        "(-0.280000, 1.594224, -0.224963)",
        "(-0.280000, 1.594901, -0.234135)",
        "(-0.280000, 1.595151, -0.243329)",
        "(-0.280000, 1.594975, -0.252496)",
        "(-0.280000, 1.594373, -0.261674)",
        "(-0.280000, 1.593346, -0.270814)",
        "(-0.280000, 1.591902, -0.279868)",
        "(-0.280000, 1.590034, -0.288874)",
        "(-0.280000, 1.587750, -0.297783)",
        "(-0.280000, 1.585064, -0.306550)",
        "(-0.280000, 1.581965, -0.315209)",
        "(-0.280000, 1.578469, -0.323716)",
        "(-0.280000, 1.574581, -0.332051)",
        "(-0.280000, 1.570324, -0.340172)",
        "(-0.280000, 1.565682, -0.348112)",
        "(-0.280000, 1.560676, -0.355828)",
        "(-0.280000, 1.555335, -0.363281)",
        "(-0.280000, 1.549637, -0.370500)",
        "(-0.280000, 1.543610, -0.377447)",
        "(-0.280000, 1.537287, -0.384088)",
        "(-0.280000, 1.530643, -0.390448)",
        "(-0.280000, 1.523712, -0.396493)",
        "(-0.280000, 1.516529, -0.402192)",
        "(-0.280000, 1.509068, -0.407570)",
        "(-0.280000, 1.501365, -0.412595)",
        "(-0.280000, 1.493462, -0.417245)",
        "(-0.280000, 1.485327, -0.421536)",
        "(-0.280000, 1.477002, -0.425445)",
        "(-0.280000, 1.468531, -0.428954)",
        "(-0.280000, 1.459880, -0.432076)",
        "(-0.280000, 1.451093, -0.434793)",
        "(-0.280000, 1.442217, -0.437094)",
        "(-0.280000, 1.433217, -0.438987)",
        "(-0.280000, 1.424139, -0.440460)",
        "(-0.280000, 1.415030, -0.441508)",
        "(-0.280000, 1.405854, -0.442135)",
        "(-0.280000, 1.396659, -0.442335)",
        "(-0.280000, 1.387464, -0.442109)",
        "(-0.280000, 1.378318, -0.441459)",
        "(-0.280000, 1.369184, -0.440383)",
        "(-0.280000, 1.360110, -0.438884)",
        "(-0.280000, 1.351142, -0.436973)",
        "(-0.280000, 1.342245, -0.434641)",
        "(-0.280000, 1.333467, -0.431899)",
        "(-0.280000, 1.324850, -0.428763)",
        "(-0.280000, 1.316363, -0.425220)",
        "(-0.280000, 1.308049, -0.421287)",
        "(-0.280000, 1.299950, -0.416987)",
        "(-0.280000, 1.292036, -0.412302)",
        "(-0.280000, 1.284347, -0.407255)",
        "(-0.280000, 1.276923, -0.401874)",
        "(-0.280000, 1.269735, -0.396137)",
        "(-0.280000, 1.262820, -0.390072)",
        "(-0.280000, 1.256214, -0.383714)",
        "(-0.280000, 1.249890, -0.377036)",
        "(-0.280000, 1.243882, -0.370072)",
        "(-0.280000, 1.238221, -0.362859)",
        "(-0.280000, 1.232884, -0.355369)",
        "(-0.280000, 1.227900, -0.347639)",
        "(-0.280000, 1.223294, -0.339711)",
        "(-0.280000, 1.219046, -0.331553)",
        "(-0.280000, 1.215182, -0.323207)",
        "(-0.280000, 1.211709, -0.314691)",
        "(-0.280000, 1.208644, -0.306049)",
        "(-0.280000, 1.205973, -0.297248)",
        "(-0.280000, 1.203714, -0.288333)",
        "(-0.280000, 1.201877, -0.279349)",
        "(-0.280000, 1.200452, -0.270263)",
        "(-0.280000, 1.199451, -0.261121)",
        "(-0.280000, 1.198876, -0.251970)",
        "(-0.280000, 1.198725, -0.242774)",
        "(-0.280000, 1.199001, -0.233580)",
        "(-0.280000, 1.199700, -0.224438)",
        "(-0.280000, 1.200825, -0.215310)",
        "(-0.280000, 1.202373, -0.206244)",
        "(-0.280000, 1.204333, -0.197287)",
        "(-0.280000, 1.206712, -0.188402)",
        "(-0.280000, 1.209502, -0.179638)",
        "(-0.280000, 1.212684, -0.171039)",
        "(-0.280000, 1.216273, -0.162571)",
        "(-0.280000, 1.220250, -0.154278)",
        "(-0.280000, 1.224594, -0.146203)",
        "(-0.280000, 1.229321, -0.138314)",
        "(-0.280000, 1.234410, -0.130653)",
        "(-0.280000, 1.239831, -0.123258)",
        "(-0.280000, 1.245607, -0.116100)",
        "(-0.280000, 1.251708, -0.109218)",
        "(-0.280000, 1.258122, -0.102627)",
        "(-0.280000, 1.264814, -0.096359)",
        "(-0.280000, 1.271811, -0.090389)",
        "(-0.280000, 1.279077, -0.084750)",
        "(-0.280000, 1.286573, -0.079470)",
        "(-0.280000, 1.294330, -0.074528)",
        "(-0.280000, 1.302307, -0.069951)",
        "(-0.280000, 1.310463, -0.065761)",
        "(-0.280000, 1.318830, -0.061941)",
        "(-0.280000, 1.327364, -0.058514)",
        "(-0.280000, 1.336022, -0.055495)",
        "(-0.280000, 1.344838, -0.052873)",
        "(-0.280000, 1.353765, -0.050662)",
        "(-0.280000, 1.362758, -0.048872)",
        "(-0.280000, 1.371852, -0.047497)",
        "(-0.280000, 1.381000, -0.046545)",
        "(-0.280000, 1.390154, -0.046020)",
        "(-0.280000, 1.399350, -0.045918)",
        "(-0.280000, 1.408542, -0.046244)",
        "(-0.280000, 1.417680, -0.047001)",
        "(-0.280000, 1.426792, -0.048232)",
        "(-0.280000, 1.435818, -0.049971)",
        "(-0.280000, 1.444692, -0.052233)",
        "(-0.280000, 1.453425, -0.055044)",
        "(-0.280000, 1.461949, -0.058398)",
        "(-0.280000, 1.470223, -0.062287)",
        "(-0.280000, 1.478185, -0.066677)",
        "(-0.280000, 1.485847, -0.071572)",
        "(-0.280000, 1.493154, -0.076925)",
        "(-0.280000, 1.500062, -0.082684)",
        "(-0.280000, 1.506591, -0.088842)",
        "(-0.280000, 1.512708, -0.095341)",
        "(-0.280000, 1.518387, -0.102114)",
        "(-0.280000, 1.523661, -0.109159)",
        "(-0.280000, 1.528517, -0.116414)"
    ],
    "leftHandPositions": [
        "(-0.326670, 1.361216, 0.067293)",
        "(-0.280000, 1.424787, 0.064473)",
        "(-0.280000, 1.431643, 0.066697)",
        "(-0.280000, 1.438296, 0.069165)",
        "(-0.280000, 1.444785, 0.071856)",
        "(-0.280000, 1.451093, 0.074731)",
        "(-0.280000, 1.457207, 0.077751)",
        "(-0.280000, 1.463177, 0.080910)",
        "(-0.280000, 1.468997, 0.084176)",
        "(-0.280000, 1.474664, 0.087522)",
        "(-0.280000, 1.480232, 0.090954)",
        "(-0.280000, 1.485700, 0.094455)",
        "(-0.280000, 1.491085, 0.098021)",
        "(-0.280000, 1.496388, 0.101641)",
        "(-0.280000, 1.501657, 0.105343)",
        "(-0.280000, 1.506887, 0.109126)",
        "(-0.280000, 1.512072, 0.112989)",
        "(-0.280000, 1.517251, 0.116972)",
        "(-0.280000, 1.522411, 0.121081)",
        "(-0.280000, 1.527533, 0.125322)",
        "(-0.280000, 1.532644, 0.129742)",
        "(-0.280000, 1.537719, 0.134348)",
        "(-0.280000, 1.542727, 0.139145)",
        "(-0.280000, 1.547681, 0.144181)",
        "(-0.280000, 1.552545, 0.149459)",
        "(-0.280000, 1.557279, 0.154976)",
        "(-0.280000, 1.561885, 0.160775)",
        "(-0.280000, 1.566318, 0.166850)",
        "(-0.280000, 1.570537, 0.173183)",
        "(-0.280000, 1.574536, 0.179814)",
        "(-0.280000, 1.578272, 0.186720)",
        "(-0.280000, 1.581708, 0.193871)",
        "(-0.280000, 1.584838, 0.201300)",
        "(-0.280000, 1.587629, 0.208973)",
        "(-0.280000, 1.590047, 0.216849)",
        "(-0.280000, 1.592051, 0.224956)",
        "(-0.280000, 1.592827, 0.233167)",
        "(-0.280000, 1.591838, 0.241270)",
        "(-0.280000, 1.590480, 0.249294)",
        "(-0.280000, 1.588746, 0.257270)",
        "(-0.280000, 1.586644, 0.265157)",
        "(-0.280000, 1.584186, 0.272915)",
        "(-0.280000, 1.581363, 0.280574)",
        "(-0.280000, 1.578188, 0.288094)",
        "(-0.280000, 1.574678, 0.295436)",
        "(-0.280000, 1.570821, 0.302630)",
        "(-0.280000, 1.566634, 0.309637)",
        "(-0.280000, 1.562140, 0.316422)",
        "(-0.280000, 1.557323, 0.323011)",
        "(-0.280000, 1.552205, 0.329370)",
        "(-0.280000, 1.546815, 0.335467)",
        "(-0.280000, 1.541130, 0.341325)",
        "(-0.280000, 1.535180, 0.346913)",
        "(-0.280000, 1.528997, 0.352203)",
        "(-0.280000, 1.522555, 0.357217)",
        "(-0.280000, 1.515883, 0.361919)",
        "(-0.280000, 1.508032, 0.364663)",
        "(-0.280000, 1.500090, 0.366956)",
        "(-0.280000, 1.492118, 0.368811)",
        "(-0.280000, 1.484179, 0.370252)",
        "(-0.280000, 1.476252, 0.371318)",
        "(-0.280000, 1.468388, 0.372037)",
        "(-0.280000, 1.460606, 0.372443)",
        "(-0.280000, 1.452942, 0.372572)",
        "(-0.280000, 1.445360, 0.372459)",
        "(-0.280000, 1.437884, 0.372138)",
        "(-0.280000, 1.430535, 0.371642)",
        "(-0.280000, 1.423259, 0.370998)",
        "(-0.280000, 1.416069, 0.370232)",
        "(-0.280000, 1.408970, 0.369368)",
        "(-0.280000, 1.401901, 0.368418)",
        "(-0.280000, 1.394863, 0.367395)",
        "(-0.280000, 1.387856, 0.366307)",
        "(-0.280000, 1.380816, 0.365146)",
        "(-0.280000, 1.373744, 0.363908)",
        "(-0.280000, 1.366644, 0.362584)",
        "(-0.280000, 1.359458, 0.361146)",
        "(-0.280000, 1.352198, 0.359571)",
        "(-0.280000, 1.344880, 0.357835)",
        "(-0.280000, 1.337464, 0.355890)",
        "(-0.280000, 1.329982, 0.353704)",
        "(-0.280000, 1.322477, 0.351240)",
        "(-0.280000, 1.314933, 0.348440)",
        "(-0.280000, 1.307413, 0.345267)",
        "(-0.280000, 1.299991, 0.341689)",
        "(-0.280000, 1.292683, 0.337650)",
        "(-0.280000, 1.286131, 0.332639)",
        "(-0.280000, 1.280858, 0.326408)",
        "(-0.280000, 1.275895, 0.319959)",
        "(-0.280000, 1.271222, 0.313266)",
        "(-0.280000, 1.266864, 0.306364)",
        "(-0.280000, 1.262842, 0.299289)",
        "(-0.280000, 1.259142, 0.292013)",
        "(-0.280000, 1.255783, 0.284574)",
        "(-0.280000, 1.252781, 0.277010)",
        "(-0.280000, 1.250125, 0.269291)",
        "(-0.280000, 1.247830, 0.261458)",
        "(-0.280000, 1.245906, 0.253551)",
        "(-0.280000, 1.244345, 0.245539)",
        "(-0.280000, 1.243158, 0.237463)",
        "(-0.280000, 1.242348, 0.229366)",
        "(-0.280000, 1.241913, 0.221214)",
        "(-0.280000, 1.241857, 0.213052)",
        "(-0.280000, 1.242178, 0.204920)",
        "(-0.280000, 1.242877, 0.196788)",
        "(-0.280000, 1.243962, 0.188698)",
        "(-0.280000, 1.247283, 0.181073)",
        "(-0.280000, 1.250999, 0.173688)",
        "(-0.280000, 1.255054, 0.166580)",
        "(-0.280000, 1.259393, 0.159776)",
        "(-0.280000, 1.263998, 0.153236)",
        "(-0.280000, 1.268814, 0.146978)",
        "(-0.280000, 1.273805, 0.140993)",
        "(-0.280000, 1.278918, 0.135284)",
        "(-0.280000, 1.284153, 0.129797)",
        "(-0.280000, 1.289469, 0.124531)",
        "(-0.280000, 1.294827, 0.119476)",
        "(-0.280000, 1.300243, 0.114577)",
        "(-0.280000, 1.305691, 0.109822)",
        "(-0.280000, 1.311149, 0.105201)",
        "(-0.280000, 1.316650, 0.100660)",
        "(-0.280000, 1.322183, 0.096192)",
        "(-0.280000, 1.327743, 0.091791)",
        "(-0.280000, 1.333379, 0.087415)",
        "(-0.280000, 1.339092, 0.083068)",
        "(-0.280000, 1.344888, 0.078759)",
        "(-0.280000, 1.350827, 0.074465)",
        "(-0.280000, 1.356916, 0.070208)",
        "(-0.280000, 1.363163, 0.066020)",
        "(-0.280000, 1.369629, 0.061901)",
        "(-0.280000, 1.376317, 0.057898)",
        "(-0.280000, 1.383225, 0.054066)",
        "(-0.280000, 1.390406, 0.050434)",
        "(-0.280000, 1.397844, 0.047073)",
        "(-0.280000, 1.405510, 0.044043)",
        "(-0.280000, 1.413439, 0.041311)",
        "(-0.280000, 1.421570, 0.040041)",
        "(-0.280000, 1.429725, 0.040408)",
        "(-0.280000, 1.437829, 0.041149)",
        "(-0.280000, 1.445914, 0.042268)",
        "(-0.280000, 1.453939, 0.043762)",
        "(-0.280000, 1.461862, 0.045619)",
        "(-0.280000, 1.469714, 0.047849)",
        "(-0.280000, 1.477455, 0.050440)",
        "(-0.280000, 1.485044, 0.053378)",
        "(-0.280000, 1.492511, 0.056674)",
        "(-0.280000, 1.499818, 0.060314)",
        "(-0.280000, 1.506926, 0.064275)",
        "(-0.280000, 1.513865, 0.068575)",
        "(-0.280000, 1.520596, 0.073192)",
        "(-0.280000, 1.527087, 0.078101)",
        "(-0.280000, 1.533362, 0.083321)",
        "(-0.280000, 1.539389, 0.088826)",
        "(-0.280000, 1.545136, 0.094587)",
        "(-0.280000, 1.550628, 0.100627)",
        "(-0.280000, 1.555833, 0.106915)",
        "(-0.280000, 1.560726, 0.113417)",
        "(-0.280000, 1.565327, 0.120159)",
        "(-0.280000, 1.569610, 0.127108)",
        "(-0.280000, 1.573555, 0.134226)",
        "(-0.280000, 1.577177, 0.141541)",
        "(-0.280000, 1.580456, 0.149016)",
        "(-0.280000, 1.583384, 0.156636)",
        "(-0.280000, 1.585948, 0.164359)",
        "(-0.280000, 1.588159, 0.172216)",
        "(-0.280000, 1.590003, 0.180168)",
        "(-0.280000, 1.591472, 0.188172)",
        "(-0.280000, 1.592572, 0.196260)",
        "(-0.280000, 1.593296, 0.204391)",
        "(-0.280000, 1.593642, 0.212521)",
        "(-0.280000, 1.593610, 0.220684)",
        "(-0.280000, 1.593200, 0.228836)",
        "(-0.280000, 1.592414, 0.236936)",
        "(-0.280000, 1.591252, 0.245016)",
        "(-0.280000, 1.589715, 0.253033)",
        "(-0.280000, 1.587815, 0.260945)",
        "(-0.280000, 1.585543, 0.268786)",
        "(-0.280000, 1.582910, 0.276512)",
        "(-0.280000, 1.579931, 0.284085)",
        "(-0.280000, 1.576595, 0.291535)",
        "(-0.280000, 1.572916, 0.298821)",
        "(-0.280000, 1.567842, 0.305269)",
        "(-0.280000, 1.561575, 0.310841)",
        "(-0.280000, 1.555155, 0.316053)",
        "(-0.280000, 1.548586, 0.320864)",
        "(-0.280000, 1.541814, 0.325266)",
        "(-0.280000, 1.534862, 0.329213)",
        "(-0.280000, 1.527744, 0.332680)",
        "(-0.280000, 1.520510, 0.335642)",
        "(-0.280000, 1.513149, 0.338106)",
        "(-0.280000, 1.505722, 0.340063)",
        "(-0.280000, 1.498297, 0.341518)",
        "(-0.280000, 1.490870, 0.342498)",
        "(-0.280000, 1.483508, 0.343024)",
        "(-0.280000, 1.476272, 0.343130)",
        "(-0.280000, 1.469153, 0.342857)",
        "(-0.280000, 1.462205, 0.342247)",
        "(-0.280000, 1.455469, 0.341355)",
        "(-0.280000, 1.448921, 0.340223)",
        "(-0.280000, 1.442591, 0.338908)",
        "(-0.280000, 1.436497, 0.337465)",
        "(-0.280000, 1.430596, 0.335933)",
        "(-0.280000, 1.424892, 0.334362)",
        "(-0.280000, 1.419383, 0.332798)",
        "(-0.280000, 1.414007, 0.331266)",
        "(-0.280000, 1.408753, 0.329798)",
        "(-0.280000, 1.403602, 0.328420)",
        "(-0.280000, 1.398487, 0.327136)",
        "(-0.280000, 1.393386, 0.325955)",
        "(-0.280000, 1.388278, 0.324875)",
        "(-0.280000, 1.383099, 0.323879)",
        "(-0.280000, 1.377832, 0.322950)",
        "(-0.280000, 1.372450, 0.322062)",
        "(-0.280000, 1.366947, 0.321184)",
        "(-0.280000, 1.361275, 0.320273)",
        "(-0.280000, 1.355441, 0.319289)",
        "(-0.280000, 1.349464, 0.318189)",
        "(-0.280000, 1.343312, 0.316922)",
        "(-0.280000, 1.337018, 0.315441)",
        "(-0.280000, 1.330625, 0.313708)",
        "(-0.280000, 1.324122, 0.311667)",
        "(-0.280000, 1.317566, 0.309286)",
        "(-0.280000, 1.311018, 0.306537)",
        "(-0.280000, 1.304483, 0.303377)",
        "(-0.280000, 1.298032, 0.299791)",
        "(-0.280000, 1.291732, 0.295780)",
        "(-0.280000, 1.285596, 0.291313)",
        "(-0.280000, 1.279691, 0.286403)",
        "(-0.280000, 1.274075, 0.281079)",
        "(-0.280000, 1.268750, 0.275323)",
        "(-0.280000, 1.263762, 0.269175)",
        "(-0.280000, 1.259140, 0.262681)",
        "(-0.280000, 1.254859, 0.255832)",
        "(-0.280000, 1.250923, 0.248677)",
        "(-0.280000, 1.247332, 0.241262)",
        "(-0.280000, 1.244117, 0.233555)",
        "(-0.280000, 1.242098, 0.225557)",
        "(-0.280000, 1.241840, 0.217399)",
        "(-0.280000, 1.241960, 0.209262)",
        "(-0.280000, 1.242458, 0.201114)",
        "(-0.280000, 1.243333, 0.192999)",
        "(-0.280000, 1.244580, 0.184957)",
        "(-0.280000, 1.246203, 0.176957)",
        "(-0.280000, 1.248195, 0.169041)",
        "(-0.280000, 1.250544, 0.161250)",
        "(-0.280000, 1.253260, 0.153552)",
        "(-0.280000, 1.256330, 0.145989)",
        "(-0.280000, 1.259737, 0.138599)",
        "(-0.280000, 1.263494, 0.131352)",
        "(-0.280000, 1.267583, 0.124287)",
        "(-0.280000, 1.271981, 0.117441)",
        "(-0.280000, 1.276707, 0.110784)",
        "(-0.280000, 1.281735, 0.104355)",
        "(-0.280000, 1.287040, 0.098184)",
        "(-0.280000, 1.292643, 0.092247)",
        "(-0.280000, 1.298520, 0.086583)",
        "(-0.280000, 1.305861, 0.082674)",
        "(-0.280000, 1.313361, 0.079198)",
        "(-0.280000, 1.320957, 0.076149)",
        "(-0.280000, 1.328584, 0.073515)",
        "(-0.280000, 1.336256, 0.071254)",
        "(-0.280000, 1.343919, 0.069345)",
        "(-0.280000, 1.351548, 0.067757)",
        "(-0.280000, 1.359102, 0.066462)",
        "(-0.280000, 1.366613, 0.065418)",
        "(-0.280000, 1.374050, 0.064596)",
        "(-0.280000, 1.381389, 0.063966)",
        "(-0.280000, 1.388678, 0.063494)",
        "(-0.280000, 1.395901, 0.063155)",
        "(-0.280000, 1.403048, 0.062926)",
        "(-0.280000, 1.410180, 0.062788)",
        "(-0.280000, 1.417292, 0.062726)",
        "(-0.280000, 1.424383, 0.062734)",
        "(-0.280000, 1.431517, 0.062808)",
        "(-0.280000, 1.438695, 0.062954)",
        "(-0.280000, 1.445914, 0.063180)",
        "(-0.280000, 1.453235, 0.063507)",
        "(-0.280000, 1.460651, 0.063956)",
        "(-0.280000, 1.468148, 0.064557)",
        "(-0.280000, 1.475773, 0.065349)",
        "(-0.280000, 1.483501, 0.066370)",
        "(-0.280000, 1.491294, 0.067661)",
        "(-0.280000, 1.499177, 0.069278)",
        "(-0.280000, 1.507093, 0.071268)",
        "(-0.280000, 1.514983, 0.073658)",
        "(-0.280000, 1.522892, 0.076445)",
        "(-0.280000, 1.530051, 0.080505)",
        "(-0.280000, 1.536211, 0.085860)",
        "(-0.280000, 1.542100, 0.091477)",
        "(-0.280000, 1.547738, 0.097379)",
        "(-0.280000, 1.553097, 0.103536)",
        "(-0.280000, 1.558150, 0.109916)",
        "(-0.280000, 1.562916, 0.116542)",
        "(-0.280000, 1.567370, 0.123383)",
        "(-0.280000, 1.571489, 0.130401)",
        "(-0.280000, 1.575291, 0.137625)",
        "(-0.280000, 1.578753, 0.145017)",
        "(-0.280000, 1.581860, 0.152538)",
        "(-0.280000, 1.584623, 0.160219)",
        "(-0.280000, 1.587027, 0.168019)",
        "(-0.280000, 1.589061, 0.175899)",
        "(-0.280000, 1.590734, 0.183888)",
        "(-0.280000, 1.592033, 0.191947)",
        "(-0.280000, 1.592955, 0.200032)",
        "(-0.280000, 1.593504, 0.208177)",
        "(-0.280000, 1.593674, 0.216338)",
        "(-0.280000, 1.593466, 0.224473)",
        "(-0.280000, 1.592880, 0.232614)",
        "(-0.280000, 1.591918, 0.240720)",
        "(-0.280000, 1.590584, 0.248748)",
        "(-0.280000, 1.588876, 0.256730)",
        "(-0.280000, 1.586798, 0.264624)",
        "(-0.280000, 1.584357, 0.272413)",
        "(-0.280000, 1.581566, 0.280057)",
        "(-0.280000, 1.578415, 0.287587)",
        "(-0.280000, 1.574917, 0.294962)",
        "(-0.280000, 1.571094, 0.302146)",
        "(-0.280000, 1.566929, 0.309166)",
        "(-0.280000, 1.562443, 0.315986)",
        "(-0.280000, 1.557660, 0.322570)",
        "(-0.280000, 1.552563, 0.328945)",
        "(-0.280000, 1.547175, 0.335077)",
        "(-0.280000, 1.541526, 0.340935)",
        "(-0.280000, 1.535593, 0.346542)",
        "(-0.280000, 1.529407, 0.351867)",
        "(-0.280000, 1.523001, 0.356885)",
        "(-0.280000, 1.516348, 0.361616)",
        "(-0.280000, 1.509484, 0.366032)",
        "(-0.280000, 1.502444, 0.370114)",
        "(-0.280000, 1.495200, 0.373876)",
        "(-0.280000, 1.487789, 0.377299)",
        "(-0.280000, 1.479807, 0.379197)",
        "(-0.280000, 1.471434, 0.379666)",
        "(-0.280000, 1.463165, 0.379760)",
        "(-0.280000, 1.455031, 0.379455)",
        "(-0.280000, 1.447000, 0.378751)",
        "(-0.280000, 1.439116, 0.377668)",
        "(-0.280000, 1.431398, 0.376227)",
        "(-0.280000, 1.423884, 0.374456)",
        "(-0.280000, 1.416540, 0.372374)",
        "(-0.280000, 1.409400, 0.370014)",
        "(-0.280000, 1.402489, 0.367414)",
        "(-0.280000, 1.395767, 0.364589)",
        "(-0.280000, 1.389253, 0.361575)",
        "(-0.280000, 1.382960, 0.358411)",
        "(-0.280000, 1.376841, 0.355103)",
        "(-0.280000, 1.370902, 0.351683)",
        "(-0.280000, 1.365147, 0.348182)",
        "(-0.280000, 1.359523, 0.344593)",
        "(-0.280000, 1.354031, 0.340940)",
        "(-0.280000, 1.348670, 0.337241)",
        "(-0.280000, 1.343388, 0.333477)",
        "(-0.280000, 1.338186, 0.329656)",
        "(-0.280000, 1.333064, 0.325787)",
        "(-0.280000, 1.327978, 0.321835)",
        "(-0.280000, 1.322934, 0.317801)",
        "(-0.280000, 1.317942, 0.313681)",
        "(-0.280000, 1.312970, 0.309432)",
        "(-0.280000, 1.308034, 0.305048)",
        "(-0.280000, 1.303157, 0.300522)",
        "(-0.280000, 1.298322, 0.295807)",
        "(-0.280000, 1.293559, 0.290897)",
        "(-0.280000, 1.288890, 0.285773)",
        "(-0.280000, 1.284355, 0.280437)",
        "(-0.280000, 1.279955, 0.274842)",
        "(-0.280000, 1.275737, 0.268997)",
        "(-0.280000, 1.271750, 0.262915)",
        "(-0.280000, 1.268006, 0.256558)",
        "(-0.280000, 1.264557, 0.249952)",
        "(-0.280000, 1.261451, 0.243126)",
        "(-0.280000, 1.258707, 0.236055)",
        "(-0.280000, 1.256372, 0.228780)",
        "(-0.280000, 1.254485, 0.221352)",
        "(-0.280000, 1.253064, 0.213755)",
        "(-0.280000, 1.252139, 0.206046)",
        "(-0.280000, 1.251731, 0.198287)",
        "(-0.280000, 1.251848, 0.190469)",
        "(-0.280000, 1.252496, 0.182658)",
        "(-0.280000, 1.253667, 0.174915)",
        "(-0.280000, 1.255357, 0.167231)",
        "(-0.280000, 1.257540, 0.159662)",
        "(-0.280000, 1.260178, 0.152258)",
        "(-0.280000, 1.263248, 0.144993)",
        "(-0.280000, 1.266697, 0.137898)",
        "(-0.280000, 1.270459, 0.130992)",
        "(-0.280000, 1.274509, 0.124220)",
        "(-0.280000, 1.278798, 0.117589)",
        "(-0.280000, 1.283299, 0.111086)",
        "(-0.280000, 1.287984, 0.104717)",
        "(-0.280000, 1.292873, 0.098432)",
        "(-0.280000, 1.297953, 0.092244)",
        "(-0.280000, 1.303213, 0.086171)",
        "(-0.280000, 1.308697, 0.080178)",
        "(-0.280000, 1.314401, 0.074292)",
        "(-0.280000, 1.320735, 0.069171)",
        "(-0.280000, 1.327647, 0.064829)",
        "(-0.280000, 1.334753, 0.060811)",
        "(-0.280000, 1.342015, 0.057139)",
        "(-0.280000, 1.349462, 0.053796)",
        "(-0.280000, 1.357056, 0.050803)",
        "(-0.280000, 1.364757, 0.048173)",
        "(-0.280000, 1.372595, 0.045895)",
        "(-0.280000, 1.380531, 0.043983)",
        "(-0.280000, 1.388522, 0.042446)",
        "(-0.280000, 1.396601, 0.041276)",
        "(-0.280000, 1.404725, 0.040483)",
        "(-0.280000, 1.412852, 0.040068)",
        "(-0.280000, 1.421015, 0.040030)",
        "(-0.280000, 1.429170, 0.040371)",
        "(-0.280000, 1.437277, 0.041087)",
        "(-0.280000, 1.445366, 0.042180)",
        "(-0.280000, 1.453395, 0.043648)",
        "(-0.280000, 1.461348, 0.045487)",
        "(-0.280000, 1.469183, 0.047685)",
        "(-0.280000, 1.476932, 0.050252)",
        "(-0.280000, 1.484553, 0.053176)",
        "(-0.280000, 1.492008, 0.056439)",
        "(-0.280000, 1.499326, 0.060055)",
        "(-0.280000, 1.506469, 0.064007)",
        "(-0.280000, 1.513399, 0.068272)",
        "(-0.280000, 1.520145, 0.072868)",
        "(-0.280000, 1.526671, 0.077771)",
        "(-0.280000, 1.532943, 0.082956)",
        "(-0.280000, 1.538987, 0.088443)",
        "(-0.280000, 1.544770, 0.094204)",
        "(-0.280000, 1.550263, 0.100208)",
        "(-0.280000, 1.555488, 0.106479)",
        "(-0.280000, 1.560416, 0.112986)",
        "(-0.280000, 1.565024, 0.119694)",
        "(-0.280000, 1.569329, 0.126629)",
        "(-0.280000, 1.573308, 0.133756)",
        "(-0.280000, 1.575750, 0.141598)",
        "(-0.280000, 1.576910, 0.149886)",
        "(-0.280000, 1.577644, 0.158120)",
        "(-0.280000, 1.577969, 0.166251)",
        "(-0.280000, 1.577938, 0.174298)",
        "(-0.280000, 1.577604, 0.182215)",
        "(-0.280000, 1.577020, 0.189988)",
        "(-0.280000, 1.576234, 0.197591)",
        "(-0.280000, 1.575284, 0.205074)",
        "(-0.280000, 1.574204, 0.212425)",
        "(-0.280000, 1.573027, 0.219636)",
        "(-0.280000, 1.571766, 0.226770)",
        "(-0.280000, 1.570437, 0.233825)",
        "(-0.280000, 1.569052, 0.240802)",
        "(-0.280000, 1.567602, 0.247765)",
        "(-0.280000, 1.566085, 0.254714)",
        "(-0.280000, 1.564493, 0.261644)",
        "(-0.280000, 1.562800, 0.268615)",
        "(-0.280000, 1.560988, 0.275615)",
        "(-0.280000, 1.559038, 0.282631)",
        "(-0.280000, 1.556911, 0.289706)",
        "(-0.280000, 1.554583, 0.296817)",
        "(-0.280000, 1.552029, 0.303933)",
        "(-0.280000, 1.549206, 0.311083)",
        "(-0.280000, 1.546088, 0.318225)",
        "(-0.280000, 1.542661, 0.325313)",
        "(-0.280000, 1.538876, 0.332359)",
        "(-0.280000, 1.534723, 0.339306)",
        "(-0.280000, 1.530197, 0.346095)",
        "(-0.280000, 1.525259, 0.352724)",
        "(-0.280000, 1.519913, 0.359128)",
        "(-0.280000, 1.513165, 0.363720)",
        "(-0.280000, 1.506227, 0.367974)",
        "(-0.280000, 1.499079, 0.371915)",
        "(-0.280000, 1.491755, 0.375519)",
        "(-0.280000, 1.484295, 0.378771)",
        "(-0.280000, 1.476669, 0.381682)",
        "(-0.280000, 1.468917, 0.384237)",
        "(-0.280000, 1.461078, 0.386423)",
        "(-0.280000, 1.453122, 0.388249)",
        "(-0.280000, 1.445090, 0.389704)",
        "(-0.280000, 1.437024, 0.390782)",
        "(-0.280000, 1.428892, 0.391488)",
        "(-0.280000, 1.420736, 0.391815)",
        "(-0.280000, 1.412598, 0.391765)",
        "(-0.280000, 1.404447, 0.391337)",
        "(-0.280000, 1.396324, 0.390531)",
        "(-0.280000, 1.388272, 0.389353)",
        "(-0.280000, 1.380258, 0.387798)",
        "(-0.280000, 1.372326, 0.385874)",
        "(-0.280000, 1.364933, 0.382273)",
        "(-0.280000, 1.358048, 0.377548)",
        "(-0.280000, 1.351505, 0.372499)",
        "(-0.280000, 1.345323, 0.367204)",
        "(-0.280000, 1.339468, 0.361662)",
        "(-0.280000, 1.333965, 0.355914)",
        "(-0.280000, 1.328814, 0.349987)",
        "(-0.280000, 1.324027, 0.343930)",
        "(-0.280000, 1.319568, 0.337735)",
        "(-0.280000, 1.315441, 0.331448)",
        "(-0.280000, 1.311643, 0.325116)",
        "(-0.280000, 1.308133, 0.318725)",
        "(-0.280000, 1.304902, 0.312316)",
        "(-0.280000, 1.301939, 0.305926)",
        "(-0.280000, 1.299201, 0.299531)",
        "(-0.280000, 1.296674, 0.293161)",
        "(-0.280000, 1.294341, 0.286842)",
        "(-0.280000, 1.292166, 0.280535)",
        "(-0.280000, 1.290134, 0.274261)",
        "(-0.280000, 1.288232, 0.268031)",
        "(-0.280000, 1.286434, 0.261799)",
        "(-0.280000, 1.284733, 0.255573)",
        "(-0.280000, 1.283125, 0.249358)",
        "(-0.280000, 1.281596, 0.243101)",
        "(-0.280000, 1.280152, 0.236806)",
        "(-0.280000, 1.278802, 0.230476)",
        "(-0.280000, 1.277547, 0.224057)",
        "(-0.280000, 1.276405, 0.217555)",
        "(-0.280000, 1.275397, 0.210978)",
        "(-0.280000, 1.274539, 0.204279)",
        "(-0.280000, 1.273860, 0.197472)",
        "(-0.280000, 1.273386, 0.190557)",
        "(-0.280000, 1.273150, 0.183557)",
        "(-0.280000, 1.273180, 0.176440)",
        "(-0.280000, 1.273508, 0.169239)",
        "(-0.280000, 1.274165, 0.161996)",
        "(-0.280000, 1.275182, 0.154690)",
        "(-0.280000, 1.276586, 0.147370)",
        "(-0.280000, 1.278395, 0.140092)",
        "(-0.280000, 1.280640, 0.132848)",
        "(-0.280000, 1.283332, 0.125698)",
        "(-0.280000, 1.286470, 0.118706)",
        "(-0.280000, 1.290078, 0.111870)",
        "(-0.280000, 1.294145, 0.105257)",
        "(-0.280000, 1.298647, 0.098924)",
        "(-0.280000, 1.303597, 0.092872)",
        "(-0.280000, 1.308960, 0.087155)",
        "(-0.280000, 1.314690, 0.081817)",
        "(-0.280000, 1.320789, 0.076847)",
        "(-0.280000, 1.327203, 0.072275)",
        "(-0.280000, 1.333871, 0.068114)",
        "(-0.280000, 1.340791, 0.064330)",
        "(-0.280000, 1.347903, 0.060916)",
        "(-0.280000, 1.355146, 0.057851)",
        "(-0.280000, 1.362546, 0.055117)",
        "(-0.280000, 1.370064, 0.052729)",
        "(-0.280000, 1.377686, 0.050693)",
        "(-0.280000, 1.385370, 0.049016)",
        "(-0.280000, 1.393147, 0.047694)",
        "(-0.280000, 1.400977, 0.046733)",
        "(-0.280000, 1.408819, 0.046139)",
        "(-0.280000, 1.416704, 0.045907)",
        "(-0.280000, 1.424592, 0.046041)",
        "(-0.280000, 1.432441, 0.046539)",
        "(-0.280000, 1.440282, 0.047403)",
        "(-0.280000, 1.448075, 0.048629)",
        "(-0.280000, 1.455779, 0.050210)",
        "(-0.280000, 1.463425, 0.052153)",
        "(-0.280000, 1.470973, 0.054448)",
        "(-0.280000, 1.478383, 0.057081)",
        "(-0.280000, 1.485686, 0.060065)",
        "(-0.280000, 1.492843, 0.063384)",
        "(-0.280000, 1.499817, 0.067020)",
        "(-0.280000, 1.506636, 0.070987)",
        "(-0.280000, 1.513263, 0.075266)",
        "(-0.280000, 1.519665, 0.079833)",
        "(-0.280000, 1.525869, 0.084707)",
        "(-0.280000, 1.531839, 0.089863)",
        "(-0.280000, 1.537546, 0.095274)",
        "(-0.280000, 1.543014, 0.100961)",
        "(-0.280000, 1.548212, 0.106895)",
        "(-0.280000, 1.553129, 0.113064)",
        "(-0.280000, 1.557741, 0.119435)",
        "(-0.280000, 1.562066, 0.126032)",
        "(-0.280000, 1.566080, 0.132823)",
        "(-0.280000, 1.569764, 0.139772)",
        "(-0.280000, 1.573133, 0.146905)",
        "(-0.280000, 1.576167, 0.154187)",
        "(-0.280000, 1.578853, 0.161579)",
        "(-0.280000, 1.581200, 0.169111)",
        "(-0.280000, 1.583195, 0.176743)",
        "(-0.280000, 1.584830, 0.184436)",
        "(-0.280000, 1.586111, 0.192220)",
        "(-0.280000, 1.587029, 0.200055)",
        "(-0.280000, 1.587582, 0.207900)",
        "(-0.280000, 1.587771, 0.215787)",
        "(-0.280000, 1.587594, 0.223674)",
        "(-0.280000, 1.587054, 0.231520)",
        "(-0.280000, 1.586148, 0.239356)",
        "(-0.280000, 1.584879, 0.247142)",
        "(-0.280000, 1.583257, 0.254838)",
        "(-0.280000, 1.581273, 0.262473)",
        "(-0.280000, 1.578938, 0.270008)",
        "(-0.280000, 1.576256, 0.277402)",
        "(-0.280000, 1.573181, 0.284665)",
        "(-0.280000, 1.569694, 0.291735)",
        "(-0.280000, 1.565782, 0.298572)",
        "(-0.280000, 1.561457, 0.305116)",
        "(-0.280000, 1.556702, 0.311368)",
        "(-0.280000, 1.551546, 0.317273)",
        "(-0.280000, 1.546034, 0.322784)",
        "(-0.280000, 1.540164, 0.327910)",
        "(-0.280000, 1.533987, 0.332614)",
        "(-0.280000, 1.527565, 0.336872)",
        "(-0.280000, 1.520899, 0.340702)",
        "(-0.280000, 1.514053, 0.344092)",
        "(-0.280000, 1.507089, 0.347038)",
        "(-0.280000, 1.500005, 0.349570)",
        "(-0.280000, 1.492862, 0.351696)",
        "(-0.280000, 1.485714, 0.353430)",
        "(-0.280000, 1.478550, 0.354808)",
        "(-0.280000, 1.471418, 0.355851)",
        "(-0.280000, 1.464361, 0.356587)",
        "(-0.280000, 1.457351, 0.357049)",
        "(-0.280000, 1.450423, 0.357267)",
        "(-0.280000, 1.443602, 0.357268)",
        "(-0.280000, 1.436851, 0.357081)",
        "(-0.280000, 1.430187, 0.356731)",
        "(-0.280000, 1.423623, 0.356243)",
        "(-0.280000, 1.417111, 0.355633)",
        "(-0.280000, 1.410658, 0.354917)",
        "(-0.280000, 1.404251, 0.354106)",
        "(-0.280000, 1.397892, 0.353210)",
        "(-0.280000, 1.391529, 0.352226)",
        "(-0.280000, 1.385164, 0.351152)",
        "(-0.280000, 1.378804, 0.349987)",
        "(-0.280000, 1.372396, 0.348711)",
        "(-0.280000, 1.365951, 0.347313)",
        "(-0.280000, 1.359479, 0.345780)",
        "(-0.280000, 1.352939, 0.344083)",
        "(-0.280000, 1.346349, 0.342202)",
        "(-0.280000, 1.339734, 0.340120)",
        "(-0.280000, 1.333061, 0.337800)",
        "(-0.280000, 1.326362, 0.335223)",
        "(-0.280000, 1.319674, 0.332375)",
        "(-0.280000, 1.312975, 0.329216)",
        "(-0.280000, 1.306309, 0.325735)",
        "(-0.280000, 1.299721, 0.321926)",
        "(-0.280000, 1.293198, 0.317754)",
        "(-0.280000, 1.286789, 0.313218)",
        "(-0.280000, 1.280541, 0.308330)",
        "(-0.280000, 1.274443, 0.303056)",
        "(-0.280000, 1.268541, 0.297414)",
        "(-0.280000, 1.262868, 0.291433)",
        "(-0.280000, 1.257374, 0.285097)",
        "(-0.280000, 1.253162, 0.278027)",
        "(-0.280000, 1.250458, 0.270325)",
        "(-0.280000, 1.248121, 0.262530)",
        "(-0.280000, 1.246141, 0.254611)",
        "(-0.280000, 1.244531, 0.246609)",
        "(-0.280000, 1.243297, 0.238565)",
        "(-0.280000, 1.242435, 0.230448)",
        "(-0.280000, 1.241949, 0.222300)",
        "(-0.280000, 1.241843, 0.214163)",
        "(-0.280000, 1.242113, 0.206005)",
        "(-0.280000, 1.242762, 0.197868)",
        "(-0.280000, 1.243785, 0.189794)",
        "(-0.280000, 1.245184, 0.181753)",
        "(-0.280000, 1.246954, 0.173784)",
        "(-0.280000, 1.249086, 0.165931)",
        "(-0.280000, 1.251586, 0.158160)",
        "(-0.280000, 1.254444, 0.150514)",
        "(-0.280000, 1.257644, 0.143032)",
        "(-0.280000, 1.261198, 0.135683)",
        "(-0.280000, 1.265088, 0.128507)",
        "(-0.280000, 1.269294, 0.121541)",
        "(-0.280000, 1.273832, 0.114755)",
        "(-0.280000, 1.278679, 0.108188)",
        "(-0.280000, 1.283810, 0.101872)",
        "(-0.280000, 1.289245, 0.095781)",
        "(-0.280000, 1.294956, 0.089949)",
        "(-0.280000, 1.300932, 0.084389)",
        "(-0.280000, 1.307140, 0.079127)",
        "(-0.280000, 1.313604, 0.074143)",
        "(-0.280000, 1.320293, 0.069464)",
        "(-0.280000, 1.327170, 0.065114)",
        "(-0.280000, 1.334264, 0.061074)",
        "(-0.280000, 1.341536, 0.057368)",
        "(-0.280000, 1.348950, 0.054013)",
        "(-0.280000, 1.356535, 0.050996)",
        "(-0.280000, 1.364251, 0.048333)",
        "(-0.280000, 1.372059, 0.046038)",
        "(-0.280000, 1.379988, 0.044101)",
        "(-0.280000, 1.387999, 0.042535)",
        "(-0.280000, 1.396049, 0.041344)",
        "(-0.280000, 1.404171, 0.040525)",
        "(-0.280000, 1.412322, 0.040084)",
        "(-0.280000, 1.420459, 0.040021)",
        "(-0.280000, 1.428616, 0.040336)",
        "(-0.280000, 1.436749, 0.041029)",
        "(-0.280000, 1.444625, 0.043329)",
        "(-0.280000, 1.452133, 0.047064)",
        "(-0.280000, 1.459365, 0.051074)",
        "(-0.280000, 1.466282, 0.055365)",
        "(-0.280000, 1.472913, 0.059950)",
        "(-0.280000, 1.479228, 0.064792)",
        "(-0.280000, 1.485222, 0.069865)",
        "(-0.280000, 1.490876, 0.075121)",
        "(-0.280000, 1.496227, 0.080565)",
        "(-0.280000, 1.501264, 0.086149)",
        "(-0.280000, 1.505983, 0.091828)",
        "(-0.280000, 1.510426, 0.097609)",
        "(-0.280000, 1.514596, 0.103451)",
        "(-0.280000, 1.518498, 0.109315)",
        "(-0.280000, 1.522179, 0.115217)",
        "(-0.280000, 1.525647, 0.121128)",
        "(-0.280000, 1.528916, 0.127019)",
        "(-0.280000, 1.532027, 0.132919)",
        "(-0.280000, 1.534992, 0.138811)",
        "(-0.280000, 1.537821, 0.144679)",
        "(-0.280000, 1.540547, 0.150564)",
        "(-0.280000, 1.543178, 0.156458)",
        "(-0.280000, 1.545714, 0.162355)",
        "(-0.280000, 1.548178, 0.168306)",
        "(-0.280000, 1.550565, 0.174307)",
        "(-0.280000, 1.552864, 0.180358)",
        "(-0.280000, 1.555083, 0.186510)",
        "(-0.280000, 1.557203, 0.192762)",
        "(-0.280000, 1.559201, 0.199108)",
        "(-0.280000, 1.561070, 0.205598)",
        "(-0.280000, 1.562779, 0.212222)",
        "(-0.280000, 1.564301, 0.218985)",
        "(-0.280000, 1.565601, 0.225866)",
        "(-0.280000, 1.566656, 0.232905)",
        "(-0.280000, 1.567429, 0.240072)",
        "(-0.280000, 1.567884, 0.247330)",
        "(-0.280000, 1.567993, 0.254706)",
        "(-0.280000, 1.567721, 0.262154)",
        "(-0.280000, 1.567042, 0.269623)",
        "(-0.280000, 1.565927, 0.277125)",
        "(-0.280000, 1.564357, 0.284602)",
        "(-0.280000, 1.562321, 0.291991)",
        "(-0.280000, 1.559796, 0.299296)",
        "(-0.280000, 1.556785, 0.306452)",
        "(-0.280000, 1.553301, 0.313397)",
        "(-0.280000, 1.549331, 0.320133)",
        "(-0.280000, 1.544902, 0.326600)",
        "(-0.280000, 1.540053, 0.332749)",
        "(-0.280000, 1.534782, 0.338590)",
        "(-0.280000, 1.529140, 0.344087)",
        "(-0.280000, 1.523184, 0.349215)",
        "(-0.280000, 1.516921, 0.354010)",
        "(-0.280000, 1.510414, 0.358468)",
        "(-0.280000, 1.503726, 0.362608)",
        "(-0.280000, 1.496856, 0.366489)",
        "(-0.280000, 1.489848, 0.370129)",
        "(-0.280000, 1.482718, 0.373553)",
        "(-0.280000, 1.475496, 0.376769)",
        "(-0.280000, 1.468138, 0.379812)",
        "(-0.280000, 1.460661, 0.382675)",
        "(-0.280000, 1.453085, 0.385349)",
        "(-0.280000, 1.445354, 0.387844)",
        "(-0.280000, 1.437485, 0.390136)",
        "(-0.280000, 1.429446, 0.391452)",
        "(-0.280000, 1.421291, 0.391805)",
        "(-0.280000, 1.413128, 0.391780)",
        "(-0.280000, 1.405001, 0.391378)",
        "(-0.280000, 1.396875, 0.390597)",
        "(-0.280000, 1.388795, 0.389441)",
        "(-0.280000, 1.380801, 0.387916)",
        "(-0.280000, 1.372863, 0.386017)",
        "(-0.280000, 1.365021, 0.383751)",
        "(-0.280000, 1.357316, 0.381133)",
        "(-0.280000, 1.349717, 0.378151)",
        "(-0.280000, 1.342265, 0.374821)",
        "(-0.280000, 1.334997, 0.371160)",
        "(-0.280000, 1.327885, 0.367154)",
        "(-0.280000, 1.320966, 0.362822)",
        "(-0.280000, 1.314276, 0.358189)",
        "(-0.280000, 1.307788, 0.353235)",
        "(-0.280000, 1.301537, 0.347987)",
        "(-0.280000, 1.295536, 0.342453)",
        "(-0.280000, 1.289815, 0.336666)",
        "(-0.280000, 1.284351, 0.330601)",
        "(-0.280000, 1.279175, 0.324289)",
        "(-0.280000, 1.274312, 0.317765)",
        "(-0.280000, 1.269742, 0.311001)",
        "(-0.280000, 1.265491, 0.304033)",
        "(-0.280000, 1.261579, 0.296897)",
        "(-0.280000, 1.257990, 0.289565)",
        "(-0.280000, 1.254746, 0.282075)",
        "(-0.280000, 1.251861, 0.274466)",
        "(-0.280000, 1.249324, 0.266707)",
        "(-0.280000, 1.247150, 0.258840)",
        "(-0.280000, 1.245347, 0.250904)",
        "(-0.280000, 1.243910, 0.242869)",
        "(-0.280000, 1.242847, 0.234776)",
        "(-0.280000, 1.242162, 0.226667)",
        "(-0.280000, 1.241853, 0.218510)",
        "(-0.280000, 1.241922, 0.210347)",
        "(-0.280000, 1.243680, 0.202324)",
        "(-0.280000, 1.246773, 0.194548)",
        "(-0.280000, 1.250210, 0.187030)",
        "(-0.280000, 1.253968, 0.179807)",
        "(-0.280000, 1.258088, 0.172860)",
        "(-0.280000, 1.262572, 0.166241)",
        "(-0.280000, 1.267417, 0.159979)",
        "(-0.280000, 1.272590, 0.154119)",
        "(-0.280000, 1.278098, 0.148649)",
        "(-0.280000, 1.283888, 0.143604)",
        "(-0.280000, 1.289901, 0.139009)",
        "(-0.280000, 1.296124, 0.134840)",
        "(-0.280000, 1.302491, 0.131106)",
        "(-0.280000, 1.308931, 0.127805)",
        "(-0.280000, 1.315434, 0.124897)",
        "(-0.280000, 1.321934, 0.122364)",
        "(-0.280000, 1.328368, 0.120180)",
        "(-0.280000, 1.334738, 0.118293)",
        "(-0.280000, 1.340996, 0.116667)",
        "(-0.280000, 1.347099, 0.115262)",
        "(-0.280000, 1.353068, 0.114020)",
        "(-0.280000, 1.358877, 0.112901)",
        "(-0.280000, 1.364510, 0.111862)",
        "(-0.280000, 1.370007, 0.110854)",
        "(-0.280000, 1.375368, 0.109842)",
        "(-0.280000, 1.380596, 0.108795)",
        "(-0.280000, 1.385751, 0.107680)",
        "(-0.280000, 1.390848, 0.106479)",
        "(-0.280000, 1.395905, 0.105184)",
        "(-0.280000, 1.400989, 0.103782)",
        "(-0.280000, 1.406123, 0.102281)",
        "(-0.280000, 1.411341, 0.100692)",
        "(-0.280000, 1.416663, 0.099041)",
        "(-0.280000, 1.422152, 0.097345)",
        "(-0.280000, 1.427818, 0.095643)",
        "(-0.280000, 1.433664, 0.093980)",
        "(-0.280000, 1.439741, 0.092391)",
        "(-0.280000, 1.446039, 0.090930)",
        "(-0.280000, 1.452538, 0.089651)",
        "(-0.280000, 1.459272, 0.088599)",
        "(-0.280000, 1.466205, 0.087830)",
        "(-0.280000, 1.473293, 0.087392)",
        "(-0.280000, 1.480551, 0.087330)",
        "(-0.280000, 1.487924, 0.087686)",
        "(-0.280000, 1.495348, 0.088491)",
        "(-0.280000, 1.502828, 0.089777)",
        "(-0.280000, 1.510298, 0.091562)",
        "(-0.280000, 1.517692, 0.093847)",
        "(-0.280000, 1.525015, 0.096648)",
        "(-0.280000, 1.532211, 0.099950)",
        "(-0.280000, 1.539232, 0.103723)",
        "(-0.280000, 1.546104, 0.107967)",
        "(-0.280000, 1.552803, 0.112637)",
        "(-0.280000, 1.559308, 0.117694)",
        "(-0.280000, 1.565605, 0.123179)",
        "(-0.280000, 1.570958, 0.129454)",
        "(-0.280000, 1.574804, 0.136654)",
        "(-0.280000, 1.578302, 0.144001)",
        "(-0.280000, 1.581465, 0.151526)",
        "(-0.280000, 1.584276, 0.159190)",
        "(-0.280000, 1.586721, 0.166951)",
        "(-0.280000, 1.588811, 0.174842)",
        "(-0.280000, 1.590533, 0.182821)",
        "(-0.280000, 1.591878, 0.190847)",
        "(-0.280000, 1.592854, 0.198951)",
        "(-0.280000, 1.593453, 0.207092)",
        "(-0.280000, 1.593673, 0.215227)",
        "(-0.280000, 1.593516, 0.223388)",
        "(-0.280000, 1.592980, 0.231533)",
        "(-0.280000, 1.592071, 0.239620)",
        "(-0.280000, 1.590784, 0.247680)",
        "(-0.280000, 1.589124, 0.255673)",
        "(-0.280000, 1.587102, 0.263555)",
        "(-0.280000, 1.584710, 0.271360)",
        "(-0.280000, 1.581951, 0.279041)",
        "(-0.280000, 1.577102, 0.285798)",
        "(-0.280000, 1.571918, 0.292238)",
        "(-0.280000, 1.566460, 0.298336)",
        "(-0.280000, 1.560789, 0.304077)",
        "(-0.280000, 1.554913, 0.309503)",
        "(-0.280000, 1.548889, 0.314610)",
        "(-0.280000, 1.542753, 0.319413)",
        "(-0.280000, 1.536555, 0.323921)",
        "(-0.280000, 1.530284, 0.328185)",
        "(-0.280000, 1.523981, 0.332217)",
        "(-0.280000, 1.517680, 0.336034)",
        "(-0.280000, 1.511356, 0.339687)",
        "(-0.280000, 1.505030, 0.343191)",
        "(-0.280000, 1.498724, 0.346562)",
        "(-0.280000, 1.492392, 0.349846)",
        "(-0.280000, 1.486043, 0.353052)",
        "(-0.280000, 1.479683, 0.356187)",
        "(-0.280000, 1.473254, 0.359282)",
        "(-0.280000, 1.466755, 0.362332)",
        "(-0.280000, 1.460183, 0.365327)",
        "(-0.280000, 1.453475, 0.368278)",
        "(-0.280000, 1.446627, 0.371161)",
        "(-0.280000, 1.439641, 0.373943)",
        "(-0.280000, 1.432454, 0.376613)",
        "(-0.280000, 1.425073, 0.379121)",
        "(-0.280000, 1.417515, 0.381416)",
        "(-0.280000, 1.409731, 0.383459)",
        "(-0.280000, 1.401753, 0.385182)",
        "(-0.280000, 1.393623, 0.386518)",
        "(-0.280000, 1.385320, 0.387411)",
        "(-0.280000, 1.377079, 0.387074)",
        "(-0.280000, 1.369183, 0.385003)",
        "(-0.280000, 1.361416, 0.382576)",
        "(-0.280000, 1.353746, 0.379783)",
        "(-0.280000, 1.346214, 0.376637)",
        "(-0.280000, 1.338858, 0.373157)",
        "(-0.280000, 1.331649, 0.369328)",
        "(-0.280000, 1.324625, 0.365168)",
        "(-0.280000, 1.317823, 0.360702)",
        "(-0.280000, 1.311214, 0.355911)",
        "(-0.280000, 1.304835, 0.350818)",
        "(-0.280000, 1.298718, 0.345451)",
        "(-0.280000, 1.292837, 0.339790)",
        "(-0.280000, 1.287226, 0.333862)",
        "(-0.280000, 1.281911, 0.327700)",
        "(-0.280000, 1.276872, 0.321278)",
        "(-0.280000, 1.272136, 0.314629)",
        "(-0.280000, 1.267727, 0.307789)",
        "(-0.280000, 1.263627, 0.300731)",
        "(-0.280000, 1.259867, 0.293486)",
        "(-0.280000, 1.258205, 0.285337)",
        "(-0.280000, 1.257003, 0.277158)",
        "(-0.280000, 1.256239, 0.269010)",
        "(-0.280000, 1.255881, 0.260948)",
        "(-0.280000, 1.255893, 0.252950)",
        "(-0.280000, 1.256240, 0.245061)",
        "(-0.280000, 1.256886, 0.237295)",
        "(-0.280000, 1.257790, 0.229685)",
        "(-0.280000, 1.258924, 0.222186)",
        "(-0.280000, 1.260249, 0.214822)",
        "(-0.280000, 1.261730, 0.207606)",
        "(-0.280000, 1.263349, 0.200484)",
        "(-0.280000, 1.265076, 0.193463)",
        "(-0.280000, 1.266888, 0.186545)",
        "(-0.280000, 1.268782, 0.179668)",
        "(-0.280000, 1.270744, 0.172831)",
        "(-0.280000, 1.272766, 0.166035)",
        "(-0.280000, 1.274865, 0.159216)",
        "(-0.280000, 1.277044, 0.152375)",
        "(-0.280000, 1.279312, 0.145518)",
        "(-0.280000, 1.281706, 0.138592)",
        "(-0.280000, 1.284244, 0.131609)",
        "(-0.280000, 1.286951, 0.124593)",
        "(-0.280000, 1.289876, 0.117506)",
        "(-0.280000, 1.293051, 0.110387)",
        "(-0.280000, 1.296504, 0.103282)",
        "(-0.280000, 1.300294, 0.096184)",
        "(-0.280000, 1.304452, 0.089160)",
        "(-0.280000, 1.308991, 0.082281)",
        "(-0.280000, 1.313944, 0.075537)",
        "(-0.280000, 1.319831, 0.069773)",
        "(-0.280000, 1.326716, 0.065388)",
        "(-0.280000, 1.333775, 0.061339)",
        "(-0.280000, 1.341036, 0.057610)",
        "(-0.280000, 1.348462, 0.054221)",
        "(-0.280000, 1.356014, 0.051190)",
        "(-0.280000, 1.363722, 0.048503)",
        "(-0.280000, 1.371547, 0.046177)",
        "(-0.280000, 1.379446, 0.044222)",
        "(-0.280000, 1.387452, 0.042629)",
        "(-0.280000, 1.395523, 0.041410)",
        "(-0.280000, 1.403617, 0.040569)",
        "(-0.280000, 1.411767, 0.040102)",
        "(-0.280000, 1.419929, 0.040013)",
        "(-0.280000, 1.428061, 0.040302)",
        "(-0.280000, 1.436197, 0.040969)",
        "(-0.280000, 1.444293, 0.042013)",
        "(-0.280000, 1.452307, 0.043427)",
        "(-0.280000, 1.460271, 0.045215)",
        "(-0.280000, 1.468144, 0.047371)",
        "(-0.280000, 1.475885, 0.049882)",
        "(-0.280000, 1.483524, 0.052757)",
        "(-0.280000, 1.491022, 0.055984)",
        "(-0.280000, 1.498340, 0.059543)",
        "(-0.280000, 1.505507, 0.063450)",
        "(-0.280000, 1.512486, 0.067684)",
        "(-0.280000, 1.519260, 0.072238)",
        "(-0.280000, 1.525796, 0.077086)",
        "(-0.280000, 1.532120, 0.082248)",
        "(-0.280000, 1.538198, 0.087697)",
        "(-0.280000, 1.543999, 0.093404)",
        "(-0.280000, 1.549546, 0.099392)",
        "(-0.280000, 1.554809, 0.105631)",
        "(-0.280000, 1.559763, 0.112087)",
        "(-0.280000, 1.564427, 0.118786)",
        "(-0.280000, 1.568775, 0.125695)",
        "(-0.280000, 1.572786, 0.132775)",
        "(-0.280000, 1.575943, 0.140311)",
        "(-0.280000, 1.578170, 0.148199)",
        "(-0.280000, 1.580147, 0.156053)",
        "(-0.280000, 1.581900, 0.163919)",
        "(-0.280000, 1.583435, 0.171776)",
        "(-0.280000, 1.584752, 0.179605)",
        "(-0.280000, 1.585856, 0.187458)",
        "(-0.280000, 1.586732, 0.195319)",
        "(-0.280000, 1.587358, 0.203166)",
        "(-0.280000, 1.587710, 0.211049)",
        "(-0.280000, 1.587744, 0.218938)",
        "(-0.280000, 1.587423, 0.226796)",
        "(-0.280000, 1.586735, 0.234655)",
        "(-0.280000, 1.585684, 0.242473)",
        "(-0.280000, 1.584272, 0.250235)",
        "(-0.280000, 1.582507, 0.257899)",
        "(-0.280000, 1.580382, 0.265496)",
        "(-0.280000, 1.577908, 0.272987)",
        "(-0.280000, 1.575097, 0.280332)",
        "(-0.280000, 1.571940, 0.287561)",
        "(-0.280000, 1.568451, 0.294637)",
        "(-0.280000, 1.564649, 0.301522)",
        "(-0.280000, 1.560520, 0.308244)",
        "(-0.280000, 1.556084, 0.314767)",
        "(-0.280000, 1.551364, 0.321058)",
        "(-0.280000, 1.546344, 0.327143)",
        "(-0.280000, 1.541046, 0.332988)",
        "(-0.280000, 1.535500, 0.338565)",
        "(-0.280000, 1.529684, 0.343894)",
        "(-0.280000, 1.523627, 0.348949)",
        "(-0.280000, 1.517362, 0.353703)",
        "(-0.280000, 1.510863, 0.358175)",
        "(-0.280000, 1.504164, 0.362341)",
        "(-0.280000, 1.497300, 0.366180)",
        "(-0.280000, 1.490245, 0.369709)",
        "(-0.280000, 1.483033, 0.372906)",
        "(-0.280000, 1.475703, 0.375757)",
        "(-0.280000, 1.468226, 0.378273)",
        "(-0.280000, 1.460641, 0.380439)",
        "(-0.280000, 1.452963, 0.382251)",
        "(-0.280000, 1.445233, 0.383702)",
        "(-0.280000, 1.437420, 0.384796)",
        "(-0.280000, 1.429566, 0.385526)",
        "(-0.280000, 1.421709, 0.385891)",
        "(-0.280000, 1.413821, 0.385892)",
        "(-0.280000, 1.405940, 0.385526)",
        "(-0.280000, 1.398109, 0.384798)",
        "(-0.280000, 1.390296, 0.383705)",
        "(-0.280000, 1.382543, 0.382251)",
        "(-0.280000, 1.374888, 0.380445)",
        "(-0.280000, 1.367303, 0.378279)",
        "(-0.280000, 1.359826, 0.375764)",
        "(-0.280000, 1.352495, 0.372914)",
        "(-0.280000, 1.345283, 0.369718)",
        "(-0.280000, 1.338227, 0.366191)",
        "(-0.280000, 1.331363, 0.362352)",
        "(-0.280000, 1.324663, 0.358187)",
        "(-0.280000, 1.318164, 0.353715)",
        "(-0.280000, 1.311898, 0.348962)",
        "(-0.280000, 1.305840, 0.343909)",
        "(-0.280000, 1.300024, 0.338579)",
        "(-0.280000, 1.294471, 0.333010)",
        "(-0.280000, 1.289129, 0.327202)",
        "(-0.280000, 1.283990, 0.321206)",
        "(-0.280000, 1.279034, 0.315042)",
        "(-0.280000, 1.274259, 0.308741)",
        "(-0.280000, 1.269622, 0.302268)",
        "(-0.280000, 1.265134, 0.295639)",
        "(-0.280000, 1.260805, 0.288869)",
        "(-0.280000, 1.256618, 0.281909)",
        "(-0.280000, 1.252596, 0.274767)",
        "(-0.280000, 1.249485, 0.267239)",
        "(-0.280000, 1.247286, 0.259378)",
        "(-0.280000, 1.245454, 0.251424)",
        "(-0.280000, 1.243996, 0.243418)",
        "(-0.280000, 1.242908, 0.235328)",
        "(-0.280000, 1.242195, 0.227196)",
        "(-0.280000, 1.241862, 0.219065)",
        "(-0.280000, 1.241905, 0.210903)",
        "(-0.280000, 1.242327, 0.202751)",
        "(-0.280000, 1.243124, 0.194652)",
        "(-0.280000, 1.244299, 0.186574)",
        "(-0.280000, 1.245847, 0.178560)",
        "(-0.280000, 1.247758, 0.170650)",
        "(-0.280000, 1.250041, 0.162813)",
        "(-0.280000, 1.252685, 0.155090)",
        "(-0.280000, 1.255675, 0.147521)",
        "(-0.280000, 1.259023, 0.140077)",
        "(-0.280000, 1.262712, 0.132795)",
        "(-0.280000, 1.266734, 0.125693)",
        "(-0.280000, 1.271069, 0.118805)",
        "(-0.280000, 1.275732, 0.112105)",
        "(-0.280000, 1.280700, 0.105629)",
        "(-0.280000, 1.285947, 0.099409)",
        "(-0.280000, 1.291494, 0.093420)",
        "(-0.280000, 1.297312, 0.087695)",
        "(-0.280000, 1.303371, 0.082262)",
        "(-0.280000, 1.309694, 0.077100)",
        "(-0.280000, 1.316250, 0.072237)",
        "(-0.280000, 1.323004, 0.067696)",
        "(-0.280000, 1.329981, 0.063461)",
        "(-0.280000, 1.337148, 0.059553)",
        "(-0.280000, 1.344466, 0.055993)",
        "(-0.280000, 1.351963, 0.052765)",
        "(-0.280000, 1.359602, 0.049889)",
        "(-0.280000, 1.367343, 0.047378)",
        "(-0.280000, 1.375215, 0.045221)",
        "(-0.280000, 1.383180, 0.043431)",
        "(-0.280000, 1.391392, 0.043318)",
        "(-0.280000, 1.399668, 0.044561)",
        "(-0.280000, 1.407771, 0.046197)",
        "(-0.280000, 1.415659, 0.048196)",
        "(-0.280000, 1.423366, 0.050513)",
        "(-0.280000, 1.430861, 0.053082)",
        "(-0.280000, 1.438148, 0.055851)",
        "(-0.280000, 1.445214, 0.058765)",
        "(-0.280000, 1.452119, 0.061803)",
        "(-0.280000, 1.458860, 0.064926)",
        "(-0.280000, 1.465439, 0.068104)",
        "(-0.280000, 1.471920, 0.071340)",
        "(-0.280000, 1.478307, 0.074619)",
        "(-0.280000, 1.484603, 0.077930)",
        "(-0.280000, 1.490867, 0.081299)",
        "(-0.280000, 1.497098, 0.084728)",
        "(-0.280000, 1.503291, 0.088224)",
        "(-0.280000, 1.509493, 0.091828)",
        "(-0.280000, 1.515689, 0.095554)",
        "(-0.280000, 1.521862, 0.099417)",
        "(-0.280000, 1.528041, 0.103467)",
        "(-0.280000, 1.534198, 0.107720)",
        "(-0.280000, 1.540295, 0.112190)",
        "(-0.280000, 1.546347, 0.116929)",
        "(-0.280000, 1.552310, 0.121948)",
        "(-0.280000, 1.558131, 0.127248)",
        "(-0.280000, 1.563811, 0.132878)",
        "(-0.280000, 1.569291, 0.138835)",
        "(-0.280000, 1.574514, 0.145103)",
        "(-0.280000, 1.579467, 0.151722)",
        "(-0.280000, 1.584088, 0.158667)",
        "(-0.280000, 1.586573, 0.166442)",
        "(-0.280000, 1.588681, 0.174302)",
        "(-0.280000, 1.590427, 0.182276)",
        "(-0.280000, 1.591802, 0.190322)",
        "(-0.280000, 1.592800, 0.198398)",
        "(-0.280000, 1.593424, 0.206537)",
        "(-0.280000, 1.593670, 0.214696)",
        "(-0.280000, 1.593539, 0.222833)",
        "(-0.280000, 1.593029, 0.230980)",
        "(-0.280000, 1.592141, 0.239094)",
        "(-0.280000, 1.590883, 0.247134)",
        "(-0.280000, 1.589249, 0.255131)",
        "(-0.280000, 1.587245, 0.263044)",
        "(-0.280000, 1.584885, 0.270832)",
        "(-0.280000, 1.582158, 0.278526)",
        "(-0.280000, 1.579077, 0.286085)",
        "(-0.280000, 1.575659, 0.293470)",
        "(-0.280000, 1.571892, 0.300711)",
        "(-0.280000, 1.567793, 0.307770)",
        "(-0.280000, 1.562239, 0.313835)",
        "(-0.280000, 1.555752, 0.319094)",
        "(-0.280000, 1.549052, 0.323932)",
        "(-0.280000, 1.542213, 0.328349)",
        "(-0.280000, 1.535195, 0.332347)",
        "(-0.280000, 1.528023, 0.335880)",
        "(-0.280000, 1.520714, 0.338924)",
        "(-0.280000, 1.513319, 0.341457)",
        "(-0.280000, 1.505826, 0.343485)",
        "(-0.280000, 1.498297, 0.345003)",
        "(-0.280000, 1.490799, 0.346021)",
        "(-0.280000, 1.483328, 0.346565)",
        "(-0.280000, 1.475948, 0.346658)",
        "(-0.280000, 1.468718, 0.346340)",
        "(-0.280000, 1.461628, 0.345650)",
        "(-0.280000, 1.454727, 0.344635)",
        "(-0.280000, 1.448055, 0.343349)",
        "(-0.280000, 1.441585, 0.341836)",
        "(-0.280000, 1.435342, 0.340152)",
        "(-0.280000, 1.429344, 0.338354)",
        "(-0.280000, 1.423542, 0.336479)",
        "(-0.280000, 1.417940, 0.334577)",
        "(-0.280000, 1.412532, 0.332693)",
        "(-0.280000, 1.407256, 0.330848)",
        "(-0.280000, 1.402097, 0.329075)",
        "(-0.280000, 1.397035, 0.327398)",
        "(-0.280000, 1.392003, 0.325816)",
        "(-0.280000, 1.386980, 0.324338)",
        "(-0.280000, 1.381945, 0.322961)",
        "(-0.280000, 1.376833, 0.321663)",
        "(-0.280000, 1.371629, 0.320427)",
        "(-0.280000, 1.366308, 0.319225)",
        "(-0.280000, 1.360867, 0.318027)",
        "(-0.280000, 1.355258, 0.316785)",
        "(-0.280000, 1.349492, 0.315460)",
        "(-0.280000, 1.343589, 0.314013)",
        "(-0.280000, 1.337522, 0.312386)",
        "(-0.280000, 1.331326, 0.310540)",
        "(-0.280000, 1.325045, 0.308435)",
        "(-0.280000, 1.318673, 0.306017)",
        "(-0.280000, 1.312268, 0.303255)",
        "(-0.280000, 1.305892, 0.300128)",
        "(-0.280000, 1.299554, 0.296590)",
        "(-0.280000, 1.293323, 0.292633)",
        "(-0.280000, 1.287270, 0.288259)",
        "(-0.280000, 1.281406, 0.283440)",
        "(-0.280000, 1.275798, 0.278193)",
        "(-0.280000, 1.270504, 0.272548)",
        "(-0.280000, 1.265526, 0.266490)",
        "(-0.280000, 1.260906, 0.260061)",
        "(-0.280000, 1.256673, 0.253307)",
        "(-0.280000, 1.252800, 0.246220)",
        "(-0.280000, 1.249290, 0.238846)",
        "(-0.280000, 1.246131, 0.231234)",
        "(-0.280000, 1.243316, 0.223354)",
        "(-0.280000, 1.241835, 0.215249)",
        "(-0.280000, 1.242056, 0.207089)",
        "(-0.280000, 1.242652, 0.198973)",
        "(-0.280000, 1.243627, 0.190869)",
        "(-0.280000, 1.244976, 0.182819)",
        "(-0.280000, 1.246692, 0.174864)",
        "(-0.280000, 1.248780, 0.166973)",
        "(-0.280000, 1.251233, 0.159187)",
        "(-0.280000, 1.254035, 0.151547)",
        "(-0.280000, 1.257197, 0.144022)",
        "(-0.280000, 1.260705, 0.136651)",
        "(-0.280000, 1.264539, 0.129473)",
        "(-0.280000, 1.268714, 0.122459)",
        "(-0.280000, 1.273210, 0.115646)",
        "(-0.280000, 1.278002, 0.109069)",
        "(-0.280000, 1.283109, 0.102701)",
        "(-0.280000, 1.288506, 0.096577)",
        "(-0.280000, 1.294163, 0.090727)",
        "(-0.280000, 1.300104, 0.085129)",
        "(-0.280000, 1.306297, 0.079812)",
        "(-0.280000, 1.312711, 0.074804)",
        "(-0.280000, 1.319370, 0.070083)",
        "(-0.280000, 1.326241, 0.065676)",
        "(-0.280000, 1.333287, 0.061605)",
        "(-0.280000, 1.340537, 0.057853)",
        "(-0.280000, 1.347952, 0.054441)",
        "(-0.280000, 1.355518, 0.051377)",
        "(-0.280000, 1.363194, 0.048675)",
        "(-0.280000, 1.371011, 0.046324)",
        "(-0.280000, 1.378928, 0.044338)",
        "(-0.280000, 1.386905, 0.042726)",
        "(-0.280000, 1.394972, 0.041481)",
        "(-0.280000, 1.403088, 0.040612)",
        "(-0.280000, 1.411211, 0.040122)",
        "(-0.280000, 1.419373, 0.040007)",
        "(-0.280000, 1.427532, 0.040272)",
        "(-0.280000, 1.435644, 0.040912)",
        "(-0.280000, 1.443656, 0.042515)",
        "(-0.280000, 1.451439, 0.045085)",
        "(-0.280000, 1.459053, 0.047843)",
        "(-0.280000, 1.466553, 0.050794)",
        "(-0.280000, 1.473923, 0.053920)",
        "(-0.280000, 1.481147, 0.057212)",
        "(-0.280000, 1.488272, 0.060693)",
        "(-0.280000, 1.495276, 0.064368)",
        "(-0.280000, 1.502130, 0.068242)",
        "(-0.280000, 1.508858, 0.072363)",
        "(-0.280000, 1.515415, 0.076751)",
        "(-0.280000, 1.521741, 0.081423)",
        "(-0.280000, 1.527831, 0.086435)",
        "(-0.280000, 1.533619, 0.091788)",
        "(-0.280000, 1.539063, 0.097481)",
        "(-0.280000, 1.544108, 0.103488)",
        "(-0.280000, 1.548751, 0.109823)",
        "(-0.280000, 1.552947, 0.116444)",
        "(-0.280000, 1.556665, 0.123295)",
        "(-0.280000, 1.559911, 0.130380)",
        "(-0.280000, 1.562666, 0.137639)",
        "(-0.280000, 1.564923, 0.145006)",
        "(-0.280000, 1.566702, 0.152486)",
        "(-0.280000, 1.568006, 0.160013)",
        "(-0.280000, 1.568852, 0.167527)",
        "(-0.280000, 1.569267, 0.175038)",
        "(-0.280000, 1.569275, 0.182491)",
        "(-0.280000, 1.568906, 0.189837)",
        "(-0.280000, 1.568192, 0.197097)",
        "(-0.280000, 1.567165, 0.204231)",
        "(-0.280000, 1.565866, 0.211207)",
        "(-0.280000, 1.564317, 0.218059)",
        "(-0.280000, 1.562557, 0.224764)",
        "(-0.280000, 1.560620, 0.231303)",
        "(-0.280000, 1.558522, 0.237723)",
        "(-0.280000, 1.556293, 0.244013)",
        "(-0.280000, 1.553960, 0.250168)",
        "(-0.280000, 1.551524, 0.256238)",
        "(-0.280000, 1.549004, 0.262221)",
        "(-0.280000, 1.546406, 0.268134)",
        "(-0.280000, 1.543741, 0.273976)",
        "(-0.280000, 1.540988, 0.279797)",
        "(-0.280000, 1.538150, 0.285594)",
        "(-0.280000, 1.535225, 0.291361)",
        "(-0.280000, 1.532181, 0.297142)",
        "(-0.280000, 1.529009, 0.302925)",
        "(-0.280000, 1.525701, 0.308694)",
        "(-0.280000, 1.522215, 0.314482)",
        "(-0.280000, 1.518539, 0.320266)",
        "(-0.280000, 1.514663, 0.326017)",
        "(-0.280000, 1.510543, 0.331756)",
        "(-0.280000, 1.506169, 0.337446)",
        "(-0.280000, 1.501538, 0.343049)",
        "(-0.280000, 1.496606, 0.348574)",
        "(-0.280000, 1.491373, 0.353976)",
        "(-0.280000, 1.485850, 0.359210)",
        "(-0.280000, 1.479995, 0.364279)",
        "(-0.280000, 1.473826, 0.369135)",
        "(-0.280000, 1.467363, 0.373737)",
        "(-0.280000, 1.460574, 0.378084)",
        "(-0.280000, 1.453488, 0.382139)",
        "(-0.280000, 1.446139, 0.385871)",
        "(-0.280000, 1.438498, 0.389280)",
        "(-0.280000, 1.430530, 0.391376)",
        "(-0.280000, 1.422377, 0.391780)",
        "(-0.280000, 1.414239, 0.391806)",
        "(-0.280000, 1.406084, 0.391453)",
        "(-0.280000, 1.397954, 0.390723)",
        "(-0.280000, 1.389892, 0.389620)",
        "(-0.280000, 1.381864, 0.388141)",
        "(-0.280000, 1.373914, 0.386290)",
        "(-0.280000, 1.366082, 0.384081)",
        "(-0.280000, 1.358337, 0.381503)",
        "(-0.280000, 1.350720, 0.378568)",
        "(-0.280000, 1.343270, 0.375294)",
        "(-0.280000, 1.335957, 0.371667)",
        "(-0.280000, 1.328820, 0.367705)",
        "(-0.280000, 1.321896, 0.363430)",
        "(-0.280000, 1.315156, 0.358825)",
        "(-0.280000, 1.308638, 0.353912)",
        "(-0.280000, 1.302373, 0.348718)",
        "(-0.280000, 1.296337, 0.343223)",
        "(-0.280000, 1.290563, 0.337453)",
        "(-0.280000, 1.285078, 0.331441)",
        "(-0.280000, 1.279862, 0.325162)",
        "(-0.280000, 1.274943, 0.318648)",
        "(-0.280000, 1.270345, 0.311934)",
        "(-0.280000, 1.266050, 0.304993)",
        "(-0.280000, 1.262082, 0.297860)",
        "(-0.280000, 1.258448, 0.290550)",
        "(-0.280000, 1.255167, 0.283103)",
        "(-0.280000, 1.252226, 0.275489)",
        "(-0.280000, 1.249641, 0.267746)",
        "(-0.280000, 1.247424, 0.259916)",
        "(-0.280000, 1.245566, 0.251968)",
        "(-0.280000, 1.244080, 0.243942)",
        "(-0.280000, 1.242970, 0.235880)",
        "(-0.280000, 1.242232, 0.227751)",
        "(-0.280000, 1.241872, 0.219596)",
        "(-0.280000, 1.241890, 0.211458)",
        "(-0.280000, 1.242876, 0.203347)",
        "(-0.280000, 1.244844, 0.195391)",
        "(-0.280000, 1.247012, 0.187588)",
        "(-0.280000, 1.249381, 0.179884)",
        "(-0.280000, 1.251935, 0.172297)",
        "(-0.280000, 1.254665, 0.164843)",
        "(-0.280000, 1.257591, 0.157472)",
        "(-0.280000, 1.260720, 0.150208)",
        "(-0.280000, 1.264059, 0.143078)",
        "(-0.280000, 1.267654, 0.136054)",
        "(-0.280000, 1.271528, 0.129182)",
        "(-0.280000, 1.275696, 0.122512)",
        "(-0.280000, 1.280182, 0.116023)",
        "(-0.280000, 1.284964, 0.109749)",
        "(-0.280000, 1.290032, 0.103703)",
        "(-0.280000, 1.295358, 0.097917)",
        "(-0.280000, 1.300963, 0.092366)",
        "(-0.280000, 1.306821, 0.087081)",
        "(-0.280000, 1.312898, 0.082089)",
        "(-0.280000, 1.319219, 0.077369)",
        "(-0.280000, 1.325752, 0.072947)",
        "(-0.280000, 1.332462, 0.068846)",
        "(-0.280000, 1.339376, 0.065048)",
        "(-0.280000, 1.346459, 0.061574)",
        "(-0.280000, 1.353673, 0.058442)",
        "(-0.280000, 1.361047, 0.055639)",
        "(-0.280000, 1.368544, 0.053181)",
        "(-0.280000, 1.376122, 0.051080)",
        "(-0.280000, 1.383814, 0.049326)",
        "(-0.280000, 1.391578, 0.047931)",
        "(-0.280000, 1.399375, 0.046900)",
        "(-0.280000, 1.407235, 0.046229)",
        "(-0.280000, 1.415118, 0.045924)",
        "(-0.280000, 1.422982, 0.045984)",
        "(-0.280000, 1.430860, 0.046409)",
        "(-0.280000, 1.438709, 0.047200)",
        "(-0.280000, 1.446489, 0.048349)",
        "(-0.280000, 1.454231, 0.049863)",
        "(-0.280000, 1.461895, 0.051734)",
        "(-0.280000, 1.469464, 0.053958)",
        "(-0.280000, 1.476899, 0.056523)",
        "(-0.280000, 1.484229, 0.059438)",
        "(-0.280000, 1.491416, 0.062690)",
        "(-0.280000, 1.498424, 0.066260)",
        "(-0.280000, 1.505279, 0.070164)",
        "(-0.280000, 1.511946, 0.074381)",
        "(-0.280000, 1.518391, 0.078888)",
        "(-0.280000, 1.524639, 0.083704)",
        "(-0.280000, 1.530658, 0.088804)",
        "(-0.280000, 1.536415, 0.094162)",
        "(-0.280000, 1.541936, 0.099797)",
        "(-0.280000, 1.547189, 0.105683)",
        "(-0.280000, 1.552148, 0.111786)",
        "(-0.280000, 1.556834, 0.118133)",
        "(-0.280000, 1.561221, 0.124690)",
        "(-0.280000, 1.565286, 0.131422)",
        "(-0.280000, 1.569047, 0.138357)",
        "(-0.280000, 1.572482, 0.145458)",
        "(-0.280000, 1.575575, 0.152689)",
        "(-0.280000, 1.578338, 0.160078)",
        "(-0.280000, 1.580756, 0.167587)",
        "(-0.280000, 1.582825, 0.175175)",
        "(-0.280000, 1.584594, 0.182865)",
        "(-0.280000, 1.586092, 0.190618)",
        "(-0.280000, 1.587348, 0.198427)",
        "(-0.280000, 1.588380, 0.206266)",
        "(-0.280000, 1.589206, 0.214186)",
        "(-0.280000, 1.589827, 0.222167)",
        "(-0.280000, 1.590238, 0.230191)",
        "(-0.280000, 1.590433, 0.238312)",
        "(-0.280000, 1.590394, 0.246508)",
        "(-0.280000, 1.589372, 0.254589)",
        "(-0.280000, 1.587393, 0.262509)",
        "(-0.280000, 1.585050, 0.270328)",
        "(-0.280000, 1.582354, 0.278006)",
        "(-0.280000, 1.579297, 0.285575)",
        "(-0.280000, 1.575892, 0.292994)",
        "(-0.280000, 1.572159, 0.300224)",
        "(-0.280000, 1.568082, 0.307296)",
        "(-0.280000, 1.563681, 0.314171)",
        "(-0.280000, 1.558981, 0.320814)",
        "(-0.280000, 1.553964, 0.327253)",
        "(-0.280000, 1.548653, 0.333451)",
        "(-0.280000, 1.543077, 0.339379)",
        "(-0.280000, 1.537215, 0.345060)",
        "(-0.280000, 1.531096, 0.350462)",
        "(-0.280000, 1.524753, 0.355560)",
        "(-0.280000, 1.518160, 0.360373)",
        "(-0.280000, 1.511351, 0.364875)",
        "(-0.280000, 1.504341, 0.369056)",
        "(-0.280000, 1.497167, 0.372897)",
        "(-0.280000, 1.489799, 0.376412)",
        "(-0.280000, 1.482277, 0.379581)",
        "(-0.280000, 1.474639, 0.382390)",
        "(-0.280000, 1.466856, 0.384849)",
        "(-0.280000, 1.458967, 0.386945)",
        "(-0.280000, 1.451013, 0.388668)",
        "(-0.280000, 1.442964, 0.390025)",
        "(-0.280000, 1.434861, 0.391007)",
        "(-0.280000, 1.426746, 0.391611)",
        "(-0.280000, 1.418586, 0.391839)",
        "(-0.280000, 1.410425, 0.391688)",
        "(-0.280000, 1.402304, 0.391161)",
        "(-0.280000, 1.394192, 0.390256)",
        "(-0.280000, 1.386130, 0.388975)",
        "(-0.280000, 1.378161, 0.387327)",
        "(-0.280000, 1.370252, 0.385306)",
        "(-0.280000, 1.362446, 0.382920)",
        "(-0.280000, 1.355253, 0.378954)",
        "(-0.280000, 1.348677, 0.373780)",
        "(-0.280000, 1.342445, 0.368348)",
        "(-0.280000, 1.336588, 0.362693)",
        "(-0.280000, 1.331098, 0.356768)",
        "(-0.280000, 1.326026, 0.350588)",
        "(-0.280000, 1.321399, 0.344164)",
        "(-0.280000, 1.317250, 0.337538)",
        "(-0.280000, 1.313570, 0.330703)",
        "(-0.280000, 1.310379, 0.323718)",
        "(-0.280000, 1.307682, 0.316648)",
        "(-0.280000, 1.305454, 0.309496)",
        "(-0.280000, 1.303683, 0.302331)",
        "(-0.280000, 1.302348, 0.295218)",
        "(-0.280000, 1.301407, 0.288157)",
        "(-0.280000, 1.300826, 0.281206)",
        "(-0.280000, 1.300560, 0.274416)",
        "(-0.280000, 1.300561, 0.267772)",
        "(-0.280000, 1.300781, 0.261310)",
        "(-0.280000, 1.301167, 0.255060)",
        "(-0.280000, 1.301673, 0.248984)",
        "(-0.280000, 1.302251, 0.243096)",
        "(-0.280000, 1.302856, 0.237401)",
        "(-0.280000, 1.303452, 0.231843)",
        "(-0.280000, 1.304004, 0.226416)",
        "(-0.280000, 1.304486, 0.221105)",
        "(-0.280000, 1.304881, 0.215846)",
        "(-0.280000, 1.305178, 0.210618)",
        "(-0.280000, 1.305374, 0.205402)",
        "(-0.280000, 1.305475, 0.200129)",
        "(-0.280000, 1.305494, 0.194780)",
        "(-0.280000, 1.305454, 0.189325)",
        "(-0.280000, 1.305383, 0.183754)",
        "(-0.280000, 1.305317, 0.178009)",
        "(-0.280000, 1.305295, 0.172093)",
        "(-0.280000, 1.305362, 0.166016)",
        "(-0.280000, 1.305565, 0.159738)",
        "(-0.280000, 1.305954, 0.153284)",
        "(-0.280000, 1.306575, 0.146689)",
        "(-0.280000, 1.307479, 0.139934)",
        "(-0.280000, 1.308711, 0.133069)",
        "(-0.280000, 1.310306, 0.126148)",
        "(-0.280000, 1.312309, 0.119171)",
        "(-0.280000, 1.314745, 0.112204)",
        "(-0.280000, 1.317627, 0.105314)",
        "(-0.280000, 1.320986, 0.098508)",
        "(-0.280000, 1.324820, 0.091854)",
        "(-0.280000, 1.329112, 0.085414)",
        "(-0.280000, 1.333878, 0.079188)",
        "(-0.280000, 1.339089, 0.073227)",
        "(-0.280000, 1.344702, 0.067568)",
        "(-0.280000, 1.350723, 0.062185)",
        "(-0.280000, 1.357105, 0.057089)",
        "(-0.280000, 1.363796, 0.052273)",
        "(-0.280000, 1.370813, 0.047683)",
        "(-0.280000, 1.378387, 0.044461)",
        "(-0.280000, 1.386383, 0.042820)",
        "(-0.280000, 1.394421, 0.041554)",
        "(-0.280000, 1.402535, 0.040660)",
        "(-0.280000, 1.410681, 0.040142)",
        "(-0.280000, 1.418818, 0.040003)",
        "(-0.280000, 1.426977, 0.040242)",
        "(-0.280000, 1.435116, 0.040859)",
        "(-0.280000, 1.443194, 0.041849)",
        "(-0.280000, 1.451241, 0.043217)",
        "(-0.280000, 1.459216, 0.044956)",
        "(-0.280000, 1.467078, 0.047056)",
        "(-0.280000, 1.474859, 0.049526)",
        "(-0.280000, 1.482516, 0.052354)",
        "(-0.280000, 1.490011, 0.055524)",
        "(-0.280000, 1.497373, 0.059049)",
        "(-0.280000, 1.504564, 0.062911)",
        "(-0.280000, 1.511548, 0.067089)",
        "(-0.280000, 1.518351, 0.071600)",
        "(-0.280000, 1.524937, 0.076422)",
        "(-0.280000, 1.531273, 0.081528)",
        "(-0.280000, 1.537385, 0.086939)",
        "(-0.280000, 1.543240, 0.092627)",
        "(-0.280000, 1.548807, 0.098562)",
        "(-0.280000, 1.554110, 0.104768)",
        "(-0.280000, 1.559120, 0.111212)",
        "(-0.280000, 1.563825, 0.117883)",
        "(-0.280000, 1.568202, 0.124743)",
        "(-0.280000, 1.572270, 0.131820)",
        "(-0.280000, 1.576005, 0.139078)",
        "(-0.280000, 1.579389, 0.146479)",
        "(-0.280000, 1.582436, 0.154051)",
        "(-0.280000, 1.585129, 0.161757)",
        "(-0.280000, 1.587455, 0.169555)",
        "(-0.280000, 1.589423, 0.177477)",
        "(-0.280000, 1.591021, 0.185482)",
        "(-0.280000, 1.592243, 0.193528)",
        "(-0.280000, 1.593094, 0.201646)",
        "(-0.280000, 1.593568, 0.209795)",
        "(-0.280000, 1.593663, 0.217932)",
        "(-0.280000, 1.593380, 0.226090)",
        "(-0.280000, 1.592719, 0.234226)",
        "(-0.280000, 1.591686, 0.242298)",
        "(-0.280000, 1.590275, 0.250337)",
        "(-0.280000, 1.588493, 0.258303)",
        "(-0.280000, 1.585152, 0.265797)",
        "(-0.280000, 1.580439, 0.272734)",
        "(-0.280000, 1.575492, 0.279359)",
        "(-0.280000, 1.570300, 0.285632)",
        "(-0.280000, 1.564813, 0.291558)",
        "(-0.280000, 1.559039, 0.297088)",
        "(-0.280000, 1.552987, 0.302193)",
        "(-0.280000, 1.546698, 0.306835)",
        "(-0.280000, 1.540164, 0.311027)",
        "(-0.280000, 1.533443, 0.314742)",
        "(-0.280000, 1.526600, 0.317972)",
        "(-0.280000, 1.519639, 0.320741)",
        "(-0.280000, 1.512630, 0.323054)",
        "(-0.280000, 1.505640, 0.324928)",
        "(-0.280000, 1.498671, 0.326406)",
        "(-0.280000, 1.491785, 0.327517)",
        "(-0.280000, 1.485036, 0.328301)",
        "(-0.280000, 1.478410, 0.328807)",
        "(-0.280000, 1.471951, 0.329082)",
        "(-0.280000, 1.465689, 0.329175)",
        "(-0.280000, 1.459592, 0.329134)",
        "(-0.280000, 1.453678, 0.329008)",
        "(-0.280000, 1.447953, 0.328841)",
        "(-0.280000, 1.442366, 0.328672)",
        "(-0.280000, 1.436913, 0.328535)",
        "(-0.280000, 1.431581, 0.328461)",
        "(-0.280000, 1.426306, 0.328468)",
        "(-0.280000, 1.421071, 0.328572)",
        "(-0.280000, 1.415855, 0.328776)",
        "(-0.280000, 1.410590, 0.329078)",
        "(-0.280000, 1.405256, 0.329468)",
        "(-0.280000, 1.399820, 0.329925)",
        "(-0.280000, 1.394270, 0.330421)",
        "(-0.280000, 1.388547, 0.330926)",
        "(-0.280000, 1.382650, 0.331400)",
        "(-0.280000, 1.376585, 0.331798)",
        "(-0.280000, 1.370310, 0.332075)",
        "(-0.280000, 1.363845, 0.332181)",
        "(-0.280000, 1.357222, 0.332066)",
        "(-0.280000, 1.350418, 0.331680)",
        "(-0.280000, 1.343478, 0.330976)",
        "(-0.280000, 1.336456, 0.329915)",
        "(-0.280000, 1.329347, 0.328451)",
        "(-0.280000, 1.322214, 0.326554)",
        "(-0.280000, 1.315124, 0.324208)",
        "(-0.280000, 1.308081, 0.321379)",
        "(-0.280000, 1.301153, 0.318065)",
        "(-0.280000, 1.294404, 0.314278)",
        "(-0.280000, 1.287832, 0.310001)",
        "(-0.280000, 1.281491, 0.305261)",
        "(-0.280000, 1.275419, 0.300097)",
        "(-0.280000, 1.269591, 0.294505)",
        "(-0.280000, 1.264023, 0.288532)",
        "(-0.280000, 1.258710, 0.282228)",
        "(-0.280000, 1.253597, 0.275582)",
        "(-0.280000, 1.249805, 0.268277)",
        "(-0.280000, 1.247558, 0.260430)",
        "(-0.280000, 1.245681, 0.252511)",
        "(-0.280000, 1.244169, 0.244490)",
        "(-0.280000, 1.243031, 0.236407)",
        "(-0.280000, 1.242270, 0.228305)",
        "(-0.280000, 1.241885, 0.220151)",
        "(-0.280000, 1.241878, 0.211988)",
        "(-0.280000, 1.242248, 0.203859)",
        "(-0.280000, 1.242996, 0.195731)",
        "(-0.280000, 1.244121, 0.187646)",
        "(-0.280000, 1.245614, 0.179646)",
        "(-0.280000, 1.247482, 0.171700)",
        "(-0.280000, 1.249717, 0.163849)",
        "(-0.280000, 1.252305, 0.156134)",
        "(-0.280000, 1.255256, 0.148523)",
        "(-0.280000, 1.258557, 0.141058)",
        "(-0.280000, 1.262190, 0.133776)",
        "(-0.280000, 1.266168, 0.126648)",
        "(-0.280000, 1.270472, 0.119713)",
        "(-0.280000, 1.275079, 0.113004)",
        "(-0.280000, 1.280006, 0.106497)",
        "(-0.280000, 1.285231, 0.100225)",
        "(-0.280000, 1.290723, 0.094220)",
        "(-0.280000, 1.296505, 0.088458)",
        "(-0.280000, 1.302548, 0.082971)",
        "(-0.280000, 1.308839, 0.077770)",
        "(-0.280000, 1.315345, 0.072881)",
        "(-0.280000, 1.322090, 0.068284)",
        "(-0.280000, 1.329042, 0.064006)",
        "(-0.280000, 1.336162, 0.060066)",
        "(-0.280000, 1.343480, 0.056448)",
        "(-0.280000, 1.350957, 0.053175)",
        "(-0.280000, 1.358555, 0.050260)",
        "(-0.280000, 1.366303, 0.047692)",
        "(-0.280000, 1.374162, 0.045486)",
        "(-0.280000, 1.382091, 0.043653)",
        "(-0.280000, 1.390120, 0.042184)",
        "(-0.280000, 1.398209, 0.041089)",
        "(-0.280000, 1.406315, 0.040372)",
        "(-0.280000, 1.414471, 0.040031)",
        "(-0.280000, 1.422634, 0.040068)",
        "(-0.280000, 1.430761, 0.040482)",
        "(-0.280000, 1.438885, 0.041274)",
        "(-0.280000, 1.446964, 0.042442)",
        "(-0.280000, 1.454691, 0.045200)",
        "(-0.280000, 1.461967, 0.049369)",
        "(-0.280000, 1.468952, 0.053796)",
        "(-0.280000, 1.475606, 0.058484)",
        "(-0.280000, 1.481957, 0.063450)",
        "(-0.280000, 1.487978, 0.068654)",
        "(-0.280000, 1.493664, 0.074069)",
        "(-0.280000, 1.499000, 0.079647)",
        "(-0.280000, 1.504023, 0.085395)",
        "(-0.280000, 1.508724, 0.091265)",
        "(-0.280000, 1.513102, 0.097210)",
        "(-0.280000, 1.517199, 0.103242)",
        "(-0.280000, 1.521019, 0.109319)",
        "(-0.280000, 1.524571, 0.115401)",
        "(-0.280000, 1.527900, 0.121509)",
        "(-0.280000, 1.531016, 0.127613)",
        "(-0.280000, 1.533934, 0.133684)",
        "(-0.280000, 1.536694, 0.139757)",
        "(-0.280000, 1.539308, 0.145813)",
        "(-0.280000, 1.541788, 0.151836)",
        "(-0.280000, 1.544166, 0.157871)",
        "(-0.280000, 1.546446, 0.163909)",
        "(-0.280000, 1.548633, 0.169944)",
        "(-0.280000, 1.550744, 0.176029)",
        "(-0.280000, 1.552775, 0.182160)",
        "(-0.280000, 1.554716, 0.188335)",
        "(-0.280000, 1.556570, 0.194607)",
        "(-0.280000, 1.558320, 0.200973)",
        "(-0.280000, 1.559943, 0.207425)",
        "(-0.280000, 1.561429, 0.214013)",
        "(-0.280000, 1.562747, 0.220726)",
        "(-0.280000, 1.563869, 0.227566)",
        "(-0.280000, 1.564764, 0.234512)",
        "(-0.280000, 1.565405, 0.241600)",
        "(-0.280000, 1.565757, 0.248800)",
        "(-0.280000, 1.565786, 0.256073)",
        "(-0.280000, 1.565462, 0.263442)",
        "(-0.280000, 1.564754, 0.270862)",
        "(-0.280000, 1.563639, 0.278278)",
        "(-0.280000, 1.562087, 0.285702)",
        "(-0.280000, 1.560081, 0.293073)",
        "(-0.280000, 1.557615, 0.300330)",
        "(-0.280000, 1.554667, 0.307475)",
        "(-0.280000, 1.551242, 0.314443)",
        "(-0.280000, 1.547357, 0.321171)",
        "(-0.280000, 1.542999, 0.327663)",
        "(-0.280000, 1.538199, 0.333860)",
        "(-0.280000, 1.532998, 0.339714)",
        "(-0.280000, 1.527394, 0.345236)",
        "(-0.280000, 1.521439, 0.350393)",
        "(-0.280000, 1.515193, 0.355164)",
        "(-0.280000, 1.508660, 0.359583)",
        "(-0.280000, 1.501902, 0.363652)",
        "(-0.280000, 1.494984, 0.367394)",
        "(-0.280000, 1.487898, 0.370865)",
        "(-0.280000, 1.480689, 0.374088)",
        "(-0.280000, 1.473371, 0.377088)",
        "(-0.280000, 1.465972, 0.379876)",
        "(-0.280000, 1.458448, 0.382482)",
        "(-0.280000, 1.450817, 0.384902)",
        "(-0.280000, 1.443097, 0.387128)",
        "(-0.280000, 1.435233, 0.389166)",
        "(-0.280000, 1.427243, 0.390992)",
        "(-0.280000, 1.419142, 0.391835)",
        "(-0.280000, 1.410980, 0.391710)",
        "(-0.280000, 1.402833, 0.391207)",
        "(-0.280000, 1.394742, 0.390329)",
        "(-0.280000, 1.386677, 0.389074)",
        "(-0.280000, 1.378678, 0.387446)",
        "(-0.280000, 1.370787, 0.385455)",
        "(-0.280000, 1.362974, 0.383094)",
        "(-0.280000, 1.355278, 0.380373)",
        "(-0.280000, 1.347739, 0.377308)",
        "(-0.280000, 1.340328, 0.373886)",
        "(-0.280000, 1.333084, 0.370125)",
        "(-0.280000, 1.326043, 0.366044)",
        "(-0.280000, 1.319178, 0.361628)",
        "(-0.280000, 1.312525, 0.356899)",
        "(-0.280000, 1.306118, 0.351881)",
        "(-0.280000, 1.299931, 0.346556)",
        "(-0.280000, 1.293998, 0.340950)",
        "(-0.280000, 1.288332, 0.335075)",
        "(-0.280000, 1.282960, 0.328962)",
        "(-0.280000, 1.277861, 0.322588)",
        "(-0.280000, 1.273064, 0.315984)",
        "(-0.280000, 1.268591, 0.309185)",
        "(-0.280000, 1.264425, 0.302166)",
        "(-0.280000, 1.260590, 0.294960)",
        "(-0.280000, 1.257102, 0.287607)",
        "(-0.280000, 1.253950, 0.280078)",
        "(-0.280000, 1.251150, 0.272410)",
        "(-0.280000, 1.248716, 0.264645)",
        "(-0.280000, 1.246638, 0.256752)",
        "(-0.280000, 1.244928, 0.248770)",
        "(-0.280000, 1.243594, 0.240742)",
        "(-0.280000, 1.242630, 0.232637)",
        "(-0.280000, 1.242043, 0.224495)",
        "(-0.280000, 1.241834, 0.216360)",
        "(-0.280000, 1.242003, 0.208199)",
        "(-0.280000, 1.242551, 0.200055)",
        "(-0.280000, 1.244776, 0.192148)",
        "(-0.280000, 1.248319, 0.184567)",
        "(-0.280000, 1.252190, 0.177263)",
        "(-0.280000, 1.256357, 0.170270)",
        "(-0.280000, 1.260823, 0.163558)",
        "(-0.280000, 1.265551, 0.157158)",
        "(-0.280000, 1.270516, 0.151074)",
        "(-0.280000, 1.275670, 0.145327)",
        "(-0.280000, 1.281017, 0.139880)",
        "(-0.280000, 1.286510, 0.134743)",
        "(-0.280000, 1.292104, 0.129924)",
        "(-0.280000, 1.297805, 0.125378)",
        "(-0.280000, 1.303572, 0.121105)",
        "(-0.280000, 1.309364, 0.117098)",
        "(-0.280000, 1.315201, 0.113312)",
        "(-0.280000, 1.321048, 0.109739)",
        "(-0.280000, 1.326879, 0.106365)",
        "(-0.280000, 1.332723, 0.103149)",
        "(-0.280000, 1.338561, 0.100080)",
        "(-0.280000, 1.344377, 0.097147)",
        "(-0.280000, 1.350213, 0.094315)",
        "(-0.280000, 1.356059, 0.091580)",
        "(-0.280000, 1.361910, 0.088938)",
        "(-0.280000, 1.367815, 0.086368)",
        "(-0.280000, 1.373773, 0.083875)",
        "(-0.280000, 1.379782, 0.081468)",
        "(-0.280000, 1.385894, 0.079139)",
        "(-0.280000, 1.392107, 0.076908)",
        "(-0.280000, 1.398416, 0.074796)",
        "(-0.280000, 1.404871, 0.072812)",
        "(-0.280000, 1.411464, 0.070984)",
        "(-0.280000, 1.418198, 0.069342)",
        "(-0.280000, 1.425055, 0.067919)",
        "(-0.280000, 1.432074, 0.066738)",
        "(-0.280000, 1.439226, 0.065837)",
        "(-0.280000, 1.446475, 0.065252)",
        "(-0.280000, 1.453848, 0.065012)",
        "(-0.280000, 1.461300, 0.065151)",
        "(-0.280000, 1.468779, 0.065696)",
        "(-0.280000, 1.476300, 0.066677)",
        "(-0.280000, 1.483804, 0.068113)",
        "(-0.280000, 1.491228, 0.070017)",
        "(-0.280000, 1.498577, 0.072410)",
        "(-0.280000, 1.505786, 0.075293)",
        "(-0.280000, 1.512792, 0.078653)",
        "(-0.280000, 1.519597, 0.082501)",
        "(-0.280000, 1.526143, 0.086814)",
        "(-0.280000, 1.532377, 0.091553)",
        "(-0.280000, 1.538312, 0.096718)",
        "(-0.280000, 1.543909, 0.102261)",
        "(-0.280000, 1.549143, 0.108124)",
        "(-0.280000, 1.554048, 0.114301)",
        "(-0.280000, 1.558623, 0.120727)",
        "(-0.280000, 1.562882, 0.127339)",
        "(-0.280000, 1.566885, 0.134139)",
        "(-0.280000, 1.570649, 0.141081)",
        "(-0.280000, 1.574200, 0.148148)",
        "(-0.280000, 1.577545, 0.155312)",
        "(-0.280000, 1.580719, 0.162615)",
        "(-0.280000, 1.583715, 0.170039)",
        "(-0.280000, 1.586524, 0.177566)",
        "(-0.280000, 1.589157, 0.185251)",
        "(-0.280000, 1.591589, 0.193078)",
        "(-0.280000, 1.593048, 0.201092)",
        "(-0.280000, 1.593547, 0.209240)",
        "(-0.280000, 1.593668, 0.217401)",
        "(-0.280000, 1.593411, 0.225535)",
        "(-0.280000, 1.592776, 0.233673)",
        "(-0.280000, 1.591764, 0.241773)",
        "(-0.280000, 1.590383, 0.249792)",
        "(-0.280000, 1.588626, 0.257764)",
        "(-0.280000, 1.586501, 0.265645)",
        "(-0.280000, 1.584020, 0.273396)",
        "(-0.280000, 1.581175, 0.281047)",
        "(-0.280000, 1.577978, 0.288557)",
        "(-0.280000, 1.574448, 0.295889)",
        "(-0.280000, 1.570570, 0.303072)",
        "(-0.280000, 1.566362, 0.310067)",
        "(-0.280000, 1.561849, 0.316838)",
        "(-0.280000, 1.557013, 0.323414)",
        "(-0.280000, 1.551877, 0.329758)",
        "(-0.280000, 1.546452, 0.335857)",
        "(-0.280000, 1.540767, 0.341681)",
        "(-0.280000, 1.534801, 0.347252)",
        "(-0.280000, 1.528583, 0.352540)",
        "(-0.280000, 1.522146, 0.357519)",
        "(-0.280000, 1.515466, 0.362209)",
        "(-0.280000, 1.508574, 0.366584)",
        "(-0.280000, 1.501510, 0.370623)",
        "(-0.280000, 1.494243, 0.374342)",
        "(-0.280000, 1.486812, 0.377719)",
        "(-0.280000, 1.479256, 0.380740)",
        "(-0.280000, 1.471544, 0.383415)",
        "(-0.280000, 1.463716, 0.385730)",
        "(-0.280000, 1.455814, 0.387674)",
        "(-0.280000, 1.447806, 0.389255)",
        "(-0.280000, 1.439733, 0.390462)",
        "(-0.280000, 1.431638, 0.391292)",
        "(-0.280000, 1.423488, 0.391747)",
        "(-0.280000, 1.415325, 0.391824)",
        "(-0.280000, 1.407272, 0.390209)",
        "(-0.280000, 1.399442, 0.387256)",
        "(-0.280000, 1.391863, 0.383954)",
        "(-0.280000, 1.384573, 0.380335)",
        "(-0.280000, 1.377539, 0.376395)",
        "(-0.280000, 1.370796, 0.372169)",
        "(-0.280000, 1.364370, 0.367698)",
        "(-0.280000, 1.358227, 0.362984)",
        "(-0.280000, 1.352386, 0.358069)",
        "(-0.280000, 1.346845, 0.352984)",
        "(-0.280000, 1.341612, 0.347775)",
        "(-0.280000, 1.336644, 0.342438)",
        "(-0.280000, 1.331942, 0.337015)",
        "(-0.280000, 1.327505, 0.331546)",
        "(-0.280000, 1.323284, 0.326016)",
        "(-0.280000, 1.319274, 0.320459)",
        "(-0.280000, 1.315465, 0.314902)",
        "(-0.280000, 1.311811, 0.309321)",
        "(-0.280000, 1.308305, 0.303735)",
        "(-0.280000, 1.304936, 0.298160)",
        "(-0.280000, 1.301666, 0.292558)",
        "(-0.280000, 1.298492, 0.286938)",
        "(-0.280000, 1.295411, 0.281306)",
        "(-0.280000, 1.292397, 0.275614)",
        "(-0.280000, 1.289456, 0.269864)",
        "(-0.280000, 1.286597, 0.264058)",
        "(-0.280000, 1.283808, 0.258141)",
        "(-0.280000, 1.281108, 0.252117)",
        "(-0.280000, 1.278521, 0.245988)",
        "(-0.280000, 1.276049, 0.239703)",
        "(-0.280000, 1.273723, 0.233269)",
        "(-0.280000, 1.271577, 0.226700)",
        "(-0.280000, 1.269628, 0.219952)",
        "(-0.280000, 1.267914, 0.213044)",
        "(-0.280000, 1.266469, 0.205982)",
        "(-0.280000, 1.265332, 0.198799)",
        "(-0.280000, 1.264529, 0.191465)",
        "(-0.280000, 1.264098, 0.184025)",
        "(-0.280000, 1.264069, 0.176526)",
        "(-0.280000, 1.264472, 0.168952)",
        "(-0.280000, 1.265331, 0.161360)",
        "(-0.280000, 1.266662, 0.153813)",
        "(-0.280000, 1.268486, 0.146302)",
        "(-0.280000, 1.270810, 0.138894)",
        "(-0.280000, 1.273624, 0.131651)",
        "(-0.280000, 1.276942, 0.124572)",
        "(-0.280000, 1.280741, 0.117716)",
        "(-0.280000, 1.284990, 0.111137)",
        "(-0.280000, 1.289686, 0.104825)",
        "(-0.280000, 1.294785, 0.098821)",
        "(-0.280000, 1.300231, 0.093154)",
        "(-0.280000, 1.306015, 0.087791)",
        "(-0.280000, 1.312073, 0.082739)",
        "(-0.280000, 1.318345, 0.077994)",
        "(-0.280000, 1.324851, 0.073531)",
        "(-0.280000, 1.331556, 0.069375)",
        "(-0.280000, 1.338425, 0.065545)",
        "(-0.280000, 1.345486, 0.062028)",
        "(-0.280000, 1.352702, 0.058841)",
        "(-0.280000, 1.360059, 0.055992)",
        "(-0.280000, 1.367517, 0.053495)",
        "(-0.280000, 1.375105, 0.051340)",
        "(-0.280000, 1.382786, 0.049539)",
        "(-0.280000, 1.390518, 0.048099)",
        "(-0.280000, 1.398332, 0.047017)",
        "(-0.280000, 1.406188, 0.046297)",
        "(-0.280000, 1.414044, 0.045944)",
        "(-0.280000, 1.421933, 0.045955)",
        "(-0.280000, 1.429813, 0.046332)",
        "(-0.280000, 1.437643, 0.047071)",
        "(-0.280000, 1.445454, 0.048175)",
        "(-0.280000, 1.453205, 0.049641)",
        "(-0.280000, 1.460857, 0.051458)",
        "(-0.280000, 1.468440, 0.053635)",
        "(-0.280000, 1.475913, 0.056161)",
        "(-0.280000, 1.483239, 0.059021)",
        "(-0.280000, 1.490447, 0.062228)",
        "(-0.280000, 1.497498, 0.065765)",
        "(-0.280000, 1.504357, 0.069614)",
        "(-0.280000, 1.511051, 0.073788)",
        "(-0.280000, 1.517543, 0.078269)",
        "(-0.280000, 1.523802, 0.083031)",
        "(-0.280000, 1.529853, 0.088094)",
        "(-0.280000, 1.535661, 0.093431)",
        "(-0.280000, 1.541216, 0.099033)",
        "(-0.280000, 1.546490, 0.104867)",
        "(-0.280000, 1.551503, 0.110959)",
        "(-0.280000, 1.556228, 0.117276)",
        "(-0.280000, 1.560642, 0.123785)",
        "(-0.280000, 1.564762, 0.130513)",
        "(-0.280000, 1.568565, 0.137424)",
        "(-0.280000, 1.572034, 0.144482)",
        "(-0.280000, 1.575182, 0.151716)",
        "(-0.280000, 1.577991, 0.159088)",
        "(-0.280000, 1.580447, 0.166559)",
        "(-0.280000, 1.582562, 0.174159)",
        "(-0.280000, 1.584322, 0.181849)",
        "(-0.280000, 1.585719, 0.189589)",
        "(-0.280000, 1.586760, 0.197408)",
        "(-0.280000, 1.587437, 0.205268)",
        "(-0.280000, 1.587748, 0.213127)",
        "(-0.280000, 1.587694, 0.221015)",
        "(-0.280000, 1.587275, 0.228893)",
        "(-0.280000, 1.586502, 0.236720)",
        "(-0.280000, 1.585413, 0.244535)",
        "(-0.280000, 1.584048, 0.252313)",
        "(-0.280000, 1.582442, 0.260032)",
        "(-0.280000, 1.580605, 0.267747)",
        "(-0.280000, 1.578553, 0.275441)",
        "(-0.280000, 1.576286, 0.283119)",
        "(-0.280000, 1.573809, 0.290762)",
        "(-0.280000, 1.571095, 0.298419)",
        "(-0.280000, 1.568136, 0.306062)",
        "(-0.280000, 1.564299, 0.313247)",
        "(-0.280000, 1.559626, 0.319941)",
        "(-0.280000, 1.554648, 0.326410)",
        "(-0.280000, 1.549392, 0.332622)",
        "(-0.280000, 1.543837, 0.338603)",
        "(-0.280000, 1.538010, 0.344320)",
        "(-0.280000, 1.531944, 0.349744)",
        "(-0.280000, 1.525613, 0.354897)",
        "(-0.280000, 1.519050, 0.359750)",
        "(-0.280000, 1.512290, 0.364281)",
        "(-0.280000, 1.505306, 0.368507)",
        "(-0.280000, 1.498134, 0.372404)",
        "(-0.280000, 1.490811, 0.375953)",
        "(-0.280000, 1.483309, 0.379170)",
        "(-0.280000, 1.475666, 0.382035)",
        "(-0.280000, 1.467922, 0.384536)",
        "(-0.280000, 1.460046, 0.386681)",
        "(-0.280000, 1.452079, 0.388459)",
        "(-0.280000, 1.444063, 0.389862)",
        "(-0.280000, 1.435966, 0.390895)",
        "(-0.280000, 1.427830, 0.391552)",
        "(-0.280000, 1.419672, 0.391830)",
        "(-0.280000, 1.411535, 0.391731)",
        "(-0.280000, 1.403386, 0.391253)",
        "(-0.280000, 1.395268, 0.390398)",
        "(-0.280000, 1.387224, 0.389171)",
        "(-0.280000, 1.379220, 0.387568)",
        "(-0.280000, 1.371299, 0.385596)",
        "(-0.280000, 1.363502, 0.383266)",
        "(-0.280000, 1.355797, 0.380569)",
        "(-0.280000, 1.348226, 0.377518)",
        "(-0.280000, 1.340828, 0.374130)",
        "(-0.280000, 1.333571, 0.370391)",
        "(-0.280000, 1.326497, 0.366320)",
        "(-0.280000, 1.319639, 0.361939)",
        "(-0.280000, 1.312971, 0.357230)",
        "(-0.280000, 1.306529, 0.352217)",
        "(-0.280000, 1.301223, 0.345947)",
        "(-0.280000, 1.296924, 0.338768)",
        "(-0.280000, 1.293039, 0.331471)",
        "(-0.280000, 1.289584, 0.324098)",
        "(-0.280000, 1.286568, 0.316606)",
        "(-0.280000, 1.284033, 0.309023)",
        "(-0.280000, 1.282006, 0.301395)",
        "(-0.280000, 1.280488, 0.293702)",
        "(-0.280000, 1.279487, 0.286004)",
        "(-0.280000, 1.278997, 0.278340)",
        "(-0.280000, 1.278999, 0.270773)",
        "(-0.280000, 1.279467, 0.263297)",
        "(-0.280000, 1.280368, 0.255971)",
        "(-0.280000, 1.281657, 0.248850)",
        "(-0.280000, 1.283296, 0.241917)",
        "(-0.280000, 1.285232, 0.235216)",
        "(-0.280000, 1.287405, 0.228778)",
        "(-0.280000, 1.289776, 0.222571)",
        "(-0.280000, 1.292285, 0.216612)",
        "(-0.280000, 1.294875, 0.210911)",
        "(-0.280000, 1.297515, 0.205415)",
        "(-0.280000, 1.300154, 0.200120)",
        "(-0.280000, 1.302750, 0.195015)",
        "(-0.280000, 1.305288, 0.190035)",
        "(-0.280000, 1.307740, 0.185162)",
        "(-0.280000, 1.310084, 0.180372)",
        "(-0.280000, 1.312329, 0.175600)",
        "(-0.280000, 1.314471, 0.170821)",
        "(-0.280000, 1.316513, 0.166018)",
        "(-0.280000, 1.318488, 0.161127)",
        "(-0.280000, 1.320413, 0.156137)",
        "(-0.280000, 1.322316, 0.151042)",
        "(-0.280000, 1.324242, 0.145796)",
        "(-0.280000, 1.326228, 0.140406)",
        "(-0.280000, 1.328318, 0.134871)",
        "(-0.280000, 1.330547, 0.129217)",
        "(-0.280000, 1.332976, 0.123424)",
        "(-0.280000, 1.335641, 0.117533)",
        "(-0.280000, 1.338573, 0.111593)",
        "(-0.280000, 1.341827, 0.105605)",
        "(-0.280000, 1.345426, 0.099630)",
        "(-0.280000, 1.349384, 0.093734)",
        "(-0.280000, 1.353743, 0.087930)",
        "(-0.280000, 1.358504, 0.082289)",
        "(-0.280000, 1.363653, 0.076880)",
        "(-0.280000, 1.369218, 0.071719)",
        "(-0.280000, 1.375173, 0.066869)",
        "(-0.280000, 1.381480, 0.062384)",
        "(-0.280000, 1.388153, 0.058267)",
        "(-0.280000, 1.395146, 0.054556)",
        "(-0.280000, 1.402408, 0.051271)",
        "(-0.280000, 1.409953, 0.048389)",
        "(-0.280000, 1.417732, 0.045904)",
        "(-0.280000, 1.425701, 0.043799)",
        "(-0.280000, 1.433888, 0.042071)",
        "(-0.280000, 1.442119, 0.041695)",
        "(-0.280000, 1.450150, 0.043009)",
        "(-0.280000, 1.458136, 0.044697)",
        "(-0.280000, 1.466035, 0.046755)",
        "(-0.280000, 1.473830, 0.049177)",
        "(-0.280000, 1.481481, 0.051948)",
        "(-0.280000, 1.489019, 0.055081)",
        "(-0.280000, 1.496403, 0.058560)",
        "(-0.280000, 1.503596, 0.062366)",
        "(-0.280000, 1.510627, 0.066513)",
        "(-0.280000, 1.517458, 0.070982)",
        "(-0.280000, 1.524054, 0.075748)",
        "(-0.280000, 1.530442, 0.080830)",
        "(-0.280000, 1.536587, 0.086202)",
        "(-0.280000, 1.542459, 0.091837)",
        "(-0.280000, 1.548080, 0.097755)",
        "(-0.280000, 1.553421, 0.103928)",
        "(-0.280000, 1.558455, 0.110322)",
        "(-0.280000, 1.563203, 0.116962)",
        "(-0.280000, 1.567636, 0.123816)",
        "(-0.280000, 1.571735, 0.130846)",
        "(-0.280000, 1.575516, 0.138080)",
        "(-0.280000, 1.578957, 0.145482)",
        "(-0.280000, 1.582042, 0.153013)",
        "(-0.280000, 1.584783, 0.160701)",
        "(-0.280000, 1.587165, 0.168509)",
        "(-0.280000, 1.589176, 0.176394)",
        "(-0.280000, 1.590825, 0.184388)",
        "(-0.280000, 1.592102, 0.192451)",
        "(-0.280000, 1.593003, 0.200563)",
        "(-0.280000, 1.593526, 0.208685)",
        "(-0.280000, 1.593672, 0.216846)",
        "(-0.280000, 1.593440, 0.225005)",
        "(-0.280000, 1.592831, 0.233120)",
        "(-0.280000, 1.591845, 0.241223)",
        "(-0.280000, 1.590484, 0.249272)",
        "(-0.280000, 1.588757, 0.257224)",
        "(-0.280000, 1.586089, 0.264947)",
        "(-0.280000, 1.582494, 0.272312)",
        "(-0.280000, 1.578735, 0.279486)",
        "(-0.280000, 1.574801, 0.286520)",
        "(-0.280000, 1.570710, 0.293401)",
        "(-0.280000, 1.566476, 0.300116)",
        "(-0.280000, 1.562066, 0.306708)",
        "(-0.280000, 1.557482, 0.313153)",
        "(-0.280000, 1.552720, 0.319422)",
        "(-0.280000, 1.547729, 0.325534)",
        "(-0.280000, 1.542498, 0.331439)",
        "(-0.280000, 1.537029, 0.337091)",
        "(-0.280000, 1.531318, 0.342536)",
        "(-0.280000, 1.525414, 0.347781)",
        "(-0.280000, 1.519359, 0.352831)",
        "(-0.280000, 1.513125, 0.357733)",
        "(-0.280000, 1.506736, 0.362485)",
        "(-0.280000, 1.500188, 0.367091)",
        "(-0.280000, 1.493497, 0.371540)",
        "(-0.280000, 1.486613, 0.375851)",
        "(-0.280000, 1.479544, 0.380000)",
        "(-0.280000, 1.472072, 0.383245)",
        "(-0.280000, 1.464252, 0.385584)",
        "(-0.280000, 1.456332, 0.387559)",
        "(-0.280000, 1.448353, 0.389159)",
        "(-0.280000, 1.440284, 0.390392)",
        "(-0.280000, 1.432166, 0.391249)",
        "(-0.280000, 1.424043, 0.391728)",
        "(-0.280000, 1.415881, 0.391831)",
        "(-0.280000, 1.407723, 0.391554)",
        "(-0.280000, 1.399611, 0.390903)",
        "(-0.280000, 1.391513, 0.389873)",
        "(-0.280000, 1.383473, 0.388468)",
        "(-0.280000, 1.375530, 0.386698)",
        "(-0.280000, 1.367653, 0.384556)",
        "(-0.280000, 1.359884, 0.382050)",
        "(-0.280000, 1.352263, 0.379196)",
        "(-0.280000, 1.344760, 0.375982)",
        "(-0.280000, 1.337414, 0.372424)",
        "(-0.280000, 1.330262, 0.368541)",
        "(-0.280000, 1.323277, 0.364318)",
        "(-0.280000, 1.316494, 0.359776)",
        "(-0.280000, 1.309930, 0.354924)",
        "(-0.280000, 1.303617, 0.349789)",
        "(-0.280000, 1.297530, 0.344350)",
        "(-0.280000, 1.291702, 0.338635)",
        "(-0.280000, 1.286162, 0.332674)",
        "(-0.280000, 1.280888, 0.326444)",
        "(-0.280000, 1.275908, 0.319977)",
        "(-0.280000, 1.271248, 0.313305)",
        "(-0.280000, 1.266888, 0.306405)",
        "(-0.280000, 1.262853, 0.299309)",
        "(-0.280000, 1.259162, 0.292056)",
        "(-0.280000, 1.255801, 0.284617)",
        "(-0.280000, 1.252789, 0.277031)",
        "(-0.280000, 1.250139, 0.269336)",
        "(-0.280000, 1.247842, 0.261504)",
        "(-0.280000, 1.245910, 0.253573)",
        "(-0.280000, 1.245651, 0.245363)",
        "(-0.280000, 1.246745, 0.237067)",
        "(-0.280000, 1.248236, 0.228936)",
        "(-0.280000, 1.250102, 0.221013)",
        "(-0.280000, 1.252339, 0.213267)",
        "(-0.280000, 1.254919, 0.205740)",
        "(-0.280000, 1.257811, 0.198465)",
        "(-0.280000, 1.261004, 0.191410)",
        "(-0.280000, 1.264462, 0.184605)",
        "(-0.280000, 1.268153, 0.178053)",
        "(-0.280000, 1.272034, 0.171772)",
        "(-0.280000, 1.276101, 0.165719)",
        "(-0.280000, 1.280312, 0.159908)",
        "(-0.280000, 1.284629, 0.154342)",
        "(-0.280000, 1.289053, 0.148974)",
        "(-0.280000, 1.293553, 0.143805)",
        "(-0.280000, 1.298097, 0.138831)",
        "(-0.280000, 1.302701, 0.134004)",
        "(-0.280000, 1.307343, 0.129318)",
        "(-0.280000, 1.312005, 0.124770)",
        "(-0.280000, 1.316716, 0.120312)",
        "(-0.280000, 1.321467, 0.115942)",
        "(-0.280000, 1.326250, 0.111661)",
        "(-0.280000, 1.331107, 0.107431)",
        "(-0.280000, 1.336037, 0.103258)",
        "(-0.280000, 1.341041, 0.099153)",
        "(-0.280000, 1.346168, 0.095091)",
        "(-0.280000, 1.351420, 0.091092)",
        "(-0.280000, 1.356800, 0.087178)",
        "(-0.280000, 1.362358, 0.083341)",
        "(-0.280000, 1.368093, 0.079613)",
        "(-0.280000, 1.374002, 0.076029)",
        "(-0.280000, 1.380130, 0.072595)",
        "(-0.280000, 1.386467, 0.069355)",
        "(-0.280000, 1.393015, 0.066341)",
        "(-0.280000, 1.399751, 0.063600)",
        "(-0.280000, 1.406709, 0.061149)",
        "(-0.280000, 1.413857, 0.059037)",
        "(-0.280000, 1.421153, 0.057303)",
        "(-0.280000, 1.428620, 0.055972)",
        "(-0.280000, 1.436208, 0.055082)",
        "(-0.280000, 1.443860, 0.054661)",
        "(-0.280000, 1.451589, 0.054729)",
        "(-0.280000, 1.459332, 0.055306)",
        "(-0.280000, 1.467024, 0.056399)",
        "(-0.280000, 1.474673, 0.058019)",
        "(-0.280000, 1.482213, 0.060159)",
        "(-0.280000, 1.489586, 0.062799)",
        "(-0.280000, 1.496801, 0.065937)",
        "(-0.280000, 1.503808, 0.069536)",
        "(-0.280000, 1.510565, 0.073550)",
        "(-0.280000, 1.517103, 0.077962)",
        "(-0.280000, 1.523401, 0.082712)",
        "(-0.280000, 1.529454, 0.087734)",
        "(-0.280000, 1.535320, 0.093012)",
        "(-0.280000, 1.541000, 0.098497)",
        "(-0.280000, 1.546498, 0.104149)",
        "(-0.280000, 1.551863, 0.109990)",
        "(-0.280000, 1.557089, 0.115997)",
        "(-0.280000, 1.562183, 0.122174)",
        "(-0.280000, 1.567129, 0.128505)",
        "(-0.280000, 1.571955, 0.135040)",
        "(-0.280000, 1.576632, 0.141771)",
        "(-0.280000, 1.580438, 0.148973)",
        "(-0.280000, 1.583368, 0.156591)",
        "(-0.280000, 1.585942, 0.164337)",
        "(-0.280000, 1.588147, 0.172171)",
        "(-0.280000, 1.589993, 0.180122)",
        "(-0.280000, 1.591469, 0.188150)",
        "(-0.280000, 1.592567, 0.196213)",
        "(-0.280000, 1.593293, 0.204344)",
        "(-0.280000, 1.593641, 0.212499)",
        "(-0.280000, 1.593611, 0.220637)",
        "(-0.280000, 1.593203, 0.228789)",
        "(-0.280000, 1.592417, 0.236914)",
        "(-0.280000, 1.591259, 0.244969)",
        "(-0.280000, 1.589725, 0.252986)",
        "(-0.280000, 1.587821, 0.260924)",
        "(-0.280000, 1.585557, 0.268741)",
        "(-0.280000, 1.582927, 0.276468)",
        "(-0.280000, 1.579940, 0.284064)",
        "(-0.280000, 1.576615, 0.291492)",
        "(-0.280000, 1.572939, 0.298780)",
        "(-0.280000, 1.568928, 0.305889)",
        "(-0.280000, 1.564592, 0.312805)",
        "(-0.280000, 1.559954, 0.319492)",
        "(-0.280000, 1.554997, 0.325977)",
        "(-0.280000, 1.549744, 0.332225)",
        "(-0.280000, 1.544224, 0.338204)",
        "(-0.280000, 1.538415, 0.343939)",
        "(-0.280000, 1.532347, 0.349399)",
        "(-0.280000, 1.526051, 0.354555)",
        "(-0.280000, 1.519504, 0.359430)",
        "(-0.280000, 1.512737, 0.363995)",
        "(-0.280000, 1.505788, 0.368229)",
        "(-0.280000, 1.498628, 0.372149)",
        "(-0.280000, 1.491294, 0.375732)",
        "(-0.280000, 1.483824, 0.378962)",
        "(-0.280000, 1.476190, 0.381852)",
        "(-0.280000, 1.468430, 0.384384)",
        "(-0.280000, 1.460265, 0.385270)",
        "(-0.280000, 1.451909, 0.384813)",
        "(-0.280000, 1.443687, 0.383948)",
        "(-0.280000, 1.435645, 0.382692)",
        "(-0.280000, 1.427751, 0.381055)",
        "(-0.280000, 1.420048, 0.379057)",
        "(-0.280000, 1.412574, 0.376730)",
        "(-0.280000, 1.405296, 0.374085)",
        "(-0.280000, 1.398246, 0.371158)",
        "(-0.280000, 1.391431, 0.367978)",
        "(-0.280000, 1.384872, 0.364588)",
        "(-0.280000, 1.378526, 0.360996)",
        "(-0.280000, 1.372410, 0.357241)",
        "(-0.280000, 1.366530, 0.353362)",
        "(-0.280000, 1.360840, 0.349361)",
        "(-0.280000, 1.355342, 0.345270)",
        "(-0.280000, 1.350036, 0.341119)",
        "(-0.280000, 1.344871, 0.336898)",
        "(-0.280000, 1.339844, 0.332628)",
        "(-0.280000, 1.334952, 0.328327)",
        "(-0.280000, 1.330147, 0.323970)",
        "(-0.280000, 1.325427, 0.319567)",
        "(-0.280000, 1.320793, 0.315125)",
        "(-0.280000, 1.316204, 0.310606)",
        "(-0.280000, 1.311667, 0.306009)",
        "(-0.280000, 1.307191, 0.301333)",
        "(-0.280000, 1.302750, 0.296532)",
        "(-0.280000, 1.298361, 0.291601)",
        "(-0.280000, 1.294047, 0.286536)",
        "(-0.280000, 1.289796, 0.281288)",
        "(-0.280000, 1.285641, 0.275854)",
        "(-0.280000, 1.281615, 0.270236)",
        "(-0.280000, 1.277724, 0.264388)",
        "(-0.280000, 1.274008, 0.258318)",
        "(-0.280000, 1.270503, 0.252019)",
        "(-0.280000, 1.267255, 0.245512)",
        "(-0.280000, 1.264280, 0.238762)",
        "(-0.280000, 1.261627, 0.231797)",
        "(-0.280000, 1.259341, 0.224654)",
        "(-0.280000, 1.257444, 0.217311)",
        "(-0.280000, 1.255976, 0.209813)",
        "(-0.280000, 1.254971, 0.202215)",
        "(-0.280000, 1.254448, 0.194504)",
        "(-0.280000, 1.254432, 0.186740)",
        "(-0.280000, 1.254934, 0.178986)",
        "(-0.280000, 1.255964, 0.171236)",
        "(-0.280000, 1.257522, 0.163554)",
        "(-0.280000, 1.259591, 0.156001)",
        "(-0.280000, 1.262168, 0.148567)",
        "(-0.280000, 1.265221, 0.141306)",
        "(-0.280000, 1.268707, 0.134262)",
        "(-0.280000, 1.272606, 0.127406)",
        "(-0.280000, 1.276861, 0.120763)",
        "(-0.280000, 1.281420, 0.114354)",
        "(-0.280000, 1.286322, 0.108176)",
        "(-0.280000, 1.291570, 0.102293)",
        "(-0.280000, 1.297148, 0.096765)",
        "(-0.280000, 1.303080, 0.091597)",
        "(-0.280000, 1.309332, 0.086841)",
        "(-0.280000, 1.315877, 0.082527)",
        "(-0.280000, 1.322660, 0.078688)",
        "(-0.280000, 1.329686, 0.075315)",
        "(-0.280000, 1.336895, 0.072431)",
        "(-0.280000, 1.344221, 0.070042)",
        "(-0.280000, 1.351667, 0.068130)",
        "(-0.280000, 1.359170, 0.066691)",
        "(-0.280000, 1.366668, 0.065711)",
        "(-0.280000, 1.374170, 0.065162)",
        "(-0.280000, 1.381622, 0.065021)",
        "(-0.280000, 1.388973, 0.065258)",
        "(-0.280000, 1.396244, 0.065843)",
        "(-0.280000, 1.403396, 0.066742)",
        "(-0.280000, 1.410394, 0.067917)",
        "(-0.280000, 1.417273, 0.069342)",
        "(-0.280000, 1.424008, 0.070983)",
        "(-0.280000, 1.430580, 0.072803)",
        "(-0.280000, 1.437037, 0.074785)",
        "(-0.280000, 1.443366, 0.076901)",
        "(-0.280000, 1.449561, 0.079124)",
        "(-0.280000, 1.455674, 0.081451)",
        "(-0.280000, 1.461701, 0.083863)",
        "(-0.280000, 1.467642, 0.086348)",
        "(-0.280000, 1.473548, 0.088916)",
        "(-0.280000, 1.479418, 0.091564)",
        "(-0.280000, 1.485265, 0.094298)",
        "(-0.280000, 1.491083, 0.097119)",
        "(-0.280000, 1.496917, 0.100060)",
        "(-0.280000, 1.502756, 0.103127)",
        "(-0.280000, 1.508583, 0.106332)",
        "(-0.280000, 1.514433, 0.109714)",
        "(-0.280000, 1.520282, 0.113286)",
        "(-0.280000, 1.526101, 0.117058)",
        "(-0.280000, 1.531912, 0.121076)",
        "(-0.280000, 1.537680, 0.125347)",
        "(-0.280000, 1.543365, 0.129878)",
        "(-0.280000, 1.548977, 0.134710)",
        "(-0.280000, 1.554472, 0.139845)",
        "(-0.280000, 1.559804, 0.145274)",
        "(-0.280000, 1.564976, 0.151037)",
        "(-0.280000, 1.569942, 0.157119)",
        "(-0.280000, 1.574658, 0.163498)",
        "(-0.280000, 1.579127, 0.170208)",
        "(-0.280000, 1.583308, 0.177221)",
        "(-0.280000, 1.587178, 0.184500)",
        "(-0.280000, 1.590781, 0.192072)",
        "(-0.280000, 1.592953, 0.200010)",
        "(-0.280000, 1.593502, 0.208130)",
        "(-0.280000, 1.593674, 0.216290)",
        "(-0.280000, 1.593467, 0.224450)",
        "(-0.280000, 1.592883, 0.232592)",
        "(-0.280000, 1.591924, 0.240673)",
        "(-0.280000, 1.590588, 0.248726)",
        "(-0.280000, 1.588881, 0.256708)",
        "(-0.280000, 1.586811, 0.264578)",
        "(-0.280000, 1.584372, 0.272368)",
        "(-0.280000, 1.581574, 0.280036)",
        "(-0.280000, 1.578434, 0.287544)",
        "(-0.280000, 1.574939, 0.294920)",
        "(-0.280000, 1.571105, 0.302127)",
        "(-0.280000, 1.566954, 0.309126)",
        "(-0.280000, 1.562470, 0.315947)",
        "(-0.280000, 1.557674, 0.322552)",
        "(-0.280000, 1.552593, 0.328909)",
        "(-0.280000, 1.547207, 0.335042)",
        "(-0.280000, 1.541541, 0.340919)",
        "(-0.280000, 1.535628, 0.346510)",
        "(-0.280000, 1.529444, 0.351837)",
        "(-0.280000, 1.523019, 0.356872)",
        "(-0.280000, 1.516388, 0.361589)",
        "(-0.280000, 1.509524, 0.366008)",
        "(-0.280000, 1.502463, 0.370103)",
        "(-0.280000, 1.495242, 0.373856)",
        "(-0.280000, 1.487833, 0.377280)",
        "(-0.280000, 1.480272, 0.380357)",
        "(-0.280000, 1.472577, 0.383080)",
        "(-0.280000, 1.464788, 0.385437)",
        "(-0.280000, 1.456874, 0.387436)",
        "(-0.280000, 1.448875, 0.389066)",
        "(-0.280000, 1.440835, 0.390320)",
        "(-0.280000, 1.432720, 0.391203)",
        "(-0.280000, 1.424573, 0.391708)",
        "(-0.280000, 1.416436, 0.391836)",
        "(-0.280000, 1.408277, 0.391585)",
        "(-0.280000, 1.400139, 0.390957)",
        "(-0.280000, 1.392063, 0.389955)",
        "(-0.280000, 1.384018, 0.388576)",
        "(-0.280000, 1.376045, 0.386825)",
        "(-0.280000, 1.368186, 0.384713)",
        "(-0.280000, 1.360409, 0.382232)",
        "(-0.280000, 1.352756, 0.379393)",
        "(-0.280000, 1.345781, 0.375073)",
        "(-0.280000, 1.339542, 0.369469)",
        "(-0.280000, 1.333643, 0.363674)",
        "(-0.280000, 1.328118, 0.357700)",
        "(-0.280000, 1.322919, 0.351557)",
        "(-0.280000, 1.318034, 0.345319)",
        "(-0.280000, 1.313446, 0.339046)",
        "(-0.280000, 1.309095, 0.332733)",
        "(-0.280000, 1.304961, 0.326423)",
        "(-0.280000, 1.301011, 0.320131)",
        "(-0.280000, 1.297225, 0.313882)",
        "(-0.280000, 1.293554, 0.307636)",
        "(-0.280000, 1.289986, 0.301407)",
        "(-0.280000, 1.286510, 0.295200)",
        "(-0.280000, 1.283093, 0.288962)",
        "(-0.280000, 1.279737, 0.282691)",
        "(-0.280000, 1.276450, 0.276386)",
        "(-0.280000, 1.273213, 0.269984)",
        "(-0.280000, 1.270048, 0.263483)",
        "(-0.280000, 1.266977, 0.256881)",
        "(-0.280000, 1.264002, 0.250118)",
        "(-0.280000, 1.261158, 0.243197)",
        "(-0.280000, 1.258481, 0.236127)",
        "(-0.280000, 1.255988, 0.228855)",
        "(-0.280000, 1.253724, 0.221398)",
        "(-0.280000, 1.251730, 0.213782)",
        "(-0.280000, 1.250036, 0.205966)",
        "(-0.280000, 1.248686, 0.197985)",
        "(-0.280000, 1.247722, 0.189883)",
        "(-0.280000, 1.247176, 0.181634)",
        "(-0.280000, 1.247086, 0.173293)",
        "(-0.280000, 1.249231, 0.165443)",
        "(-0.280000, 1.251754, 0.157680)",
        "(-0.280000, 1.254634, 0.150043)",
        "(-0.280000, 1.257866, 0.142547)",
        "(-0.280000, 1.261430, 0.135231)",
        "(-0.280000, 1.265341, 0.128067)",
        "(-0.280000, 1.269581, 0.121091)",
        "(-0.280000, 1.274125, 0.114340)",
        "(-0.280000, 1.278991, 0.107787)",
        "(-0.280000, 1.284157, 0.101466)",
        "(-0.280000, 1.289593, 0.095410)",
        "(-0.280000, 1.295321, 0.089595)",
        "(-0.280000, 1.301313, 0.084052)",
        "(-0.280000, 1.307536, 0.078808)",
        "(-0.280000, 1.314015, 0.073843)",
        "(-0.280000, 1.320717, 0.069183)",
        "(-0.280000, 1.327607, 0.064853)",
        "(-0.280000, 1.334711, 0.060834)",
        "(-0.280000, 1.341995, 0.057148)",
        "(-0.280000, 1.349956, 0.055089)",
        "(-0.280000, 1.358261, 0.054214)",
        "(-0.280000, 1.366515, 0.053808)",
        "(-0.280000, 1.374655, 0.053823)",
        "(-0.280000, 1.382706, 0.054239)",
        "(-0.280000, 1.390623, 0.055039)",
        "(-0.280000, 1.398365, 0.056200)",
        "(-0.280000, 1.405961, 0.057705)",
        "(-0.280000, 1.413375, 0.059523)",
        "(-0.280000, 1.420595, 0.061627)",
        "(-0.280000, 1.427594, 0.063978)",
        "(-0.280000, 1.434413, 0.066561)",
        "(-0.280000, 1.441030, 0.069340)",
        "(-0.280000, 1.447432, 0.072277)",
        "(-0.280000, 1.453666, 0.075364)",
        "(-0.280000, 1.459723, 0.078570)",
        "(-0.280000, 1.465600, 0.081863)",
        "(-0.280000, 1.471348, 0.085248)",
        "(-0.280000, 1.476967, 0.088702)",
        "(-0.280000, 1.482457, 0.092207)",
        "(-0.280000, 1.487870, 0.095781)",
        "(-0.280000, 1.493205, 0.099413)",
        "(-0.280000, 1.498463, 0.103097)",
        "(-0.280000, 1.503687, 0.106864)",
        "(-0.280000, 1.508871, 0.110716)",
        "(-0.280000, 1.514007, 0.114655)",
        "(-0.280000, 1.519129, 0.118723)",
        "(-0.280000, 1.524218, 0.122927)",
        "(-0.280000, 1.529253, 0.127276)",
        "(-0.280000, 1.534254, 0.131815)",
        "(-0.280000, 1.539190, 0.136552)",
        "(-0.280000, 1.544024, 0.141490)",
        "(-0.280000, 1.548762, 0.146677)",
        "(-0.280000, 1.553359, 0.152110)",
        "(-0.280000, 1.557783, 0.157801)",
        "(-0.280000, 1.561985, 0.163737)",
        "(-0.280000, 1.565954, 0.169955)",
        "(-0.280000, 1.569637, 0.176435)",
        "(-0.280000, 1.572985, 0.183145)",
        "(-0.280000, 1.575980, 0.190114)",
        "(-0.280000, 1.578573, 0.197300)",
        "(-0.280000, 1.580724, 0.204656)",
        "(-0.280000, 1.582416, 0.212197)",
        "(-0.280000, 1.583616, 0.219868)",
        "(-0.280000, 1.584301, 0.227608)",
        "(-0.280000, 1.584464, 0.235424)",
        "(-0.280000, 1.584096, 0.243254)",
        "(-0.280000, 1.583202, 0.251034)",
        "(-0.280000, 1.581788, 0.258774)",
        "(-0.280000, 1.579877, 0.266415)",
        "(-0.280000, 1.577505, 0.273909)",
        "(-0.280000, 1.574697, 0.281279)",
        "(-0.280000, 1.571504, 0.288493)",
        "(-0.280000, 1.567983, 0.295525)",
        "(-0.280000, 1.564129, 0.302408)",
        "(-0.280000, 1.559959, 0.309105)",
        "(-0.280000, 1.555498, 0.315582)",
        "(-0.280000, 1.550726, 0.321864)",
        "(-0.280000, 1.545669, 0.327918)",
        "(-0.280000, 1.540336, 0.333731)",
        "(-0.280000, 1.534756, 0.339274)",
        "(-0.280000, 1.528908, 0.344569)",
        "(-0.280000, 1.522821, 0.349587)",
        "(-0.280000, 1.516527, 0.354303)",
        "(-0.280000, 1.510001, 0.358735)",
        "(-0.280000, 1.503277, 0.362861)",
        "(-0.280000, 1.496390, 0.366659)",
        "(-0.280000, 1.489313, 0.370144)",
        "(-0.280000, 1.482082, 0.373298)",
        "(-0.280000, 1.474735, 0.376104)",
        "(-0.280000, 1.467243, 0.378575)",
        "(-0.280000, 1.459645, 0.380696)",
        "(-0.280000, 1.451980, 0.382457)",
        "(-0.280000, 1.444218, 0.383865)",
        "(-0.280000, 1.436399, 0.384912)",
        "(-0.280000, 1.428564, 0.385593)",
        "(-0.280000, 1.420681, 0.385912)",
        "(-0.280000, 1.412793, 0.385865)",
        "(-0.280000, 1.404939, 0.385453)",
        "(-0.280000, 1.397088, 0.384676)",
        "(-0.280000, 1.389282, 0.383536)",
        "(-0.280000, 1.381561, 0.382040)",
        "(-0.280000, 1.373894, 0.380182)",
        "(-0.280000, 1.366322, 0.377971)",
        "(-0.280000, 1.358860, 0.375411)",
        "(-0.280000, 1.351547, 0.372517)",
        "(-0.280000, 1.344355, 0.369277)",
        "(-0.280000, 1.337320, 0.365707)",
        "(-0.280000, 1.330479, 0.361827)",
        "(-0.280000, 1.323804, 0.357621)",
        "(-0.280000, 1.317332, 0.353111)",
        "(-0.280000, 1.311095, 0.348320)",
        "(-0.280000, 1.305068, 0.343230)",
        "(-0.280000, 1.299284, 0.337865)",
        "(-0.280000, 1.293772, 0.332256)",
        "(-0.280000, 1.288508, 0.326380)",
        "(-0.280000, 1.283524, 0.320265)",
        "(-0.280000, 1.278842, 0.313946)",
        "(-0.280000, 1.274444, 0.307397)",
        "(-0.280000, 1.270355, 0.300650)",
        "(-0.280000, 1.266594, 0.293743)",
        "(-0.280000, 1.263147, 0.286647)",
        "(-0.280000, 1.260033, 0.279399)",
        "(-0.280000, 1.257266, 0.272038)",
        "(-0.280000, 1.254835, 0.264533)",
        "(-0.280000, 1.252756, 0.256923)",
        "(-0.280000, 1.251036, 0.249248)",
        "(-0.280000, 1.249669, 0.241479)",
        "(-0.280000, 1.248665, 0.233654)",
        "(-0.280000, 1.248024, 0.225792)",
        "(-0.280000, 1.247749, 0.217932)",
        "(-0.280000, 1.247839, 0.210043)",
        "(-0.280000, 1.248294, 0.202168)",
        "(-0.280000, 1.249112, 0.194346)",
        "(-0.280000, 1.250294, 0.186546)",
        "(-0.280000, 1.251837, 0.178810)",
        "(-0.280000, 1.253731, 0.171176)",
        "(-0.280000, 1.255983, 0.163616)",
        "(-0.280000, 1.258583, 0.156168)",
        "(-0.280000, 1.261517, 0.148871)",
        "(-0.280000, 1.264795, 0.141696)",
        "(-0.280000, 1.268403, 0.134680)",
        "(-0.280000, 1.272320, 0.127860)",
        "(-0.280000, 1.276561, 0.121209)",
        "(-0.280000, 1.281107, 0.114761)",
        "(-0.280000, 1.285931, 0.108550)",
        "(-0.280000, 1.291054, 0.102550)",
        "(-0.280000, 1.296449, 0.096795)",
        "(-0.280000, 1.302088, 0.091313)",
        "(-0.280000, 1.307993, 0.086081)",
        "(-0.280000, 1.314134, 0.081130)",
        "(-0.280000, 1.320478, 0.076482)",
        "(-0.280000, 1.327051, 0.072119)",
        "(-0.280000, 1.333819, 0.068067)",
        "(-0.280000, 1.340768, 0.064332)",
        "(-0.280000, 1.347861, 0.060934)",
        "(-0.280000, 1.355126, 0.057859)",
        "(-0.280000, 1.362525, 0.055124)",
        "(-0.280000, 1.370020, 0.052742)",
        "(-0.280000, 1.377641, 0.050703)",
        "(-0.280000, 1.385348, 0.049020)",
        "(-0.280000, 1.393102, 0.047700)",
        "(-0.280000, 1.400931, 0.046738)",
        "(-0.280000, 1.408798, 0.046140)",
        "(-0.280000, 1.416659, 0.045907)",
        "(-0.280000, 1.424546, 0.046039)",
        "(-0.280000, 1.432419, 0.046537)",
        "(-0.280000, 1.440237, 0.047397)",
        "(-0.280000, 1.448030, 0.048621)",
        "(-0.280000, 1.455758, 0.050206)",
        "(-0.280000, 1.463381, 0.052140)",
        "(-0.280000, 1.470930, 0.054433)",
        "(-0.280000, 1.478363, 0.057074)",
        "(-0.280000, 1.485641, 0.060055)",
        "(-0.280000, 1.492773, 0.063423)",
        "(-0.280000, 1.499695, 0.067195)",
        "(-0.280000, 1.506348, 0.071369)",
        "(-0.280000, 1.512730, 0.075970)",
        "(-0.280000, 1.518783, 0.080976)",
        "(-0.280000, 1.524472, 0.086368)",
        "(-0.280000, 1.529754, 0.092100)",
        "(-0.280000, 1.534637, 0.098174)",
        "(-0.280000, 1.539086, 0.104538)",
        "(-0.280000, 1.543078, 0.111128)",
        "(-0.280000, 1.546634, 0.117944)",
        "(-0.280000, 1.549742, 0.124923)",
        "(-0.280000, 1.552402, 0.132001)",
        "(-0.280000, 1.554644, 0.139182)",
        "(-0.280000, 1.556476, 0.146406)",
        "(-0.280000, 1.557918, 0.153618)",
        "(-0.280000, 1.559003, 0.160832)",
        "(-0.280000, 1.559755, 0.168001)",
        "(-0.280000, 1.560202, 0.175083)",
        "(-0.280000, 1.560379, 0.182105)",
        "(-0.280000, 1.560314, 0.189037)",
        "(-0.280000, 1.560037, 0.195851)",
        "(-0.280000, 1.559575, 0.202590)",
        "(-0.280000, 1.558954, 0.209234)",
        "(-0.280000, 1.558199, 0.215772)",
        "(-0.280000, 1.557324, 0.222254)",
        "(-0.280000, 1.556346, 0.228673)",
        "(-0.280000, 1.555279, 0.235022)",
        "(-0.280000, 1.554121, 0.241358)",
        "(-0.280000, 1.552878, 0.247676)",
        "(-0.280000, 1.551546, 0.253992)",
        "(-0.280000, 1.550122, 0.260299)",
        "(-0.280000, 1.548586, 0.266650)",
        "(-0.280000, 1.546927, 0.273033)",
        "(-0.280000, 1.545132, 0.279437)",
        "(-0.280000, 1.543170, 0.285903)",
        "(-0.280000, 1.541022, 0.292410)",
        "(-0.280000, 1.538672, 0.298935)",
        "(-0.280000, 1.536083, 0.305508)",
        "(-0.280000, 1.533235, 0.312097)",
        "(-0.280000, 1.530117, 0.318663)",
        "(-0.280000, 1.526688, 0.325227)",
        "(-0.280000, 1.522938, 0.331746)",
        "(-0.280000, 1.518864, 0.338173)",
        "(-0.280000, 1.514429, 0.344521)",
        "(-0.280000, 1.509636, 0.350740)",
        "(-0.280000, 1.504497, 0.356784)",
        "(-0.280000, 1.498979, 0.362662)",
        "(-0.280000, 1.493102, 0.368329)",
        "(-0.280000, 1.486891, 0.373746)",
        "(-0.280000, 1.480317, 0.378923)",
        "(-0.280000, 1.473104, 0.382906)",
        "(-0.280000, 1.465323, 0.385287)",
        "(-0.280000, 1.457415, 0.387312)",
        "(-0.280000, 1.449422, 0.388967)",
        "(-0.280000, 1.441361, 0.390250)",
        "(-0.280000, 1.433273, 0.391155)",
        "(-0.280000, 1.425128, 0.391686)",
        "(-0.280000, 1.416967, 0.391839)",
        "(-0.280000, 1.408832, 0.391614)",
        "(-0.280000, 1.400692, 0.391011)",
        "(-0.280000, 1.392588, 0.390031)",
        "(-0.280000, 1.384563, 0.388681)",
        "(-0.280000, 1.376585, 0.386956)",
        "(-0.280000, 1.368695, 0.384862)",
        "(-0.280000, 1.360935, 0.382412)",
        "(-0.280000, 1.353273, 0.379597)",
        "(-0.280000, 1.345750, 0.376430)",
        "(-0.280000, 1.338404, 0.372928)",
        "(-0.280000, 1.331206, 0.369078)",
        "(-0.280000, 1.324195, 0.364899)",
        "(-0.280000, 1.317405, 0.360413)",
        "(-0.280000, 1.310810, 0.355602)",
        "(-0.280000, 1.304446, 0.350491)",
        "(-0.280000, 1.298344, 0.345107)",
        "(-0.280000, 1.292480, 0.339429)",
        "(-0.280000, 1.286885, 0.333485)",
        "(-0.280000, 1.281588, 0.327307)",
        "(-0.280000, 1.276568, 0.320870)",
        "(-0.280000, 1.271852, 0.314208)",
        "(-0.280000, 1.267449, 0.307334)",
        "(-0.280000, 1.263383, 0.300285)",
        "(-0.280000, 1.259635, 0.293034)",
        "(-0.280000, 1.256229, 0.285616)",
        "(-0.280000, 1.253178, 0.278071)",
        "(-0.280000, 1.250472, 0.270370)",
        "(-0.280000, 1.248127, 0.262552)",
        "(-0.280000, 1.246152, 0.254657)",
        "(-0.280000, 1.245121, 0.246552)",
        "(-0.280000, 1.245081, 0.238356)",
        "(-0.280000, 1.245273, 0.230260)",
        "(-0.280000, 1.245683, 0.222211)",
        "(-0.280000, 1.246301, 0.214229)",
        "(-0.280000, 1.247122, 0.206333)",
        "(-0.280000, 1.248155, 0.198470)",
        "(-0.280000, 1.249409, 0.190661)",
        "(-0.280000, 1.250901, 0.182931)",
        "(-0.280000, 1.252667, 0.175241)",
        "(-0.280000, 1.254740, 0.167629)",
        "(-0.280000, 1.257148, 0.160142)",
        "(-0.280000, 1.259908, 0.152752)",
        "(-0.280000, 1.263008, 0.145497)",
        "(-0.280000, 1.266430, 0.138416)",
        "(-0.280000, 1.270189, 0.131480)",
        "(-0.280000, 1.274264, 0.124726)",
        "(-0.280000, 1.278649, 0.118168)",
        "(-0.280000, 1.283319, 0.111840)",
        "(-0.280000, 1.288291, 0.105716)",
        "(-0.280000, 1.293543, 0.099829)",
        "(-0.280000, 1.299045, 0.094209)",
        "(-0.280000, 1.304818, 0.088833)",
        "(-0.280000, 1.310835, 0.083731)",
        "(-0.280000, 1.317063, 0.078928)",
        "(-0.280000, 1.323526, 0.074404)",
        "(-0.280000, 1.330192, 0.070186)",
        "(-0.280000, 1.337025, 0.066292)",
        "(-0.280000, 1.344053, 0.062709)",
        "(-0.280000, 1.351239, 0.059455)",
        "(-0.280000, 1.358546, 0.056546)",
        "(-0.280000, 1.366003, 0.053971)",
        "(-0.280000, 1.373571, 0.051745)",
        "(-0.280000, 1.381211, 0.049877)",
        "(-0.280000, 1.388953, 0.048361)",
        "(-0.280000, 1.396757, 0.047205)",
        "(-0.280000, 1.404581, 0.046415)",
        "(-0.280000, 1.412458, 0.045986)",
        "(-0.280000, 1.420347, 0.045923)",
        "(-0.280000, 1.428206, 0.046225)",
        "(-0.280000, 1.436066, 0.046893)",
        "(-0.280000, 1.443887, 0.047924)",
        "(-0.280000, 1.451652, 0.049317)",
        "(-0.280000, 1.459321, 0.051063)",
        "(-0.280000, 1.466923, 0.053169)",
        "(-0.280000, 1.474420, 0.055625)",
        "(-0.280000, 1.481772, 0.058417)",
        "(-0.280000, 1.489010, 0.061556)",
        "(-0.280000, 1.496094, 0.065028)",
        "(-0.280000, 1.502988, 0.068812)",
        "(-0.280000, 1.509720, 0.072924)",
        "(-0.280000, 1.516254, 0.077344)",
        "(-0.280000, 1.522558, 0.082048)",
        "(-0.280000, 1.528655, 0.087053)",
        "(-0.280000, 1.534513, 0.092336)",
        "(-0.280000, 1.540104, 0.097868)",
        "(-0.280000, 1.545448, 0.103671)",
        "(-0.280000, 1.550518, 0.109715)",
        "(-0.280000, 1.555287, 0.115969)",
        "(-0.280000, 1.559776, 0.122456)",
        "(-0.280000, 1.563958, 0.129145)",
        "(-0.280000, 1.567822, 0.135995)",
        "(-0.280000, 1.571420, 0.143018)",
        "(-0.280000, 1.574772, 0.150168)",
        "(-0.280000, 1.577893, 0.157409)",
        "(-0.280000, 1.580822, 0.164779)",
        "(-0.280000, 1.583562, 0.172255)",
        "(-0.280000, 1.586118, 0.179842)",
        "(-0.280000, 1.588482, 0.187521)",
        "(-0.280000, 1.590659, 0.195347)",
        "(-0.280000, 1.592629, 0.203303)",
        "(-0.280000, 1.593616, 0.211388)",
        "(-0.280000, 1.593637, 0.219551)",
        "(-0.280000, 1.593279, 0.227706)",
        "(-0.280000, 1.592546, 0.235811)",
        "(-0.280000, 1.591435, 0.243897)",
        "(-0.280000, 1.589951, 0.251924)",
        "(-0.280000, 1.588102, 0.259849)",
        "(-0.280000, 1.585880, 0.267704)",
        "(-0.280000, 1.583297, 0.275447)",
        "(-0.280000, 1.580367, 0.283039)",
        "(-0.280000, 1.577079, 0.290510)",
        "(-0.280000, 1.573447, 0.297820)",
        "(-0.280000, 1.569493, 0.304933)",
        "(-0.280000, 1.565201, 0.311876)",
        "(-0.280000, 1.560591, 0.318612)",
        "(-0.280000, 1.555689, 0.325108)",
        "(-0.280000, 1.550476, 0.331389)",
        "(-0.280000, 1.544976, 0.337421)",
        "(-0.280000, 1.539221, 0.343175)",
        "(-0.280000, 1.533188, 0.348672)",
        "(-0.280000, 1.526905, 0.353884)",
        "(-0.280000, 1.520388, 0.358799)",
        "(-0.280000, 1.513671, 0.363392)",
        "(-0.280000, 1.506727, 0.367683)",
        "(-0.280000, 1.499591, 0.371647)",
        "(-0.280000, 1.492301, 0.375265)",
        "(-0.280000, 1.484830, 0.378551)",
        "(-0.280000, 1.477213, 0.381488)",
        "(-0.280000, 1.469493, 0.384060)",
        "(-0.280000, 1.461638, 0.386279)",
        "(-0.280000, 1.453688, 0.388132)",
        "(-0.280000, 1.445685, 0.389609)",
        "(-0.280000, 1.437598, 0.390718)",
        "(-0.280000, 1.429469, 0.391450)",
        "(-0.280000, 1.421338, 0.391804)",
        "(-0.280000, 1.413176, 0.391781)",
        "(-0.280000, 1.405023, 0.391379)",
        "(-0.280000, 1.397078, 0.389296)",
        "(-0.280000, 1.389435, 0.385889)",
        "(-0.280000, 1.382063, 0.382149)",
        "(-0.280000, 1.374996, 0.378108)",
        "(-0.280000, 1.368206, 0.373763)",
        "(-0.280000, 1.361721, 0.369149)",
        "(-0.280000, 1.355569, 0.364310)",
        "(-0.280000, 1.349712, 0.359243)",
        "(-0.280000, 1.344170, 0.353995)",
        "(-0.280000, 1.338936, 0.348594)",
        "(-0.280000, 1.334017, 0.343088)",
        "(-0.280000, 1.329370, 0.337469)",
        "(-0.280000, 1.324995, 0.331779)",
        "(-0.280000, 1.320885, 0.326059)",
        "(-0.280000, 1.316996, 0.320292)",
        "(-0.280000, 1.313318, 0.314509)",
        "(-0.280000, 1.309841, 0.308739)",
        "(-0.280000, 1.306521, 0.302953)",
        "(-0.280000, 1.303347, 0.297171)",
        "(-0.280000, 1.300311, 0.291409)",
        "(-0.280000, 1.297375, 0.285625)",
        "(-0.280000, 1.294536, 0.279829)",
        "(-0.280000, 1.291791, 0.274026)",
        "(-0.280000, 1.289115, 0.268167)",
        "(-0.280000, 1.286516, 0.262255)",
        "(-0.280000, 1.284002, 0.256290)",
        "(-0.280000, 1.281564, 0.250221)",
        "(-0.280000, 1.279222, 0.244049)",
        "(-0.280000, 1.276998, 0.237778)",
        "(-0.280000, 1.274899, 0.231359)",
        "(-0.280000, 1.272954, 0.224801)",
        "(-0.280000, 1.271196, 0.218117)",
        "(-0.280000, 1.269646, 0.211266)",
        "(-0.280000, 1.268340, 0.204269)",
        "(-0.280000, 1.267311, 0.197135)",
        "(-0.280000, 1.266597, 0.189897)",
        "(-0.280000, 1.266225, 0.182530)",
        "(-0.280000, 1.266230, 0.175077)",
        "(-0.280000, 1.266642, 0.167589)",
        "(-0.280000, 1.267488, 0.160051)",
        "(-0.280000, 1.268790, 0.152523)",
        "(-0.280000, 1.270561, 0.145067)",
        "(-0.280000, 1.272822, 0.137676)",
        "(-0.280000, 1.275575, 0.130416)",
        "(-0.280000, 1.278809, 0.123351)",
        "(-0.280000, 1.282536, 0.116478)",
        "(-0.280000, 1.286731, 0.109857)",
        "(-0.280000, 1.291357, 0.103538)",
        "(-0.280000, 1.296415, 0.097512)",
        "(-0.280000, 1.301858, 0.091817)",
        "(-0.280000, 1.307626, 0.086479)",
        "(-0.280000, 1.313714, 0.081464)",
        "(-0.280000, 1.320058, 0.076776)",
        "(-0.280000, 1.326597, 0.072407)",
        "(-0.280000, 1.333353, 0.068333)",
        "(-0.280000, 1.340290, 0.064576)",
        "(-0.280000, 1.347372, 0.061156)",
        "(-0.280000, 1.354627, 0.058058)",
        "(-0.280000, 1.362018, 0.055299)",
        "(-0.280000, 1.369529, 0.052887)",
        "(-0.280000, 1.377120, 0.050831)",
        "(-0.280000, 1.384822, 0.049124)",
        "(-0.280000, 1.392594, 0.047776)",
        "(-0.280000, 1.400397, 0.046792)",
        "(-0.280000, 1.408261, 0.046169)",
        "(-0.280000, 1.416146, 0.045911)",
        "(-0.280000, 1.424010, 0.046019)",
        "(-0.280000, 1.431885, 0.046492)",
        "(-0.280000, 1.439729, 0.047330)",
        "(-0.280000, 1.447502, 0.048526)",
        "(-0.280000, 1.455235, 0.050086)",
        "(-0.280000, 1.462887, 0.052004)",
        "(-0.280000, 1.470419, 0.054266)",
        "(-0.280000, 1.477861, 0.056883)",
        "(-0.280000, 1.485174, 0.059843)",
        "(-0.280000, 1.492320, 0.063128)",
        "(-0.280000, 1.499327, 0.066751)",
        "(-0.280000, 1.506159, 0.070695)",
        "(-0.280000, 1.512781, 0.074939)",
        "(-0.280000, 1.519218, 0.079499)",
        "(-0.280000, 1.525437, 0.084353)",
        "(-0.280000, 1.531406, 0.089473)",
        "(-0.280000, 1.537150, 0.094881)",
        "(-0.280000, 1.542636, 0.100550)",
        "(-0.280000, 1.547853, 0.106467)",
        "(-0.280000, 1.552776, 0.112601)",
        "(-0.280000, 1.557423, 0.118976)",
        "(-0.280000, 1.561770, 0.125559)",
        "(-0.280000, 1.565794, 0.132316)",
        "(-0.280000, 1.569513, 0.139273)",
        "(-0.280000, 1.572905, 0.146395)",
        "(-0.280000, 1.575955, 0.153645)",
        "(-0.280000, 1.578673, 0.161050)",
        "(-0.280000, 1.581045, 0.168574)",
        "(-0.280000, 1.583060, 0.176176)",
        "(-0.280000, 1.584726, 0.183887)",
        "(-0.280000, 1.586032, 0.191667)",
        "(-0.280000, 1.586974, 0.199475)",
        "(-0.280000, 1.587554, 0.207342)",
        "(-0.280000, 1.587769, 0.215228)",
        "(-0.280000, 1.587619, 0.223092)",
        "(-0.280000, 1.587104, 0.230964)",
        "(-0.280000, 1.586224, 0.238803)",
        "(-0.280000, 1.584985, 0.246570)",
        "(-0.280000, 1.583384, 0.254294)",
        "(-0.280000, 1.581425, 0.261936)",
        "(-0.280000, 1.579122, 0.269456)",
        "(-0.280000, 1.576465, 0.276884)",
        "(-0.280000, 1.573466, 0.284180)",
        "(-0.280000, 1.570132, 0.291330)",
        "(-0.280000, 1.566482, 0.298296)",
        "(-0.280000, 1.562500, 0.305107)",
        "(-0.280000, 1.558208, 0.311725)",
        "(-0.280000, 1.553627, 0.318118)",
        "(-0.280000, 1.548740, 0.324311)",
        "(-0.280000, 1.543571, 0.330270)",
        "(-0.280000, 1.538148, 0.335966)",
        "(-0.280000, 1.532450, 0.341422)",
        "(-0.280000, 1.526505, 0.346607)",
        "(-0.280000, 1.520344, 0.351497)",
        "(-0.280000, 1.513945, 0.356110)",
        "(-0.280000, 1.507338, 0.360421)",
        "(-0.280000, 1.500560, 0.364409)",
        "(-0.280000, 1.493583, 0.368090)",
        "(-0.280000, 1.486442, 0.371444)",
        "(-0.280000, 1.479177, 0.374454)",
        "(-0.280000, 1.471756, 0.377133)",
        "(-0.280000, 1.464220, 0.379464)",
        "(-0.280000, 1.456607, 0.381438)",
        "(-0.280000, 1.448887, 0.383062)",
        "(-0.280000, 1.441100, 0.384327)",
        "(-0.280000, 1.433287, 0.385226)",
        "(-0.280000, 1.425417, 0.385764)",
        "(-0.280000, 1.417530, 0.385937)",
        "(-0.280000, 1.409644, 0.385744)",
        "(-0.280000, 1.401799, 0.385187)",
        "(-0.280000, 1.393964, 0.384264)",
        "(-0.280000, 1.386181, 0.382980)",
        "(-0.280000, 1.378488, 0.381341)",
        "(-0.280000, 1.370857, 0.379341)",
        "(-0.280000, 1.363327, 0.376990)",
        "(-0.280000, 1.355937, 0.374301)",
        "(-0.280000, 1.348656, 0.371262)",
        "(-0.280000, 1.341525, 0.367890)",
        "(-0.280000, 1.334578, 0.364202)",
        "(-0.280000, 1.327789, 0.360184)",
        "(-0.280000, 1.321194, 0.355856)",
        "(-0.280000, 1.314826, 0.351240)",
        "(-0.280000, 1.308660, 0.346320)",
        "(-0.280000, 1.302728, 0.341119)",
        "(-0.280000, 1.297061, 0.335666)",
        "(-0.280000, 1.291636, 0.329938)",
        "(-0.280000, 1.286483, 0.323965)",
        "(-0.280000, 1.281627, 0.317779)",
        "(-0.280000, 1.277049, 0.311354)",
        "(-0.280000, 1.272773, 0.304725)",
        "(-0.280000, 1.268821, 0.297925)",
        "(-0.280000, 1.265178, 0.290928)",
        "(-0.280000, 1.261863, 0.283770)",
        "(-0.280000, 1.258883, 0.276465)",
        "(-0.280000, 1.256253, 0.269053)",
        "(-0.280000, 1.253962, 0.261504)",
        "(-0.280000, 1.252024, 0.253857)",
        "(-0.280000, 1.250447, 0.246152)",
        "(-0.280000, 1.249225, 0.238359)",
        "(-0.280000, 1.248365, 0.230517)",
        "(-0.280000, 1.247871, 0.222668)",
        "(-0.280000, 1.247741, 0.214780)",
        "(-0.280000, 1.247977, 0.206895)",
        "(-0.280000, 1.248576, 0.199053)",
        "(-0.280000, 1.249541, 0.191224)",
        "(-0.280000, 1.250867, 0.183447)",
        "(-0.280000, 1.252548, 0.175764)",
        "(-0.280000, 1.254588, 0.168144)",
        "(-0.280000, 1.256980, 0.160626)",
        "(-0.280000, 1.259709, 0.153250)",
        "(-0.280000, 1.262787, 0.145986)",
        "(-0.280000, 1.266197, 0.138873)",
        "(-0.280000, 1.269923, 0.131947)",
        "(-0.280000, 1.273977, 0.125180)",
        "(-0.280000, 1.278341, 0.118608)",
        "(-0.280000, 1.282991, 0.112265)",
        "(-0.280000, 1.287944, 0.106125)",
        "(-0.280000, 1.293177, 0.100222)",
        "(-0.280000, 1.298678, 0.094567)",
        "(-0.280000, 1.304417, 0.089190)",
        "(-0.280000, 1.310418, 0.084069)",
        "(-0.280000, 1.316650, 0.079232)",
        "(-0.280000, 1.323079, 0.074703)",
        "(-0.280000, 1.329732, 0.070463)",
        "(-0.280000, 1.336574, 0.066536)",
        "(-0.280000, 1.343570, 0.062942)",
        "(-0.280000, 1.350746, 0.059665)",
        "(-0.280000, 1.358066, 0.056725)",
        "(-0.280000, 1.365492, 0.054135)",
        "(-0.280000, 1.373053, 0.051885)",
        "(-0.280000, 1.380710, 0.049988)",
        "(-0.280000, 1.388424, 0.048453)",
        "(-0.280000, 1.396224, 0.047272)",
        "(-0.280000, 1.404070, 0.046455)",
        "(-0.280000, 1.411922, 0.046004)",
        "(-0.280000, 1.419810, 0.045916)",
        "(-0.280000, 1.427694, 0.046194)",
        "(-0.280000, 1.435532, 0.046844)",
        "(-0.280000, 1.443347, 0.047908)",
        "(-0.280000, 1.451084, 0.049419)",
        "(-0.280000, 1.458685, 0.051395)",
        "(-0.280000, 1.466156, 0.053860)",
        "(-0.280000, 1.473436, 0.056810)",
        "(-0.280000, 1.480486, 0.060237)",
        "(-0.280000, 1.487249, 0.064111)",
        "(-0.280000, 1.493735, 0.068433)",
        "(-0.280000, 1.499894, 0.073160)",
        "(-0.280000, 1.505687, 0.078242)",
        "(-0.280000, 1.511131, 0.083670)",
        "(-0.280000, 1.516197, 0.089388)",
        "(-0.280000, 1.520866, 0.095336)",
        "(-0.280000, 1.525166, 0.101508)",
        "(-0.280000, 1.529090, 0.107845)"
    ],
    "rightHandRotations": [
        "(309.667600, 80.562770, 304.753900)",
        "(290.000000, 70.000000, 0.000000)",
        "(290.000000, 70.000000, 0.000000)",
        "(290.000000, 70.000000, 0.000000)",
        "(290.000000, 70.000000, 0.000000)",
        "(290.000000, 70.000000, 0.000000)",
        "(290.000000, 70.000000, 0.000000)",
        "(290.000000, 70.000000, 0.000000)",
        "(290.000000, 70.000000, 0.000000)",
        "(290.000000, 70.000000, 0.000000)",
        "(290.000000, 70.000000, 0.000000)",
        "(290.000000, 70.000000, 0.000000)",
        "(290.000000, 70.000000, 0.000000)",
        "(290.000000, 70.000000, 0.000000)",
        "(290.000000, 70.000000, 0.000000)",
        "(290.000000, 70.000000, 0.000000)",
        "(290.000000, 70.000000, 0.000000)",
        "(290.000000, 70.000000, 0.000000)",
        "(290.000000, 70.000000, 0.000000)",
        "(290.000000, 70.000000, 0.000000)",
        "(290.000000, 70.000000, 0.000000)",
        "(290.000000, 70.000000, 0.000000)",
        "(290.000000, 70.000000, 0.000000)",
        "(290.000000, 70.000000, 0.000000)",
        "(290.000000, 70.000000, 0.000000)",
        "(290.000000, 70.000000, 0.000000)",
        "(290.000000, 70.000000, 0.000000)",
        "(290.000000, 70.000000, 0.000000)",
        "(290.000000, 70.000000, 0.000000)",
        "(290.000000, 70.000000, 0.000000)",
        "(290.000000, 70.000000, 0.000000)",
        "(290.000000, 70.000000, 0.000000)",
        "(290.000000, 70.000000, 0.000000)",
        "(290.000000, 70.000000, 0.000000)",
        "(290.000000, 70.000000, 0.000000)",
        "(290.000000, 70.000000, 0.000000)",
        "(290.000000, 70.000000, 0.000000)",
        "(290.000000, 70.000000, 0.000000)",
        "(290.000000, 70.000000, 0.000000)",
        "(290.000000, 70.000000, 0.000000)",
        "(290.000000, 70.000000, 0.000000)",
        "(290.000000, 70.000000, 0.000000)",
        "(290.000000, 70.000000, 0.000000)",
        "(290.000000, 70.000000, 0.000000)",
        "(290.000000, 70.000000, 0.000000)",
        "(290.000000, 70.000000, 0.000000)",
        "(290.000000, 70.000000, 0.000000)",
        "(290.000000, 70.000000, 0.000000)",
        "(290.000000, 70.000000, 0.000000)",
        "(290.000000, 70.000000, 0.000000)",
        "(290.000000, 70.000000, 0.000000)",
        "(290.000000, 70.000000, 0.000000)",
        "(290.000000, 70.000000, 0.000000)",
        "(290.000000, 70.000000, 0.000000)",
        "(290.000000, 70.000000, 0.000000)",
        "(290.000000, 70.000000, 0.000000)",
        "(290.000000, 70.000000, 0.000000)",
        "(290.000000, 70.000000, 0.000000)",
        "(290.000000, 70.000000, 0.000000)",
        "(290.000000, 70.000000, 0.000000)",
        "(290.000000, 70.000000, 0.000000)",
        "(290.000000, 70.000000, 0.000000)",
        "(290.000000, 70.000000, 0.000000)",
        "(290.000000, 70.000000, 0.000000)",
        "(290.000000, 70.000000, 0.000000)",
        "(290.000000, 70.000000, 0.000000)",
        "(290.000000, 70.000000, 0.000000)",
        "(290.000000, 70.000000, 0.000000)",
        "(290.000000, 70.000000, 0.000000)",
        "(290.000000, 70.000000, 0.000000)",
        "(290.000000, 70.000000, 0.000000)",
        "(290.000000, 70.000000, 0.000000)",
        "(290.000000, 70.000000, 0.000000)",
        "(290.000000, 70.000000, 0.000000)",
        "(290.000000, 70.000000, 0.000000)",
        "(290.000000, 70.000000, 0.000000)",
        "(290.000000, 70.000000, 0.000000)",
        "(290.000000, 70.000000, 0.000000)",
        "(290.000000, 70.000000, 0.000000)",
        "(290.000000, 70.000000, 0.000000)",
        "(290.000000, 70.000000, 0.000000)",
        "(290.000000, 70.000000, 0.000000)",
        "(290.000000, 70.000000, 0.000000)",
        "(290.000000, 70.000000, 0.000000)",
        "(290.000000, 70.000000, 0.000000)",
        "(290.000000, 70.000000, 0.000000)",
        "(290.000000, 70.000000, 0.000000)",
        "(290.000000, 70.000000, 0.000000)",
        "(290.000000, 70.000000, 0.000000)",
        "(290.000000, 70.000000, 0.000000)",
        "(290.000000, 70.000000, 0.000000)",
        "(290.000000, 70.000000, 0.000000)",
        "(290.000000, 70.000000, 0.000000)",
        "(290.000000, 70.000000, 0.000000)",
        "(290.000000, 70.000000, 0.000000)",
        "(290.000000, 70.000000, 0.000000)",
        "(290.000000, 70.000000, 0.000000)",
        "(290.000000, 70.000000, 0.000000)",
        "(290.000000, 70.000000, 0.000000)",
        "(290.000000, 70.000000, 0.000000)",
        "(290.000000, 70.000000, 0.000000)",
        "(290.000000, 70.000000, 0.000000)",
        "(290.000000, 70.000000, 0.000000)",
        "(290.000000, 70.000000, 0.000000)",
        "(290.000000, 70.000000, 0.000000)",
        "(290.000000, 70.000000, 0.000000)",
        "(290.000000, 70.000000, 0.000000)",
        "(290.000000, 70.000000, 0.000000)",
        "(290.000000, 70.000000, 0.000000)",
        "(290.000000, 70.000000, 0.000000)",
        "(290.000000, 70.000000, 0.000000)",
        "(290.000000, 70.000000, 0.000000)",
        "(290.000000, 70.000000, 0.000000)",
        "(290.000000, 70.000000, 0.000000)",
        "(290.000000, 70.000000, 0.000000)",
        "(290.000000, 70.000000, 0.000000)",
        "(290.000000, 70.000000, 0.000000)",
        "(290.000000, 70.000000, 0.000000)",
        "(290.000000, 70.000000, 0.000000)",
        "(290.000000, 70.000000, 0.000000)",
        "(290.000000, 70.000000, 0.000000)",
        "(290.000000, 70.000000, 0.000000)",
        "(290.000000, 70.000000, 0.000000)",
        "(290.000000, 70.000000, 0.000000)",
        "(290.000000, 70.000000, 0.000000)",
        "(290.000000, 70.000000, 0.000000)",
        "(290.000000, 70.000000, 0.000000)",
        "(290.000000, 70.000000, 0.000000)",
        "(290.000000, 70.000000, 0.000000)",
        "(290.000000, 70.000000, 0.000000)",
        "(290.000000, 70.000000, 0.000000)",
        "(290.000000, 70.000000, 0.000000)",
        "(290.000000, 70.000000, 0.000000)",
        "(290.000000, 70.000000, 0.000000)",
        "(290.000000, 70.000000, 0.000000)",
        "(290.000000, 70.000000, 0.000000)",
        "(290.000000, 70.000000, 0.000000)",
        "(290.000000, 70.000000, 0.000000)",
        "(290.000000, 70.000000, 0.000000)",
        "(290.000000, 70.000000, 0.000000)",
        "(290.000000, 70.000000, 0.000000)",
        "(290.000000, 70.000000, 0.000000)",
        "(290.000000, 70.000000, 0.000000)",
        "(290.000000, 70.000000, 0.000000)",
        "(290.000000, 70.000000, 0.000000)",
        "(290.000000, 70.000000, 0.000000)",
        "(290.000000, 70.000000, 0.000000)",
        "(290.000000, 70.000000, 0.000000)",
        "(290.000000, 70.000000, 0.000000)",
        "(290.000000, 70.000000, 0.000000)",
        "(290.000000, 70.000000, 0.000000)",
        "(290.000000, 70.000000, 0.000000)",
        "(290.000000, 70.000000, 0.000000)",
        "(290.000000, 70.000000, 0.000000)",
        "(290.000000, 70.000000, 0.000000)",
        "(290.000000, 70.000000, 0.000000)",
        "(290.000000, 70.000000, 0.000000)",
        "(290.000000, 70.000000, 0.000000)",
        "(290.000000, 70.000000, 0.000000)",
        "(290.000000, 70.000000, 0.000000)",
        "(290.000000, 70.000000, 0.000000)",
        "(290.000000, 70.000000, 0.000000)",
        "(290.000000, 70.000000, 0.000000)",
        "(290.000000, 70.000000, 0.000000)",
        "(290.000000, 70.000000, 0.000000)",
        "(290.000000, 70.000000, 0.000000)",
        "(290.000000, 70.000000, 0.000000)",
        "(290.000000, 70.000000, 0.000000)",
        "(290.000000, 70.000000, 0.000000)",
        "(290.000000, 70.000000, 0.000000)",
        "(290.000000, 70.000000, 0.000000)",
        "(290.000000, 70.000000, 0.000000)",
        "(290.000000, 70.000000, 0.000000)",
        "(290.000000, 70.000000, 0.000000)",
        "(290.000000, 70.000000, 0.000000)",
        "(290.000000, 70.000000, 0.000000)",
        "(290.000000, 70.000000, 0.000000)",
        "(290.000000, 70.000000, 0.000000)",
        "(290.000000, 70.000000, 0.000000)",
        "(290.000000, 70.000000, 0.000000)",
        "(290.000000, 70.000000, 0.000000)",
        "(290.000000, 70.000000, 0.000000)",
        "(290.000000, 70.000000, 0.000000)",
        "(290.000000, 70.000000, 0.000000)",
        "(290.000000, 70.000000, 0.000000)",
        "(290.000000, 70.000000, 0.000000)",
        "(290.000000, 70.000000, 0.000000)",
        "(290.000000, 70.000000, 0.000000)",
        "(290.000000, 70.000000, 0.000000)",
        "(290.000000, 70.000000, 0.000000)",
        "(290.000000, 70.000000, 0.000000)",
        "(290.000000, 70.000000, 0.000000)",
        "(290.000000, 70.000000, 0.000000)",
        "(290.000000, 70.000000, 0.000000)",
        "(290.000000, 70.000000, 0.000000)",
        "(290.000000, 70.000000, 0.000000)",
        "(290.000000, 70.000000, 0.000000)",
        "(290.000000, 70.000000, 0.000000)",
        "(290.000000, 70.000000, 0.000000)",
        "(290.000000, 70.000000, 0.000000)",
        "(290.000000, 70.000000, 0.000000)",
        "(290.000000, 70.000000, 0.000000)",
        "(290.000000, 70.000000, 0.000000)",
        "(290.000000, 70.000000, 0.000000)",
        "(290.000000, 70.000000, 0.000000)",
        "(290.000000, 70.000000, 0.000000)",
        "(290.000000, 70.000000, 0.000000)",
        "(290.000000, 70.000000, 0.000000)",
        "(290.000000, 70.000000, 0.000000)",
        "(290.000000, 70.000000, 0.000000)",
        "(290.000000, 70.000000, 0.000000)",
        "(290.000000, 70.000000, 0.000000)",
        "(290.000000, 70.000000, 0.000000)",
        "(290.000000, 70.000000, 0.000000)",
        "(290.000000, 70.000000, 0.000000)",
        "(290.000000, 70.000000, 0.000000)",
        "(290.000000, 70.000000, 0.000000)",
        "(290.000000, 70.000000, 0.000000)",
        "(290.000000, 70.000000, 0.000000)",
        "(290.000000, 70.000000, 0.000000)",
        "(290.000000, 70.000000, 0.000000)",
        "(290.000000, 70.000000, 0.000000)",
        "(290.000000, 70.000000, 0.000000)",
        "(290.000000, 70.000000, 0.000000)",
        "(290.000000, 70.000000, 0.000000)",
        "(290.000000, 70.000000, 0.000000)",
        "(290.000000, 70.000000, 0.000000)",
        "(290.000000, 70.000000, 0.000000)",
        "(290.000000, 70.000000, 0.000000)",
        "(290.000000, 70.000000, 0.000000)",
        "(290.000000, 70.000000, 0.000000)",
        "(290.000000, 70.000000, 0.000000)",
        "(290.000000, 70.000000, 0.000000)",
        "(290.000000, 70.000000, 0.000000)",
        "(290.000000, 70.000000, 0.000000)",
        "(290.000000, 70.000000, 0.000000)",
        "(290.000000, 70.000000, 0.000000)",
        "(290.000000, 70.000000, 0.000000)",
        "(290.000000, 70.000000, 0.000000)",
        "(290.000000, 70.000000, 0.000000)",
        "(290.000000, 70.000000, 0.000000)",
        "(290.000000, 70.000000, 0.000000)",
        "(290.000000, 70.000000, 0.000000)",
        "(290.000000, 70.000000, 0.000000)",
        "(290.000000, 70.000000, 0.000000)",
        "(290.000000, 70.000000, 0.000000)",
        "(290.000000, 70.000000, 0.000000)",
        "(290.000000, 70.000000, 0.000000)",
        "(290.000000, 70.000000, 0.000000)",
        "(290.000000, 70.000000, 0.000000)",
        "(290.000000, 70.000000, 0.000000)",
        "(290.000000, 70.000000, 0.000000)",
        "(290.000000, 70.000000, 0.000000)",
        "(290.000000, 70.000000, 0.000000)",
        "(290.000000, 70.000000, 0.000000)",
        "(290.000000, 70.000000, 0.000000)",
        "(290.000000, 70.000000, 0.000000)",
        "(290.000000, 70.000000, 0.000000)",
        "(290.000000, 70.000000, 0.000000)",
        "(290.000000, 70.000000, 0.000000)",
        "(290.000000, 70.000000, 0.000000)",
        "(290.000000, 70.000000, 0.000000)",
        "(290.000000, 70.000000, 0.000000)",
        "(290.000000, 70.000000, 0.000000)",
        "(290.000000, 70.000000, 0.000000)",
        "(290.000000, 70.000000, 0.000000)",
        "(290.000000, 70.000000, 0.000000)",
        "(290.000000, 70.000000, 0.000000)",
        "(290.000000, 70.000000, 0.000000)",
        "(290.000000, 70.000000, 0.000000)",
        "(290.000000, 70.000000, 0.000000)",
        "(290.000000, 70.000000, 0.000000)",
        "(290.000000, 70.000000, 0.000000)",
        "(290.000000, 70.000000, 0.000000)",
        "(290.000000, 70.000000, 0.000000)",
        "(290.000000, 70.000000, 0.000000)",
        "(290.000000, 70.000000, 0.000000)",
        "(290.000000, 70.000000, 0.000000)",
        "(290.000000, 70.000000, 0.000000)",
        "(290.000000, 70.000000, 0.000000)",
        "(290.000000, 70.000000, 0.000000)",
        "(290.000000, 70.000000, 0.000000)",
        "(290.000000, 70.000000, 0.000000)",
        "(290.000000, 70.000000, 0.000000)",
        "(290.000000, 70.000000, 0.000000)",
        "(290.000000, 70.000000, 0.000000)",
        "(290.000000, 70.000000, 0.000000)",
        "(290.000000, 70.000000, 0.000000)",
        "(290.000000, 70.000000, 0.000000)",
        "(290.000000, 70.000000, 0.000000)",
        "(290.000000, 70.000000, 0.000000)",
        "(290.000000, 70.000000, 0.000000)",
        "(290.000000, 70.000000, 0.000000)",
        "(290.000000, 70.000000, 0.000000)",
        "(290.000000, 70.000000, 0.000000)",
        "(290.000000, 70.000000, 0.000000)",
        "(290.000000, 70.000000, 0.000000)",
        "(290.000000, 70.000000, 0.000000)",
        "(290.000000, 70.000000, 0.000000)",
        "(290.000000, 70.000000, 0.000000)",
        "(290.000000, 70.000000, 0.000000)",
        "(290.000000, 70.000000, 0.000000)",
        "(290.000000, 70.000000, 0.000000)",
        "(290.000000, 70.000000, 0.000000)",
        "(290.000000, 70.000000, 0.000000)",
        "(290.000000, 70.000000, 0.000000)",
        "(290.000000, 70.000000, 0.000000)",
        "(290.000000, 70.000000, 0.000000)",
        "(290.000000, 70.000000, 0.000000)",
        "(290.000000, 70.000000, 0.000000)",
        "(290.000000, 70.000000, 0.000000)",
        "(290.000000, 70.000000, 0.000000)",
        "(290.000000, 70.000000, 0.000000)",
        "(290.000000, 70.000000, 0.000000)",
        "(290.000000, 70.000000, 0.000000)",
        "(290.000000, 70.000000, 0.000000)",
        "(290.000000, 70.000000, 0.000000)",
        "(290.000000, 70.000000, 0.000000)",
        "(290.000000, 70.000000, 0.000000)",
        "(290.000000, 70.000000, 0.000000)",
        "(290.000000, 70.000000, 0.000000)",
        "(290.000000, 70.000000, 0.000000)",
        "(290.000000, 70.000000, 0.000000)",
        "(290.000000, 70.000000, 0.000000)",
        "(290.000000, 70.000000, 0.000000)",
        "(290.000000, 70.000000, 0.000000)",
        "(290.000000, 70.000000, 0.000000)",
        "(290.000000, 70.000000, 0.000000)",
        "(290.000000, 70.000000, 0.000000)",
        "(290.000000, 70.000000, 0.000000)",
        "(290.000000, 70.000000, 0.000000)",
        "(290.000000, 70.000000, 0.000000)",
        "(290.000000, 70.000000, 0.000000)",
        "(290.000000, 70.000000, 0.000000)",
        "(290.000000, 70.000000, 0.000000)",
        "(290.000000, 70.000000, 0.000000)",
        "(290.000000, 70.000000, 0.000000)",
        "(290.000000, 70.000000, 0.000000)",
        "(290.000000, 70.000000, 0.000000)",
        "(290.000000, 70.000000, 0.000000)",
        "(290.000000, 70.000000, 0.000000)",
        "(290.000000, 70.000000, 0.000000)",
        "(290.000000, 70.000000, 0.000000)",
        "(290.000000, 70.000000, 0.000000)",
        "(290.000000, 70.000000, 0.000000)",
        "(290.000000, 70.000000, 0.000000)",
        "(290.000000, 70.000000, 0.000000)",
        "(290.000000, 70.000000, 0.000000)",
        "(290.000000, 70.000000, 0.000000)",
        "(290.000000, 70.000000, 0.000000)",
        "(290.000000, 70.000000, 0.000000)",
        "(290.000000, 70.000000, 0.000000)",
        "(290.000000, 70.000000, 0.000000)",
        "(290.000000, 70.000000, 0.000000)",
        "(290.000000, 70.000000, 0.000000)",
        "(290.000000, 70.000000, 0.000000)",
        "(290.000000, 70.000000, 0.000000)",
        "(290.000000, 70.000000, 0.000000)",
        "(290.000000, 70.000000, 0.000000)",
        "(290.000000, 70.000000, 0.000000)",
        "(290.000000, 70.000000, 0.000000)",
        "(290.000000, 70.000000, 0.000000)",
        "(290.000000, 70.000000, 0.000000)",
        "(290.000000, 70.000000, 0.000000)",
        "(290.000000, 70.000000, 0.000000)",
        "(290.000000, 70.000000, 0.000000)",
        "(290.000000, 70.000000, 0.000000)",
        "(290.000000, 70.000000, 0.000000)",
        "(290.000000, 70.000000, 0.000000)",
        "(290.000000, 70.000000, 0.000000)",
        "(290.000000, 70.000000, 0.000000)",
        "(290.000000, 70.000000, 0.000000)",
        "(290.000000, 70.000000, 0.000000)",
        "(290.000000, 70.000000, 0.000000)",
        "(290.000000, 70.000000, 0.000000)",
        "(290.000000, 70.000000, 0.000000)",
        "(290.000000, 70.000000, 0.000000)",
        "(290.000000, 70.000000, 0.000000)",
        "(290.000000, 70.000000, 0.000000)",
        "(290.000000, 70.000000, 0.000000)",
        "(290.000000, 70.000000, 0.000000)",
        "(290.000000, 70.000000, 0.000000)",
        "(290.000000, 70.000000, 0.000000)",
        "(290.000000, 70.000000, 0.000000)",
        "(290.000000, 70.000000, 0.000000)",
        "(290.000000, 70.000000, 0.000000)",
        "(290.000000, 70.000000, 0.000000)",
        "(290.000000, 70.000000, 0.000000)",
        "(290.000000, 70.000000, 0.000000)",
        "(290.000000, 70.000000, 0.000000)",
        "(290.000000, 70.000000, 0.000000)",
        "(290.000000, 70.000000, 0.000000)",
        "(290.000000, 70.000000, 0.000000)",
        "(290.000000, 70.000000, 0.000000)",
        "(290.000000, 70.000000, 0.000000)",
        "(290.000000, 70.000000, 0.000000)",
        "(290.000000, 70.000000, 0.000000)",
        "(290.000000, 70.000000, 0.000000)",
        "(290.000000, 70.000000, 0.000000)",
        "(290.000000, 70.000000, 0.000000)",
        "(290.000000, 70.000000, 0.000000)",
        "(290.000000, 70.000000, 0.000000)",
        "(290.000000, 70.000000, 0.000000)",
        "(290.000000, 70.000000, 0.000000)",
        "(290.000000, 70.000000, 0.000000)",
        "(290.000000, 70.000000, 0.000000)",
        "(290.000000, 70.000000, 0.000000)",
        "(290.000000, 70.000000, 0.000000)",
        "(290.000000, 70.000000, 0.000000)",
        "(290.000000, 70.000000, 0.000000)",
        "(290.000000, 70.000000, 0.000000)",
        "(290.000000, 70.000000, 0.000000)",
        "(290.000000, 70.000000, 0.000000)",
        "(290.000000, 70.000000, 0.000000)",
        "(290.000000, 70.000000, 0.000000)",
        "(290.000000, 70.000000, 0.000000)",
        "(290.000000, 70.000000, 0.000000)",
        "(290.000000, 70.000000, 0.000000)",
        "(290.000000, 70.000000, 0.000000)",
        "(290.000000, 70.000000, 0.000000)",
        "(290.000000, 70.000000, 0.000000)",
        "(290.000000, 70.000000, 0.000000)",
        "(290.000000, 70.000000, 0.000000)",
        "(290.000000, 70.000000, 0.000000)",
        "(290.000000, 70.000000, 0.000000)",
        "(290.000000, 70.000000, 0.000000)",
        "(290.000000, 70.000000, 0.000000)",
        "(290.000000, 70.000000, 0.000000)",
        "(290.000000, 70.000000, 0.000000)",
        "(290.000000, 70.000000, 0.000000)",
        "(290.000000, 70.000000, 0.000000)",
        "(290.000000, 70.000000, 0.000000)",
        "(290.000000, 70.000000, 0.000000)",
        "(290.000000, 70.000000, 0.000000)",
        "(290.000000, 70.000000, 0.000000)",
        "(290.000000, 70.000000, 0.000000)",
        "(290.000000, 70.000000, 0.000000)",
        "(290.000000, 70.000000, 0.000000)",
        "(290.000000, 70.000000, 0.000000)",
        "(290.000000, 70.000000, 0.000000)",
        "(290.000000, 70.000000, 0.000000)",
        "(290.000000, 70.000000, 0.000000)",
        "(290.000000, 70.000000, 0.000000)",
        "(290.000000, 70.000000, 0.000000)",
        "(290.000000, 70.000000, 0.000000)",
        "(290.000000, 70.000000, 0.000000)",
        "(290.000000, 70.000000, 0.000000)",
        "(290.000000, 70.000000, 0.000000)",
        "(290.000000, 70.000000, 0.000000)",
        "(290.000000, 70.000000, 0.000000)",
        "(290.000000, 70.000000, 0.000000)",
        "(290.000000, 70.000000, 0.000000)",
        "(290.000000, 70.000000, 0.000000)",
        "(290.000000, 70.000000, 0.000000)",
        "(290.000000, 70.000000, 0.000000)",
        "(290.000000, 70.000000, 0.000000)",
        "(290.000000, 70.000000, 0.000000)",
        "(290.000000, 70.000000, 0.000000)",
        "(290.000000, 70.000000, 0.000000)",
        "(290.000000, 70.000000, 0.000000)",
        "(290.000000, 70.000000, 0.000000)",
        "(290.000000, 70.000000, 0.000000)",
        "(290.000000, 70.000000, 0.000000)",
        "(290.000000, 70.000000, 0.000000)",
        "(290.000000, 70.000000, 0.000000)",
        "(290.000000, 70.000000, 0.000000)",
        "(290.000000, 70.000000, 0.000000)",
        "(290.000000, 70.000000, 0.000000)",
        "(290.000000, 70.000000, 0.000000)",
        "(290.000000, 70.000000, 0.000000)",
        "(290.000000, 70.000000, 0.000000)",
        "(290.000000, 70.000000, 0.000000)",
        "(290.000000, 70.000000, 0.000000)",
        "(290.000000, 70.000000, 0.000000)",
        "(290.000000, 70.000000, 0.000000)",
        "(290.000000, 70.000000, 0.000000)",
        "(290.000000, 70.000000, 0.000000)",
        "(290.000000, 70.000000, 0.000000)",
        "(290.000000, 70.000000, 0.000000)",
        "(290.000000, 70.000000, 0.000000)",
        "(290.000000, 70.000000, 0.000000)",
        "(290.000000, 70.000000, 0.000000)",
        "(290.000000, 70.000000, 0.000000)",
        "(290.000000, 70.000000, 0.000000)",
        "(290.000000, 70.000000, 0.000000)",
        "(290.000000, 70.000000, 0.000000)",
        "(290.000000, 70.000000, 0.000000)",
        "(290.000000, 70.000000, 0.000000)",
        "(290.000000, 70.000000, 0.000000)",
        "(290.000000, 70.000000, 0.000000)",
        "(290.000000, 70.000000, 0.000000)",
        "(290.000000, 70.000000, 0.000000)",
        "(290.000000, 70.000000, 0.000000)",
        "(290.000000, 70.000000, 0.000000)",
        "(290.000000, 70.000000, 0.000000)",
        "(290.000000, 70.000000, 0.000000)",
        "(290.000000, 70.000000, 0.000000)",
        "(290.000000, 70.000000, 0.000000)",
        "(290.000000, 70.000000, 0.000000)",
        "(290.000000, 70.000000, 0.000000)",
        "(290.000000, 70.000000, 0.000000)",
        "(290.000000, 70.000000, 0.000000)",
        "(290.000000, 70.000000, 0.000000)",
        "(290.000000, 70.000000, 0.000000)",
        "(290.000000, 70.000000, 0.000000)",
        "(290.000000, 70.000000, 0.000000)",
        "(290.000000, 70.000000, 0.000000)",
        "(290.000000, 70.000000, 0.000000)",
        "(290.000000, 70.000000, 0.000000)",
        "(290.000000, 70.000000, 0.000000)",
        "(290.000000, 70.000000, 0.000000)",
        "(290.000000, 70.000000, 0.000000)",
        "(290.000000, 70.000000, 0.000000)",
        "(290.000000, 70.000000, 0.000000)",
        "(290.000000, 70.000000, 0.000000)",
        "(290.000000, 70.000000, 0.000000)",
        "(290.000000, 70.000000, 0.000000)",
        "(290.000000, 70.000000, 0.000000)",
        "(290.000000, 70.000000, 0.000000)",
        "(290.000000, 70.000000, 0.000000)",
        "(290.000000, 70.000000, 0.000000)",
        "(290.000000, 70.000000, 0.000000)",
        "(290.000000, 70.000000, 0.000000)",
        "(290.000000, 70.000000, 0.000000)",
        "(290.000000, 70.000000, 0.000000)",
        "(290.000000, 70.000000, 0.000000)",
        "(290.000000, 70.000000, 0.000000)",
        "(290.000000, 70.000000, 0.000000)",
        "(290.000000, 70.000000, 0.000000)",
        "(290.000000, 70.000000, 0.000000)",
        "(290.000000, 70.000000, 0.000000)",
        "(290.000000, 70.000000, 0.000000)",
        "(290.000000, 70.000000, 0.000000)",
        "(290.000000, 70.000000, 0.000000)",
        "(290.000000, 70.000000, 0.000000)",
        "(290.000000, 70.000000, 0.000000)",
        "(290.000000, 70.000000, 0.000000)",
        "(290.000000, 70.000000, 0.000000)",
        "(290.000000, 70.000000, 0.000000)",
        "(290.000000, 70.000000, 0.000000)",
        "(290.000000, 70.000000, 0.000000)",
        "(290.000000, 70.000000, 0.000000)",
        "(290.000000, 70.000000, 0.000000)",
        "(290.000000, 70.000000, 0.000000)",
        "(290.000000, 70.000000, 0.000000)",
        "(290.000000, 70.000000, 0.000000)",
        "(290.000000, 70.000000, 0.000000)",
        "(290.000000, 70.000000, 0.000000)",
        "(290.000000, 70.000000, 0.000000)",
        "(290.000000, 70.000000, 0.000000)",
        "(290.000000, 70.000000, 0.000000)",
        "(290.000000, 70.000000, 0.000000)",
        "(290.000000, 70.000000, 0.000000)",
        "(290.000000, 70.000000, 0.000000)",
        "(290.000000, 70.000000, 0.000000)",
        "(290.000000, 70.000000, 0.000000)",
        "(290.000000, 70.000000, 0.000000)",
        "(290.000000, 70.000000, 0.000000)",
        "(290.000000, 70.000000, 0.000000)",
        "(290.000000, 70.000000, 0.000000)",
        "(290.000000, 70.000000, 0.000000)",
        "(290.000000, 70.000000, 0.000000)",
        "(290.000000, 70.000000, 0.000000)",
        "(290.000000, 70.000000, 0.000000)",
        "(290.000000, 70.000000, 0.000000)",
        "(290.000000, 70.000000, 0.000000)",
        "(290.000000, 70.000000, 0.000000)",
        "(290.000000, 70.000000, 0.000000)",
        "(290.000000, 70.000000, 0.000000)",
        "(290.000000, 70.000000, 0.000000)",
        "(290.000000, 70.000000, 0.000000)",
        "(290.000000, 70.000000, 0.000000)",
        "(290.000000, 70.000000, 0.000000)",
        "(290.000000, 70.000000, 0.000000)",
        "(290.000000, 70.000000, 0.000000)",
        "(290.000000, 70.000000, 0.000000)",
        "(290.000000, 70.000000, 0.000000)",
        "(290.000000, 70.000000, 0.000000)",
        "(290.000000, 70.000000, 0.000000)",
        "(290.000000, 70.000000, 0.000000)",
        "(290.000000, 70.000000, 0.000000)",
        "(290.000000, 70.000000, 0.000000)",
        "(290.000000, 70.000000, 0.000000)",
        "(290.000000, 70.000000, 0.000000)",
        "(290.000000, 70.000000, 0.000000)",
        "(290.000000, 70.000000, 0.000000)",
        "(290.000000, 70.000000, 0.000000)",
        "(290.000000, 70.000000, 0.000000)",
        "(290.000000, 70.000000, 0.000000)",
        "(290.000000, 70.000000, 0.000000)",
        "(290.000000, 70.000000, 0.000000)",
        "(290.000000, 70.000000, 0.000000)",
        "(290.000000, 70.000000, 0.000000)",
        "(290.000000, 70.000000, 0.000000)",
        "(290.000000, 70.000000, 0.000000)",
        "(290.000000, 70.000000, 0.000000)",
        "(290.000000, 70.000000, 0.000000)",
        "(290.000000, 70.000000, 0.000000)",
        "(290.000000, 70.000000, 0.000000)",
        "(290.000000, 70.000000, 0.000000)",
        "(290.000000, 70.000000, 0.000000)",
        "(290.000000, 70.000000, 0.000000)",
        "(290.000000, 70.000000, 0.000000)",
        "(290.000000, 70.000000, 0.000000)",
        "(290.000000, 70.000000, 0.000000)",
        "(290.000000, 70.000000, 0.000000)",
        "(290.000000, 70.000000, 0.000000)",
        "(290.000000, 70.000000, 0.000000)",
        "(290.000000, 70.000000, 0.000000)",
        "(290.000000, 70.000000, 0.000000)",
        "(290.000000, 70.000000, 0.000000)",
        "(290.000000, 70.000000, 0.000000)",
        "(290.000000, 70.000000, 0.000000)",
        "(290.000000, 70.000000, 0.000000)",
        "(290.000000, 70.000000, 0.000000)",
        "(290.000000, 70.000000, 0.000000)",
        "(290.000000, 70.000000, 0.000000)",
        "(290.000000, 70.000000, 0.000000)",
        "(290.000000, 70.000000, 0.000000)",
        "(290.000000, 70.000000, 0.000000)",
        "(290.000000, 70.000000, 0.000000)",
        "(290.000000, 70.000000, 0.000000)",
        "(290.000000, 70.000000, 0.000000)",
        "(290.000000, 70.000000, 0.000000)",
        "(290.000000, 70.000000, 0.000000)",
        "(290.000000, 70.000000, 0.000000)",
        "(290.000000, 70.000000, 0.000000)",
        "(290.000000, 70.000000, 0.000000)",
        "(290.000000, 70.000000, 0.000000)",
        "(290.000000, 70.000000, 0.000000)",
        "(290.000000, 70.000000, 0.000000)",
        "(290.000000, 70.000000, 0.000000)",
        "(290.000000, 70.000000, 0.000000)",
        "(290.000000, 70.000000, 0.000000)",
        "(290.000000, 70.000000, 0.000000)",
        "(290.000000, 70.000000, 0.000000)",
        "(290.000000, 70.000000, 0.000000)",
        "(290.000000, 70.000000, 0.000000)",
        "(290.000000, 70.000000, 0.000000)",
        "(290.000000, 70.000000, 0.000000)",
        "(290.000000, 70.000000, 0.000000)",
        "(290.000000, 70.000000, 0.000000)",
        "(290.000000, 70.000000, 0.000000)",
        "(290.000000, 70.000000, 0.000000)",
        "(290.000000, 70.000000, 0.000000)",
        "(290.000000, 70.000000, 0.000000)",
        "(290.000000, 70.000000, 0.000000)",
        "(290.000000, 70.000000, 0.000000)",
        "(290.000000, 70.000000, 0.000000)",
        "(290.000000, 70.000000, 0.000000)",
        "(290.000000, 70.000000, 0.000000)",
        "(290.000000, 70.000000, 0.000000)",
        "(290.000000, 70.000000, 0.000000)",
        "(290.000000, 70.000000, 0.000000)",
        "(290.000000, 70.000000, 0.000000)",
        "(290.000000, 70.000000, 0.000000)",
        "(290.000000, 70.000000, 0.000000)",
        "(290.000000, 70.000000, 0.000000)",
        "(290.000000, 70.000000, 0.000000)",
        "(290.000000, 70.000000, 0.000000)",
        "(290.000000, 70.000000, 0.000000)",
        "(290.000000, 70.000000, 0.000000)",
        "(290.000000, 70.000000, 0.000000)",
        "(290.000000, 70.000000, 0.000000)",
        "(290.000000, 70.000000, 0.000000)",
        "(290.000000, 70.000000, 0.000000)",
        "(290.000000, 70.000000, 0.000000)",
        "(290.000000, 70.000000, 0.000000)",
        "(290.000000, 70.000000, 0.000000)",
        "(290.000000, 70.000000, 0.000000)",
        "(290.000000, 70.000000, 0.000000)",
        "(290.000000, 70.000000, 0.000000)",
        "(290.000000, 70.000000, 0.000000)",
        "(290.000000, 70.000000, 0.000000)",
        "(290.000000, 70.000000, 0.000000)",
        "(290.000000, 70.000000, 0.000000)",
        "(290.000000, 70.000000, 0.000000)",
        "(290.000000, 70.000000, 0.000000)",
        "(290.000000, 70.000000, 0.000000)",
        "(290.000000, 70.000000, 0.000000)",
        "(290.000000, 70.000000, 0.000000)",
        "(290.000000, 70.000000, 0.000000)",
        "(290.000000, 70.000000, 0.000000)",
        "(290.000000, 70.000000, 0.000000)",
        "(290.000000, 70.000000, 0.000000)",
        "(290.000000, 70.000000, 0.000000)",
        "(290.000000, 70.000000, 0.000000)",
        "(290.000000, 70.000000, 0.000000)",
        "(290.000000, 70.000000, 0.000000)",
        "(290.000000, 70.000000, 0.000000)",
        "(290.000000, 70.000000, 0.000000)",
        "(290.000000, 70.000000, 0.000000)",
        "(290.000000, 70.000000, 0.000000)",
        "(290.000000, 70.000000, 0.000000)",
        "(290.000000, 70.000000, 0.000000)",
        "(290.000000, 70.000000, 0.000000)",
        "(290.000000, 70.000000, 0.000000)",
        "(290.000000, 70.000000, 0.000000)",
        "(290.000000, 70.000000, 0.000000)",
        "(290.000000, 70.000000, 0.000000)",
        "(290.000000, 70.000000, 0.000000)",
        "(290.000000, 70.000000, 0.000000)",
        "(290.000000, 70.000000, 0.000000)",
        "(290.000000, 70.000000, 0.000000)",
        "(290.000000, 70.000000, 0.000000)",
        "(290.000000, 70.000000, 0.000000)",
        "(290.000000, 70.000000, 0.000000)",
        "(290.000000, 70.000000, 0.000000)",
        "(290.000000, 70.000000, 0.000000)",
        "(290.000000, 70.000000, 0.000000)",
        "(290.000000, 70.000000, 0.000000)",
        "(290.000000, 70.000000, 0.000000)",
        "(290.000000, 70.000000, 0.000000)",
        "(290.000000, 70.000000, 0.000000)",
        "(290.000000, 70.000000, 0.000000)",
        "(290.000000, 70.000000, 0.000000)",
        "(290.000000, 70.000000, 0.000000)",
        "(290.000000, 70.000000, 0.000000)",
        "(290.000000, 70.000000, 0.000000)",
        "(290.000000, 70.000000, 0.000000)",
        "(290.000000, 70.000000, 0.000000)",
        "(290.000000, 70.000000, 0.000000)",
        "(290.000000, 70.000000, 0.000000)",
        "(290.000000, 70.000000, 0.000000)",
        "(290.000000, 70.000000, 0.000000)",
        "(290.000000, 70.000000, 0.000000)",
        "(290.000000, 70.000000, 0.000000)",
        "(290.000000, 70.000000, 0.000000)",
        "(290.000000, 70.000000, 0.000000)",
        "(290.000000, 70.000000, 0.000000)",
        "(290.000000, 70.000000, 0.000000)",
        "(290.000000, 70.000000, 0.000000)",
        "(290.000000, 70.000000, 0.000000)",
        "(290.000000, 70.000000, 0.000000)",
        "(290.000000, 70.000000, 0.000000)",
        "(290.000000, 70.000000, 0.000000)",
        "(290.000000, 70.000000, 0.000000)",
        "(290.000000, 70.000000, 0.000000)",
        "(290.000000, 70.000000, 0.000000)",
        "(290.000000, 70.000000, 0.000000)",
        "(290.000000, 70.000000, 0.000000)",
        "(290.000000, 70.000000, 0.000000)",
        "(290.000000, 70.000000, 0.000000)",
        "(290.000000, 70.000000, 0.000000)",
        "(290.000000, 70.000000, 0.000000)",
        "(290.000000, 70.000000, 0.000000)",
        "(290.000000, 70.000000, 0.000000)",
        "(290.000000, 70.000000, 0.000000)",
        "(290.000000, 70.000000, 0.000000)",
        "(290.000000, 70.000000, 0.000000)",
        "(290.000000, 70.000000, 0.000000)",
        "(290.000000, 70.000000, 0.000000)",
        "(290.000000, 70.000000, 0.000000)",
        "(290.000000, 70.000000, 0.000000)",
        "(290.000000, 70.000000, 0.000000)",
        "(290.000000, 70.000000, 0.000000)",
        "(290.000000, 70.000000, 0.000000)",
        "(290.000000, 70.000000, 0.000000)",
        "(290.000000, 70.000000, 0.000000)",
        "(290.000000, 70.000000, 0.000000)",
        "(290.000000, 70.000000, 0.000000)",
        "(290.000000, 70.000000, 0.000000)",
        "(290.000000, 70.000000, 0.000000)",
        "(290.000000, 70.000000, 0.000000)",
        "(290.000000, 70.000000, 0.000000)",
        "(290.000000, 70.000000, 0.000000)",
        "(290.000000, 70.000000, 0.000000)",
        "(290.000000, 70.000000, 0.000000)",
        "(290.000000, 70.000000, 0.000000)",
        "(290.000000, 70.000000, 0.000000)",
        "(290.000000, 70.000000, 0.000000)",
        "(290.000000, 70.000000, 0.000000)",
        "(290.000000, 70.000000, 0.000000)",
        "(290.000000, 70.000000, 0.000000)",
        "(290.000000, 70.000000, 0.000000)",
        "(290.000000, 70.000000, 0.000000)",
        "(290.000000, 70.000000, 0.000000)",
        "(290.000000, 70.000000, 0.000000)",
        "(290.000000, 70.000000, 0.000000)",
        "(290.000000, 70.000000, 0.000000)",
        "(290.000000, 70.000000, 0.000000)",
        "(290.000000, 70.000000, 0.000000)",
        "(290.000000, 70.000000, 0.000000)",
        "(290.000000, 70.000000, 0.000000)",
        "(290.000000, 70.000000, 0.000000)",
        "(290.000000, 70.000000, 0.000000)",
        "(290.000000, 70.000000, 0.000000)",
        "(290.000000, 70.000000, 0.000000)",
        "(290.000000, 70.000000, 0.000000)",
        "(290.000000, 70.000000, 0.000000)",
        "(290.000000, 70.000000, 0.000000)",
        "(290.000000, 70.000000, 0.000000)",
        "(290.000000, 70.000000, 0.000000)",
        "(290.000000, 70.000000, 0.000000)",
        "(290.000000, 70.000000, 0.000000)",
        "(290.000000, 70.000000, 0.000000)",
        "(290.000000, 70.000000, 0.000000)",
        "(290.000000, 70.000000, 0.000000)",
        "(290.000000, 70.000000, 0.000000)",
        "(290.000000, 70.000000, 0.000000)",
        "(290.000000, 70.000000, 0.000000)",
        "(290.000000, 70.000000, 0.000000)",
        "(290.000000, 70.000000, 0.000000)",
        "(290.000000, 70.000000, 0.000000)",
        "(290.000000, 70.000000, 0.000000)",
        "(290.000000, 70.000000, 0.000000)",
        "(290.000000, 70.000000, 0.000000)",
        "(290.000000, 70.000000, 0.000000)",
        "(290.000000, 70.000000, 0.000000)",
        "(290.000000, 70.000000, 0.000000)",
        "(290.000000, 70.000000, 0.000000)",
        "(290.000000, 70.000000, 0.000000)",
        "(290.000000, 70.000000, 0.000000)",
        "(290.000000, 70.000000, 0.000000)",
        "(290.000000, 70.000000, 0.000000)",
        "(290.000000, 70.000000, 0.000000)",
        "(290.000000, 70.000000, 0.000000)",
        "(290.000000, 70.000000, 0.000000)",
        "(290.000000, 70.000000, 0.000000)",
        "(290.000000, 70.000000, 0.000000)",
        "(290.000000, 70.000000, 0.000000)",
        "(290.000000, 70.000000, 0.000000)",
        "(290.000000, 70.000000, 0.000000)",
        "(290.000000, 70.000000, 0.000000)",
        "(290.000000, 70.000000, 0.000000)",
        "(290.000000, 70.000000, 0.000000)",
        "(290.000000, 70.000000, 0.000000)",
        "(290.000000, 70.000000, 0.000000)",
        "(290.000000, 70.000000, 0.000000)",
        "(290.000000, 70.000000, 0.000000)",
        "(290.000000, 70.000000, 0.000000)",
        "(290.000000, 70.000000, 0.000000)",
        "(290.000000, 70.000000, 0.000000)",
        "(290.000000, 70.000000, 0.000000)",
        "(290.000000, 70.000000, 0.000000)",
        "(290.000000, 70.000000, 0.000000)",
        "(290.000000, 70.000000, 0.000000)",
        "(290.000000, 70.000000, 0.000000)",
        "(290.000000, 70.000000, 0.000000)",
        "(290.000000, 70.000000, 0.000000)",
        "(290.000000, 70.000000, 0.000000)",
        "(290.000000, 70.000000, 0.000000)",
        "(290.000000, 70.000000, 0.000000)",
        "(290.000000, 70.000000, 0.000000)",
        "(290.000000, 70.000000, 0.000000)",
        "(290.000000, 70.000000, 0.000000)",
        "(290.000000, 70.000000, 0.000000)",
        "(290.000000, 70.000000, 0.000000)",
        "(290.000000, 70.000000, 0.000000)",
        "(290.000000, 70.000000, 0.000000)",
        "(290.000000, 70.000000, 0.000000)",
        "(290.000000, 70.000000, 0.000000)",
        "(290.000000, 70.000000, 0.000000)",
        "(290.000000, 70.000000, 0.000000)",
        "(290.000000, 70.000000, 0.000000)",
        "(290.000000, 70.000000, 0.000000)",
        "(290.000000, 70.000000, 0.000000)",
        "(290.000000, 70.000000, 0.000000)",
        "(290.000000, 70.000000, 0.000000)",
        "(290.000000, 70.000000, 0.000000)",
        "(290.000000, 70.000000, 0.000000)",
        "(290.000000, 70.000000, 0.000000)",
        "(290.000000, 70.000000, 0.000000)",
        "(290.000000, 70.000000, 0.000000)",
        "(290.000000, 70.000000, 0.000000)",
        "(290.000000, 70.000000, 0.000000)",
        "(290.000000, 70.000000, 0.000000)",
        "(290.000000, 70.000000, 0.000000)",
        "(290.000000, 70.000000, 0.000000)",
        "(290.000000, 70.000000, 0.000000)",
        "(290.000000, 70.000000, 0.000000)",
        "(290.000000, 70.000000, 0.000000)",
        "(290.000000, 70.000000, 0.000000)",
        "(290.000000, 70.000000, 0.000000)",
        "(290.000000, 70.000000, 0.000000)",
        "(290.000000, 70.000000, 0.000000)",
        "(290.000000, 70.000000, 0.000000)",
        "(290.000000, 70.000000, 0.000000)",
        "(290.000000, 70.000000, 0.000000)",
        "(290.000000, 70.000000, 0.000000)",
        "(290.000000, 70.000000, 0.000000)",
        "(290.000000, 70.000000, 0.000000)",
        "(290.000000, 70.000000, 0.000000)",
        "(290.000000, 70.000000, 0.000000)",
        "(290.000000, 70.000000, 0.000000)",
        "(290.000000, 70.000000, 0.000000)",
        "(290.000000, 70.000000, 0.000000)",
        "(290.000000, 70.000000, 0.000000)",
        "(290.000000, 70.000000, 0.000000)",
        "(290.000000, 70.000000, 0.000000)",
        "(290.000000, 70.000000, 0.000000)",
        "(290.000000, 70.000000, 0.000000)",
        "(290.000000, 70.000000, 0.000000)",
        "(290.000000, 70.000000, 0.000000)",
        "(290.000000, 70.000000, 0.000000)",
        "(290.000000, 70.000000, 0.000000)",
        "(290.000000, 70.000000, 0.000000)",
        "(290.000000, 70.000000, 0.000000)",
        "(290.000000, 70.000000, 0.000000)",
        "(290.000000, 70.000000, 0.000000)",
        "(290.000000, 70.000000, 0.000000)",
        "(290.000000, 70.000000, 0.000000)",
        "(290.000000, 70.000000, 0.000000)",
        "(290.000000, 70.000000, 0.000000)",
        "(290.000000, 70.000000, 0.000000)",
        "(290.000000, 70.000000, 0.000000)",
        "(290.000000, 70.000000, 0.000000)",
        "(290.000000, 70.000000, 0.000000)",
        "(290.000000, 70.000000, 0.000000)",
        "(290.000000, 70.000000, 0.000000)",
        "(290.000000, 70.000000, 0.000000)",
        "(290.000000, 70.000000, 0.000000)",
        "(290.000000, 70.000000, 0.000000)",
        "(290.000000, 70.000000, 0.000000)",
        "(290.000000, 70.000000, 0.000000)",
        "(290.000000, 70.000000, 0.000000)",
        "(290.000000, 70.000000, 0.000000)",
        "(290.000000, 70.000000, 0.000000)",
        "(290.000000, 70.000000, 0.000000)",
        "(290.000000, 70.000000, 0.000000)",
        "(290.000000, 70.000000, 0.000000)",
        "(290.000000, 70.000000, 0.000000)",
        "(290.000000, 70.000000, 0.000000)",
        "(290.000000, 70.000000, 0.000000)",
        "(290.000000, 70.000000, 0.000000)",
        "(290.000000, 70.000000, 0.000000)",
        "(290.000000, 70.000000, 0.000000)",
        "(290.000000, 70.000000, 0.000000)",
        "(290.000000, 70.000000, 0.000000)",
        "(290.000000, 70.000000, 0.000000)",
        "(290.000000, 70.000000, 0.000000)",
        "(290.000000, 70.000000, 0.000000)",
        "(290.000000, 70.000000, 0.000000)",
        "(290.000000, 70.000000, 0.000000)",
        "(290.000000, 70.000000, 0.000000)",
        "(290.000000, 70.000000, 0.000000)",
        "(290.000000, 70.000000, 0.000000)",
        "(290.000000, 70.000000, 0.000000)",
        "(290.000000, 70.000000, 0.000000)",
        "(290.000000, 70.000000, 0.000000)",
        "(290.000000, 70.000000, 0.000000)",
        "(290.000000, 70.000000, 0.000000)",
        "(290.000000, 70.000000, 0.000000)",
        "(290.000000, 70.000000, 0.000000)",
        "(290.000000, 70.000000, 0.000000)",
        "(290.000000, 70.000000, 0.000000)",
        "(290.000000, 70.000000, 0.000000)",
        "(290.000000, 70.000000, 0.000000)",
        "(290.000000, 70.000000, 0.000000)",
        "(290.000000, 70.000000, 0.000000)",
        "(290.000000, 70.000000, 0.000000)",
        "(290.000000, 70.000000, 0.000000)",
        "(290.000000, 70.000000, 0.000000)",
        "(290.000000, 70.000000, 0.000000)",
        "(290.000000, 70.000000, 0.000000)",
        "(290.000000, 70.000000, 0.000000)",
        "(290.000000, 70.000000, 0.000000)",
        "(290.000000, 70.000000, 0.000000)",
        "(290.000000, 70.000000, 0.000000)",
        "(290.000000, 70.000000, 0.000000)",
        "(290.000000, 70.000000, 0.000000)",
        "(290.000000, 70.000000, 0.000000)",
        "(290.000000, 70.000000, 0.000000)",
        "(290.000000, 70.000000, 0.000000)",
        "(290.000000, 70.000000, 0.000000)",
        "(290.000000, 70.000000, 0.000000)",
        "(290.000000, 70.000000, 0.000000)",
        "(290.000000, 70.000000, 0.000000)",
        "(290.000000, 70.000000, 0.000000)",
        "(290.000000, 70.000000, 0.000000)",
        "(290.000000, 70.000000, 0.000000)",
        "(290.000000, 70.000000, 0.000000)",
        "(290.000000, 70.000000, 0.000000)",
        "(290.000000, 70.000000, 0.000000)",
        "(290.000000, 70.000000, 0.000000)",
        "(290.000000, 70.000000, 0.000000)",
        "(290.000000, 70.000000, 0.000000)",
        "(290.000000, 70.000000, 0.000000)",
        "(290.000000, 70.000000, 0.000000)",
        "(290.000000, 70.000000, 0.000000)",
        "(290.000000, 70.000000, 0.000000)",
        "(290.000000, 70.000000, 0.000000)",
        "(290.000000, 70.000000, 0.000000)",
        "(290.000000, 70.000000, 0.000000)",
        "(290.000000, 70.000000, 0.000000)",
        "(290.000000, 70.000000, 0.000000)",
        "(290.000000, 70.000000, 0.000000)",
        "(290.000000, 70.000000, 0.000000)",
        "(290.000000, 70.000000, 0.000000)",
        "(290.000000, 70.000000, 0.000000)",
        "(290.000000, 70.000000, 0.000000)",
        "(290.000000, 70.000000, 0.000000)",
        "(290.000000, 70.000000, 0.000000)",
        "(290.000000, 70.000000, 0.000000)",
        "(290.000000, 70.000000, 0.000000)",
        "(290.000000, 70.000000, 0.000000)",
        "(290.000000, 70.000000, 0.000000)",
        "(290.000000, 70.000000, 0.000000)",
        "(290.000000, 70.000000, 0.000000)",
        "(290.000000, 70.000000, 0.000000)",
        "(290.000000, 70.000000, 0.000000)",
        "(290.000000, 70.000000, 0.000000)",
        "(290.000000, 70.000000, 0.000000)",
        "(290.000000, 70.000000, 0.000000)",
        "(290.000000, 70.000000, 0.000000)",
        "(290.000000, 70.000000, 0.000000)",
        "(290.000000, 70.000000, 0.000000)",
        "(290.000000, 70.000000, 0.000000)",
        "(290.000000, 70.000000, 0.000000)",
        "(290.000000, 70.000000, 0.000000)",
        "(290.000000, 70.000000, 0.000000)",
        "(290.000000, 70.000000, 0.000000)",
        "(290.000000, 70.000000, 0.000000)",
        "(290.000000, 70.000000, 0.000000)",
        "(290.000000, 70.000000, 0.000000)",
        "(290.000000, 70.000000, 0.000000)",
        "(290.000000, 70.000000, 0.000000)",
        "(290.000000, 70.000000, 0.000000)",
        "(290.000000, 70.000000, 0.000000)",
        "(290.000000, 70.000000, 0.000000)",
        "(290.000000, 70.000000, 0.000000)",
        "(290.000000, 70.000000, 0.000000)",
        "(290.000000, 70.000000, 0.000000)",
        "(290.000000, 70.000000, 0.000000)",
        "(290.000000, 70.000000, 0.000000)",
        "(290.000000, 70.000000, 0.000000)",
        "(290.000000, 70.000000, 0.000000)",
        "(290.000000, 70.000000, 0.000000)",
        "(290.000000, 70.000000, 0.000000)",
        "(290.000000, 70.000000, 0.000000)",
        "(290.000000, 70.000000, 0.000000)",
        "(290.000000, 70.000000, 0.000000)",
        "(290.000000, 70.000000, 0.000000)",
        "(290.000000, 70.000000, 0.000000)",
        "(290.000000, 70.000000, 0.000000)",
        "(290.000000, 70.000000, 0.000000)",
        "(290.000000, 70.000000, 0.000000)",
        "(290.000000, 70.000000, 0.000000)",
        "(290.000000, 70.000000, 0.000000)",
        "(290.000000, 70.000000, 0.000000)",
        "(290.000000, 70.000000, 0.000000)",
        "(290.000000, 70.000000, 0.000000)",
        "(290.000000, 70.000000, 0.000000)",
        "(290.000000, 70.000000, 0.000000)",
        "(290.000000, 70.000000, 0.000000)",
        "(290.000000, 70.000000, 0.000000)",
        "(290.000000, 70.000000, 0.000000)",
        "(290.000000, 70.000000, 0.000000)",
        "(290.000000, 70.000000, 0.000000)",
        "(290.000000, 70.000000, 0.000000)",
        "(290.000000, 70.000000, 0.000000)",
        "(290.000000, 70.000000, 0.000000)",
        "(290.000000, 70.000000, 0.000000)",
        "(290.000000, 70.000000, 0.000000)",
        "(290.000000, 70.000000, 0.000000)",
        "(290.000000, 70.000000, 0.000000)",
        "(290.000000, 70.000000, 0.000000)",
        "(290.000000, 70.000000, 0.000000)",
        "(290.000000, 70.000000, 0.000000)",
        "(290.000000, 70.000000, 0.000000)",
        "(290.000000, 70.000000, 0.000000)",
        "(290.000000, 70.000000, 0.000000)",
        "(290.000000, 70.000000, 0.000000)",
        "(290.000000, 70.000000, 0.000000)",
        "(290.000000, 70.000000, 0.000000)",
        "(290.000000, 70.000000, 0.000000)",
        "(290.000000, 70.000000, 0.000000)",
        "(290.000000, 70.000000, 0.000000)",
        "(290.000000, 70.000000, 0.000000)",
        "(290.000000, 70.000000, 0.000000)",
        "(290.000000, 70.000000, 0.000000)",
        "(290.000000, 70.000000, 0.000000)",
        "(290.000000, 70.000000, 0.000000)",
        "(290.000000, 70.000000, 0.000000)",
        "(290.000000, 70.000000, 0.000000)",
        "(290.000000, 70.000000, 0.000000)",
        "(290.000000, 70.000000, 0.000000)",
        "(290.000000, 70.000000, 0.000000)",
        "(290.000000, 70.000000, 0.000000)",
        "(290.000000, 70.000000, 0.000000)",
        "(290.000000, 70.000000, 0.000000)",
        "(290.000000, 70.000000, 0.000000)",
        "(290.000000, 70.000000, 0.000000)",
        "(290.000000, 70.000000, 0.000000)",
        "(290.000000, 70.000000, 0.000000)",
        "(290.000000, 70.000000, 0.000000)",
        "(290.000000, 70.000000, 0.000000)",
        "(290.000000, 70.000000, 0.000000)",
        "(290.000000, 70.000000, 0.000000)",
        "(290.000000, 70.000000, 0.000000)",
        "(290.000000, 70.000000, 0.000000)",
        "(290.000000, 70.000000, 0.000000)",
        "(290.000000, 70.000000, 0.000000)",
        "(290.000000, 70.000000, 0.000000)",
        "(290.000000, 70.000000, 0.000000)",
        "(290.000000, 70.000000, 0.000000)",
        "(290.000000, 70.000000, 0.000000)",
        "(290.000000, 70.000000, 0.000000)",
        "(290.000000, 70.000000, 0.000000)",
        "(290.000000, 70.000000, 0.000000)",
        "(290.000000, 70.000000, 0.000000)",
        "(290.000000, 70.000000, 0.000000)",
        "(290.000000, 70.000000, 0.000000)",
        "(290.000000, 70.000000, 0.000000)",
        "(290.000000, 70.000000, 0.000000)",
        "(290.000000, 70.000000, 0.000000)",
        "(290.000000, 70.000000, 0.000000)",
        "(290.000000, 70.000000, 0.000000)",
        "(290.000000, 70.000000, 0.000000)",
        "(290.000000, 70.000000, 0.000000)",
        "(290.000000, 70.000000, 0.000000)",
        "(290.000000, 70.000000, 0.000000)",
        "(290.000000, 70.000000, 0.000000)",
        "(290.000000, 70.000000, 0.000000)",
        "(290.000000, 70.000000, 0.000000)",
        "(290.000000, 70.000000, 0.000000)",
        "(290.000000, 70.000000, 0.000000)",
        "(290.000000, 70.000000, 0.000000)",
        "(290.000000, 70.000000, 0.000000)",
        "(290.000000, 70.000000, 0.000000)",
        "(290.000000, 70.000000, 0.000000)",
        "(290.000000, 70.000000, 0.000000)",
        "(290.000000, 70.000000, 0.000000)",
        "(290.000000, 70.000000, 0.000000)",
        "(290.000000, 70.000000, 0.000000)",
        "(290.000000, 70.000000, 0.000000)",
        "(290.000000, 70.000000, 0.000000)",
        "(290.000000, 70.000000, 0.000000)",
        "(290.000000, 70.000000, 0.000000)",
        "(290.000000, 70.000000, 0.000000)",
        "(290.000000, 70.000000, 0.000000)",
        "(290.000000, 70.000000, 0.000000)",
        "(290.000000, 70.000000, 0.000000)",
        "(290.000000, 70.000000, 0.000000)",
        "(290.000000, 70.000000, 0.000000)",
        "(290.000000, 70.000000, 0.000000)",
        "(290.000000, 70.000000, 0.000000)",
        "(290.000000, 70.000000, 0.000000)",
        "(290.000000, 70.000000, 0.000000)",
        "(290.000000, 70.000000, 0.000000)",
        "(290.000000, 70.000000, 0.000000)",
        "(290.000000, 70.000000, 0.000000)",
        "(290.000000, 70.000000, 0.000000)",
        "(290.000000, 70.000000, 0.000000)",
        "(290.000000, 70.000000, 0.000000)",
        "(290.000000, 70.000000, 0.000000)",
        "(290.000000, 70.000000, 0.000000)",
        "(290.000000, 70.000000, 0.000000)",
        "(290.000000, 70.000000, 0.000000)",
        "(290.000000, 70.000000, 0.000000)",
        "(290.000000, 70.000000, 0.000000)",
        "(290.000000, 70.000000, 0.000000)",
        "(290.000000, 70.000000, 0.000000)",
        "(290.000000, 70.000000, 0.000000)",
        "(290.000000, 70.000000, 0.000000)",
        "(290.000000, 70.000000, 0.000000)",
        "(290.000000, 70.000000, 0.000000)",
        "(290.000000, 70.000000, 0.000000)",
        "(290.000000, 70.000000, 0.000000)",
        "(290.000000, 70.000000, 0.000000)",
        "(290.000000, 70.000000, 0.000000)",
        "(290.000000, 70.000000, 0.000000)",
        "(290.000000, 70.000000, 0.000000)",
        "(290.000000, 70.000000, 0.000000)",
        "(290.000000, 70.000000, 0.000000)",
        "(290.000000, 70.000000, 0.000000)",
        "(290.000000, 70.000000, 0.000000)",
        "(290.000000, 70.000000, 0.000000)",
        "(290.000000, 70.000000, 0.000000)",
        "(290.000000, 70.000000, 0.000000)",
        "(290.000000, 70.000000, 0.000000)",
        "(290.000000, 70.000000, 0.000000)",
        "(290.000000, 70.000000, 0.000000)",
        "(290.000000, 70.000000, 0.000000)",
        "(290.000000, 70.000000, 0.000000)",
        "(290.000000, 70.000000, 0.000000)",
        "(290.000000, 70.000000, 0.000000)",
        "(290.000000, 70.000000, 0.000000)",
        "(290.000000, 70.000000, 0.000000)",
        "(290.000000, 70.000000, 0.000000)",
        "(290.000000, 70.000000, 0.000000)",
        "(290.000000, 70.000000, 0.000000)",
        "(290.000000, 70.000000, 0.000000)",
        "(290.000000, 70.000000, 0.000000)",
        "(290.000000, 70.000000, 0.000000)",
        "(290.000000, 70.000000, 0.000000)",
        "(290.000000, 70.000000, 0.000000)",
        "(290.000000, 70.000000, 0.000000)",
        "(290.000000, 70.000000, 0.000000)",
        "(290.000000, 70.000000, 0.000000)",
        "(290.000000, 70.000000, 0.000000)",
        "(290.000000, 70.000000, 0.000000)",
        "(290.000000, 70.000000, 0.000000)",
        "(290.000000, 70.000000, 0.000000)",
        "(290.000000, 70.000000, 0.000000)",
        "(290.000000, 70.000000, 0.000000)",
        "(290.000000, 70.000000, 0.000000)",
        "(290.000000, 70.000000, 0.000000)",
        "(290.000000, 70.000000, 0.000000)",
        "(290.000000, 70.000000, 0.000000)",
        "(290.000000, 70.000000, 0.000000)",
        "(290.000000, 70.000000, 0.000000)",
        "(290.000000, 70.000000, 0.000000)",
        "(290.000000, 70.000000, 0.000000)",
        "(290.000000, 70.000000, 0.000000)",
        "(290.000000, 70.000000, 0.000000)",
        "(290.000000, 70.000000, 0.000000)",
        "(290.000000, 70.000000, 0.000000)",
        "(290.000000, 70.000000, 0.000000)",
        "(290.000000, 70.000000, 0.000000)",
        "(290.000000, 70.000000, 0.000000)",
        "(290.000000, 70.000000, 0.000000)",
        "(290.000000, 70.000000, 0.000000)",
        "(290.000000, 70.000000, 0.000000)",
        "(290.000000, 70.000000, 0.000000)",
        "(290.000000, 70.000000, 0.000000)",
        "(290.000000, 70.000000, 0.000000)",
        "(290.000000, 70.000000, 0.000000)",
        "(290.000000, 70.000000, 0.000000)",
        "(290.000000, 70.000000, 0.000000)",
        "(290.000000, 70.000000, 0.000000)",
        "(290.000000, 70.000000, 0.000000)",
        "(290.000000, 70.000000, 0.000000)",
        "(290.000000, 70.000000, 0.000000)",
        "(290.000000, 70.000000, 0.000000)",
        "(290.000000, 70.000000, 0.000000)",
        "(290.000000, 70.000000, 0.000000)",
        "(290.000000, 70.000000, 0.000000)",
        "(290.000000, 70.000000, 0.000000)",
        "(290.000000, 70.000000, 0.000000)",
        "(290.000000, 70.000000, 0.000000)",
        "(290.000000, 70.000000, 0.000000)",
        "(290.000000, 70.000000, 0.000000)",
        "(290.000000, 70.000000, 0.000000)",
        "(290.000000, 70.000000, 0.000000)",
        "(290.000000, 70.000000, 0.000000)",
        "(290.000000, 70.000000, 0.000000)",
        "(290.000000, 70.000000, 0.000000)",
        "(290.000000, 70.000000, 0.000000)",
        "(290.000000, 70.000000, 0.000000)",
        "(290.000000, 70.000000, 0.000000)",
        "(290.000000, 70.000000, 0.000000)",
        "(290.000000, 70.000000, 0.000000)",
        "(290.000000, 70.000000, 0.000000)",
        "(290.000000, 70.000000, 0.000000)",
        "(290.000000, 70.000000, 0.000000)",
        "(290.000000, 70.000000, 0.000000)",
        "(290.000000, 70.000000, 0.000000)",
        "(290.000000, 70.000000, 0.000000)",
        "(290.000000, 70.000000, 0.000000)",
        "(290.000000, 70.000000, 0.000000)",
        "(290.000000, 70.000000, 0.000000)",
        "(290.000000, 70.000000, 0.000000)",
        "(290.000000, 70.000000, 0.000000)",
        "(290.000000, 70.000000, 0.000000)",
        "(290.000000, 70.000000, 0.000000)",
        "(290.000000, 70.000000, 0.000000)",
        "(290.000000, 70.000000, 0.000000)",
        "(290.000000, 70.000000, 0.000000)",
        "(290.000000, 70.000000, 0.000000)",
        "(290.000000, 70.000000, 0.000000)",
        "(290.000000, 70.000000, 0.000000)",
        "(290.000000, 70.000000, 0.000000)",
        "(290.000000, 70.000000, 0.000000)",
        "(290.000000, 70.000000, 0.000000)",
        "(290.000000, 70.000000, 0.000000)",
        "(290.000000, 70.000000, 0.000000)",
        "(290.000000, 70.000000, 0.000000)",
        "(290.000000, 70.000000, 0.000000)",
        "(290.000000, 70.000000, 0.000000)",
        "(290.000000, 70.000000, 0.000000)",
        "(290.000000, 70.000000, 0.000000)",
        "(290.000000, 70.000000, 0.000000)",
        "(290.000000, 70.000000, 0.000000)",
        "(290.000000, 70.000000, 0.000000)",
        "(290.000000, 70.000000, 0.000000)",
        "(290.000000, 70.000000, 0.000000)",
        "(290.000000, 70.000000, 0.000000)",
        "(290.000000, 70.000000, 0.000000)",
        "(290.000000, 70.000000, 0.000000)",
        "(290.000000, 70.000000, 0.000000)",
        "(290.000000, 70.000000, 0.000000)",
        "(290.000000, 70.000000, 0.000000)",
        "(290.000000, 70.000000, 0.000000)",
        "(290.000000, 70.000000, 0.000000)",
        "(290.000000, 70.000000, 0.000000)",
        "(290.000000, 70.000000, 0.000000)",
        "(290.000000, 70.000000, 0.000000)",
        "(290.000000, 70.000000, 0.000000)",
        "(290.000000, 70.000000, 0.000000)",
        "(290.000000, 70.000000, 0.000000)",
        "(290.000000, 70.000000, 0.000000)",
        "(290.000000, 70.000000, 0.000000)",
        "(290.000000, 70.000000, 0.000000)",
        "(290.000000, 70.000000, 0.000000)",
        "(290.000000, 70.000000, 0.000000)",
        "(290.000000, 70.000000, 0.000000)",
        "(290.000000, 70.000000, 0.000000)",
        "(290.000000, 70.000000, 0.000000)",
        "(290.000000, 70.000000, 0.000000)",
        "(290.000000, 70.000000, 0.000000)",
        "(290.000000, 70.000000, 0.000000)",
        "(290.000000, 70.000000, 0.000000)",
        "(290.000000, 70.000000, 0.000000)",
        "(290.000000, 70.000000, 0.000000)",
        "(290.000000, 70.000000, 0.000000)",
        "(290.000000, 70.000000, 0.000000)",
        "(290.000000, 70.000000, 0.000000)",
        "(290.000000, 70.000000, 0.000000)",
        "(290.000000, 70.000000, 0.000000)",
        "(290.000000, 70.000000, 0.000000)",
        "(290.000000, 70.000000, 0.000000)",
        "(290.000000, 70.000000, 0.000000)",
        "(290.000000, 70.000000, 0.000000)",
        "(290.000000, 70.000000, 0.000000)",
        "(290.000000, 70.000000, 0.000000)",
        "(290.000000, 70.000000, 0.000000)",
        "(290.000000, 70.000000, 0.000000)",
        "(290.000000, 70.000000, 0.000000)",
        "(290.000000, 70.000000, 0.000000)",
        "(290.000000, 70.000000, 0.000000)",
        "(290.000000, 70.000000, 0.000000)",
        "(290.000000, 70.000000, 0.000000)",
        "(290.000000, 70.000000, 0.000000)",
        "(290.000000, 70.000000, 0.000000)",
        "(290.000000, 70.000000, 0.000000)",
        "(290.000000, 70.000000, 0.000000)",
        "(290.000000, 70.000000, 0.000000)",
        "(290.000000, 70.000000, 0.000000)",
        "(290.000000, 70.000000, 0.000000)",
        "(290.000000, 70.000000, 0.000000)",
        "(290.000000, 70.000000, 0.000000)",
        "(290.000000, 70.000000, 0.000000)",
        "(290.000000, 70.000000, 0.000000)",
        "(290.000000, 70.000000, 0.000000)",
        "(290.000000, 70.000000, 0.000000)",
        "(290.000000, 70.000000, 0.000000)",
        "(290.000000, 70.000000, 0.000000)",
        "(290.000000, 70.000000, 0.000000)",
        "(290.000000, 70.000000, 0.000000)",
        "(290.000000, 70.000000, 0.000000)",
        "(290.000000, 70.000000, 0.000000)",
        "(290.000000, 70.000000, 0.000000)",
        "(290.000000, 70.000000, 0.000000)",
        "(290.000000, 70.000000, 0.000000)",
        "(290.000000, 70.000000, 0.000000)",
        "(290.000000, 70.000000, 0.000000)",
        "(290.000000, 70.000000, 0.000000)",
        "(290.000000, 70.000000, 0.000000)",
        "(290.000000, 70.000000, 0.000000)",
        "(290.000000, 70.000000, 0.000000)",
        "(290.000000, 70.000000, 0.000000)",
        "(290.000000, 70.000000, 0.000000)",
        "(290.000000, 70.000000, 0.000000)",
        "(290.000000, 70.000000, 0.000000)",
        "(290.000000, 70.000000, 0.000000)",
        "(290.000000, 70.000000, 0.000000)",
        "(290.000000, 70.000000, 0.000000)",
        "(290.000000, 70.000000, 0.000000)",
        "(290.000000, 70.000000, 0.000000)",
        "(290.000000, 70.000000, 0.000000)",
        "(290.000000, 70.000000, 0.000000)",
        "(290.000000, 70.000000, 0.000000)",
        "(290.000000, 70.000000, 0.000000)",
        "(290.000000, 70.000000, 0.000000)",
        "(290.000000, 70.000000, 0.000000)",
        "(290.000000, 70.000000, 0.000000)",
        "(290.000000, 70.000000, 0.000000)",
        "(290.000000, 70.000000, 0.000000)",
        "(290.000000, 70.000000, 0.000000)",
        "(290.000000, 70.000000, 0.000000)",
        "(290.000000, 70.000000, 0.000000)",
        "(290.000000, 70.000000, 0.000000)",
        "(290.000000, 70.000000, 0.000000)",
        "(290.000000, 70.000000, 0.000000)",
        "(290.000000, 70.000000, 0.000000)",
        "(290.000000, 70.000000, 0.000000)",
        "(290.000000, 70.000000, 0.000000)",
        "(290.000000, 70.000000, 0.000000)",
        "(290.000000, 70.000000, 0.000000)",
[truncated: 250,034 more chars]
