# Supplementary material for: Playing the mirror game in virtual reality with an autonomous character
Source: Sci Rep. 2022 Dec 9;12:21329. doi: 10.1038/s41598-022-25197-z (PMC9734752; doi:10.1038/s41598-022-25197-z)
Supplement: Supplementary file 2 — Supplementary Information 1. [file 41598_2022_25197_MOESM2_ESM.zip › Data/Couple21/condition2_trial1_player2.json]

{
    "isFemale": false,
    "eyesLevel": 1.6852006912231446,
    "timestamps": [
        0.0,
        0.02001953125,
        0.03997802734375,
        0.05999755859375,
        0.08001708984375,
        0.0999755859375,
        0.1199951171875,
        0.1400146484375,
        0.15997314453125,
        0.17999267578125,
        0.20001220703125,
        0.22003173828125,
        0.239990234375,
        0.260009765625,
        0.280029296875,
        0.29998779296875,
        0.32000732421875,
        0.34002685546875,
        0.3599853515625,
        0.3800048828125,
        0.4000244140625,
        0.41998291015625,
        0.44000244140625,
        0.46002197265625,
        0.47998046875,
        0.5,
        0.52001953125,
        0.53997802734375,
        0.55999755859375,
        0.58001708984375,
        0.5999755859375,
        0.6199951171875,
        0.6400146484375,
        0.65997314453125,
        0.67999267578125,
        0.70001220703125,
        0.72003173828125,
        0.739990234375,
        0.760009765625,
        0.780029296875,
        0.79998779296875,
        0.82000732421875,
        0.84002685546875,
        0.8599853515625,
        0.8800048828125,
        0.9000244140625,
        0.91998291015625,
        0.94000244140625,
        0.96002197265625,
        0.97998046875,
        1.0,
        1.02001953125,
        1.03997802734375,
        1.05999755859375,
        1.08001708984375,
        1.0999755859375,
        1.1199951171875,
        1.1400146484375,
        1.15997314453125,
        1.17999267578125,
        1.20001220703125,
        1.22003173828125,
        1.239990234375,
        1.260009765625,
        1.280029296875,
        1.29998779296875,
        1.32000732421875,
        1.34002685546875,
        1.3599853515625,
        1.3800048828125,
        1.4000244140625,
        1.41998291015625,
        1.44000244140625,
        1.46002197265625,
        1.47998046875,
        1.5,
        1.52001953125,
        1.53997802734375,
        1.55999755859375,
        1.58001708984375,
        1.5999755859375,
        1.6199951171875,
        1.6400146484375,
        1.65997314453125,
        1.67999267578125,
        1.70001220703125,
        1.72003173828125,
        1.739990234375,
        1.760009765625,
        1.780029296875,
        1.79998779296875,
        1.82000732421875,
        1.84002685546875,
        1.8599853515625,
        1.8800048828125,
        1.9000244140625,
        1.91998291015625,
        1.94000244140625,
        1.96002197265625,
        1.97998046875,
        2.0,
        2.02001953125,
        2.03997802734375,
        2.05999755859375,
        2.08001708984375,
        2.0999755859375,
        2.1199951171875,
        2.1400146484375,
        2.15997314453125,
        2.17999267578125,
        2.20001220703125,
        2.22003173828125,
        2.239990234375,
        2.260009765625,
        2.280029296875,
        2.29998779296875,
        2.32000732421875,
        2.34002685546875,
        2.3599853515625,
        2.3800048828125,
        2.4000244140625,
        2.41998291015625,
        2.44000244140625,
        2.46002197265625,
        2.47998046875,
        2.5,
        2.52001953125,
        2.53997802734375,
        2.55999755859375,
        2.58001708984375,
        2.5999755859375,
        2.6199951171875,
        2.6400146484375,
        2.65997314453125,
        2.67999267578125,
        2.70001220703125,
        2.72003173828125,
        2.739990234375,
        2.760009765625,
        2.780029296875,
        2.79998779296875,
        2.82000732421875,
        2.84002685546875,
        2.8599853515625,
        2.8800048828125,
        2.9000244140625,
        2.91998291015625,
        2.94000244140625,
        2.96002197265625,
        2.97998046875,
        3.0,
        3.02001953125,
        3.03997802734375,
        3.05999755859375,
        3.08001708984375,
        3.0999755859375,
        3.1199951171875,
        3.1400146484375,
        3.15997314453125,
        3.17999267578125,
        3.20001220703125,
        3.22003173828125,
        3.239990234375,
        3.260009765625,
        3.280029296875,
        3.29998779296875,
        3.32000732421875,
        3.34002685546875,
        3.3599853515625,
        3.3800048828125,
        3.4000244140625,
        3.41998291015625,
        3.44000244140625,
        3.46002197265625,
        3.47998046875,
        3.5,
        3.52001953125,
        3.53997802734375,
        3.55999755859375,
        3.58001708984375,
        3.5999755859375,
        3.6199951171875,
        3.6400146484375,
        3.65997314453125,
        3.67999267578125,
        3.70001220703125,
        3.72003173828125,
        3.739990234375,
        3.760009765625,
        3.780029296875,
        3.79998779296875,
        3.82000732421875,
        3.84002685546875,
        3.8599853515625,
        3.8800048828125,
        3.9000244140625,
        3.91998291015625,
        3.94000244140625,
        3.96002197265625,
        3.97998046875,
        4.0,
        4.02001953125,
        4.03997802734375,
        4.05999755859375,
        4.08001708984375,
        4.0999755859375,
        4.1199951171875,
        4.1400146484375,
        4.15997314453125,
        4.17999267578125,
        4.20001220703125,
        4.22003173828125,
        4.239990234375,
        4.260009765625,
        4.280029296875,
        4.29998779296875,
        4.32000732421875,
        4.34002685546875,
        4.3599853515625,
        4.3800048828125,
        4.4000244140625,
        4.41998291015625,
        4.44000244140625,
        4.46002197265625,
        4.47998046875,
        4.5,
        4.52001953125,
        4.53997802734375,
        4.55999755859375,
        4.58001708984375,
        4.5999755859375,
        4.6199951171875,
        4.6400146484375,
        4.65997314453125,
        4.67999267578125,
        4.70001220703125,
        4.72003173828125,
        4.739990234375,
        4.760009765625,
        4.780029296875,
        4.79998779296875,
        4.82000732421875,
        4.84002685546875,
        4.8599853515625,
        4.8800048828125,
        4.9000244140625,
        4.91998291015625,
        4.94000244140625,
        4.96002197265625,
        4.97998046875,
        5.0,
        5.02001953125,
        5.03997802734375,
        5.05999755859375,
        5.08001708984375,
        5.0999755859375,
        5.1199951171875,
        5.1400146484375,
        5.15997314453125,
        5.17999267578125,
        5.20001220703125,
        5.22003173828125,
        5.239990234375,
        5.260009765625,
        5.280029296875,
        5.29998779296875,
        5.32000732421875,
        5.34002685546875,
        5.3599853515625,
        5.3800048828125,
        5.4000244140625,
        5.41998291015625,
        5.44000244140625,
        5.46002197265625,
        5.47998046875,
        5.5,
        5.52001953125,
        5.53997802734375,
        5.55999755859375,
        5.58001708984375,
        5.5999755859375,
        5.6199951171875,
        5.6400146484375,
        5.65997314453125,
        5.67999267578125,
        5.70001220703125,
        5.72003173828125,
        5.739990234375,
        5.760009765625,
        5.780029296875,
        5.79998779296875,
        5.82000732421875,
        5.84002685546875,
        5.8599853515625,
        5.8800048828125,
        5.9000244140625,
        5.91998291015625,
        5.94000244140625,
        5.96002197265625,
        5.97998046875,
        6.0,
        6.02001953125,
        6.03997802734375,
        6.05999755859375,
        6.08001708984375,
        6.0999755859375,
        6.1199951171875,
        6.1400146484375,
        6.15997314453125,
        6.17999267578125,
        6.20001220703125,
        6.22003173828125,
        6.239990234375,
        6.260009765625,
        6.280029296875,
        6.29998779296875,
        6.32000732421875,
        6.34002685546875,
        6.3599853515625,
        6.3800048828125,
        6.4000244140625,
        6.41998291015625,
        6.44000244140625,
        6.46002197265625,
        6.47998046875,
        6.5,
        6.52001953125,
        6.53997802734375,
        6.55999755859375,
        6.58001708984375,
        6.5999755859375,
        6.6199951171875,
        6.6400146484375,
        6.65997314453125,
        6.67999267578125,
        6.70001220703125,
        6.72003173828125,
        6.739990234375,
        6.760009765625,
        6.780029296875,
        6.79998779296875,
        6.82000732421875,
        6.84002685546875,
        6.8599853515625,
        6.8800048828125,
        6.9000244140625,
        6.91998291015625,
        6.94000244140625,
        6.96002197265625,
        6.97998046875,
        7.0,
        7.02001953125,
        7.03997802734375,
        7.05999755859375,
        7.08001708984375,
        7.0999755859375,
        7.1199951171875,
        7.1400146484375,
        7.15997314453125,
        7.17999267578125,
        7.20001220703125,
        7.22003173828125,
        7.239990234375,
        7.260009765625,
        7.280029296875,
        7.29998779296875,
        7.32000732421875,
        7.34002685546875,
        7.3599853515625,
        7.3800048828125,
        7.4000244140625,
        7.41998291015625,
        7.44000244140625,
        7.46002197265625,
        7.47998046875,
        7.5,
        7.52001953125,
        7.53997802734375,
        7.55999755859375,
        7.58001708984375,
        7.5999755859375,
        7.6199951171875,
        7.6400146484375,
        7.65997314453125,
        7.67999267578125,
        7.70001220703125,
        7.72003173828125,
        7.739990234375,
        7.760009765625,
        7.780029296875,
        7.79998779296875,
        7.82000732421875,
        7.84002685546875,
        7.8599853515625,
        7.8800048828125,
        7.9000244140625,
        7.91998291015625,
        7.94000244140625,
        7.96002197265625,
        7.97998046875,
        8.0,
        8.02001953125,
        8.03997802734375,
        8.05999755859375,
        8.08001708984375,
        8.0999755859375,
        8.1199951171875,
        8.1400146484375,
        8.15997314453125,
        8.17999267578125,
        8.20001220703125,
        8.22003173828125,
        8.239990234375,
        8.260009765625,
        8.280029296875,
        8.29998779296875,
        8.32000732421875,
        8.34002685546875,
        8.3599853515625,
        8.3800048828125,
        8.4000244140625,
        8.41998291015625,
        8.44000244140625,
        8.46002197265625,
        8.47998046875,
        8.5,
        8.52001953125,
        8.53997802734375,
        8.55999755859375,
        8.58001708984375,
        8.5999755859375,
        8.6199951171875,
        8.6400146484375,
        8.65997314453125,
        8.67999267578125,
        8.70001220703125,
        8.72003173828125,
        8.739990234375,
        8.760009765625,
        8.780029296875,
        8.79998779296875,
        8.82000732421875,
        8.84002685546875,
        8.8599853515625,
        8.8800048828125,
        8.9000244140625,
        8.91998291015625,
        8.94000244140625,
        8.96002197265625,
        8.97998046875,
        9.0,
        9.02001953125,
        9.03997802734375,
        9.05999755859375,
        9.08001708984375,
        9.0999755859375,
        9.1199951171875,
        9.1400146484375,
        9.15997314453125,
        9.17999267578125,
        9.20001220703125,
        9.22003173828125,
        9.239990234375,
        9.260009765625,
        9.280029296875,
        9.29998779296875,
        9.32000732421875,
        9.34002685546875,
        9.3599853515625,
        9.3800048828125,
        9.4000244140625,
        9.41998291015625,
        9.44000244140625,
        9.46002197265625,
        9.47998046875,
        9.5,
        9.52001953125,
        9.53997802734375,
        9.55999755859375,
        9.58001708984375,
        9.5999755859375,
        9.6199951171875,
        9.6400146484375,
        9.65997314453125,
        9.67999267578125,
        9.70001220703125,
        9.72003173828125,
        9.739990234375,
        9.760009765625,
        9.780029296875,
        9.79998779296875,
        9.82000732421875,
        9.84002685546875,
        9.8599853515625,
        9.8800048828125,
        9.9000244140625,
        9.91998291015625,
        9.94000244140625,
        9.96002197265625,
        9.97998046875,
        10.0,
        10.02001953125,
        10.03997802734375,
        10.05999755859375,
        10.08001708984375,
        10.0999755859375,
        10.1199951171875,
        10.1400146484375,
        10.15997314453125,
        10.17999267578125,
        10.20001220703125,
        10.22003173828125,
        10.239990234375,
        10.260009765625,
        10.280029296875,
        10.29998779296875,
        10.32000732421875,
        10.34002685546875,
        10.3599853515625,
        10.3800048828125,
        10.4000244140625,
        10.41998291015625,
        10.44000244140625,
        10.46002197265625,
        10.47998046875,
        10.5,
        10.52001953125,
        10.53997802734375,
        10.55999755859375,
        10.58001708984375,
        10.5999755859375,
        10.6199951171875,
        10.6400146484375,
        10.65997314453125,
        10.67999267578125,
        10.70001220703125,
        10.72003173828125,
        10.739990234375,
        10.760009765625,
        10.780029296875,
        10.79998779296875,
        10.82000732421875,
        10.84002685546875,
        10.8599853515625,
        10.8800048828125,
        10.9000244140625,
        10.91998291015625,
        10.94000244140625,
        10.96002197265625,
        10.97998046875,
        11.0,
        11.02001953125,
        11.03997802734375,
        11.05999755859375,
        11.08001708984375,
        11.0999755859375,
        11.1199951171875,
        11.1400146484375,
        11.15997314453125,
        11.17999267578125,
        11.20001220703125,
        11.22003173828125,
        11.239990234375,
        11.260009765625,
        11.280029296875,
        11.29998779296875,
        11.32000732421875,
        11.34002685546875,
        11.3599853515625,
        11.3800048828125,
        11.4000244140625,
        11.41998291015625,
        11.44000244140625,
        11.46002197265625,
        11.47998046875,
        11.5,
        11.52001953125,
        11.53997802734375,
        11.55999755859375,
        11.58001708984375,
        11.5999755859375,
        11.6199951171875,
        11.6400146484375,
        11.65997314453125,
        11.67999267578125,
        11.70001220703125,
        11.72003173828125,
        11.739990234375,
        11.760009765625,
        11.780029296875,
        11.79998779296875,
        11.82000732421875,
        11.84002685546875,
        11.8599853515625,
        11.8800048828125,
        11.9000244140625,
        11.91998291015625,
        11.94000244140625,
        11.96002197265625,
        11.97998046875,
        12.0,
        12.02001953125,
        12.03997802734375,
        12.05999755859375,
        12.08001708984375,
        12.0999755859375,
        12.1199951171875,
        12.1400146484375,
        12.15997314453125,
        12.17999267578125,
        12.20001220703125,
        12.22003173828125,
        12.239990234375,
        12.260009765625,
        12.280029296875,
        12.29998779296875,
        12.32000732421875,
        12.34002685546875,
        12.3599853515625,
        12.3800048828125,
        12.4000244140625,
        12.41998291015625,
        12.44000244140625,
        12.46002197265625,
        12.47998046875,
        12.5,
        12.52001953125,
        12.53997802734375,
        12.55999755859375,
        12.58001708984375,
        12.5999755859375,
        12.6199951171875,
        12.6400146484375,
        12.65997314453125,
        12.67999267578125,
        12.70001220703125,
        12.72003173828125,
        12.739990234375,
        12.760009765625,
        12.780029296875,
        12.79998779296875,
        12.82000732421875,
        12.84002685546875,
        12.8599853515625,
        12.8800048828125,
        12.9000244140625,
        12.91998291015625,
        12.94000244140625,
        12.96002197265625,
        12.97998046875,
        13.0,
        13.02001953125,
        13.03997802734375,
        13.05999755859375,
        13.08001708984375,
        13.0999755859375,
        13.1199951171875,
        13.1400146484375,
        13.15997314453125,
        13.17999267578125,
        13.20001220703125,
        13.22003173828125,
        13.239990234375,
        13.260009765625,
        13.280029296875,
        13.29998779296875,
        13.32000732421875,
        13.34002685546875,
        13.3599853515625,
        13.3800048828125,
        13.4000244140625,
        13.41998291015625,
        13.44000244140625,
        13.46002197265625,
        13.47998046875,
        13.5,
        13.52001953125,
        13.53997802734375,
        13.55999755859375,
        13.58001708984375,
        13.5999755859375,
        13.6199951171875,
        13.6400146484375,
        13.65997314453125,
        13.67999267578125,
        13.70001220703125,
        13.72003173828125,
        13.739990234375,
        13.760009765625,
        13.780029296875,
        13.79998779296875,
        13.82000732421875,
        13.84002685546875,
        13.8599853515625,
        13.8800048828125,
        13.9000244140625,
        13.91998291015625,
        13.94000244140625,
        13.96002197265625,
        13.97998046875,
        14.0,
        14.02001953125,
        14.03997802734375,
        14.05999755859375,
        14.08001708984375,
        14.0999755859375,
        14.1199951171875,
        14.1400146484375,
        14.15997314453125,
        14.17999267578125,
        14.20001220703125,
        14.22003173828125,
        14.239990234375,
        14.260009765625,
        14.280029296875,
        14.29998779296875,
        14.32000732421875,
        14.34002685546875,
        14.3599853515625,
        14.3800048828125,
        14.4000244140625,
        14.41998291015625,
        14.44000244140625,
        14.46002197265625,
        14.47998046875,
        14.5,
        14.52001953125,
        14.53997802734375,
        14.55999755859375,
        14.58001708984375,
        14.5999755859375,
        14.6199951171875,
        14.6400146484375,
        14.65997314453125,
        14.67999267578125,
        14.70001220703125,
        14.72003173828125,
        14.739990234375,
        14.760009765625,
        14.780029296875,
        14.79998779296875,
        14.82000732421875,
        14.84002685546875,
        14.8599853515625,
        14.8800048828125,
        14.9000244140625,
        14.91998291015625,
        14.94000244140625,
        14.96002197265625,
        14.97998046875,
        15.0,
        15.02001953125,
        15.03997802734375,
        15.05999755859375,
        15.08001708984375,
        15.0999755859375,
        15.1199951171875,
        15.1400146484375,
        15.15997314453125,
        15.17999267578125,
        15.20001220703125,
        15.22003173828125,
        15.239990234375,
        15.260009765625,
        15.280029296875,
        15.29998779296875,
        15.32000732421875,
        15.34002685546875,
        15.3599853515625,
        15.3800048828125,
        15.4000244140625,
        15.41998291015625,
        15.44000244140625,
        15.46002197265625,
        15.47998046875,
        15.5,
        15.52001953125,
        15.53997802734375,
        15.55999755859375,
        15.58001708984375,
        15.5999755859375,
        15.6199951171875,
        15.6400146484375,
        15.65997314453125,
        15.67999267578125,
        15.70001220703125,
        15.72003173828125,
        15.739990234375,
        15.760009765625,
        15.780029296875,
        15.79998779296875,
        15.82000732421875,
        15.84002685546875,
        15.8599853515625,
        15.8800048828125,
        15.9000244140625,
        15.91998291015625,
        15.94000244140625,
        15.96002197265625,
        15.97998046875,
        16.0,
        16.02001953125,
        16.03997802734375,
        16.05999755859375,
        16.08001708984375,
        16.0999755859375,
        16.1199951171875,
        16.1400146484375,
        16.15997314453125,
        16.17999267578125,
        16.20001220703125,
        16.22003173828125,
        16.239990234375,
        16.260009765625,
        16.280029296875,
        16.29998779296875,
        16.32000732421875,
        16.34002685546875,
        16.3599853515625,
        16.3800048828125,
        16.4000244140625,
        16.41998291015625,
        16.44000244140625,
        16.46002197265625,
        16.47998046875,
        16.5,
        16.52001953125,
        16.53997802734375,
        16.55999755859375,
        16.58001708984375,
        16.5999755859375,
        16.6199951171875,
        16.6400146484375,
        16.65997314453125,
        16.67999267578125,
        16.70001220703125,
        16.72003173828125,
        16.739990234375,
        16.760009765625,
        16.780029296875,
        16.79998779296875,
        16.82000732421875,
        16.84002685546875,
        16.8599853515625,
        16.8800048828125,
        16.9000244140625,
        16.91998291015625,
        16.94000244140625,
        16.96002197265625,
        16.97998046875,
        17.0,
        17.02001953125,
        17.03997802734375,
        17.05999755859375,
        17.08001708984375,
        17.0999755859375,
        17.1199951171875,
        17.1400146484375,
        17.15997314453125,
        17.17999267578125,
        17.20001220703125,
        17.22003173828125,
        17.239990234375,
        17.260009765625,
        17.280029296875,
        17.29998779296875,
        17.32000732421875,
        17.34002685546875,
        17.3599853515625,
        17.3800048828125,
        17.4000244140625,
        17.41998291015625,
        17.44000244140625,
        17.46002197265625,
        17.47998046875,
        17.5,
        17.52001953125,
        17.53997802734375,
        17.55999755859375,
        17.58001708984375,
        17.5999755859375,
        17.6199951171875,
        17.6400146484375,
        17.65997314453125,
        17.67999267578125,
        17.70001220703125,
        17.72003173828125,
        17.739990234375,
        17.760009765625,
        17.780029296875,
        17.79998779296875,
        17.82000732421875,
        17.84002685546875,
        17.8599853515625,
        17.8800048828125,
        17.9000244140625,
        17.91998291015625,
        17.94000244140625,
        17.96002197265625,
        17.97998046875,
        18.0,
        18.02001953125,
        18.03997802734375,
        18.05999755859375,
        18.08001708984375,
        18.0999755859375,
        18.1199951171875,
        18.1400146484375,
        18.15997314453125,
        18.17999267578125,
        18.20001220703125,
        18.22003173828125,
        18.239990234375,
        18.260009765625,
        18.280029296875,
        18.29998779296875,
        18.32000732421875,
        18.34002685546875,
        18.3599853515625,
        18.3800048828125,
        18.4000244140625,
        18.41998291015625,
        18.44000244140625,
        18.46002197265625,
        18.47998046875,
        18.5,
        18.52001953125,
        18.53997802734375,
        18.55999755859375,
        18.58001708984375,
        18.5999755859375,
        18.6199951171875,
        18.6400146484375,
        18.65997314453125,
        18.67999267578125,
        18.70001220703125,
        18.72003173828125,
        18.739990234375,
        18.760009765625,
        18.780029296875,
        18.79998779296875,
        18.82000732421875,
        18.84002685546875,
        18.8599853515625,
        18.8800048828125,
        18.9000244140625,
        18.91998291015625,
        18.94000244140625,
        18.96002197265625,
        18.97998046875,
        19.0,
        19.02001953125,
        19.03997802734375,
        19.05999755859375,
        19.08001708984375,
        19.0999755859375,
        19.1199951171875,
        19.1400146484375,
        19.15997314453125,
        19.17999267578125,
        19.20001220703125,
        19.22003173828125,
        19.239990234375,
        19.260009765625,
        19.280029296875,
        19.29998779296875,
        19.32000732421875,
        19.34002685546875,
        19.3599853515625,
        19.3800048828125,
        19.4000244140625,
        19.41998291015625,
        19.44000244140625,
        19.46002197265625,
        19.47998046875,
        19.5,
        19.52001953125,
        19.53997802734375,
        19.55999755859375,
        19.58001708984375,
        19.5999755859375,
        19.6199951171875,
        19.6400146484375,
        19.65997314453125,
        19.67999267578125,
        19.70001220703125,
        19.72003173828125,
        19.739990234375,
        19.760009765625,
        19.780029296875,
        19.79998779296875,
        19.82000732421875,
        19.84002685546875,
        19.8599853515625,
        19.8800048828125,
        19.9000244140625,
        19.91998291015625,
        19.94000244140625,
        19.96002197265625,
        19.97998046875,
        20.0,
        20.02001953125,
        20.03997802734375,
        20.05999755859375,
        20.08001708984375,
        20.0999755859375,
        20.1199951171875,
        20.1400146484375,
        20.15997314453125,
        20.17999267578125,
        20.20001220703125,
        20.22003173828125,
        20.239990234375,
        20.260009765625,
        20.280029296875,
        20.29998779296875,
        20.32000732421875,
        20.34002685546875,
        20.3599853515625,
        20.3800048828125,
        20.4000244140625,
        20.41998291015625,
        20.44000244140625,
        20.46002197265625,
        20.47998046875,
        20.5,
        20.52001953125,
        20.53997802734375,
        20.55999755859375,
        20.58001708984375,
        20.5999755859375,
        20.6199951171875,
        20.6400146484375,
        20.65997314453125,
        20.67999267578125,
        20.70001220703125,
        20.72003173828125,
        20.739990234375,
        20.760009765625,
        20.780029296875,
        20.79998779296875,
        20.82000732421875,
        20.84002685546875,
        20.8599853515625,
        20.8800048828125,
        20.9000244140625,
        20.91998291015625,
        20.94000244140625,
        20.96002197265625,
        20.97998046875,
        21.0,
        21.02001953125,
        21.03997802734375,
        21.05999755859375,
        21.08001708984375,
        21.0999755859375,
        21.1199951171875,
        21.1400146484375,
        21.15997314453125,
        21.17999267578125,
        21.20001220703125,
        21.22003173828125,
        21.239990234375,
        21.260009765625,
        21.280029296875,
        21.29998779296875,
        21.32000732421875,
        21.34002685546875,
        21.3599853515625,
        21.3800048828125,
        21.4000244140625,
        21.41998291015625,
        21.44000244140625,
        21.46002197265625,
        21.47998046875,
        21.5,
        21.52001953125,
        21.53997802734375,
        21.55999755859375,
        21.58001708984375,
        21.5999755859375,
        21.6199951171875,
        21.6400146484375,
        21.65997314453125,
        21.67999267578125,
        21.70001220703125,
        21.72003173828125,
        21.739990234375,
        21.760009765625,
        21.780029296875,
        21.79998779296875,
        21.82000732421875,
        21.84002685546875,
        21.8599853515625,
        21.8800048828125,
        21.9000244140625,
        21.91998291015625,
        21.94000244140625,
        21.96002197265625,
        21.97998046875,
        22.0,
        22.02001953125,
        22.03997802734375,
        22.05999755859375,
        22.08001708984375,
        22.0999755859375,
        22.1199951171875,
        22.1400146484375,
        22.15997314453125,
        22.17999267578125,
        22.20001220703125,
        22.22003173828125,
        22.239990234375,
        22.260009765625,
        22.280029296875,
        22.29998779296875,
        22.32000732421875,
        22.34002685546875,
        22.3599853515625,
        22.3800048828125,
        22.4000244140625,
        22.41998291015625,
        22.44000244140625,
        22.46002197265625,
        22.47998046875,
        22.5,
        22.52001953125,
        22.53997802734375,
        22.55999755859375,
        22.58001708984375,
        22.5999755859375,
        22.6199951171875,
        22.6400146484375,
        22.65997314453125,
        22.67999267578125,
        22.70001220703125,
        22.72003173828125,
        22.739990234375,
        22.760009765625,
        22.780029296875,
        22.79998779296875,
        22.82000732421875,
        22.84002685546875,
        22.8599853515625,
        22.8800048828125,
        22.9000244140625,
        22.91998291015625,
        22.94000244140625,
        22.96002197265625,
        22.97998046875,
        23.0,
        23.02001953125,
        23.03997802734375,
        23.05999755859375,
        23.08001708984375,
        23.0999755859375,
        23.1199951171875,
        23.1400146484375,
        23.15997314453125,
        23.17999267578125,
        23.20001220703125,
        23.22003173828125,
        23.239990234375,
        23.260009765625,
        23.280029296875,
        23.29998779296875,
        23.32000732421875,
        23.34002685546875,
        23.3599853515625,
        23.3800048828125,
        23.4000244140625,
        23.41998291015625,
        23.44000244140625,
        23.46002197265625,
        23.47998046875,
        23.5,
        23.52001953125,
        23.53997802734375,
        23.55999755859375,
        23.58001708984375,
        23.5999755859375,
        23.6199951171875,
        23.6400146484375,
        23.65997314453125,
        23.67999267578125,
        23.70001220703125,
        23.72003173828125,
        23.739990234375,
        23.760009765625,
        23.780029296875,
        23.79998779296875,
        23.82000732421875,
        23.84002685546875,
        23.8599853515625,
        23.8800048828125,
        23.9000244140625,
        23.91998291015625,
        23.94000244140625,
        23.96002197265625,
        23.97998046875,
        24.0,
        24.02001953125,
        24.03997802734375,
        24.05999755859375,
        24.08001708984375,
        24.0999755859375,
        24.1199951171875,
        24.1400146484375,
        24.15997314453125,
        24.17999267578125,
        24.20001220703125,
        24.22003173828125,
        24.239990234375,
        24.260009765625,
        24.280029296875,
        24.29998779296875,
        24.32000732421875,
        24.34002685546875,
        24.3599853515625,
        24.3800048828125,
        24.4000244140625,
        24.41998291015625,
        24.44000244140625,
        24.46002197265625,
        24.47998046875,
        24.5,
        24.52001953125,
        24.53997802734375,
        24.55999755859375,
        24.58001708984375,
        24.5999755859375,
        24.6199951171875,
        24.6400146484375,
        24.65997314453125,
        24.67999267578125,
        24.70001220703125,
        24.72003173828125,
        24.739990234375,
        24.760009765625,
        24.780029296875,
        24.79998779296875,
        24.82000732421875,
        24.84002685546875,
        24.8599853515625,
        24.8800048828125,
        24.9000244140625,
        24.91998291015625,
        24.94000244140625,
        24.96002197265625,
        24.97998046875,
        25.0,
        25.02001953125,
        25.03997802734375,
        25.05999755859375,
        25.08001708984375,
        25.0999755859375,
        25.1199951171875,
        25.1400146484375,
        25.15997314453125,
        25.17999267578125,
        25.20001220703125,
        25.22003173828125,
        25.239990234375,
        25.260009765625,
        25.280029296875,
        25.29998779296875,
        25.32000732421875,
        25.34002685546875,
        25.3599853515625,
        25.3800048828125,
        25.4000244140625,
        25.41998291015625,
        25.44000244140625,
        25.46002197265625,
        25.47998046875,
        25.5,
        25.52001953125,
        25.53997802734375,
        25.55999755859375,
        25.58001708984375,
        25.5999755859375,
        25.6199951171875,
        25.6400146484375,
        25.65997314453125,
        25.67999267578125,
        25.70001220703125,
        25.72003173828125,
        25.739990234375,
        25.760009765625,
        25.780029296875,
        25.79998779296875,
        25.82000732421875,
        25.84002685546875,
        25.8599853515625,
        25.8800048828125,
        25.9000244140625,
        25.91998291015625,
        25.94000244140625,
        25.96002197265625,
        25.97998046875,
        26.0,
        26.02001953125,
        26.03997802734375,
        26.05999755859375,
        26.08001708984375,
        26.0999755859375,
        26.1199951171875,
        26.1400146484375,
        26.15997314453125,
        26.17999267578125,
        26.20001220703125,
        26.22003173828125,
        26.239990234375,
        26.260009765625,
        26.280029296875,
        26.29998779296875,
        26.32000732421875,
        26.34002685546875,
        26.3599853515625,
        26.3800048828125,
        26.4000244140625,
        26.41998291015625,
        26.44000244140625,
        26.46002197265625,
        26.47998046875,
        26.5,
        26.52001953125,
        26.53997802734375,
        26.55999755859375,
        26.58001708984375,
        26.5999755859375,
        26.6199951171875,
        26.6400146484375,
        26.65997314453125,
        26.67999267578125,
        26.70001220703125,
        26.72003173828125,
        26.739990234375,
        26.760009765625,
        26.780029296875,
        26.79998779296875,
        26.82000732421875,
        26.84002685546875,
        26.8599853515625,
        26.8800048828125,
        26.9000244140625,
        26.91998291015625,
        26.94000244140625,
        26.96002197265625,
        26.97998046875,
        27.0,
        27.02001953125,
        27.03997802734375,
        27.05999755859375,
        27.08001708984375,
        27.0999755859375,
        27.1199951171875,
        27.1400146484375,
        27.15997314453125,
        27.17999267578125,
        27.20001220703125,
        27.22003173828125,
        27.239990234375,
        27.260009765625,
        27.280029296875,
        27.29998779296875,
        27.32000732421875,
        27.34002685546875,
        27.3599853515625,
        27.3800048828125,
        27.4000244140625,
        27.41998291015625,
        27.44000244140625,
        27.46002197265625,
        27.47998046875,
        27.5,
        27.52001953125,
        27.53997802734375,
        27.55999755859375,
        27.58001708984375,
        27.5999755859375,
        27.6199951171875,
        27.6400146484375,
        27.65997314453125,
        27.67999267578125,
        27.70001220703125,
        27.72003173828125,
        27.739990234375,
        27.760009765625,
        27.780029296875,
        27.79998779296875,
        27.82000732421875,
        27.84002685546875,
        27.8599853515625,
        27.8800048828125,
        27.9000244140625,
        27.91998291015625,
        27.94000244140625,
        27.96002197265625,
        27.97998046875,
        28.0,
        28.02001953125,
        28.03997802734375,
        28.05999755859375,
        28.08001708984375,
        28.0999755859375,
        28.1199951171875,
        28.1400146484375,
        28.15997314453125,
        28.17999267578125,
        28.20001220703125,
        28.22003173828125,
        28.239990234375,
        28.260009765625,
        28.280029296875,
        28.29998779296875,
        28.32000732421875,
        28.34002685546875,
        28.3599853515625,
        28.3800048828125,
        28.4000244140625,
        28.41998291015625,
        28.44000244140625,
        28.46002197265625,
        28.47998046875,
        28.5,
        28.52001953125,
        28.53997802734375,
        28.55999755859375,
        28.58001708984375,
        28.5999755859375,
        28.6199951171875,
        28.6400146484375,
        28.65997314453125,
        28.67999267578125,
        28.70001220703125,
        28.72003173828125,
        28.739990234375,
        28.760009765625,
        28.780029296875,
        28.79998779296875,
        28.82000732421875,
        28.84002685546875,
        28.8599853515625,
        28.8800048828125,
        28.9000244140625,
        28.91998291015625,
        28.94000244140625,
        28.96002197265625,
        28.97998046875,
        29.0,
        29.02001953125,
        29.03997802734375,
        29.05999755859375,
        29.08001708984375,
        29.0999755859375,
        29.1199951171875,
        29.1400146484375,
        29.15997314453125,
        29.17999267578125,
        29.20001220703125,
        29.22003173828125,
        29.239990234375,
        29.260009765625,
        29.280029296875,
        29.29998779296875,
        29.32000732421875,
        29.34002685546875,
        29.3599853515625,
        29.3800048828125,
        29.4000244140625,
        29.41998291015625,
        29.44000244140625,
        29.46002197265625,
        29.47998046875,
        29.5,
        29.52001953125,
        29.53997802734375,
        29.55999755859375,
        29.58001708984375,
        29.5999755859375,
        29.6199951171875,
        29.6400146484375,
        29.65997314453125,
        29.67999267578125,
        29.70001220703125,
        29.72003173828125,
        29.739990234375,
        29.760009765625,
        29.780029296875,
        29.79998779296875,
        29.82000732421875,
        29.84002685546875,
        29.8599853515625,
        29.8800048828125,
        29.9000244140625,
        29.91998291015625,
        29.94000244140625,
        29.96002197265625,
        29.97998046875,
        30.0,
        30.02001953125,
        30.03997802734375,
        30.05999755859375,
        30.08001708984375,
        30.0999755859375,
        30.1199951171875,
        30.1400146484375,
        30.15997314453125,
        30.17999267578125,
        30.20001220703125,
        30.22003173828125,
        30.239990234375,
        30.260009765625,
        30.280029296875,
        30.29998779296875,
        30.32000732421875,
        30.34002685546875,
        30.3599853515625,
        30.3800048828125,
        30.4000244140625,
        30.41998291015625,
        30.44000244140625,
        30.46002197265625,
        30.47998046875,
        30.5,
        30.52001953125,
        30.53997802734375,
        30.55999755859375,
        30.58001708984375,
        30.5999755859375,
        30.6199951171875,
        30.6400146484375,
        30.65997314453125,
        30.67999267578125,
        30.70001220703125,
        30.72003173828125,
        30.739990234375,
        30.760009765625,
        30.780029296875,
        30.79998779296875,
        30.82000732421875,
        30.84002685546875,
        30.8599853515625,
        30.8800048828125,
        30.9000244140625,
        30.91998291015625,
        30.94000244140625,
        30.96002197265625,
        30.97998046875,
        31.0,
        31.02001953125,
        31.03997802734375,
        31.05999755859375,
        31.08001708984375,
        31.0999755859375,
        31.1199951171875,
        31.1400146484375,
        31.15997314453125,
        31.17999267578125,
        31.20001220703125,
        31.22003173828125,
        31.239990234375,
        31.260009765625,
        31.280029296875,
        31.29998779296875,
        31.32000732421875,
        31.34002685546875,
        31.3599853515625,
        31.3800048828125,
        31.4000244140625,
        31.41998291015625,
        31.44000244140625,
        31.46002197265625,
        31.47998046875,
        31.5,
        31.52001953125,
        31.53997802734375,
        31.55999755859375,
        31.58001708984375,
        31.5999755859375,
        31.6199951171875,
        31.6400146484375,
        31.65997314453125,
        31.67999267578125,
        31.70001220703125,
        31.72003173828125,
        31.739990234375,
        31.760009765625,
        31.780029296875,
        31.79998779296875,
        31.82000732421875,
        31.84002685546875,
        31.8599853515625,
        31.8800048828125,
        31.9000244140625,
        31.91998291015625,
        31.94000244140625,
        31.96002197265625,
        31.97998046875,
        32.0,
        32.02001953125,
        32.03997802734375,
        32.05999755859375,
        32.08001708984375,
        32.0999755859375,
        32.1199951171875,
        32.1400146484375,
        32.15997314453125,
        32.17999267578125,
        32.20001220703125,
        32.22003173828125,
        32.239990234375,
        32.260009765625,
        32.280029296875,
        32.29998779296875,
        32.32000732421875,
        32.34002685546875,
        32.3599853515625,
        32.3800048828125,
        32.4000244140625,
        32.41998291015625,
        32.44000244140625,
        32.46002197265625,
        32.47998046875,
        32.5,
        32.52001953125,
        32.53997802734375,
        32.55999755859375,
        32.58001708984375,
        32.5999755859375,
        32.6199951171875,
        32.6400146484375,
        32.65997314453125,
        32.67999267578125,
        32.70001220703125,
        32.72003173828125,
        32.739990234375,
        32.760009765625,
        32.780029296875,
        32.79998779296875,
        32.82000732421875,
        32.84002685546875,
        32.8599853515625,
        32.8800048828125,
        32.9000244140625,
        32.91998291015625,
        32.94000244140625,
        32.96002197265625,
        32.97998046875,
        33.0,
        33.02001953125,
        33.03997802734375,
        33.05999755859375,
        33.08001708984375,
        33.0999755859375,
        33.1199951171875,
        33.1400146484375,
        33.15997314453125,
        33.17999267578125,
        33.20001220703125,
        33.22003173828125,
        33.239990234375,
        33.260009765625,
        33.280029296875,
        33.29998779296875,
        33.32000732421875,
        33.34002685546875,
        33.3599853515625,
        33.3800048828125,
        33.4000244140625,
        33.41998291015625,
        33.44000244140625,
        33.46002197265625,
        33.47998046875,
        33.5,
        33.52001953125,
        33.53997802734375,
        33.55999755859375,
        33.58001708984375,
        33.5999755859375,
        33.6199951171875,
        33.6400146484375,
        33.65997314453125,
        33.67999267578125,
        33.70001220703125,
        33.72003173828125,
        33.739990234375,
        33.760009765625,
        33.780029296875,
        33.79998779296875,
        33.82000732421875,
        33.84002685546875,
        33.8599853515625,
        33.8800048828125,
        33.9000244140625,
        33.91998291015625,
        33.94000244140625,
        33.96002197265625,
        33.97998046875,
        34.0,
        34.02001953125,
        34.03997802734375,
        34.05999755859375,
        34.08001708984375,
        34.0999755859375,
        34.1199951171875,
        34.1400146484375,
        34.15997314453125,
        34.17999267578125,
        34.20001220703125,
        34.22003173828125,
        34.239990234375,
        34.260009765625,
        34.280029296875,
        34.29998779296875,
        34.32000732421875,
        34.34002685546875,
        34.3599853515625,
        34.3800048828125,
        34.4000244140625,
        34.41998291015625,
        34.44000244140625,
        34.46002197265625,
        34.47998046875,
        34.5,
        34.52001953125,
        34.53997802734375,
        34.55999755859375,
        34.58001708984375,
        34.5999755859375,
        34.6199951171875,
        34.6400146484375,
        34.65997314453125,
        34.67999267578125,
        34.70001220703125,
        34.72003173828125,
        34.739990234375,
        34.760009765625,
        34.780029296875,
        34.79998779296875,
        34.82000732421875,
        34.84002685546875,
        34.8599853515625,
        34.8800048828125,
        34.9000244140625,
        34.91998291015625,
        34.94000244140625,
        34.96002197265625,
        34.97998046875,
        35.0,
        35.02001953125,
        35.03997802734375,
        35.05999755859375,
        35.08001708984375,
        35.0999755859375,
        35.1199951171875,
        35.1400146484375,
        35.15997314453125,
        35.17999267578125,
        35.20001220703125,
        35.22003173828125,
        35.239990234375,
        35.260009765625,
        35.280029296875,
        35.29998779296875,
        35.32000732421875,
        35.34002685546875,
        35.3599853515625,
        35.3800048828125,
        35.4000244140625,
        35.41998291015625,
        35.44000244140625,
        35.46002197265625,
        35.47998046875,
        35.5,
        35.52001953125,
        35.53997802734375,
        35.55999755859375,
        35.58001708984375,
        35.5999755859375,
        35.6199951171875,
        35.6400146484375,
        35.65997314453125,
        35.67999267578125,
        35.70001220703125,
        35.72003173828125,
        35.739990234375,
        35.760009765625,
        35.780029296875,
        35.79998779296875,
        35.82000732421875,
        35.84002685546875,
        35.8599853515625,
        35.8800048828125,
        35.9000244140625,
        35.91998291015625,
        35.94000244140625,
        35.96002197265625,
        35.97998046875,
        36.0,
        36.02001953125,
        36.03997802734375,
        36.05999755859375,
        36.08001708984375,
        36.0999755859375,
        36.1199951171875,
        36.1400146484375,
        36.15997314453125,
        36.17999267578125,
        36.20001220703125,
        36.22003173828125,
        36.239990234375,
        36.260009765625,
        36.280029296875,
        36.29998779296875,
        36.32000732421875,
        36.34002685546875,
        36.3599853515625,
        36.3800048828125,
        36.4000244140625,
        36.41998291015625,
        36.44000244140625,
        36.46002197265625,
        36.47998046875,
        36.5,
        36.52001953125,
        36.53997802734375,
        36.55999755859375,
        36.58001708984375,
        36.5999755859375,
        36.6199951171875,
        36.6400146484375,
        36.65997314453125,
        36.67999267578125,
        36.70001220703125,
        36.719970703125,
        36.739990234375,
        36.760009765625,
        36.780029296875,
        36.79998779296875,
        36.82000732421875,
        36.84002685546875,
        36.8599853515625,
        36.8800048828125,
        36.9000244140625,
        36.91998291015625,
        36.94000244140625,
        36.96002197265625,
        36.97998046875,
        37.0,
        37.02001953125,
        37.03997802734375,
        37.05999755859375,
        37.08001708984375,
        37.0999755859375,
        37.1199951171875,
        37.1400146484375,
        37.15997314453125,
        37.17999267578125,
        37.20001220703125,
        37.219970703125,
        37.239990234375,
        37.260009765625,
        37.280029296875,
        37.29998779296875,
        37.32000732421875,
        37.34002685546875,
        37.3599853515625,
        37.3800048828125,
        37.4000244140625,
        37.41998291015625,
        37.44000244140625,
        37.46002197265625,
        37.47998046875,
        37.5,
        37.52001953125,
        37.53997802734375,
        37.55999755859375,
        37.58001708984375,
        37.5999755859375,
        37.6199951171875,
        37.6400146484375,
        37.65997314453125,
        37.67999267578125,
        37.70001220703125,
        37.719970703125,
        37.739990234375,
        37.760009765625,
        37.780029296875,
        37.79998779296875,
        37.82000732421875,
        37.84002685546875,
        37.8599853515625,
        37.8800048828125,
        37.9000244140625,
        37.91998291015625,
        37.94000244140625,
        37.96002197265625,
        37.97998046875,
        38.0,
        38.02001953125,
        38.03997802734375,
        38.05999755859375,
        38.08001708984375,
        38.0999755859375,
        38.1199951171875,
        38.1400146484375,
        38.15997314453125,
        38.17999267578125,
        38.20001220703125,
        38.219970703125,
        38.239990234375,
        38.260009765625,
        38.280029296875,
        38.29998779296875,
        38.32000732421875,
        38.34002685546875,
        38.3599853515625,
        38.3800048828125,
        38.4000244140625,
        38.41998291015625,
        38.44000244140625,
        38.46002197265625,
        38.47998046875,
        38.5,
        38.52001953125,
        38.53997802734375,
        38.55999755859375,
        38.58001708984375,
        38.5999755859375,
        38.6199951171875,
        38.6400146484375,
        38.65997314453125,
        38.67999267578125,
        38.70001220703125,
        38.719970703125,
        38.739990234375,
        38.760009765625,
        38.780029296875,
        38.79998779296875,
        38.82000732421875,
        38.84002685546875,
        38.8599853515625,
        38.8800048828125,
        38.9000244140625,
        38.91998291015625,
        38.94000244140625,
        38.96002197265625,
        38.97998046875,
        39.0,
        39.02001953125,
        39.03997802734375,
        39.05999755859375,
        39.08001708984375,
        39.0999755859375,
        39.1199951171875,
        39.1400146484375,
        39.15997314453125,
        39.17999267578125,
        39.20001220703125,
        39.219970703125,
        39.239990234375,
        39.260009765625,
        39.280029296875,
        39.29998779296875,
        39.32000732421875,
        39.34002685546875,
        39.3599853515625,
        39.3800048828125,
        39.4000244140625,
        39.41998291015625,
        39.44000244140625,
        39.46002197265625,
        39.47998046875,
        39.5,
        39.52001953125,
        39.53997802734375,
        39.55999755859375,
        39.58001708984375,
        39.5999755859375,
        39.6199951171875,
        39.6400146484375,
        39.65997314453125,
        39.67999267578125,
        39.70001220703125,
        39.719970703125,
        39.739990234375,
        39.760009765625,
        39.780029296875,
        39.79998779296875,
        39.82000732421875,
        39.84002685546875,
        39.8599853515625,
        39.8800048828125,
        39.9000244140625,
        39.91998291015625,
        39.94000244140625,
        39.96002197265625,
        39.97998046875,
        40.0,
        40.02001953125,
        40.03997802734375,
        40.05999755859375,
        40.08001708984375,
        40.0999755859375,
        40.1199951171875,
        40.1400146484375,
        40.15997314453125,
        40.17999267578125,
        40.20001220703125,
        40.219970703125,
        40.239990234375,
        40.260009765625,
        40.280029296875,
        40.29998779296875,
        40.32000732421875,
        40.34002685546875,
        40.3599853515625,
        40.3800048828125,
        40.4000244140625,
        40.41998291015625,
        40.44000244140625,
        40.46002197265625,
        40.47998046875,
        40.5,
        40.52001953125,
        40.53997802734375,
        40.55999755859375,
        40.58001708984375,
        40.5999755859375,
        40.6199951171875,
        40.6400146484375,
        40.65997314453125,
        40.67999267578125,
        40.70001220703125,
        40.719970703125,
        40.739990234375,
        40.760009765625,
        40.780029296875,
        40.79998779296875,
        40.82000732421875,
        40.84002685546875,
        40.8599853515625,
        40.8800048828125,
        40.9000244140625,
        40.91998291015625,
        40.94000244140625,
        40.96002197265625,
        40.97998046875,
        41.0,
        41.02001953125,
        41.03997802734375,
        41.05999755859375,
        41.08001708984375,
        41.0999755859375,
        41.1199951171875,
        41.1400146484375,
        41.15997314453125,
        41.17999267578125,
        41.20001220703125,
        41.219970703125,
        41.239990234375,
        41.260009765625,
        41.280029296875,
        41.29998779296875,
        41.32000732421875,
        41.34002685546875,
        41.3599853515625,
        41.3800048828125,
        41.4000244140625,
        41.41998291015625,
        41.44000244140625,
        41.46002197265625,
        41.47998046875,
        41.5,
        41.52001953125,
        41.53997802734375,
        41.55999755859375,
        41.58001708984375,
        41.5999755859375,
        41.6199951171875,
        41.6400146484375,
        41.65997314453125,
        41.67999267578125,
        41.70001220703125,
        41.719970703125,
        41.739990234375,
        41.760009765625,
        41.780029296875,
        41.79998779296875,
        41.82000732421875,
        41.84002685546875,
        41.8599853515625,
        41.8800048828125,
        41.9000244140625,
        41.91998291015625,
        41.94000244140625,
        41.96002197265625,
        41.97998046875,
        42.0,
        42.02001953125,
        42.03997802734375,
        42.05999755859375,
        42.08001708984375,
        42.0999755859375,
        42.1199951171875,
        42.1400146484375,
        42.15997314453125,
        42.17999267578125,
        42.20001220703125,
        42.219970703125,
        42.239990234375,
        42.260009765625,
        42.280029296875,
        42.29998779296875,
        42.32000732421875,
        42.34002685546875,
        42.3599853515625,
        42.3800048828125,
        42.4000244140625,
        42.41998291015625,
        42.44000244140625,
        42.46002197265625,
        42.47998046875,
        42.5,
        42.52001953125,
        42.53997802734375,
        42.55999755859375,
        42.58001708984375,
        42.5999755859375,
        42.6199951171875,
        42.6400146484375,
        42.65997314453125,
        42.67999267578125,
        42.70001220703125,
        42.719970703125,
        42.739990234375,
        42.760009765625,
        42.780029296875,
        42.79998779296875,
        42.82000732421875,
        42.84002685546875,
        42.8599853515625,
        42.8800048828125,
        42.9000244140625,
        42.91998291015625,
        42.94000244140625,
        42.96002197265625,
        42.97998046875,
        43.0,
        43.02001953125,
        43.03997802734375,
        43.05999755859375,
        43.08001708984375,
        43.0999755859375,
        43.1199951171875,
        43.1400146484375,
        43.15997314453125,
        43.17999267578125,
        43.20001220703125,
        43.219970703125,
        43.239990234375,
        43.260009765625,
        43.280029296875,
        43.29998779296875,
        43.32000732421875,
        43.34002685546875,
        43.3599853515625,
        43.3800048828125,
        43.4000244140625,
        43.41998291015625,
        43.44000244140625,
        43.46002197265625,
        43.47998046875,
        43.5,
        43.52001953125,
        43.53997802734375,
        43.55999755859375,
        43.58001708984375,
        43.5999755859375,
        43.6199951171875,
        43.6400146484375,
        43.65997314453125,
        43.67999267578125,
        43.70001220703125,
        43.719970703125,
        43.739990234375,
        43.760009765625,
        43.780029296875,
        43.79998779296875,
        43.82000732421875,
        43.84002685546875,
        43.8599853515625,
        43.8800048828125,
        43.9000244140625,
        43.91998291015625,
        43.94000244140625,
        43.96002197265625,
        43.97998046875,
        44.0,
        44.02001953125,
        44.03997802734375,
        44.05999755859375,
        44.08001708984375,
        44.0999755859375,
        44.1199951171875,
        44.1400146484375,
        44.15997314453125,
        44.17999267578125,
        44.20001220703125,
        44.219970703125,
        44.239990234375,
        44.260009765625,
        44.280029296875,
        44.29998779296875,
        44.32000732421875,
        44.34002685546875,
        44.3599853515625,
        44.3800048828125,
        44.4000244140625,
        44.41998291015625,
        44.44000244140625,
        44.46002197265625,
        44.47998046875,
        44.5,
        44.52001953125,
        44.53997802734375,
        44.55999755859375,
        44.58001708984375,
        44.5999755859375,
        44.6199951171875,
        44.6400146484375,
        44.65997314453125,
        44.67999267578125,
        44.70001220703125,
        44.719970703125,
        44.739990234375,
        44.760009765625,
        44.780029296875,
        44.79998779296875,
        44.82000732421875,
        44.84002685546875,
        44.8599853515625,
        44.8800048828125,
        44.9000244140625,
        44.91998291015625,
        44.94000244140625,
        44.96002197265625,
        44.97998046875,
        45.0,
        45.02001953125,
        45.03997802734375,
        45.05999755859375,
        45.08001708984375,
        45.0999755859375,
        45.1199951171875,
        45.1400146484375,
        45.15997314453125,
        45.17999267578125,
        45.20001220703125,
        45.219970703125,
        45.239990234375,
        45.260009765625,
        45.280029296875,
        45.29998779296875,
        45.32000732421875,
        45.34002685546875,
        45.3599853515625,
        45.3800048828125,
        45.4000244140625,
        45.41998291015625,
        45.44000244140625,
        45.46002197265625,
        45.47998046875,
        45.5,
        45.52001953125,
        45.53997802734375,
        45.55999755859375,
        45.58001708984375,
        45.5999755859375,
        45.6199951171875,
        45.6400146484375,
        45.65997314453125,
        45.67999267578125,
        45.70001220703125,
        45.719970703125,
        45.739990234375,
        45.760009765625,
        45.780029296875,
        45.79998779296875,
        45.82000732421875,
        45.84002685546875,
        45.8599853515625,
        45.8800048828125,
        45.9000244140625,
        45.91998291015625,
        45.94000244140625,
        45.96002197265625,
        45.97998046875,
        46.0,
        46.02001953125,
        46.03997802734375,
        46.05999755859375,
        46.08001708984375,
        46.0999755859375,
        46.1199951171875,
        46.1400146484375,
        46.15997314453125,
        46.17999267578125,
        46.20001220703125,
        46.219970703125,
        46.239990234375,
        46.260009765625,
        46.280029296875,
        46.29998779296875,
        46.32000732421875,
        46.34002685546875,
        46.3599853515625,
        46.3800048828125,
        46.4000244140625,
        46.41998291015625,
        46.44000244140625,
        46.46002197265625,
        46.47998046875,
        46.5,
        46.52001953125,
        46.53997802734375,
        46.55999755859375,
        46.58001708984375,
        46.5999755859375,
        46.6199951171875,
        46.6400146484375,
        46.65997314453125,
        46.67999267578125,
        46.70001220703125,
        46.719970703125,
        46.739990234375,
        46.760009765625,
        46.780029296875,
        46.79998779296875,
        46.82000732421875,
        46.84002685546875,
        46.8599853515625,
        46.8800048828125,
        46.9000244140625,
        46.91998291015625,
        46.94000244140625,
        46.96002197265625,
        46.97998046875,
        47.0,
        47.02001953125,
        47.03997802734375,
        47.05999755859375,
        47.08001708984375,
        47.0999755859375,
        47.1199951171875,
        47.1400146484375,
        47.15997314453125,
        47.17999267578125,
        47.20001220703125,
        47.219970703125,
        47.239990234375,
        47.260009765625,
        47.280029296875,
        47.29998779296875,
        47.32000732421875,
        47.34002685546875,
        47.3599853515625,
        47.3800048828125,
        47.4000244140625,
        47.41998291015625,
        47.44000244140625,
        47.46002197265625,
        47.47998046875,
        47.5,
        47.52001953125,
        47.53997802734375,
        47.55999755859375,
        47.58001708984375,
        47.5999755859375,
        47.6199951171875,
        47.6400146484375,
        47.65997314453125,
        47.67999267578125,
        47.70001220703125,
        47.719970703125,
        47.739990234375,
        47.760009765625,
        47.780029296875,
        47.79998779296875,
        47.82000732421875,
        47.84002685546875,
        47.8599853515625,
        47.8800048828125,
        47.9000244140625,
        47.91998291015625,
        47.94000244140625,
        47.96002197265625,
        47.97998046875,
        48.0,
        48.02001953125,
        48.03997802734375,
        48.05999755859375,
        48.08001708984375,
        48.0999755859375,
        48.1199951171875,
        48.1400146484375,
        48.15997314453125,
        48.17999267578125,
        48.20001220703125,
        48.219970703125,
        48.239990234375,
        48.260009765625,
        48.280029296875,
        48.29998779296875,
        48.32000732421875,
        48.34002685546875,
        48.3599853515625,
        48.3800048828125,
        48.4000244140625,
        48.41998291015625,
        48.44000244140625,
        48.46002197265625,
        48.47998046875,
        48.5,
        48.52001953125,
        48.53997802734375,
        48.55999755859375,
        48.58001708984375,
        48.5999755859375,
        48.6199951171875,
        48.6400146484375,
        48.65997314453125,
        48.67999267578125,
        48.70001220703125,
        48.719970703125,
        48.739990234375,
        48.760009765625,
        48.780029296875,
        48.79998779296875,
        48.82000732421875,
        48.84002685546875,
        48.8599853515625,
        48.8800048828125,
        48.9000244140625,
        48.91998291015625,
        48.94000244140625,
        48.96002197265625,
        48.97998046875,
        49.0,
        49.02001953125,
        49.03997802734375,
        49.05999755859375,
        49.08001708984375,
        49.0999755859375,
        49.1199951171875,
        49.1400146484375,
        49.15997314453125,
        49.17999267578125,
        49.20001220703125,
        49.219970703125,
        49.239990234375,
        49.260009765625,
        49.280029296875,
        49.29998779296875,
        49.32000732421875,
        49.34002685546875,
        49.3599853515625,
        49.3800048828125,
        49.4000244140625,
        49.41998291015625,
        49.44000244140625,
        49.46002197265625,
        49.47998046875,
        49.5,
        49.52001953125,
        49.53997802734375,
        49.55999755859375,
        49.58001708984375,
        49.5999755859375,
        49.6199951171875,
        49.6400146484375,
        49.65997314453125,
        49.67999267578125,
        49.70001220703125,
        49.719970703125,
        49.739990234375,
        49.760009765625,
        49.780029296875,
        49.79998779296875,
        49.82000732421875,
        49.84002685546875,
        49.8599853515625,
        49.8800048828125,
        49.9000244140625,
        49.91998291015625,
        49.94000244140625,
        49.96002197265625,
        49.97998046875,
        50.0,
        50.02001953125,
        50.03997802734375,
        50.05999755859375,
        50.08001708984375,
        50.0999755859375,
        50.1199951171875,
        50.1400146484375,
        50.15997314453125,
        50.17999267578125,
        50.20001220703125,
        50.219970703125,
        50.239990234375,
        50.260009765625,
        50.280029296875,
        50.29998779296875,
        50.32000732421875,
        50.34002685546875,
        50.3599853515625,
        50.3800048828125,
        50.4000244140625,
        50.41998291015625,
        50.44000244140625,
        50.46002197265625,
        50.47998046875,
        50.5,
        50.52001953125,
        50.53997802734375,
        50.55999755859375,
        50.58001708984375,
        50.5999755859375,
        50.6199951171875,
        50.6400146484375,
        50.65997314453125,
        50.67999267578125,
        50.70001220703125,
        50.719970703125,
        50.739990234375,
        50.760009765625,
        50.780029296875,
        50.79998779296875,
        50.82000732421875,
        50.84002685546875,
        50.8599853515625,
        50.8800048828125,
        50.9000244140625,
        50.91998291015625,
        50.94000244140625,
        50.96002197265625,
        50.97998046875,
        51.0,
        51.02001953125,
        51.03997802734375,
        51.05999755859375,
        51.08001708984375,
        51.0999755859375,
        51.1199951171875,
        51.1400146484375,
        51.15997314453125,
        51.17999267578125,
        51.20001220703125,
        51.219970703125,
        51.239990234375,
        51.260009765625,
        51.280029296875,
        51.29998779296875,
        51.32000732421875,
        51.34002685546875,
        51.3599853515625,
        51.3800048828125,
        51.4000244140625,
        51.41998291015625,
        51.44000244140625,
        51.46002197265625,
        51.47998046875,
        51.5,
        51.52001953125,
        51.53997802734375,
        51.55999755859375,
        51.58001708984375,
        51.5999755859375,
        51.6199951171875,
        51.6400146484375,
        51.65997314453125,
        51.67999267578125,
        51.70001220703125,
        51.719970703125,
        51.739990234375,
        51.760009765625,
        51.780029296875,
        51.79998779296875,
        51.82000732421875,
        51.84002685546875,
        51.8599853515625,
        51.8800048828125,
        51.9000244140625,
        51.91998291015625,
        51.94000244140625,
        51.96002197265625,
        51.97998046875,
        52.0,
        52.02001953125,
        52.03997802734375,
        52.05999755859375,
        52.08001708984375,
        52.0999755859375,
        52.1199951171875,
        52.1400146484375,
        52.15997314453125,
        52.17999267578125,
        52.20001220703125,
        52.219970703125,
        52.239990234375,
        52.260009765625,
        52.280029296875,
        52.29998779296875,
        52.32000732421875,
        52.34002685546875,
        52.3599853515625,
        52.3800048828125,
        52.4000244140625,
        52.41998291015625,
        52.44000244140625,
        52.46002197265625,
        52.47998046875,
        52.5,
        52.52001953125,
        52.53997802734375,
        52.55999755859375,
        52.58001708984375,
        52.5999755859375,
        52.6199951171875,
        52.6400146484375,
        52.65997314453125,
        52.67999267578125,
        52.70001220703125,
        52.719970703125,
        52.739990234375,
        52.760009765625,
        52.780029296875,
        52.79998779296875,
        52.82000732421875,
        52.84002685546875,
        52.8599853515625,
        52.8800048828125,
        52.9000244140625,
        52.91998291015625,
        52.94000244140625,
        52.96002197265625,
        52.97998046875,
        53.0,
        53.02001953125,
        53.03997802734375,
        53.05999755859375,
        53.08001708984375,
        53.0999755859375,
        53.1199951171875,
        53.1400146484375,
        53.15997314453125,
        53.17999267578125,
        53.20001220703125,
        53.219970703125,
        53.239990234375,
        53.260009765625,
        53.280029296875,
        53.29998779296875,
        53.32000732421875,
        53.34002685546875,
        53.3599853515625,
        53.3800048828125,
        53.4000244140625,
        53.41998291015625,
        53.44000244140625,
        53.46002197265625,
        53.47998046875,
        53.5,
        53.52001953125,
        53.53997802734375,
        53.55999755859375,
        53.58001708984375,
        53.5999755859375,
        53.6199951171875,
        53.6400146484375,
        53.65997314453125,
        53.67999267578125,
        53.70001220703125,
        53.719970703125,
        53.739990234375,
        53.760009765625,
        53.780029296875,
        53.79998779296875,
        53.82000732421875,
        53.84002685546875,
        53.8599853515625,
        53.8800048828125,
        53.9000244140625,
        53.91998291015625,
        53.94000244140625,
        53.96002197265625,
        53.97998046875,
        54.0,
        54.02001953125,
        54.03997802734375,
        54.05999755859375,
        54.08001708984375,
        54.0999755859375,
        54.1199951171875,
        54.1400146484375,
        54.15997314453125,
        54.17999267578125,
        54.20001220703125,
        54.219970703125,
        54.239990234375,
        54.260009765625,
        54.280029296875,
        54.29998779296875,
        54.32000732421875,
        54.34002685546875,
        54.3599853515625,
        54.3800048828125,
        54.4000244140625,
        54.41998291015625,
        54.44000244140625,
        54.46002197265625,
        54.47998046875,
        54.5,
        54.52001953125,
        54.53997802734375,
        54.55999755859375,
        54.58001708984375,
        54.5999755859375,
        54.6199951171875,
        54.6400146484375,
        54.65997314453125,
        54.67999267578125,
        54.70001220703125,
        54.719970703125,
        54.739990234375,
        54.760009765625,
        54.780029296875,
        54.79998779296875,
        54.82000732421875,
        54.84002685546875,
        54.8599853515625,
        54.8800048828125,
        54.9000244140625,
        54.91998291015625,
        54.94000244140625,
        54.96002197265625,
        54.97998046875,
        55.0,
        55.02001953125,
        55.03997802734375,
        55.05999755859375,
        55.08001708984375,
        55.0999755859375,
        55.1199951171875,
        55.1400146484375,
        55.15997314453125,
        55.17999267578125,
        55.20001220703125,
        55.219970703125,
        55.239990234375,
        55.260009765625,
        55.280029296875,
        55.29998779296875,
        55.32000732421875,
        55.34002685546875,
        55.3599853515625,
        55.3800048828125,
        55.4000244140625,
        55.41998291015625,
        55.44000244140625,
        55.46002197265625,
        55.47998046875,
        55.5,
        55.52001953125,
        55.53997802734375,
        55.55999755859375,
        55.58001708984375,
        55.5999755859375,
        55.6199951171875,
        55.6400146484375,
        55.65997314453125,
        55.67999267578125,
        55.70001220703125,
        55.719970703125,
        55.739990234375,
        55.760009765625,
        55.780029296875,
        55.79998779296875,
        55.82000732421875,
        55.84002685546875,
        55.8599853515625,
        55.8800048828125,
        55.9000244140625,
        55.91998291015625,
        55.94000244140625,
        55.96002197265625,
        55.97998046875,
        56.0,
        56.02001953125,
        56.03997802734375,
        56.05999755859375,
        56.08001708984375,
        56.0999755859375,
        56.1199951171875,
        56.1400146484375,
        56.15997314453125,
        56.17999267578125,
        56.20001220703125,
        56.219970703125,
        56.239990234375,
        56.260009765625,
        56.280029296875,
        56.29998779296875,
        56.32000732421875,
        56.34002685546875,
        56.3599853515625,
        56.3800048828125,
        56.4000244140625,
        56.41998291015625,
        56.44000244140625,
        56.46002197265625,
        56.47998046875,
        56.5,
        56.52001953125,
        56.53997802734375,
        56.55999755859375,
        56.58001708984375,
        56.5999755859375,
        56.6199951171875,
        56.6400146484375,
        56.65997314453125,
        56.67999267578125,
        56.70001220703125,
        56.719970703125,
        56.739990234375,
        56.760009765625,
        56.780029296875,
        56.79998779296875,
        56.82000732421875,
        56.84002685546875,
        56.8599853515625,
        56.8800048828125,
        56.9000244140625,
        56.91998291015625,
        56.94000244140625,
        56.96002197265625,
        56.97998046875,
        57.0,
        57.02001953125,
        57.03997802734375,
        57.05999755859375,
        57.08001708984375,
        57.0999755859375,
        57.1199951171875,
        57.1400146484375,
        57.15997314453125,
        57.17999267578125,
        57.20001220703125,
        57.219970703125,
        57.239990234375,
        57.260009765625,
        57.280029296875,
        57.29998779296875,
        57.32000732421875,
        57.34002685546875,
        57.3599853515625,
        57.3800048828125,
        57.4000244140625,
        57.41998291015625,
        57.44000244140625,
        57.46002197265625,
        57.47998046875,
        57.5,
        57.52001953125,
        57.53997802734375,
        57.55999755859375,
        57.58001708984375,
        57.5999755859375,
        57.6199951171875,
        57.6400146484375,
        57.65997314453125,
        57.67999267578125,
        57.70001220703125,
        57.719970703125,
        57.739990234375,
        57.760009765625,
        57.780029296875,
        57.79998779296875,
        57.82000732421875,
        57.84002685546875,
        57.8599853515625,
        57.8800048828125,
        57.9000244140625,
        57.91998291015625,
        57.94000244140625,
        57.96002197265625,
        57.97998046875,
        58.0,
        58.02001953125,
        58.03997802734375,
        58.05999755859375,
        58.08001708984375,
        58.0999755859375,
        58.1199951171875,
        58.1400146484375,
        58.15997314453125,
        58.17999267578125,
        58.20001220703125,
        58.219970703125,
        58.239990234375,
        58.260009765625,
        58.280029296875,
        58.29998779296875,
        58.32000732421875,
        58.34002685546875,
        58.3599853515625,
        58.3800048828125,
        58.4000244140625,
        58.41998291015625,
        58.44000244140625,
        58.46002197265625,
        58.47998046875,
        58.5,
        58.52001953125,
        58.53997802734375,
        58.55999755859375,
        58.58001708984375,
        58.5999755859375,
        58.6199951171875,
        58.6400146484375,
        58.65997314453125,
        58.67999267578125,
        58.70001220703125,
        58.719970703125,
        58.739990234375,
        58.760009765625,
        58.780029296875,
        58.79998779296875,
        58.82000732421875,
        58.84002685546875,
        58.8599853515625,
        58.8800048828125,
        58.9000244140625,
        58.91998291015625,
        58.94000244140625,
        58.96002197265625,
        58.97998046875,
        59.0,
        59.02001953125,
        59.03997802734375,
        59.05999755859375,
        59.08001708984375,
        59.0999755859375,
        59.1199951171875,
        59.1400146484375,
        59.15997314453125,
        59.17999267578125,
        59.20001220703125,
        59.219970703125,
        59.239990234375,
        59.260009765625,
        59.280029296875,
        59.29998779296875,
        59.32000732421875,
        59.34002685546875,
        59.3599853515625,
        59.3800048828125,
        59.4000244140625,
        59.41998291015625,
        59.44000244140625,
        59.46002197265625,
        59.47998046875,
        59.5,
        59.52001953125,
        59.53997802734375,
        59.55999755859375,
        59.58001708984375,
        59.5999755859375,
        59.6199951171875,
        59.6400146484375,
        59.65997314453125,
        59.67999267578125,
        59.70001220703125,
        59.719970703125,
        59.739990234375,
        59.760009765625,
        59.780029296875,
        59.79998779296875,
        59.82000732421875,
        59.84002685546875,
        59.8599853515625,
        59.8800048828125,
        59.9000244140625,
        59.91998291015625,
        59.94000244140625,
        59.96002197265625,
        59.97998046875
    ],
    "rightHandPositions": [
        "(0.289430, 1.276718, 0.132762)",
        "(0.289379, 1.276659, 0.132594)",
        "(0.289363, 1.276641, 0.132528)",
        "(0.289350, 1.276617, 0.132377)",
        "(0.289346, 1.276644, 0.132263)",
        "(0.289351, 1.276695, 0.132118)",
        "(0.289339, 1.276745, 0.131875)",
        "(0.289313, 1.276745, 0.131771)",
        "(0.289252, 1.276747, 0.131625)",
        "(0.289212, 1.276759, 0.131439)",
        "(0.289237, 1.276803, 0.131142)",
        "(0.289218, 1.276770, 0.130948)",
        "(0.289202, 1.276729, 0.130828)",
        "(0.289221, 1.276658, 0.130602)",
        "(0.289314, 1.276589, 0.130279)",
        "(0.289246, 1.276554, 0.130289)",
        "(0.289031, 1.276294, 0.130145)",
        "(0.289023, 1.276272, 0.130096)",
        "(0.289159, 1.276195, 0.129632)",
        "(0.289646, 1.276422, 0.128881)",
        "(0.289842, 1.276632, 0.128324)",
        "(0.289837, 1.276926, 0.128306)",
        "(0.289795, 1.277009, 0.128281)",
        "(0.289596, 1.277096, 0.128231)",
        "(0.289211, 1.276980, 0.128324)",
        "(0.288616, 1.276560, 0.128529)",
        "(0.288054, 1.276083, 0.128592)",
        "(0.287737, 1.275928, 0.128653)",
        "(0.286877, 1.275978, 0.129068)",
        "(0.285731, 1.276569, 0.129967)",
        "(0.284237, 1.277406, 0.130753)",
        "(0.282588, 1.278706, 0.131485)",
        "(0.281618, 1.279749, 0.132029)",
        "(0.279244, 1.282766, 0.133854)",
        "(0.276456, 1.286581, 0.135674)",
        "(0.272956, 1.290953, 0.137333)",
        "(0.268931, 1.296071, 0.139445)",
        "(0.266734, 1.299020, 0.140726)",
        "(0.262586, 1.305478, 0.143424)",
        "(0.258310, 1.312172, 0.146319)",
        "(0.254237, 1.319089, 0.149510)",
        "(0.249970, 1.326460, 0.153383)",
        "(0.248033, 1.330589, 0.155917)",
        "(0.244434, 1.339042, 0.161754)",
        "(0.241516, 1.347199, 0.167827)",
        "(0.239463, 1.355021, 0.173935)",
        "(0.237988, 1.362653, 0.180646)",
        "(0.237540, 1.366447, 0.184325)",
        "(0.237283, 1.373662, 0.191710)",
        "(0.237316, 1.379684, 0.198100)",
        "(0.237827, 1.384657, 0.203228)",
        "(0.238254, 1.389151, 0.208253)",
        "(0.238358, 1.391378, 0.211162)",
        "(0.238745, 1.396207, 0.217921)",
        "(0.239350, 1.401261, 0.226027)",
        "(0.239673, 1.405995, 0.235125)",
        "(0.239977, 1.410590, 0.245728)",
        "(0.240468, 1.412853, 0.251536)",
        "(0.241823, 1.416963, 0.263170)",
        "(0.243589, 1.420534, 0.274444)",
        "(0.245984, 1.423700, 0.285107)",
        "(0.248290, 1.426123, 0.294944)",
        "(0.249284, 1.426981, 0.299564)",
        "(0.250885, 1.427729, 0.307982)",
        "(0.251795, 1.427207, 0.315408)",
        "(0.252169, 1.425711, 0.322096)",
        "(0.252377, 1.423365, 0.328395)",
        "(0.252435, 1.421931, 0.331521)",
        "(0.252214, 1.418342, 0.337631)",
        "(0.252126, 1.414046, 0.342843)",
        "(0.252327, 1.409188, 0.347139)",
        "(0.253081, 1.403937, 0.350775)",
        "(0.253351, 1.401191, 0.352529)",
        "(0.253921, 1.395396, 0.355840)",
        "(0.254654, 1.389035, 0.358637)",
        "(0.255494, 1.382103, 0.360244)",
        "(0.256024, 1.374681, 0.360990)",
        "(0.256325, 1.370789, 0.361008)",
        "(0.257073, 1.363013, 0.360976)",
        "(0.257374, 1.354640, 0.360179)",
        "(0.257634, 1.346082, 0.358505)",
        "(0.258135, 1.337601, 0.356278)",
        "(0.258420, 1.333478, 0.355080)",
        "(0.258968, 1.325312, 0.352602)",
        "(0.259524, 1.317391, 0.349673)",
        "(0.260156, 1.309883, 0.346574)",
        "(0.260974, 1.302917, 0.343595)",
        "(0.261506, 1.299653, 0.342122)",
        "(0.262456, 1.293232, 0.339211)",
        "(0.263310, 1.286953, 0.335991)",
        "(0.264099, 1.280713, 0.332717)",
        "(0.265101, 1.274895, 0.329500)",
        "(0.265606, 1.272042, 0.327889)",
        "(0.266299, 1.266269, 0.324661)",
        "(0.266813, 1.260507, 0.321324)",
        "(0.267597, 1.255273, 0.317717)",
        "(0.268610, 1.250504, 0.313930)",
        "(0.269157, 1.248243, 0.311992)",
        "(0.270163, 1.243960, 0.307696)",
        "(0.270981, 1.239752, 0.303006)",
        "(0.271993, 1.236083, 0.297916)",
        "(0.272971, 1.232505, 0.292152)",
        "(0.273333, 1.230800, 0.289035)",
        "(0.274112, 1.227658, 0.282688)",
        "(0.274743, 1.224589, 0.276216)",
        "(0.275251, 1.221420, 0.269344)",
        "(0.275483, 1.217975, 0.261993)",
        "(0.275690, 1.216292, 0.258126)",
        "(0.276187, 1.213021, 0.250415)",
        "(0.276820, 1.209825, 0.242434)",
        "(0.277211, 1.206434, 0.233982)",
        "(0.277577, 1.203166, 0.225181)",
        "(0.277893, 1.201780, 0.220793)",
        "(0.278402, 1.199416, 0.212096)",
        "(0.278773, 1.197541, 0.203400)",
        "(0.279051, 1.196949, 0.199006)",
        "(0.279508, 1.195868, 0.190325)",
        "(0.280168, 1.195684, 0.181873)",
        "(0.280632, 1.196014, 0.173604)",
        "(0.281059, 1.196845, 0.165332)",
        "(0.281430, 1.198164, 0.157081)",
        "(0.281961, 1.200293, 0.149141)",
        "(0.282196, 1.201817, 0.145401)",
        "(0.282422, 1.205022, 0.138021)",
        "(0.282683, 1.209012, 0.131042)",
        "(0.282887, 1.213412, 0.124526)",
        "(0.282874, 1.218446, 0.118686)",
        "(0.282749, 1.221219, 0.116144)",
        "(0.282420, 1.227169, 0.111614)",
        "(0.281954, 1.233397, 0.107639)",
        "(0.281619, 1.239859, 0.103976)",
        "(0.281314, 1.246454, 0.100629)",
        "(0.281108, 1.249739, 0.099052)",
        "(0.280577, 1.256495, 0.096148)",
        "(0.279853, 1.263269, 0.093307)",
        "(0.278907, 1.270139, 0.090676)",
        "(0.277975, 1.277499, 0.088584)",
        "(0.277531, 1.281513, 0.087832)",
        "(0.276248, 1.289679, 0.086239)",
        "(0.274575, 1.298261, 0.084703)",
        "(0.272608, 1.307479, 0.083294)",
        "(0.270415, 1.317515, 0.081986)",
        "(0.269182, 1.322873, 0.081410)",
        "(0.266612, 1.334092, 0.080580)",
        "(0.263724, 1.346017, 0.080253)",
        "(0.260047, 1.358238, 0.080156)",
        "(0.255724, 1.370455, 0.080121)",
        "(0.253598, 1.376665, 0.080288)",
        "(0.250106, 1.389506, 0.081421)",
        "(0.247167, 1.402471, 0.083059)",
        "(0.244155, 1.415034, 0.084453)",
        "(0.241282, 1.427196, 0.085958)",
        "(0.239991, 1.433160, 0.086854)",
        "(0.238290, 1.444928, 0.089330)",
        "(0.236781, 1.456104, 0.092546)",
        "(0.235002, 1.466584, 0.096139)",
        "(0.233417, 1.476142, 0.099903)",
        "(0.232806, 1.480684, 0.101963)",
        "(0.232224, 1.489617, 0.106657)",
        "(0.232269, 1.498117, 0.112174)",
        "(0.232349, 1.506056, 0.118326)",
        "(0.232498, 1.513236, 0.125048)",
        "(0.232655, 1.516546, 0.128623)",
        "(0.233183, 1.522715, 0.136006)",
        "(0.234171, 1.528334, 0.144066)",
        "(0.235135, 1.533352, 0.152312)",
        "(0.236016, 1.537574, 0.160613)",
        "(0.236425, 1.539433, 0.164827)",
        "(0.237367, 1.542620, 0.173400)",
        "(0.238643, 1.545284, 0.182382)",
        "(0.239765, 1.547374, 0.191410)",
        "(0.240780, 1.548840, 0.200517)",
        "(0.241273, 1.549317, 0.205100)",
        "(0.242247, 1.549987, 0.214240)",
        "(0.243256, 1.550321, 0.223515)",
        "(0.244246, 1.550482, 0.232999)",
        "(0.245291, 1.550406, 0.242562)",
        "(0.245827, 1.550196, 0.247269)",
        "(0.246923, 1.549461, 0.256485)",
        "(0.248189, 1.548431, 0.265441)",
        "(0.249434, 1.547062, 0.274294)",
        "(0.250599, 1.545401, 0.283198)",
        "(0.251173, 1.544419, 0.287673)",
        "(0.252281, 1.542301, 0.296772)",
        "(0.253430, 1.539768, 0.305883)",
        "(0.254207, 1.536551, 0.314526)",
        "(0.255048, 1.532817, 0.322781)",
        "(0.255678, 1.530834, 0.326850)",
        "(0.256900, 1.526721, 0.335074)",
        "(0.258003, 1.522174, 0.342958)",
        "(0.258781, 1.516909, 0.350307)",
        "(0.259833, 1.511012, 0.357132)",
        "(0.260424, 1.507788, 0.360374)",
        "(0.261453, 1.500909, 0.366752)",
        "(0.261897, 1.493387, 0.372642)",
        "(0.261750, 1.484992, 0.377655)",
        "(0.261696, 1.475973, 0.382014)",
        "(0.261755, 1.471190, 0.383994)",
        "(0.261685, 1.461237, 0.387599)",
        "(0.261126, 1.450631, 0.390753)",
        "(0.260411, 1.439566, 0.393158)",
        "(0.259928, 1.427980, 0.394670)",
        "(0.259651, 1.422011, 0.395211)",
        "(0.259176, 1.409639, 0.395554)",
        "(0.258312, 1.396626, 0.394896)",
        "(0.257252, 1.383383, 0.393444)",
        "(0.256173, 1.369870, 0.390965)",
        "(0.255716, 1.363137, 0.389327)",
        "(0.254795, 1.349932, 0.385734)",
        "(0.254097, 1.337184, 0.381819)",
        "(0.253687, 1.325222, 0.377326)",
        "(0.253226, 1.313791, 0.372144)",
        "(0.252972, 1.308318, 0.369310)",
        "(0.252826, 1.297980, 0.363434)",
        "(0.252712, 1.288440, 0.357383)",
        "(0.252533, 1.279756, 0.351125)",
        "(0.252448, 1.271949, 0.344331)",
        "(0.252470, 1.268252, 0.340812)",
        "(0.252631, 1.261478, 0.333714)",
        "(0.252551, 1.255322, 0.326807)",
        "(0.252414, 1.249572, 0.320143)",
        "(0.252111, 1.244482, 0.313719)",
        "(0.251965, 1.242059, 0.310576)",
        "(0.251859, 1.237626, 0.304236)",
        "(0.251727, 1.233415, 0.297690)",
        "(0.251421, 1.229351, 0.290967)",
        "(0.251056, 1.225357, 0.284407)",
        "(0.250978, 1.223510, 0.281202)",
        "(0.250919, 1.220186, 0.274971)",
        "(0.250966, 1.217014, 0.268769)",
        "(0.250826, 1.213816, 0.262117)",
        "(0.250590, 1.210611, 0.254991)",
        "(0.250643, 1.209084, 0.251338)",
        "(0.250818, 1.206064, 0.244282)",
        "(0.251011, 1.202985, 0.237116)",
        "(0.251290, 1.199739, 0.229536)",
        "(0.251604, 1.196209, 0.221479)",
        "(0.251824, 1.194406, 0.217383)",
        "(0.252333, 1.191017, 0.209339)",
        "(0.252975, 1.187914, 0.201237)",
        "(0.253660, 1.184963, 0.192838)",
        "(0.254407, 1.182447, 0.184348)",
        "(0.254815, 1.181402, 0.180116)",
        "(0.255635, 1.179801, 0.171817)",
        "(0.256464, 1.178968, 0.163819)",
        "(0.257230, 1.178764, 0.155987)",
        "(0.258010, 1.179106, 0.148176)",
        "(0.258382, 1.179455, 0.144281)",
        "(0.259076, 1.180457, 0.136726)",
        "(0.259591, 1.181998, 0.129576)",
        "(0.260000, 1.184062, 0.122873)",
        "(0.260149, 1.185480, 0.119770)",
        "(0.260347, 1.188398, 0.113608)",
        "(0.260430, 1.191995, 0.107612)",
        "(0.260423, 1.196316, 0.101898)",
        "(0.260252, 1.201439, 0.096700)",
        "(0.259673, 1.207662, 0.092218)",
        "(0.259228, 1.211198, 0.090180)",
        "(0.258055, 1.218729, 0.086350)",
        "(0.256607, 1.227166, 0.082932)",
        "(0.254848, 1.236732, 0.080018)",
        "(0.253125, 1.246909, 0.077342)",
        "(0.252175, 1.252317, 0.076112)",
        "(0.250156, 1.263377, 0.073663)",
        "(0.247854, 1.274945, 0.071545)",
        "(0.245548, 1.286990, 0.069758)",
        "(0.243595, 1.299615, 0.068294)",
        "(0.242659, 1.306089, 0.067694)",
        "(0.240766, 1.319446, 0.066887)",
        "(0.238863, 1.333189, 0.066474)",
        "(0.236899, 1.347085, 0.066354)",
        "(0.235200, 1.361191, 0.066753)",
        "(0.234493, 1.368347, 0.067176)",
        "(0.233224, 1.382712, 0.068346)",
        "(0.231851, 1.396702, 0.069690)",
        "(0.230341, 1.410370, 0.071426)",
        "(0.229392, 1.423738, 0.074038)",
        "(0.229274, 1.430301, 0.075812)",
        "(0.229216, 1.442967, 0.079664)",
        "(0.229030, 1.454963, 0.083777)",
        "(0.228900, 1.466120, 0.088018)",
        "(0.228946, 1.476345, 0.092496)",
        "(0.229044, 1.481239, 0.094865)",
        "(0.229409, 1.490285, 0.100038)",
        "(0.229882, 1.498658, 0.105432)",
        "(0.230353, 1.505983, 0.110837)",
        "(0.231009, 1.512556, 0.116101)",
        "(0.231336, 1.515625, 0.118780)",
        "(0.232280, 1.521324, 0.124470)",
        "(0.233084, 1.526430, 0.130543)",
        "(0.233704, 1.531076, 0.136686)",
        "(0.234135, 1.535050, 0.143021)",
        "(0.234307, 1.536730, 0.146186)",
        "(0.234667, 1.539760, 0.152441)",
        "(0.235249, 1.542336, 0.158857)",
        "(0.235849, 1.544422, 0.165484)",
        "(0.236222, 1.546103, 0.172079)",
        "(0.236351, 1.546739, 0.175428)",
        "(0.236702, 1.547663, 0.182214)",
        "(0.237379, 1.548389, 0.189194)",
        "(0.238090, 1.548789, 0.196345)",
        "(0.238642, 1.548773, 0.203472)",
        "(0.238911, 1.548697, 0.207066)",
        "(0.239592, 1.548454, 0.214534)",
        "(0.240527, 1.548054, 0.222190)",
        "(0.241195, 1.547278, 0.229761)",
        "(0.241717, 1.546112, 0.237095)",
        "(0.241987, 1.545402, 0.240677)",
        "(0.242699, 1.543751, 0.247755)",
        "(0.243603, 1.541952, 0.254880)",
        "(0.244215, 1.539774, 0.261865)",
        "(0.244565, 1.537353, 0.268661)",
        "(0.244661, 1.535976, 0.272074)",
        "(0.245085, 1.533174, 0.279055)",
        "(0.245816, 1.530274, 0.286150)",
        "(0.246143, 1.526999, 0.293085)",
        "(0.246323, 1.523315, 0.299607)",
        "(0.246394, 1.521331, 0.302778)",
        "(0.246661, 1.517282, 0.309049)",
        "(0.247127, 1.513022, 0.315236)",
        "(0.247556, 1.508414, 0.320897)",
        "(0.247721, 1.505899, 0.323447)",
        "(0.248024, 1.500612, 0.328377)",
        "(0.248211, 1.495202, 0.333168)",
        "(0.247979, 1.489420, 0.337729)",
        "(0.247752, 1.483268, 0.342035)",
        "(0.247718, 1.476815, 0.345985)",
        "(0.247694, 1.473430, 0.347756)",
        "(0.247477, 1.466429, 0.350917)",
        "(0.246979, 1.458923, 0.353744)",
        "(0.246612, 1.451004, 0.356453)",
        "(0.246547, 1.442777, 0.359080)",
        "(0.246496, 1.438275, 0.360188)",
        "(0.246538, 1.428973, 0.362341)",
        "(0.246488, 1.419507, 0.364530)",
        "(0.246416, 1.409960, 0.366205)",
        "(0.246389, 1.400056, 0.367426)",
        "(0.246255, 1.395066, 0.367954)",
        "(0.246009, 1.384988, 0.368802)",
        "(0.245994, 1.374960, 0.369597)",
        "(0.245971, 1.364784, 0.370214)",
        "(0.245443, 1.354170, 0.370424)",
        "(0.245228, 1.348830, 0.370400)",
        "(0.245205, 1.338425, 0.370255)",
        "(0.245244, 1.328160, 0.369787)",
        "(0.245036, 1.317713, 0.368523)",
        "(0.244719, 1.307104, 0.366482)",
        "(0.244680, 1.301882, 0.365363)",
        "(0.244750, 1.291814, 0.362937)",
        "(0.244938, 1.281924, 0.359920)",
        "(0.245074, 1.271987, 0.355937)",
        "(0.245320, 1.262310, 0.351124)",
        "(0.245531, 1.257667, 0.348435)",
        "(0.246029, 1.248627, 0.342939)",
        "(0.246826, 1.240220, 0.337140)",
        "(0.247615, 1.232272, 0.330773)",
        "(0.248494, 1.224930, 0.323874)",
        "(0.249028, 1.221648, 0.320360)",
        "(0.249920, 1.215361, 0.313296)",
        "(0.250709, 1.209695, 0.305709)",
        "(0.251427, 1.204474, 0.297737)",
        "(0.252202, 1.199993, 0.289663)",
        "(0.252610, 1.198028, 0.285552)",
        "(0.253410, 1.194514, 0.277346)",
        "(0.254157, 1.191649, 0.269162)",
        "(0.254727, 1.189150, 0.261032)",
        "(0.255242, 1.187003, 0.252841)",
        "(0.255509, 1.186164, 0.248765)",
        "(0.256015, 1.184913, 0.240859)",
        "(0.256465, 1.184252, 0.233302)",
        "(0.256841, 1.183883, 0.225818)",
        "(0.256989, 1.183627, 0.218094)",
        "(0.257064, 1.183641, 0.214183)",
        "(0.257573, 1.184190, 0.206442)",
        "(0.258202, 1.185104, 0.198685)",
        "(0.258909, 1.186208, 0.190863)",
        "(0.259511, 1.187550, 0.183133)",
        "(0.259791, 1.188392, 0.179391)",
        "(0.260236, 1.190148, 0.172066)",
        "(0.260798, 1.192157, 0.164696)",
        "(0.261456, 1.194532, 0.157307)",
        "(0.262147, 1.197219, 0.149972)",
        "(0.262483, 1.198684, 0.146396)",
        "(0.263091, 1.201844, 0.139622)",
        "(0.263381, 1.205510, 0.133503)",
        "(0.263347, 1.209557, 0.127995)",
        "(0.263056, 1.214414, 0.122329)",
        "(0.262828, 1.217045, 0.119620)",
        "(0.262246, 1.222465, 0.114298)",
        "(0.261389, 1.228380, 0.109260)",
        "(0.260912, 1.231607, 0.106898)",
        "(0.259972, 1.238312, 0.102280)",
        "(0.258798, 1.245444, 0.097754)",
        "(0.257437, 1.253139, 0.093406)",
        "(0.255838, 1.261237, 0.089229)",
        "(0.254045, 1.269995, 0.085503)",
        "(0.251966, 1.279471, 0.082387)",
        "(0.250768, 1.284400, 0.080981)",
        "(0.248477, 1.294582, 0.078553)",
        "(0.246066, 1.305148, 0.076267)",
        "(0.243756, 1.316143, 0.074124)",
        "(0.241599, 1.327502, 0.072459)",
        "(0.240459, 1.333370, 0.071829)",
        "(0.238006, 1.345064, 0.070679)",
        "(0.235230, 1.356740, 0.069888)",
        "(0.232874, 1.368595, 0.069743)",
        "(0.231012, 1.380744, 0.070303)",
        "(0.229941, 1.386809, 0.070627)",
        "(0.227730, 1.399067, 0.071609)",
        "(0.225589, 1.411288, 0.073028)",
        "(0.224119, 1.423507, 0.075063)",
        "(0.223486, 1.435608, 0.077671)",
        "(0.223268, 1.441504, 0.079053)",
        "(0.222969, 1.453250, 0.082274)",
        "(0.222862, 1.464628, 0.085923)",
        "(0.222799, 1.475308, 0.089803)",
        "(0.223052, 1.485255, 0.093973)",
        "(0.223462, 1.489930, 0.096241)",
        "(0.224175, 1.498847, 0.100904)",
        "(0.224692, 1.507173, 0.105789)",
        "(0.225212, 1.514762, 0.111019)",
        "(0.225902, 1.521520, 0.116446)",
        "(0.226301, 1.524637, 0.119217)",
        "(0.227065, 1.530515, 0.124990)",
        "(0.227883, 1.535689, 0.131073)",
        "(0.228666, 1.540352, 0.137417)",
        "(0.229351, 1.544516, 0.143999)",
        "(0.229715, 1.546323, 0.147349)",
        "(0.230438, 1.549441, 0.153952)",
        "(0.231081, 1.552078, 0.160600)",
        "(0.231538, 1.554357, 0.167575)",
        "(0.231907, 1.556243, 0.174649)",
        "(0.232050, 1.556974, 0.178295)",
        "(0.232224, 1.558169, 0.185686)",
        "(0.232487, 1.558990, 0.193047)",
        "(0.232635, 1.559544, 0.200335)",
        "(0.232833, 1.559943, 0.207911)",
        "(0.232961, 1.560046, 0.211830)",
        "(0.233320, 1.560083, 0.219727)",
        "(0.233567, 1.559719, 0.227539)",
        "(0.233976, 1.559047, 0.235163)",
        "(0.234530, 1.557960, 0.242649)",
        "(0.234840, 1.557249, 0.246384)",
        "(0.235236, 1.555531, 0.253755)",
        "(0.235453, 1.553350, 0.260941)",
        "(0.235702, 1.550666, 0.268044)",
        "(0.235876, 1.547529, 0.275016)",
        "(0.235861, 1.545767, 0.278336)",
        "(0.235749, 1.541928, 0.284718)",
        "(0.235634, 1.537469, 0.290656)",
        "(0.235589, 1.532606, 0.296281)",
        "(0.235450, 1.527614, 0.301926)",
        "(0.235324, 1.525021, 0.304742)",
        "(0.235038, 1.519653, 0.310238)",
        "(0.234645, 1.513916, 0.315180)",
        "(0.234565, 1.508090, 0.319672)",
        "(0.234576, 1.502195, 0.323777)",
        "(0.234420, 1.499179, 0.325735)",
        "(0.234087, 1.492997, 0.329390)",
        "(0.234148, 1.486820, 0.332862)",
        "(0.234182, 1.480716, 0.336105)",
        "(0.233919, 1.474539, 0.338902)",
        "(0.233772, 1.471444, 0.340135)",
        "(0.233721, 1.465359, 0.342629)",
        "(0.233400, 1.459360, 0.345040)",
        "(0.232750, 1.453291, 0.347244)",
        "(0.232292, 1.447039, 0.349095)",
        "(0.232124, 1.443859, 0.349937)",
        "(0.231568, 1.437167, 0.351460)",
        "(0.231177, 1.430186, 0.352588)",
        "(0.230808, 1.422814, 0.353261)",
        "(0.230280, 1.415092, 0.353539)",
        "(0.230037, 1.411074, 0.353559)",
        "(0.229686, 1.402723, 0.353328)",
        "(0.229273, 1.394026, 0.352618)",
        "(0.228688, 1.385054, 0.351414)",
        "(0.228086, 1.375795, 0.349906)",
        "(0.227979, 1.371067, 0.348956)",
        "(0.227881, 1.361548, 0.346808)",
        "(0.227721, 1.351792, 0.344120)",
        "(0.227640, 1.341818, 0.341040)",
        "(0.227863, 1.331981, 0.337794)",
        "(0.227939, 1.327110, 0.336178)",
        "(0.228035, 1.317398, 0.332768)",
        "(0.228225, 1.307890, 0.329025)",
        "(0.228835, 1.298842, 0.325008)",
        "(0.229662, 1.290269, 0.320906)",
        "(0.230059, 1.286156, 0.318806)",
        "(0.230786, 1.278171, 0.314371)",
        "(0.231300, 1.270490, 0.309706)",
        "(0.231965, 1.263320, 0.304907)",
        "(0.232741, 1.256497, 0.299604)",
        "(0.233135, 1.253261, 0.296791)",
        "(0.234038, 1.247111, 0.291054)",
        "(0.234963, 1.241449, 0.285149)",
        "(0.235893, 1.236006, 0.279027)",
        "(0.236936, 1.230821, 0.272231)",
        "(0.237494, 1.228337, 0.268594)",
        "(0.238673, 1.223639, 0.261290)",
        "(0.239959, 1.219392, 0.253974)",
        "(0.241064, 1.215412, 0.246498)",
        "(0.242286, 1.211868, 0.238556)",
        "(0.242989, 1.210352, 0.234410)",
        "(0.244474, 1.207740, 0.226079)",
        "(0.245999, 1.205648, 0.217802)",
        "(0.247649, 1.204116, 0.209633)",
        "(0.249193, 1.202931, 0.201497)",
        "(0.249928, 1.202487, 0.197491)",
        "(0.251361, 1.201812, 0.189737)",
        "(0.252764, 1.201460, 0.182163)",
        "(0.254044, 1.201245, 0.174635)",
        "(0.255416, 1.201334, 0.167246)",
        "(0.256070, 1.201593, 0.163547)",
        "(0.257238, 1.202188, 0.156270)",
        "(0.258310, 1.203273, 0.149483)",
        "(0.259267, 1.204753, 0.143098)",
        "(0.260103, 1.206500, 0.136924)",
        "(0.260531, 1.207481, 0.133903)",
        "(0.261512, 1.209694, 0.128030)",
        "(0.262428, 1.212207, 0.122475)",
        "(0.263191, 1.215006, 0.117308)",
        "(0.263761, 1.217858, 0.112440)",
        "(0.263993, 1.219322, 0.110099)",
        "(0.264422, 1.222371, 0.105681)",
        "(0.264862, 1.225719, 0.101726)",
        "(0.265156, 1.229340, 0.098048)",
        "(0.265516, 1.233237, 0.094674)",
        "(0.265624, 1.235283, 0.093100)",
        "(0.265631, 1.239474, 0.089997)",
        "(0.265397, 1.243917, 0.087196)",
        "(0.264976, 1.248916, 0.084791)",
        "(0.264658, 1.251721, 0.083726)",
        "(0.263977, 1.257384, 0.081581)",
        "(0.263169, 1.263630, 0.079694)",
        "(0.262148, 1.270296, 0.077894)",
        "(0.260934, 1.277475, 0.076259)",
        "(0.259517, 1.285107, 0.074803)",
        "(0.258770, 1.289121, 0.074213)",
        "(0.257114, 1.297396, 0.073231)",
        "(0.255196, 1.306106, 0.072445)",
        "(0.253092, 1.315301, 0.071983)",
        "(0.251005, 1.324934, 0.071959)",
        "(0.249996, 1.329884, 0.072067)",
        "(0.248061, 1.339729, 0.072203)",
        "(0.246414, 1.349891, 0.072605)",
        "(0.244804, 1.360219, 0.073282)",
        "(0.243232, 1.370682, 0.074184)",
        "(0.242474, 1.375964, 0.074738)",
        "(0.240983, 1.386445, 0.076128)",
        "(0.239467, 1.396916, 0.077831)",
        "(0.238128, 1.407228, 0.079666)",
        "(0.237453, 1.417468, 0.081800)",
        "(0.237161, 1.422550, 0.083041)",
        "(0.236512, 1.432622, 0.085656)",
        "(0.235831, 1.442486, 0.088511)",
        "(0.235563, 1.452154, 0.091806)",
        "(0.235947, 1.461611, 0.095590)",
        "(0.236193, 1.466230, 0.097543)",
        "(0.236753, 1.475291, 0.101510)",
        "(0.237528, 1.483963, 0.105781)",
        "(0.238418, 1.492362, 0.110455)",
        "(0.239393, 1.500359, 0.115373)",
        "(0.239956, 1.504072, 0.117820)",
        "(0.241008, 1.511186, 0.122755)",
        "(0.242125, 1.517852, 0.128088)",
        "(0.243461, 1.524035, 0.133749)",
        "(0.244759, 1.529600, 0.139418)",
        "(0.245510, 1.532122, 0.142291)",
        "(0.247235, 1.536971, 0.148271)",
        "(0.248748, 1.541439, 0.154694)",
        "(0.250018, 1.545460, 0.161624)",
        "(0.251078, 1.548950, 0.168941)",
        "(0.251650, 1.550406, 0.172694)",
        "(0.252973, 1.553010, 0.180570)",
        "(0.253929, 1.555223, 0.188938)",
        "(0.254591, 1.557039, 0.197698)",
        "(0.254923, 1.558219, 0.206657)",
        "(0.255121, 1.558689, 0.211154)",
        "(0.255606, 1.559348, 0.220294)",
        "(0.256186, 1.559744, 0.229733)",
        "(0.256735, 1.559772, 0.239045)",
        "(0.257244, 1.559367, 0.248282)",
        "(0.257546, 1.558994, 0.252956)",
        "(0.258357, 1.558092, 0.262510)",
        "(0.259139, 1.556835, 0.272152)",
        "(0.259825, 1.555024, 0.281611)",
        "(0.260471, 1.552454, 0.290783)",
        "(0.260792, 1.550892, 0.295195)",
        "(0.261091, 1.547390, 0.303949)",
        "(0.261435, 1.543630, 0.312837)",
        "(0.261772, 1.539503, 0.321642)",
        "(0.261989, 1.534955, 0.330258)",
        "(0.261998, 1.532471, 0.334337)",
        "(0.262016, 1.527124, 0.341913)",
        "(0.262071, 1.521508, 0.348963)",
        "(0.261950, 1.515589, 0.355395)",
        "(0.261656, 1.509393, 0.361175)",
        "(0.261596, 1.506161, 0.363781)",
        "(0.261302, 1.499534, 0.368725)",
        "(0.260916, 1.492583, 0.372955)",
        "(0.260671, 1.485492, 0.376686)",
        "(0.260764, 1.478255, 0.379962)",
        "(0.260876, 1.474550, 0.381367)",
        "(0.261185, 1.466938, 0.383455)",
        "(0.261486, 1.459148, 0.384861)",
        "(0.261690, 1.455151, 0.385299)",
        "(0.262137, 1.447064, 0.385986)",
        "(0.262621, 1.438597, 0.385956)",
        "(0.262935, 1.429881, 0.385477)",
        "(0.262922, 1.420827, 0.384600)",
        "(0.262569, 1.411128, 0.382884)",
        "(0.262235, 1.401028, 0.380280)",
        "(0.262051, 1.395864, 0.378714)",
        "(0.261695, 1.385515, 0.375370)",
        "(0.261257, 1.374984, 0.371599)",
        "(0.260734, 1.364379, 0.367345)",
        "(0.260334, 1.353948, 0.362720)",
        "(0.260331, 1.348937, 0.360429)",
        "(0.260369, 1.339138, 0.356002)",
        "(0.260095, 1.329376, 0.351242)",
        "(0.259673, 1.319849, 0.346016)",
        "(0.259521, 1.310933, 0.340597)",
        "(0.259484, 1.306706, 0.337881)",
        "(0.259306, 1.298455, 0.332247)",
        "(0.258823, 1.290370, 0.325931)",
        "(0.258385, 1.282744, 0.319154)",
        "(0.258163, 1.275821, 0.312539)",
        "(0.258041, 1.272716, 0.309419)",
        "(0.257694, 1.266846, 0.303203)",
        "(0.257253, 1.261202, 0.296472)",
        "(0.257078, 1.256017, 0.289067)",
        "(0.256970, 1.251288, 0.281581)",
        "(0.256834, 1.248988, 0.277798)",
        "(0.256528, 1.244788, 0.270188)",
        "(0.256245, 1.240949, 0.262479)",
        "(0.255980, 1.237324, 0.254377)",
        "(0.255722, 1.233761, 0.245991)",
        "(0.255692, 1.232161, 0.241800)",
        "(0.255733, 1.229302, 0.233793)",
        "(0.255665, 1.226739, 0.226086)",
        "(0.255612, 1.224272, 0.218225)",
        "(0.255519, 1.221900, 0.210241)",
        "(0.255562, 1.220934, 0.206350)",
        "(0.255496, 1.219204, 0.198885)",
        "(0.255382, 1.217771, 0.191656)",
        "(0.255282, 1.216417, 0.184215)",
        "(0.255451, 1.215172, 0.176556)",
        "(0.255612, 1.214661, 0.172741)",
        "(0.255980, 1.213732, 0.165312)",
        "(0.256300, 1.212947, 0.158168)",
        "(0.256491, 1.212370, 0.151174)",
        "(0.256661, 1.211972, 0.144282)",
        "(0.256765, 1.211807, 0.140883)",
        "(0.256993, 1.211638, 0.134123)",
        "(0.257286, 1.211903, 0.127574)",
        "(0.257406, 1.212626, 0.121317)",
        "(0.257384, 1.214043, 0.115395)",
        "(0.257320, 1.214991, 0.112503)",
        "(0.257151, 1.217429, 0.106876)",
        "(0.256985, 1.220806, 0.101670)",
        "(0.256699, 1.225036, 0.096823)",
        "(0.256254, 1.230288, 0.092414)",
        "(0.255784, 1.233226, 0.090318)",
        "(0.254506, 1.239780, 0.086472)",
        "(0.253072, 1.247173, 0.082945)",
        "(0.251478, 1.255538, 0.079854)",
        "(0.249562, 1.264930, 0.077129)",
        "(0.248510, 1.269978, 0.075943)",
        "(0.246497, 1.280655, 0.073967)",
        "(0.244245, 1.291921, 0.072386)",
        "(0.241943, 1.303682, 0.071197)",
        "(0.239537, 1.315807, 0.070534)",
        "(0.238320, 1.322086, 0.070513)",
        "(0.235946, 1.334830, 0.070816)",
        "(0.233657, 1.347629, 0.071441)",
        "(0.231491, 1.360457, 0.072467)",
        "(0.229628, 1.373299, 0.074251)",
        "(0.228863, 1.379642, 0.075434)",
        "(0.227774, 1.392238, 0.078219)",
        "(0.226928, 1.404396, 0.081320)",
        "(0.226489, 1.416212, 0.084796)",
        "(0.226369, 1.427606, 0.088620)",
        "(0.226475, 1.433124, 0.090620)",
        "(0.226877, 1.444031, 0.094760)",
        "(0.227797, 1.454625, 0.099257)",
        "(0.228980, 1.464788, 0.104020)",
        "(0.230317, 1.474546, 0.109121)",
        "(0.231075, 1.479267, 0.111876)",
        "(0.232519, 1.488218, 0.117473)",
        "(0.234112, 1.496613, 0.123378)",
        "(0.235762, 1.504573, 0.129845)",
        "(0.237312, 1.511947, 0.136797)",
        "(0.238042, 1.515394, 0.140366)",
        "(0.239196, 1.521773, 0.147398)",
        "(0.240443, 1.527434, 0.154533)",
        "(0.242438, 1.532528, 0.162019)",
        "(0.243941, 1.536937, 0.169295)",
        "(0.244675, 1.538893, 0.172981)",
        "(0.246099, 1.542508, 0.180497)",
        "(0.247252, 1.545610, 0.188073)",
        "(0.248661, 1.548201, 0.196067)",
        "(0.249964, 1.550534, 0.204288)",
        "(0.250549, 1.551462, 0.208424)",
        "(0.251519, 1.552968, 0.216606)",
        "(0.252721, 1.553910, 0.224595)",
        "(0.254056, 1.554544, 0.232543)",
        "(0.255211, 1.554988, 0.240536)",
        "(0.255790, 1.555132, 0.244485)",
        "(0.256738, 1.555068, 0.252136)",
        "(0.257877, 1.554479, 0.259323)",
        "(0.259155, 1.553505, 0.266193)",
        "(0.260149, 1.552240, 0.272878)",
        "(0.260532, 1.551488, 0.276208)",
        "(0.260979, 1.549435, 0.282742)",
        "(0.261063, 1.546719, 0.289040)",
        "(0.261140, 1.543615, 0.295268)",
        "(0.261066, 1.540093, 0.301454)",
        "(0.260899, 1.538142, 0.304514)",
        "(0.260478, 1.533838, 0.310506)",
        "(0.260220, 1.529192, 0.316364)",
        "(0.259657, 1.524105, 0.322022)",
        "(0.259050, 1.518665, 0.327327)",
        "(0.258742, 1.515778, 0.329858)",
        "(0.258296, 1.509864, 0.334739)",
        "(0.257930, 1.503918, 0.339372)",
        "(0.257325, 1.497853, 0.343659)",
        "(0.256598, 1.491461, 0.347425)",
        "(0.256183, 1.488170, 0.349138)",
        "(0.255759, 1.481736, 0.352720)",
        "(0.255263, 1.475276, 0.356296)",
        "(0.254457, 1.468444, 0.359361)",
        "(0.253650, 1.461219, 0.361784)",
        "(0.253388, 1.457635, 0.362968)",
        "(0.253125, 1.450544, 0.365346)",
        "(0.252480, 1.443205, 0.367529)",
        "(0.251714, 1.435471, 0.369063)",
        "(0.251255, 1.427619, 0.370050)",
        "(0.251116, 1.423706, 0.370505)",
        "(0.250820, 1.415752, 0.371098)",
        "(0.250412, 1.407556, 0.371096)",
        "(0.249865, 1.399241, 0.370620)",
        "(0.249294, 1.390817, 0.369854)",
        "(0.248981, 1.386594, 0.369469)",
        "(0.248427, 1.378342, 0.368593)",
        "(0.247711, 1.370271, 0.367311)",
        "(0.246694, 1.362204, 0.365308)",
        "(0.245677, 1.354326, 0.362806)",
        "(0.245145, 1.350456, 0.361453)",
        "(0.243993, 1.342954, 0.358444)",
        "(0.242958, 1.335758, 0.355019)",
        "(0.241936, 1.328632, 0.351165)",
        "(0.240790, 1.321474, 0.346777)",
        "(0.240185, 1.317899, 0.344296)",
        "(0.239080, 1.310907, 0.339218)",
        "(0.238398, 1.304436, 0.334057)",
        "(0.238136, 1.301393, 0.331471)",
        "(0.237342, 1.295205, 0.326392)",
        "(0.236495, 1.289107, 0.320932)",
        "(0.235832, 1.283191, 0.314900)",
        "(0.235398, 1.277448, 0.308774)",
        "(0.235023, 1.271736, 0.302491)",
        "(0.234468, 1.265843, 0.295746)",
        "(0.234197, 1.262854, 0.292150)",
        "(0.233647, 1.256842, 0.284658)",
        "(0.233580, 1.251264, 0.277079)",
        "(0.233405, 1.245731, 0.269286)",
        "(0.233302, 1.240422, 0.261073)",
        "(0.233329, 1.237952, 0.256930)",
        "(0.233487, 1.233302, 0.248758)",
        "(0.233672, 1.228946, 0.240772)",
        "(0.233892, 1.224861, 0.232812)",
        "(0.234180, 1.221019, 0.224746)",
        "(0.234450, 1.219293, 0.220761)",
        "(0.235153, 1.216001, 0.212867)",
        "(0.236060, 1.212919, 0.204905)",
        "(0.236849, 1.209852, 0.196827)",
        "(0.237811, 1.207136, 0.188742)",
        "(0.238388, 1.205975, 0.184776)",
        "(0.239564, 1.203977, 0.177029)",
        "(0.240813, 1.202375, 0.169559)",
        "(0.242160, 1.201068, 0.162084)",
        "(0.243535, 1.200175, 0.154679)",
        "(0.244210, 1.199908, 0.151067)",
        "(0.245529, 1.199742, 0.144153)",
        "(0.246883, 1.200010, 0.137684)",
        "(0.248164, 1.200601, 0.131321)",
        "(0.249439, 1.201748, 0.125068)",
        "(0.250018, 1.202553, 0.122066)",
        "(0.251110, 1.204538, 0.116341)",
        "(0.251982, 1.207042, 0.110901)",
        "(0.252731, 1.209828, 0.105377)",
        "(0.253483, 1.213010, 0.099897)",
        "(0.253834, 1.214839, 0.097335)",
        "(0.254241, 1.218876, 0.092586)",
        "(0.254210, 1.223366, 0.088290)",
        "(0.253957, 1.228426, 0.084269)",
        "(0.253606, 1.234133, 0.080541)",
        "(0.253350, 1.237280, 0.078815)",
        "(0.252663, 1.243926, 0.075570)",
        "(0.251645, 1.251170, 0.072756)",
        "(0.250372, 1.259094, 0.070363)",
        "(0.248816, 1.267675, 0.068271)",
        "(0.247990, 1.272118, 0.067307)",
        "(0.246207, 1.281463, 0.065696)",
        "(0.244252, 1.291404, 0.064493)",
        "(0.242109, 1.301812, 0.063664)",
        "(0.239585, 1.312796, 0.063322)",
        "(0.238308, 1.318522, 0.063292)",
        "(0.235950, 1.330223, 0.063571)",
        "(0.233832, 1.342208, 0.064188)",
        "(0.232045, 1.354457, 0.065115)",
        "(0.230366, 1.367075, 0.066640)",
        "(0.229513, 1.373437, 0.067578)",
        "(0.227921, 1.386226, 0.069957)",
        "(0.226277, 1.398897, 0.072788)",
        "(0.224844, 1.411476, 0.076251)",
        "(0.224140, 1.423791, 0.080269)",
        "(0.223894, 1.429696, 0.082299)",
        "(0.223647, 1.441131, 0.086297)",
        "(0.223727, 1.452058, 0.090442)",
        "(0.223941, 1.462484, 0.095002)",
        "(0.224412, 1.472317, 0.099949)",
        "(0.224694, 1.476934, 0.102554)",
        "(0.225419, 1.485746, 0.107977)",
        "(0.226433, 1.493849, 0.113568)",
        "(0.227536, 1.501105, 0.118962)",
        "(0.228691, 1.507846, 0.124765)",
        "(0.229173, 1.511162, 0.127823)",
        "(0.230000, 1.517433, 0.134321)",
        "(0.230903, 1.523255, 0.141173)",
        "(0.231905, 1.528459, 0.148252)",
        "(0.233050, 1.532913, 0.155283)",
        "(0.233634, 1.535005, 0.158776)",
        "(0.234768, 1.538873, 0.166133)",
        "(0.235697, 1.542405, 0.173930)",
        "(0.236473, 1.545443, 0.181964)",
        "(0.237294, 1.547991, 0.190218)",
        "(0.237861, 1.549011, 0.194309)",
        "(0.239086, 1.550894, 0.202658)",
        "(0.240181, 1.552638, 0.211262)",
        "(0.241175, 1.554231, 0.220228)",
        "(0.242174, 1.555487, 0.229234)",
        "(0.242733, 1.556040, 0.233762)",
        "(0.244059, 1.556957, 0.242922)",
        "(0.245407, 1.557480, 0.251771)",
        "(0.246806, 1.557680, 0.260322)",
        "(0.248306, 1.557673, 0.269050)",
        "(0.249088, 1.557615, 0.273477)",
        "(0.250675, 1.557343, 0.282322)",
        "(0.251988, 1.556798, 0.291090)",
        "(0.253314, 1.555761, 0.299356)",
        "(0.254657, 1.554193, 0.307060)",
        "(0.255333, 1.553331, 0.310913)",
        "(0.256603, 1.551353, 0.318643)",
        "(0.257596, 1.549072, 0.326517)",
        "(0.258583, 1.546428, 0.334347)",
        "(0.259700, 1.543183, 0.341850)",
        "(0.260195, 1.541230, 0.345245)",
        "(0.260997, 1.536781, 0.351580)",
        "(0.261547, 1.531836, 0.357659)",
        "(0.262147, 1.526548, 0.363624)",
        "(0.262493, 1.520520, 0.369057)",
        "(0.262473, 1.517216, 0.371561)",
        "(0.262217, 1.509835, 0.375855)",
        "(0.262029, 1.501793, 0.379565)",
        "(0.261866, 1.493238, 0.382760)",
        "(0.261411, 1.484087, 0.385442)",
        "(0.261120, 1.479418, 0.386689)",
        "(0.260716, 1.469739, 0.388759)",
        "(0.260421, 1.459732, 0.390439)",
        "(0.260066, 1.449399, 0.391681)",
        "(0.259567, 1.438773, 0.392275)",
        "(0.259306, 1.433402, 0.392309)",
        "(0.258812, 1.422431, 0.392020)",
        "(0.258637, 1.411618, 0.391693)",
        "(0.258636, 1.401052, 0.391527)",
        "(0.258097, 1.390333, 0.390618)",
        "(0.257784, 1.384956, 0.389868)",
        "(0.257435, 1.374337, 0.387914)",
        "(0.257310, 1.364097, 0.385769)",
        "(0.257191, 1.354271, 0.383529)",
        "(0.257042, 1.344588, 0.380707)",
        "(0.256992, 1.339744, 0.379114)",
        "(0.256921, 1.330185, 0.375623)",
        "(0.257125, 1.321012, 0.371800)",
        "(0.257453, 1.312187, 0.367870)",
        "(0.257724, 1.303616, 0.363755)",
        "(0.257756, 1.299323, 0.361656)",
        "(0.257795, 1.290980, 0.357205)",
        "(0.257979, 1.283005, 0.352395)",
        "(0.258266, 1.275342, 0.347439)",
        "(0.258878, 1.268266, 0.342242)",
        "(0.259044, 1.264661, 0.339496)",
        "(0.259321, 1.257481, 0.333374)",
        "(0.259884, 1.250698, 0.326849)",
        "(0.260387, 1.244147, 0.320343)",
        "(0.260885, 1.237884, 0.313626)",
        "(0.261075, 1.234767, 0.310154)",
        "(0.261662, 1.228908, 0.302729)",
        "(0.262370, 1.223577, 0.295184)",
        "(0.263064, 1.218655, 0.287859)",
        "(0.263663, 1.214098, 0.280354)",
        "(0.263904, 1.211866, 0.276440)",
        "(0.264533, 1.207926, 0.268329)",
        "(0.265231, 1.204270, 0.260050)",
        "(0.265716, 1.200697, 0.251215)",
        "(0.266158, 1.197454, 0.242036)",
        "(0.266394, 1.195982, 0.237621)",
        "(0.266894, 1.193511, 0.229247)",
        "(0.267188, 1.191275, 0.221350)",
        "(0.267454, 1.189409, 0.213670)",
        "(0.267605, 1.188513, 0.209648)",
        "(0.268014, 1.187063, 0.201425)",
        "(0.268633, 1.186383, 0.193587)",
        "(0.268908, 1.186086, 0.186237)",
        "(0.268849, 1.186387, 0.179433)",
        "(0.268736, 1.187259, 0.172696)",
        "(0.268695, 1.187979, 0.169234)",
        "(0.268563, 1.189667, 0.162071)",
        "(0.268529, 1.192059, 0.155155)",
        "(0.268441, 1.195143, 0.148607)",
        "(0.268111, 1.198563, 0.142486)",
        "(0.267883, 1.200610, 0.139470)",
        "(0.267297, 1.205125, 0.133470)",
        "(0.266615, 1.210082, 0.127901)",
        "(0.265867, 1.215502, 0.122647)",
        "(0.265045, 1.221334, 0.117705)",
        "(0.264629, 1.224415, 0.115413)",
        "(0.263702, 1.230812, 0.111068)",
        "(0.262532, 1.237716, 0.107226)",
        "(0.260948, 1.245012, 0.103756)",
        "(0.259282, 1.252759, 0.100594)",
        "(0.258480, 1.256870, 0.099125)",
        "(0.256829, 1.265465, 0.096434)",
        "(0.254998, 1.274686, 0.094146)",
        "(0.253005, 1.284365, 0.092077)",
        "(0.250863, 1.294753, 0.090252)",
        "(0.249815, 1.300145, 0.089443)",
        "(0.247866, 1.311351, 0.088056)",
        "(0.246110, 1.323091, 0.086953)",
        "(0.244149, 1.335157, 0.085950)",
        "(0.242073, 1.347686, 0.085229)",
        "(0.241087, 1.354051, 0.084968)",
        "(0.239392, 1.367131, 0.084848)",
        "(0.237776, 1.380413, 0.085131)",
        "(0.235975, 1.393818, 0.085795)",
        "(0.234258, 1.407206, 0.086768)",
        "(0.233632, 1.413860, 0.087461)",
        "(0.232714, 1.427050, 0.089120)",
        "(0.231915, 1.439869, 0.091027)",
        "(0.231363, 1.452307, 0.093416)",
        "(0.231155, 1.464252, 0.096372)",
        "(0.231169, 1.470083, 0.097970)",
        "(0.231343, 1.481140, 0.101314)",
        "(0.231573, 1.491452, 0.104636)",
        "(0.231955, 1.501062, 0.108183)",
        "(0.232311, 1.510187, 0.112396)",
        "(0.232480, 1.514550, 0.114756)",
        "(0.232785, 1.522995, 0.119902)",
        "(0.233198, 1.530832, 0.125279)",
        "(0.233963, 1.538039, 0.131023)",
        "(0.234959, 1.544824, 0.137189)",
        "(0.235508, 1.548035, 0.140493)",
        "(0.236469, 1.554207, 0.147330)",
        "(0.237468, 1.559810, 0.154441)",
        "(0.238475, 1.564777, 0.161762)",
        "(0.239585, 1.569157, 0.169456)",
        "(0.240177, 1.571137, 0.173441)",
        "(0.241444, 1.574779, 0.181589)",
        "(0.242577, 1.577901, 0.189980)",
        "(0.243693, 1.580554, 0.198508)",
        "(0.244692, 1.582774, 0.207186)",
        "(0.245189, 1.583770, 0.211675)",
        "(0.246244, 1.585659, 0.220902)",
        "(0.247141, 1.587216, 0.230130)",
        "(0.248158, 1.588358, 0.239237)",
        "(0.249323, 1.589089, 0.248194)",
        "(0.250032, 1.589345, 0.252635)",
        "(0.251588, 1.589721, 0.261677)",
        "(0.253208, 1.589771, 0.270692)",
        "(0.254835, 1.589400, 0.279280)",
        "(0.256428, 1.588500, 0.287324)",
        "(0.257201, 1.587895, 0.291313)",
        "(0.258812, 1.586365, 0.299261)",
        "(0.260405, 1.584361, 0.307106)",
        "(0.261648, 1.581838, 0.314559)",
        "(0.262638, 1.578646, 0.321695)",
        "(0.263155, 1.577009, 0.325295)",
        "(0.264052, 1.573233, 0.332349)",
        "(0.264644, 1.568847, 0.339157)",
        "(0.265130, 1.563687, 0.345474)",
        "(0.265547, 1.558072, 0.351323)",
        "(0.265783, 1.555197, 0.354109)",
        "(0.266006, 1.549260, 0.359617)",
        "(0.265985, 1.543013, 0.365050)",
        "(0.265821, 1.536486, 0.370322)",
        "(0.265579, 1.529805, 0.375297)",
        "(0.265559, 1.526497, 0.377700)",
        "(0.265478, 1.519687, 0.382241)",
        "(0.265228, 1.512780, 0.386532)",
        "(0.264783, 1.506049, 0.390784)",
        "(0.264553, 1.499442, 0.394851)",
        "(0.264683, 1.496164, 0.396661)",
        "(0.264819, 1.489485, 0.399992)",
        "(0.264901, 1.482929, 0.402874)",
        "(0.264771, 1.476424, 0.405492)",
        "(0.264759, 1.469916, 0.407914)",
        "(0.264772, 1.466616, 0.409020)",
        "(0.264859, 1.459730, 0.410910)",
        "(0.264885, 1.452614, 0.412323)",
        "(0.264556, 1.445235, 0.413121)",
        "(0.263914, 1.437412, 0.413396)",
        "(0.263652, 1.433342, 0.413303)",
        "(0.263326, 1.425182, 0.412957)",
        "(0.263034, 1.416907, 0.412230)",
        "(0.262789, 1.408444, 0.411072)",
        "(0.262577, 1.399819, 0.409485)",
        "(0.262505, 1.395453, 0.408448)",
        "(0.262533, 1.386709, 0.406124)",
        "(0.262763, 1.377902, 0.403661)",
        "(0.263203, 1.368936, 0.400754)",
        "(0.263098, 1.359586, 0.397309)",
        "(0.262940, 1.354795, 0.395364)",
        "(0.262682, 1.345034, 0.391154)",
        "(0.262635, 1.335173, 0.386471)",
        "(0.262657, 1.325467, 0.381313)",
        "(0.262840, 1.316006, 0.375764)",
        "(0.262865, 1.311279, 0.372819)",
        "(0.262882, 1.301985, 0.366815)",
        "(0.263097, 1.293249, 0.360748)",
        "(0.263334, 1.285112, 0.354616)",
        "(0.263379, 1.277429, 0.348106)",
        "(0.263332, 1.273676, 0.344707)",
        "(0.263183, 1.266544, 0.337574)",
        "(0.263145, 1.260163, 0.330608)",
        "(0.263335, 1.254709, 0.324005)",
        "(0.263329, 1.249900, 0.317474)",
        "(0.263270, 1.247595, 0.314158)",
        "(0.263216, 1.243515, 0.307456)",
        "(0.263036, 1.239748, 0.300698)",
        "(0.262807, 1.236257, 0.293801)",
        "(0.262595, 1.233210, 0.287052)",
        "(0.262427, 1.231766, 0.283715)",
        "(0.261987, 1.228959, 0.276976)",
        "(0.261459, 1.226270, 0.269948)",
        "(0.260858, 1.223793, 0.262871)",
        "(0.260221, 1.221581, 0.255886)",
        "(0.259897, 1.220499, 0.252392)",
        "(0.259262, 1.218405, 0.245245)",
        "(0.258810, 1.216492, 0.237719)",
        "(0.258480, 1.214907, 0.230096)",
        "(0.258240, 1.213690, 0.222647)",
        "(0.258151, 1.213156, 0.218978)",
        "(0.258099, 1.212270, 0.211549)",
        "(0.258184, 1.211560, 0.203828)",
        "(0.258382, 1.211153, 0.196108)",
        "(0.258634, 1.210985, 0.188549)",
        "(0.258764, 1.210920, 0.184754)",
        "(0.259139, 1.210929, 0.176954)",
        "(0.259471, 1.211093, 0.169264)",
        "(0.259691, 1.211498, 0.161772)",
        "(0.259696, 1.211823, 0.157999)",
        "(0.259665, 1.212754, 0.150593)",
        "(0.259675, 1.214389, 0.143329)",
        "(0.259715, 1.216674, 0.136227)",
        "(0.259557, 1.219641, 0.129525)",
        "(0.258985, 1.223373, 0.123359)",
        "(0.258635, 1.225386, 0.120324)",
        "(0.257824, 1.229869, 0.114339)",
        "(0.257057, 1.235109, 0.108739)",
        "(0.256021, 1.240870, 0.103528)",
        "(0.254798, 1.247244, 0.098779)",
        "(0.254124, 1.250544, 0.096486)",
        "(0.252512, 1.257563, 0.092184)",
        "(0.250641, 1.265093, 0.088257)",
        "(0.248732, 1.273245, 0.085012)",
        "(0.246521, 1.281938, 0.082301)",
        "(0.245282, 1.286510, 0.081090)",
        "(0.242720, 1.295944, 0.078779)",
        "(0.240131, 1.306041, 0.076814)",
        "(0.237417, 1.316803, 0.075232)",
        "(0.234708, 1.328297, 0.074261)",
        "(0.233297, 1.334280, 0.073917)",
        "(0.230495, 1.346542, 0.073503)",
        "(0.228050, 1.359345, 0.073571)",
        "(0.225873, 1.372572, 0.073914)",
        "(0.223944, 1.386137, 0.074730)",
        "(0.223074, 1.392963, 0.075331)",
        "(0.221660, 1.406770, 0.076937)",
        "(0.220652, 1.420550, 0.078955)",
        "(0.220103, 1.434285, 0.081456)",
        "(0.219833, 1.447648, 0.084182)",
        "(0.219736, 1.454169, 0.085568)",
        "(0.219822, 1.466934, 0.088698)",
        "(0.220392, 1.479533, 0.092869)",
        "(0.221147, 1.491769, 0.097757)",
        "(0.222128, 1.503232, 0.102785)",
        "(0.222750, 1.508768, 0.105315)",
        "(0.224534, 1.519376, 0.110913)",
        "(0.226807, 1.529454, 0.117343)",
        "(0.229044, 1.538873, 0.124135)",
        "(0.231083, 1.547518, 0.131346)",
        "(0.232114, 1.551647, 0.135090)",
        "(0.234393, 1.559203, 0.142845)",
        "(0.236912, 1.566019, 0.150843)",
        "(0.239244, 1.572195, 0.159011)",
        "(0.241305, 1.577585, 0.167413)",
        "(0.242266, 1.580085, 0.171635)",
        "(0.244108, 1.584501, 0.180268)",
        "(0.245962, 1.588343, 0.189381)",
        "(0.247775, 1.591590, 0.198632)",
        "(0.249214, 1.594057, 0.207625)",
        "(0.249837, 1.595160, 0.212136)",
        "(0.251001, 1.596964, 0.221393)",
        "(0.252250, 1.598344, 0.230896)",
        "(0.253596, 1.599285, 0.240541)",
        "(0.254752, 1.599535, 0.249679)",
        "(0.255280, 1.599413, 0.254083)",
        "(0.256322, 1.598964, 0.262918)",
        "(0.257559, 1.598207, 0.271947)",
        "(0.258650, 1.597051, 0.280885)",
        "(0.259259, 1.595329, 0.289528)",
        "(0.259499, 1.594386, 0.293815)",
        "(0.260048, 1.592142, 0.302471)",
        "(0.260795, 1.589570, 0.311283)",
        "(0.261110, 1.586497, 0.319848)",
        "(0.260873, 1.582823, 0.327671)",
        "(0.260696, 1.580860, 0.331519)",
        "(0.260420, 1.576656, 0.339394)",
        "(0.260631, 1.572335, 0.347677)",
        "(0.260284, 1.567548, 0.355758)",
        "(0.259624, 1.562138, 0.363142)",
        "(0.259463, 1.559313, 0.366710)",
        "(0.259829, 1.553496, 0.373460)",
        "(0.260120, 1.547369, 0.379346)",
        "(0.259866, 1.540706, 0.384153)",
        "(0.260157, 1.533876, 0.388395)",
        "(0.260553, 1.530508, 0.390567)",
        "(0.261649, 1.523809, 0.394754)",
        "(0.262305, 1.516827, 0.398545)",
        "(0.262586, 1.509204, 0.401468)",
        "(0.262837, 1.505281, 0.402786)",
        "(0.263483, 1.497349, 0.405370)",
        "(0.263976, 1.489255, 0.407579)",
        "(0.264079, 1.480873, 0.409200)",
        "(0.263987, 1.472195, 0.410015)",
        "(0.264160, 1.463636, 0.410446)",
        "(0.264250, 1.459375, 0.410632)",
        "(0.264318, 1.450718, 0.410522)",
        "(0.264079, 1.441719, 0.409605)",
        "(0.264117, 1.432395, 0.407859)",
        "(0.264091, 1.422862, 0.405810)",
        "(0.263926, 1.417984, 0.404644)",
        "(0.263270, 1.407915, 0.401809)",
        "(0.262678, 1.397497, 0.398137)",
        "(0.262024, 1.386714, 0.393788)",
        "(0.261307, 1.375945, 0.389166)",
        "(0.260945, 1.370650, 0.386754)",
        "(0.260046, 1.360130, 0.381478)",
        "(0.258962, 1.349648, 0.375460)",
        "(0.258409, 1.339559, 0.368785)",
        "(0.258135, 1.330000, 0.361828)",
        "(0.258042, 1.325437, 0.358255)",
        "(0.257742, 1.316614, 0.351174)",
        "(0.257396, 1.308173, 0.343926)",
        "(0.257150, 1.300069, 0.336279)",
        "(0.256937, 1.292396, 0.328327)",
        "(0.256801, 1.288657, 0.324339)",
        "(0.256484, 1.281456, 0.316375)",
        "(0.256099, 1.274376, 0.308412)",
        "(0.255846, 1.267422, 0.300186)",
        "(0.255813, 1.260760, 0.291590)",
        "(0.255854, 1.257530, 0.287309)",
        "(0.255976, 1.251426, 0.278802)",
        "(0.255808, 1.245363, 0.270195)",
        "(0.255708, 1.239430, 0.261318)",
        "(0.256006, 1.233883, 0.252070)",
        "(0.256205, 1.231241, 0.247427)",
        "(0.256614, 1.226429, 0.238365)",
        "(0.256894, 1.222152, 0.229767)",
        "(0.256961, 1.218163, 0.221347)",
        "(0.256864, 1.214534, 0.213000)",
        "(0.256810, 1.212823, 0.208860)",
        "(0.256751, 1.209808, 0.200647)",
        "(0.256775, 1.207227, 0.192341)",
        "(0.257034, 1.204977, 0.183403)",
        "(0.257565, 1.203143, 0.173986)",
        "(0.257853, 1.202365, 0.169366)",
        "(0.258365, 1.201077, 0.160238)",
        "(0.258765, 1.200087, 0.151300)",
        "(0.259118, 1.199399, 0.142531)",
        "(0.259499, 1.199241, 0.134001)",
        "(0.259642, 1.199252, 0.129797)",
        "(0.259763, 1.199654, 0.121672)",
        "(0.259747, 1.200728, 0.114221)",
        "(0.259388, 1.202430, 0.107434)",
        "(0.258689, 1.204846, 0.101204)",
        "(0.258295, 1.206238, 0.098219)",
        "(0.257251, 1.209636, 0.092719)",
        "(0.255895, 1.213807, 0.087840)",
        "(0.254173, 1.218660, 0.083627)",
        "(0.252265, 1.224339, 0.080116)",
        "(0.251227, 1.227309, 0.078459)",
        "(0.248885, 1.233712, 0.075389)",
        "(0.246504, 1.240839, 0.072790)",
        "(0.244041, 1.248728, 0.070638)",
        "(0.241509, 1.257284, 0.068913)",
        "(0.240238, 1.261761, 0.068165)",
        "(0.237686, 1.270892, 0.066652)",
        "(0.235039, 1.280474, 0.065386)",
        "(0.232329, 1.290554, 0.064463)",
        "(0.229684, 1.301188, 0.063858)",
        "(0.228340, 1.306635, 0.063614)",
        "(0.225646, 1.317975, 0.063400)",
        "(0.222898, 1.329842, 0.063601)",
        "(0.220117, 1.342212, 0.064154)",
        "(0.217450, 1.354969, 0.065030)",
        "(0.216281, 1.361484, 0.065656)",
        "(0.214240, 1.374890, 0.067432)",
        "(0.212772, 1.388535, 0.069428)",
        "(0.211890, 1.402232, 0.071438)",
        "(0.211458, 1.415895, 0.073703)",
        "(0.211385, 1.422692, 0.075019)",
        "(0.211606, 1.436150, 0.078127)",
        "(0.212426, 1.449313, 0.081872)",
        "(0.213531, 1.461912, 0.085820)",
        "(0.214786, 1.473810, 0.089802)",
        "(0.215363, 1.479589, 0.091791)",
        "(0.216861, 1.490702, 0.096232)",
        "(0.219113, 1.501332, 0.101374)",
        "(0.221492, 1.511226, 0.106555)",
        "(0.223576, 1.520444, 0.111462)",
        "(0.224579, 1.524894, 0.114036)",
        "(0.226681, 1.533406, 0.119588)",
        "(0.229134, 1.541436, 0.125636)",
        "(0.231606, 1.548898, 0.131999)",
        "(0.233990, 1.555730, 0.138453)",
        "(0.235296, 1.559036, 0.141754)",
        "(0.238070, 1.565231, 0.148623)",
        "(0.240736, 1.571085, 0.155902)",
        "(0.243187, 1.576604, 0.163761)",
        "(0.245335, 1.581482, 0.171851)",
        "(0.246378, 1.583655, 0.175967)",
        "(0.248666, 1.587543, 0.184511)",
        "(0.250760, 1.590974, 0.193298)",
        "(0.252579, 1.593910, 0.202530)",
        "(0.254117, 1.596294, 0.212168)",
        "(0.254875, 1.597344, 0.217091)",
        "(0.256404, 1.599032, 0.227225)",
        "(0.257692, 1.600248, 0.237406)",
        "(0.258747, 1.600957, 0.247546)",
        "(0.260086, 1.601167, 0.257704)",
        "(0.260826, 1.601170, 0.262825)",
        "(0.262364, 1.600887, 0.272971)",
        "(0.263990, 1.600180, 0.282849)",
        "(0.265599, 1.598976, 0.292421)",
        "(0.267325, 1.597279, 0.301598)",
        "(0.268167, 1.596257, 0.306105)",
        "(0.269791, 1.593774, 0.314798)",
        "(0.271089, 1.590649, 0.323194)",
        "(0.271726, 1.586796, 0.331182)",
        "(0.272296, 1.582180, 0.338763)",
        "(0.272684, 1.579765, 0.342522)",
        "(0.273222, 1.574387, 0.349602)",
        "(0.273087, 1.568315, 0.356184)",
        "(0.272652, 1.561489, 0.362219)",
        "(0.272697, 1.554050, 0.367702)",
        "(0.272671, 1.550247, 0.370387)",
        "(0.272355, 1.542370, 0.375524)",
        "(0.271864, 1.534148, 0.380258)",
        "(0.271953, 1.525866, 0.384436)",
        "(0.272258, 1.517520, 0.388142)",
        "(0.272394, 1.513290, 0.389711)",
        "(0.272637, 1.504864, 0.392613)",
        "(0.273021, 1.496487, 0.395004)",
        "(0.273430, 1.488037, 0.396858)",
        "(0.273335, 1.479437, 0.398290)",
        "(0.273226, 1.475093, 0.398938)",
        "(0.273014, 1.466401, 0.399864)",
        "(0.272664, 1.457716, 0.400185)",
        "(0.271864, 1.448867, 0.399797)",
        "(0.270806, 1.439934, 0.399142)",
        "(0.270449, 1.435548, 0.398715)",
        "(0.270061, 1.426936, 0.397677)",
        "(0.269470, 1.418312, 0.396283)",
        "(0.268581, 1.409588, 0.394399)",
        "(0.267848, 1.400895, 0.392215)",
        "(0.267562, 1.396558, 0.391134)",
        "(0.267002, 1.387751, 0.388947)",
        "(0.266424, 1.378639, 0.386365)",
        "(0.265769, 1.369154, 0.383311)",
        "(0.265455, 1.359559, 0.379906)",
        "(0.265369, 1.354767, 0.378140)",
        "(0.264873, 1.344981, 0.374430)",
        "(0.264187, 1.335081, 0.370436)",
        "(0.263599, 1.325125, 0.366063)",
        "(0.263335, 1.315264, 0.361651)",
        "(0.263192, 1.310331, 0.359381)",
        "(0.262755, 1.300414, 0.354500)",
        "(0.262489, 1.290586, 0.349142)",
        "(0.262127, 1.280728, 0.343622)",
        "(0.261829, 1.271005, 0.337926)",
        "(0.261660, 1.266188, 0.334907)",
        "(0.261053, 1.251727, 0.325410)",
        "(0.261277, 1.247295, 0.321138)",
        "(0.261398, 1.238285, 0.313239)",
        "(0.261436, 1.233855, 0.309156)",
        "(0.261604, 1.225186, 0.300631)",
        "(0.261844, 1.216913, 0.291869)",
        "(0.262280, 1.209071, 0.282813)",
        "(0.262753, 1.201491, 0.273083)",
        "(0.263379, 1.194375, 0.262572)",
        "(0.263787, 1.191010, 0.257291)",
        "(0.264770, 1.184778, 0.246735)",
        "(0.265876, 1.179189, 0.236212)",
        "(0.266909, 1.174227, 0.225813)",
        "(0.268042, 1.170198, 0.215685)",
        "(0.268677, 1.168428, 0.210715)",
        "(0.269943, 1.165535, 0.201010)",
        "(0.271032, 1.163271, 0.191471)",
        "(0.272074, 1.161718, 0.182194)",
        "(0.273033, 1.161061, 0.173451)",
        "(0.273433, 1.160933, 0.169229)",
        "(0.273940, 1.161302, 0.161189)",
        "(0.274134, 1.162292, 0.153508)",
        "(0.274059, 1.163839, 0.146134)",
        "(0.273776, 1.166152, 0.139176)",
        "(0.273521, 1.167496, 0.135849)",
        "(0.272723, 1.170793, 0.129653)",
        "(0.271497, 1.174759, 0.123881)",
        "(0.269939, 1.179544, 0.118566)",
        "(0.267999, 1.185191, 0.113582)",
        "(0.267006, 1.188248, 0.111137)",
        "(0.264819, 1.195120, 0.106555)",
        "(0.262517, 1.202744, 0.102218)",
        "(0.260134, 1.211177, 0.098139)",
        "(0.257456, 1.220406, 0.094446)",
        "(0.256023, 1.225200, 0.092754)",
        "(0.253092, 1.235298, 0.089647)",
        "(0.250240, 1.245878, 0.086705)",
        "(0.247358, 1.256941, 0.084132)",
        "(0.244585, 1.268622, 0.081903)",
        "(0.243194, 1.274579, 0.080832)",
        "(0.240443, 1.286927, 0.079013)",
        "(0.237806, 1.299606, 0.077445)",
        "(0.235314, 1.312332, 0.075738)",
        "(0.233080, 1.325384, 0.074511)",
        "(0.231971, 1.332025, 0.074168)",
        "(0.229931, 1.345415, 0.073939)",
        "(0.228051, 1.358675, 0.073739)",
        "(0.226450, 1.371826, 0.073779)",
        "(0.225319, 1.385220, 0.074656)",
        "(0.224883, 1.392039, 0.075356)",
        "(0.224273, 1.405757, 0.077300)",
        "(0.223925, 1.419456, 0.079764)",
        "(0.223631, 1.432961, 0.082696)",
        "(0.223550, 1.446037, 0.086043)",
        "(0.223957, 1.452531, 0.088007)",
        "(0.225389, 1.465186, 0.092509)",
        "(0.226821, 1.477164, 0.097085)",
        "(0.228175, 1.488455, 0.101779)",
        "(0.229460, 1.499048, 0.106941)",
        "(0.230200, 1.504181, 0.109679)",
        "(0.231916, 1.513833, 0.115453)",
        "(0.233594, 1.522799, 0.121450)",
        "(0.235144, 1.531021, 0.127719)",
        "(0.236459, 1.538364, 0.134213)",
        "(0.237232, 1.541730, 0.137738)",
        "(0.239031, 1.548465, 0.145346)",
        "(0.240701, 1.554662, 0.153434)",
        "(0.241899, 1.560166, 0.161450)",
        "(0.242442, 1.562656, 0.165464)",
        "(0.243807, 1.567333, 0.173695)",
        "(0.246013, 1.571430, 0.182431)",
        "(0.247845, 1.575052, 0.191209)",
        "(0.249209, 1.578129, 0.199966)",
        "(0.250264, 1.580796, 0.208898)",
        "(0.250758, 1.581989, 0.213365)",
        "(0.251852, 1.584043, 0.222467)",
        "(0.253054, 1.585758, 0.231780)",
        "(0.254266, 1.586977, 0.241003)",
        "(0.255422, 1.587697, 0.250139)",
        "(0.256027, 1.587921, 0.254685)",
        "(0.257446, 1.587999, 0.263736)",
        "(0.258856, 1.587497, 0.272533)",
        "(0.260093, 1.586490, 0.281101)",
        "(0.261350, 1.585078, 0.289619)",
        "(0.262025, 1.584289, 0.293842)",
        "(0.263355, 1.582311, 0.301926)",
        "(0.264822, 1.579833, 0.309530)",
        "(0.266104, 1.576884, 0.316729)",
        "(0.267108, 1.573567, 0.323790)",
        "(0.267562, 1.571821, 0.327318)",
        "(0.268428, 1.567948, 0.334160)",
        "(0.269236, 1.563487, 0.340514)",
        "(0.269673, 1.558292, 0.346049)",
        "(0.269801, 1.552612, 0.351273)",
        "(0.269893, 1.549782, 0.354036)",
        "(0.270346, 1.544017, 0.359520)",
        "(0.270638, 1.537763, 0.364562)",
        "(0.270498, 1.530941, 0.368811)",
        "(0.270404, 1.523775, 0.372719)",
        "(0.270485, 1.520173, 0.374716)",
        "(0.270690, 1.512887, 0.378810)",
        "(0.270673, 1.505499, 0.382798)",
        "(0.270323, 1.497865, 0.386426)",
        "(0.270097, 1.490156, 0.390007)",
        "(0.270036, 1.486339, 0.391806)",
        "(0.270017, 1.478684, 0.395373)",
        "(0.269862, 1.470862, 0.398730)",
        "(0.269418, 1.462751, 0.401666)",
        "(0.268981, 1.454583, 0.404172)",
        "(0.268911, 1.450499, 0.405297)",
        "(0.268524, 1.442101, 0.407123)",
        "(0.267917, 1.433409, 0.408444)",
        "(0.267409, 1.424633, 0.409298)",
        "(0.266915, 1.415759, 0.409504)",
        "(0.266583, 1.411214, 0.409440)",
        "(0.265866, 1.401899, 0.408889)",
        "(0.265257, 1.392473, 0.408414)",
        "(0.265083, 1.383071, 0.407977)",
        "(0.264575, 1.373245, 0.407052)",
        "(0.264261, 1.368162, 0.406269)",
        "(0.263729, 1.357986, 0.404540)",
        "(0.263427, 1.347780, 0.402533)",
        "(0.262893, 1.337424, 0.400217)",
        "(0.262100, 1.326746, 0.397120)",
        "(0.261719, 1.321353, 0.395241)",
        "(0.260988, 1.310520, 0.390835)",
        "(0.260352, 1.299646, 0.385933)",
        "(0.259766, 1.288858, 0.380875)",
        "(0.259202, 1.278346, 0.375533)",
        "(0.258956, 1.273208, 0.372716)",
        "(0.258553, 1.263257, 0.366822)",
        "(0.258177, 1.253558, 0.360606)",
        "(0.257725, 1.244094, 0.354348)",
        "(0.257547, 1.239655, 0.351166)",
        "(0.257314, 1.231277, 0.344741)",
        "(0.257266, 1.223479, 0.337998)",
        "(0.257290, 1.216114, 0.330560)",
        "(0.257214, 1.209195, 0.322595)",
        "(0.257385, 1.203244, 0.314685)",
        "(0.257534, 1.200595, 0.310856)",
        "(0.257849, 1.195846, 0.303265)",
        "(0.257910, 1.191349, 0.294865)",
        "(0.258050, 1.187313, 0.285748)",
        "(0.258378, 1.183910, 0.276520)",
        "(0.258529, 1.182294, 0.271919)",
        "(0.258862, 1.179512, 0.262701)",
        "(0.259262, 1.177311, 0.253409)",
        "(0.259798, 1.175597, 0.243811)",
        "(0.260321, 1.174171, 0.234104)",
        "(0.260574, 1.173572, 0.229350)",
        "(0.261018, 1.172752, 0.220167)",
        "(0.261287, 1.172446, 0.211446)",
        "(0.261372, 1.172629, 0.203015)",
        "(0.261415, 1.173194, 0.194390)",
        "(0.261511, 1.173588, 0.189868)",
        "(0.261934, 1.174912, 0.180781)",
        "(0.262417, 1.176924, 0.172133)",
        "(0.262655, 1.179512, 0.164186)",
        "(0.262728, 1.182613, 0.156462)",
        "(0.262756, 1.184298, 0.152576)",
        "(0.262931, 1.188072, 0.144780)",
        "(0.263197, 1.192154, 0.136896)",
        "(0.263601, 1.196839, 0.129182)",
        "(0.263834, 1.201978, 0.121573)",
        "(0.263931, 1.204675, 0.117810)",
        "(0.264150, 1.210764, 0.110585)",
        "(0.264181, 1.217542, 0.103797)",
        "(0.263913, 1.225279, 0.097498)",
        "(0.263547, 1.234595, 0.092036)",
        "(0.263324, 1.239550, 0.089464)",
        "(0.262697, 1.250125, 0.084536)",
        "(0.261937, 1.261676, 0.080259)",
        "(0.260779, 1.274332, 0.076918)",
        "(0.259252, 1.287607, 0.074110)",
        "(0.258385, 1.294457, 0.072881)",
        "(0.256454, 1.308789, 0.071029)",
        "(0.254361, 1.323716, 0.069888)",
        "(0.252246, 1.339157, 0.069533)",
        "(0.249892, 1.354756, 0.069489)",
        "(0.248612, 1.362682, 0.069624)",
        "(0.245904, 1.378650, 0.070280)",
        "(0.243611, 1.394755, 0.071642)",
        "(0.241952, 1.410802, 0.073721)",
        "(0.240170, 1.426510, 0.076081)",
        "(0.239210, 1.434257, 0.077432)",
        "(0.237244, 1.449640, 0.080850)",
        "(0.235462, 1.464470, 0.084791)",
        "(0.234493, 1.478460, 0.089093)",
        "(0.233896, 1.491725, 0.093666)",
        "(0.233683, 1.498078, 0.096002)",
        "(0.233522, 1.509938, 0.100805)",
        "(0.233758, 1.520962, 0.106066)",
        "(0.234189, 1.531260, 0.111839)",
        "(0.234672, 1.540939, 0.118270)",
        "(0.234886, 1.545583, 0.121537)",
        "(0.235457, 1.554155, 0.128046)",
        "(0.236732, 1.562127, 0.134919)",
        "(0.238517, 1.569699, 0.142364)",
        "(0.239402, 1.573238, 0.146188)",
        "(0.241085, 1.580107, 0.153816)",
        "(0.242750, 1.586089, 0.161560)",
        "(0.244664, 1.591515, 0.169714)",
        "(0.246756, 1.596351, 0.178299)",
        "(0.247729, 1.598599, 0.182672)",
        "(0.249594, 1.602510, 0.191659)",
        "(0.251262, 1.605806, 0.200875)",
        "(0.253006, 1.608548, 0.210477)",
        "(0.255064, 1.610810, 0.220498)",
        "(0.256961, 1.612578, 0.230543)",
        "(0.257844, 1.613309, 0.235549)",
        "(0.259669, 1.614243, 0.245484)",
        "(0.261565, 1.614500, 0.255238)",
        "(0.263613, 1.614202, 0.264774)",
        "(0.265496, 1.613418, 0.274187)",
        "(0.266409, 1.612924, 0.278829)",
        "(0.268283, 1.611627, 0.288030)",
        "(0.270247, 1.610011, 0.297325)",
        "(0.272021, 1.607901, 0.306515)",
        "(0.273538, 1.605039, 0.315118)",
        "(0.274373, 1.603404, 0.319251)",
        "(0.275883, 1.600047, 0.327204)",
        "(0.277189, 1.596044, 0.335425)",
        "(0.278211, 1.591585, 0.343327)",
        "(0.278974, 1.586777, 0.350702)",
        "(0.279283, 1.584261, 0.354124)",
        "(0.279763, 1.578942, 0.360580)",
        "(0.280170, 1.573374, 0.366866)",
        "(0.280507, 1.567615, 0.372898)",
        "(0.280690, 1.561496, 0.378265)",
        "(0.280679, 1.558348, 0.380766)",
        "(0.280598, 1.551971, 0.385437)",
        "(0.280591, 1.545636, 0.389945)",
        "(0.280736, 1.539375, 0.394442)",
        "(0.280907, 1.533043, 0.398699)",
        "(0.280941, 1.529828, 0.400671)",
        "(0.280915, 1.523590, 0.404431)",
        "(0.281020, 1.517642, 0.407981)",
        "(0.281212, 1.511864, 0.411354)",
        "(0.281277, 1.506091, 0.414466)",
        "(0.281260, 1.503207, 0.415882)",
        "(0.281236, 1.497434, 0.418273)",
        "(0.281466, 1.491570, 0.420315)",
        "(0.281502, 1.485280, 0.421774)",
        "(0.281404, 1.481982, 0.422366)",
        "(0.281161, 1.474999, 0.423194)",
        "(0.281011, 1.467496, 0.423583)",
        "(0.280546, 1.459307, 0.423426)",
        "(0.279806, 1.450305, 0.422828)",
        "(0.278863, 1.440408, 0.421799)",
        "(0.278342, 1.435292, 0.421168)",
        "(0.277202, 1.424563, 0.419437)",
        "(0.276050, 1.413271, 0.417011)",
        "(0.274887, 1.401374, 0.413589)",
        "(0.273954, 1.389421, 0.409970)",
        "(0.273639, 1.383537, 0.408189)",
        "(0.272991, 1.371670, 0.404719)",
        "(0.272085, 1.359644, 0.400998)",
        "(0.271051, 1.347673, 0.396605)",
        "(0.270313, 1.335940, 0.391657)",
        "(0.269967, 1.330246, 0.388997)",
        "(0.269176, 1.319222, 0.383389)",
        "(0.268317, 1.308700, 0.377577)",
        "(0.267640, 1.298969, 0.371460)",
        "(0.266853, 1.290029, 0.365284)",
        "(0.266435, 1.285831, 0.362239)",
        "(0.265680, 1.278246, 0.356121)",
        "(0.265147, 1.271612, 0.350025)",
        "(0.264680, 1.265822, 0.343779)",
        "(0.264329, 1.263070, 0.340518)",
        "(0.263490, 1.257746, 0.333687)",
        "(0.262842, 1.253049, 0.326545)",
        "(0.262387, 1.248842, 0.319275)",
        "(0.261840, 1.244926, 0.311566)",
        "(0.261303, 1.241184, 0.303393)",
        "(0.261116, 1.239448, 0.299239)",
        "(0.260881, 1.236314, 0.290974)",
        "(0.260502, 1.233215, 0.282884)",
        "(0.260222, 1.230228, 0.274803)",
        "(0.259778, 1.227095, 0.266327)",
        "(0.259511, 1.225513, 0.261962)",
        "(0.259098, 1.222458, 0.253102)",
        "(0.258815, 1.219519, 0.244220)",
        "(0.258572, 1.216745, 0.235304)",
        "(0.258200, 1.214110, 0.226063)",
        "(0.258069, 1.212881, 0.221371)",
        "(0.258015, 1.210725, 0.211832)",
        "(0.257992, 1.208888, 0.202150)",
        "(0.257891, 1.207368, 0.192131)",
        "(0.257909, 1.206333, 0.182001)",
        "(0.257938, 1.205942, 0.176980)",
        "(0.257945, 1.205406, 0.166936)",
        "(0.257949, 1.205174, 0.156721)",
        "(0.258093, 1.205339, 0.146476)",
        "(0.258163, 1.206066, 0.136550)",
        "(0.258153, 1.206592, 0.131765)",
        "(0.258039, 1.208218, 0.122766)",
        "(0.257724, 1.210592, 0.114494)",
        "(0.257176, 1.213525, 0.106720)",
        "(0.256543, 1.217259, 0.099729)",
        "(0.256151, 1.219311, 0.096430)",
        "(0.255132, 1.223973, 0.090482)",
        "(0.253786, 1.229302, 0.085329)",
        "(0.252150, 1.235318, 0.080990)",
        "(0.250311, 1.242003, 0.077252)",
        "(0.249330, 1.245466, 0.075506)",
        "(0.247084, 1.252893, 0.072515)",
        "(0.244450, 1.260969, 0.070172)",
        "(0.241702, 1.269940, 0.068450)",
        "(0.238946, 1.279400, 0.066957)",
        "(0.237581, 1.284321, 0.066267)",
        "(0.234844, 1.294673, 0.065085)",
        "(0.232053, 1.305605, 0.064037)",
        "(0.229153, 1.317219, 0.063388)",
        "(0.226418, 1.329443, 0.063175)",
        "(0.225102, 1.335769, 0.063179)",
        "(0.222563, 1.348640, 0.063274)",
        "(0.220323, 1.362110, 0.063889)",
        "(0.218194, 1.376123, 0.065067)",
        "(0.216299, 1.390585, 0.067095)",
        "(0.215679, 1.397981, 0.068484)",
        "(0.214907, 1.412999, 0.071848)",
        "(0.214777, 1.427971, 0.075401)",
        "(0.215294, 1.442485, 0.079023)",
        "(0.216034, 1.456695, 0.083075)",
        "(0.216576, 1.463669, 0.085322)",
        "(0.217823, 1.477282, 0.090338)",
        "(0.219244, 1.490214, 0.095605)",
        "(0.220855, 1.502181, 0.100918)",
        "(0.222475, 1.513372, 0.106587)",
        "(0.223243, 1.518720, 0.109598)",
        "(0.225091, 1.528689, 0.116246)",
        "(0.227340, 1.537791, 0.123444)",
        "(0.229504, 1.545973, 0.130665)",
        "(0.231850, 1.553296, 0.137807)",
        "(0.233006, 1.556530, 0.141420)",
        "(0.235140, 1.562862, 0.148897)",
        "(0.237068, 1.568382, 0.156703)",
        "(0.238869, 1.573165, 0.164662)",
        "(0.239744, 1.575299, 0.168661)",
        "(0.241479, 1.578971, 0.176682)",
        "(0.243159, 1.582101, 0.184860)",
        "(0.244940, 1.584591, 0.193279)",
        "(0.246652, 1.586378, 0.201770)",
        "(0.248190, 1.587667, 0.210347)",
        "(0.248860, 1.588176, 0.214624)",
        "(0.250140, 1.588920, 0.223335)",
        "(0.251397, 1.589363, 0.232244)",
        "(0.252683, 1.589497, 0.241203)",
        "(0.254147, 1.589304, 0.250100)",
        "(0.254823, 1.589117, 0.254408)",
        "(0.256189, 1.588488, 0.262730)",
        "(0.257770, 1.587811, 0.271120)",
        "(0.259419, 1.587054, 0.279564)",
        "(0.260938, 1.585967, 0.287785)",
        "(0.261676, 1.585282, 0.291772)",
        "(0.263219, 1.583729, 0.299455)",
        "(0.264767, 1.581935, 0.306925)",
        "(0.266384, 1.579944, 0.314308)",
        "(0.267967, 1.577718, 0.321510)",
        "(0.268730, 1.576517, 0.325088)",
        "(0.270178, 1.573879, 0.332000)",
        "(0.271647, 1.570638, 0.338393)",
        "(0.273229, 1.566722, 0.344193)",
        "(0.274768, 1.562330, 0.349532)",
        "(0.275397, 1.559929, 0.352072)",
        "(0.276346, 1.554530, 0.356921)",
        "(0.277226, 1.548373, 0.361407)",
        "(0.277771, 1.541469, 0.365496)",
        "(0.278001, 1.534020, 0.369324)",
        "(0.278036, 1.530181, 0.371169)",
        "(0.277758, 1.522120, 0.374573)",
        "(0.277426, 1.513727, 0.377384)",
        "(0.277197, 1.505269, 0.380122)",
        "(0.277435, 1.496916, 0.382953)",
        "(0.277533, 1.492691, 0.384304)",
        "(0.277535, 1.484133, 0.386569)",
        "(0.277484, 1.475393, 0.388184)",
        "(0.277293, 1.466521, 0.389165)",
        "(0.277084, 1.457772, 0.389881)",
        "(0.276889, 1.453452, 0.390196)",
        "(0.276326, 1.444855, 0.390552)",
        "(0.275996, 1.436399, 0.390507)",
        "(0.275555, 1.427994, 0.389960)",
        "(0.275059, 1.419404, 0.389106)",
        "(0.274852, 1.415009, 0.388556)",
        "(0.274507, 1.406131, 0.387076)",
        "(0.273686, 1.397069, 0.385186)",
        "(0.272460, 1.387671, 0.382751)",
        "(0.271171, 1.377857, 0.379649)",
        "(0.270581, 1.372823, 0.377819)",
        "(0.269611, 1.362592, 0.373762)",
        "(0.268722, 1.352246, 0.369422)",
        "(0.267891, 1.341636, 0.364763)",
        "(0.267025, 1.330884, 0.359724)",
        "(0.266519, 1.325468, 0.357046)",
        "(0.265596, 1.314749, 0.351425)",
        "(0.265040, 1.304429, 0.345857)",
        "(0.264689, 1.294575, 0.340385)",
        "(0.263842, 1.284783, 0.334544)",
        "(0.263310, 1.279922, 0.331324)",
        "(0.262253, 1.270281, 0.324053)",
        "(0.261500, 1.261102, 0.316232)",
        "(0.261140, 1.252606, 0.308345)",
        "(0.260651, 1.244504, 0.300326)",
        "(0.260460, 1.240716, 0.296201)",
        "(0.260232, 1.233622, 0.288062)",
        "(0.260135, 1.227309, 0.280226)",
        "(0.260041, 1.221575, 0.272465)",
        "(0.259916, 1.216258, 0.264404)",
        "(0.259877, 1.213714, 0.260253)",
        "(0.259911, 1.209217, 0.252075)",
        "(0.260152, 1.205395, 0.244184)",
        "(0.260344, 1.201779, 0.236032)",
        "(0.260480, 1.200017, 0.231715)",
        "(0.261036, 1.196933, 0.222877)",
        "(0.261811, 1.194437, 0.214272)",
        "(0.262493, 1.192219, 0.205745)",
        "(0.263058, 1.190125, 0.196998)",
        "(0.263681, 1.188468, 0.188051)",
        "(0.264056, 1.187881, 0.183553)",
        "(0.264623, 1.187252, 0.174782)",
        "(0.264802, 1.187331, 0.166615)",
        "(0.264492, 1.188194, 0.159024)",
        "(0.264207, 1.189864, 0.151730)",
        "(0.263976, 1.191063, 0.148178)",
        "(0.263351, 1.193835, 0.141232)",
        "(0.262582, 1.197516, 0.134749)",
        "(0.261602, 1.201591, 0.128597)",
        "(0.260435, 1.206117, 0.122892)",
        "(0.259743, 1.208481, 0.120141)",
        "(0.258263, 1.213532, 0.114982)",
        "(0.256591, 1.219147, 0.110434)",
        "(0.254911, 1.225145, 0.106326)",
        "(0.254043, 1.228246, 0.104398)",
        "(0.252130, 1.234581, 0.100759)",
        "(0.249961, 1.241037, 0.097319)",
        "(0.247849, 1.247873, 0.094222)",
        "(0.245798, 1.255058, 0.091305)",
        "(0.243549, 1.262519, 0.088490)",
        "(0.242346, 1.266389, 0.087191)",
        "(0.239883, 1.274361, 0.084790)",
        "(0.237459, 1.282917, 0.082875)",
        "(0.234999, 1.291857, 0.081252)",
        "(0.233705, 1.296415, 0.080458)",
        "(0.231058, 1.305906, 0.079083)",
        "(0.228398, 1.315993, 0.078151)",
        "(0.225969, 1.326649, 0.077657)",
        "(0.223561, 1.337512, 0.077238)",
        "(0.222332, 1.343017, 0.077061)",
        "(0.219683, 1.354229, 0.076863)",
        "(0.216923, 1.365484, 0.076949)",
        "(0.214726, 1.377092, 0.077575)",
        "(0.212996, 1.388924, 0.078485)",
        "(0.212187, 1.394869, 0.078941)",
        "(0.210675, 1.406802, 0.079854)",
        "(0.209279, 1.418915, 0.081058)",
        "(0.208034, 1.431155, 0.082887)",
        "(0.207143, 1.443292, 0.084985)",
        "(0.206825, 1.449306, 0.086135)",
        "(0.206305, 1.460982, 0.088304)",
        "(0.206171, 1.472336, 0.090526)",
        "(0.206488, 1.483359, 0.093234)",
        "(0.206887, 1.493834, 0.095996)",
        "(0.207364, 1.503705, 0.098902)",
        "(0.207713, 1.508453, 0.100546)",
        "(0.208517, 1.517698, 0.104059)",
        "(0.209791, 1.526309, 0.107801)",
        "(0.211275, 1.534535, 0.111704)",
        "(0.212080, 1.538461, 0.113738)",
        "(0.213693, 1.546094, 0.118024)",
        "(0.215156, 1.553281, 0.122682)",
        "(0.216534, 1.560028, 0.127791)",
        "(0.218223, 1.566402, 0.133350)",
        "(0.219095, 1.569474, 0.136185)",
        "(0.220802, 1.575121, 0.142271)",
        "(0.222360, 1.580453, 0.148708)",
        "(0.224017, 1.585484, 0.155778)",
        "(0.226070, 1.590284, 0.163438)",
        "(0.227217, 1.592551, 0.167434)",
        "(0.229315, 1.596753, 0.175287)",
        "(0.231155, 1.600563, 0.182978)",
        "(0.233121, 1.603911, 0.190708)",
        "(0.235704, 1.606753, 0.198831)",
        "(0.238170, 1.608708, 0.206804)",
        "(0.239114, 1.609901, 0.210874)",
        "(0.241281, 1.612159, 0.219486)",
        "(0.243510, 1.614201, 0.228288)",
        "(0.245662, 1.615853, 0.236973)",
        "(0.247955, 1.617203, 0.245718)",
        "(0.249143, 1.617803, 0.250155)",
        "(0.251517, 1.618668, 0.259008)",
        "(0.253804, 1.618891, 0.267554)",
        "(0.255859, 1.618424, 0.275786)",
        "(0.257621, 1.617582, 0.283787)",
        "(0.258377, 1.616982, 0.287774)",
        "(0.259980, 1.615267, 0.295821)",
        "(0.261627, 1.613108, 0.303999)",
        "(0.263490, 1.610469, 0.312109)",
        "(0.264601, 1.609160, 0.316189)",
        "(0.266801, 1.606180, 0.324137)",
        "(0.268748, 1.603147, 0.331788)",
        "(0.270874, 1.600128, 0.339376)",
        "(0.273404, 1.597237, 0.347294)",
        "(0.276308, 1.594390, 0.355596)",
        "(0.277679, 1.592875, 0.359693)",
        "(0.280445, 1.589617, 0.367600)",
        "(0.282989, 1.585861, 0.375048)",
        "(0.285565, 1.581586, 0.382174)",
        "(0.286955, 1.579303, 0.385785)",
        "(0.289609, 1.574252, 0.392963)",
        "(0.291668, 1.568142, 0.399910)",
        "(0.293209, 1.560940, 0.406576)",
        "(0.294363, 1.552508, 0.412679)",
        "(0.295198, 1.543040, 0.418076)",
        "(0.295423, 1.537884, 0.420491)",
        "(0.295403, 1.526440, 0.424671)",
        "(0.295023, 1.513591, 0.428266)",
        "(0.294937, 1.500183, 0.431506)",
        "(0.294443, 1.486177, 0.434492)",
        "(0.294122, 1.478918, 0.435808)",
        "(0.293832, 1.463797, 0.437724)",
        "(0.294045, 1.448291, 0.438819)",
        "(0.293958, 1.432655, 0.439239)",
        "(0.293910, 1.417265, 0.439511)",
        "(0.293896, 1.409551, 0.439608)",
        "(0.293730, 1.394040, 0.439207)",
        "(0.293144, 1.378472, 0.437684)",
        "(0.292558, 1.363361, 0.435836)",
        "(0.292350, 1.356021, 0.434889)",
        "(0.292105, 1.341604, 0.432680)",
        "(0.291493, 1.327326, 0.429578)",
        "(0.290634, 1.313546, 0.425623)",
        "(0.290065, 1.300684, 0.421829)",
        "(0.289712, 1.288616, 0.418351)",
        "(0.289394, 1.282689, 0.416454)",
        "(0.288374, 1.271206, 0.411828)",
        "(0.287314, 1.260444, 0.406283)",
        "(0.286719, 1.250458, 0.400561)",
        "(0.286446, 1.245619, 0.397703)",
        "(0.285678, 1.236251, 0.391560)",
        "(0.284667, 1.227086, 0.384175)",
        "(0.284071, 1.218533, 0.375937)",
        "(0.283306, 1.210351, 0.367332)",
        "(0.283066, 1.206598, 0.362837)",
        "(0.282711, 1.199589, 0.353570)",
        "(0.281959, 1.192855, 0.343925)",
        "(0.281211, 1.186775, 0.333817)",
        "(0.280473, 1.181419, 0.323562)",
        "(0.280163, 1.179062, 0.318377)",
        "(0.279650, 1.174831, 0.307854)",
        "(0.278926, 1.170964, 0.296944)",
        "(0.278232, 1.167555, 0.285521)",
        "(0.277673, 1.164752, 0.273834)",
        "(0.277397, 1.163528, 0.268081)",
        "(0.276872, 1.161605, 0.257022)",
        "(0.276218, 1.160189, 0.246633)",
        "(0.275422, 1.159220, 0.236652)",
        "(0.274735, 1.158820, 0.226953)",
        "(0.274306, 1.158922, 0.217388)",
        "(0.274112, 1.159126, 0.212756)",
        "(0.273622, 1.159787, 0.203835)",
        "(0.273145, 1.160693, 0.195151)",
        "(0.272612, 1.161790, 0.186669)",
        "(0.272017, 1.163254, 0.178512)",
        "(0.271764, 1.164181, 0.174630)",
        "(0.271030, 1.166408, 0.167313)",
        "(0.270042, 1.169147, 0.160437)",
        "(0.268930, 1.172342, 0.153740)",
        "(0.267570, 1.175828, 0.147056)",
        "(0.266835, 1.177716, 0.143748)",
        "(0.265262, 1.182005, 0.137383)",
        "(0.263624, 1.186834, 0.131267)",
        "(0.261898, 1.192059, 0.125281)",
        "(0.259996, 1.197463, 0.119269)",
        "(0.258991, 1.200293, 0.116323)",
        "(0.257018, 1.206292, 0.110578)",
        "(0.255126, 1.212765, 0.105103)",
        "(0.253067, 1.219454, 0.099838)",
        "(0.250680, 1.226328, 0.094791)",
        "(0.249460, 1.229845, 0.092322)",
        "(0.247090, 1.237302, 0.087612)",
        "(0.244378, 1.245139, 0.083172)",
        "(0.241835, 1.253549, 0.079031)",
        "(0.239153, 1.262425, 0.075115)",
        "(0.237697, 1.266986, 0.073205)",
        "(0.234692, 1.276531, 0.069718)",
        "(0.231622, 1.286683, 0.066763)",
        "(0.228806, 1.297564, 0.064215)",
        "(0.226009, 1.308798, 0.061818)",
        "(0.224541, 1.314554, 0.060677)",
        "(0.221545, 1.326502, 0.058822)",
        "(0.218747, 1.339226, 0.057841)",
        "(0.215924, 1.352594, 0.057394)",
        "(0.213051, 1.366468, 0.057539)",
        "(0.211622, 1.373505, 0.057713)",
        "(0.208805, 1.387895, 0.058451)",
        "(0.206076, 1.402453, 0.059646)",
        "(0.204435, 1.417381, 0.062085)",
        "(0.203502, 1.432486, 0.065760)",
        "(0.202941, 1.439859, 0.067657)",
        "(0.202030, 1.454418, 0.071937)",
        "(0.201016, 1.468304, 0.076866)",
        "(0.200186, 1.481607, 0.082436)",
        "(0.200209, 1.488146, 0.085640)",
        "(0.200911, 1.500722, 0.092843)",
        "(0.201799, 1.512455, 0.100136)",
        "(0.203112, 1.523289, 0.107377)",
        "(0.204722, 1.533626, 0.115395)",
        "(0.206452, 1.543349, 0.124095)",
        "(0.207315, 1.547975, 0.128535)",
        "(0.208975, 1.556515, 0.137592)",
        "(0.210757, 1.564016, 0.146772)",
        "(0.212796, 1.570717, 0.156207)",
        "(0.213915, 1.573821, 0.161004)",
        "(0.216321, 1.579105, 0.170672)",
        "(0.218742, 1.583519, 0.180477)",
        "(0.221025, 1.586918, 0.190410)",
        "(0.223197, 1.589574, 0.200501)",
        "(0.224168, 1.590592, 0.205604)",
        "(0.226239, 1.592302, 0.215746)",
        "(0.228562, 1.593104, 0.225797)",
        "(0.230651, 1.593292, 0.235944)",
        "(0.232547, 1.592907, 0.246394)",
        "(0.233408, 1.592417, 0.251708)",
        "(0.235233, 1.591199, 0.262365)",
        "(0.236861, 1.589206, 0.272733)",
        "(0.238287, 1.586351, 0.282697)",
        "(0.239682, 1.583160, 0.292807)",
        "(0.240364, 1.581457, 0.297920)",
        "(0.241730, 1.577617, 0.308099)",
        "(0.243186, 1.573203, 0.317861)",
        "(0.244496, 1.568121, 0.326800)",
        "(0.245521, 1.562555, 0.335191)",
        "(0.246724, 1.556669, 0.343503)",
        "(0.247380, 1.553608, 0.347578)",
        "(0.248669, 1.547088, 0.355230)",
        "(0.249427, 1.540016, 0.362029)",
        "(0.249676, 1.532614, 0.367991)",
        "(0.250215, 1.525279, 0.373653)",
        "(0.250617, 1.521646, 0.376412)",
        "(0.251538, 1.514420, 0.381644)",
        "(0.252229, 1.507020, 0.386106)",
        "(0.253103, 1.499799, 0.389819)",
        "(0.254093, 1.492819, 0.393243)",
        "(0.254705, 1.489439, 0.394927)",
        "(0.255948, 1.482781, 0.398053)",
        "(0.256822, 1.475961, 0.400607)",
        "(0.257449, 1.469090, 0.402881)",
        "(0.258040, 1.462044, 0.404864)",
        "(0.258381, 1.458426, 0.405720)",
        "(0.258909, 1.450852, 0.407165)",
        "(0.259103, 1.443064, 0.408255)",
        "(0.259223, 1.435065, 0.408946)",
        "(0.259185, 1.426799, 0.409295)",
        "(0.259239, 1.422627, 0.409339)",
        "(0.259245, 1.414103, 0.409234)",
        "(0.259114, 1.405540, 0.408868)",
        "(0.259009, 1.396904, 0.408066)",
        "(0.258880, 1.392594, 0.407555)",
        "(0.258700, 1.384075, 0.406047)",
        "(0.258422, 1.375646, 0.404230)",
        "(0.258467, 1.367617, 0.402327)",
        "(0.258689, 1.359917, 0.400602)",
        "(0.258831, 1.356165, 0.399690)",
        "(0.258719, 1.348499, 0.397792)",
        "(0.258343, 1.340624, 0.395370)",
        "(0.258196, 1.332846, 0.392523)",
        "(0.257992, 1.325124, 0.389327)",
        "(0.257687, 1.317365, 0.385759)",
        "(0.257616, 1.313545, 0.383835)",
        "(0.257501, 1.305932, 0.379682)",
        "(0.257466, 1.298439, 0.375219)",
        "(0.257227, 1.290857, 0.370315)",
        "(0.257116, 1.283344, 0.365024)",
        "(0.257069, 1.279598, 0.362266)",
        "(0.257134, 1.272153, 0.356410)",
        "(0.257414, 1.264984, 0.350556)",
        "(0.257574, 1.257953, 0.344801)",
        "(0.257551, 1.250723, 0.338754)",
        "(0.257520, 1.247045, 0.335461)",
        "(0.257452, 1.239629, 0.328238)",
        "(0.257535, 1.232453, 0.320795)",
        "(0.257720, 1.225416, 0.313082)",
        "(0.257831, 1.221875, 0.308933)",
        "(0.257843, 1.214732, 0.299848)",
        "(0.257927, 1.207982, 0.290445)",
        "(0.258174, 1.201912, 0.281153)",
        "(0.258245, 1.196147, 0.271929)",
        "(0.258250, 1.193357, 0.267281)",
        "(0.258157, 1.188007, 0.257604)",
        "(0.258299, 1.183496, 0.247820)",
        "(0.258463, 1.179833, 0.238506)",
        "(0.258326, 1.176670, 0.229493)",
        "(0.258229, 1.175224, 0.224885)",
        "(0.258252, 1.172510, 0.214940)",
        "(0.258550, 1.170398, 0.204663)",
        "(0.258835, 1.169054, 0.194898)",
        "(0.258840, 1.168347, 0.185688)",
        "(0.258700, 1.168152, 0.181215)",
        "(0.258259, 1.168379, 0.172319)",
        "(0.257965, 1.169321, 0.163130)",
        "(0.257693, 1.171029, 0.153964)",
        "(0.257342, 1.173593, 0.144739)",
        "(0.256773, 1.176931, 0.135573)",
        "(0.256438, 1.178873, 0.131116)",
        "(0.255776, 1.183260, 0.122540)",
        "(0.254768, 1.188246, 0.114425)",
        "(0.253511, 1.194028, 0.107154)",
        "(0.252161, 1.200366, 0.100506)",
        "(0.251465, 1.203682, 0.097309)",
        "(0.249878, 1.210740, 0.091300)",
        "(0.248059, 1.218361, 0.085853)",
        "(0.246067, 1.226899, 0.081318)",
        "(0.243892, 1.235853, 0.077228)",
        "(0.242753, 1.240473, 0.075303)",
        "(0.240267, 1.250082, 0.071976)",
        "(0.237563, 1.260068, 0.069264)",
        "(0.234822, 1.270468, 0.067145)",
        "(0.231916, 1.280930, 0.065112)",
        "(0.230386, 1.286278, 0.064225)",
        "(0.227162, 1.297051, 0.062538)",
        "(0.223772, 1.308056, 0.061219)",
        "(0.220765, 1.319790, 0.060758)",
        "(0.218030, 1.332140, 0.061027)",
        "(0.216642, 1.338371, 0.061258)",
        "(0.213709, 1.351141, 0.062205)",
        "(0.210355, 1.364127, 0.063702)",
        "(0.207374, 1.377522, 0.065964)",
        "(0.205128, 1.391171, 0.068885)",
        "(0.203987, 1.397953, 0.070355)",
        "(0.201990, 1.411469, 0.073591)",
        "(0.200034, 1.424580, 0.076982)",
        "(0.198492, 1.437238, 0.080913)",
        "(0.197619, 1.449628, 0.085589)",
        "(0.197292, 1.455619, 0.088045)",
        "(0.196795, 1.466955, 0.093007)",
        "(0.196511, 1.477418, 0.097874)",
        "(0.196489, 1.487284, 0.103432)",
        "(0.196522, 1.496656, 0.109529)",
        "(0.196771, 1.501229, 0.112832)",
        "(0.197381, 1.509910, 0.119782)",
        "(0.197938, 1.517858, 0.126794)",
        "(0.198654, 1.525326, 0.133905)",
        "(0.199712, 1.532411, 0.141392)",
        "(0.200347, 1.535820, 0.145251)",
        "(0.201636, 1.542154, 0.153171)",
        "(0.202850, 1.547743, 0.161200)",
        "(0.204435, 1.552797, 0.169345)",
        "(0.205314, 1.555147, 0.173404)",
        "(0.207108, 1.559393, 0.181729)",
        "(0.208824, 1.563344, 0.190257)",
        "(0.210555, 1.566750, 0.199052)",
        "(0.212497, 1.569659, 0.208052)",
        "(0.213500, 1.570930, 0.212650)",
        "(0.215464, 1.573200, 0.221854)",
        "(0.217452, 1.574931, 0.231307)",
        "(0.219274, 1.576149, 0.240820)",
        "(0.221231, 1.576854, 0.250430)",
        "(0.223268, 1.577110, 0.259994)",
        "(0.224246, 1.577087, 0.264722)",
        "(0.226270, 1.576564, 0.273931)",
        "(0.228329, 1.575527, 0.282795)",
        "(0.230566, 1.574098, 0.291587)",
        "(0.232740, 1.572285, 0.300396)",
        "(0.233723, 1.571197, 0.304736)",
        "(0.235401, 1.568479, 0.313038)",
        "(0.237012, 1.565139, 0.320951)",
        "(0.238603, 1.561305, 0.328684)",
        "(0.240157, 1.556957, 0.336302)",
        "(0.240760, 1.554513, 0.339967)",
        "(0.241558, 1.548964, 0.346950)",
        "(0.242228, 1.542748, 0.353541)",
        "(0.242770, 1.536031, 0.359798)",
        "(0.243036, 1.528778, 0.365493)",
        "(0.243118, 1.525019, 0.368157)",
        "(0.243281, 1.517216, 0.373110)",
        "(0.243689, 1.509414, 0.377755)",
        "(0.243937, 1.501692, 0.382266)",
        "(0.243956, 1.494027, 0.386338)",
        "(0.244048, 1.490253, 0.388170)",
        "(0.244613, 1.482805, 0.391598)",
        "(0.245369, 1.475333, 0.394522)",
        "(0.246052, 1.467724, 0.397009)",
        "(0.246356, 1.463806, 0.398130)",
        "(0.246907, 1.455735, 0.400011)",
        "(0.247307, 1.447276, 0.401488)",
        "(0.247398, 1.438447, 0.402494)",
        "(0.247074, 1.429195, 0.403198)",
        "(0.247007, 1.419691, 0.403726)",
        "(0.246987, 1.414861, 0.403961)",
        "(0.246780, 1.405060, 0.404225)",
        "(0.246365, 1.395054, 0.404085)",
        "(0.246338, 1.385136, 0.403625)",
        "(0.246580, 1.375336, 0.402829)",
        "(0.246745, 1.370473, 0.402363)",
        "(0.247045, 1.360740, 0.401252)",
        "(0.247422, 1.350900, 0.399881)",
        "(0.247847, 1.340901, 0.398336)",
        "(0.248197, 1.330818, 0.396331)",
        "(0.248319, 1.325823, 0.395206)",
        "(0.248635, 1.316121, 0.392869)",
        "(0.249046, 1.306886, 0.390030)",
        "(0.249396, 1.297762, 0.386526)",
        "(0.249543, 1.293254, 0.384554)",
        "(0.249898, 1.284620, 0.380444)",
        "(0.250435, 1.276549, 0.376629)",
        "(0.250824, 1.268849, 0.373012)",
        "(0.251203, 1.261245, 0.368694)",
        "(0.251379, 1.257448, 0.366155)",
        "(0.251811, 1.249985, 0.360385)",
        "(0.252313, 1.242649, 0.354173)",
        "(0.252822, 1.235542, 0.347787)",
        "(0.253242, 1.228636, 0.341420)",
        "(0.253668, 1.222023, 0.334841)",
        "(0.253834, 1.218812, 0.331506)",
        "(0.254094, 1.212667, 0.324568)",
        "(0.254242, 1.206945, 0.317403)",
        "(0.254494, 1.201622, 0.309951)",
        "(0.254555, 1.198991, 0.306060)",
        "(0.254477, 1.193838, 0.297878)",
        "(0.254477, 1.189182, 0.289467)",
        "(0.254574, 1.185095, 0.281218)",
        "(0.254489, 1.181156, 0.272820)",
        "(0.254434, 1.179207, 0.268380)",
        "(0.254502, 1.175654, 0.258988)",
        "(0.254785, 1.172845, 0.249772)",
        "(0.254971, 1.170444, 0.240948)",
        "(0.254821, 1.168108, 0.232165)",
        "(0.254721, 1.167030, 0.227737)",
        "(0.254732, 1.165339, 0.218904)",
        "(0.254808, 1.164121, 0.210099)",
        "(0.254813, 1.162992, 0.201167)",
        "(0.254916, 1.162167, 0.192070)",
        "(0.255021, 1.161864, 0.187479)",
        "(0.255496, 1.161651, 0.178318)",
        "(0.256111, 1.162016, 0.169626)",
        "(0.256634, 1.162685, 0.161192)",
        "(0.257264, 1.163734, 0.152744)",
        "(0.257628, 1.164412, 0.148556)",
        "(0.258385, 1.166268, 0.140652)",
        "(0.258995, 1.168619, 0.133487)",
        "(0.259498, 1.171116, 0.126441)",
        "(0.260027, 1.173857, 0.119476)",
        "(0.260297, 1.175309, 0.116026)",
        "(0.260732, 1.178532, 0.109551)",
        "(0.260966, 1.182036, 0.103765)",
        "(0.260919, 1.185696, 0.098355)",
        "(0.260588, 1.189824, 0.093471)",
        "(0.260293, 1.192060, 0.091218)",
        "(0.259541, 1.197162, 0.087257)",
        "(0.258453, 1.203020, 0.083842)",
        "(0.257023, 1.209532, 0.080805)",
        "(0.255122, 1.216833, 0.078165)",
        "(0.254063, 1.220737, 0.076888)",
        "(0.251680, 1.229388, 0.074679)",
        "(0.248936, 1.239143, 0.073001)",
        "(0.245886, 1.249655, 0.071615)",
        "(0.242531, 1.261109, 0.070749)",
        "(0.240778, 1.267141, 0.070532)",
        "(0.237099, 1.279891, 0.070540)",
        "(0.233224, 1.293375, 0.071233)",
        "(0.229103, 1.307096, 0.072300)",
        "(0.224872, 1.321173, 0.073655)",
        "(0.222995, 1.328549, 0.074739)",
        "(0.219375, 1.343397, 0.077096)",
        "(0.215962, 1.358429, 0.079850)",
        "(0.212777, 1.373474, 0.082934)",
        "(0.210090, 1.388508, 0.086500)",
        "(0.208898, 1.395999, 0.088553)",
        "(0.207148, 1.410900, 0.093237)",
        "(0.205939, 1.425360, 0.098322)",
        "(0.205341, 1.439377, 0.103684)",
        "(0.205095, 1.452776, 0.109217)",
        "(0.205051, 1.459277, 0.112074)",
        "(0.205041, 1.471693, 0.118070)",
        "(0.205330, 1.483286, 0.124332)",
        "(0.206111, 1.494312, 0.130932)",
        "(0.207238, 1.504683, 0.137889)",
        "(0.207852, 1.509470, 0.141324)",
        "(0.209175, 1.518545, 0.148111)",
        "(0.210599, 1.526885, 0.155335)",
        "(0.212406, 1.534739, 0.163081)",
        "(0.214281, 1.541961, 0.171146)",
        "(0.215124, 1.545317, 0.175140)",
        "(0.216672, 1.551401, 0.183075)",
        "(0.218691, 1.556713, 0.191080)",
        "(0.221013, 1.561408, 0.199121)",
        "(0.223175, 1.565955, 0.207811)",
        "(0.224185, 1.567988, 0.212232)",
        "(0.226179, 1.571857, 0.221178)",
        "(0.227954, 1.575038, 0.230067)",
        "(0.229866, 1.577588, 0.238578)",
        "(0.231882, 1.579634, 0.246999)",
        "(0.232883, 1.580502, 0.251251)",
        "(0.234989, 1.582178, 0.260067)",
        "(0.236987, 1.583377, 0.268987)",
        "(0.238792, 1.584048, 0.277685)",
        "(0.240705, 1.584221, 0.286137)",
        "(0.241714, 1.584155, 0.290296)",
        "(0.243839, 1.583703, 0.298412)",
        "(0.246080, 1.582852, 0.306581)",
        "(0.248074, 1.581591, 0.314548)",
        "(0.249672, 1.579608, 0.321998)",
        "(0.250435, 1.578330, 0.325554)",
        "(0.252095, 1.575493, 0.332667)",
        "(0.253621, 1.572264, 0.339770)",
        "(0.254890, 1.568510, 0.346730)",
        "(0.255955, 1.564117, 0.353231)",
        "(0.256461, 1.561691, 0.356171)",
        "(0.257516, 1.556642, 0.361655)",
        "(0.258551, 1.551290, 0.366660)",
        "(0.259096, 1.545731, 0.371598)",
        "(0.259479, 1.539921, 0.376253)",
        "(0.259742, 1.536970, 0.378468)",
        "(0.260198, 1.530968, 0.382624)",
        "(0.260578, 1.524836, 0.386325)",
        "(0.260642, 1.518444, 0.389828)",
        "(0.260739, 1.511902, 0.393300)",
        "(0.261127, 1.505352, 0.396603)",
        "(0.261224, 1.502015, 0.398044)",
        "(0.261156, 1.495117, 0.400681)",
        "(0.261114, 1.487940, 0.402982)",
        "(0.261279, 1.480553, 0.404915)",
        "(0.261109, 1.472767, 0.406590)",
        "(0.260781, 1.468608, 0.407199)",
        "(0.259837, 1.459916, 0.408025)",
        "(0.258981, 1.450742, 0.408353)",
        "(0.258094, 1.441047, 0.408051)",
        "(0.257530, 1.436058, 0.407816)",
        "(0.256113, 1.425735, 0.406879)",
        "(0.254715, 1.415144, 0.405358)",
        "(0.253446, 1.404252, 0.403569)",
        "(0.252689, 1.393240, 0.401739)",
        "(0.252298, 1.387625, 0.400784)",
        "(0.251233, 1.376050, 0.398340)",
        "(0.250047, 1.364172, 0.395147)",
        "(0.249093, 1.352222, 0.391696)",
        "(0.248154, 1.340117, 0.387822)",
        "(0.247625, 1.333991, 0.385684)",
        "(0.246688, 1.321835, 0.380885)",
        "(0.245724, 1.309788, 0.375513)",
        "(0.244700, 1.297809, 0.369334)",
        "(0.243648, 1.286049, 0.362552)",
        "(0.243243, 1.280371, 0.358976)",
        "(0.242738, 1.269451, 0.351701)",
        "(0.242347, 1.259165, 0.343816)",
        "(0.241877, 1.249227, 0.335037)",
        "(0.241501, 1.239762, 0.325392)",
        "(0.241350, 1.235188, 0.320368)",
        "(0.241143, 1.226629, 0.309858)",
        "(0.241238, 1.219075, 0.298978)",
        "(0.241417, 1.212322, 0.288162)",
        "(0.241680, 1.206446, 0.277117)",
        "(0.241778, 1.203726, 0.271587)",
        "(0.242017, 1.199046, 0.260603)",
        "(0.242410, 1.195535, 0.250174)",
        "(0.242737, 1.192771, 0.240087)",
        "(0.242884, 1.190452, 0.230116)",
        "(0.242941, 1.189400, 0.225049)",
        "(0.243155, 1.187716, 0.214802)",
        "(0.243521, 1.186755, 0.204670)",
        "(0.243714, 1.186116, 0.194852)",
        "(0.243707, 1.185675, 0.185190)",
        "(0.243678, 1.185557, 0.180386)",
        "(0.243645, 1.185580, 0.171096)",
        "(0.243809, 1.186235, 0.162275)",
        "(0.244062, 1.187184, 0.153519)",
        "(0.244269, 1.188498, 0.144944)",
        "(0.244382, 1.189281, 0.140710)",
        "(0.244610, 1.191106, 0.132478)",
        "(0.244942, 1.193268, 0.124604)",
        "(0.245305, 1.195643, 0.117067)",
        "(0.245657, 1.198276, 0.109908)",
        "(0.245836, 1.199641, 0.106451)",
        "(0.246271, 1.202592, 0.099868)",
        "(0.246700, 1.205884, 0.093901)",
        "(0.247082, 1.209355, 0.088238)",
        "(0.247358, 1.213105, 0.083056)",
        "(0.247402, 1.215199, 0.080814)",
        "(0.247322, 1.219461, 0.076422)",
        "(0.246882, 1.224188, 0.072762)",
        "(0.246135, 1.229405, 0.069744)",
        "(0.245187, 1.235058, 0.067053)",
        "(0.244605, 1.238043, 0.065885)",
        "(0.243186, 1.244388, 0.063905)",
        "(0.241514, 1.251197, 0.062193)",
        "(0.239553, 1.258446, 0.060594)",
        "(0.237561, 1.266366, 0.059427)",
        "(0.236427, 1.270558, 0.058957)",
        "(0.234122, 1.279281, 0.058034)",
        "(0.231379, 1.288810, 0.057484)",
        "(0.228379, 1.299082, 0.057419)",
        "(0.225257, 1.310150, 0.057693)",
        "(0.223724, 1.315919, 0.057902)",
        "(0.220734, 1.328087, 0.058714)",
        "(0.217824, 1.341005, 0.060146)",
        "(0.215059, 1.354483, 0.062011)",
        "(0.212410, 1.368238, 0.064267)",
        "(0.211192, 1.375224, 0.065606)",
        "(0.209074, 1.389329, 0.068609)",
        "(0.207327, 1.403325, 0.071831)",
        "(0.206058, 1.417307, 0.075699)",
        "(0.205306, 1.431099, 0.080083)",
        "(0.205008, 1.444463, 0.084804)",
        "(0.204983, 1.450919, 0.087215)",
        "(0.205208, 1.463259, 0.092309)",
        "(0.205514, 1.474732, 0.097498)",
        "(0.205734, 1.485604, 0.103015)",
        "(0.205875, 1.490840, 0.105931)",
        "(0.206546, 1.500933, 0.112423)",
        "(0.207480, 1.510371, 0.119243)",
        "(0.208420, 1.518966, 0.125839)",
        "(0.209529, 1.527030, 0.132586)",
        "(0.210118, 1.530857, 0.136036)",
        "(0.211744, 1.538157, 0.143459)",
        "(0.213349, 1.544998, 0.151480)",
        "(0.214778, 1.551111, 0.159350)",
        "(0.216367, 1.556435, 0.167128)",
        "(0.218418, 1.561272, 0.175358)",
        "(0.219404, 1.563463, 0.179630)",
        "(0.221180, 1.567454, 0.188226)",
        "(0.222893, 1.570967, 0.197105)",
        "(0.224451, 1.574008, 0.206228)",
        "(0.226217, 1.576478, 0.215426)",
        "(0.227237, 1.577533, 0.220018)",
        "(0.229137, 1.579232, 0.229123)",
        "(0.231003, 1.580558, 0.238418)",
        "(0.232839, 1.581654, 0.247821)",
        "(0.233707, 1.582060, 0.252536)",
        "(0.235366, 1.582619, 0.261883)",
        "(0.237160, 1.582634, 0.270903)",
        "(0.238852, 1.582430, 0.279781)",
        "(0.240527, 1.581982, 0.288532)",
        "(0.241361, 1.581674, 0.292877)",
        "(0.243079, 1.580751, 0.301334)",
        "(0.244749, 1.579570, 0.309537)",
        "(0.246334, 1.578137, 0.317631)",
        "(0.247883, 1.576273, 0.325609)",
        "(0.248677, 1.575184, 0.329457)",
        "(0.250333, 1.572664, 0.336868)",
        "(0.251905, 1.569972, 0.344156)",
        "(0.253358, 1.566919, 0.351350)",
        "(0.254724, 1.563385, 0.358124)",
        "(0.255447, 1.561475, 0.361342)",
        "(0.256823, 1.557325, 0.367456)",
        "(0.258176, 1.552874, 0.373237)",
        "(0.259093, 1.548125, 0.378829)",
        "(0.259654, 1.543074, 0.384170)",
        "(0.259872, 1.540388, 0.386678)",
        "(0.260310, 1.534634, 0.391191)",
        "(0.260577, 1.528335, 0.394890)",
        "(0.260605, 1.521729, 0.398084)",
        "(0.260551, 1.514756, 0.400993)",
        "(0.260506, 1.511133, 0.402296)",
        "(0.260753, 1.503573, 0.404345)",
        "(0.261134, 1.495833, 0.405717)",
        "(0.261408, 1.487788, 0.406591)",
        "(0.261577, 1.479349, 0.407305)",
        "(0.261557, 1.475053, 0.407649)",
        "(0.261626, 1.466396, 0.408175)",
        "(0.261574, 1.457669, 0.408213)",
        "(0.261269, 1.448884, 0.407984)",
        "(0.260752, 1.440110, 0.407530)",
        "(0.260462, 1.435688, 0.407260)",
        "(0.260166, 1.426837, 0.406720)",
        "(0.260134, 1.417968, 0.405923)",
        "(0.259800, 1.408905, 0.404656)",
        "(0.259249, 1.399821, 0.403058)",
        "(0.258926, 1.395285, 0.402203)",
        "(0.258456, 1.386298, 0.400220)",
        "(0.257914, 1.377178, 0.397505)",
        "(0.257209, 1.367962, 0.394188)",
        "(0.256658, 1.358890, 0.390455)",
        "(0.256406, 1.354428, 0.388640)",
        "(0.255899, 1.345592, 0.384998)",
        "(0.255378, 1.336797, 0.381186)",
        "(0.254943, 1.327886, 0.376750)",
        "(0.254466, 1.318992, 0.371741)",
        "(0.254290, 1.314607, 0.369143)",
        "(0.254002, 1.305983, 0.364049)",
        "(0.253770, 1.297478, 0.358848)",
        "(0.253325, 1.288665, 0.352997)",
        "(0.252745, 1.279837, 0.346625)",
        "(0.252510, 1.275535, 0.343388)",
        "(0.252163, 1.267208, 0.337007)",
        "(0.251720, 1.259222, 0.330725)",
        "(0.251197, 1.251375, 0.323887)",
        "(0.250738, 1.243729, 0.316203)",
        "(0.250575, 1.239997, 0.312229)",
        "(0.250216, 1.232714, 0.304092)",
        "(0.249753, 1.225714, 0.295827)",
        "(0.249251, 1.219039, 0.287192)",
        "(0.248909, 1.212920, 0.278490)",
        "(0.248821, 1.210258, 0.274276)",
        "(0.248462, 1.205209, 0.265958)",
        "(0.248122, 1.200357, 0.257128)",
        "(0.247934, 1.195704, 0.247481)",
        "(0.247927, 1.191717, 0.237960)",
        "(0.247887, 1.189878, 0.233306)",
        "(0.247783, 1.186570, 0.224266)",
        "(0.247642, 1.183604, 0.215061)",
        "(0.247614, 1.180995, 0.205409)",
        "(0.247721, 1.178992, 0.195832)",
        "(0.247737, 1.178124, 0.191093)",
        "(0.247622, 1.176756, 0.181762)",
        "(0.247499, 1.175905, 0.172533)",
        "(0.247268, 1.175739, 0.163748)",
        "(0.246666, 1.176239, 0.155705)",
        "(0.246248, 1.176600, 0.151785)",
        "(0.245271, 1.177553, 0.143734)",
        "(0.244274, 1.179204, 0.135640)",
        "(0.242951, 1.181453, 0.127980)",
        "(0.241373, 1.184290, 0.120669)",
        "(0.240546, 1.185834, 0.116987)",
        "(0.239010, 1.189515, 0.109757)",
        "(0.237591, 1.194084, 0.103045)",
        "(0.235972, 1.199020, 0.096646)",
        "(0.234325, 1.204434, 0.090616)",
        "(0.233486, 1.207306, 0.087736)",
        "(0.231907, 1.213520, 0.082324)",
        "(0.230357, 1.220374, 0.077646)",
        "(0.228568, 1.227743, 0.073566)",
        "(0.226617, 1.235728, 0.070120)",
        "(0.225655, 1.239908, 0.068531)",
        "(0.223699, 1.248809, 0.065660)",
        "(0.221778, 1.258308, 0.063261)",
        "(0.219674, 1.268404, 0.061381)",
        "(0.217387, 1.279079, 0.059837)",
        "(0.216200, 1.284591, 0.059150)",
        "(0.213753, 1.296022, 0.057968)",
        "(0.211290, 1.308032, 0.057299)",
        "(0.208781, 1.320391, 0.056968)",
        "(0.206116, 1.333094, 0.056895)",
        "(0.204693, 1.339611, 0.057082)",
        "(0.201793, 1.352828, 0.057727)",
        "(0.199335, 1.366467, 0.059166)",
        "(0.196974, 1.380151, 0.060879)",
        "(0.195034, 1.393904, 0.062971)",
        "(0.194067, 1.400649, 0.064059)",
        "(0.192032, 1.413902, 0.066326)",
        "(0.190763, 1.427170, 0.069411)",
        "(0.189835, 1.440360, 0.073366)",
        "(0.189119, 1.453094, 0.077698)",
        "(0.188870, 1.459208, 0.079934)",
        "(0.188603, 1.471086, 0.084554)",
        "(0.188797, 1.482266, 0.089758)",
        "(0.189259, 1.492836, 0.095480)",
        "(0.189668, 1.502473, 0.101396)",
        "(0.189968, 1.507007, 0.104322)",
        "(0.190722, 1.515471, 0.110395)",
        "(0.191885, 1.523380, 0.117062)",
        "(0.193096, 1.530720, 0.124034)",
        "(0.194191, 1.537347, 0.131147)",
        "(0.194771, 1.540441, 0.134819)",
        "(0.196015, 1.546034, 0.142437)",
        "(0.197627, 1.551020, 0.150556)",
        "(0.199104, 1.555231, 0.158792)",
        "(0.200458, 1.558859, 0.167193)",
        "(0.201668, 1.561855, 0.175743)",
        "(0.202226, 1.563209, 0.180034)",
        "(0.203528, 1.565225, 0.189042)",
        "(0.204626, 1.566820, 0.198159)",
        "(0.205525, 1.567816, 0.207149)",
        "(0.205980, 1.568179, 0.211662)",
        "(0.207222, 1.568677, 0.221037)",
        "(0.208538, 1.569109, 0.230821)",
        "(0.209574, 1.569325, 0.240537)",
        "(0.210673, 1.569301, 0.250055)",
        "(0.211330, 1.569239, 0.254772)",
        "(0.213028, 1.569049, 0.264153)",
        "(0.214929, 1.568725, 0.273352)",
        "(0.216895, 1.568151, 0.282331)",
        "(0.218875, 1.567358, 0.290985)",
        "(0.219904, 1.566859, 0.295175)",
        "(0.222084, 1.565635, 0.303452)",
        "(0.224403, 1.564250, 0.311795)",
        "(0.226378, 1.562427, 0.319922)",
        "(0.228165, 1.560294, 0.327961)",
        "(0.229065, 1.559093, 0.331931)",
        "(0.230965, 1.556284, 0.339432)",
        "(0.232698, 1.552846, 0.346309)",
        "(0.234270, 1.549029, 0.352995)",
        "(0.235768, 1.544824, 0.359582)",
        "(0.236439, 1.542544, 0.362827)",
        "(0.237692, 1.537773, 0.369306)",
        "(0.238967, 1.532441, 0.375506)",
        "(0.240188, 1.526653, 0.381185)",
        "(0.241033, 1.520177, 0.386064)",
        "(0.241444, 1.516698, 0.388219)",
        "(0.242411, 1.509653, 0.392468)",
        "(0.243303, 1.502303, 0.396315)",
        "(0.243843, 1.494657, 0.399875)",
        "(0.244223, 1.486640, 0.402699)",
        "(0.244670, 1.482633, 0.403938)",
        "(0.245616, 1.474799, 0.406439)",
        "(0.246251, 1.466891, 0.408560)",
        "(0.246846, 1.458749, 0.410245)",
        "(0.247435, 1.450418, 0.411594)",
        "(0.247824, 1.446260, 0.412134)",
        "(0.248432, 1.437861, 0.413066)",
        "(0.248751, 1.429203, 0.413322)",
        "(0.248597, 1.420123, 0.412782)",
        "(0.248355, 1.410702, 0.411402)",
        "(0.248248, 1.405892, 0.410555)",
        "(0.247928, 1.395967, 0.408396)",
        "(0.247355, 1.385852, 0.405877)",
        "(0.246739, 1.375671, 0.402911)",
        "(0.245860, 1.365142, 0.399286)",
        "(0.245303, 1.359669, 0.397085)",
        "(0.244156, 1.348660, 0.392303)",
        "(0.243292, 1.337907, 0.387061)",
        "(0.242673, 1.327458, 0.381844)",
        "(0.241808, 1.317075, 0.376310)",
        "(0.241247, 1.311898, 0.373392)",
        "(0.240198, 1.301709, 0.367404)",
        "(0.239380, 1.291985, 0.361284)",
        "(0.238495, 1.282533, 0.355034)",
        "(0.237313, 1.273082, 0.348108)",
        "(0.236824, 1.268438, 0.344310)",
        "(0.236067, 1.259453, 0.336380)",
        "(0.235066, 1.251024, 0.328539)",
        "(0.233883, 1.243188, 0.321082)",
        "(0.232507, 1.235819, 0.313466)",
        "(0.231738, 1.232338, 0.309472)",
        "(0.230243, 1.225752, 0.301207)",
        "(0.228882, 1.220011, 0.292719)",
        "(0.227418, 1.214722, 0.284367)",
        "(0.225723, 1.209801, 0.276055)",
        "(0.224872, 1.207500, 0.271847)",
        "(0.223281, 1.203405, 0.263231)",
        "(0.222136, 1.200178, 0.254421)",
        "(0.221094, 1.197489, 0.245645)",
        "(0.220109, 1.195423, 0.237040)",
        "(0.219746, 1.194663, 0.232772)",
        "(0.219202, 1.193438, 0.224149)",
        "(0.219138, 1.192969, 0.215434)",
        "(0.219346, 1.192880, 0.206591)",
        "(0.219831, 1.193011, 0.197491)",
        "(0.220106, 1.193141, 0.192953)",
        "(0.220863, 1.193828, 0.184176)",
        "(0.221721, 1.194888, 0.175654)",
        "(0.222597, 1.196115, 0.167084)",
        "(0.223707, 1.197940, 0.158651)",
        "(0.224343, 1.199052, 0.154480)",
        "(0.225724, 1.201712, 0.146246)",
        "(0.227194, 1.204916, 0.138326)",
        "(0.228691, 1.208572, 0.130675)",
        "(0.230202, 1.212515, 0.123137)",
        "(0.231002, 1.214608, 0.119427)",
        "(0.232496, 1.219094, 0.112301)",
        "(0.233825, 1.223886, 0.105740)",
        "(0.235004, 1.228867, 0.099573)",
        "(0.235853, 1.234010, 0.093548)",
        "(0.236188, 1.236768, 0.090723)",
        "(0.236780, 1.242710, 0.085595)",
        "(0.237157, 1.249444, 0.081492)",
        "(0.237199, 1.256590, 0.077709)",
        "(0.236785, 1.264471, 0.074755)",
        "(0.236362, 1.268714, 0.073654)",
        "(0.235317, 1.277842, 0.072018)",
        "(0.233883, 1.287814, 0.070937)",
        "(0.232184, 1.298658, 0.070282)",
        "(0.230240, 1.310327, 0.069988)",
        "(0.229214, 1.316406, 0.069981)",
        "(0.226913, 1.329237, 0.070559)",
        "(0.224408, 1.342953, 0.072138)",
        "(0.221678, 1.357152, 0.074484)",
        "(0.218785, 1.371618, 0.077439)",
        "(0.217279, 1.378851, 0.079139)",
        "(0.214602, 1.393478, 0.082904)",
        "(0.212435, 1.408283, 0.087522)",
        "(0.210923, 1.422917, 0.092626)",
        "(0.209612, 1.437176, 0.098106)",
        "(0.208903, 1.444082, 0.100987)",
        "(0.207192, 1.457528, 0.106878)",
        "(0.205747, 1.470109, 0.113097)",
        "(0.205221, 1.481834, 0.119525)",
        "(0.204817, 1.492457, 0.125811)",
        "(0.204710, 1.497474, 0.128976)",
        "(0.204750, 1.507141, 0.135675)",
        "(0.205241, 1.516354, 0.142888)",
        "(0.206054, 1.524875, 0.149912)",
        "(0.206857, 1.532659, 0.156490)",
        "(0.207337, 1.536357, 0.159832)",
        "(0.208241, 1.543616, 0.166993)",
        "(0.209329, 1.550221, 0.174702)",
        "(0.210311, 1.556208, 0.182630)",
        "(0.211028, 1.561569, 0.190717)",
        "(0.211354, 1.564053, 0.194800)",
        "(0.211944, 1.568552, 0.203220)",
        "(0.213107, 1.572587, 0.212310)",
        "(0.214354, 1.576016, 0.221177)",
        "(0.215531, 1.578922, 0.229823)",
        "(0.216180, 1.580246, 0.234230)",
        "(0.217691, 1.582690, 0.243347)",
        "(0.219492, 1.584978, 0.253016)",
        "(0.221224, 1.586863, 0.262746)",
        "(0.222953, 1.588208, 0.272194)",
        "(0.223820, 1.588643, 0.276741)",
        "(0.225672, 1.589358, 0.285919)",
        "(0.227866, 1.589939, 0.295474)",
        "(0.229958, 1.590090, 0.304955)",
        "(0.231834, 1.589665, 0.313916)",
        "(0.232754, 1.589266, 0.318281)",
        "(0.234984, 1.588341, 0.327196)",
        "(0.237290, 1.587037, 0.336125)",
        "(0.239293, 1.585242, 0.344818)",
        "(0.241122, 1.582896, 0.353073)",
        "(0.242115, 1.581433, 0.356919)",
        "(0.244054, 1.578185, 0.364263)",
        "(0.245762, 1.574360, 0.371075)",
        "(0.247182, 1.570129, 0.377607)",
        "(0.248461, 1.565232, 0.383611)",
        "(0.249120, 1.562538, 0.386447)",
        "(0.250430, 1.556748, 0.391690)",
        "(0.251602, 1.550651, 0.396571)",
        "(0.252317, 1.544153, 0.401178)",
        "(0.252796, 1.537130, 0.405461)",
        "(0.253146, 1.533517, 0.407555)",
        "(0.253890, 1.525935, 0.411491)",
        "(0.254311, 1.517938, 0.415012)",
        "(0.254545, 1.509507, 0.418092)",
        "(0.254653, 1.500649, 0.420654)",
        "(0.254738, 1.496095, 0.421784)",
        "(0.255052, 1.486823, 0.423657)",
        "(0.255548, 1.477342, 0.424965)",
        "(0.255803, 1.467747, 0.425893)",
        "(0.255811, 1.458164, 0.426426)",
        "(0.255941, 1.453478, 0.426561)",
        "(0.256140, 1.444213, 0.426511)",
        "(0.256050, 1.435076, 0.426084)",
        "(0.255659, 1.426245, 0.425358)",
        "(0.255322, 1.417855, 0.424298)",
        "(0.255177, 1.413809, 0.423706)",
        "(0.254909, 1.405988, 0.422413)",
        "(0.254636, 1.398274, 0.420852)",
        "(0.254283, 1.390623, 0.418846)",
        "(0.253668, 1.383133, 0.416634)",
        "(0.253283, 1.379444, 0.415530)",
        "(0.252739, 1.372228, 0.413212)",
        "(0.252332, 1.365012, 0.410839)",
        "(0.251831, 1.357458, 0.407829)",
        "(0.251235, 1.349668, 0.404114)",
        "(0.250942, 1.345806, 0.402149)",
        "(0.250299, 1.338096, 0.398204)",
        "(0.249578, 1.330297, 0.394151)",
        "(0.248936, 1.322420, 0.389644)",
        "(0.248267, 1.314474, 0.384395)",
        "(0.247909, 1.310457, 0.381513)",
        "(0.247052, 1.302266, 0.375448)",
        "(0.246153, 1.293928, 0.368765)",
        "(0.245298, 1.285669, 0.361862)",
        "(0.244624, 1.277508, 0.354771)",
        "(0.244344, 1.273443, 0.351096)",
        "(0.243698, 1.265240, 0.343224)",
        "(0.243132, 1.257267, 0.334818)",
        "(0.242823, 1.249775, 0.326100)",
        "(0.242786, 1.242788, 0.317474)",
        "(0.242785, 1.239412, 0.313125)",
        "(0.242560, 1.232570, 0.304210)",
        "(0.242511, 1.225937, 0.294889)",
        "(0.242844, 1.219703, 0.285275)",
        "(0.243288, 1.213917, 0.275490)",
        "(0.243585, 1.211315, 0.270672)",
        "(0.244331, 1.206595, 0.261326)",
        "(0.245088, 1.202287, 0.252149)",
        "(0.245898, 1.198332, 0.242805)",
        "(0.246794, 1.194991, 0.233696)",
        "(0.247251, 1.193574, 0.229340)",
        "(0.248109, 1.190993, 0.220831)",
        "(0.248943, 1.188571, 0.212230)",
        "(0.249916, 1.186256, 0.203147)",
        "(0.251009, 1.184301, 0.194068)",
        "(0.251595, 1.183575, 0.189766)",
        "(0.252647, 1.182221, 0.181197)",
        "(0.253748, 1.181034, 0.172318)",
        "(0.254972, 1.180101, 0.163120)",
        "(0.256208, 1.179598, 0.154082)",
        "(0.256759, 1.179532, 0.149694)",
        "(0.257732, 1.179714, 0.141255)",
        "(0.258286, 1.180762, 0.133582)",
        "(0.258593, 1.182547, 0.126389)",
        "(0.258824, 1.185018, 0.119169)",
        "(0.258845, 1.186610, 0.115695)",
        "(0.258731, 1.190360, 0.108963)",
        "(0.258370, 1.194939, 0.102741)",
        "(0.257748, 1.200140, 0.096823)",
        "(0.256980, 1.205934, 0.091038)",
        "(0.256489, 1.209026, 0.088236)",
        "(0.255244, 1.215503, 0.082904)",
        "(0.253869, 1.222540, 0.078143)",
        "(0.252349, 1.230076, 0.073808)",
        "(0.250546, 1.238189, 0.070024)",
        "(0.249548, 1.242505, 0.068375)",
        "(0.247500, 1.251534, 0.065438)",
        "(0.245099, 1.261048, 0.062926)",
        "(0.242682, 1.271399, 0.061209)",
        "(0.240102, 1.282452, 0.060226)",
        "(0.238695, 1.288159, 0.059854)",
        "(0.235908, 1.299915, 0.059324)",
        "(0.233050, 1.312207, 0.059289)",
        "(0.229893, 1.324934, 0.059611)",
        "(0.226572, 1.338172, 0.060398)",
        "(0.224947, 1.344968, 0.061008)",
        "(0.221983, 1.358777, 0.062465)",
        "(0.219245, 1.372754, 0.064229)",
        "(0.216626, 1.386696, 0.066216)",
        "(0.213992, 1.400482, 0.068575)",
        "(0.212646, 1.407234, 0.069894)",
        "(0.210411, 1.420475, 0.072961)",
        "(0.208714, 1.433423, 0.076924)",
        "(0.207402, 1.445880, 0.081367)",
        "(0.206274, 1.457446, 0.085631)",
        "(0.205696, 1.462824, 0.087648)",
        "(0.204880, 1.473204, 0.092006)",
        "(0.204206, 1.483006, 0.097005)",
        "(0.203873, 1.492112, 0.102406)",
        "(0.203601, 1.500666, 0.108188)",
        "(0.203487, 1.504573, 0.110983)",
        "(0.203488, 1.512128, 0.116734)",
        "(0.203862, 1.519283, 0.122947)",
        "(0.204119, 1.525854, 0.129309)",
        "(0.204141, 1.531872, 0.135848)",
        "(0.204171, 1.534630, 0.139181)",
        "(0.204652, 1.539878, 0.146056)",
        "(0.205531, 1.544838, 0.153425)",
        "(0.206278, 1.549239, 0.160877)",
        "(0.206989, 1.552970, 0.168309)",
        "(0.207455, 1.554590, 0.172136)",
        "(0.208414, 1.557526, 0.179714)",
        "(0.209305, 1.560195, 0.187489)",
        "(0.210188, 1.562700, 0.195614)",
        "(0.210950, 1.564990, 0.203860)",
        "(0.211306, 1.565983, 0.207896)",
        "(0.212268, 1.567840, 0.215975)",
        "(0.213556, 1.569567, 0.224112)",
        "(0.214971, 1.571234, 0.232468)",
        "(0.216386, 1.572811, 0.241041)",
        "(0.217127, 1.573530, 0.245314)",
        "(0.218728, 1.574685, 0.253739)",
        "(0.220546, 1.575415, 0.261991)",
        "(0.222347, 1.575805, 0.270129)",
        "(0.224132, 1.575831, 0.278237)",
        "(0.224935, 1.575655, 0.282237)",
        "(0.226447, 1.574951, 0.290037)",
        "(0.228112, 1.573694, 0.297538)",
        "(0.229713, 1.571910, 0.304672)",
        "(0.231308, 1.569681, 0.311661)",
        "(0.232142, 1.568421, 0.315125)",
        "(0.233767, 1.565664, 0.322020)",
        "(0.235245, 1.562644, 0.329002)",
        "(0.236646, 1.559286, 0.335873)",
        "(0.238126, 1.555649, 0.342529)",
        "(0.238954, 1.553763, 0.345745)",
        "(0.240516, 1.549912, 0.352170)",
        "(0.242221, 1.545923, 0.358544)",
        "(0.243819, 1.541666, 0.364681)",
        "(0.245188, 1.536877, 0.370369)",
        "(0.245768, 1.534290, 0.373018)",
        "(0.246887, 1.528960, 0.378216)",
        "(0.248171, 1.523382, 0.383353)",
        "(0.249322, 1.517165, 0.388070)",
        "(0.250217, 1.510233, 0.392175)",
        "(0.250650, 1.506530, 0.394088)",
        "(0.251444, 1.498778, 0.397635)",
        "(0.251934, 1.490409, 0.400811)",
        "(0.252638, 1.481537, 0.403696)",
        "(0.253845, 1.472253, 0.406138)",
        "(0.254421, 1.467393, 0.407192)",
        "(0.255338, 1.457415, 0.409196)",
        "(0.256157, 1.447178, 0.411041)",
        "(0.256876, 1.436606, 0.412526)",
        "(0.257455, 1.425638, 0.413438)",
        "(0.257827, 1.420086, 0.413570)",
        "(0.258560, 1.408899, 0.413345)",
        "(0.259055, 1.397661, 0.412393)",
        "(0.259404, 1.386443, 0.410911)",
        "(0.259765, 1.375219, 0.408765)",
        "(0.260016, 1.369642, 0.407360)",
        "(0.260576, 1.358633, 0.404232)",
        "(0.261092, 1.347948, 0.400657)",
        "(0.261783, 1.337602, 0.396975)",
        "(0.262280, 1.327344, 0.392838)",
        "(0.262372, 1.322169, 0.390451)",
        "(0.262616, 1.311834, 0.385173)",
        "(0.263048, 1.301633, 0.379366)",
        "(0.263236, 1.291510, 0.373702)",
        "(0.263268, 1.281487, 0.368043)",
        "(0.263264, 1.276542, 0.365102)",
        "(0.263329, 1.266912, 0.358697)",
        "(0.263175, 1.257524, 0.352096)",
        "(0.263163, 1.248854, 0.345384)",
        "(0.263098, 1.240011, 0.337931)",
        "(0.262992, 1.235707, 0.333924)",
        "(0.262755, 1.227416, 0.325656)",
        "(0.262629, 1.219623, 0.317338)",
        "(0.262706, 1.212373, 0.308980)",
        "(0.262703, 1.205288, 0.300061)",
        "(0.262692, 1.201762, 0.295231)",
        "(0.262926, 1.194994, 0.285189)",
        "(0.263288, 1.188700, 0.275210)",
        "(0.263687, 1.183108, 0.265580)",
        "(0.263835, 1.177832, 0.256179)",
        "(0.263977, 1.175345, 0.251302)",
        "(0.264448, 1.170632, 0.240906)",
        "(0.265023, 1.166583, 0.230314)",
        "(0.265661, 1.163543, 0.220193)",
        "(0.266181, 1.161019, 0.210098)",
        "(0.266431, 1.159902, 0.204863)",
        "(0.266892, 1.157977, 0.194508)",
        "(0.267425, 1.157104, 0.184697)",
        "(0.267797, 1.156836, 0.175170)",
        "(0.268211, 1.157000, 0.165475)",
        "(0.268431, 1.157364, 0.160725)",
        "(0.268910, 1.158602, 0.151543)",
        "(0.269088, 1.160376, 0.142586)",
        "(0.268992, 1.162799, 0.133970)",
        "(0.268852, 1.166096, 0.125718)",
        "(0.268531, 1.170265, 0.118012)",
        "(0.268226, 1.172599, 0.114366)",
        "(0.267115, 1.178071, 0.107719)",
        "(0.265604, 1.184180, 0.101489)",
        "(0.263911, 1.191066, 0.095593)",
        "(0.263015, 1.194829, 0.092847)",
        "(0.261035, 1.203290, 0.087952)",
        "(0.258496, 1.212896, 0.083667)",
        "(0.255754, 1.223296, 0.079877)",
        "(0.252705, 1.234979, 0.076801)",
        "(0.250939, 1.241206, 0.075508)",
        "(0.247196, 1.254236, 0.073202)",
        "(0.243272, 1.268100, 0.071439)",
        "(0.239479, 1.282844, 0.070282)",
        "(0.235818, 1.298222, 0.069478)",
        "(0.234063, 1.306096, 0.069192)",
        "(0.230555, 1.321823, 0.068791)",
        "(0.227026, 1.337559, 0.068734)",
        "(0.223457, 1.353404, 0.069283)",
        "(0.220626, 1.369509, 0.070541)",
        "(0.219192, 1.377431, 0.071227)",
        "(0.216297, 1.393047, 0.072668)",
        "(0.213429, 1.408173, 0.074204)",
        "(0.211160, 1.423143, 0.076510)",
        "(0.209841, 1.437873, 0.079615)",
        "(0.209238, 1.445006, 0.081174)",
        "(0.208018, 1.458633, 0.084484)",
        "(0.206585, 1.471324, 0.088105)",
        "(0.205596, 1.482965, 0.092340)",
        "(0.205885, 1.494014, 0.097301)",
        "(0.206086, 1.499160, 0.099673)",
        "(0.206617, 1.508540, 0.104330)",
        "(0.207075, 1.517028, 0.109459)",
        "(0.207388, 1.524779, 0.115003)",
        "(0.207711, 1.531621, 0.120701)",
        "(0.207979, 1.534801, 0.123661)",
        "(0.208515, 1.540635, 0.129913)",
        "(0.208908, 1.545846, 0.136479)",
        "(0.209359, 1.550622, 0.143121)",
        "(0.209858, 1.554991, 0.150040)",
        "(0.210162, 1.557096, 0.153642)",
        "(0.210970, 1.561014, 0.161210)",
        "(0.212048, 1.564348, 0.168910)",
        "(0.213181, 1.567132, 0.176471)",
        "(0.214332, 1.569462, 0.184079)",
        "(0.214913, 1.570586, 0.188064)",
        "(0.216184, 1.572763, 0.196482)",
        "(0.217413, 1.574619, 0.205028)",
        "(0.218784, 1.575990, 0.213448)",
        "(0.220434, 1.577027, 0.221803)",
        "(0.221282, 1.577467, 0.225982)",
        "(0.223043, 1.578386, 0.234582)",
        "(0.224755, 1.579043, 0.243217)",
        "(0.226513, 1.579445, 0.251886)",
        "(0.228534, 1.579608, 0.260731)",
        "(0.229522, 1.579597, 0.265152)",
        "(0.231432, 1.579210, 0.273806)",
        "(0.233168, 1.578445, 0.282391)",
        "(0.234886, 1.577523, 0.291051)",
        "(0.236699, 1.576353, 0.299705)",
        "(0.237603, 1.575548, 0.303890)",
        "(0.239283, 1.573582, 0.311918)",
        "(0.240811, 1.571069, 0.319517)",
        "(0.242291, 1.568102, 0.326924)",
        "(0.244011, 1.564698, 0.334350)",
        "(0.244867, 1.562783, 0.338048)",
        "(0.246368, 1.558568, 0.345302)",
        "(0.247552, 1.553843, 0.352497)",
        "(0.248480, 1.548637, 0.359433)",
        "(0.249481, 1.543011, 0.365984)",
        "(0.249957, 1.540029, 0.369106)",
        "(0.250498, 1.533834, 0.374995)",
        "(0.250720, 1.527400, 0.380291)",
        "(0.250804, 1.520563, 0.384906)",
        "(0.250954, 1.516958, 0.386914)",
        "(0.251343, 1.509742, 0.390923)",
        "(0.251583, 1.502285, 0.394547)",
        "(0.251740, 1.494639, 0.397921)",
        "(0.252133, 1.486616, 0.400843)",
        "(0.252681, 1.478330, 0.403224)",
        "(0.252974, 1.474092, 0.404233)",
        "(0.253618, 1.465604, 0.405924)",
        "(0.254197, 1.456889, 0.407174)",
        "(0.254673, 1.447854, 0.407839)",
        "(0.255040, 1.438513, 0.407857)",
        "(0.255151, 1.433735, 0.407619)",
        "(0.255177, 1.424019, 0.406421)",
        "(0.255009, 1.414317, 0.404653)",
        "(0.254605, 1.404541, 0.402443)",
        "(0.253995, 1.394696, 0.400132)",
        "(0.253756, 1.389878, 0.398942)",
        "(0.253265, 1.380451, 0.396381)",
        "(0.252565, 1.371059, 0.393332)",
        "(0.251741, 1.361594, 0.389735)",
        "(0.250929, 1.352085, 0.385846)",
        "(0.250621, 1.347416, 0.383871)",
        "(0.250138, 1.338258, 0.379849)",
        "(0.249481, 1.329198, 0.375464)",
        "(0.248693, 1.320025, 0.370673)",
        "(0.247858, 1.310778, 0.365335)",
        "(0.247557, 1.306219, 0.362583)",
        "(0.247122, 1.297353, 0.357065)",
        "(0.246480, 1.288543, 0.351323)",
        "(0.245734, 1.279672, 0.345075)",
        "(0.245167, 1.270975, 0.338396)",
        "(0.244913, 1.266791, 0.335008)",
        "(0.244592, 1.258912, 0.328308)",
        "(0.244003, 1.251153, 0.321570)",
        "(0.243226, 1.243480, 0.314376)",
        "(0.242566, 1.236209, 0.306694)",
        "(0.242355, 1.232884, 0.302815)",
        "(0.242142, 1.226722, 0.295021)",
        "(0.241911, 1.220898, 0.286888)",
        "(0.241469, 1.215253, 0.278186)",
        "(0.241230, 1.210174, 0.269346)",
        "(0.241226, 1.207932, 0.264935)",
        "(0.241233, 1.203720, 0.256199)",
        "(0.241327, 1.199863, 0.247197)",
        "(0.241666, 1.196573, 0.237811)",
        "(0.242243, 1.194014, 0.228534)",
        "(0.242529, 1.192983, 0.223951)",
        "(0.242957, 1.191162, 0.214975)",
        "(0.243334, 1.189888, 0.206167)",
        "(0.243864, 1.189308, 0.197587)",
        "(0.244483, 1.189339, 0.189152)",
        "(0.244783, 1.189529, 0.184940)",
        "(0.245356, 1.190059, 0.176490)",
        "(0.246106, 1.190831, 0.167780)",
        "(0.247223, 1.191891, 0.158863)",
        "(0.248550, 1.193282, 0.150128)",
        "(0.249192, 1.194093, 0.145897)",
        "(0.250437, 1.195878, 0.137705)",
        "(0.251676, 1.197771, 0.129740)",
        "(0.253199, 1.199814, 0.121741)",
        "(0.254866, 1.202153, 0.113998)",
        "(0.255694, 1.203484, 0.110438)",
        "(0.257269, 1.206204, 0.103723)",
        "(0.258815, 1.208974, 0.097488)",
        "(0.260495, 1.211902, 0.091516)",
        "(0.262172, 1.215169, 0.086060)",
        "(0.262957, 1.216958, 0.083671)",
        "(0.264385, 1.220623, 0.079342)",
        "(0.265565, 1.224415, 0.075685)",
        "(0.266437, 1.228269, 0.072648)",
        "(0.266818, 1.232305, 0.070287)",
        "(0.266802, 1.234462, 0.069478)",
        "(0.266539, 1.239022, 0.068312)",
        "(0.265967, 1.243841, 0.067647)",
        "(0.265225, 1.248908, 0.067370)",
        "(0.264263, 1.254264, 0.067256)",
        "(0.263795, 1.257122, 0.067226)",
        "(0.262786, 1.263255, 0.067285)",
        "(0.261437, 1.270048, 0.067626)",
        "(0.259587, 1.277514, 0.068316)",
        "(0.257336, 1.285849, 0.069472)",
        "(0.256049, 1.290368, 0.070226)",
        "(0.253413, 1.299937, 0.072036)",
        "(0.250655, 1.310213, 0.074272)",
        "(0.247786, 1.321376, 0.077066)",
        "(0.245101, 1.333069, 0.080212)",
        "(0.243734, 1.339166, 0.081906)",
        "(0.241090, 1.351674, 0.085525)",
        "(0.238563, 1.364493, 0.089433)",
        "(0.236325, 1.377687, 0.093906)",
        "(0.234434, 1.391000, 0.098744)",
        "(0.233628, 1.397578, 0.101112)",
        "(0.232012, 1.410504, 0.105677)",
        "(0.230409, 1.423206, 0.110611)",
        "(0.229249, 1.435640, 0.116027)",
        "(0.228487, 1.447847, 0.122002)",
        "(0.228045, 1.453684, 0.124934)",
        "(0.227281, 1.464922, 0.130584)",
        "(0.226931, 1.475779, 0.136527)",
        "(0.226955, 1.486283, 0.142924)",
        "(0.227293, 1.496273, 0.149618)",
        "(0.227510, 1.501043, 0.153056)",
        "(0.227878, 1.510092, 0.159838)",
        "(0.228673, 1.518650, 0.166914)",
        "(0.229910, 1.526777, 0.174417)"
    ],
    "leftHandPositions": [
        "(0.275013, 1.294948, -0.043061)",
        "(0.274949, 1.294945, -0.043242)",
        "(0.274908, 1.294950, -0.043353)",
        "(0.274819, 1.294973, -0.043643)",
        "(0.274728, 1.294987, -0.043884)",
        "(0.274659, 1.295065, -0.044231)",
        "(0.274649, 1.295170, -0.044487)",
        "(0.274653, 1.295224, -0.044599)",
        "(0.274639, 1.295244, -0.044715)",
        "(0.274619, 1.295208, -0.044878)",
        "(0.274556, 1.295100, -0.045055)",
        "(0.274417, 1.294891, -0.045383)",
        "(0.274408, 1.294836, -0.045478)",
        "(0.274425, 1.294732, -0.045646)",
        "(0.274511, 1.294536, -0.046025)",
        "(0.274629, 1.294539, -0.046099)",
        "(0.274596, 1.294511, -0.046256)",
        "(0.274586, 1.294535, -0.046374)",
        "(0.274742, 1.294592, -0.047033)",
        "(0.274858, 1.294611, -0.047146)",
        "(0.274722, 1.294726, -0.047252)",
        "(0.274415, 1.294843, -0.047642)",
        "(0.274184, 1.294900, -0.047898)",
        "(0.273618, 1.295163, -0.048497)",
        "(0.272935, 1.295641, -0.049470)",
        "(0.272009, 1.296132, -0.050877)",
        "(0.271038, 1.296789, -0.052432)",
        "(0.270623, 1.297216, -0.053195)",
        "(0.269743, 1.298532, -0.054690)",
        "(0.268576, 1.300323, -0.056379)",
        "(0.266863, 1.302327, -0.058337)",
        "(0.264531, 1.304910, -0.060277)",
        "(0.263200, 1.306571, -0.061446)",
        "(0.260039, 1.310676, -0.064599)",
        "(0.256210, 1.315405, -0.067950)",
        "(0.252225, 1.320583, -0.070522)",
        "(0.247662, 1.325892, -0.072848)",
        "(0.245278, 1.328647, -0.074064)",
        "(0.240743, 1.334392, -0.076735)",
        "(0.236456, 1.340060, -0.079618)",
        "(0.232449, 1.345529, -0.082130)",
        "(0.228974, 1.350924, -0.084223)",
        "(0.226985, 1.354179, -0.086273)",
        "(0.223216, 1.362395, -0.093088)",
        "(0.220620, 1.371734, -0.101811)",
        "(0.218432, 1.380217, -0.109991)",
        "(0.216835, 1.387795, -0.117348)",
        "(0.216325, 1.391335, -0.120949)",
        "(0.215635, 1.397851, -0.128168)",
        "(0.215226, 1.403647, -0.135032)",
        "(0.214752, 1.408434, -0.141079)",
        "(0.214175, 1.412605, -0.146308)",
        "(0.213744, 1.414572, -0.148975)",
        "(0.212959, 1.418604, -0.154963)",
        "(0.212709, 1.422907, -0.161339)",
        "(0.212566, 1.427186, -0.167508)",
        "(0.212199, 1.431587, -0.174412)",
        "(0.212182, 1.434070, -0.178662)",
        "(0.212777, 1.439334, -0.188304)",
        "(0.213470, 1.444276, -0.198409)",
        "(0.213938, 1.448202, -0.207211)",
        "(0.214405, 1.451440, -0.214916)",
        "(0.214733, 1.452908, -0.218530)",
        "(0.215455, 1.455232, -0.225005)",
        "(0.216003, 1.456645, -0.230465)",
        "(0.216414, 1.457144, -0.234898)",
        "(0.216568, 1.456536, -0.238522)",
        "(0.216551, 1.455860, -0.240216)",
        "(0.216106, 1.453733, -0.243578)",
        "(0.215099, 1.450758, -0.247200)",
        "(0.213809, 1.446836, -0.250574)",
        "(0.212541, 1.442119, -0.253456)",
        "(0.212052, 1.439695, -0.254797)",
        "(0.211291, 1.434551, -0.257127)",
        "(0.210896, 1.428926, -0.258947)",
        "(0.210348, 1.422541, -0.260255)",
        "(0.209734, 1.415307, -0.260544)",
        "(0.209457, 1.411323, -0.260287)",
        "(0.208804, 1.403371, -0.259603)",
        "(0.208430, 1.394893, -0.258110)",
        "(0.208310, 1.386058, -0.255783)",
        "(0.208620, 1.377318, -0.252965)",
        "(0.208892, 1.373073, -0.251590)",
        "(0.209686, 1.364890, -0.248948)",
        "(0.210605, 1.356995, -0.246337)",
        "(0.211282, 1.349392, -0.243777)",
        "(0.212432, 1.342145, -0.241154)",
        "(0.213197, 1.338566, -0.239700)",
        "(0.214668, 1.331378, -0.236512)",
        "(0.215995, 1.324254, -0.233426)",
        "(0.217308, 1.317135, -0.230428)",
        "(0.218781, 1.310315, -0.227607)",
        "(0.219557, 1.307104, -0.226322)",
        "(0.221004, 1.300916, -0.223794)",
        "(0.222680, 1.294961, -0.221084)",
        "(0.224039, 1.289086, -0.218329)",
        "(0.225269, 1.283332, -0.215535)",
        "(0.225885, 1.280520, -0.214127)",
        "(0.226975, 1.275241, -0.211297)",
        "(0.228187, 1.270351, -0.208341)",
        "(0.229538, 1.265895, -0.205124)",
        "(0.230850, 1.261702, -0.201458)",
        "(0.231369, 1.259659, -0.199318)",
        "(0.232175, 1.255660, -0.194603)",
        "(0.232970, 1.251939, -0.189464)",
        "(0.233868, 1.248332, -0.183867)",
        "(0.234879, 1.244609, -0.177780)",
        "(0.235319, 1.242656, -0.174528)",
        "(0.236371, 1.238784, -0.168088)",
        "(0.237728, 1.235066, -0.161660)",
        "(0.239213, 1.231636, -0.155324)",
        "(0.240900, 1.228577, -0.148531)",
        "(0.241737, 1.227129, -0.144972)",
        "(0.243591, 1.224591, -0.137424)",
        "(0.245538, 1.222523, -0.129664)",
        "(0.246560, 1.221902, -0.125822)",
        "(0.248712, 1.220828, -0.118271)",
        "(0.250607, 1.220280, -0.110848)",
        "(0.252382, 1.220227, -0.103451)",
        "(0.254223, 1.220579, -0.095987)",
        "(0.256081, 1.221643, -0.088922)",
        "(0.257755, 1.223544, -0.082625)",
        "(0.258203, 1.224886, -0.079803)",
        "(0.259094, 1.227880, -0.074237)",
        "(0.259792, 1.231683, -0.069164)",
        "(0.260525, 1.236136, -0.064475)",
        "(0.260989, 1.241124, -0.060281)",
        "(0.261166, 1.243801, -0.058395)",
        "(0.261516, 1.249319, -0.054990)",
        "(0.261467, 1.255186, -0.052196)",
        "(0.261377, 1.261482, -0.049926)",
        "(0.261152, 1.267805, -0.047777)",
        "(0.260990, 1.270970, -0.046710)",
        "(0.260293, 1.277550, -0.044906)",
        "(0.259423, 1.284562, -0.043372)",
        "(0.258243, 1.291653, -0.041819)",
        "(0.256387, 1.298841, -0.040328)",
        "(0.255341, 1.302602, -0.039621)",
        "(0.253084, 1.310523, -0.038207)",
        "(0.250777, 1.318868, -0.036861)",
        "(0.248219, 1.328036, -0.035702)",
        "(0.245356, 1.338070, -0.034555)",
        "(0.243748, 1.343742, -0.033983)",
        "(0.240269, 1.355431, -0.032807)",
        "(0.236244, 1.367797, -0.031602)",
        "(0.233046, 1.381436, -0.031170)",
        "(0.230580, 1.395765, -0.031598)",
        "(0.229209, 1.403005, -0.031945)",
        "(0.226230, 1.417476, -0.032808)",
        "(0.223283, 1.431709, -0.033898)",
        "(0.220988, 1.445570, -0.035317)",
        "(0.219285, 1.458951, -0.036864)",
        "(0.218583, 1.465340, -0.037727)",
        "(0.217230, 1.477522, -0.039542)",
        "(0.216023, 1.488997, -0.041662)",
        "(0.215233, 1.499941, -0.044431)",
        "(0.215424, 1.510382, -0.048167)",
        "(0.215871, 1.515326, -0.050342)",
        "(0.216652, 1.524988, -0.054670)",
        "(0.217717, 1.533879, -0.059349)",
        "(0.218777, 1.542026, -0.064564)",
        "(0.220252, 1.549443, -0.070365)",
        "(0.221200, 1.552845, -0.073525)",
        "(0.222916, 1.559063, -0.079882)",
        "(0.224483, 1.564285, -0.086109)",
        "(0.225915, 1.568971, -0.092588)",
        "(0.227282, 1.573214, -0.099668)",
        "(0.228043, 1.575183, -0.103361)",
        "(0.229689, 1.578576, -0.110831)",
        "(0.231362, 1.581298, -0.118305)",
        "(0.232937, 1.583722, -0.125840)",
        "(0.234380, 1.585762, -0.133719)",
        "(0.235083, 1.586538, -0.137653)",
        "(0.236261, 1.587794, -0.145412)",
        "(0.237376, 1.588737, -0.153266)",
        "(0.238352, 1.589339, -0.161001)",
        "(0.239164, 1.589743, -0.168730)",
        "(0.239454, 1.589872, -0.172689)",
        "(0.240083, 1.589856, -0.180422)",
        "(0.240832, 1.589409, -0.187906)",
        "(0.241497, 1.588632, -0.195331)",
        "(0.242081, 1.587820, -0.203060)",
        "(0.242433, 1.587245, -0.206902)",
        "(0.243077, 1.585799, -0.214266)",
        "(0.243505, 1.583861, -0.221293)",
        "(0.244026, 1.581307, -0.227857)",
        "(0.244593, 1.578119, -0.234120)",
        "(0.244847, 1.576305, -0.237191)",
        "(0.245066, 1.572267, -0.243076)",
        "(0.244556, 1.567429, -0.248343)",
        "(0.244053, 1.561770, -0.252935)",
        "(0.243675, 1.555248, -0.256965)",
        "(0.243477, 1.551559, -0.258653)",
        "(0.242625, 1.543495, -0.261662)",
        "(0.241236, 1.535467, -0.263901)",
        "(0.239758, 1.526772, -0.265416)",
        "(0.238784, 1.517299, -0.266543)",
        "(0.238542, 1.512281, -0.267052)",
        "(0.237560, 1.501825, -0.268024)",
        "(0.235654, 1.490793, -0.268027)",
        "(0.233510, 1.479338, -0.267098)",
        "(0.231864, 1.467387, -0.265568)",
        "(0.231197, 1.461209, -0.264693)",
        "(0.229617, 1.448788, -0.262688)",
        "(0.227389, 1.435820, -0.259633)",
        "(0.224860, 1.422520, -0.255824)",
        "(0.222924, 1.409008, -0.251518)",
        "(0.222234, 1.402291, -0.249304)",
        "(0.220543, 1.388957, -0.244845)",
        "(0.218740, 1.375837, -0.240139)",
        "(0.217359, 1.363393, -0.235434)",
        "(0.216673, 1.351978, -0.231026)",
        "(0.216537, 1.346647, -0.228893)",
        "(0.216164, 1.336335, -0.224546)",
        "(0.215423, 1.326734, -0.220203)",
        "(0.214462, 1.317918, -0.216206)",
        "(0.213435, 1.309604, -0.212229)",
        "(0.212988, 1.305624, -0.210124)",
        "(0.212359, 1.298380, -0.205871)",
        "(0.212366, 1.291883, -0.201472)",
        "(0.212480, 1.285689, -0.197010)",
        "(0.212054, 1.280271, -0.193225)",
        "(0.211970, 1.277800, -0.191561)",
        "(0.212040, 1.273277, -0.188675)",
        "(0.212028, 1.268890, -0.185852)",
        "(0.211844, 1.264641, -0.183043)",
        "(0.211431, 1.260350, -0.180146)",
        "(0.211186, 1.258244, -0.178573)",
        "(0.211116, 1.254304, -0.175124)",
        "(0.211440, 1.250739, -0.171477)",
        "(0.212019, 1.247515, -0.167599)",
        "(0.212696, 1.244342, -0.163236)",
        "(0.212817, 1.242608, -0.160931)",
        "(0.213115, 1.239240, -0.156453)",
        "(0.213516, 1.236066, -0.152236)",
        "(0.213961, 1.232858, -0.147748)",
        "(0.214372, 1.229575, -0.142747)",
        "(0.214557, 1.227943, -0.140160)",
        "(0.215180, 1.224939, -0.134931)",
        "(0.216088, 1.222285, -0.129328)",
        "(0.217191, 1.219813, -0.123206)",
        "(0.218434, 1.217582, -0.116666)",
        "(0.219039, 1.216625, -0.113407)",
        "(0.220174, 1.215061, -0.107174)",
        "(0.221390, 1.213977, -0.101189)",
        "(0.222719, 1.213308, -0.095109)",
        "(0.224133, 1.213115, -0.088972)",
        "(0.224822, 1.213225, -0.085969)",
        "(0.226165, 1.213845, -0.080202)",
        "(0.227462, 1.215092, -0.074849)",
        "(0.228655, 1.216736, -0.069619)",
        "(0.229297, 1.217855, -0.067024)",
        "(0.230748, 1.220372, -0.061635)",
        "(0.232102, 1.223620, -0.056404)",
        "(0.233178, 1.227535, -0.051672)",
        "(0.234058, 1.232176, -0.047292)",
        "(0.234712, 1.237713, -0.043137)",
        "(0.234891, 1.240803, -0.041122)",
        "(0.235019, 1.247762, -0.037408)",
        "(0.234960, 1.256057, -0.034456)",
        "(0.234417, 1.265425, -0.032087)",
        "(0.233398, 1.275494, -0.029945)",
        "(0.232747, 1.281075, -0.029129)",
        "(0.231326, 1.292709, -0.027773)",
        "(0.229901, 1.304898, -0.026508)",
        "(0.228110, 1.317612, -0.025346)",
        "(0.226158, 1.331028, -0.024503)",
        "(0.225311, 1.337924, -0.024251)",
        "(0.223761, 1.352164, -0.024086)",
        "(0.222313, 1.366877, -0.024094)",
        "(0.220781, 1.381559, -0.024060)",
        "(0.219420, 1.396536, -0.024363)",
        "(0.218829, 1.404097, -0.024664)",
        "(0.217875, 1.419279, -0.025852)",
        "(0.217148, 1.434373, -0.027569)",
        "(0.216332, 1.448755, -0.029287)",
        "(0.215352, 1.462408, -0.031231)",
        "(0.215379, 1.469178, -0.032786)",
        "(0.216112, 1.482344, -0.036643)",
        "(0.216810, 1.494296, -0.040324)",
        "(0.217204, 1.505060, -0.043663)",
        "(0.217539, 1.514919, -0.047257)",
        "(0.217853, 1.519515, -0.049328)",
        "(0.218808, 1.528106, -0.053785)",
        "(0.219438, 1.535754, -0.058533)",
        "(0.219976, 1.542541, -0.063086)",
        "(0.220420, 1.548485, -0.067288)",
        "(0.220796, 1.551299, -0.069573)",
        "(0.222067, 1.556452, -0.074897)",
        "(0.223004, 1.560951, -0.080314)",
        "(0.223596, 1.565017, -0.085583)",
        "(0.224196, 1.568535, -0.091029)",
        "(0.224585, 1.570117, -0.093981)",
        "(0.225774, 1.573086, -0.100250)",
        "(0.227035, 1.575705, -0.106734)",
        "(0.228135, 1.577839, -0.112909)",
        "(0.229331, 1.579668, -0.118963)",
        "(0.229928, 1.580456, -0.122103)",
        "(0.231225, 1.581920, -0.128664)",
        "(0.232770, 1.583177, -0.135537)",
        "(0.234115, 1.583946, -0.142006)",
        "(0.235052, 1.584108, -0.147849)",
        "(0.235444, 1.584076, -0.150791)",
        "(0.236247, 1.584000, -0.157002)",
        "(0.236916, 1.583590, -0.163449)",
        "(0.237445, 1.582697, -0.169592)",
        "(0.237860, 1.581388, -0.175535)",
        "(0.238062, 1.580702, -0.178546)",
        "(0.238218, 1.579057, -0.184607)",
        "(0.238272, 1.577090, -0.190374)",
        "(0.238235, 1.574624, -0.195711)",
        "(0.238261, 1.571831, -0.200474)",
        "(0.238291, 1.570358, -0.202805)",
        "(0.238213, 1.567541, -0.207835)",
        "(0.238006, 1.564597, -0.212856)",
        "(0.237731, 1.561101, -0.217099)",
        "(0.237336, 1.557088, -0.220603)",
        "(0.237133, 1.554924, -0.222227)",
        "(0.236606, 1.550538, -0.225714)",
        "(0.235761, 1.545932, -0.229424)",
        "(0.234610, 1.541038, -0.232968)",
        "(0.233954, 1.538425, -0.234498)",
        "(0.232491, 1.532870, -0.237208)",
        "(0.231101, 1.527251, -0.239904)",
        "(0.230223, 1.521516, -0.242698)",
        "(0.229017, 1.515471, -0.245335)",
        "(0.227313, 1.508933, -0.247461)",
        "(0.226320, 1.505452, -0.248443)",
        "(0.224318, 1.498340, -0.250714)",
        "(0.222687, 1.490955, -0.253156)",
        "(0.221026, 1.482954, -0.254780)",
        "(0.218913, 1.474234, -0.255404)",
        "(0.217879, 1.469579, -0.255406)",
        "(0.216142, 1.460194, -0.255854)",
        "(0.214675, 1.450459, -0.256528)",
        "(0.212962, 1.439965, -0.256739)",
        "(0.211285, 1.428718, -0.256148)",
        "(0.210514, 1.422974, -0.255841)",
        "(0.208700, 1.411175, -0.255533)",
        "(0.206595, 1.399350, -0.255625)",
        "(0.204723, 1.387318, -0.255229)",
        "(0.203112, 1.375058, -0.254071)",
        "(0.202408, 1.368921, -0.253356)",
        "(0.200875, 1.356747, -0.251882)",
        "(0.199170, 1.344515, -0.250373)",
        "(0.197961, 1.333482, -0.248491)",
        "(0.197637, 1.322667, -0.246121)",
        "(0.197373, 1.317303, -0.244856)",
        "(0.196481, 1.306890, -0.242384)",
        "(0.195848, 1.297064, -0.239799)",
        "(0.195682, 1.287649, -0.236640)",
        "(0.195498, 1.278723, -0.232902)",
        "(0.195419, 1.274529, -0.230866)",
        "(0.195639, 1.266622, -0.226725)",
        "(0.195783, 1.259320, -0.222564)",
        "(0.195926, 1.252796, -0.218385)",
        "(0.196593, 1.247251, -0.213935)",
        "(0.197055, 1.244793, -0.211522)",
        "(0.198021, 1.240372, -0.206521)",
        "(0.199242, 1.237035, -0.201219)",
        "(0.200704, 1.234334, -0.195465)",
        "(0.202092, 1.232058, -0.189411)",
        "(0.202674, 1.231113, -0.186544)",
        "(0.203818, 1.229557, -0.181230)",
        "(0.204864, 1.228260, -0.176111)",
        "(0.205888, 1.227124, -0.170716)",
        "(0.206921, 1.226112, -0.164892)",
        "(0.207473, 1.225732, -0.161852)",
        "(0.208681, 1.225432, -0.156104)",
        "(0.210010, 1.225699, -0.150708)",
        "(0.211189, 1.226109, -0.145245)",
        "(0.212255, 1.226798, -0.139785)",
        "(0.212782, 1.227279, -0.137081)",
        "(0.213865, 1.228445, -0.131952)",
        "(0.214988, 1.229772, -0.127109)",
        "(0.215960, 1.231035, -0.122151)",
        "(0.216749, 1.232419, -0.117313)",
        "(0.217142, 1.233265, -0.115050)",
        "(0.218126, 1.235255, -0.110789)",
        "(0.219168, 1.237480, -0.106656)",
        "(0.220158, 1.239885, -0.102417)",
        "(0.221099, 1.242482, -0.097846)",
        "(0.221513, 1.243854, -0.095428)",
        "(0.222487, 1.247014, -0.090823)",
        "(0.223655, 1.250599, -0.086471)",
        "(0.224690, 1.254443, -0.082218)",
        "(0.225314, 1.258424, -0.077751)",
        "(0.225512, 1.260559, -0.075540)",
        "(0.226109, 1.265351, -0.071423)",
        "(0.226867, 1.270886, -0.067483)",
        "(0.227089, 1.273710, -0.065357)",
        "(0.227043, 1.279410, -0.061186)",
        "(0.226648, 1.285620, -0.057348)",
        "(0.226238, 1.292544, -0.053945)",
        "(0.225778, 1.300057, -0.050597)",
        "(0.224768, 1.308189, -0.047588)",
        "(0.223504, 1.317054, -0.045028)",
        "(0.222785, 1.321708, -0.043799)",
        "(0.221196, 1.331358, -0.041690)",
        "(0.219692, 1.341742, -0.040344)",
        "(0.217986, 1.352659, -0.039187)",
        "(0.215809, 1.363855, -0.037793)",
        "(0.214477, 1.369715, -0.037244)",
        "(0.212191, 1.381944, -0.036641)",
        "(0.210624, 1.394721, -0.036254)",
        "(0.209183, 1.407670, -0.035966)",
        "(0.207532, 1.420718, -0.035802)",
        "(0.206772, 1.427178, -0.035708)",
        "(0.205711, 1.440024, -0.035862)",
        "(0.205478, 1.452715, -0.036709)",
        "(0.204973, 1.465120, -0.037799)",
        "(0.204095, 1.476970, -0.039235)",
        "(0.203736, 1.482665, -0.040017)",
        "(0.203988, 1.493804, -0.041857)",
        "(0.205324, 1.504380, -0.044069)",
        "(0.206553, 1.514241, -0.046131)",
        "(0.207527, 1.523670, -0.048499)",
        "(0.207957, 1.528201, -0.049903)",
        "(0.209284, 1.537010, -0.053209)",
        "(0.211101, 1.545113, -0.056751)",
        "(0.212789, 1.552472, -0.059979)",
        "(0.214368, 1.559380, -0.063517)",
        "(0.215195, 1.562706, -0.065493)",
        "(0.217082, 1.568979, -0.069653)",
        "(0.219125, 1.574525, -0.074172)",
        "(0.220826, 1.579648, -0.079041)",
        "(0.222415, 1.584162, -0.084169)",
        "(0.223153, 1.586099, -0.086750)",
        "(0.224863, 1.589575, -0.092088)",
        "(0.226598, 1.592693, -0.097924)",
        "(0.228157, 1.595440, -0.104060)",
        "(0.229312, 1.597662, -0.110069)",
        "(0.229763, 1.598656, -0.113027)",
        "(0.230674, 1.600388, -0.119261)",
        "(0.232052, 1.601748, -0.125695)",
        "(0.233270, 1.602385, -0.131424)",
        "(0.234033, 1.602633, -0.136445)",
        "(0.234275, 1.602688, -0.139133)",
        "(0.235025, 1.602731, -0.144993)",
        "(0.235897, 1.602130, -0.150799)",
        "(0.236336, 1.601121, -0.156191)",
        "(0.236546, 1.599829, -0.161376)",
        "(0.236623, 1.599108, -0.164021)",
        "(0.236663, 1.597482, -0.169490)",
        "(0.236759, 1.595504, -0.174905)",
        "(0.236412, 1.592946, -0.179742)",
        "(0.235663, 1.590120, -0.184149)",
        "(0.235224, 1.588628, -0.186446)",
        "(0.234576, 1.585562, -0.191426)",
        "(0.233917, 1.582096, -0.196271)",
        "(0.233041, 1.577886, -0.200274)",
        "(0.231698, 1.572778, -0.203485)",
        "(0.230964, 1.570095, -0.205065)",
        "(0.229575, 1.564690, -0.208473)",
        "(0.228151, 1.558757, -0.211844)",
        "(0.226320, 1.552363, -0.215033)",
        "(0.224514, 1.545557, -0.217606)",
        "(0.223600, 1.542033, -0.218726)",
        "(0.221546, 1.535109, -0.221427)",
        "(0.219787, 1.528453, -0.224918)",
        "(0.218211, 1.521868, -0.228399)",
        "(0.216344, 1.515221, -0.231559)",
        "(0.215367, 1.511860, -0.232914)",
        "(0.213331, 1.504949, -0.235456)",
        "(0.211337, 1.497848, -0.237376)",
        "(0.209500, 1.490731, -0.238778)",
        "(0.207512, 1.483578, -0.239584)",
        "(0.206527, 1.479986, -0.239847)",
        "(0.204810, 1.472714, -0.240249)",
        "(0.203401, 1.465410, -0.240881)",
        "(0.202351, 1.457948, -0.241247)",
        "(0.201033, 1.450146, -0.240964)",
        "(0.200479, 1.446131, -0.240627)",
        "(0.199995, 1.437764, -0.239806)",
        "(0.199341, 1.428891, -0.238878)",
        "(0.198486, 1.419548, -0.237412)",
        "(0.198045, 1.409944, -0.235512)",
        "(0.198222, 1.405147, -0.234535)",
        "(0.198668, 1.395518, -0.232569)",
        "(0.199246, 1.385759, -0.230306)",
        "(0.199919, 1.376152, -0.227769)",
        "(0.200640, 1.366919, -0.225338)",
        "(0.201140, 1.362401, -0.224151)",
        "(0.202198, 1.353179, -0.221480)",
        "(0.202783, 1.343608, -0.218125)",
        "(0.202973, 1.334066, -0.214481)",
        "(0.203574, 1.325196, -0.211132)",
        "(0.204094, 1.320955, -0.209527)",
        "(0.204849, 1.312637, -0.205976)",
        "(0.205765, 1.304701, -0.201951)",
        "(0.207238, 1.297526, -0.197418)",
        "(0.208680, 1.290848, -0.192699)",
        "(0.209248, 1.287683, -0.190221)",
        "(0.210056, 1.281467, -0.185255)",
        "(0.210520, 1.275566, -0.179968)",
        "(0.211263, 1.270138, -0.174410)",
        "(0.212035, 1.265424, -0.169140)",
        "(0.212352, 1.263111, -0.166463)",
        "(0.212851, 1.258541, -0.160931)",
        "(0.213295, 1.254201, -0.155367)",
        "(0.213931, 1.250435, -0.150211)",
        "(0.214977, 1.247210, -0.145162)",
        "(0.215331, 1.245767, -0.142574)",
        "(0.215917, 1.243246, -0.137413)",
        "(0.216584, 1.241349, -0.132318)",
        "(0.217300, 1.239726, -0.127102)",
        "(0.218107, 1.238458, -0.122038)",
        "(0.218584, 1.237982, -0.119549)",
        "(0.219546, 1.237225, -0.114515)",
        "(0.220301, 1.236847, -0.109805)",
        "(0.221035, 1.236972, -0.105730)",
        "(0.221887, 1.237531, -0.102014)",
        "(0.222280, 1.237938, -0.100132)",
        "(0.223204, 1.238736, -0.095892)",
        "(0.224243, 1.239877, -0.091504)",
        "(0.225377, 1.241391, -0.087533)",
        "(0.226603, 1.243108, -0.083736)",
        "(0.227216, 1.243953, -0.081801)",
        "(0.228226, 1.245548, -0.077870)",
        "(0.229350, 1.247247, -0.073855)",
        "(0.230482, 1.249061, -0.069964)",
        "(0.231466, 1.251237, -0.066524)",
        "(0.231968, 1.252503, -0.065023)",
        "(0.233054, 1.255155, -0.061875)",
        "(0.233965, 1.257849, -0.058501)",
        "(0.234762, 1.260920, -0.055409)",
        "(0.235607, 1.264276, -0.052568)",
        "(0.235930, 1.266013, -0.051185)",
        "(0.236331, 1.269705, -0.048428)",
        "(0.236719, 1.273821, -0.045822)",
        "(0.236930, 1.278325, -0.043397)",
        "(0.236918, 1.280805, -0.042360)",
        "(0.236859, 1.285969, -0.040360)",
        "(0.236256, 1.291605, -0.038698)",
        "(0.235238, 1.297744, -0.037182)",
        "(0.234234, 1.304592, -0.036081)",
        "(0.232971, 1.312323, -0.035570)",
        "(0.232259, 1.316359, -0.035353)",
        "(0.230424, 1.324878, -0.035089)",
        "(0.228224, 1.333791, -0.034844)",
        "(0.226155, 1.343170, -0.034638)",
        "(0.224616, 1.353083, -0.034687)",
        "(0.223814, 1.358205, -0.034789)",
        "(0.222287, 1.368637, -0.035068)",
        "(0.221061, 1.379716, -0.035595)",
        "(0.219698, 1.390920, -0.036009)",
        "(0.218652, 1.402281, -0.036699)",
        "(0.218331, 1.408003, -0.037228)",
        "(0.217810, 1.419423, -0.038455)",
        "(0.216947, 1.430655, -0.039780)",
        "(0.215892, 1.441633, -0.041260)",
        "(0.215289, 1.452704, -0.043292)",
        "(0.215137, 1.458220, -0.044582)",
        "(0.214864, 1.468997, -0.047282)",
        "(0.214778, 1.479331, -0.050069)",
        "(0.214976, 1.489332, -0.052867)",
        "(0.215851, 1.499138, -0.056318)",
        "(0.216468, 1.503885, -0.058264)",
        "(0.217703, 1.513096, -0.062081)",
        "(0.218816, 1.521693, -0.065950)",
        "(0.219855, 1.529852, -0.069964)",
        "(0.221245, 1.537670, -0.074397)",
        "(0.222251, 1.541359, -0.076804)",
        "(0.224255, 1.548385, -0.081487)",
        "(0.225967, 1.554744, -0.086136)",
        "(0.227324, 1.560994, -0.091366)",
        "(0.228372, 1.566835, -0.097305)",
        "(0.229132, 1.569594, -0.100476)",
        "(0.230965, 1.574734, -0.106989)",
        "(0.232558, 1.579333, -0.113358)",
        "(0.234081, 1.583665, -0.120166)",
        "(0.235577, 1.587597, -0.127512)",
        "(0.236395, 1.589309, -0.131271)",
        "(0.238226, 1.592299, -0.138923)",
        "(0.239452, 1.594723, -0.146662)",
        "(0.240225, 1.596646, -0.154336)",
        "(0.241065, 1.598168, -0.162496)",
        "(0.241655, 1.598751, -0.166587)",
        "(0.242813, 1.599387, -0.174563)",
        "(0.243502, 1.599394, -0.182023)",
        "(0.243747, 1.598899, -0.189210)",
        "(0.244050, 1.598147, -0.196447)",
        "(0.244303, 1.597523, -0.200063)",
        "(0.244909, 1.596011, -0.207182)",
        "(0.245163, 1.593923, -0.213844)",
        "(0.245165, 1.591440, -0.220449)",
        "(0.245053, 1.588649, -0.227242)",
        "(0.245095, 1.587037, -0.230679)",
        "(0.245249, 1.583422, -0.237532)",
        "(0.245400, 1.579249, -0.244135)",
        "(0.244904, 1.574687, -0.250433)",
        "(0.244268, 1.569851, -0.256562)",
        "(0.244142, 1.567303, -0.259538)",
        "(0.243820, 1.561722, -0.264421)",
        "(0.243066, 1.555860, -0.268530)",
        "(0.242109, 1.549967, -0.272197)",
        "(0.241186, 1.544006, -0.275667)",
        "(0.240761, 1.540874, -0.277152)",
        "(0.239702, 1.534463, -0.279959)",
        "(0.238254, 1.528013, -0.282904)",
        "(0.236755, 1.521502, -0.286010)",
        "(0.235314, 1.514624, -0.288248)",
        "(0.234673, 1.511091, -0.289101)",
        "(0.233560, 1.503680, -0.290179)",
        "(0.232642, 1.496429, -0.291689)",
        "(0.232266, 1.492790, -0.292515)",
        "(0.231289, 1.485198, -0.293516)",
        "(0.230028, 1.476941, -0.293218)",
        "(0.228788, 1.467942, -0.291772)",
        "(0.227441, 1.458535, -0.289768)",
        "(0.226367, 1.449389, -0.287947)",
        "(0.225170, 1.440185, -0.285976)",
        "(0.224534, 1.435469, -0.284760)",
        "(0.223509, 1.426028, -0.281697)",
        "(0.222735, 1.416710, -0.278274)",
        "(0.221995, 1.407541, -0.274563)",
        "(0.221292, 1.398446, -0.270402)",
        "(0.220918, 1.393928, -0.268144)",
        "(0.220399, 1.384983, -0.263223)",
        "(0.220055, 1.376171, -0.257888)",
        "(0.219153, 1.367570, -0.252605)",
        "(0.218185, 1.359291, -0.247534)",
        "(0.217869, 1.355302, -0.244963)",
        "(0.217745, 1.347591, -0.239542)",
        "(0.217233, 1.340362, -0.234106)",
        "(0.216694, 1.333683, -0.228737)",
        "(0.216498, 1.327366, -0.223233)",
        "(0.216265, 1.324329, -0.220424)",
        "(0.215413, 1.318479, -0.214961)",
        "(0.214901, 1.313193, -0.209754)",
        "(0.214840, 1.308281, -0.204541)",
        "(0.214462, 1.303309, -0.199101)",
        "(0.214202, 1.300945, -0.196399)",
        "(0.213852, 1.296827, -0.191279)",
        "(0.213743, 1.293201, -0.186384)",
        "(0.213331, 1.289642, -0.181573)",
        "(0.212807, 1.286283, -0.176798)",
        "(0.212593, 1.284780, -0.174444)",
        "(0.212344, 1.282079, -0.169647)",
        "(0.211984, 1.279647, -0.164674)",
        "(0.212096, 1.277730, -0.159769)",
        "(0.212494, 1.276294, -0.154997)",
        "(0.212782, 1.275673, -0.152559)",
        "(0.213424, 1.274273, -0.147116)",
        "(0.214231, 1.272973, -0.141431)",
        "(0.215364, 1.271964, -0.136201)",
        "(0.216068, 1.270625, -0.130920)",
        "(0.216259, 1.269838, -0.128392)",
        "(0.216778, 1.268110, -0.123021)",
        "(0.217407, 1.266366, -0.117650)",
        "(0.218351, 1.265091, -0.112834)",
        "(0.219172, 1.264050, -0.108216)",
        "(0.219622, 1.263595, -0.105778)",
        "(0.220757, 1.262914, -0.100670)",
        "(0.221995, 1.262701, -0.095734)",
        "(0.223313, 1.262871, -0.090865)",
        "(0.224553, 1.263201, -0.085788)",
        "(0.225068, 1.263475, -0.083200)",
        "(0.225931, 1.264453, -0.078183)",
        "(0.226881, 1.266186, -0.073500)",
        "(0.227651, 1.268685, -0.069128)",
        "(0.228028, 1.272019, -0.065170)",
        "(0.228025, 1.274040, -0.063292)",
        "(0.227705, 1.278702, -0.059614)",
        "(0.227224, 1.284416, -0.056186)",
        "(0.226423, 1.291260, -0.053245)",
        "(0.224855, 1.299459, -0.050926)",
        "(0.223774, 1.304109, -0.050092)",
        "(0.221697, 1.314283, -0.048895)",
        "(0.219723, 1.325316, -0.047927)",
        "(0.217201, 1.336843, -0.047194)",
        "(0.214564, 1.348877, -0.046965)",
        "(0.213344, 1.355001, -0.046907)",
        "(0.211257, 1.367349, -0.046860)",
        "(0.209576, 1.379996, -0.047218)",
        "(0.208174, 1.392662, -0.047918)",
        "(0.206638, 1.405085, -0.048367)",
        "(0.205712, 1.411301, -0.048665)",
        "(0.204802, 1.424078, -0.050212)",
        "(0.204573, 1.436794, -0.052694)",
        "(0.204048, 1.448879, -0.054722)",
        "(0.203020, 1.460339, -0.056349)",
        "(0.202892, 1.466027, -0.057451)",
        "(0.204082, 1.477452, -0.060543)",
        "(0.205850, 1.488342, -0.064209)",
        "(0.207209, 1.498480, -0.067574)",
        "(0.208276, 1.508275, -0.071356)",
        "(0.208898, 1.513129, -0.073629)",
        "(0.210754, 1.522644, -0.078807)",
        "(0.213291, 1.531605, -0.084455)",
        "(0.215900, 1.539641, -0.089670)",
        "(0.218488, 1.546899, -0.094462)",
        "(0.219709, 1.550333, -0.097035)",
        "(0.222210, 1.556916, -0.102717)",
        "(0.224974, 1.562864, -0.108893)",
        "(0.227396, 1.568227, -0.115043)",
        "(0.229483, 1.573003, -0.120902)",
        "(0.230466, 1.575151, -0.123779)",
        "(0.232674, 1.579198, -0.130036)",
        "(0.235287, 1.582838, -0.136971)",
        "(0.237388, 1.585894, -0.143913)",
        "(0.238966, 1.588436, -0.150490)",
        "(0.239484, 1.589485, -0.153782)",
        "(0.240522, 1.591476, -0.160669)",
        "(0.242048, 1.593233, -0.167969)",
        "(0.243737, 1.594594, -0.175369)",
        "(0.245026, 1.595287, -0.181676)",
        "(0.245641, 1.595566, -0.184643)",
        "(0.246923, 1.596015, -0.190785)",
        "(0.248342, 1.596317, -0.197258)",
        "(0.249474, 1.596089, -0.203197)",
        "(0.250052, 1.595117, -0.208314)",
        "(0.250204, 1.594461, -0.210680)",
        "(0.250253, 1.592812, -0.215400)",
        "(0.250069, 1.590816, -0.220431)",
        "(0.249797, 1.588140, -0.225253)",
        "(0.249179, 1.584724, -0.229685)",
        "(0.248931, 1.582879, -0.231854)",
        "(0.248412, 1.579009, -0.236314)",
        "(0.247665, 1.574906, -0.240880)",
        "(0.246856, 1.570090, -0.244860)",
        "(0.246186, 1.564664, -0.247838)",
        "(0.245835, 1.561826, -0.249113)",
        "(0.244745, 1.556361, -0.252032)",
        "(0.243150, 1.551256, -0.255628)",
        "(0.241043, 1.545962, -0.259281)",
        "(0.239665, 1.540364, -0.262324)",
        "(0.239140, 1.537536, -0.263770)",
        "(0.237982, 1.531864, -0.266524)",
        "(0.236304, 1.526234, -0.269280)",
        "(0.234080, 1.520282, -0.271385)",
        "(0.232117, 1.513991, -0.272701)",
        "(0.231430, 1.510800, -0.273179)",
        "(0.229766, 1.504520, -0.274341)",
        "(0.227644, 1.498443, -0.275836)",
        "(0.225222, 1.492183, -0.277210)",
        "(0.223618, 1.485473, -0.277813)",
        "(0.223052, 1.482045, -0.277932)",
        "(0.221586, 1.474951, -0.278270)",
        "(0.219689, 1.467732, -0.278608)",
        "(0.217564, 1.460100, -0.278343)",
        "(0.215779, 1.451879, -0.276967)",
        "(0.214993, 1.447644, -0.275930)",
        "(0.213439, 1.439116, -0.273828)",
        "(0.211513, 1.430432, -0.271484)",
        "(0.209267, 1.421433, -0.268887)",
        "(0.207204, 1.412491, -0.266039)",
        "(0.206529, 1.408225, -0.264638)",
        "(0.205405, 1.400014, -0.261500)",
        "(0.204026, 1.392091, -0.257899)",
        "(0.202866, 1.384555, -0.254160)",
        "(0.201884, 1.377345, -0.250377)",
        "(0.201356, 1.373846, -0.248407)",
        "(0.200623, 1.366891, -0.244281)",
        "(0.200064, 1.360150, -0.240075)",
        "(0.199714, 1.356816, -0.238093)",
        "(0.198959, 1.350091, -0.234051)",
        "(0.197947, 1.343205, -0.229679)",
        "(0.196816, 1.336146, -0.224897)",
        "(0.195995, 1.329247, -0.220232)",
        "(0.195339, 1.322631, -0.215543)",
        "(0.194780, 1.316464, -0.210554)",
        "(0.194500, 1.313547, -0.208034)",
        "(0.194356, 1.308140, -0.203068)",
        "(0.194476, 1.303235, -0.198216)",
        "(0.194556, 1.298594, -0.193021)",
        "(0.194534, 1.294243, -0.187560)",
        "(0.194675, 1.292201, -0.184782)",
        "(0.195053, 1.288387, -0.179325)",
        "(0.195269, 1.284903, -0.174108)",
        "(0.195691, 1.281718, -0.168833)",
        "(0.196352, 1.278537, -0.163231)",
        "(0.196673, 1.277021, -0.160374)",
        "(0.197423, 1.274214, -0.154938)",
        "(0.198297, 1.271454, -0.149388)",
        "(0.199429, 1.268630, -0.143387)",
        "(0.200689, 1.265975, -0.137339)",
        "(0.201317, 1.264759, -0.134344)",
        "(0.202727, 1.262504, -0.128383)",
        "(0.204189, 1.260617, -0.122678)",
        "(0.205956, 1.259322, -0.117382)",
        "(0.207602, 1.258321, -0.112274)",
        "(0.208391, 1.257950, -0.109864)",
        "(0.209938, 1.257349, -0.105063)",
        "(0.211657, 1.256941, -0.100108)",
        "(0.213657, 1.256855, -0.095201)",
        "(0.215561, 1.257137, -0.090589)",
        "(0.216398, 1.257346, -0.088406)",
        "(0.217907, 1.257836, -0.084142)",
        "(0.219299, 1.258642, -0.080155)",
        "(0.220752, 1.259969, -0.076652)",
        "(0.221986, 1.261602, -0.073401)",
        "(0.222354, 1.262524, -0.071924)",
        "(0.222803, 1.264756, -0.069513)",
        "(0.223190, 1.267442, -0.067405)",
        "(0.223380, 1.270392, -0.065006)",
        "(0.223100, 1.274014, -0.062766)",
        "(0.222673, 1.276296, -0.061669)",
        "(0.221925, 1.280888, -0.059727)",
        "(0.221035, 1.286488, -0.057861)",
        "(0.219706, 1.293049, -0.056079)",
        "(0.218251, 1.300592, -0.054196)",
        "(0.217547, 1.304652, -0.053315)",
        "(0.215980, 1.313734, -0.051973)",
        "(0.214440, 1.323689, -0.050940)",
        "(0.212436, 1.334042, -0.049967)",
        "(0.209969, 1.345031, -0.049403)",
        "(0.208558, 1.350746, -0.049277)",
        "(0.206080, 1.362503, -0.049291)",
        "(0.204445, 1.374834, -0.049675)",
        "(0.203069, 1.387513, -0.050516)",
        "(0.201377, 1.400154, -0.051390)",
        "(0.200265, 1.406428, -0.051792)",
        "(0.198684, 1.419322, -0.053279)",
        "(0.198218, 1.432315, -0.055399)",
        "(0.198280, 1.444975, -0.057520)",
        "(0.198324, 1.457301, -0.059671)",
        "(0.198247, 1.463257, -0.060786)",
        "(0.198354, 1.474948, -0.063187)",
        "(0.199480, 1.486397, -0.066303)",
        "(0.200928, 1.497119, -0.069480)",
        "(0.202122, 1.506997, -0.072221)",
        "(0.202529, 1.511654, -0.073505)",
        "(0.203060, 1.520732, -0.076331)",
        "(0.204668, 1.529465, -0.080117)",
        "(0.206863, 1.537526, -0.084338)",
        "(0.208915, 1.544677, -0.087720)",
        "(0.209920, 1.548124, -0.089380)",
        "(0.212021, 1.554745, -0.093183)",
        "(0.214617, 1.561011, -0.097652)",
        "(0.217350, 1.566756, -0.102565)",
        "(0.219960, 1.571904, -0.107694)",
        "(0.221142, 1.574323, -0.110180)",
        "(0.223391, 1.578823, -0.115369)",
        "(0.225849, 1.583267, -0.121386)",
        "(0.228463, 1.587501, -0.128087)",
        "(0.230305, 1.591179, -0.134755)",
        "(0.231077, 1.592839, -0.137927)",
        "(0.232413, 1.595784, -0.144182)",
        "(0.233993, 1.598624, -0.150972)",
        "(0.235972, 1.601156, -0.158017)",
        "(0.237363, 1.603258, -0.164942)",
        "(0.237833, 1.604123, -0.168254)",
        "(0.238556, 1.605643, -0.174971)",
        "(0.239579, 1.607023, -0.182239)",
        "(0.240815, 1.608113, -0.189745)",
        "(0.241899, 1.608775, -0.197224)",
        "(0.242305, 1.608939, -0.200743)",
        "(0.242777, 1.608953, -0.207158)",
        "(0.243069, 1.608748, -0.213541)",
        "(0.243641, 1.608340, -0.220121)",
        "(0.244443, 1.607224, -0.226243)",
        "(0.244683, 1.606423, -0.229144)",
        "(0.244893, 1.604402, -0.234426)",
        "(0.244972, 1.602045, -0.239614)",
        "(0.244766, 1.599234, -0.244922)",
        "(0.244444, 1.595606, -0.249940)",
        "(0.244278, 1.593553, -0.252325)",
        "(0.244082, 1.588964, -0.256831)",
        "(0.244132, 1.583968, -0.261406)",
        "(0.243876, 1.578647, -0.266014)",
        "(0.242895, 1.572464, -0.269796)",
        "(0.242157, 1.569010, -0.271168)",
        "(0.240375, 1.561445, -0.273139)",
        "(0.238884, 1.553647, -0.275286)",
        "(0.237373, 1.545545, -0.277756)",
        "(0.235399, 1.536851, -0.279516)",
        "(0.234377, 1.532403, -0.280261)",
        "(0.232755, 1.523421, -0.281678)",
        "(0.231842, 1.514178, -0.282945)",
        "(0.230606, 1.504351, -0.283516)",
        "(0.229172, 1.494136, -0.283008)",
        "(0.228472, 1.488959, -0.282457)",
        "(0.227098, 1.478364, -0.280485)",
        "(0.225681, 1.467607, -0.278003)",
        "(0.224122, 1.456693, -0.274777)",
        "(0.222409, 1.445707, -0.271035)",
        "(0.221503, 1.440308, -0.269285)",
        "(0.220084, 1.429885, -0.266392)",
        "(0.219118, 1.419902, -0.264195)",
        "(0.218325, 1.409728, -0.261726)",
        "(0.217069, 1.399262, -0.258853)",
        "(0.216288, 1.394107, -0.257468)",
        "(0.215020, 1.384198, -0.255075)",
        "(0.213953, 1.374603, -0.253254)",
        "(0.212964, 1.365020, -0.251134)",
        "(0.211711, 1.355733, -0.248547)",
        "(0.211373, 1.351306, -0.247149)",
        "(0.210978, 1.342611, -0.244355)",
        "(0.210476, 1.333977, -0.241456)",
        "(0.209852, 1.325522, -0.238316)",
        "(0.209494, 1.317235, -0.234591)",
        "(0.209424, 1.313059, -0.232579)",
        "(0.209502, 1.304865, -0.228415)",
        "(0.209840, 1.296929, -0.223966)",
        "(0.210407, 1.289019, -0.218844)",
        "(0.211067, 1.281123, -0.213110)",
        "(0.211399, 1.277292, -0.210413)",
        "(0.212315, 1.270209, -0.205534)",
        "(0.213407, 1.263345, -0.200550)",
        "(0.214336, 1.256741, -0.195022)",
        "(0.215264, 1.251037, -0.189410)",
        "(0.215833, 1.248397, -0.186724)",
        "(0.217007, 1.244038, -0.181577)",
        "(0.218145, 1.239908, -0.175950)",
        "(0.219289, 1.236240, -0.169321)",
        "(0.220587, 1.233378, -0.162271)",
        "(0.221362, 1.232099, -0.158839)",
        "(0.222761, 1.230340, -0.152437)",
        "(0.223980, 1.228701, -0.146163)",
        "(0.225003, 1.227831, -0.140060)",
        "(0.225653, 1.227493, -0.136950)",
        "(0.227032, 1.227393, -0.130865)",
        "(0.228540, 1.227736, -0.124689)",
        "(0.229948, 1.228429, -0.118373)",
        "(0.231104, 1.229621, -0.112583)",
        "(0.231922, 1.231209, -0.107390)",
        "(0.232250, 1.232145, -0.104899)",
        "(0.232850, 1.234300, -0.099956)",
        "(0.233488, 1.236979, -0.095042)",
        "(0.234080, 1.240192, -0.090131)",
        "(0.234543, 1.243688, -0.085165)",
        "(0.234695, 1.245686, -0.082781)",
        "(0.235024, 1.250122, -0.078356)",
        "(0.235433, 1.255158, -0.074244)",
        "(0.235329, 1.260491, -0.070321)",
        "(0.234675, 1.266297, -0.066635)",
        "(0.234361, 1.269452, -0.064845)",
        "(0.234191, 1.276124, -0.061274)",
        "(0.233986, 1.283275, -0.057912)",
        "(0.233313, 1.290806, -0.054886)",
        "(0.232208, 1.298641, -0.052070)",
        "(0.231605, 1.302695, -0.050654)",
        "(0.230475, 1.311176, -0.047950)",
        "(0.229491, 1.320411, -0.045791)",
        "(0.228532, 1.330092, -0.044052)",
        "(0.226951, 1.340268, -0.042935)",
        "(0.225928, 1.345517, -0.042514)",
        "(0.223722, 1.356140, -0.041638)",
        "(0.221870, 1.367362, -0.041302)",
        "(0.220111, 1.379074, -0.041353)",
        "(0.218694, 1.391156, -0.041233)",
        "(0.217961, 1.397230, -0.041066)",
        "(0.216257, 1.409619, -0.040807)",
        "(0.214647, 1.422300, -0.040983)",
        "(0.213331, 1.434968, -0.041423)",
        "(0.212300, 1.447521, -0.042014)",
        "(0.211828, 1.453987, -0.042208)",
        "(0.210993, 1.465629, -0.042458)",
        "(0.210176, 1.477229, -0.042915)",
        "(0.209763, 1.488784, -0.044144)",
        "(0.210127, 1.500200, -0.046307)",
        "(0.210281, 1.505706, -0.047315)",
        "(0.210509, 1.516019, -0.048973)",
        "(0.210377, 1.525811, -0.050799)",
        "(0.210397, 1.535475, -0.053588)",
        "(0.211423, 1.544860, -0.057356)",
        "(0.212060, 1.549218, -0.059226)",
        "(0.213126, 1.557366, -0.062206)",
        "(0.214098, 1.565096, -0.065291)",
        "(0.215210, 1.572667, -0.069281)",
        "(0.216443, 1.579743, -0.073729)",
        "(0.217255, 1.583001, -0.075970)",
        "(0.218837, 1.589038, -0.080468)",
        "(0.220190, 1.594590, -0.085177)",
        "(0.221531, 1.599741, -0.090583)",
        "(0.222775, 1.604522, -0.096691)",
        "(0.223527, 1.606713, -0.099951)",
        "(0.225143, 1.610706, -0.106343)",
        "(0.226692, 1.614164, -0.112550)",
        "(0.228279, 1.617351, -0.119266)",
        "(0.229723, 1.620311, -0.126572)",
        "(0.230456, 1.621623, -0.130334)",
        "(0.231815, 1.623887, -0.137743)",
        "(0.233122, 1.625627, -0.144730)",
        "(0.234575, 1.627147, -0.152045)",
        "(0.235894, 1.628509, -0.159721)",
        "(0.236515, 1.629095, -0.163587)",
        "(0.237563, 1.629905, -0.171269)",
        "(0.238202, 1.630195, -0.178553)",
        "(0.238693, 1.630216, -0.185916)",
        "(0.239589, 1.630060, -0.193670)",
        "(0.240034, 1.629858, -0.197509)",
        "(0.240745, 1.628999, -0.204837)",
        "(0.241254, 1.627480, -0.211300)",
        "(0.241934, 1.625497, -0.217367)",
        "(0.242740, 1.623130, -0.223721)",
        "(0.243070, 1.621906, -0.226854)",
        "(0.243206, 1.618879, -0.232639)",
        "(0.243205, 1.615026, -0.237402)",
        "(0.243472, 1.610564, -0.241637)",
        "(0.243796, 1.605889, -0.246096)",
        "(0.243781, 1.603524, -0.248318)",
        "(0.243278, 1.598428, -0.252106)",
        "(0.242434, 1.592988, -0.255453)",
        "(0.241833, 1.587405, -0.258930)",
        "(0.241268, 1.581611, -0.262415)",
        "(0.240877, 1.578671, -0.264090)",
        "(0.239930, 1.572586, -0.266879)",
        "(0.238963, 1.566350, -0.269084)",
        "(0.238015, 1.560305, -0.271621)",
        "(0.237140, 1.554432, -0.274360)",
        "(0.236658, 1.551581, -0.275748)",
        "(0.235741, 1.545791, -0.278269)",
        "(0.235096, 1.539870, -0.280323)",
        "(0.234584, 1.533762, -0.282143)",
        "(0.233745, 1.527721, -0.283974)",
        "(0.233201, 1.524676, -0.284757)",
        "(0.231664, 1.518250, -0.285974)",
        "(0.230269, 1.511586, -0.286856)",
        "(0.229365, 1.504947, -0.287965)",
        "(0.228272, 1.498190, -0.289038)",
        "(0.227448, 1.494615, -0.289389)",
        "(0.225488, 1.487005, -0.289603)",
        "(0.223892, 1.479150, -0.289475)",
        "(0.222516, 1.471083, -0.289227)",
        "(0.221262, 1.462590, -0.288569)",
        "(0.220811, 1.458220, -0.287995)",
        "(0.220072, 1.449376, -0.286470)",
        "(0.219403, 1.440294, -0.284284)",
        "(0.218828, 1.431001, -0.281413)",
        "(0.218557, 1.421624, -0.278153)",
        "(0.218532, 1.416926, -0.276538)",
        "(0.218548, 1.407387, -0.273119)",
        "(0.218087, 1.397548, -0.269015)",
        "(0.217371, 1.387638, -0.264480)",
        "(0.217034, 1.378017, -0.259997)",
        "(0.216953, 1.373244, -0.257794)",
        "(0.216566, 1.363677, -0.253450)",
        "(0.215717, 1.354005, -0.248364)",
        "(0.214841, 1.344589, -0.242845)",
        "(0.214144, 1.335750, -0.237643)",
        "(0.213940, 1.331556, -0.235213)",
        "(0.213476, 1.323782, -0.230435)",
        "(0.212687, 1.316728, -0.225523)",
        "(0.211994, 1.310550, -0.220870)",
        "(0.211794, 1.305110, -0.216380)",
        "(0.211738, 1.302639, -0.214156)",
        "(0.211558, 1.298002, -0.209690)",
        "(0.211520, 1.293925, -0.204873)",
        "(0.211578, 1.289984, -0.199398)",
        "(0.211958, 1.286654, -0.193740)",
        "(0.212173, 1.285074, -0.191103)",
        "(0.212322, 1.282244, -0.185935)",
        "(0.212395, 1.279473, -0.180446)",
        "(0.212754, 1.276906, -0.174676)",
        "(0.213124, 1.274694, -0.168743)",
        "(0.213255, 1.273732, -0.165904)",
        "(0.213578, 1.272114, -0.160642)",
        "(0.213552, 1.270657, -0.155679)",
        "(0.213494, 1.269551, -0.151020)",
        "(0.213729, 1.268679, -0.146228)",
        "(0.213821, 1.268204, -0.143712)",
        "(0.214178, 1.267323, -0.138481)",
        "(0.214641, 1.266714, -0.133372)",
        "(0.215065, 1.266332, -0.128502)",
        "(0.215436, 1.265929, -0.123461)",
        "(0.215685, 1.265719, -0.120777)",
        "(0.216439, 1.265549, -0.115269)",
        "(0.217196, 1.265616, -0.109922)",
        "(0.218061, 1.265927, -0.104679)",
        "(0.218410, 1.266177, -0.102112)",
        "(0.219208, 1.266824, -0.097017)",
        "(0.220158, 1.267751, -0.091937)",
        "(0.221140, 1.268960, -0.086977)",
        "(0.222241, 1.270616, -0.082101)",
        "(0.223097, 1.272685, -0.077381)",
        "(0.223389, 1.273848, -0.075118)",
        "(0.223826, 1.276605, -0.070813)",
        "(0.224249, 1.279878, -0.066418)",
        "(0.224588, 1.283671, -0.061759)",
        "(0.224539, 1.288265, -0.057617)",
        "(0.224443, 1.290796, -0.055762)",
        "(0.223814, 1.296456, -0.052447)",
        "(0.222750, 1.303011, -0.049654)",
        "(0.221361, 1.310519, -0.047370)",
        "(0.219895, 1.318940, -0.045547)",
        "(0.219163, 1.323524, -0.044866)",
        "(0.217456, 1.333145, -0.043522)",
        "(0.215342, 1.343303, -0.042140)",
        "(0.213084, 1.354031, -0.040805)",
        "(0.211413, 1.365438, -0.039791)",
        "(0.210759, 1.371345, -0.039364)",
        "(0.209100, 1.383236, -0.038475)",
        "(0.207025, 1.395435, -0.037927)",
        "(0.205167, 1.408082, -0.038073)",
        "(0.204160, 1.421170, -0.038886)",
        "(0.203679, 1.427661, -0.039291)",
        "(0.203007, 1.440585, -0.039908)",
        "(0.202461, 1.453562, -0.040547)",
        "(0.202581, 1.466818, -0.042091)",
        "(0.203256, 1.479990, -0.044312)",
        "(0.203585, 1.486482, -0.045466)",
        "(0.204214, 1.499312, -0.048130)",
        "(0.204788, 1.511899, -0.051286)",
        "(0.205809, 1.524411, -0.055528)",
        "(0.207308, 1.536905, -0.061056)",
        "(0.207964, 1.542613, -0.063687)",
        "(0.209062, 1.553261, -0.069139)",
        "(0.210862, 1.563404, -0.074625)",
        "(0.213563, 1.573099, -0.080787)",
        "(0.216363, 1.582325, -0.087712)",
        "(0.217740, 1.586755, -0.091236)",
        "(0.220425, 1.595006, -0.098582)",
        "(0.222947, 1.602455, -0.106216)",
        "(0.225574, 1.609122, -0.114147)",
        "(0.228322, 1.614849, -0.122056)",
        "(0.229709, 1.617528, -0.126041)",
        "(0.232177, 1.622382, -0.134348)",
        "(0.234248, 1.626658, -0.142892)",
        "(0.236331, 1.630406, -0.151676)",
        "(0.238512, 1.633304, -0.160088)",
        "(0.239549, 1.634585, -0.164195)",
        "(0.241348, 1.636718, -0.172314)",
        "(0.242756, 1.638381, -0.180476)",
        "(0.244194, 1.639489, -0.188431)",
        "(0.245527, 1.640038, -0.195968)",
        "(0.246170, 1.640100, -0.199689)",
        "(0.247317, 1.639951, -0.207119)",
        "(0.247863, 1.639693, -0.214707)",
        "(0.248136, 1.639268, -0.222122)",
        "(0.248665, 1.638541, -0.229254)",
        "(0.249129, 1.638140, -0.232866)",
        "(0.250149, 1.637069, -0.239870)",
        "(0.250530, 1.635557, -0.246100)",
        "(0.250434, 1.633508, -0.251495)",
        "(0.250541, 1.631079, -0.256713)",
        "(0.250625, 1.629821, -0.259454)",
        "(0.250773, 1.626925, -0.264820)",
        "(0.250753, 1.623371, -0.269819)",
        "(0.250228, 1.619133, -0.273962)",
        "(0.249179, 1.614237, -0.277708)",
        "(0.248792, 1.611635, -0.279696)",
        "(0.248488, 1.605942, -0.283632)",
        "(0.247982, 1.599794, -0.286812)",
        "(0.247079, 1.593465, -0.289367)",
        "(0.246097, 1.587296, -0.292261)",
        "(0.245688, 1.584229, -0.293832)",
        "(0.244699, 1.577929, -0.297056)",
        "(0.243601, 1.571246, -0.299886)",
        "(0.242462, 1.564171, -0.302005)",
        "(0.241979, 1.560637, -0.303153)",
        "(0.240885, 1.553494, -0.305646)",
        "(0.239409, 1.545788, -0.307877)",
        "(0.237905, 1.537302, -0.309041)",
        "(0.236520, 1.528507, -0.309618)",
        "(0.235060, 1.519456, -0.309750)",
        "(0.234258, 1.514836, -0.309578)",
        "(0.232097, 1.505372, -0.308742)",
        "(0.230006, 1.495720, -0.307602)",
        "(0.228653, 1.485969, -0.306284)",
        "(0.227637, 1.476380, -0.304959)",
        "(0.226936, 1.471562, -0.304188)",
        "(0.225251, 1.461872, -0.302167)",
        "(0.223883, 1.452252, -0.299502)",
        "(0.223241, 1.442796, -0.296403)",
        "(0.222291, 1.433165, -0.292751)",
        "(0.221588, 1.428239, -0.290769)",
        "(0.220066, 1.418249, -0.286592)",
        "(0.219060, 1.408278, -0.282200)",
        "(0.217924, 1.398360, -0.277553)",
        "(0.217029, 1.388534, -0.272639)",
        "(0.216444, 1.383672, -0.270079)",
        "(0.214952, 1.374110, -0.264449)",
        "(0.213653, 1.365007, -0.258505)",
        "(0.213081, 1.356449, -0.252597)",
        "(0.212613, 1.348213, -0.246300)",
        "(0.212242, 1.344151, -0.242988)",
        "(0.211646, 1.336706, -0.236136)",
        "(0.211464, 1.329753, -0.229708)",
        "(0.211359, 1.323220, -0.223649)",
        "(0.211086, 1.316694, -0.217347)",
        "(0.210981, 1.313551, -0.214032)",
        "(0.211135, 1.307653, -0.207106)",
        "(0.211521, 1.301939, -0.199782)",
        "(0.211900, 1.296229, -0.192059)",
        "(0.212154, 1.290845, -0.184405)",
        "(0.212463, 1.288384, -0.180764)",
        "(0.213385, 1.283945, -0.173950)",
        "(0.214257, 1.279868, -0.167354)",
        "(0.214931, 1.276166, -0.161106)",
        "(0.215421, 1.272734, -0.154919)",
        "(0.215733, 1.271075, -0.151705)",
        "(0.216439, 1.267760, -0.144817)",
        "(0.217113, 1.264578, -0.137798)",
        "(0.217782, 1.261756, -0.131222)",
        "(0.218363, 1.259303, -0.125100)",
        "(0.218700, 1.258132, -0.121876)",
        "(0.219535, 1.255929, -0.114976)",
        "(0.220404, 1.254081, -0.107834)",
        "(0.221281, 1.252848, -0.101453)",
        "(0.221959, 1.252353, -0.096008)",
        "(0.222145, 1.252097, -0.093212)",
        "(0.222350, 1.251935, -0.087520)",
        "(0.222797, 1.252364, -0.081825)",
        "(0.223470, 1.253353, -0.076201)",
        "(0.223670, 1.254776, -0.070700)",
        "(0.223722, 1.255670, -0.068087)",
        "(0.223516, 1.258026, -0.063332)",
        "(0.222877, 1.261250, -0.059384)",
        "(0.222048, 1.265337, -0.056238)",
        "(0.221145, 1.270314, -0.053374)",
        "(0.220658, 1.272896, -0.051942)",
        "(0.219275, 1.279042, -0.049698)",
        "(0.217819, 1.285939, -0.048033)",
        "(0.216280, 1.293738, -0.046642)",
        "(0.215048, 1.302290, -0.045227)",
        "(0.214424, 1.306725, -0.044489)",
        "(0.213104, 1.315769, -0.043061)",
        "(0.211680, 1.325428, -0.041760)",
        "(0.210196, 1.335509, -0.040468)",
        "(0.208924, 1.346172, -0.038958)",
        "(0.208304, 1.351563, -0.038199)",
        "(0.206789, 1.362916, -0.036879)",
        "(0.204975, 1.374765, -0.035908)",
        "(0.203245, 1.387045, -0.035319)",
        "(0.201571, 1.399629, -0.034886)",
        "(0.200814, 1.405965, -0.034657)",
        "(0.199610, 1.418764, -0.034470)",
        "(0.198641, 1.431646, -0.034819)",
        "(0.197404, 1.444455, -0.035643)",
        "(0.196334, 1.457095, -0.036730)",
        "(0.196278, 1.463403, -0.037326)",
        "(0.197462, 1.476036, -0.039165)",
        "(0.199255, 1.488541, -0.041450)",
        "(0.200872, 1.500810, -0.043999)",
        "(0.202387, 1.512684, -0.046895)",
        "(0.203108, 1.518504, -0.048450)",
        "(0.205007, 1.529767, -0.052216)",
        "(0.207057, 1.540394, -0.056409)",
        "(0.209005, 1.550295, -0.060480)",
        "(0.210619, 1.559597, -0.064366)",
        "(0.211370, 1.564084, -0.066353)",
        "(0.213261, 1.572825, -0.070909)",
        "(0.215919, 1.581142, -0.076172)",
        "(0.218415, 1.588967, -0.081508)",
        "(0.221070, 1.596203, -0.086800)",
        "(0.222566, 1.599690, -0.089545)",
        "(0.225924, 1.606185, -0.095285)",
        "(0.229369, 1.612191, -0.101338)",
        "(0.232535, 1.617674, -0.107649)",
        "(0.235298, 1.622870, -0.114660)",
        "(0.236733, 1.625404, -0.118309)",
        "(0.239612, 1.630088, -0.125731)",
        "(0.242537, 1.634343, -0.133491)",
        "(0.245397, 1.638194, -0.141614)",
        "(0.247881, 1.641710, -0.150117)",
        "(0.249002, 1.643268, -0.154127)",
        "(0.251143, 1.645991, -0.162322)",
        "(0.253290, 1.648037, -0.170357)",
        "(0.254880, 1.649480, -0.178160)",
        "(0.255852, 1.650288, -0.185861)",
        "(0.256271, 1.650474, -0.189724)",
        "(0.256826, 1.650315, -0.197403)",
        "(0.257217, 1.649619, -0.204972)",
        "(0.257504, 1.648465, -0.212820)",
        "(0.257743, 1.646903, -0.220491)",
        "(0.257849, 1.645875, -0.224023)",
        "(0.257732, 1.643209, -0.230246)",
        "(0.257744, 1.640113, -0.236030)",
        "(0.258213, 1.636928, -0.241998)",
        "(0.258168, 1.633129, -0.247573)",
        "(0.257816, 1.630976, -0.250056)",
        "(0.256859, 1.626074, -0.254442)",
        "(0.256254, 1.620674, -0.258793)",
        "(0.255729, 1.614573, -0.262882)",
        "(0.254303, 1.607606, -0.266456)",
        "(0.253428, 1.603979, -0.268012)",
        "(0.251312, 1.596524, -0.270686)",
        "(0.249743, 1.589020, -0.273409)",
        "(0.248713, 1.581364, -0.276128)",
        "(0.247141, 1.573458, -0.278576)",
        "(0.246160, 1.569436, -0.279491)",
        "(0.244191, 1.561315, -0.281114)",
        "(0.242745, 1.553151, -0.282674)",
        "(0.242118, 1.544907, -0.284059)",
        "(0.240899, 1.536066, -0.284496)",
        "(0.239984, 1.531445, -0.284418)",
        "(0.237551, 1.522033, -0.283930)",
        "(0.235316, 1.512759, -0.283281)",
        "(0.233803, 1.503551, -0.282573)",
        "(0.232493, 1.494299, -0.281591)",
        "(0.231677, 1.489690, -0.281016)",
        "(0.229621, 1.480651, -0.279695)",
        "(0.227404, 1.471892, -0.278514)",
        "(0.225735, 1.463361, -0.277653)",
        "(0.224622, 1.454868, -0.276544)",
        "(0.224026, 1.450556, -0.275864)",
        "(0.222671, 1.441779, -0.274134)",
        "(0.221031, 1.432980, -0.272397)",
        "(0.219627, 1.424126, -0.270854)",
        "(0.218704, 1.415131, -0.268774)",
        "(0.218362, 1.410622, -0.267510)",
        "(0.217662, 1.401447, -0.264750)",
        "(0.216778, 1.392167, -0.262192)",
        "(0.215809, 1.382757, -0.260218)",
        "(0.214859, 1.373050, -0.257664)",
        "(0.214412, 1.368060, -0.256016)",
        "(0.213838, 1.357952, -0.252160)",
        "(0.213954, 1.347808, -0.248160)",
        "(0.213802, 1.337349, -0.244356)",
        "(0.213297, 1.326674, -0.240272)",
        "(0.213221, 1.321302, -0.237836)",
        "(0.213455, 1.305288, -0.230256)",
        "(0.213798, 1.300132, -0.227251)",
        "(0.214113, 1.290202, -0.221736)",
        "(0.214283, 1.285439, -0.218920)",
        "(0.214914, 1.276429, -0.212962)",
        "(0.215961, 1.267897, -0.206137)",
        "(0.217238, 1.260053, -0.198687)",
        "(0.218999, 1.253082, -0.190956)",
        "(0.220716, 1.246727, -0.182841)",
        "(0.221681, 1.243684, -0.178626)",
        "(0.223588, 1.238051, -0.169900)",
        "(0.225362, 1.232979, -0.161293)",
        "(0.227110, 1.228474, -0.152908)",
        "(0.228605, 1.224576, -0.144365)",
        "(0.229466, 1.222845, -0.140105)",
        "(0.231221, 1.220509, -0.132188)",
        "(0.232656, 1.218814, -0.124960)",
        "(0.233845, 1.217786, -0.117915)",
        "(0.234852, 1.217339, -0.110725)",
        "(0.235423, 1.217284, -0.107223)",
        "(0.236443, 1.217607, -0.100598)",
        "(0.237218, 1.218260, -0.094260)",
        "(0.237636, 1.219235, -0.087936)",
        "(0.237738, 1.220805, -0.082177)",
        "(0.237798, 1.221857, -0.079543)",
        "(0.237710, 1.224633, -0.074860)",
        "(0.237223, 1.228068, -0.070702)",
        "(0.236198, 1.232187, -0.067079)",
        "(0.234817, 1.237104, -0.063614)",
        "(0.234185, 1.239844, -0.061837)",
        "(0.233029, 1.246086, -0.058462)",
        "(0.231802, 1.253464, -0.055541)",
        "(0.230477, 1.261418, -0.052734)",
        "(0.229162, 1.270500, -0.050230)",
        "(0.228462, 1.275099, -0.048994)",
        "(0.226988, 1.284758, -0.046640)",
        "(0.225564, 1.294982, -0.044535)",
        "(0.224035, 1.305605, -0.042644)",
        "(0.221930, 1.316635, -0.041182)",
        "(0.220781, 1.322280, -0.040515)",
        "(0.218664, 1.334069, -0.039305)",
        "(0.216886, 1.346306, -0.038075)",
        "(0.214964, 1.358707, -0.036777)",
        "(0.213160, 1.371204, -0.035693)",
        "(0.212235, 1.377544, -0.035356)",
        "(0.210376, 1.390409, -0.034819)",
        "(0.208427, 1.403128, -0.033683)",
        "(0.206449, 1.415644, -0.032416)",
        "(0.204995, 1.428307, -0.032024)",
        "(0.204471, 1.434710, -0.032123)",
        "(0.203568, 1.447553, -0.032882)",
        "(0.202622, 1.460062, -0.033385)",
        "(0.202086, 1.472101, -0.033579)",
        "(0.202930, 1.484200, -0.034508)",
        "(0.203707, 1.490241, -0.035290)",
        "(0.205467, 1.502016, -0.037295)",
        "(0.206894, 1.513233, -0.039412)",
        "(0.208128, 1.523848, -0.041654)",
        "(0.209685, 1.533956, -0.044082)",
        "(0.210666, 1.538863, -0.045449)",
        "(0.212760, 1.548204, -0.048366)",
        "(0.214736, 1.557028, -0.051616)",
        "(0.216396, 1.565277, -0.055434)",
        "(0.217951, 1.572731, -0.059769)",
        "(0.218775, 1.576173, -0.062051)",
        "(0.220938, 1.582870, -0.066774)",
        "(0.223165, 1.589144, -0.072243)",
        "(0.225173, 1.595076, -0.078226)",
        "(0.226077, 1.597784, -0.081243)",
        "(0.228112, 1.602835, -0.086977)",
        "(0.230753, 1.607356, -0.093059)",
        "(0.233414, 1.611654, -0.099762)",
        "(0.235679, 1.615657, -0.106638)",
        "(0.237834, 1.619203, -0.113463)",
        "(0.238910, 1.620886, -0.116883)",
        "(0.241225, 1.623934, -0.123912)",
        "(0.243897, 1.626670, -0.131382)",
        "(0.246384, 1.629101, -0.138881)",
        "(0.248390, 1.631097, -0.146365)",
        "(0.249389, 1.631979, -0.150039)",
        "(0.251410, 1.633529, -0.157588)",
        "(0.253248, 1.634783, -0.165324)",
        "(0.254853, 1.635583, -0.173015)",
        "(0.256176, 1.635760, -0.180558)",
        "(0.256672, 1.635668, -0.184191)",
        "(0.257251, 1.635002, -0.191124)",
        "(0.257904, 1.633854, -0.197980)",
        "(0.258579, 1.632172, -0.204653)",
        "(0.258447, 1.629897, -0.210694)",
        "(0.258064, 1.628518, -0.213474)",
        "(0.257154, 1.625073, -0.218377)",
        "(0.256330, 1.620836, -0.222745)",
        "(0.255397, 1.615884, -0.226866)",
        "(0.253923, 1.610777, -0.230349)",
        "(0.253169, 1.608031, -0.231797)",
        "(0.251808, 1.602063, -0.234339)",
        "(0.250696, 1.595809, -0.236975)",
        "(0.249771, 1.589360, -0.239977)",
        "(0.248259, 1.582560, -0.242948)",
        "(0.247307, 1.579028, -0.244250)",
        "(0.245176, 1.571543, -0.246559)",
        "(0.243275, 1.564073, -0.249238)",
        "(0.241777, 1.556860, -0.252387)",
        "(0.239466, 1.549319, -0.255284)",
        "(0.238166, 1.545364, -0.256443)",
        "(0.235589, 1.537271, -0.258358)",
        "(0.233445, 1.529364, -0.260141)",
        "(0.231762, 1.521637, -0.261734)",
        "(0.229964, 1.513764, -0.263146)",
        "(0.229035, 1.509732, -0.263765)",
        "(0.227105, 1.501575, -0.264584)",
        "(0.225204, 1.493390, -0.265061)",
        "(0.224022, 1.485326, -0.265529)",
        "(0.223373, 1.477232, -0.265932)",
        "(0.222928, 1.473069, -0.266022)",
        "(0.221645, 1.464464, -0.265829)",
        "(0.219898, 1.455674, -0.265559)",
        "(0.219099, 1.447040, -0.265226)",
        "(0.218831, 1.438193, -0.264543)",
        "(0.218541, 1.433540, -0.263955)",
        "(0.217841, 1.424071, -0.262581)",
        "(0.216888, 1.414481, -0.261036)",
        "(0.216328, 1.404935, -0.259522)",
        "(0.216163, 1.395089, -0.257599)",
        "(0.215940, 1.389990, -0.256467)",
        "(0.215204, 1.379385, -0.253711)",
        "(0.214221, 1.368631, -0.250482)",
        "(0.213299, 1.357895, -0.246720)",
        "(0.212560, 1.347250, -0.242697)",
        "(0.212316, 1.342001, -0.240699)",
        "(0.212031, 1.331620, -0.236664)",
        "(0.211914, 1.321491, -0.232501)",
        "(0.211815, 1.311616, -0.228140)",
        "(0.211766, 1.306884, -0.225765)",
        "(0.211858, 1.297757, -0.220704)",
        "(0.212180, 1.289200, -0.215590)",
        "(0.212453, 1.281012, -0.210394)",
        "(0.212165, 1.272839, -0.204422)",
        "(0.211578, 1.265090, -0.198178)",
        "(0.211350, 1.261581, -0.195168)",
        "(0.211213, 1.255761, -0.189769)",
        "(0.211593, 1.251073, -0.184459)",
        "(0.211956, 1.246742, -0.178264)",
        "(0.212297, 1.242986, -0.171179)",
        "(0.212515, 1.241384, -0.167839)",
        "(0.212959, 1.238953, -0.161817)",
        "(0.213513, 1.237488, -0.156390)",
        "(0.213968, 1.236144, -0.150179)",
        "(0.214638, 1.235247, -0.143304)",
        "(0.215039, 1.235025, -0.140044)",
        "(0.216019, 1.235224, -0.134084)",
        "(0.216877, 1.235702, -0.128394)",
        "(0.217829, 1.236418, -0.122439)",
        "(0.218881, 1.237477, -0.116048)",
        "(0.219383, 1.238084, -0.112885)",
        "(0.220779, 1.239850, -0.106888)",
        "(0.222179, 1.241979, -0.101207)",
        "(0.223248, 1.244303, -0.095548)",
        "(0.224290, 1.247104, -0.090136)",
        "(0.224869, 1.248616, -0.087470)",
        "(0.226268, 1.252229, -0.082293)",
        "(0.227880, 1.256054, -0.076913)",
        "(0.229458, 1.260322, -0.071668)",
        "(0.230564, 1.264894, -0.066732)",
        "(0.230976, 1.267269, -0.064381)",
        "(0.231971, 1.272569, -0.059996)",
        "(0.233343, 1.278532, -0.055763)",
        "(0.234453, 1.285191, -0.051660)",
        "(0.234948, 1.292600, -0.048075)",
        "(0.235058, 1.296450, -0.046455)",
        "(0.235121, 1.304726, -0.043780)",
        "(0.234953, 1.313580, -0.041463)",
        "(0.233939, 1.323086, -0.039512)",
        "(0.232545, 1.333385, -0.037807)",
        "(0.231804, 1.339111, -0.037160)",
        "(0.230497, 1.351470, -0.036341)",
        "(0.228596, 1.364603, -0.035851)",
        "(0.226160, 1.378430, -0.035292)",
        "(0.223691, 1.392838, -0.034691)",
        "(0.222523, 1.400238, -0.034432)",
        "(0.220902, 1.415823, -0.034634)",
        "(0.219736, 1.431891, -0.035990)",
        "(0.218521, 1.447607, -0.037205)",
        "(0.217409, 1.463010, -0.038153)",
        "(0.216948, 1.470608, -0.038843)",
        "(0.216210, 1.485570, -0.040702)",
        "(0.216225, 1.500246, -0.043376)",
        "(0.216918, 1.514059, -0.046320)",
        "(0.217953, 1.527025, -0.048768)",
        "(0.218445, 1.533356, -0.050146)",
        "(0.219622, 1.545785, -0.053615)",
        "(0.221154, 1.557723, -0.057630)",
        "(0.222704, 1.568911, -0.061805)",
        "(0.224282, 1.579297, -0.066293)",
        "(0.225117, 1.584256, -0.068661)",
        "(0.226721, 1.594093, -0.073862)",
        "(0.228204, 1.603492, -0.079669)",
        "(0.229676, 1.611944, -0.085751)",
        "(0.230480, 1.615875, -0.088620)",
        "(0.232246, 1.623376, -0.094494)",
        "(0.234267, 1.630372, -0.100814)",
        "(0.236336, 1.636482, -0.107622)",
        "(0.238104, 1.641847, -0.114632)",
        "(0.238895, 1.644267, -0.118170)",
        "(0.240558, 1.648442, -0.125192)",
        "(0.242604, 1.651770, -0.132654)",
        "(0.244700, 1.654629, -0.140320)",
        "(0.246551, 1.656602, -0.148030)",
        "(0.248501, 1.657912, -0.155055)",
        "(0.249574, 1.658326, -0.158560)",
        "(0.251662, 1.658871, -0.165881)",
        "(0.253409, 1.658973, -0.173151)",
        "(0.254841, 1.658619, -0.180280)",
        "(0.256258, 1.657727, -0.186795)",
        "(0.256991, 1.657210, -0.190039)",
        "(0.258455, 1.655923, -0.196619)",
        "(0.259783, 1.654336, -0.203262)",
        "(0.260595, 1.652397, -0.209798)",
        "(0.260824, 1.649927, -0.216028)",
        "(0.260974, 1.648501, -0.219147)",
        "(0.261292, 1.645429, -0.225479)",
        "(0.261507, 1.641933, -0.232034)",
        "(0.261265, 1.637854, -0.238590)",
        "(0.260607, 1.633319, -0.244431)",
        "(0.260165, 1.630956, -0.247177)",
        "(0.259464, 1.625924, -0.252475)",
        "(0.258963, 1.620609, -0.257544)",
        "(0.258385, 1.614995, -0.261670)",
        "(0.257544, 1.609141, -0.264919)",
        "(0.256970, 1.606269, -0.266594)",
        "(0.255901, 1.600549, -0.270075)",
        "(0.255301, 1.594684, -0.273402)",
        "(0.254512, 1.588552, -0.276288)",
        "(0.253430, 1.582632, -0.278995)",
        "(0.252882, 1.579800, -0.280427)",
        "(0.251748, 1.574458, -0.283407)",
        "(0.250926, 1.569199, -0.286221)",
        "(0.250139, 1.563942, -0.288768)",
        "(0.249333, 1.558758, -0.291063)",
        "(0.248910, 1.556195, -0.292225)",
        "(0.248101, 1.551010, -0.294442)",
        "(0.247440, 1.545615, -0.296579)",
        "(0.247085, 1.539757, -0.298395)",
        "(0.246899, 1.536847, -0.299111)",
        "(0.246139, 1.530525, -0.300300)",
        "(0.245498, 1.523532, -0.301336)",
        "(0.244902, 1.516043, -0.302353)",
        "(0.244191, 1.507951, -0.302461)",
        "(0.242520, 1.499189, -0.301969)",
        "(0.241702, 1.494732, -0.301785)",
        "(0.240291, 1.485727, -0.301631)",
        "(0.239142, 1.476466, -0.301518)",
        "(0.237515, 1.466810, -0.300851)",
        "(0.235580, 1.456729, -0.299555)",
        "(0.234654, 1.451518, -0.298742)",
        "(0.233080, 1.440617, -0.296413)",
        "(0.231338, 1.429272, -0.293197)",
        "(0.229390, 1.417681, -0.289277)",
        "(0.227811, 1.405797, -0.285134)",
        "(0.227079, 1.399756, -0.282900)",
        "(0.225740, 1.387693, -0.277767)",
        "(0.223966, 1.375974, -0.272175)",
        "(0.222234, 1.364740, -0.266238)",
        "(0.220890, 1.353819, -0.259934)",
        "(0.220155, 1.348474, -0.256748)",
        "(0.218447, 1.338603, -0.250787)",
        "(0.217123, 1.329954, -0.245583)",
        "(0.216292, 1.322311, -0.240822)",
        "(0.215871, 1.318704, -0.238434)",
        "(0.215005, 1.311913, -0.233535)",
        "(0.214430, 1.306013, -0.228432)",
        "(0.214148, 1.300699, -0.223242)",
        "(0.213787, 1.295949, -0.218108)",
        "(0.213404, 1.291538, -0.212505)",
        "(0.213304, 1.289512, -0.209547)",
        "(0.213445, 1.285881, -0.203551)",
        "(0.213685, 1.282563, -0.197631)",
        "(0.213724, 1.279396, -0.191568)",
        "(0.213815, 1.276333, -0.185242)",
        "(0.213892, 1.274857, -0.182014)",
        "(0.214119, 1.272279, -0.175578)",
        "(0.214496, 1.270166, -0.169489)",
        "(0.214686, 1.268166, -0.163358)",
        "(0.214795, 1.266411, -0.157211)",
        "(0.214899, 1.265688, -0.154231)",
        "(0.215392, 1.264735, -0.148510)",
        "(0.215819, 1.264134, -0.143118)",
        "(0.216172, 1.263808, -0.137623)",
        "(0.216608, 1.263604, -0.131499)",
        "(0.216847, 1.263551, -0.128338)",
        "(0.217607, 1.263608, -0.121793)",
        "(0.218542, 1.263879, -0.115092)",
        "(0.219577, 1.264294, -0.108197)",
        "(0.220585, 1.264882, -0.100926)",
        "(0.221039, 1.265272, -0.097297)",
        "(0.221912, 1.266534, -0.090499)",
        "(0.222522, 1.268427, -0.084411)",
        "(0.222909, 1.270878, -0.078916)",
        "(0.222910, 1.273562, -0.073596)",
        "(0.222809, 1.274972, -0.070930)",
        "(0.222365, 1.278169, -0.065938)",
        "(0.221955, 1.282114, -0.061927)",
        "(0.221391, 1.286802, -0.058693)",
        "(0.220230, 1.292121, -0.055823)",
        "(0.219591, 1.295030, -0.054587)",
        "(0.218342, 1.301753, -0.052658)",
        "(0.217249, 1.309596, -0.051071)",
        "(0.216186, 1.318425, -0.049593)",
        "(0.215123, 1.327875, -0.048184)",
        "(0.214435, 1.332814, -0.047456)",
        "(0.212653, 1.343223, -0.045975)",
        "(0.210759, 1.354355, -0.044401)",
        "(0.209880, 1.366520, -0.043246)",
        "(0.208742, 1.378946, -0.042100)",
        "(0.208116, 1.385323, -0.041523)",
        "(0.206496, 1.398214, -0.040364)",
        "(0.205130, 1.411798, -0.039781)",
        "(0.205116, 1.426161, -0.040190)",
        "(0.205073, 1.440585, -0.040669)",
        "(0.204888, 1.447795, -0.040909)",
        "(0.204010, 1.462209, -0.041624)",
        "(0.202861, 1.476712, -0.042950)",
        "(0.203437, 1.491347, -0.045328)",
        "(0.204045, 1.505460, -0.047464)",
        "(0.204157, 1.512371, -0.048567)",
        "(0.203923, 1.526079, -0.051482)",
        "(0.203577, 1.539515, -0.055475)",
        "(0.204272, 1.552364, -0.059583)",
        "(0.206476, 1.564446, -0.063680)",
        "(0.207684, 1.570277, -0.065836)",
        "(0.210314, 1.581343, -0.070579)",
        "(0.212940, 1.591510, -0.075518)",
        "(0.215793, 1.600677, -0.080776)",
        "(0.219198, 1.609018, -0.086591)",
        "(0.221005, 1.612624, -0.089509)",
        "(0.224487, 1.619573, -0.095092)",
        "(0.227965, 1.625415, -0.101097)",
        "(0.231335, 1.630704, -0.107613)",
        "(0.232840, 1.632946, -0.111003)",
        "(0.235563, 1.637038, -0.118055)",
        "(0.238068, 1.640451, -0.125772)",
        "(0.240374, 1.642747, -0.133145)",
        "(0.242663, 1.644438, -0.140519)",
        "(0.244837, 1.645787, -0.148317)",
        "(0.245771, 1.646288, -0.152397)",
        "(0.247262, 1.647034, -0.160374)",
        "(0.248449, 1.647331, -0.168093)",
        "(0.249536, 1.647237, -0.175754)",
        "(0.250695, 1.646958, -0.183729)",
        "(0.251241, 1.646828, -0.187804)",
        "(0.252098, 1.646217, -0.195615)",
        "(0.252747, 1.644959, -0.202504)",
        "(0.253791, 1.643174, -0.208779)",
        "(0.255025, 1.641193, -0.215033)",
        "(0.255555, 1.640227, -0.218261)",
        "(0.256464, 1.638124, -0.224522)",
        "(0.257204, 1.635532, -0.230115)",
        "(0.258015, 1.632652, -0.235490)",
        "(0.259067, 1.629530, -0.240992)",
        "(0.259555, 1.627906, -0.243814)",
        "(0.260405, 1.624428, -0.249622)",
        "(0.260944, 1.620044, -0.254556)",
        "(0.261121, 1.614581, -0.258126)",
        "(0.261175, 1.608658, -0.261643)",
        "(0.261222, 1.605510, -0.263474)",
        "(0.261198, 1.598593, -0.267040)",
        "(0.260708, 1.590894, -0.270492)",
        "(0.259630, 1.582485, -0.274144)",
        "(0.258621, 1.573814, -0.278202)",
        "(0.258175, 1.569455, -0.280362)",
        "(0.257199, 1.560444, -0.284745)",
        "(0.256064, 1.551031, -0.288192)",
        "(0.254868, 1.541542, -0.290753)",
        "(0.254057, 1.532330, -0.293260)",
        "(0.253906, 1.527727, -0.294425)",
        "(0.253635, 1.518412, -0.295953)",
        "(0.252809, 1.509023, -0.296452)",
        "(0.251159, 1.499835, -0.296596)",
        "(0.249458, 1.491057, -0.296834)",
        "(0.248661, 1.486745, -0.296967)",
        "(0.247404, 1.478241, -0.296857)",
        "(0.246728, 1.470032, -0.295906)",
        "(0.245686, 1.462099, -0.294534)",
        "(0.244178, 1.454175, -0.292882)",
        "(0.243439, 1.450147, -0.291890)",
        "(0.242283, 1.442041, -0.289724)",
        "(0.241423, 1.433784, -0.287627)",
        "(0.240393, 1.425495, -0.285804)",
        "(0.239034, 1.416810, -0.283546)",
        "(0.238286, 1.412326, -0.282155)",
        "(0.236561, 1.403004, -0.278746)",
        "(0.234867, 1.393201, -0.274872)",
        "(0.233417, 1.383807, -0.271253)",
        "(0.231916, 1.374230, -0.267722)",
        "(0.231139, 1.369362, -0.265713)",
        "(0.229676, 1.359370, -0.260583)",
        "(0.228457, 1.349274, -0.254503)",
        "(0.227284, 1.339602, -0.248495)",
        "(0.226188, 1.330547, -0.242807)",
        "(0.225627, 1.326155, -0.239880)",
        "(0.224310, 1.317447, -0.233570)",
        "(0.222763, 1.308906, -0.227114)",
        "(0.221287, 1.301084, -0.221439)",
        "(0.220064, 1.293824, -0.215689)",
        "(0.219563, 1.290283, -0.212387)",
        "(0.218549, 1.283229, -0.205422)",
        "(0.217549, 1.276776, -0.198994)",
        "(0.216989, 1.270970, -0.193233)",
        "(0.216732, 1.265266, -0.186947)",
        "(0.216564, 1.262477, -0.183541)",
        "(0.216581, 1.257506, -0.176460)",
        "(0.217058, 1.253469, -0.169333)",
        "(0.217871, 1.249949, -0.162330)",
        "(0.218298, 1.248225, -0.158749)",
        "(0.219028, 1.245071, -0.151409)",
        "(0.220147, 1.242823, -0.144203)",
        "(0.221406, 1.241384, -0.137302)",
        "(0.222459, 1.240472, -0.130763)",
        "(0.223330, 1.239937, -0.124233)",
        "(0.223737, 1.239789, -0.120881)",
        "(0.224418, 1.239965, -0.114314)",
        "(0.225118, 1.240663, -0.108106)",
        "(0.225732, 1.241834, -0.102058)",
        "(0.226233, 1.243465, -0.096003)",
        "(0.226418, 1.244500, -0.093050)",
        "(0.226760, 1.246884, -0.087305)",
        "(0.227070, 1.250072, -0.082137)",
        "(0.226962, 1.253636, -0.077471)",
        "(0.226440, 1.257636, -0.073182)",
        "(0.226141, 1.259758, -0.071085)",
        "(0.225725, 1.264478, -0.067316)",
        "(0.225131, 1.269722, -0.063973)",
        "(0.224399, 1.275246, -0.060679)",
        "(0.224064, 1.278076, -0.059097)",
        "(0.223097, 1.283899, -0.056226)",
        "(0.221868, 1.290007, -0.053973)",
        "(0.220361, 1.296105, -0.052084)",
        "(0.218755, 1.302330, -0.050183)",
        "(0.216814, 1.308837, -0.048477)",
        "(0.215639, 1.312191, -0.047708)",
        "(0.213370, 1.319116, -0.046256)",
        "(0.211291, 1.326383, -0.044840)",
        "(0.208989, 1.333868, -0.043533)",
        "(0.207661, 1.337692, -0.042935)",
        "(0.205139, 1.345725, -0.041842)",
        "(0.203074, 1.354137, -0.040612)",
        "(0.200956, 1.363081, -0.039618)",
        "(0.198808, 1.372553, -0.038964)",
        "(0.197656, 1.377358, -0.038506)",
        "(0.195353, 1.387240, -0.037434)",
        "(0.193448, 1.397682, -0.036876)",
        "(0.192147, 1.408590, -0.036754)",
        "(0.190987, 1.419712, -0.036467)",
        "(0.190419, 1.425357, -0.036323)",
        "(0.189069, 1.436835, -0.036133)",
        "(0.187900, 1.448544, -0.036104)",
        "(0.187429, 1.460377, -0.036569)",
        "(0.187155, 1.472178, -0.037123)",
        "(0.187058, 1.478073, -0.037415)",
        "(0.187034, 1.489809, -0.038320)",
        "(0.187610, 1.501556, -0.040074)",
        "(0.188409, 1.512975, -0.042045)",
        "(0.189611, 1.523736, -0.043632)",
        "(0.191231, 1.533916, -0.045305)",
        "(0.192045, 1.538870, -0.046244)",
        "(0.193661, 1.548253, -0.048289)",
        "(0.195300, 1.557101, -0.050482)",
        "(0.197052, 1.565383, -0.052894)",
        "(0.197909, 1.569279, -0.054266)",
        "(0.199799, 1.577124, -0.057494)",
        "(0.201854, 1.584743, -0.061266)",
        "(0.203845, 1.592008, -0.065493)",
        "(0.206006, 1.599014, -0.069979)",
        "(0.207140, 1.602406, -0.072354)",
        "(0.209586, 1.609016, -0.077411)",
        "(0.211977, 1.615461, -0.083023)",
        "(0.214435, 1.621644, -0.089218)",
        "(0.217452, 1.627359, -0.095841)",
        "(0.218966, 1.629988, -0.099127)",
        "(0.222049, 1.634965, -0.105851)",
        "(0.225227, 1.639567, -0.113006)",
        "(0.228287, 1.643719, -0.120484)",
        "(0.231344, 1.647362, -0.128032)",
        "(0.234236, 1.650364, -0.135657)",
        "(0.235540, 1.651702, -0.139569)",
        "(0.238056, 1.654319, -0.147711)",
        "(0.240294, 1.656510, -0.156031)",
        "(0.242356, 1.657892, -0.163455)",
        "(0.244741, 1.658901, -0.170687)",
        "(0.246018, 1.659404, -0.174476)",
        "(0.248593, 1.660244, -0.182279)",
        "(0.250490, 1.660985, -0.189915)",
        "(0.252051, 1.661212, -0.197405)",
        "(0.253849, 1.661137, -0.204942)",
        "(0.254713, 1.660947, -0.208720)",
        "(0.256400, 1.660139, -0.216196)",
        "(0.258043, 1.658894, -0.223611)",
        "(0.259554, 1.657332, -0.230540)",
        "(0.260254, 1.656533, -0.234028)",
        "(0.261897, 1.655093, -0.241402)",
        "(0.263563, 1.653721, -0.249016)",
        "(0.265108, 1.652121, -0.256335)",
        "(0.266636, 1.650251, -0.263231)",
        "(0.268231, 1.648295, -0.270083)",
        "(0.269105, 1.647349, -0.273704)",
        "(0.271004, 1.645551, -0.281350)",
        "(0.272944, 1.643395, -0.288936)",
        "(0.274281, 1.640548, -0.295558)",
        "(0.275029, 1.638929, -0.298641)",
        "(0.277138, 1.635414, -0.305112)",
        "(0.279507, 1.631069, -0.311883)",
        "(0.281692, 1.625567, -0.318280)",
        "(0.282475, 1.618691, -0.323473)",
        "(0.283196, 1.610844, -0.327927)",
        "(0.283686, 1.606632, -0.330191)",
        "(0.284563, 1.597303, -0.334636)",
        "(0.284809, 1.586702, -0.338645)",
        "(0.284299, 1.575245, -0.342089)",
        "(0.282982, 1.563003, -0.345286)",
        "(0.282325, 1.556568, -0.346891)",
        "(0.281464, 1.542884, -0.350018)",
        "(0.279955, 1.528152, -0.352295)",
        "(0.276865, 1.512673, -0.352764)",
        "(0.274007, 1.496870, -0.352616)",
        "(0.272750, 1.488891, -0.352509)",
        "(0.270708, 1.472911, -0.351831)",
        "(0.268079, 1.456825, -0.350068)",
        "(0.264702, 1.440562, -0.347608)",
        "(0.263154, 1.432404, -0.346235)",
        "(0.260424, 1.416098, -0.343288)",
        "(0.257805, 1.400171, -0.340309)",
        "(0.254836, 1.384596, -0.337064)",
        "(0.251932, 1.369360, -0.333067)",
        "(0.249540, 1.354659, -0.327731)",
        "(0.248309, 1.347549, -0.324633)",
        "(0.245777, 1.334120, -0.318158)",
        "(0.243115, 1.321709, -0.312021)",
        "(0.240759, 1.309665, -0.306290)",
        "(0.239565, 1.303636, -0.303326)",
        "(0.236909, 1.291656, -0.297264)",
        "(0.234242, 1.280342, -0.290964)",
        "(0.232269, 1.270563, -0.284101)",
        "(0.230563, 1.260914, -0.275968)",
        "(0.229701, 1.256184, -0.271861)",
        "(0.228210, 1.247242, -0.263322)",
        "(0.226676, 1.238730, -0.253310)",
        "(0.225486, 1.231037, -0.241767)",
        "(0.225194, 1.224799, -0.230592)",
        "(0.225200, 1.222181, -0.225161)",
        "(0.225014, 1.217255, -0.214002)",
        "(0.224774, 1.213279, -0.202596)",
        "(0.224897, 1.210358, -0.191626)",
        "(0.225285, 1.208322, -0.181355)",
        "(0.225436, 1.207462, -0.176517)",
        "(0.225703, 1.206147, -0.167416)",
        "(0.225749, 1.204864, -0.158331)",
        "(0.225875, 1.203836, -0.148950)",
        "(0.226571, 1.203770, -0.140494)",
        "(0.227329, 1.204144, -0.133237)",
        "(0.227505, 1.204359, -0.129901)",
        "(0.227434, 1.204896, -0.123924)",
        "(0.227078, 1.205516, -0.118471)",
        "(0.227415, 1.206711, -0.113131)",
        "(0.227960, 1.208386, -0.108096)",
        "(0.228138, 1.209317, -0.105756)",
        "(0.228328, 1.211586, -0.101530)",
        "(0.228418, 1.214328, -0.097555)",
        "(0.228548, 1.217717, -0.093853)",
        "(0.228560, 1.221581, -0.090412)",
        "(0.228447, 1.223678, -0.088809)",
        "(0.228053, 1.228209, -0.085852)",
        "(0.227276, 1.232789, -0.082906)",
        "(0.226466, 1.237545, -0.079706)",
        "(0.225519, 1.242604, -0.076446)",
        "(0.225074, 1.245284, -0.074886)",
        "(0.224032, 1.250975, -0.071914)",
        "(0.222686, 1.257004, -0.068991)",
        "(0.221174, 1.263187, -0.066209)",
        "(0.219700, 1.269600, -0.063158)",
        "(0.219087, 1.272948, -0.061511)",
        "(0.217872, 1.280088, -0.058292)",
        "(0.216346, 1.287671, -0.055318)",
        "(0.214629, 1.295560, -0.052498)",
        "(0.212824, 1.303754, -0.049624)",
        "(0.211865, 1.307959, -0.048192)",
        "(0.209969, 1.316776, -0.045691)",
        "(0.208139, 1.326002, -0.043537)",
        "(0.205967, 1.335580, -0.041187)",
        "(0.203532, 1.345462, -0.039106)",
        "(0.202327, 1.350625, -0.038404)",
        "(0.199810, 1.361308, -0.037358)",
        "(0.197218, 1.372460, -0.036243)",
        "(0.194014, 1.384069, -0.035206)",
        "(0.189839, 1.396301, -0.034547)",
        "(0.188051, 1.402746, -0.034498)",
        "(0.185984, 1.416677, -0.035608)",
        "(0.184140, 1.431016, -0.037216)",
        "(0.182055, 1.445483, -0.038769)",
        "(0.180188, 1.460046, -0.040712)",
        "(0.180003, 1.467522, -0.042259)",
        "(0.180827, 1.482562, -0.046480)",
        "(0.181563, 1.496899, -0.050848)",
        "(0.181858, 1.510518, -0.055064)",
        "(0.181981, 1.517126, -0.057288)",
        "(0.182867, 1.529952, -0.062185)",
        "(0.185312, 1.542394, -0.068312)",
        "(0.187893, 1.553915, -0.074790)",
        "(0.190271, 1.564623, -0.081009)",
        "(0.193031, 1.574604, -0.087290)",
        "(0.194554, 1.579426, -0.090621)",
        "(0.197738, 1.588532, -0.097816)",
        "(0.201206, 1.596799, -0.105514)",
        "(0.204401, 1.604420, -0.113459)",
        "(0.205971, 1.607961, -0.117485)",
        "(0.209143, 1.614241, -0.125535)",
        "(0.212443, 1.619677, -0.133767)",
        "(0.215845, 1.624225, -0.142407)",
        "(0.219087, 1.627930, -0.151085)",
        "(0.220591, 1.629347, -0.155362)",
        "(0.223504, 1.631888, -0.164011)",
        "(0.226157, 1.633532, -0.172652)",
        "(0.228862, 1.634559, -0.181555)",
        "(0.231244, 1.634986, -0.190638)",
        "(0.232215, 1.634893, -0.194935)",
        "(0.233831, 1.634450, -0.203143)",
        "(0.235431, 1.633582, -0.211538)",
        "(0.237560, 1.632360, -0.220297)",
        "(0.239289, 1.630670, -0.228517)",
        "(0.239967, 1.629599, -0.232382)",
        "(0.241328, 1.627055, -0.239736)",
        "(0.243047, 1.624272, -0.247426)",
        "(0.244621, 1.620927, -0.254915)",
        "(0.245880, 1.616704, -0.261434)",
        "(0.246900, 1.612002, -0.267278)",
        "(0.247412, 1.609723, -0.270413)",
        "(0.247872, 1.604915, -0.276713)",
        "(0.247582, 1.599679, -0.282382)",
        "(0.246720, 1.593634, -0.286845)",
        "(0.245734, 1.587298, -0.290316)",
        "(0.245262, 1.584134, -0.292070)",
        "(0.244238, 1.577671, -0.295734)",
        "(0.242744, 1.570722, -0.298883)",
        "(0.240770, 1.563206, -0.300951)",
        "(0.238807, 1.555237, -0.302167)",
        "(0.237874, 1.551256, -0.302926)",
        "(0.236045, 1.543159, -0.304574)",
        "(0.234508, 1.534812, -0.305782)",
        "(0.233080, 1.526163, -0.306316)",
        "(0.231306, 1.517292, -0.306355)",
        "(0.230247, 1.512808, -0.306149)",
        "(0.228512, 1.503981, -0.305744)",
        "(0.227127, 1.495407, -0.305596)",
        "(0.226025, 1.486865, -0.305471)",
        "(0.224642, 1.478232, -0.304780)",
        "(0.223891, 1.473896, -0.304291)",
        "(0.222263, 1.465396, -0.302974)",
        "(0.221259, 1.457218, -0.301697)",
        "(0.221036, 1.449085, -0.300166)",
        "(0.220785, 1.444927, -0.299247)",
        "(0.219691, 1.436598, -0.296915)",
        "(0.218467, 1.428260, -0.294244)",
        "(0.217681, 1.419825, -0.291310)",
        "(0.216917, 1.411177, -0.287934)",
        "(0.216413, 1.406725, -0.285869)",
        "(0.215485, 1.397865, -0.281353)",
        "(0.214619, 1.389236, -0.277069)",
        "(0.214202, 1.380922, -0.273062)",
        "(0.213799, 1.372628, -0.268624)",
        "(0.212980, 1.364309, -0.263813)",
        "(0.212566, 1.360268, -0.261501)",
        "(0.211742, 1.352421, -0.257290)",
        "(0.211029, 1.344689, -0.252933)",
        "(0.210662, 1.337103, -0.247996)",
        "(0.210023, 1.329734, -0.243121)",
        "(0.209757, 1.326180, -0.240872)",
        "(0.209111, 1.319298, -0.236978)",
        "(0.208629, 1.312258, -0.233064)",
        "(0.208530, 1.305180, -0.228298)",
        "(0.208456, 1.298326, -0.223214)",
        "(0.208537, 1.295044, -0.220687)",
        "(0.208599, 1.288498, -0.215742)",
        "(0.208382, 1.281671, -0.210321)",
        "(0.208507, 1.274799, -0.204037)",
        "(0.208632, 1.271499, -0.200746)",
        "(0.209130, 1.265365, -0.194190)",
        "(0.209737, 1.259643, -0.187866)",
        "(0.210165, 1.253806, -0.181242)",
        "(0.210432, 1.248049, -0.174145)",
        "(0.210732, 1.245378, -0.170582)",
        "(0.211924, 1.240571, -0.163406)",
        "(0.213190, 1.236257, -0.156343)",
        "(0.214300, 1.231915, -0.148747)",
        "(0.215648, 1.227871, -0.140666)",
        "(0.216518, 1.226147, -0.136533)",
        "(0.218473, 1.223246, -0.128401)",
        "(0.220325, 1.221040, -0.120498)",
        "(0.222030, 1.219703, -0.113295)",
        "(0.223231, 1.218930, -0.106786)",
        "(0.223711, 1.218704, -0.103634)",
        "(0.224422, 1.218863, -0.097675)",
        "(0.225240, 1.219843, -0.092209)",
        "(0.225882, 1.221310, -0.086875)",
        "(0.226007, 1.223423, -0.081696)",
        "(0.225941, 1.226467, -0.077025)",
        "(0.226023, 1.228338, -0.074841)",
        "(0.226111, 1.232493, -0.070691)",
        "(0.225621, 1.237239, -0.066988)",
        "(0.224277, 1.242246, -0.063539)",
        "(0.222549, 1.247663, -0.060605)",
        "(0.221876, 1.250745, -0.059529)",
        "(0.220349, 1.257204, -0.057569)",
        "(0.218165, 1.263753, -0.055213)",
        "(0.216197, 1.271373, -0.053026)",
        "(0.214752, 1.280210, -0.051616)",
        "(0.213976, 1.284823, -0.050982)",
        "(0.212342, 1.294417, -0.049668)",
        "(0.210664, 1.304190, -0.048027)",
        "(0.209220, 1.314584, -0.046408)",
        "(0.207709, 1.325209, -0.044902)",
        "(0.206860, 1.330593, -0.044096)",
        "(0.204883, 1.341332, -0.042411)",
        "(0.202689, 1.352370, -0.040829)",
        "(0.200298, 1.363884, -0.039565)",
        "(0.198168, 1.376057, -0.038788)",
        "(0.197351, 1.382400, -0.038686)",
        "(0.195932, 1.395609, -0.039167)",
        "(0.193992, 1.408813, -0.039869)",
        "(0.191277, 1.421546, -0.040138)",
        "(0.189067, 1.434320, -0.040439)",
        "(0.188219, 1.440816, -0.040912)",
        "(0.187082, 1.454061, -0.042984)",
        "(0.185455, 1.467041, -0.045322)",
        "(0.183437, 1.479326, -0.047346)",
        "(0.181556, 1.491176, -0.049271)",
        "(0.181077, 1.497064, -0.050488)",
        "(0.180732, 1.508585, -0.053493)",
        "(0.180689, 1.519510, -0.056620)",
        "(0.180660, 1.529890, -0.059774)",
        "(0.180859, 1.539729, -0.063298)",
        "(0.181062, 1.544494, -0.065238)",
        "(0.181707, 1.553687, -0.069907)",
        "(0.183224, 1.562240, -0.075017)",
        "(0.185461, 1.570028, -0.079494)",
        "(0.188201, 1.577441, -0.084515)",
        "(0.189484, 1.581088, -0.087308)",
        "(0.191884, 1.588081, -0.093515)",
        "(0.194345, 1.594575, -0.100113)",
        "(0.197090, 1.600588, -0.107237)",
        "(0.198449, 1.603454, -0.110881)",
        "(0.201078, 1.608665, -0.118392)",
        "(0.203644, 1.613603, -0.126150)",
        "(0.206199, 1.618111, -0.134255)",
        "(0.208629, 1.622056, -0.142295)",
        "(0.209809, 1.623798, -0.146389)",
        "(0.212184, 1.627051, -0.154797)",
        "(0.214386, 1.629898, -0.163801)",
        "(0.216288, 1.632257, -0.172810)",
        "(0.218185, 1.633878, -0.181318)",
        "(0.219982, 1.634943, -0.189795)",
        "(0.220794, 1.635359, -0.194078)",
        "(0.222184, 1.635732, -0.202566)",
        "(0.223300, 1.635343, -0.210781)",
        "(0.224352, 1.634166, -0.218649)",
        "(0.225077, 1.632677, -0.226434)",
        "(0.225326, 1.631795, -0.230263)",
        "(0.225672, 1.629541, -0.237632)",
        "(0.225705, 1.626153, -0.244156)",
        "(0.226152, 1.622199, -0.249976)",
        "(0.226913, 1.617678, -0.255260)",
        "(0.227152, 1.615167, -0.257654)",
        "(0.227142, 1.609453, -0.261997)",
        "(0.227179, 1.602871, -0.265600)",
        "(0.227216, 1.595751, -0.268899)",
        "(0.226871, 1.588368, -0.272754)",
        "(0.226580, 1.584550, -0.274855)",
        "(0.225909, 1.576493, -0.278758)",
        "(0.224781, 1.567887, -0.282020)",
        "(0.223268, 1.559197, -0.284863)",
        "(0.221714, 1.550396, -0.287202)",
        "(0.221020, 1.545982, -0.288249)",
        "(0.219949, 1.537157, -0.290073)",
        "(0.219094, 1.528383, -0.291281)",
        "(0.218288, 1.519486, -0.291784)",
        "(0.217911, 1.514991, -0.291953)",
        "(0.217275, 1.505949, -0.292229)",
        "(0.216271, 1.496746, -0.291954)",
        "(0.214623, 1.487516, -0.291320)",
        "(0.213525, 1.478451, -0.290641)",
        "(0.212856, 1.469725, -0.290041)",
        "(0.212455, 1.465411, -0.289747)",
        "(0.211180, 1.456764, -0.289025)",
        "(0.209584, 1.448029, -0.288042)",
        "(0.208661, 1.439540, -0.286822)",
        "(0.208235, 1.431329, -0.285402)",
        "(0.208006, 1.427181, -0.284602)",
        "(0.207087, 1.418509, -0.282336)",
        "(0.205547, 1.409296, -0.279648)",
        "(0.204646, 1.399914, -0.276781)",
        "(0.204372, 1.390887, -0.274073)",
        "(0.204237, 1.386336, -0.272382)",
        "(0.203628, 1.377001, -0.268416)",
        "(0.202873, 1.367599, -0.263563)",
        "(0.202211, 1.358619, -0.258916)",
        "(0.201875, 1.354283, -0.256732)",
        "(0.201338, 1.345698, -0.252197)",
        "(0.200498, 1.337038, -0.246992)",
        "(0.199417, 1.328536, -0.241528)",
        "(0.199007, 1.320553, -0.236398)",
        "(0.198823, 1.316628, -0.233894)",
        "(0.198118, 1.308753, -0.228723)",
        "(0.197498, 1.300865, -0.223049)",
        "(0.197374, 1.293319, -0.217299)",
        "(0.197405, 1.286452, -0.211896)",
        "(0.197553, 1.280333, -0.206879)",
        "(0.197583, 1.277399, -0.204421)",
        "(0.197417, 1.271739, -0.199326)",
        "(0.197402, 1.266390, -0.193861)",
        "(0.197730, 1.261602, -0.188157)",
        "(0.198057, 1.259331, -0.185173)",
        "(0.198672, 1.254811, -0.178869)",
        "(0.199223, 1.250360, -0.172501)",
        "(0.199845, 1.246226, -0.166373)",
        "(0.200687, 1.242434, -0.160449)",
        "(0.201129, 1.240651, -0.157528)",
        "(0.202014, 1.237292, -0.151680)",
        "(0.203012, 1.234550, -0.145867)",
        "(0.204301, 1.232485, -0.140380)",
        "(0.205535, 1.230629, -0.134790)",
        "(0.206192, 1.229754, -0.131834)",
        "(0.207765, 1.228293, -0.125770)",
        "(0.209750, 1.227393, -0.119764)",
        "(0.211828, 1.226719, -0.113982)",
        "(0.213795, 1.226102, -0.108523)",
        "(0.214700, 1.225749, -0.105871)",
        "(0.216513, 1.225064, -0.100710)",
        "(0.218547, 1.224556, -0.095559)",
        "(0.220868, 1.224087, -0.089585)",
        "(0.223037, 1.223856, -0.083805)",
        "(0.224094, 1.223832, -0.081109)",
        "(0.226078, 1.223971, -0.076121)",
        "(0.227567, 1.223976, -0.071183)",
        "(0.228863, 1.223990, -0.066127)",
        "(0.230231, 1.224432, -0.061227)",
        "(0.230922, 1.224850, -0.058904)",
        "(0.232112, 1.226118, -0.054564)",
        "(0.232746, 1.227749, -0.050714)",
        "(0.232901, 1.229869, -0.047267)",
        "(0.232724, 1.232710, -0.043994)",
        "(0.232652, 1.234455, -0.042437)",
        "(0.232576, 1.238784, -0.039634)",
        "(0.231978, 1.243836, -0.037117)",
        "(0.230686, 1.249481, -0.034817)",
        "(0.228913, 1.255929, -0.032912)",
        "(0.228124, 1.259569, -0.032229)",
        "(0.226387, 1.267596, -0.031301)",
        "(0.224051, 1.276259, -0.030403)",
        "(0.221416, 1.285619, -0.029488)",
        "(0.218727, 1.296076, -0.029185)",
        "(0.217308, 1.301640, -0.029187)",
        "(0.214137, 1.313316, -0.029250)",
        "(0.210376, 1.325563, -0.029402)",
        "(0.206288, 1.338411, -0.029786)",
        "(0.202213, 1.351820, -0.030268)",
        "(0.200268, 1.358800, -0.030710)",
        "(0.196665, 1.372975, -0.031700)",
        "(0.193382, 1.387296, -0.032296)",
        "(0.190518, 1.401700, -0.032753)",
        "(0.187903, 1.416382, -0.033917)",
        "(0.186954, 1.423891, -0.034858)",
        "(0.186015, 1.438873, -0.037188)",
        "(0.185651, 1.453076, -0.039013)",
        "(0.185291, 1.466782, -0.040790)",
        "(0.184527, 1.480058, -0.042864)",
        "(0.184225, 1.486616, -0.044121)",
        "(0.184657, 1.499597, -0.047698)",
        "(0.185995, 1.511735, -0.051763)",
        "(0.186880, 1.522946, -0.055282)",
        "(0.187882, 1.533719, -0.059108)",
        "(0.188555, 1.538978, -0.061325)",
        "(0.190279, 1.549232, -0.066160)",
        "(0.192632, 1.558623, -0.071309)",
        "(0.195148, 1.567253, -0.076204)",
        "(0.197712, 1.575453, -0.081603)",
        "(0.198941, 1.579443, -0.084498)",
        "(0.201463, 1.587018, -0.090778)",
        "(0.204668, 1.593976, -0.097643)",
        "(0.208230, 1.600310, -0.104768)",
        "(0.211453, 1.606073, -0.111931)",
        "(0.212940, 1.608781, -0.115665)",
        "(0.215760, 1.613950, -0.123410)",
        "(0.218182, 1.618350, -0.131483)",
        "(0.220248, 1.622196, -0.139764)",
        "(0.222150, 1.625408, -0.148255)",
        "(0.222977, 1.626766, -0.152563)",
        "(0.224539, 1.629242, -0.161266)",
        "(0.225729, 1.631079, -0.170086)",
        "(0.226614, 1.632449, -0.178674)",
        "(0.227769, 1.633385, -0.186955)",
        "(0.228415, 1.633747, -0.191088)",
        "(0.229764, 1.634189, -0.199425)",
        "(0.230970, 1.634062, -0.207438)",
        "(0.231668, 1.633544, -0.214869)",
        "(0.232510, 1.632442, -0.221451)",
        "(0.233173, 1.631693, -0.224572)",
        "(0.234737, 1.630028, -0.230815)",
        "(0.236228, 1.627949, -0.236824)",
        "(0.237131, 1.625302, -0.242459)",
        "(0.237431, 1.621859, -0.247432)",
        "(0.237630, 1.619998, -0.249953)",
        "(0.238235, 1.616161, -0.255178)",
        "(0.238848, 1.611740, -0.260206)",
        "(0.238455, 1.606669, -0.264354)",
        "(0.237395, 1.601181, -0.267385)",
        "(0.236890, 1.598368, -0.268872)",
        "(0.236067, 1.592735, -0.272075)",
        "(0.235067, 1.586734, -0.275100)",
        "(0.233996, 1.580229, -0.277472)",
        "(0.232659, 1.573586, -0.279395)",
        "(0.231248, 1.566875, -0.281225)",
        "(0.230555, 1.563469, -0.282246)",
        "(0.229204, 1.556501, -0.284400)",
        "(0.227977, 1.549257, -0.285949)",
        "(0.226655, 1.541744, -0.286698)",
        "(0.225284, 1.533868, -0.286927)",
        "(0.224614, 1.529825, -0.286950)",
        "(0.223187, 1.521551, -0.286775)",
        "(0.221277, 1.513158, -0.286466)",
        "(0.219702, 1.504602, -0.285857)",
        "(0.219056, 1.500191, -0.285430)",
        "(0.217610, 1.491132, -0.284476)",
        "(0.215419, 1.481642, -0.283294)",
        "(0.212880, 1.471905, -0.282128)",
        "(0.210731, 1.461755, -0.280879)",
        "(0.209787, 1.456470, -0.280171)",
        "(0.207937, 1.445254, -0.278292)",
        "(0.205290, 1.433172, -0.275787)",
        "(0.202323, 1.420591, -0.272595)",
        "(0.199946, 1.408135, -0.269113)",
        "(0.199220, 1.402041, -0.267231)",
        "(0.198246, 1.390061, -0.263329)",
        "(0.197092, 1.378007, -0.258794)",
        "(0.195454, 1.365813, -0.253287)",
        "(0.193934, 1.353816, -0.247288)",
        "(0.193379, 1.347798, -0.244145)",
        "(0.192487, 1.335568, -0.237158)",
        "(0.191406, 1.323309, -0.229283)",
        "(0.190763, 1.311668, -0.221082)",
        "(0.190879, 1.300897, -0.212766)",
        "(0.191071, 1.295883, -0.208670)",
        "(0.191436, 1.286961, -0.200445)",
        "(0.192072, 1.279083, -0.191974)",
        "(0.193191, 1.272273, -0.183369)",
        "(0.194425, 1.266475, -0.174960)",
        "(0.194995, 1.263853, -0.170793)",
        "(0.196071, 1.259267, -0.162617)",
        "(0.197153, 1.255645, -0.154519)",
        "(0.197992, 1.252694, -0.146622)",
        "(0.198962, 1.250689, -0.139441)",
        "(0.199420, 1.249951, -0.136101)",
        "(0.200053, 1.248983, -0.129820)",
        "(0.200479, 1.248518, -0.123781)",
        "(0.201246, 1.248469, -0.117578)",
        "(0.201985, 1.248772, -0.111707)",
        "(0.202294, 1.249070, -0.108962)",
        "(0.203007, 1.249791, -0.103796)",
        "(0.203672, 1.250465, -0.098667)",
        "(0.204653, 1.251221, -0.093122)",
        "(0.206103, 1.252231, -0.087459)",
        "(0.206844, 1.252758, -0.084722)",
        "(0.208247, 1.253778, -0.079524)",
        "(0.209418, 1.254504, -0.074709)",
        "(0.210594, 1.255265, -0.070161)",
        "(0.211946, 1.256130, -0.066025)",
        "(0.212578, 1.256564, -0.064056)",
        "(0.213594, 1.257572, -0.060485)",
        "(0.214133, 1.258638, -0.057048)",
        "(0.214784, 1.260079, -0.053735)",
        "(0.215710, 1.262070, -0.050525)",
        "(0.216112, 1.263315, -0.048923)",
        "(0.216526, 1.266029, -0.046092)",
        "(0.216557, 1.269407, -0.043909)",
        "(0.216633, 1.273406, -0.042075)",
        "(0.216559, 1.277927, -0.040383)",
        "(0.216469, 1.280440, -0.039610)",
        "(0.216194, 1.286001, -0.037997)",
        "(0.215926, 1.291740, -0.036481)",
        "(0.215332, 1.298104, -0.035164)",
        "(0.214385, 1.305124, -0.034162)",
        "(0.213714, 1.308912, -0.033745)",
        "(0.212180, 1.316806, -0.032810)",
        "(0.210266, 1.325676, -0.032132)",
        "(0.207676, 1.335166, -0.031830)",
        "(0.204891, 1.345544, -0.032047)",
        "(0.203485, 1.350976, -0.032257)",
        "(0.200901, 1.362645, -0.032857)",
        "(0.198264, 1.374969, -0.033409)",
        "(0.195792, 1.387935, -0.033785)",
        "(0.193217, 1.401370, -0.034524)",
        "(0.191963, 1.408228, -0.035139)",
        "(0.189973, 1.422221, -0.036693)",
        "(0.188511, 1.436205, -0.037935)",
        "(0.187551, 1.450003, -0.038886)",
        "(0.186768, 1.463571, -0.040067)",
        "(0.186065, 1.476928, -0.041751)",
        "(0.185732, 1.483542, -0.042804)",
        "(0.185406, 1.496648, -0.045686)",
        "(0.186207, 1.509653, -0.049771)",
        "(0.187357, 1.522120, -0.053672)",
        "(0.187949, 1.528148, -0.055446)",
        "(0.189177, 1.539942, -0.059295)",
        "(0.190774, 1.551499, -0.063926)",
        "(0.193129, 1.562500, -0.069011)",
        "(0.196017, 1.572868, -0.074187)",
        "(0.197452, 1.577773, -0.076665)",
        "(0.200221, 1.586982, -0.081686)",
        "(0.203031, 1.595516, -0.087147)",
        "(0.205642, 1.603457, -0.093052)",
        "(0.208523, 1.610689, -0.099382)",
        "(0.211460, 1.617097, -0.105885)",
        "(0.213050, 1.619936, -0.109093)",
        "(0.215943, 1.625221, -0.115758)",
        "(0.218548, 1.629912, -0.122890)",
        "(0.221090, 1.633969, -0.130446)",
        "(0.223338, 1.637253, -0.138090)",
        "(0.224332, 1.638696, -0.141923)",
        "(0.226372, 1.641263, -0.149862)",
        "(0.228866, 1.643611, -0.158495)",
        "(0.231060, 1.645595, -0.167071)",
        "(0.231919, 1.646401, -0.171289)",
        "(0.233316, 1.647748, -0.179419)",
        "(0.234462, 1.648377, -0.187079)",
        "(0.235905, 1.648608, -0.194856)",
        "(0.237416, 1.648593, -0.202929)",
        "(0.237974, 1.648437, -0.206931)",
        "(0.238404, 1.647630, -0.214563)",
        "(0.238450, 1.646345, -0.221926)",
        "(0.238748, 1.645024, -0.229271)",
        "(0.239489, 1.643556, -0.236822)",
        "(0.239825, 1.642712, -0.240605)",
        "(0.240297, 1.640673, -0.247929)",
        "(0.240098, 1.637865, -0.254538)",
        "(0.239754, 1.634530, -0.260729)",
        "(0.240192, 1.630989, -0.267362)",
        "(0.240578, 1.629132, -0.270781)",
        "(0.241537, 1.625080, -0.277481)",
        "(0.242071, 1.620600, -0.284021)",
        "(0.242169, 1.615583, -0.289984)",
        "(0.242465, 1.609968, -0.295377)",
        "(0.242694, 1.607039, -0.297967)",
        "(0.243173, 1.600964, -0.303006)",
        "(0.243280, 1.594513, -0.307544)",
        "(0.242784, 1.587491, -0.311480)",
        "(0.242077, 1.580111, -0.315288)",
        "(0.241888, 1.576294, -0.317120)",
        "(0.241777, 1.568102, -0.320167)",
        "(0.240881, 1.558891, -0.322063)",
        "(0.239660, 1.549351, -0.323593)",
        "(0.238837, 1.539803, -0.325247)",
        "(0.238445, 1.534963, -0.325983)",
        "(0.237491, 1.525076, -0.327064)",
        "(0.236766, 1.515182, -0.327427)",
        "(0.235867, 1.505475, -0.327602)",
        "(0.234745, 1.495881, -0.327594)",
        "(0.234135, 1.491045, -0.327445)",
        "(0.232968, 1.481223, -0.326870)",
        "(0.231703, 1.471296, -0.325539)",
        "(0.230087, 1.461273, -0.323812)",
        "(0.228163, 1.451040, -0.321749)",
        "(0.227065, 1.445837, -0.320596)",
        "(0.224903, 1.435360, -0.317643)",
        "(0.223040, 1.424823, -0.313939)",
        "(0.220865, 1.414265, -0.309896)",
        "(0.218837, 1.403964, -0.305856)",
        "(0.217852, 1.399034, -0.303949)",
        "(0.216156, 1.389390, -0.300395)",
        "(0.214451, 1.379736, -0.296500)",
        "(0.212725, 1.370020, -0.291922)",
        "(0.211128, 1.360698, -0.286988)",
        "(0.210358, 1.356242, -0.284567)",
        "(0.209071, 1.347385, -0.279592)",
        "(0.207735, 1.338430, -0.274269)",
        "(0.206156, 1.329434, -0.268658)",
        "(0.204796, 1.320796, -0.262796)",
        "(0.204250, 1.316598, -0.259783)",
        "(0.203407, 1.308410, -0.253320)",
        "(0.202693, 1.300400, -0.246523)",
        "(0.201986, 1.292532, -0.239815)",
        "(0.201358, 1.285170, -0.233661)",
        "(0.201139, 1.281776, -0.230680)",
        "(0.200884, 1.275674, -0.224426)",
        "(0.200992, 1.270450, -0.217696)",
        "(0.201471, 1.265845, -0.210877)",
        "(0.201793, 1.261846, -0.203975)",
        "(0.201922, 1.259871, -0.200472)",
        "(0.202328, 1.256427, -0.193264)",
        "(0.202985, 1.253261, -0.185481)",
        "(0.203925, 1.250460, -0.176994)",
        "(0.204759, 1.247932, -0.168565)",
        "(0.205154, 1.246798, -0.164567)",
        "(0.205856, 1.244707, -0.156807)",
        "(0.206512, 1.242528, -0.148710)",
        "(0.207124, 1.240461, -0.140337)",
        "(0.207884, 1.238999, -0.132450)",
        "(0.208289, 1.238530, -0.128869)",
        "(0.208695, 1.237792, -0.122013)",
        "(0.208625, 1.237246, -0.115309)",
        "(0.208518, 1.237203, -0.109267)",
        "(0.208589, 1.237739, -0.103768)",
        "(0.208534, 1.238004, -0.101008)",
        "(0.208425, 1.238519, -0.095019)",
        "(0.208536, 1.239261, -0.088722)",
        "(0.208560, 1.240624, -0.083364)",
        "(0.208246, 1.242443, -0.078881)",
        "(0.207943, 1.243324, -0.076728)",
        "(0.207204, 1.245091, -0.072423)",
        "(0.206729, 1.247239, -0.068010)",
        "(0.206358, 1.249866, -0.063621)",
        "(0.205948, 1.253020, -0.059517)",
        "(0.205636, 1.254785, -0.057587)",
        "(0.204931, 1.258936, -0.053925)",
        "(0.204234, 1.264146, -0.050674)",
        "(0.203425, 1.270381, -0.047852)",
        "(0.202525, 1.277445, -0.045408)",
        "(0.201974, 1.281191, -0.044280)",
        "(0.200456, 1.289268, -0.042315)",
        "(0.198482, 1.297765, -0.040510)",
        "(0.196841, 1.307136, -0.039196)",
        "(0.195724, 1.317260, -0.038360)",
        "(0.195097, 1.322370, -0.037863)",
        "(0.193286, 1.332768, -0.036766)",
        "(0.190417, 1.343269, -0.035642)",
        "(0.187319, 1.354329, -0.034903)",
        "(0.185174, 1.366556, -0.035265)",
        "(0.184319, 1.372451, -0.035373)",
        "(0.181919, 1.384293, -0.035132)",
        "(0.178767, 1.396330, -0.034707)",
        "(0.175595, 1.408828, -0.035103)",
        "(0.172990, 1.421682, -0.036195)",
        "(0.171923, 1.428106, -0.036688)",
        "(0.170051, 1.440954, -0.037587)",
        "(0.168652, 1.453937, -0.038863)",
        "(0.167825, 1.466993, -0.040763)",
        "(0.167881, 1.480016, -0.043507)",
        "(0.168073, 1.486327, -0.044975)",
        "(0.168620, 1.498644, -0.047745)",
        "(0.169428, 1.510545, -0.051079)",
        "(0.169957, 1.522039, -0.054857)",
        "(0.170530, 1.533075, -0.059007)",
        "(0.171137, 1.538415, -0.061400)",
        "(0.172745, 1.548727, -0.066438)",
        "(0.174362, 1.558132, -0.071536)",
        "(0.175628, 1.566899, -0.076824)",
        "(0.176711, 1.575061, -0.082667)",
        "(0.177354, 1.578943, -0.085801)",
        "(0.179012, 1.586175, -0.092650)",
        "(0.180996, 1.592561, -0.099689)",
        "(0.182908, 1.597798, -0.106259)",
        "(0.184965, 1.602518, -0.113251)",
        "(0.187125, 1.606819, -0.121082)",
        "(0.188275, 1.608756, -0.125113)",
        "(0.190931, 1.611882, -0.133259)",
        "(0.193616, 1.614453, -0.141493)",
        "(0.196374, 1.616546, -0.149681)",
        "(0.197644, 1.617461, -0.153798)",
        "(0.200030, 1.619007, -0.162196)",
        "(0.202543, 1.620253, -0.170774)",
        "(0.205105, 1.621137, -0.179196)",
        "(0.207455, 1.621580, -0.187170)",
        "(0.208541, 1.621786, -0.191150)",
        "(0.210552, 1.622108, -0.199303)",
        "(0.212101, 1.622098, -0.207508)",
        "(0.213899, 1.621790, -0.215627)",
        "(0.215667, 1.621218, -0.223551)",
        "(0.216434, 1.620851, -0.227439)",
        "(0.217836, 1.619870, -0.235286)",
        "(0.219318, 1.618588, -0.243194)",
        "(0.220530, 1.616889, -0.250750)",
        "(0.221606, 1.614790, -0.257826)",
        "(0.222271, 1.613599, -0.261230)",
        "(0.223668, 1.610900, -0.267947)",
        "(0.224866, 1.607676, -0.274304)",
        "(0.225767, 1.604000, -0.280073)",
        "(0.226308, 1.599747, -0.285149)",
        "(0.226445, 1.597451, -0.287506)",
        "(0.226741, 1.592644, -0.292138)",
        "(0.227005, 1.587472, -0.296968)",
        "(0.227224, 1.582033, -0.301928)",
        "(0.227020, 1.576161, -0.306454)",
        "(0.226784, 1.573087, -0.308548)",
        "(0.226615, 1.566902, -0.312847)",
        "(0.226851, 1.560441, -0.317068)",
        "(0.226949, 1.553550, -0.320408)",
        "(0.226550, 1.546145, -0.322401)",
        "(0.226193, 1.542356, -0.323105)",
        "(0.225569, 1.534831, -0.324685)",
        "(0.225150, 1.527103, -0.326384)",
        "(0.224619, 1.518930, -0.327722)",
        "(0.223597, 1.510122, -0.328154)",
        "(0.222883, 1.505501, -0.328028)",
        "(0.221523, 1.496036, -0.327649)",
        "(0.220145, 1.486272, -0.327276)",
        "(0.219078, 1.476301, -0.326607)",
        "(0.217775, 1.465786, -0.324878)",
        "(0.216861, 1.460368, -0.323733)",
        "(0.214467, 1.449270, -0.320980)",
        "(0.212492, 1.438483, -0.318367)",
        "(0.210714, 1.427726, -0.315672)",
        "(0.208623, 1.416516, -0.312104)",
        "(0.207400, 1.410774, -0.309831)",
        "(0.205152, 1.399540, -0.304973)",
        "(0.203194, 1.388942, -0.299893)",
        "(0.201669, 1.378635, -0.294623)",
        "(0.199944, 1.368017, -0.288940)",
        "(0.198781, 1.362580, -0.285804)",
        "(0.196546, 1.351776, -0.278855)",
        "(0.194608, 1.341165, -0.271035)",
        "(0.192792, 1.330579, -0.262902)",
        "(0.190924, 1.319895, -0.254523)",
        "(0.189887, 1.314594, -0.250157)",
        "(0.187784, 1.304264, -0.240873)",
        "(0.186018, 1.294503, -0.231588)",
        "(0.184458, 1.285596, -0.222505)",
        "(0.182924, 1.277443, -0.213812)",
        "(0.182202, 1.273955, -0.209690)",
        "(0.180885, 1.267281, -0.201660)",
        "(0.179603, 1.262077, -0.194033)",
        "(0.178234, 1.257117, -0.185734)",
        "(0.176866, 1.252541, -0.177292)",
        "(0.176132, 1.250405, -0.173206)",
        "(0.174794, 1.246678, -0.165356)",
        "(0.173836, 1.243644, -0.157675)",
        "(0.173041, 1.240825, -0.149838)",
        "(0.172596, 1.238477, -0.142186)",
        "(0.172582, 1.237658, -0.138735)",
        "(0.172831, 1.236554, -0.132351)",
        "(0.173400, 1.236270, -0.126406)",
        "(0.174345, 1.236347, -0.120385)",
        "(0.175836, 1.236737, -0.114134)",
        "(0.176595, 1.236975, -0.110955)",
        "(0.178160, 1.237803, -0.104714)",
        "(0.179887, 1.239279, -0.099138)",
        "(0.181738, 1.241173, -0.093942)",
        "(0.183576, 1.243335, -0.088918)",
        "(0.184510, 1.244576, -0.086481)",
        "(0.186597, 1.247393, -0.081551)",
        "(0.189176, 1.250619, -0.076237)",
        "(0.191693, 1.254085, -0.070962)",
        "(0.194186, 1.257858, -0.065777)",
        "(0.195355, 1.259830, -0.063250)",
        "(0.197665, 1.264196, -0.058363)",
        "(0.199929, 1.269001, -0.053929)",
        "(0.202002, 1.273803, -0.049709)",
        "(0.203705, 1.278661, -0.045501)",
        "(0.204424, 1.281240, -0.043616)",
        "(0.205892, 1.286808, -0.040506)",
        "(0.207123, 1.293140, -0.038182)",
        "(0.208078, 1.300112, -0.036212)",
        "(0.208916, 1.307791, -0.034801)",
        "(0.209268, 1.311876, -0.034164)",
        "(0.209767, 1.320415, -0.032878)",
        "(0.209823, 1.329513, -0.031702)",
        "(0.209434, 1.339118, -0.030761)",
        "(0.208983, 1.349294, -0.029940)",
        "(0.208494, 1.354495, -0.029530)",
        "(0.206624, 1.365248, -0.028917)",
        "(0.203952, 1.376658, -0.029058)",
        "(0.201505, 1.388701, -0.030142)",
        "(0.198918, 1.400941, -0.031223)",
        "(0.197692, 1.407207, -0.031787)",
        "(0.195426, 1.419968, -0.033204)",
        "(0.193068, 1.432934, -0.034859)",
        "(0.190610, 1.445999, -0.036997)",
        "(0.188989, 1.459283, -0.040259)",
        "(0.188406, 1.465926, -0.042284)",
        "(0.186965, 1.478955, -0.046362)",
        "(0.185180, 1.491364, -0.050536)",
        "(0.183080, 1.503380, -0.054953)",
        "(0.181926, 1.515231, -0.060255)",
        "(0.181927, 1.521032, -0.063216)",
        "(0.181815, 1.532480, -0.069050)",
        "(0.181692, 1.542840, -0.074190)",
        "(0.181743, 1.552630, -0.079277)",
        "(0.182155, 1.562252, -0.084511)",
        "(0.182877, 1.566980, -0.087312)",
        "(0.184405, 1.576173, -0.093140)",
        "(0.186045, 1.584675, -0.098753)",
        "(0.187776, 1.592651, -0.104169)",
        "(0.189764, 1.600083, -0.110072)",
        "(0.190789, 1.603524, -0.113045)",
        "(0.192723, 1.609813, -0.119114)",
        "(0.194971, 1.615414, -0.125719)",
        "(0.197329, 1.620600, -0.132857)",
        "(0.199489, 1.625341, -0.140369)",
        "(0.200550, 1.627443, -0.144161)",
        "(0.202676, 1.631169, -0.151548)",
        "(0.205144, 1.634399, -0.159067)",
        "(0.207583, 1.637298, -0.166920)",
        "(0.209811, 1.639747, -0.174959)",
        "(0.210858, 1.640758, -0.178997)",
        "(0.212724, 1.642378, -0.187023)",
        "(0.214380, 1.643425, -0.194934)",
        "(0.215951, 1.644049, -0.203076)",
        "(0.217307, 1.644307, -0.211445)",
        "(0.217924, 1.644202, -0.215544)",
        "(0.219124, 1.643412, -0.223297)",
        "(0.220332, 1.641956, -0.230900)",
        "(0.221457, 1.640174, -0.238758)",
        "(0.222265, 1.637982, -0.246598)",
        "(0.222647, 1.636588, -0.250359)",
        "(0.223453, 1.633415, -0.257750)",
        "(0.224873, 1.629748, -0.265305)",
        "(0.226364, 1.625571, -0.272789)",
        "(0.227002, 1.620542, -0.279597)",
        "(0.227046, 1.617713, -0.282630)",
        "(0.226933, 1.611483, -0.288179)",
        "(0.227185, 1.604738, -0.293818)",
        "(0.227248, 1.597415, -0.299253)",
        "(0.226814, 1.589469, -0.304461)",
        "(0.226442, 1.585438, -0.306894)",
        "(0.225689, 1.577240, -0.311394)",
        "(0.225276, 1.568874, -0.315393)",
        "(0.224878, 1.560194, -0.319346)",
        "(0.224288, 1.551103, -0.323001)",
        "(0.223980, 1.546417, -0.324655)",
        "(0.223537, 1.536743, -0.327305)",
        "(0.223003, 1.526769, -0.329436)",
        "(0.222570, 1.516944, -0.331317)",
        "(0.222108, 1.507178, -0.332591)",
        "(0.221667, 1.502313, -0.333033)",
        "(0.220439, 1.492626, -0.333416)",
        "(0.219232, 1.483182, -0.333187)",
        "(0.218427, 1.474117, -0.332686)",
        "(0.217389, 1.465192, -0.331797)",
        "(0.216652, 1.460767, -0.331227)",
        "(0.215110, 1.452098, -0.329724)",
        "(0.213960, 1.443863, -0.327625)",
        "(0.212787, 1.435788, -0.325227)",
        "(0.211364, 1.427916, -0.322453)",
        "(0.210783, 1.424100, -0.320963)",
        "(0.209802, 1.416702, -0.317893)",
        "(0.208592, 1.409373, -0.315184)",
        "(0.207117, 1.401775, -0.312593)",
        "(0.205712, 1.393851, -0.309483)",
        "(0.205105, 1.389844, -0.307717)",
        "(0.204062, 1.381813, -0.304112)",
        "(0.203298, 1.373736, -0.300357)",
        "(0.202400, 1.365498, -0.295974)",
        "(0.201318, 1.357033, -0.290952)",
        "(0.200923, 1.352736, -0.288144)",
        "(0.200223, 1.344055, -0.282117)",
        "(0.199670, 1.335247, -0.275186)",
        "(0.199101, 1.326665, -0.268506)",
        "(0.198495, 1.318374, -0.262323)",
        "(0.198219, 1.314282, -0.259264)",
        "(0.197683, 1.306436, -0.253071)",
        "(0.197103, 1.298957, -0.247000)",
        "(0.196782, 1.291994, -0.241221)",
        "(0.196444, 1.285369, -0.235856)",
        "(0.196319, 1.282226, -0.233242)",
        "(0.196317, 1.276208, -0.227676)",
        "(0.196528, 1.270621, -0.221447)",
        "(0.197021, 1.265689, -0.215119)",
        "(0.197991, 1.261326, -0.208826)",
        "(0.198479, 1.259168, -0.205599)",
        "(0.199191, 1.254858, -0.198854)",
        "(0.200062, 1.250808, -0.192098)",
        "(0.201291, 1.247010, -0.185127)",
        "(0.202646, 1.243323, -0.178072)",
        "(0.203400, 1.241732, -0.174611)",
        "(0.205064, 1.238811, -0.167692)",
        "(0.207040, 1.236199, -0.160427)",
        "(0.209046, 1.233718, -0.152760)",
        "(0.210998, 1.231650, -0.145073)",
        "(0.211989, 1.230794, -0.141303)",
        "(0.213946, 1.229268, -0.133842)",
        "(0.215618, 1.227767, -0.126512)",
        "(0.216945, 1.226273, -0.119326)",
        "(0.218093, 1.224863, -0.112099)",
        "(0.218770, 1.224321, -0.108502)",
        "(0.220312, 1.223702, -0.101699)",
        "(0.221239, 1.223721, -0.095853)",
        "(0.221929, 1.224373, -0.090399)",
        "(0.222682, 1.225973, -0.084981)",
        "(0.223071, 1.227155, -0.082319)",
        "(0.223660, 1.230067, -0.077343)",
        "(0.224012, 1.234041, -0.072951)",
        "(0.224104, 1.238354, -0.068584)",
        "(0.223830, 1.243256, -0.064523)",
        "(0.223600, 1.246025, -0.062762)",
        "(0.223149, 1.251996, -0.059461)",
        "(0.222373, 1.258263, -0.056363)",
        "(0.221003, 1.265214, -0.054148)",
        "(0.219254, 1.272497, -0.052380)",
        "(0.218137, 1.276239, -0.051531)",
        "(0.215614, 1.283885, -0.049852)",
        "(0.212984, 1.291966, -0.048289)",
        "(0.210324, 1.300845, -0.047086)",
        "(0.208290, 1.311105, -0.046871)",
        "(0.207286, 1.316592, -0.047019)",
        "(0.205097, 1.327911, -0.047177)",
        "(0.202384, 1.339718, -0.047126)",
        "(0.199454, 1.352273, -0.047283)",
        "(0.197358, 1.365759, -0.048070)",
        "(0.196602, 1.372738, -0.048531)",
        "(0.194778, 1.386805, -0.049191)",
        "(0.192472, 1.400841, -0.049514)",
        "(0.189583, 1.414439, -0.049039)",
        "(0.187057, 1.427871, -0.048502)",
        "(0.186379, 1.434700, -0.048563)",
        "(0.185727, 1.448474, -0.049408)",
        "(0.185571, 1.461736, -0.050019)",
        "(0.185551, 1.474318, -0.050096)",
        "(0.185855, 1.486608, -0.050717)",
        "(0.186124, 1.492721, -0.051518)",
        "(0.186976, 1.504782, -0.053693)",
        "(0.188672, 1.516190, -0.056567)",
        "(0.190579, 1.526816, -0.059136)",
        "(0.192492, 1.536977, -0.062177)",
        "(0.193356, 1.541952, -0.064142)",
        "(0.195206, 1.551701, -0.068633)",
        "(0.197272, 1.560791, -0.073401)",
        "(0.199487, 1.569067, -0.078104)",
        "(0.201391, 1.576830, -0.083069)",
        "(0.202280, 1.580590, -0.085812)",
        "(0.204096, 1.587794, -0.091523)",
        "(0.205772, 1.594211, -0.097319)",
        "(0.207603, 1.599904, -0.103309)",
        "(0.209238, 1.604878, -0.109328)",
        "(0.210020, 1.607296, -0.112654)",
        "(0.211520, 1.611916, -0.119484)",
        "(0.212905, 1.616046, -0.126418)",
        "(0.214431, 1.619549, -0.133166)",
        "(0.216197, 1.622721, -0.140228)",
        "(0.217102, 1.624209, -0.143977)",
        "(0.218673, 1.626928, -0.151408)",
        "(0.219881, 1.629153, -0.158669)",
        "(0.220985, 1.630927, -0.165983)",
        "(0.222463, 1.632609, -0.173803)",
        "(0.223278, 1.633433, -0.177886)",
        "(0.224800, 1.634838, -0.186055)",
        "(0.226298, 1.635670, -0.194051)",
        "(0.227676, 1.635958, -0.201730)",
        "(0.228906, 1.635927, -0.209374)",
        "(0.229492, 1.635776, -0.213297)",
        "(0.230658, 1.635010, -0.221007)",
        "(0.231469, 1.633340, -0.227774)",
        "(0.231594, 1.631119, -0.234213)",
        "(0.231631, 1.628526, -0.240979)",
        "(0.231751, 1.627028, -0.244428)",
        "(0.231958, 1.623465, -0.250751)",
        "(0.231318, 1.619145, -0.256305)",
        "(0.230402, 1.614304, -0.261609)",
        "(0.229908, 1.609191, -0.266896)",
        "(0.229778, 1.606487, -0.269536)",
        "(0.229273, 1.600763, -0.274651)",
        "(0.228637, 1.594549, -0.279458)",
        "(0.228182, 1.588147, -0.283840)",
        "(0.227194, 1.581716, -0.287887)",
        "(0.226690, 1.578451, -0.289883)",
        "(0.226318, 1.571823, -0.294051)",
        "(0.225890, 1.564835, -0.298063)",
        "(0.225087, 1.557436, -0.301514)",
        "(0.224454, 1.549596, -0.304594)",
        "(0.224172, 1.545442, -0.306145)",
        "(0.224009, 1.536783, -0.309005)",
        "(0.224154, 1.527440, -0.311410)",
        "(0.224050, 1.517370, -0.313300)",
        "(0.223419, 1.506543, -0.314982)",
        "(0.222941, 1.500871, -0.315745)",
        "(0.222421, 1.489206, -0.316837)",
        "(0.222163, 1.477140, -0.317406)",
        "(0.221643, 1.464826, -0.317663)",
        "(0.221043, 1.452124, -0.317581)",
        "(0.220771, 1.445667, -0.317379)",
        "(0.220346, 1.432873, -0.316819)",
        "(0.219964, 1.420284, -0.316106)",
        "(0.219535, 1.407604, -0.315176)",
        "(0.219029, 1.394792, -0.313993)",
        "(0.218813, 1.388539, -0.313309)",
        "(0.218630, 1.376371, -0.311382)",
        "(0.218302, 1.364451, -0.308689)",
        "(0.218138, 1.352727, -0.305319)",
        "(0.217881, 1.341289, -0.301908)",
        "(0.217788, 1.335846, -0.300410)",
        "(0.217507, 1.325110, -0.297392)",
        "(0.217262, 1.314363, -0.293516)",
        "(0.217276, 1.304054, -0.288793)",
        "(0.217419, 1.294536, -0.284246)",
        "(0.217568, 1.290138, -0.282134)",
        "(0.217724, 1.281540, -0.277799)",
        "(0.218009, 1.273354, -0.272713)",
        "(0.218579, 1.266090, -0.267317)",
        "(0.219344, 1.259755, -0.262109)",
        "(0.219718, 1.256790, -0.259349)",
        "(0.220502, 1.251020, -0.253225)",
        "(0.221540, 1.246064, -0.246604)",
        "(0.222595, 1.241404, -0.239765)",
        "(0.223644, 1.237008, -0.232346)",
        "(0.224195, 1.234903, -0.228543)",
        "(0.225271, 1.230813, -0.221252)",
        "(0.226183, 1.226762, -0.214153)",
        "(0.226990, 1.222771, -0.206969)",
        "(0.227941, 1.218960, -0.199416)",
        "(0.228474, 1.217146, -0.195420)",
        "(0.229593, 1.213723, -0.187416)",
        "(0.230598, 1.210646, -0.179730)",
        "(0.231565, 1.207960, -0.171830)",
        "(0.232610, 1.205715, -0.163356)",
        "(0.233224, 1.204843, -0.159055)",
        "(0.234344, 1.203338, -0.150652)",
        "(0.235251, 1.202110, -0.142072)",
        "(0.235975, 1.201078, -0.133411)",
        "(0.236492, 1.200600, -0.125392)",
        "(0.236518, 1.200723, -0.121904)",
        "(0.236370, 1.201249, -0.115444)",
        "(0.236053, 1.202353, -0.109350)",
        "(0.235635, 1.204110, -0.103387)",
        "(0.235277, 1.206892, -0.097771)",
        "(0.234986, 1.210612, -0.092265)",
        "(0.234867, 1.212581, -0.089421)",
        "(0.234412, 1.217373, -0.083600)",
        "(0.233963, 1.223261, -0.078059)",
        "(0.233318, 1.230200, -0.072784)",
        "(0.232932, 1.233945, -0.070208)",
        "(0.231988, 1.242187, -0.065204)",
        "(0.230600, 1.251081, -0.060354)",
        "(0.228668, 1.260418, -0.055777)",
        "(0.226232, 1.270454, -0.051891)",
        "(0.224979, 1.275978, -0.050386)",
        "(0.222448, 1.287657, -0.047901)",
        "(0.219460, 1.300480, -0.046359)",
        "(0.215954, 1.313977, -0.045335)",
        "(0.211857, 1.328462, -0.045205)",
        "(0.209769, 1.335850, -0.045262)",
        "(0.205761, 1.351173, -0.045754)",
        "(0.202017, 1.366768, -0.046191)",
        "(0.198642, 1.382587, -0.046528)",
        "(0.195091, 1.398250, -0.046796)",
        "(0.193208, 1.406027, -0.046942)",
        "(0.189449, 1.421461, -0.047165)",
        "(0.185875, 1.436717, -0.047649)",
        "(0.183247, 1.451996, -0.049194)",
        "(0.181193, 1.466592, -0.050952)",
        "(0.180129, 1.473529, -0.051551)",
        "(0.178215, 1.486639, -0.052423)",
        "(0.176621, 1.499177, -0.054116)",
        "(0.176669, 1.511431, -0.057417)",
        "(0.177293, 1.522844, -0.060850)",
        "(0.177614, 1.528090, -0.062405)",
        "(0.178533, 1.538211, -0.065358)",
        "(0.180129, 1.547764, -0.069028)",
        "(0.182131, 1.556971, -0.073464)",
        "(0.184366, 1.565371, -0.078073)",
        "(0.185363, 1.569278, -0.080261)",
        "(0.187349, 1.576351, -0.084387)",
        "(0.189570, 1.583029, -0.089077)",
        "(0.191768, 1.589426, -0.094390)",
        "(0.193573, 1.594954, -0.099697)",
        "(0.194346, 1.597466, -0.102334)",
        "(0.195530, 1.601991, -0.107848)",
        "(0.196654, 1.606165, -0.114028)",
        "(0.198264, 1.609947, -0.120664)",
        "(0.199915, 1.613092, -0.127424)",
        "(0.200695, 1.614435, -0.130607)",
        "(0.202201, 1.616703, -0.136888)",
        "(0.203520, 1.618950, -0.143693)",
        "(0.205161, 1.621006, -0.151002)",
        "(0.207080, 1.622816, -0.158429)",
        "(0.207973, 1.623574, -0.162041)",
        "(0.209557, 1.624861, -0.169088)",
        "(0.211194, 1.626014, -0.176285)",
        "(0.213087, 1.627191, -0.183750)",
        "(0.215000, 1.628094, -0.191170)",
        "(0.215979, 1.628393, -0.194889)",
        "(0.217957, 1.628718, -0.202162)",
        "(0.219599, 1.628591, -0.209011)",
        "(0.220795, 1.628150, -0.216285)",
        "(0.221949, 1.627019, -0.223676)",
        "(0.222571, 1.626153, -0.227344)",
        "(0.223707, 1.624143, -0.234827)",
        "(0.224488, 1.621562, -0.242526)",
        "(0.224957, 1.618257, -0.249827)",
        "(0.225008, 1.614285, -0.256658)",
        "(0.225105, 1.612196, -0.260061)",
        "(0.225510, 1.607906, -0.266830)",
        "(0.225624, 1.603263, -0.273314)",
        "(0.225399, 1.598233, -0.279505)",
        "(0.225155, 1.592882, -0.285340)",
        "(0.224973, 1.589932, -0.287899)",
        "(0.224585, 1.583622, -0.292403)",
        "(0.224326, 1.576961, -0.296172)",
        "(0.224128, 1.570005, -0.299288)",
        "(0.223744, 1.566302, -0.300468)",
        "(0.222898, 1.558744, -0.302788)",
        "(0.222481, 1.550814, -0.304903)",
        "(0.222345, 1.542697, -0.306839)",
        "(0.221777, 1.534529, -0.308465)",
        "(0.220635, 1.526238, -0.310098)",
        "(0.220157, 1.522005, -0.310988)",
        "(0.219629, 1.513466, -0.312528)",
        "(0.218956, 1.504413, -0.313400)",
        "(0.217643, 1.494798, -0.313940)",
        "(0.216159, 1.485039, -0.314357)",
        "(0.215576, 1.480240, -0.314351)",
        "(0.214579, 1.470848, -0.313685)",
        "(0.213219, 1.461413, -0.312251)",
        "(0.211191, 1.451789, -0.310155)",
        "(0.208850, 1.442121, -0.307334)",
        "(0.207647, 1.437361, -0.305585)",
        "(0.205425, 1.427963, -0.301654)",
        "(0.203844, 1.418628, -0.297202)",
        "(0.202619, 1.409202, -0.292458)",
        "(0.201494, 1.399783, -0.287421)",
        "(0.201036, 1.395152, -0.284910)",
        "(0.200279, 1.385886, -0.279899)",
        "(0.199877, 1.376324, -0.274740)",
        "(0.199648, 1.366397, -0.268958)",
        "(0.199272, 1.356236, -0.262755)",
        "(0.199051, 1.351157, -0.259701)",
        "(0.198809, 1.341125, -0.253871)",
        "(0.198551, 1.331065, -0.248087)",
        "(0.198145, 1.320855, -0.241893)",
        "(0.197822, 1.310793, -0.235109)",
        "(0.197864, 1.306058, -0.231626)",
        "(0.198020, 1.297129, -0.224920)",
        "(0.198331, 1.288978, -0.218326)",
        "(0.198533, 1.281376, -0.211669)",
        "(0.198704, 1.274385, -0.204784)",
        "(0.198699, 1.271293, -0.201507)",
        "(0.198974, 1.265833, -0.195302)",
        "(0.199238, 1.261084, -0.189317)",
        "(0.199349, 1.256769, -0.183126)",
        "(0.199273, 1.252793, -0.177180)",
        "(0.199251, 1.251009, -0.174280)",
        "(0.199431, 1.247833, -0.168684)",
        "(0.199620, 1.245102, -0.163420)",
        "(0.199945, 1.242647, -0.157911)",
        "(0.200445, 1.240474, -0.152036)",
        "(0.200736, 1.239588, -0.149017)",
        "(0.201629, 1.238402, -0.143338)",
        "(0.202951, 1.237837, -0.137803)",
        "(0.204287, 1.237293, -0.131875)",
        "(0.205713, 1.237142, -0.126149)",
        "(0.206556, 1.237209, -0.123420)",
        "(0.208193, 1.237270, -0.117833)",
        "(0.209661, 1.237276, -0.112271)",
        "(0.211170, 1.237216, -0.106779)",
        "(0.212998, 1.237060, -0.101019)",
        "(0.214041, 1.236972, -0.098010)",
        "(0.216075, 1.236863, -0.091973)",
        "(0.218167, 1.237073, -0.086378)",
        "(0.220180, 1.237358, -0.081112)",
        "(0.222090, 1.237827, -0.076032)",
        "(0.223036, 1.238140, -0.073490)",
        "(0.225115, 1.239112, -0.068647)",
        "(0.227320, 1.240378, -0.064081)",
        "(0.229296, 1.242026, -0.059871)",
        "(0.231212, 1.244314, -0.056184)",
        "(0.232133, 1.245645, -0.054549)",
        "(0.233757, 1.248711, -0.051904)",
        "(0.234992, 1.251835, -0.049751)",
        "(0.235958, 1.255150, -0.048183)",
        "(0.236869, 1.258682, -0.046797)",
        "(0.237173, 1.260542, -0.046282)",
        "(0.237915, 1.264697, -0.045749)",
        "(0.238358, 1.269079, -0.045545)",
        "(0.238535, 1.273689, -0.045371)",
        "(0.238584, 1.278730, -0.045269)",
        "(0.238548, 1.281452, -0.045162)",
        "(0.238205, 1.287251, -0.044877)",
        "(0.237438, 1.293651, -0.044528)",
        "(0.236175, 1.300551, -0.043909)",
        "(0.234535, 1.308433, -0.043154)",
        "(0.233564, 1.312976, -0.043044)",
        "(0.231659, 1.322958, -0.043397)",
        "(0.229389, 1.334386, -0.044637)",
        "(0.226486, 1.346440, -0.046235)",
        "(0.223166, 1.359468, -0.048236)",
        "(0.221644, 1.366194, -0.049313)",
        "(0.219427, 1.380147, -0.052066)",
        "(0.217387, 1.394488, -0.055193)",
        "(0.215536, 1.408869, -0.057920)",
        "(0.213563, 1.423005, -0.060441)",
        "(0.212596, 1.429981, -0.061740)",
        "(0.210864, 1.443790, -0.064791)",
        "(0.209490, 1.457166, -0.067968)",
        "(0.208062, 1.469971, -0.070714)",
        "(0.206919, 1.482496, -0.073732)",
        "(0.206689, 1.488670, -0.075478)",
        "(0.206405, 1.500687, -0.079021)",
        "(0.206400, 1.512212, -0.082593)",
        "(0.206818, 1.523240, -0.086200)",
        "(0.207846, 1.533710, -0.089713)",
        "(0.208776, 1.538820, -0.091615)",
        "(0.211045, 1.548775, -0.095886)",
        "(0.213191, 1.558210, -0.100471)",
        "(0.215155, 1.567114, -0.105459)"
    ],
    "rightHandRotations": [
        "(348.374400, 263.860500, 259.706200)",
        "(348.382600, 263.877900, 259.745700)",
        "(348.385400, 263.875900, 259.754900)",
        "(348.395900, 263.860800, 259.747400)",
        "(348.400700, 263.861000, 259.731200)",
        "(348.394800, 263.867400, 259.726700)",
        "(348.371700, 263.880700, 259.774200)",
        "(348.376700, 263.888400, 259.797200)",
        "(348.390400, 263.883700, 259.802000)",
        "(348.398900, 263.895400, 259.806500)",
        "(348.359900, 263.910000, 259.871600)",
        "(348.380600, 263.892900, 259.875000)",
        "(348.398700, 263.880900, 259.876800)",
        "(348.386300, 263.885000, 259.915400)",
        "(348.269000, 263.961300, 260.115000)",
        "(348.315600, 263.949100, 260.064600)",
        "(348.431900, 263.981100, 259.937200)",
        "(348.426700, 264.007800, 259.958400)",
        "(348.202000, 264.185100, 260.401900)",
        "(347.609100, 264.307900, 261.566400)",
        "(347.308700, 264.349400, 262.350100)",
        "(347.217600, 264.268700, 262.265600)",
        "(347.135900, 264.363500, 262.348700)",
        "(346.994100, 264.596100, 262.655900)",
        "(346.843300, 264.704900, 262.820700)",
        "(346.768900, 264.903200, 262.970400)",
        "(346.451300, 265.262700, 263.683800)",
        "(346.297100, 265.396200, 264.072500)",
        "(345.925800, 265.736000, 264.827100)",
        "(345.517300, 266.124300, 265.289900)",
        "(344.798200, 266.664200, 266.240400)",
        "(343.492100, 267.474800, 268.659700)",
        "(342.736300, 267.889400, 269.913300)",
        "(341.082600, 268.699600, 271.999100)",
        "(339.059500, 269.425900, 274.647900)",
        "(336.719200, 270.376700, 278.129000)",
        "(334.289300, 270.998100, 281.304000)",
        "(333.074300, 271.323400, 282.806900)",
        "(330.428500, 272.118500, 285.534200)",
        "(327.902100, 272.828400, 287.873800)",
        "(325.458300, 273.383500, 289.918800)",
        "(323.082600, 274.225600, 292.191700)",
        "(321.925400, 274.791900, 292.870100)",
        "(319.958800, 276.123500, 293.409800)",
        "(318.220400, 277.537700, 293.903800)",
        "(316.553400, 278.763200, 294.461100)",
        "(314.935900, 280.288100, 294.827200)",
        "(314.289600, 281.324000, 294.557600)",
        "(313.177600, 283.008400, 293.641100)",
        "(311.900000, 284.173500, 294.053600)",
        "(310.328600, 284.487200, 295.735800)",
        "(308.939200, 284.201300, 297.800000)",
        "(308.352100, 284.302800, 298.630700)",
        "(307.448500, 285.330800, 299.028900)",
        "(307.346300, 286.848300, 297.627600)",
        "(307.517200, 288.491000, 296.309600)",
        "(307.524100, 290.739500, 295.127000)",
        "(307.414600, 291.988400, 294.439100)",
        "(306.675000, 294.562100, 293.827900)",
        "(305.782700, 297.093000, 293.984100)",
        "(305.313500, 299.165000, 293.438300)",
        "(305.239100, 301.037100, 292.543300)",
        "(305.206300, 301.891300, 292.281800)",
        "(305.027300, 303.496400, 292.007100)",
        "(304.967600, 304.569700, 292.280600)",
        "(305.004600, 305.358800, 292.751800)",
        "(305.249000, 306.033200, 292.776700)",
        "(305.449800, 306.472300, 292.550800)",
        "(306.284200, 307.416800, 291.857800)",
        "(307.117000, 307.992900, 291.711400)",
        "(307.591500, 308.533400, 291.931100)",
        "(307.864400, 309.392300, 291.674800)",
        "(308.129100, 309.793500, 291.456100)",
        "(308.897000, 310.756000, 290.532700)",
        "(309.927200, 311.555100, 289.600200)",
        "(310.519700, 311.596800, 289.716700)",
        "(310.464600, 311.899100, 290.440800)",
        "(310.626300, 312.016200, 290.775500)",
        "(311.249300, 311.756200, 290.919300)",
        "(312.223100, 311.265000, 291.280300)",
        "(312.994100, 310.413500, 292.135100)",
        "(313.837000, 309.307900, 293.011000)",
        "(314.247600, 308.892300, 293.277800)",
        "(315.099800, 308.135000, 293.794900)",
        "(315.785900, 307.211400, 294.690700)",
        "(316.474400, 306.262900, 295.602000)",
        "(317.304500, 305.659600, 295.787100)",
        "(317.713700, 305.324500, 295.754800)",
        "(318.337300, 304.926000, 295.859100)",
        "(318.810300, 304.496500, 296.203300)",
        "(319.299300, 303.828500, 296.678900)",
        "(319.687000, 303.421500, 296.771900)",
        "(319.931700, 303.203200, 296.659300)",
        "(320.532100, 302.862700, 296.602800)",
        "(321.167900, 302.359200, 296.741100)",
        "(321.615000, 301.729700, 297.025000)",
        "(321.887300, 301.262700, 297.030800)",
        "(322.029000, 301.104000, 296.883800)",
        "(322.266300, 300.451300, 296.872800)",
        "(322.415300, 299.698800, 297.258600)",
        "(322.510300, 299.208600, 297.143100)",
        "(322.640700, 298.171100, 297.323200)",
        "(322.806000, 297.491400, 297.673100)",
        "(322.845100, 296.423000, 298.152600)",
        "(322.969900, 295.552200, 298.279800)",
        "(323.408400, 294.543000, 298.256300)",
        "(323.701400, 293.448800, 298.521700)",
        "(323.830500, 292.743200, 298.758100)",
        "(324.112900, 291.700800, 298.840900)",
        "(324.453100, 290.673300, 298.502600)",
        "(324.830300, 289.304900, 298.733700)",
        "(324.933900, 287.857900, 299.431200)",
        "(324.971700, 287.175300, 299.571600)",
        "(325.200400, 286.079900, 299.379800)",
        "(325.668900, 284.949300, 299.017400)",
        "(325.878800, 284.246800, 298.936100)",
        "(325.865200, 282.949000, 299.198700)",
        "(325.635000, 281.859100, 299.289700)",
        "(325.670100, 280.846600, 299.030400)",
        "(325.823900, 279.735200, 298.655700)",
        "(325.797800, 278.517800, 298.584500)",
        "(325.527800, 277.385500, 298.440600)",
        "(325.334800, 276.966400, 298.242200)",
        "(325.191600, 276.011900, 297.820100)",
        "(325.052700, 274.980700, 297.316500)",
        "(324.525600, 273.897800, 297.361000)",
        "(323.885800, 273.064100, 297.237900)",
        "(323.581400, 272.779500, 297.042600)",
        "(323.055100, 272.403300, 296.446400)",
        "(322.512500, 272.065200, 295.930100)",
        "(321.862200, 271.618500, 295.608800)",
        "(320.994100, 271.168600, 295.552900)",
        "(320.583100, 270.986200, 295.529800)",
        "(319.840700, 270.627500, 295.393700)",
        "(319.234900, 270.199600, 295.388800)",
        "(318.611000, 269.788300, 295.446700)",
        "(317.872000, 269.577000, 295.156800)",
        "(317.373000, 269.680200, 294.681600)",
        "(316.419200, 269.903700, 294.121000)",
        "(315.458300, 269.847800, 293.936200)",
        "(314.270400, 269.725300, 293.993800)",
        "(312.951500, 269.398300, 294.261600)",
        "(312.173800, 269.106400, 294.587000)",
        "(310.665600, 268.621700, 295.269700)",
        "(308.740100, 268.368400, 295.841000)",
        "(307.322800, 268.118700, 296.467100)",
        "(306.376700, 267.561400, 297.371600)",
        "(305.943500, 267.314000, 297.671400)",
        "(304.758600, 267.410400, 297.402700)",
        "(303.148600, 268.247700, 296.701500)",
        "(301.908100, 268.522800, 296.897500)",
        "(300.785100, 268.494800, 297.496300)",
        "(300.249000, 268.485800, 297.730100)",
        "(298.877500, 268.648300, 297.729400)",
        "(297.395000, 269.634800, 297.111500)",
        "(296.360100, 270.686600, 296.359000)",
        "(295.579000, 270.785200, 296.804300)",
        "(295.083100, 270.976900, 297.183000)",
        "(293.959500, 271.917500, 297.181800)",
        "(293.001400, 273.054700, 296.475900)",
        "(292.224200, 274.537900, 295.528200)",
        "(291.559700, 275.926200, 294.747300)",
        "(291.239000, 276.675700, 294.421400)",
        "(290.468500, 278.322500, 293.808100)",
        "(289.780400, 280.360100, 292.510600)",
        "(289.223900, 282.413100, 291.350800)",
        "(288.736100, 283.930600, 290.864000)",
        "(288.540900, 284.671300, 290.712500)",
        "(288.178700, 286.084300, 290.438600)",
        "(287.965600, 287.989200, 289.394900)",
        "(287.893100, 289.657200, 288.612100)",
        "(287.873300, 290.949300, 288.361600)",
        "(287.824800, 291.652300, 288.273500)",
        "(287.673000, 293.165600, 288.121700)",
        "(287.647700, 294.595600, 287.963400)",
        "(287.892000, 296.346400, 287.202500)",
        "(288.455400, 297.799500, 286.407100)",
        "(288.713300, 298.415800, 286.147800)",
        "(288.970500, 299.742200, 285.938300)",
        "(289.059600, 301.192200, 285.792500)",
        "(289.249100, 302.479500, 285.736100)",
        "(289.612100, 303.674100, 285.624100)",
        "(289.897400, 304.336100, 285.397000)",
        "(290.598700, 305.822300, 284.566300)",
        "(291.415100, 307.324600, 283.554300)",
        "(291.999800, 308.637800, 283.352500)",
        "(292.396200, 309.551800, 283.658500)",
        "(292.558700, 310.240400, 283.464300)",
        "(293.169800, 311.726100, 282.697900)",
        "(293.980300, 312.990200, 282.107300)",
        "(294.786200, 313.589900, 282.397600)",
        "(295.352000, 314.337700, 282.499300)",
        "(295.625700, 314.742000, 282.396300)",
        "(296.342200, 315.766800, 281.883600)",
        "(297.241000, 316.426500, 281.744600)",
        "(298.325300, 316.186500, 282.740900)",
        "(298.959700, 316.234400, 283.404800)",
        "(299.356500, 316.392300, 283.526200)",
        "(300.319500, 316.458900, 283.890600)",
        "(301.555000, 316.139900, 284.432600)",
        "(302.872100, 315.552900, 285.430400)",
        "(303.813800, 314.902900, 286.470500)",
        "(304.256200, 314.771300, 286.894500)",
        "(305.230600, 314.576800, 287.304600)",
        "(306.613900, 313.673300, 288.084200)",
        "(307.914000, 312.472800, 289.301100)",
        "(309.143400, 311.201200, 290.505500)",
        "(309.718400, 310.516900, 291.076700)",
        "(310.838100, 309.254400, 292.214400)",
        "(312.169100, 308.201100, 293.065400)",
        "(313.422500, 307.401300, 293.347900)",
        "(314.638300, 306.205600, 293.971000)",
        "(315.156000, 305.579800, 294.450500)",
        "(315.935700, 304.504000, 295.282600)",
        "(316.835000, 303.702700, 295.683900)",
        "(318.081900, 302.712300, 295.757700)",
        "(319.082300, 301.631000, 295.915100)",
        "(319.381400, 300.964000, 296.171000)",
        "(319.664000, 299.988500, 296.843500)",
        "(320.100200, 299.042300, 297.397000)",
        "(320.815400, 298.265100, 297.353400)",
        "(321.548200, 297.272200, 297.403700)",
        "(321.774700, 296.942600, 297.480900)",
        "(322.063800, 296.352100, 297.539600)",
        "(322.434200, 295.579700, 297.465300)",
        "(322.936500, 294.533100, 297.624600)",
        "(323.293200, 293.496900, 298.031300)",
        "(323.394000, 293.109300, 298.162300)",
        "(323.273600, 292.668000, 297.999700)",
        "(323.883500, 292.186900, 297.519500)",
        "(324.484600, 291.514200, 297.093300)",
        "(324.827400, 290.583800, 297.226500)",
        "(324.856400, 290.113800, 297.386300)",
        "(325.355700, 289.186100, 297.231000)",
        "(325.825700, 288.564000, 296.814800)",
        "(326.275800, 287.739500, 296.449200)",
        "(326.663100, 286.600200, 296.673500)",
        "(326.835700, 285.953500, 296.821700)",
        "(327.277100, 284.906000, 296.693000)",
        "(327.700000, 283.932100, 296.413600)",
        "(328.060100, 282.732000, 296.480200)",
        "(328.353700, 281.454600, 296.572500)",
        "(328.429500, 280.802300, 296.691700)",
        "(328.507400, 279.681300, 296.896400)",
        "(328.661100, 278.609200, 296.739100)",
        "(328.827300, 277.655600, 296.409500)",
        "(328.863600, 276.606400, 296.200700)",
        "(328.760100, 276.036700, 296.251000)",
        "(328.527800, 274.956600, 296.378800)",
        "(328.422400, 273.967300, 296.190900)",
        "(328.281600, 273.140000, 295.890800)",
        "(328.199000, 272.844100, 295.616600)",
        "(327.983600, 272.196500, 295.139100)",
        "(327.636600, 271.421200, 294.950200)",
        "(327.071600, 270.702300, 294.877400)",
        "(326.440600, 270.048000, 294.620500)",
        "(325.756700, 269.730000, 294.068100)",
        "(325.374300, 269.626200, 293.796600)",
        "(324.574200, 269.401300, 293.365000)",
        "(323.548100, 269.231200, 293.003000)",
        "(322.381600, 269.325500, 292.497500)",
        "(321.116100, 269.321800, 292.000000)",
        "(320.410200, 269.340000, 291.838900)",
        "(318.994500, 269.238400, 291.673000)",
        "(317.739100, 269.094200, 291.436500)",
        "(316.362900, 268.961300, 291.260900)",
        "(314.776100, 268.711400, 291.158400)",
        "(313.880000, 268.615400, 291.096100)",
        "(312.246300, 268.570700, 291.050700)",
        "(310.699300, 268.387100, 291.029700)",
        "(309.090300, 268.206800, 291.266200)",
        "(307.280200, 268.166200, 291.599300)",
        "(306.374100, 268.194200, 291.638400)",
        "(304.578600, 268.163500, 291.913000)",
        "(302.953400, 267.934500, 292.751600)",
        "(301.582900, 267.965600, 293.454600)",
        "(300.263100, 268.004800, 293.561200)",
        "(299.501800, 268.330200, 293.210700)",
        "(297.833200, 269.336800, 292.484200)",
        "(296.344400, 270.351100, 292.007900)",
        "(295.031400, 271.214400, 291.873500)",
        "(293.861500, 271.695500, 292.088900)",
        "(293.332000, 272.025400, 292.130600)",
        "(292.425000, 273.133900, 291.647500)",
        "(291.677300, 274.220600, 290.955100)",
        "(291.069100, 274.614400, 291.030500)",
        "(289.948500, 275.111000, 291.724200)",
        "(289.445300, 275.539100, 291.981600)",
        "(288.610000, 276.005200, 292.330900)",
        "(288.127900, 276.887000, 291.997800)",
        "(287.818400, 277.741300, 291.759600)",
        "(287.525100, 278.689200, 291.487200)",
        "(287.342800, 279.331700, 291.386400)",
        "(286.953500, 280.345900, 291.417100)",
        "(286.630900, 281.135100, 291.438400)",
        "(286.369100, 282.637300, 290.779400)",
        "(286.320600, 283.479000, 290.763000)",
        "(286.364100, 283.882200, 290.780600)",
        "(286.370100, 284.783500, 290.783700)",
        "(286.330600, 286.403700, 289.901400)",
        "(286.336500, 288.098000, 289.013200)",
        "(286.405000, 289.300000, 288.821200)",
        "(286.442100, 289.837000, 288.793200)",
        "(286.637000, 291.557300, 287.916400)",
        "(286.949500, 293.513900, 286.556900)",
        "(287.380600, 295.024000, 285.709000)",
        "(287.671400, 295.849000, 285.802700)",
        "(287.711800, 296.371500, 285.925500)",
        "(287.752500, 297.504200, 285.971600)",
        "(288.008100, 298.777600, 285.481500)",
        "(288.319700, 299.752700, 285.388100)",
        "(288.766600, 300.373600, 285.775500)",
        "(288.987600, 300.552400, 286.095900)",
        "(289.302800, 301.692800, 285.877100)",
        "(289.647900, 303.402100, 284.808400)",
        "(290.324200, 304.509900, 284.434800)",
        "(290.962000, 305.002500, 284.756700)",
        "(291.273200, 305.261800, 284.887300)",
        "(291.953000, 306.139900, 284.644400)",
        "(292.811800, 307.066600, 283.996700)",
        "(293.464500, 307.844400, 283.890300)",
        "(293.693500, 307.966700, 284.289600)",
        "(294.186100, 308.231400, 284.908800)",
        "(294.895600, 308.488800, 285.199100)",
        "(295.769800, 308.600600, 285.658800)",
        "(296.706500, 308.793800, 285.885100)",
        "(297.673100, 309.015000, 285.862600)",
        "(298.117200, 309.134900, 285.866500)",
        "(298.901700, 309.040400, 286.393500)",
        "(299.727500, 308.740900, 287.383700)",
        "(300.647200, 308.521900, 288.097700)",
        "(301.730600, 308.363800, 288.244000)",
        "(302.433300, 307.888900, 288.576600)",
        "(303.598000, 307.574700, 288.623000)",
        "(304.932600, 307.601600, 288.585900)",
        "(306.146400, 307.810200, 288.556100)",
        "(307.312900, 307.342100, 288.921100)",
        "(307.925000, 307.193900, 289.240400)",
        "(309.126800, 306.782600, 289.961800)",
        "(310.291400, 306.611500, 290.142800)",
        "(311.676100, 306.163000, 290.177600)",
        "(313.088600, 305.662600, 291.022200)",
        "(313.734200, 305.519200, 291.467700)",
        "(315.058100, 305.216600, 291.793300)",
        "(316.458300, 305.099400, 291.565900)",
        "(317.962200, 304.547600, 291.766200)",
        "(319.176500, 303.656800, 292.709100)",
        "(319.712000, 303.331900, 293.108300)",
        "(320.888400, 302.987300, 293.291800)",
        "(322.153200, 302.516100, 293.352100)",
        "(323.393200, 301.673600, 293.686300)",
        "(324.464400, 300.626100, 294.180100)",
        "(324.999500, 300.140900, 294.397700)",
        "(325.977600, 299.205200, 294.837700)",
        "(327.034700, 298.570700, 294.760600)",
        "(328.075600, 297.677900, 294.706400)",
        "(328.739500, 296.598600, 295.131900)",
        "(328.926800, 296.180300, 295.237800)",
        "(329.499500, 295.493800, 295.199000)",
        "(330.226200, 294.568000, 295.007300)",
        "(330.838500, 293.446800, 295.158900)",
        "(331.362100, 292.524400, 295.118000)",
        "(331.587200, 291.995000, 295.071000)",
        "(331.826100, 290.997800, 295.082100)",
        "(331.934700, 290.075400, 295.113300)",
        "(332.236000, 289.137600, 294.899100)",
        "(332.612000, 288.014900, 294.571500)",
        "(332.627200, 287.434700, 294.571300)",
        "(332.426200, 286.545800, 294.693200)",
        "(332.223700, 285.887400, 294.506700)",
        "(332.329500, 285.188900, 293.813700)",
        "(332.633400, 284.237500, 293.440700)",
        "(332.645500, 283.764200, 293.478500)",
        "(332.326400, 282.896200, 293.445700)",
        "(331.909800, 282.057600, 293.385300)",
        "(331.489800, 280.994500, 293.353800)",
        "(331.143900, 279.922000, 293.403700)",
        "(330.987900, 279.473700, 293.297800)",
        "(330.783900, 278.679700, 292.893400)",
        "(330.470200, 277.787000, 292.644000)",
        "(329.996200, 276.870100, 292.557400)",
        "(329.483000, 275.854700, 292.587600)",
        "(329.203900, 275.248600, 292.692600)",
        "(328.513900, 274.172700, 293.003600)",
        "(327.849900, 273.477100, 292.950400)",
        "(327.350100, 272.954300, 292.568700)",
        "(326.746600, 272.446200, 292.300400)",
        "(326.417400, 272.198800, 292.161400)",
        "(325.657400, 271.709700, 292.023600)",
        "(324.746500, 271.188500, 292.022500)",
        "(324.240600, 271.005800, 291.981100)",
        "(323.241300, 270.577200, 291.774100)",
        "(322.200200, 270.072100, 291.654800)",
        "(321.121500, 269.506000, 291.647500)",
        "(319.918300, 268.932800, 291.865300)",
        "(318.621300, 268.565700, 291.973700)",
        "(317.445000, 268.408000, 291.599000)",
        "(316.944800, 268.293000, 291.407800)",
        "(315.810700, 268.171100, 290.881000)",
        "(314.340100, 268.179400, 290.803800)",
        "(312.768400, 267.931600, 291.032800)",
        "(311.170700, 267.617500, 291.163900)",
        "(310.385800, 267.629100, 291.080700)",
        "(309.070300, 267.432100, 291.026600)",
        "(307.972400, 267.133200, 291.180000)",
        "(306.592500, 266.995900, 291.219400)",
        "(304.766300, 267.386100, 290.991900)",
        "(304.006100, 267.531400, 290.951300)",
        "(302.883400, 267.660700, 290.744500)",
        "(301.891000, 267.878600, 290.569200)",
        "(300.575000, 268.157900, 290.342800)",
        "(298.762500, 268.779900, 290.240800)",
        "(297.860100, 269.007700, 290.461300)",
        "(296.450100, 269.587300, 290.201100)",
        "(295.327700, 270.395000, 289.509700)",
        "(294.343100, 271.147100, 289.153300)",
        "(293.333600, 271.917400, 288.954100)",
        "(292.687700, 272.243900, 288.723000)",
        "(291.513200, 273.373600, 288.150600)",
        "(290.755300, 274.573200, 287.433300)",
        "(290.275800, 275.503600, 286.741800)",
        "(289.506400, 276.511400, 286.291700)",
        "(289.072400, 277.006900, 286.154300)",
        "(288.265800, 278.119400, 285.746900)",
        "(287.552900, 279.440600, 285.313800)",
        "(287.108600, 280.729000, 284.598600)",
        "(286.841100, 281.936200, 283.852800)",
        "(286.664000, 282.664500, 283.498100)",
        "(286.099700, 284.010300, 283.167000)",
        "(285.623600, 285.303200, 283.038000)",
        "(285.500700, 286.675500, 282.483600)",
        "(285.488800, 287.926700, 281.931000)",
        "(285.510300, 288.590600, 281.562400)",
        "(285.540200, 290.001000, 280.915300)",
        "(285.377900, 291.344400, 280.563500)",
        "(285.263600, 292.403000, 280.683400)",
        "(285.443900, 293.556500, 280.324000)",
        "(285.583100, 294.271800, 279.930500)",
        "(285.831700, 295.879800, 278.942100)",
        "(286.075900, 297.328800, 278.387300)",
        "(286.275100, 298.647500, 278.059300)",
        "(286.503600, 299.891100, 277.656100)",
        "(286.671400, 300.501900, 277.334400)",
        "(287.106900, 301.638500, 276.915000)",
        "(287.578200, 302.425200, 276.911300)",
        "(288.104800, 303.296900, 276.689500)",
        "(288.714500, 304.323800, 276.251400)",
        "(288.996400, 304.654000, 276.255400)",
        "(289.538500, 304.980700, 276.665700)",
        "(289.900700, 305.196000, 277.398600)",
        "(290.162600, 305.453700, 278.177800)",
        "(290.728500, 305.642300, 278.681700)",
        "(291.132200, 305.770200, 278.784200)",
        "(291.915900, 306.049300, 278.991000)",
        "(292.496300, 306.105600, 279.786400)",
        "(292.965300, 306.121900, 280.530900)",
        "(293.478800, 306.238300, 280.954000)",
        "(293.813000, 306.194500, 281.297500)",
        "(294.617800, 305.773400, 282.189400)",
        "(295.352400, 305.845600, 282.373400)",
        "(296.028400, 305.990500, 282.484400)",
        "(296.592800, 305.892400, 283.170700)",
        "(296.826300, 305.697800, 283.683100)",
        "(297.271500, 305.787000, 284.064100)",
        "(298.013600, 305.874000, 284.220800)",
        "(298.876900, 305.599600, 284.712700)",
        "(299.524200, 305.375500, 285.155700)",
        "(299.807500, 305.325700, 285.353500)",
        "(300.457500, 305.264900, 285.848900)",
        "(301.186300, 305.091700, 286.187200)",
        "(301.901300, 304.805600, 286.577200)",
        "(302.757000, 304.267000, 287.195600)",
        "(303.230600, 304.047100, 287.435600)",
        "(304.158700, 303.657400, 287.743700)",
        "(305.071200, 303.155500, 288.223400)",
        "(306.061400, 302.452000, 288.929800)",
        "(307.286600, 301.761400, 289.404700)",
        "(307.843400, 301.454200, 289.507900)",
        "(308.713400, 300.944900, 289.809000)",
        "(309.606500, 300.185000, 290.582700)",
        "(310.549100, 299.247500, 291.530400)",
        "(311.449800, 298.514600, 292.169700)",
        "(312.034400, 298.217400, 292.321600)",
        "(313.395600, 297.505600, 292.420300)",
        "(314.688100, 296.802300, 292.644900)",
        "(315.639200, 296.221000, 292.903500)",
        "(316.505700, 295.909400, 293.009200)",
        "(317.036200, 295.742100, 292.909400)",
        "(318.063200, 295.150800, 292.930300)",
        "(318.978100, 294.564900, 293.163200)",
        "(319.823600, 294.088400, 293.134600)",
        "(320.524900, 293.339300, 293.420000)",
        "(320.830900, 292.953400, 293.636000)",
        "(321.449100, 292.151500, 293.904800)",
        "(322.216600, 291.397900, 293.878400)",
        "(323.014300, 290.798600, 293.656900)",
        "(323.736700, 290.014200, 293.606800)",
        "(323.958200, 289.424700, 293.856300)",
        "(324.271800, 288.381800, 294.338100)",
        "(324.655200, 287.567400, 294.278800)",
        "(325.332700, 286.823300, 293.934200)",
        "(325.910200, 285.929200, 293.728900)",
        "(326.088100, 285.349500, 293.769900)",
        "(326.305400, 284.226300, 293.963000)",
        "(326.393700, 283.193500, 294.142100)",
        "(326.520000, 282.225500, 294.016400)",
        "(326.630400, 281.103700, 294.074000)",
        "(326.685500, 280.533600, 294.097700)",
        "(326.783000, 279.601600, 293.937000)",
        "(326.879200, 278.760000, 293.627800)",
        "(326.978200, 277.828800, 293.512100)",
        "(326.971400, 276.819200, 293.358000)",
        "(326.861900, 276.262200, 293.481700)",
        "(326.642300, 275.236500, 293.589400)",
        "(326.448000, 274.411700, 293.419500)",
        "(326.356000, 273.697200, 293.046800)",
        "(326.249800, 272.887600, 292.778700)",
        "(326.103100, 272.511500, 292.783400)",
        "(325.736200, 271.754100, 292.684500)",
        "(325.284400, 271.080500, 292.583300)",
        "(324.888400, 270.523700, 292.356300)",
        "(324.548400, 269.902600, 292.207100)",
        "(324.357300, 269.587900, 292.225400)",
        "(323.960300, 269.030600, 292.150500)",
        "(323.479200, 268.661700, 291.856300)",
        "(323.086200, 268.267200, 291.600500)",
        "(322.538500, 267.946400, 291.343000)",
        "(322.232900, 267.802300, 291.234900)",
        "(321.687800, 267.423200, 291.160600)",
        "(321.184200, 267.141200, 291.030700)",
        "(320.622700, 267.052300, 290.659700)",
        "(320.284600, 267.024600, 290.484800)",
        "(319.588200, 267.028800, 290.185500)",
        "(318.810900, 267.018300, 289.779700)",
        "(317.930000, 266.999700, 289.617200)",
        "(316.964400, 266.938300, 289.536300)",
        "(316.030100, 266.754100, 289.493700)",
        "(315.525900, 266.626400, 289.501300)",
        "(314.326700, 266.614600, 289.629400)",
        "(313.190600, 266.559100, 289.739900)",
        "(312.067600, 266.517200, 289.725300)",
        "(310.913800, 266.651500, 289.542800)",
        "(310.302900, 266.687300, 289.545500)",
        "(308.970300, 266.738700, 289.737900)",
        "(307.477500, 266.715200, 290.123200)",
        "(306.057500, 266.745000, 290.412000)",
        "(304.701500, 266.721500, 290.730600)",
        "(304.027100, 266.795200, 290.896900)",
        "(302.789700, 266.911000, 291.038000)",
        "(301.708900, 267.203700, 290.994800)",
        "(300.572500, 267.377200, 291.182400)",
        "(299.064500, 267.472500, 291.535700)",
        "(298.298700, 267.736000, 291.623800)",
        "(297.065900, 268.257400, 291.669700)",
        "(296.128800, 268.604900, 291.623800)",
        "(295.042700, 269.148400, 291.460300)",
        "(293.718800, 270.026700, 291.001800)",
        "(293.120000, 270.493600, 290.835400)",
        "(292.093600, 271.208100, 290.719300)",
        "(291.232400, 272.056400, 290.329700)",
        "(290.511900, 273.030900, 289.731400)",
        "(289.780800, 274.288500, 289.048600)",
        "(289.391100, 274.722000, 288.963100)",
        "(288.696500, 275.511500, 288.906600)",
        "(288.200600, 276.761900, 288.282700)",
        "(287.789400, 277.882000, 287.489000)",
        "(287.246900, 278.994200, 287.185500)",
        "(286.854100, 279.308700, 287.422300)",
        "(286.075000, 280.022700, 287.648800)",
        "(285.593700, 280.943500, 287.480200)",
        "(285.281400, 282.110200, 287.161400)",
        "(285.017700, 283.337900, 286.925200)",
        "(284.815300, 283.786400, 287.054300)",
        "(284.268400, 285.408400, 286.581800)",
        "(284.046800, 287.317800, 285.685000)",
        "(284.098900, 289.025600, 284.833000)",
        "(284.159200, 290.653500, 284.370200)",
        "(284.154200, 291.423600, 284.186300)",
        "(284.184700, 293.407200, 283.392100)",
        "(284.509200, 295.773000, 281.780300)",
        "(284.771000, 297.679000, 280.831100)",
        "(284.912400, 299.359100, 280.407800)",
        "(285.002800, 300.464600, 279.998500)",
        "(285.410900, 302.707900, 278.663400)",
        "(285.944000, 305.428600, 276.823000)",
        "(286.556300, 307.441000, 275.716500)",
        "(286.976300, 309.070000, 275.239900)",
        "(287.079000, 309.881000, 275.142800)",
        "(287.397300, 311.349500, 275.233700)",
        "(288.073700, 312.647900, 274.970300)",
        "(288.837900, 314.337700, 274.252300)",
        "(289.772000, 315.594500, 273.815500)",
        "(290.197900, 315.914800, 274.017300)",
        "(290.697200, 316.647800, 274.595700)",
        "(291.271600, 317.281400, 274.999500)",
        "(292.059300, 317.396900, 275.623400)",
        "(292.905900, 317.343200, 276.430800)",
        "(293.291100, 317.265000, 276.738400)",
        "(294.050700, 317.118400, 277.484900)",
        "(294.714400, 316.668900, 278.693000)",
        "(295.418300, 316.385700, 279.585800)",
        "(296.381000, 316.173400, 279.965100)",
        "(296.833900, 316.077300, 280.101600)",
        "(297.518800, 315.800500, 280.728900)",
        "(298.146600, 315.416300, 281.588600)",
        "(298.511200, 315.092700, 281.964100)",
        "(299.188600, 314.768300, 282.425300)",
        "(299.900000, 314.227800, 283.055600)",
        "(300.760100, 313.445500, 283.710900)",
        "(301.759100, 312.844100, 284.221700)",
        "(302.865400, 311.793800, 285.026300)",
        "(303.651000, 310.475300, 286.234300)",
        "(303.984900, 309.821000, 286.858200)",
        "(304.885100, 308.562800, 287.804600)",
        "(305.928700, 307.354200, 288.577100)",
        "(306.939700, 305.862400, 289.545800)",
        "(307.953400, 304.287400, 290.800900)",
        "(308.361200, 303.740800, 291.202000)",
        "(309.239700, 303.244600, 291.428800)",
        "(310.591200, 302.186100, 291.649700)",
        "(311.720000, 300.866500, 292.517200)",
        "(312.518200, 299.834900, 293.159200)",
        "(312.997800, 299.418400, 293.239500)",
        "(314.076800, 298.758400, 293.032800)",
        "(315.140900, 297.567600, 293.443200)",
        "(315.835900, 295.986100, 294.468400)",
        "(316.286700, 294.769500, 295.295400)",
        "(316.647600, 294.485700, 295.227300)",
        "(317.654600, 293.977600, 294.697100)",
        "(318.547800, 293.189100, 294.456900)",
        "(319.038700, 292.067700, 294.718300)",
        "(319.323800, 291.112400, 294.941700)",
        "(319.502000, 290.613000, 295.110300)",
        "(320.029500, 289.693500, 295.084400)",
        "(320.581500, 288.861000, 294.725100)",
        "(321.039100, 287.863700, 294.718600)",
        "(321.421300, 286.543000, 295.058700)",
        "(321.479800, 285.931300, 295.295700)",
        "(321.655200, 285.021500, 295.277300)",
        "(322.050300, 284.420100, 294.847200)",
        "(322.520900, 283.536500, 294.496100)",
        "(322.768500, 282.545200, 294.702700)",
        "(322.759200, 282.144400, 294.786200)",
        "(322.857800, 281.507900, 294.542800)",
        "(323.154700, 281.075200, 293.886800)",
        "(323.544400, 280.501700, 293.294700)",
        "(323.695700, 279.652600, 293.133600)",
        "(323.683700, 279.238100, 293.135300)",
        "(323.692600, 278.531000, 293.025500)",
        "(323.870000, 277.906100, 292.616300)",
        "(324.090500, 277.306000, 292.240100)",
        "(324.290100, 276.691000, 291.865000)",
        "(324.379400, 276.377100, 291.746200)",
        "(324.491500, 275.708700, 291.499300)",
        "(324.407300, 275.004800, 291.328700)",
        "(324.394300, 274.423800, 291.130200)",
        "(324.549000, 273.861800, 290.542200)",
        "(324.548400, 273.562100, 290.394800)",
        "(324.387100, 272.996300, 290.285400)",
        "(324.026400, 272.420000, 290.099400)",
        "(323.513600, 272.016800, 289.995700)",
        "(322.894200, 271.556100, 289.756700)",
        "(322.567400, 271.403400, 289.728300)",
        "(322.081400, 271.092500, 289.390000)",
        "(321.449900, 270.742000, 289.066700)",
        "(320.489400, 270.538200, 288.799900)",
        "(319.320300, 270.290000, 288.810700)",
        "(318.689900, 270.133300, 288.912600)",
        "(317.307500, 269.860000, 288.950800)",
        "(315.913800, 269.569100, 289.097600)",
        "(314.484200, 269.290200, 289.254000)",
        "(313.102600, 269.112500, 289.437700)",
        "(312.405100, 269.191200, 289.406500)",
        "(311.058300, 269.317600, 289.228300)",
        "(309.705000, 269.396600, 289.227900)",
        "(308.370200, 269.387400, 289.412100)",
        "(306.984100, 269.581700, 289.312600)",
        "(306.278700, 269.808100, 289.182600)",
        "(304.823700, 270.259600, 288.780700)",
        "(303.252200, 270.839400, 288.617400)",
        "(301.812300, 271.281600, 288.452100)",
        "(300.452000, 271.931600, 288.223400)",
        "(299.840500, 272.172800, 288.122300)",
        "(298.676100, 272.770800, 287.959100)",
        "(297.449900, 273.563000, 287.638400)",
        "(296.397500, 274.244800, 287.338500)",
        "(295.505600, 274.792300, 287.193800)",
        "(295.000900, 275.251700, 286.976500)",
        "(294.107600, 276.133500, 286.750800)",
        "(293.233200, 276.590600, 286.862000)",
        "(292.444500, 277.677900, 286.404800)",
        "(291.851400, 279.055300, 285.604300)",
        "(291.634500, 279.680400, 285.238400)",
        "(291.233900, 280.722800, 285.045600)",
        "(290.761000, 281.693700, 285.064100)",
        "(289.865900, 282.997900, 284.450100)",
        "(289.071500, 284.444400, 284.400100)",
        "(288.841900, 284.820400, 284.521500)",
        "(288.462900, 286.061400, 284.217800)",
        "(288.221800, 287.391100, 284.024300)",
        "(288.023700, 288.802900, 283.413900)",
        "(287.913500, 290.916400, 282.180400)",
        "(287.958600, 291.554400, 281.872100)",
        "(287.986000, 293.024000, 281.482300)",
        "(287.749500, 294.369200, 281.453300)",
        "(287.479200, 296.068200, 281.029900)",
        "(287.734500, 297.581200, 280.359100)",
        "(287.895000, 298.233700, 280.019700)",
        "(288.186700, 299.379000, 279.674400)",
        "(288.167200, 300.518900, 279.754700)",
        "(288.020600, 301.845600, 279.659400)",
        "(288.194100, 302.755900, 279.692500)",
        "(288.337800, 303.207900, 279.723000)",
        "(288.683900, 303.859700, 279.986000)",
        "(289.121000, 304.658200, 280.168000)",
        "(289.546100, 305.465600, 280.181100)",
        "(290.150000, 306.358400, 280.037000)",
        "(290.499000, 306.727600, 280.005000)",
        "(291.220900, 307.105400, 280.235100)",
        "(291.829900, 308.138900, 279.991600)",
        "(292.542400, 308.782100, 280.053300)",
        "(293.228200, 309.194000, 280.432700)",
        "(293.553000, 309.380000, 280.672200)",
        "(294.216000, 309.743600, 280.998500)",
        "(294.897600, 310.292800, 281.009500)",
        "(295.715200, 310.400500, 281.290200)",
        "(296.322900, 310.151400, 282.234600)",
        "(296.565600, 310.052200, 282.865800)",
        "(297.252600, 310.031900, 283.404800)",
        "(298.184900, 310.288300, 283.371400)",
        "(299.155900, 309.930700, 284.018100)",
        "(299.794400, 309.428200, 285.245500)",
        "(300.091300, 309.332500, 285.625800)",
        "(300.889400, 309.411800, 285.682300)",
        "(301.966300, 309.364400, 285.762200)",
        "(302.937900, 308.793700, 286.548600)",
        "(303.579200, 308.434300, 287.366900)",
        "(303.928900, 308.293900, 287.602100)",
        "(304.796700, 308.088900, 287.907000)",
        "(305.680800, 307.502700, 288.397200)",
        "(306.403400, 306.819200, 289.281000)",
        "(307.066500, 306.194200, 290.209500)",
        "(307.454100, 305.898800, 290.550000)",
        "(308.420800, 305.528600, 290.644300)",
        "(309.345500, 305.177800, 290.689300)",
        "(310.176300, 304.505100, 291.378700)",
        "(310.981300, 303.735100, 291.949300)",
        "(311.340600, 303.372700, 292.266100)",
        "(312.117000, 302.643900, 292.859000)",
        "(312.875500, 301.960400, 293.182700)",
        "(313.688800, 301.318200, 293.283500)",
        "(314.555400, 300.515400, 293.476600)",
        "(314.922400, 299.985500, 293.823500)",
        "(315.516200, 298.952100, 294.584400)",
        "(315.981600, 298.081300, 295.067200)",
        "(316.308700, 297.794700, 295.028300)",
        "(317.189700, 297.242200, 294.753600)",
        "(318.096600, 296.578700, 294.602000)",
        "(318.634400, 295.649800, 294.933200)",
        "(319.027800, 294.961300, 295.064600)",
        "(319.592400, 294.409900, 294.779300)",
        "(320.318700, 293.700700, 294.565800)",
        "(320.661700, 293.194800, 294.629200)",
        "(321.167000, 292.156400, 294.878100)",
        "(321.676700, 291.340700, 294.727500)",
        "(322.140600, 290.646300, 294.653200)",
        "(322.700200, 289.716900, 294.595900)",
        "(322.987600, 289.146600, 294.572900)",
        "(323.432700, 288.164900, 294.526600)",
        "(323.956500, 287.446900, 294.279300)",
        "(324.528300, 286.695800, 293.970600)",
        "(325.059400, 285.747100, 293.933700)",
        "(325.250700, 285.302400, 293.893100)",
        "(325.585700, 284.551500, 293.690300)",
        "(326.017000, 283.696400, 293.311600)",
        "(326.512100, 282.704400, 293.187300)",
        "(326.828600, 281.634600, 293.224900)",
        "(326.909000, 281.182000, 293.212700)",
        "(327.166100, 280.335100, 293.006200)",
        "(327.532200, 279.583400, 292.567500)",
        "(327.806300, 278.783100, 292.241600)",
        "(327.907100, 277.883600, 292.150100)",
        "(327.892200, 277.456900, 292.188700)",
        "(327.956600, 276.606000, 292.101000)",
        "(328.076900, 275.931300, 291.685800)",
        "(328.218700, 275.195400, 291.321600)",
        "(328.113100, 274.384800, 291.258200)",
        "(327.997000, 274.022100, 291.274000)",
        "(327.772500, 273.325300, 291.134100)",
        "(327.679900, 272.758700, 290.741300)",
        "(327.611800, 272.042500, 290.493100)",
        "(327.237500, 271.145400, 290.655900)",
        "(326.909600, 270.744500, 290.795300)",
        "(326.291400, 270.125100, 290.814400)",
        "(325.914900, 269.670700, 290.488400)",
        "(325.436700, 269.234400, 290.258500)",
        "(324.707700, 268.785900, 290.139200)",
        "(324.248200, 268.658500, 290.109100)",
        "(323.322300, 268.216300, 290.138400)",
        "(322.361800, 267.856000, 290.153800)",
        "(321.351500, 267.582800, 290.035900)",
        "(320.190700, 267.294800, 290.079300)",
        "(319.555500, 267.144000, 290.176900)",
        "(318.147600, 266.888800, 290.365200)",
        "(316.546500, 266.685700, 290.762500)",
        "(315.039100, 266.523700, 290.966200)",
        "(313.773000, 266.530700, 290.879800)",
        "(313.160300, 266.505300, 290.830700)",
        "(311.776200, 266.533700, 290.716900)",
        "(310.087400, 266.651700, 291.098100)",
        "(308.177600, 266.554700, 291.872400)",
        "(306.449600, 266.539400, 292.272300)",
        "(305.656000, 266.593700, 292.377700)",
        "(304.155300, 266.850200, 292.417800)",
        "(302.732300, 267.388000, 292.384000)",
        "(301.467400, 268.168100, 291.864900)",
        "(300.034200, 269.098600, 291.049200)",
        "(299.304400, 269.588300, 290.857100)",
        "(297.940600, 270.263000, 290.862500)",
        "(296.517500, 270.755400, 291.106000)",
        "(295.317400, 271.588300, 290.965300)",
        "(294.425800, 272.392200, 290.385300)",
        "(294.028600, 272.826600, 290.094800)",
        "(293.216600, 273.939900, 289.243800)",
        "(292.185000, 274.888900, 288.736300)",
        "(290.847000, 275.576900, 289.333600)",
        "(289.825700, 276.374700, 289.518600)",
        "(289.482400, 276.916700, 289.338000)",
        "(289.099000, 278.183500, 288.481800)",
        "(288.792200, 279.675600, 287.331700)",
        "(288.418100, 281.035600, 286.461300)",
        "(287.641000, 282.476000, 286.296100)",
        "(287.220400, 283.129100, 286.374900)",
        "(286.665300, 284.528700, 286.108800)",
        "(286.573200, 286.122700, 285.193800)",
        "(286.609900, 287.686800, 284.239700)",
        "(286.602300, 289.480600, 283.291600)",
        "(286.392600, 290.260500, 283.088400)",
        "(285.932600, 292.394800, 282.265300)",
        "(285.854400, 294.146900, 281.565100)",
        "(286.110200, 296.168400, 280.256900)",
        "(286.337200, 298.164800, 279.139700)",
        "(286.430500, 299.173800, 278.575300)",
        "(286.622800, 301.465200, 277.153200)",
        "(286.680500, 303.148400, 276.605100)",
        "(286.664200, 304.170000, 276.866500)",
        "(286.770300, 305.701700, 276.553000)",
        "(286.866900, 306.623300, 276.101600)",
        "(287.201600, 308.337200, 275.190100)",
        "(287.773300, 309.812400, 274.447300)",
        "(288.113400, 310.868700, 274.371200)",
        "(288.117400, 311.857200, 274.839200)",
        "(288.138600, 312.438700, 274.960900)",
        "(288.384600, 313.497100, 275.110700)",
        "(289.063800, 314.287600, 275.103200)",
        "(289.958100, 315.112100, 274.772400)",
        "(290.726600, 316.124600, 274.285300)",
        "(290.923000, 316.652500, 274.318800)",
        "(291.161900, 317.045200, 275.196800)",
        "(291.661100, 317.147700, 276.165700)",
        "(292.713700, 317.291100, 276.244100)",
        "(293.957600, 317.259800, 276.261700)",
        "(294.515700, 317.073400, 276.582200)",
        "(295.369900, 316.573900, 277.826400)",
        "(296.089700, 316.203500, 279.066200)",
        "(296.907000, 315.778000, 280.071200)",
        "(297.823400, 314.888200, 281.323700)",
        "(298.290200, 314.581500, 281.914700)",
        "(299.245100, 313.957100, 282.951700)",
        "(300.197800, 313.644600, 283.657100)",
        "(301.307300, 313.100000, 284.352600)",
        "(302.523900, 312.466900, 285.113800)",
        "(303.051300, 311.987200, 285.757900)",
        "(303.938000, 310.967600, 287.268400)",
        "(304.883200, 310.459000, 288.133800)",
        "(306.211400, 310.504500, 287.764100)",
        "(307.644900, 309.870200, 288.085100)",
        "(308.187500, 309.482000, 288.581500)",
        "(308.939000, 308.671900, 289.726900)",
        "(309.796600, 308.091700, 290.357300)",
        "(311.036200, 307.650500, 290.255700)",
        "(312.201500, 306.964100, 290.365100)",
        "(312.671700, 306.638400, 290.632800)",
        "(313.546900, 305.907000, 291.301600)",
        "(314.407100, 305.152100, 291.734200)",
        "(315.195100, 304.603300, 292.033300)",
        "(316.124400, 304.044300, 292.142700)",
        "(316.642900, 303.748200, 292.194900)",
        "(317.755200, 302.953600, 292.382600)",
        "(318.635600, 302.130200, 292.805600)",
        "(319.412400, 301.429100, 293.180200)",
        "(320.245800, 300.984300, 292.934600)",
        "(320.757800, 300.643900, 292.849800)",
        "(321.727100, 299.595200, 293.101200)",
        "(322.253600, 298.510300, 293.650800)",
        "(322.792900, 297.682000, 293.978500)",
        "(323.740300, 296.916700, 293.676500)",
        "(324.221700, 296.489200, 293.594400)",
        "(324.760100, 295.472400, 294.017700)",
        "(325.131600, 294.418500, 294.500200)",
        "(325.809400, 293.725000, 294.198500)",
        "(326.655700, 293.055700, 293.552900)",
        "(326.949300, 292.646700, 293.500000)",
        "(327.399100, 291.828200, 293.387600)",
        "(327.851300, 291.041300, 293.034500)",
        "(328.393700, 290.060800, 292.846100)",
        "(328.739200, 288.650800, 293.099400)",
        "(328.778000, 288.086700, 293.316900)",
        "(328.855300, 287.072900, 293.472700)",
        "(329.233500, 286.344300, 293.039500)",
        "(329.821600, 285.704800, 292.226600)",
        "(330.034400, 285.236100, 292.025400)",
        "(330.085100, 284.019700, 292.247900)",
        "(329.839400, 282.930300, 292.306800)",
        "(329.719700, 282.135200, 292.226700)",
        "(330.048600, 281.538600, 291.435700)",
        "(330.241500, 280.986500, 290.650300)",
        "(330.216500, 280.688600, 290.320900)",
        "(330.073300, 279.852500, 290.129400)",
        "(329.722500, 279.032800, 289.918000)",
        "(329.315200, 278.370800, 289.462600)",
        "(328.874800, 277.632400, 289.296400)",
        "(328.649000, 277.322800, 289.123200)",
        "(328.182400, 276.777800, 288.680400)",
        "(327.626800, 276.219200, 288.264100)",
        "(326.908000, 275.630200, 288.093200)",
        "(326.089400, 275.042700, 288.048600)",
        "(325.659500, 274.734500, 288.017600)",
        "(324.733800, 274.194800, 287.946300)",
        "(323.857100, 273.824300, 287.635700)",
        "(323.098900, 273.522200, 287.316500)",
        "(322.168500, 273.233100, 287.144400)",
        "(321.578100, 273.088600, 287.106500)",
        "(320.321000, 272.823100, 286.997900)",
        "(319.038500, 272.709300, 286.798100)",
        "(317.751400, 272.559900, 286.700300)",
        "(316.450000, 272.418500, 286.661100)",
        "(315.792700, 272.299500, 286.625200)",
        "(314.277200, 272.255500, 286.460400)",
        "(312.635100, 272.288700, 286.323900)",
        "(311.092600, 272.239000, 286.438800)",
        "(309.643200, 272.137500, 286.527800)",
        "(308.879000, 272.063800, 286.565700)",
        "(307.248200, 272.125300, 286.450700)",
        "(305.692100, 272.156500, 286.450600)",
        "(304.367700, 272.331700, 286.394100)",
        "(303.130700, 272.457900, 286.429600)",
        "(302.485000, 272.519800, 286.391300)",
        "(300.988000, 272.907400, 286.250100)",
        "(299.641500, 273.252700, 286.237100)",
        "(298.503100, 273.535000, 285.952500)",
        "(297.372800, 274.208900, 285.320300)",
        "(296.739100, 274.657000, 284.906800)",
        "(295.365100, 275.531500, 284.392400)",
        "(294.038300, 276.150800, 284.410700)",
        "(292.718100, 276.366500, 284.786300)",
        "(291.704200, 277.149200, 284.481100)",
        "(291.315400, 277.721000, 284.069500)",
        "(290.820400, 278.879100, 282.911800)",
        "(290.171600, 280.043900, 282.163600)",
        "(289.322500, 281.188400, 281.680000)",
        "(288.491400, 282.741200, 280.850900)",
        "(288.165300, 283.469500, 280.378800)",
        "(287.738800, 285.369800, 278.944200)",
        "(287.422100, 286.841200, 277.891600)",
        "(286.951600, 288.419700, 277.216600)",
        "(286.483700, 290.016200, 276.523800)",
        "(286.260500, 290.894900, 276.119600)",
        "(285.838700, 292.775300, 275.180300)",
        "(285.488600, 294.614400, 274.374100)",
        "(285.150900, 296.065000, 274.048800)",
        "(284.803000, 297.784300, 273.679800)",
        "(284.785500, 298.633100, 273.363600)",
        "(284.902500, 300.302900, 272.389200)",
        "(285.138200, 301.721700, 271.797100)",
        "(285.189000, 302.969500, 271.684300)",
        "(285.163500, 304.508900, 271.468100)",
        "(285.144700, 305.017700, 271.472900)",
        "(285.271200, 306.403100, 271.026600)",
        "(285.512500, 308.168100, 270.230300)",
        "(285.684300, 309.413600, 270.100900)",
        "(285.745000, 310.192100, 270.605300)",
        "(285.827800, 310.554900, 270.839400)",
        "(286.228700, 311.315600, 270.895400)",
        "(286.704700, 312.235100, 270.625500)",
        "(287.192300, 312.810400, 270.912600)",
        "(287.631800, 313.113800, 271.561600)",
        "(287.863500, 313.492300, 271.607900)",
        "(288.615400, 314.176100, 271.466900)",
        "(289.583600, 314.269100, 271.704800)",
        "(290.339400, 314.483200, 272.193400)",
        "(290.876700, 314.652800, 272.950500)",
        "(291.106300, 314.781300, 273.259000)",
        "(291.685600, 314.834000, 273.960700)",
        "(292.484200, 314.699500, 274.807300)",
        "(293.335800, 314.606000, 275.515500)",
        "(294.059000, 314.746800, 276.186000)",
        "(294.375400, 314.916600, 276.412200)",
        "(294.953700, 315.247800, 276.823900)",
        "(295.689200, 315.198800, 277.522900)",
        "(296.594200, 315.195700, 278.084700)",
        "(297.530900, 315.527000, 278.121300)",
        "(297.894900, 315.765600, 278.034500)",
        "(298.517200, 316.272900, 278.149000)",
        "(299.116300, 316.469300, 278.459700)",
        "(299.860200, 316.522500, 278.848300)",
        "(300.726900, 316.568400, 278.989300)",
        "(301.138300, 316.708600, 279.010800)",
        "(301.872300, 316.853200, 279.097800)",
        "(302.596300, 316.922600, 279.282300)",
        "(303.310200, 316.535200, 279.916700)",
        "(304.163800, 315.883300, 280.726600)",
        "(304.585200, 315.461300, 281.116500)",
        "(305.275400, 315.000300, 281.702100)",
        "(305.980400, 314.518200, 282.446700)",
        "(306.837500, 313.741900, 283.020500)",
        "(307.847000, 312.847000, 283.555400)",
        "(308.254900, 312.348300, 283.942200)",
        "(308.966400, 311.339500, 284.889200)",
        "(309.729300, 310.760700, 285.621300)",
        "(310.601300, 310.110800, 285.841000)",
        "(311.723100, 309.113000, 286.465800)",
        "(312.285600, 308.527100, 286.884600)",
        "(313.369600, 307.572600, 287.676100)",
        "(314.450800, 306.660200, 288.234600)",
        "(315.386200, 305.589400, 288.942000)",
        "(316.208700, 304.614000, 289.577100)",
        "(316.677300, 304.067600, 289.901300)",
        "(317.576600, 302.986300, 290.630600)",
        "(318.421800, 302.075200, 291.033100)",
        "(319.324900, 301.435100, 290.957400)",
        "(320.322300, 300.575900, 290.891200)",
        "(320.728300, 300.034600, 291.084700)",
        "(321.288100, 298.786700, 291.949500)",
        "(321.757500, 297.731400, 292.587200)",
        "(322.151700, 297.016100, 292.688800)",
        "(322.651400, 296.339300, 292.643700)",
        "(322.955600, 295.933200, 292.605700)",
        "(323.430700, 295.091200, 292.554300)",
        "(323.800000, 294.315000, 292.607600)",
        "(324.157600, 293.391000, 292.812100)",
        "(324.425800, 292.622900, 292.798500)",
        "(324.602100, 292.336100, 292.681500)",
        "(325.005400, 291.721300, 292.357000)",
        "(325.314600, 290.918500, 292.238200)",
        "(325.425000, 290.126600, 292.381700)",
        "(325.659500, 289.384800, 292.285100)",
        "(325.819000, 289.075200, 292.143200)",
        "(326.269200, 288.379600, 291.724800)",
        "(326.475100, 287.466900, 291.616800)",
        "(326.475400, 286.508000, 291.818300)",
        "(326.605300, 285.629700, 291.730200)",
        "(326.714500, 285.228100, 291.535500)",
        "(326.933100, 284.495600, 291.084800)",
        "(326.967600, 283.584100, 291.031700)",
        "(326.940900, 282.656000, 291.024900)",
        "(326.985000, 281.888000, 290.666500)",
        "(327.065700, 281.480300, 290.408500)",
        "(327.090500, 280.496700, 290.244500)",
        "(327.000900, 279.581000, 290.178500)",
        "(327.044900, 278.749900, 289.848800)",
        "(327.056200, 278.377700, 289.671800)",
        "(327.067700, 277.641400, 289.299300)",
        "(326.952200, 276.852200, 288.946400)",
        "(326.616500, 276.136400, 288.692000)",
        "(326.200200, 275.516000, 288.364000)",
        "(325.856300, 275.094700, 287.815800)",
        "(325.684400, 274.852500, 287.555000)",
        "(325.184400, 274.297700, 287.239400)",
        "(324.441600, 273.823200, 286.874100)",
        "(323.747000, 273.440100, 286.432200)",
        "(322.982800, 273.048500, 286.015000)",
        "(322.555000, 272.847800, 285.887700)",
        "(321.652900, 272.449900, 285.662800)",
        "(320.739500, 272.057200, 285.452200)",
        "(319.614700, 271.788000, 285.204700)",
        "(318.463000, 271.728800, 284.894600)",
        "(317.930700, 271.630900, 284.732800)",
        "(316.785800, 271.435400, 284.585600)",
        "(315.488000, 271.227500, 284.480600)",
        "(314.036300, 271.079000, 284.555900)",
        "(312.537300, 271.106800, 284.303200)",
        "(311.774000, 271.141800, 284.201000)",
        "(310.289200, 271.174400, 284.045700)",
        "(308.667200, 271.357700, 283.781300)",
        "(306.918500, 271.610400, 283.651000)",
        "(305.357800, 271.737800, 283.625900)",
        "(304.605300, 271.924700, 283.479900)",
        "(303.113200, 272.466400, 283.050500)",
        "(301.709800, 273.063000, 282.403600)",
        "(300.347100, 273.872300, 281.532600)",
        "(299.068100, 274.438700, 281.108500)",
        "(298.413200, 274.632700, 281.067900)",
        "(297.100000, 275.044500, 281.112800)",
        "(295.866500, 275.892500, 280.201800)",
        "(294.844100, 277.290900, 278.736500)",
        "(293.803200, 278.177100, 278.291900)",
        "(293.185300, 278.672500, 278.226700)",
        "(291.892500, 279.638700, 277.931600)",
        "(290.613900, 281.304300, 276.813300)",
        "(289.616400, 282.806900, 275.910100)",
        "(288.937400, 283.974500, 275.416300)",
        "(288.627700, 284.671200, 275.004000)",
        "(287.851900, 286.177900, 274.228900)",
        "(286.843300, 288.353600, 273.169900)",
        "(286.028500, 290.178800, 272.482600)",
        "(285.518000, 292.019100, 271.689300)",
        "(285.285900, 292.922400, 271.303500)",
        "(284.924800, 294.669700, 270.572000)",
        "(284.677100, 297.073100, 269.112000)",
        "(284.398600, 300.094500, 267.190700)",
        "(284.144500, 301.751300, 266.845500)",
        "(284.084200, 302.652900, 266.666600)",
        "(284.111100, 304.467700, 266.065800)",
        "(284.353400, 306.235100, 265.089200)",
        "(284.694700, 308.267600, 263.734400)",
        "(284.797300, 309.651800, 263.589500)",
        "(284.773800, 310.123000, 263.887600)",
        "(284.869400, 311.336800, 264.073000)",
        "(285.233900, 312.596300, 263.574000)",
        "(285.718800, 313.823100, 263.095800)",
        "(286.102700, 314.150300, 263.815200)",
        "(286.308200, 314.551300, 264.074500)",
        "(286.777900, 315.606600, 264.034000)",
        "(287.454300, 317.004500, 263.132700)",
        "(288.150300, 317.798900, 263.116500)",
        "(288.488900, 318.176500, 264.360900)",
        "(288.598600, 318.256100, 265.109200)",
        "(288.893400, 318.724900, 266.069800)",
        "(289.510400, 319.927200, 265.578100)",
        "(290.301000, 320.800200, 265.691800)",
        "(291.120100, 320.765900, 266.980300)",
        "(291.484200, 320.934300, 267.393200)",
        "(292.260600, 321.744300, 267.241700)",
        "(293.045600, 322.194500, 267.495000)",
        "(293.579700, 321.452500, 269.462400)",
        "(293.968800, 321.122000, 271.043000)",
        "(294.254900, 321.180800, 271.314700)",
        "(295.065900, 321.591400, 271.135300)",
        "(296.149000, 321.598500, 271.314800)",
        "(296.918300, 321.078300, 272.543000)",
        "(297.234300, 321.096000, 272.977700)",
        "(298.018400, 320.922200, 273.443500)",
        "(298.993700, 320.859700, 273.611300)",
        "(300.000100, 320.306300, 274.296500)",
        "(300.732200, 319.515000, 275.557500)",
        "(301.490700, 318.906000, 276.380500)",
        "(301.972600, 318.724600, 276.551400)",
        "(303.011400, 318.163600, 276.971000)",
        "(303.952900, 317.065400, 278.048600)",
        "(304.511500, 316.145900, 279.248800)",
        "(305.243100, 315.386800, 280.023200)",
        "(305.734500, 314.831600, 280.433200)",
        "(306.834100, 313.503700, 281.453100)",
        "(307.649700, 312.225100, 282.624700)",
        "(308.508400, 310.692400, 284.063900)",
        "(309.521500, 309.333400, 285.137500)",
        "(310.055400, 308.798500, 285.433800)",
        "(311.342500, 307.578900, 285.886700)",
        "(312.610600, 305.984200, 286.821500)",
        "(313.434100, 304.534200, 287.952800)",
        "(314.041000, 303.336600, 288.915800)",
        "(314.400600, 302.756000, 289.254800)",
        "(315.325100, 301.579800, 289.648200)",
        "(316.303600, 300.573600, 289.832400)",
        "(317.210500, 299.453900, 290.139900)",
        "(317.887100, 298.233300, 290.707500)",
        "(318.223300, 297.669900, 291.012200)",
        "(319.039800, 296.640700, 291.311500)",
        "(320.225100, 295.689100, 291.006500)",
        "(321.293000, 294.626400, 290.898400)",
        "(321.844000, 293.517400, 291.469500)",
        "(322.136900, 293.040500, 291.602100)",
        "(322.880800, 292.190700, 291.340500)",
        "(323.920500, 291.300200, 290.976400)",
        "(324.888800, 290.198300, 290.841800)",
        "(325.494800, 289.146300, 290.878100)",
        "(325.703500, 288.514100, 291.039600)",
        "(326.018600, 287.401300, 291.371800)",
        "(326.501500, 286.508800, 291.208000)",
        "(327.129300, 285.632500, 290.829500)",
        "(327.527200, 284.815400, 290.807400)",
        "(327.717100, 284.439500, 290.735400)",
        "(328.170800, 283.701400, 290.321700)",
        "(328.707900, 283.055100, 289.612300)",
        "(329.045900, 282.115200, 289.362500)",
        "(329.145100, 280.882000, 289.536900)",
        "(329.183000, 280.246700, 289.559400)",
        "(329.192600, 279.157200, 289.594100)",
        "(329.285600, 278.150200, 289.400000)",
        "(329.368900, 277.097100, 289.289600)",
        "(329.346800, 276.122000, 289.135200)",
        "(329.341800, 275.595800, 289.080400)",
        "(329.223400, 274.527000, 289.115100)",
        "(328.920900, 273.678100, 289.110100)",
        "(328.734600, 272.974200, 288.789600)",
        "(328.478800, 272.392600, 288.510200)",
        "(328.272900, 272.105800, 288.376900)",
        "(327.787700, 271.541600, 288.220600)",
        "(327.189900, 271.055100, 288.111400)",
        "(326.536800, 270.668300, 287.925600)",
        "(325.746100, 270.392900, 287.708100)",
        "(325.351100, 270.278400, 287.586400)",
        "(324.523300, 269.948500, 287.559200)",
        "(323.506300, 269.750000, 287.527800)",
        "(322.428100, 269.634400, 287.338900)",
        "(321.320600, 269.550500, 287.095500)",
        "(320.720200, 269.535000, 286.960000)",
        "(319.473600, 269.474700, 286.885900)",
        "(318.167100, 269.351400, 286.960900)",
        "(316.841800, 269.241300, 286.922200)",
        "(315.393400, 269.277100, 286.834500)",
        "(314.682600, 269.294800, 286.774400)",
        "(313.204700, 269.334000, 286.659200)",
        "(311.664100, 269.570800, 286.548600)",
        "(310.241200, 269.829400, 286.336900)",
        "(308.864600, 270.030500, 286.246400)",
        "(308.098400, 270.163500, 286.106700)",
        "(306.582600, 270.811400, 285.475600)",
        "(305.107400, 271.310200, 285.017600)",
        "(303.500600, 271.705800, 285.044100)",
        "(302.034500, 271.837800, 285.378400)",
        "(301.325700, 271.953300, 285.439400)",
        "(299.938100, 272.418300, 285.358600)",
        "(298.623400, 273.062800, 284.871300)",
        "(297.357900, 273.675200, 284.686000)",
        "(296.194500, 273.914400, 285.077800)",
        "(295.692200, 273.956100, 285.398900)",
        "(294.714500, 273.993600, 285.809600)",
        "(293.382500, 274.994200, 285.238600)",
        "(292.088100, 276.022100, 284.899900)",
        "(291.032000, 276.049700, 285.785600)",
        "(290.616600, 276.085100, 286.114800)",
        "(289.959600, 276.686100, 286.070100)",
        "(289.213300, 277.606100, 285.556800)",
        "(288.473500, 278.767300, 284.965400)",
        "(287.765500, 279.365200, 285.210800)",
        "(287.319900, 279.752300, 285.305900)",
        "(286.437000, 280.738200, 285.299700)",
        "(285.859100, 281.871900, 284.955700)",
        "(285.658300, 283.243800, 283.987600)",
        "(285.416300, 284.561200, 283.426500)",
        "(285.237000, 285.119700, 283.411000)",
        "(284.632800, 286.517500, 283.054400)",
        "(284.047800, 288.322800, 282.658200)",
        "(283.802900, 289.914500, 282.215900)",
        "(283.767200, 291.726500, 281.535600)",
        "(283.744400, 292.690400, 281.095000)",
        "(283.691600, 294.892400, 279.903600)",
        "(283.695400, 297.208100, 278.849500)",
        "(283.838800, 298.833300, 278.532000)",
        "(283.942800, 300.938700, 277.729500)",
        "(284.050800, 302.096300, 277.083500)",
        "(284.462600, 304.045300, 275.934400)",
        "(284.820300, 305.893600, 275.052300)",
        "(285.279900, 307.525900, 274.477000)",
        "(285.672000, 308.818800, 274.154200)",
        "(285.835200, 309.594100, 273.914200)",
        "(286.231900, 310.998600, 273.581800)",
        "(286.774400, 311.893800, 273.534900)",
        "(287.421300, 312.272800, 274.274700)",
        "(287.902700, 312.900300, 274.867100)",
        "(288.175700, 313.496300, 274.669200)",
        "(288.835400, 314.296600, 274.530700)",
        "(289.696500, 314.414200, 275.214000)",
        "(290.537500, 314.090300, 276.455600)",
        "(291.134000, 314.231800, 276.929600)",
        "(291.460400, 314.460300, 277.006700)",
        "(292.380800, 314.726300, 277.345300)",
        "(293.549200, 314.523900, 278.005900)",
        "(294.544800, 314.727600, 277.968400)",
        "(295.338700, 315.439700, 277.658500)",
        "(295.698300, 315.713500, 277.686600)",
        "(296.510800, 315.829400, 277.999800)",
        "(297.256700, 316.037400, 278.038100)",
        "(297.949700, 316.173200, 278.117900)",
        "(298.791300, 316.108200, 278.631300)",
        "(299.282000, 315.989900, 278.855800)",
        "(300.408100, 315.619200, 279.107700)",
        "(301.350500, 315.434400, 279.220000)",
        "(302.334100, 314.698700, 280.018600)",
        "(303.412800, 313.819200, 281.025300)",
        "(303.904500, 313.500600, 281.341100)",
        "(304.830100, 313.153000, 281.435200)",
        "(305.780500, 312.745500, 281.709400)",
        "(306.754000, 311.874800, 282.527600)",
        "(307.501600, 311.114500, 283.369800)",
        "(307.921000, 310.886800, 283.601100)",
        "(308.999500, 310.460800, 283.725900)",
        "(310.112700, 309.866200, 283.882000)",
        "(311.072100, 309.044500, 284.614200)",
        "(311.998000, 308.411900, 285.146900)",
        "(312.485900, 308.131400, 285.244300)",
        "(313.650600, 307.413400, 285.560600)",
        "(314.809400, 306.593100, 285.987000)",
        "(315.774100, 305.737800, 286.755600)",
        "(316.867100, 305.218600, 286.862900)",
        "(317.500200, 304.943500, 286.771900)",
        "(318.704400, 304.095600, 287.043900)",
        "(319.499100, 303.246000, 287.733000)",
        "(320.320300, 302.511500, 288.356700)",
        "(321.486900, 301.725400, 288.410100)",
        "(322.205700, 301.327500, 288.271600)",
        "(324.003200, 299.972100, 288.449400)",
        "(324.218000, 299.280700, 288.834400)",
        "(325.029900, 298.194100, 289.254500)",
        "(325.538800, 297.568200, 289.409200)",
        "(326.678300, 296.301500, 289.625400)",
        "(327.721600, 295.004300, 289.793500)",
        "(328.678500, 293.979700, 289.795300)",
        "(329.748200, 292.732100, 289.765500)",
        "(330.627700, 291.082300, 290.134900)",
        "(330.995900, 290.290000, 290.317500)",
        "(331.684100, 288.869100, 290.505000)",
        "(332.417400, 287.455200, 290.437100)",
        "(333.088100, 286.071800, 290.526700)",
        "(333.734400, 284.684900, 290.458600)",
        "(333.966900, 284.062700, 290.387100)",
        "(334.321600, 282.889300, 290.203400)",
        "(334.675500, 281.635100, 290.154000)",
        "(334.888200, 280.275300, 290.191100)",
        "(334.870500, 279.013100, 290.275700)",
        "(334.836100, 278.469200, 290.280300)",
        "(334.808300, 277.416700, 290.089800)",
        "(334.686000, 276.481600, 289.851500)",
        "(334.528100, 275.531100, 289.704100)",
        "(334.178100, 274.605300, 289.599000)",
        "(333.968700, 274.253200, 289.493800)",
        "(333.583100, 273.561900, 289.175100)",
        "(333.153700, 273.035000, 288.827100)",
        "(332.597500, 272.606100, 288.386500)",
        "(331.875600, 272.261800, 288.138200)",
        "(331.480100, 272.034300, 288.011900)",
        "(330.592600, 271.713300, 287.699700)",
        "(329.562500, 271.327400, 287.397200)",
        "(328.280800, 270.921100, 287.293900)",
        "(326.891400, 270.546600, 287.327400)",
        "(326.239500, 270.418100, 287.217700)",
        "(324.915200, 270.147100, 287.012000)",
        "(323.485400, 269.828300, 287.092700)",
        "(322.111300, 269.563200, 287.001200)",
        "(320.590100, 269.354900, 286.862400)",
        "(319.790300, 269.274100, 286.873600)",
        "(318.360500, 269.171600, 286.650000)",
        "(316.944100, 269.044800, 286.403900)",
        "(315.357200, 268.679100, 286.807100)",
        "(313.736100, 268.223900, 287.204200)",
        "(312.973400, 268.262300, 287.139300)",
        "(311.574200, 268.384500, 286.759500)",
        "(310.261000, 268.167200, 286.827100)",
        "(308.836700, 267.551100, 287.427100)",
        "(307.200500, 267.362900, 287.878700)",
        "(306.405200, 267.410300, 287.881700)",
        "(304.916700, 267.451700, 287.920100)",
        "(303.520700, 267.437500, 288.144000)",
        "(302.358300, 267.494100, 288.379500)",
        "(301.366900, 267.491100, 288.753100)",
        "(300.653000, 267.582400, 288.688800)",
        "(298.988100, 268.328400, 288.110800)",
        "(297.552800, 268.959000, 287.939100)",
        "(296.349700, 269.420000, 287.969600)",
        "(295.493400, 270.118800, 287.635700)",
        "(295.048900, 270.566200, 287.293300)",
        "(294.108400, 271.543500, 286.512300)",
        "(293.272900, 272.430100, 286.021900)",
        "(292.540900, 273.266700, 285.792100)",
        "(292.001700, 274.066900, 285.932300)",
        "(291.854200, 274.195600, 286.085400)",
        "(291.402100, 275.550700, 285.190300)",
        "(291.106300, 277.299300, 283.933800)",
        "(290.931700, 278.290900, 283.884800)",
        "(290.786000, 278.724000, 284.174900)",
        "(290.305400, 279.930900, 284.477000)",
        "(289.457600, 281.669400, 283.740200)",
        "(288.800500, 283.701200, 282.997500)",
        "(288.537800, 284.839900, 283.011000)",
        "(288.453700, 286.248800, 282.761800)",
        "(288.408400, 286.874100, 282.731200)",
        "(288.270600, 288.362400, 282.515900)",
        "(288.172200, 290.241300, 281.832600)",
        "(288.053700, 291.825500, 281.508300)",
        "(288.070100, 293.384000, 281.324400)",
        "(288.100700, 294.049400, 281.289700)",
        "(288.192500, 295.622300, 280.801600)",
        "(288.223000, 297.348300, 280.280100)",
        "(288.476900, 298.618600, 280.046400)",
        "(288.938500, 299.933000, 279.644500)",
        "(289.185700, 300.688600, 279.243200)",
        "(289.690500, 301.978300, 278.750500)",
        "(289.971000, 303.081700, 278.643900)",
        "(290.184100, 304.120600, 278.969900)",
        "(290.639000, 304.842900, 279.238900)",
        "(290.963100, 305.261200, 279.202900)",
        "(291.756500, 306.062800, 278.913600)",
        "(292.413800, 306.918500, 278.708900)",
        "(292.801400, 307.256400, 279.570400)",
        "(293.312600, 307.241900, 280.722600)",
        "(293.729600, 307.392000, 280.934400)",
        "(294.749500, 308.105800, 280.467800)",
        "(295.703000, 308.769000, 280.131300)",
        "(296.487900, 308.743000, 281.007000)",
        "(297.098300, 308.745600, 281.969700)",
        "(297.452100, 308.851600, 282.182400)",
        "(298.368200, 309.293400, 282.028000)",
        "(299.347900, 309.881300, 281.820900)",
        "(300.281700, 309.991600, 282.402600)",
        "(301.123100, 310.372800, 282.726100)",
        "(301.559700, 310.595200, 282.780200)",
        "(302.530100, 311.011700, 282.531800)",
        "(303.556800, 311.586100, 282.309100)",
        "(304.539000, 311.703200, 282.710100)",
        "(305.431800, 311.864800, 282.967700)",
        "(305.844700, 311.953700, 282.948400)",
        "(306.758500, 311.979500, 283.182300)",
        "(307.751700, 311.706200, 283.769200)",
        "(308.758200, 311.412300, 284.235000)",
        "(309.722400, 311.124800, 284.505700)",
        "(310.216100, 310.902300, 284.767200)",
        "(311.121700, 310.246300, 285.626300)",
[truncated: 518,877 more chars]
