# Supplementary material for: Playing the mirror game in virtual reality with an autonomous character
Source: Sci Rep. 2022 Dec 9;12:21329. doi: 10.1038/s41598-022-25197-z (PMC9734752; doi:10.1038/s41598-022-25197-z)
Supplement: Supplementary file 2 — Supplementary Information 1. [file 41598_2022_25197_MOESM2_ESM.zip › Data/Couple21/condition3_trial1_player1.json]

{
    "isFemale": true,
    "eyesLevel": 1.6881769895553589,
    "timestamps": [
        0.0,
        0.02001953125,
        0.040008544921875,
        0.05999755859375,
        0.08001708984375,
        0.100006103515625,
        0.1199951171875,
        0.1400146484375,
        0.160003662109375,
        0.17999267578125,
        0.20001220703125,
        0.220001220703125,
        0.240020751953125,
        0.260009765625,
        0.279998779296875,
        0.300018310546875,
        0.32000732421875,
        0.339996337890625,
        0.360015869140625,
        0.3800048828125,
        0.399993896484375,
        0.420013427734375,
        0.44000244140625,
        0.46002197265625,
        0.480010986328125,
        0.5,
        0.52001953125,
        0.540008544921875,
        0.55999755859375,
        0.58001708984375,
        0.600006103515625,
        0.6199951171875,
        0.6400146484375,
        0.660003662109375,
        0.67999267578125,
        0.70001220703125,
        0.720001220703125,
        0.740020751953125,
        0.760009765625,
        0.779998779296875,
        0.800018310546875,
        0.82000732421875,
        0.839996337890625,
        0.860015869140625,
        0.8800048828125,
        0.899993896484375,
        0.920013427734375,
        0.94000244140625,
        0.96002197265625,
        0.980010986328125,
        1.0,
        1.02001953125,
        1.040008544921875,
        1.05999755859375,
        1.08001708984375,
        1.100006103515625,
        1.1199951171875,
        1.1400146484375,
        1.160003662109375,
        1.17999267578125,
        1.20001220703125,
        1.220001220703125,
        1.240020751953125,
        1.260009765625,
        1.279998779296875,
        1.300018310546875,
        1.32000732421875,
        1.339996337890625,
        1.360015869140625,
        1.3800048828125,
        1.399993896484375,
        1.420013427734375,
        1.44000244140625,
        1.46002197265625,
        1.480010986328125,
        1.5,
        1.52001953125,
        1.540008544921875,
        1.55999755859375,
        1.58001708984375,
        1.600006103515625,
        1.6199951171875,
        1.6400146484375,
        1.660003662109375,
        1.67999267578125,
        1.70001220703125,
        1.720001220703125,
        1.740020751953125,
        1.760009765625,
        1.779998779296875,
        1.800018310546875,
        1.82000732421875,
        1.839996337890625,
        1.860015869140625,
        1.8800048828125,
        1.899993896484375,
        1.920013427734375,
        1.94000244140625,
        1.96002197265625,
        1.980010986328125,
        2.0,
        2.02001953125,
        2.040008544921875,
        2.05999755859375,
        2.08001708984375,
        2.100006103515625,
        2.1199951171875,
        2.1400146484375,
        2.160003662109375,
        2.17999267578125,
        2.20001220703125,
        2.220001220703125,
        2.240020751953125,
        2.260009765625,
        2.279998779296875,
        2.300018310546875,
        2.32000732421875,
        2.339996337890625,
        2.360015869140625,
        2.3800048828125,
        2.399993896484375,
        2.420013427734375,
        2.44000244140625,
        2.46002197265625,
        2.480010986328125,
        2.5,
        2.52001953125,
        2.540008544921875,
        2.55999755859375,
        2.58001708984375,
        2.600006103515625,
        2.6199951171875,
        2.6400146484375,
        2.660003662109375,
        2.67999267578125,
        2.70001220703125,
        2.720001220703125,
        2.740020751953125,
        2.760009765625,
        2.779998779296875,
        2.800018310546875,
        2.82000732421875,
        2.839996337890625,
        2.860015869140625,
        2.8800048828125,
        2.899993896484375,
        2.920013427734375,
        2.94000244140625,
        2.96002197265625,
        2.980010986328125,
        3.0,
        3.02001953125,
        3.040008544921875,
        3.05999755859375,
        3.08001708984375,
        3.100006103515625,
        3.1199951171875,
        3.1400146484375,
        3.160003662109375,
        3.17999267578125,
        3.20001220703125,
        3.220001220703125,
        3.240020751953125,
        3.260009765625,
        3.279998779296875,
        3.300018310546875,
        3.32000732421875,
        3.339996337890625,
        3.360015869140625,
        3.3800048828125,
        3.399993896484375,
        3.420013427734375,
        3.44000244140625,
        3.46002197265625,
        3.480010986328125,
        3.5,
        3.52001953125,
        3.540008544921875,
        3.55999755859375,
        3.58001708984375,
        3.600006103515625,
        3.6199951171875,
        3.6400146484375,
        3.660003662109375,
        3.67999267578125,
        3.70001220703125,
        3.720001220703125,
        3.740020751953125,
        3.760009765625,
        3.779998779296875,
        3.800018310546875,
        3.82000732421875,
        3.839996337890625,
        3.860015869140625,
        3.8800048828125,
        3.899993896484375,
        3.920013427734375,
        3.94000244140625,
        3.96002197265625,
        3.980010986328125,
        4.0,
        4.02001953125,
        4.040008544921875,
        4.05999755859375,
        4.08001708984375,
        4.100006103515625,
        4.1199951171875,
        4.1400146484375,
        4.160003662109375,
        4.17999267578125,
        4.20001220703125,
        4.220001220703125,
        4.240020751953125,
        4.260009765625,
        4.279998779296875,
        4.300018310546875,
        4.32000732421875,
        4.339996337890625,
        4.360015869140625,
        4.3800048828125,
        4.399993896484375,
        4.420013427734375,
        4.44000244140625,
        4.46002197265625,
        4.480010986328125,
        4.5,
        4.52001953125,
        4.540008544921875,
        4.55999755859375,
        4.58001708984375,
        4.600006103515625,
        4.6199951171875,
        4.6400146484375,
        4.660003662109375,
        4.67999267578125,
        4.70001220703125,
        4.720001220703125,
        4.740020751953125,
        4.760009765625,
        4.779998779296875,
        4.800018310546875,
        4.82000732421875,
        4.839996337890625,
        4.860015869140625,
        4.8800048828125,
        4.899993896484375,
        4.920013427734375,
        4.94000244140625,
        4.96002197265625,
        4.980010986328125,
        5.0,
        5.02001953125,
        5.040008544921875,
        5.05999755859375,
        5.08001708984375,
        5.100006103515625,
        5.1199951171875,
        5.1400146484375,
        5.160003662109375,
        5.17999267578125,
        5.20001220703125,
        5.220001220703125,
        5.240020751953125,
        5.260009765625,
        5.279998779296875,
        5.300018310546875,
        5.32000732421875,
        5.339996337890625,
        5.360015869140625,
        5.3800048828125,
        5.399993896484375,
        5.420013427734375,
        5.44000244140625,
        5.46002197265625,
        5.480010986328125,
        5.5,
        5.52001953125,
        5.540008544921875,
        5.55999755859375,
        5.58001708984375,
        5.600006103515625,
        5.6199951171875,
        5.6400146484375,
        5.660003662109375,
        5.67999267578125,
        5.70001220703125,
        5.720001220703125,
        5.740020751953125,
        5.760009765625,
        5.779998779296875,
        5.800018310546875,
        5.82000732421875,
        5.839996337890625,
        5.860015869140625,
        5.8800048828125,
        5.899993896484375,
        5.920013427734375,
        5.94000244140625,
        5.96002197265625,
        5.980010986328125,
        6.0,
        6.02001953125,
        6.040008544921875,
        6.05999755859375,
        6.08001708984375,
        6.100006103515625,
        6.1199951171875,
        6.1400146484375,
        6.160003662109375,
        6.17999267578125,
        6.20001220703125,
        6.220001220703125,
        6.240020751953125,
        6.260009765625,
        6.279998779296875,
        6.300018310546875,
        6.32000732421875,
        6.339996337890625,
        6.360015869140625,
        6.3800048828125,
        6.399993896484375,
        6.420013427734375,
        6.44000244140625,
        6.46002197265625,
        6.480010986328125,
        6.5,
        6.52001953125,
        6.540008544921875,
        6.55999755859375,
        6.58001708984375,
        6.600006103515625,
        6.6199951171875,
        6.6400146484375,
        6.660003662109375,
        6.67999267578125,
        6.70001220703125,
        6.720001220703125,
        6.740020751953125,
        6.760009765625,
        6.779998779296875,
        6.800018310546875,
        6.82000732421875,
        6.839996337890625,
        6.860015869140625,
        6.8800048828125,
        6.899993896484375,
        6.920013427734375,
        6.94000244140625,
        6.96002197265625,
        6.980010986328125,
        7.0,
        7.02001953125,
        7.040008544921875,
        7.05999755859375,
        7.08001708984375,
        7.100006103515625,
        7.1199951171875,
        7.1400146484375,
        7.160003662109375,
        7.17999267578125,
        7.20001220703125,
        7.220001220703125,
        7.240020751953125,
        7.260009765625,
        7.279998779296875,
        7.300018310546875,
        7.32000732421875,
        7.339996337890625,
        7.360015869140625,
        7.3800048828125,
        7.399993896484375,
        7.420013427734375,
        7.44000244140625,
        7.46002197265625,
        7.480010986328125,
        7.5,
        7.52001953125,
        7.540008544921875,
        7.55999755859375,
        7.58001708984375,
        7.600006103515625,
        7.6199951171875,
        7.6400146484375,
        7.660003662109375,
        7.67999267578125,
        7.70001220703125,
        7.720001220703125,
        7.740020751953125,
        7.760009765625,
        7.779998779296875,
        7.800018310546875,
        7.82000732421875,
        7.839996337890625,
        7.860015869140625,
        7.8800048828125,
        7.899993896484375,
        7.920013427734375,
        7.94000244140625,
        7.96002197265625,
        7.980010986328125,
        8.0,
        8.02001953125,
        8.040008544921875,
        8.05999755859375,
        8.08001708984375,
        8.100006103515625,
        8.1199951171875,
        8.1400146484375,
        8.160003662109375,
        8.17999267578125,
        8.20001220703125,
        8.220001220703125,
        8.240020751953125,
        8.260009765625,
        8.279998779296875,
        8.300018310546875,
        8.32000732421875,
        8.339996337890625,
        8.360015869140625,
        8.3800048828125,
        8.399993896484375,
        8.420013427734375,
        8.44000244140625,
        8.46002197265625,
        8.480010986328125,
        8.5,
        8.52001953125,
        8.540008544921875,
        8.55999755859375,
        8.58001708984375,
        8.600006103515625,
        8.6199951171875,
        8.6400146484375,
        8.660003662109375,
        8.67999267578125,
        8.70001220703125,
        8.720001220703125,
        8.740020751953125,
        8.760009765625,
        8.779998779296875,
        8.800018310546875,
        8.82000732421875,
        8.839996337890625,
        8.860015869140625,
        8.8800048828125,
        8.899993896484375,
        8.920013427734375,
        8.94000244140625,
        8.96002197265625,
        8.980010986328125,
        9.0,
        9.02001953125,
        9.040008544921875,
        9.05999755859375,
        9.08001708984375,
        9.100006103515625,
        9.1199951171875,
        9.1400146484375,
        9.160003662109375,
        9.17999267578125,
        9.20001220703125,
        9.220001220703125,
        9.240020751953125,
        9.260009765625,
        9.279998779296875,
        9.300018310546875,
        9.32000732421875,
        9.339996337890625,
        9.360015869140625,
        9.3800048828125,
        9.399993896484375,
        9.420013427734375,
        9.44000244140625,
        9.46002197265625,
        9.480010986328125,
        9.5,
        9.52001953125,
        9.540008544921875,
        9.55999755859375,
        9.58001708984375,
        9.600006103515625,
        9.6199951171875,
        9.6400146484375,
        9.660003662109375,
        9.67999267578125,
        9.70001220703125,
        9.720001220703125,
        9.740020751953125,
        9.760009765625,
        9.779998779296875,
        9.800018310546875,
        9.82000732421875,
        9.839996337890625,
        9.860015869140625,
        9.8800048828125,
        9.899993896484375,
        9.920013427734375,
        9.94000244140625,
        9.96002197265625,
        9.980010986328125,
        10.0,
        10.02001953125,
        10.040008544921875,
        10.05999755859375,
        10.08001708984375,
        10.100006103515625,
        10.1199951171875,
        10.1400146484375,
        10.160003662109375,
        10.17999267578125,
        10.20001220703125,
        10.220001220703125,
        10.240020751953125,
        10.260009765625,
        10.279998779296875,
        10.300018310546875,
        10.32000732421875,
        10.339996337890625,
        10.360015869140625,
        10.3800048828125,
        10.399993896484375,
        10.420013427734375,
        10.44000244140625,
        10.46002197265625,
        10.480010986328125,
        10.5,
        10.52001953125,
        10.540008544921875,
        10.55999755859375,
        10.58001708984375,
        10.600006103515625,
        10.6199951171875,
        10.6400146484375,
        10.660003662109375,
        10.67999267578125,
        10.70001220703125,
        10.720001220703125,
        10.740020751953125,
        10.760009765625,
        10.779998779296875,
        10.800018310546875,
        10.82000732421875,
        10.839996337890625,
        10.860015869140625,
        10.8800048828125,
        10.899993896484375,
        10.920013427734375,
        10.94000244140625,
        10.96002197265625,
        10.980010986328125,
        11.0,
        11.02001953125,
        11.040008544921875,
        11.05999755859375,
        11.08001708984375,
        11.100006103515625,
        11.1199951171875,
        11.1400146484375,
        11.160003662109375,
        11.17999267578125,
        11.20001220703125,
        11.220001220703125,
        11.240020751953125,
        11.260009765625,
        11.279998779296875,
        11.300018310546875,
        11.32000732421875,
        11.339996337890625,
        11.360015869140625,
        11.3800048828125,
        11.399993896484375,
        11.420013427734375,
        11.44000244140625,
        11.46002197265625,
        11.480010986328125,
        11.5,
        11.52001953125,
        11.540008544921875,
        11.55999755859375,
        11.58001708984375,
        11.600006103515625,
        11.6199951171875,
        11.6400146484375,
        11.660003662109375,
        11.67999267578125,
        11.70001220703125,
        11.720001220703125,
        11.740020751953125,
        11.760009765625,
        11.779998779296875,
        11.800018310546875,
        11.82000732421875,
        11.839996337890625,
        11.860015869140625,
        11.8800048828125,
        11.899993896484375,
        11.920013427734375,
        11.94000244140625,
        11.96002197265625,
        11.980010986328125,
        12.0,
        12.02001953125,
        12.040008544921875,
        12.05999755859375,
        12.08001708984375,
        12.100006103515625,
        12.1199951171875,
        12.1400146484375,
        12.160003662109375,
        12.17999267578125,
        12.20001220703125,
        12.220001220703125,
        12.240020751953125,
        12.260009765625,
        12.279998779296875,
        12.300018310546875,
        12.32000732421875,
        12.339996337890625,
        12.360015869140625,
        12.3800048828125,
        12.399993896484375,
        12.420013427734375,
        12.44000244140625,
        12.46002197265625,
        12.480010986328125,
        12.5,
        12.52001953125,
        12.540008544921875,
        12.55999755859375,
        12.58001708984375,
        12.600006103515625,
        12.6199951171875,
        12.6400146484375,
        12.660003662109375,
        12.67999267578125,
        12.70001220703125,
        12.720001220703125,
        12.740020751953125,
        12.760009765625,
        12.779998779296875,
        12.800018310546875,
        12.82000732421875,
        12.839996337890625,
        12.860015869140625,
        12.8800048828125,
        12.899993896484375,
        12.920013427734375,
        12.94000244140625,
        12.96002197265625,
        12.980010986328125,
        13.0,
        13.02001953125,
        13.040008544921875,
        13.05999755859375,
        13.08001708984375,
        13.100006103515625,
        13.1199951171875,
        13.1400146484375,
        13.160003662109375,
        13.17999267578125,
        13.20001220703125,
        13.220001220703125,
        13.240020751953125,
        13.260009765625,
        13.279998779296875,
        13.300018310546875,
        13.32000732421875,
        13.339996337890625,
        13.360015869140625,
        13.3800048828125,
        13.399993896484375,
        13.420013427734375,
        13.44000244140625,
        13.46002197265625,
        13.480010986328125,
        13.5,
        13.52001953125,
        13.540008544921875,
        13.55999755859375,
        13.58001708984375,
        13.600006103515625,
        13.6199951171875,
        13.6400146484375,
        13.660003662109375,
        13.67999267578125,
        13.70001220703125,
        13.720001220703125,
        13.740020751953125,
        13.760009765625,
        13.779998779296875,
        13.800018310546875,
        13.82000732421875,
        13.839996337890625,
        13.860015869140625,
        13.8800048828125,
        13.899993896484375,
        13.920013427734375,
        13.94000244140625,
        13.96002197265625,
        13.980010986328125,
        14.0,
        14.02001953125,
        14.040008544921875,
        14.05999755859375,
        14.08001708984375,
        14.100006103515625,
        14.1199951171875,
        14.1400146484375,
        14.160003662109375,
        14.17999267578125,
        14.20001220703125,
        14.220001220703125,
        14.240020751953125,
        14.260009765625,
        14.279998779296875,
        14.300018310546875,
        14.32000732421875,
        14.339996337890625,
        14.360015869140625,
        14.3800048828125,
        14.399993896484375,
        14.420013427734375,
        14.44000244140625,
        14.46002197265625,
        14.480010986328125,
        14.5,
        14.52001953125,
        14.540008544921875,
        14.55999755859375,
        14.58001708984375,
        14.600006103515625,
        14.6199951171875,
        14.6400146484375,
        14.660003662109375,
        14.67999267578125,
        14.70001220703125,
        14.720001220703125,
        14.740020751953125,
        14.760009765625,
        14.779998779296875,
        14.800018310546875,
        14.82000732421875,
        14.839996337890625,
        14.860015869140625,
        14.8800048828125,
        14.899993896484375,
        14.920013427734375,
        14.94000244140625,
        14.96002197265625,
        14.980010986328125,
        15.0,
        15.02001953125,
        15.040008544921875,
        15.05999755859375,
        15.08001708984375,
        15.100006103515625,
        15.1199951171875,
        15.1400146484375,
        15.160003662109375,
        15.17999267578125,
        15.20001220703125,
        15.220001220703125,
        15.240020751953125,
        15.260009765625,
        15.279998779296875,
        15.300018310546875,
        15.32000732421875,
        15.339996337890625,
        15.360015869140625,
        15.3800048828125,
        15.399993896484375,
        15.420013427734375,
        15.44000244140625,
        15.46002197265625,
        15.480010986328125,
        15.5,
        15.52001953125,
        15.540008544921875,
        15.55999755859375,
        15.58001708984375,
        15.600006103515625,
        15.6199951171875,
        15.6400146484375,
        15.660003662109375,
        15.67999267578125,
        15.70001220703125,
        15.720001220703125,
        15.740020751953125,
        15.760009765625,
        15.779998779296875,
        15.800018310546875,
        15.82000732421875,
        15.839996337890625,
        15.860015869140625,
        15.8800048828125,
        15.899993896484375,
        15.920013427734375,
        15.94000244140625,
        15.96002197265625,
        15.980010986328125,
        16.0,
        16.02001953125,
        16.040008544921876,
        16.05999755859375,
        16.08001708984375,
        16.100006103515626,
        16.1199951171875,
        16.1400146484375,
        16.160003662109376,
        16.17999267578125,
        16.20001220703125,
        16.220001220703126,
        16.240020751953126,
        16.260009765625,
        16.279998779296876,
        16.300018310546876,
        16.32000732421875,
        16.339996337890626,
        16.360015869140626,
        16.3800048828125,
        16.399993896484376,
        16.420013427734376,
        16.44000244140625,
        16.46002197265625,
        16.480010986328126,
        16.5,
        16.52001953125,
        16.540008544921876,
        16.55999755859375,
        16.58001708984375,
        16.600006103515626,
        16.6199951171875,
        16.6400146484375,
        16.660003662109376,
        16.67999267578125,
        16.70001220703125,
        16.720001220703126,
        16.740020751953126,
        16.760009765625,
        16.779998779296876,
        16.800018310546876,
        16.82000732421875,
        16.839996337890626,
        16.860015869140626,
        16.8800048828125,
        16.899993896484376,
        16.920013427734376,
        16.94000244140625,
        16.96002197265625,
        16.980010986328126,
        17.0,
        17.02001953125,
        17.040008544921876,
        17.05999755859375,
        17.08001708984375,
        17.100006103515626,
        17.1199951171875,
        17.1400146484375,
        17.160003662109376,
        17.17999267578125,
        17.20001220703125,
        17.220001220703126,
        17.240020751953126,
        17.260009765625,
        17.279998779296876,
        17.300018310546876,
        17.32000732421875,
        17.339996337890626,
        17.360015869140626,
        17.3800048828125,
        17.399993896484376,
        17.420013427734376,
        17.44000244140625,
        17.46002197265625,
        17.480010986328126,
        17.5,
        17.52001953125,
        17.540008544921876,
        17.55999755859375,
        17.58001708984375,
        17.600006103515626,
        17.6199951171875,
        17.6400146484375,
        17.660003662109376,
        17.67999267578125,
        17.70001220703125,
        17.720001220703126,
        17.740020751953126,
        17.760009765625,
        17.779998779296876,
        17.800018310546876,
        17.82000732421875,
        17.839996337890626,
        17.860015869140626,
        17.8800048828125,
        17.899993896484376,
        17.920013427734376,
        17.94000244140625,
        17.96002197265625,
        17.980010986328126,
        18.0,
        18.02001953125,
        18.040008544921876,
        18.05999755859375,
        18.08001708984375,
        18.100006103515626,
        18.1199951171875,
        18.1400146484375,
        18.160003662109376,
        18.17999267578125,
        18.20001220703125,
        18.220001220703126,
        18.240020751953126,
        18.260009765625,
        18.279998779296876,
        18.300018310546876,
        18.32000732421875,
        18.339996337890626,
        18.360015869140626,
        18.3800048828125,
        18.399993896484376,
        18.420013427734376,
        18.44000244140625,
        18.46002197265625,
        18.480010986328126,
        18.5,
        18.52001953125,
        18.540008544921876,
        18.55999755859375,
        18.58001708984375,
        18.600006103515626,
        18.6199951171875,
        18.6400146484375,
        18.660003662109376,
        18.67999267578125,
        18.70001220703125,
        18.720001220703126,
        18.740020751953126,
        18.760009765625,
        18.779998779296876,
        18.800018310546876,
        18.82000732421875,
        18.839996337890626,
        18.860015869140626,
        18.8800048828125,
        18.899993896484376,
        18.920013427734376,
        18.94000244140625,
        18.96002197265625,
        18.980010986328126,
        19.0,
        19.02001953125,
        19.040008544921876,
        19.05999755859375,
        19.08001708984375,
        19.100006103515626,
        19.1199951171875,
        19.1400146484375,
        19.160003662109376,
        19.17999267578125,
        19.20001220703125,
        19.220001220703126,
        19.240020751953126,
        19.260009765625,
        19.279998779296876,
        19.300018310546876,
        19.32000732421875,
        19.339996337890626,
        19.360015869140626,
        19.3800048828125,
        19.399993896484376,
        19.420013427734376,
        19.44000244140625,
        19.46002197265625,
        19.480010986328126,
        19.5,
        19.52001953125,
        19.540008544921876,
        19.55999755859375,
        19.58001708984375,
        19.600006103515626,
        19.6199951171875,
        19.6400146484375,
        19.660003662109376,
        19.67999267578125,
        19.70001220703125,
        19.720001220703126,
        19.740020751953126,
        19.760009765625,
        19.779998779296876,
        19.800018310546876,
        19.82000732421875,
        19.839996337890626,
        19.860015869140626,
        19.8800048828125,
        19.899993896484376,
        19.920013427734376,
        19.94000244140625,
        19.96002197265625,
        19.980010986328126,
        20.0,
        20.02001953125,
        20.040008544921876,
        20.05999755859375,
        20.08001708984375,
        20.100006103515626,
        20.1199951171875,
        20.1400146484375,
        20.160003662109376,
        20.17999267578125,
        20.20001220703125,
        20.220001220703126,
        20.240020751953126,
        20.260009765625,
        20.279998779296876,
        20.300018310546876,
        20.32000732421875,
        20.339996337890626,
        20.360015869140626,
        20.3800048828125,
        20.399993896484376,
        20.420013427734376,
        20.44000244140625,
        20.46002197265625,
        20.480010986328126,
        20.5,
        20.52001953125,
        20.540008544921876,
        20.55999755859375,
        20.58001708984375,
        20.600006103515626,
        20.6199951171875,
        20.6400146484375,
        20.660003662109376,
        20.67999267578125,
        20.70001220703125,
        20.720001220703126,
        20.740020751953126,
        20.760009765625,
        20.779998779296876,
        20.800018310546876,
        20.82000732421875,
        20.839996337890626,
        20.860015869140626,
        20.8800048828125,
        20.899993896484376,
        20.920013427734376,
        20.94000244140625,
        20.96002197265625,
        20.980010986328126,
        21.0,
        21.02001953125,
        21.040008544921876,
        21.05999755859375,
        21.08001708984375,
        21.100006103515626,
        21.1199951171875,
        21.1400146484375,
        21.160003662109376,
        21.17999267578125,
        21.20001220703125,
        21.220001220703126,
        21.240020751953126,
        21.260009765625,
        21.279998779296876,
        21.300018310546876,
        21.32000732421875,
        21.339996337890626,
        21.360015869140626,
        21.3800048828125,
        21.399993896484376,
        21.420013427734376,
        21.44000244140625,
        21.46002197265625,
        21.480010986328126,
        21.5,
        21.52001953125,
        21.540008544921876,
        21.55999755859375,
        21.58001708984375,
        21.600006103515626,
        21.6199951171875,
        21.6400146484375,
        21.660003662109376,
        21.67999267578125,
        21.70001220703125,
        21.720001220703126,
        21.740020751953126,
        21.760009765625,
        21.779998779296876,
        21.800018310546876,
        21.82000732421875,
        21.839996337890626,
        21.860015869140626,
        21.8800048828125,
        21.899993896484376,
        21.920013427734376,
        21.94000244140625,
        21.96002197265625,
        21.980010986328126,
        22.0,
        22.02001953125,
        22.040008544921876,
        22.05999755859375,
        22.08001708984375,
        22.100006103515626,
        22.1199951171875,
        22.1400146484375,
        22.160003662109376,
        22.17999267578125,
        22.20001220703125,
        22.220001220703126,
        22.240020751953126,
        22.260009765625,
        22.279998779296876,
        22.300018310546876,
        22.32000732421875,
        22.339996337890626,
        22.360015869140626,
        22.3800048828125,
        22.399993896484376,
        22.420013427734376,
        22.44000244140625,
        22.46002197265625,
        22.480010986328126,
        22.5,
        22.52001953125,
        22.540008544921876,
        22.55999755859375,
        22.58001708984375,
        22.600006103515626,
        22.6199951171875,
        22.6400146484375,
        22.660003662109376,
        22.67999267578125,
        22.70001220703125,
        22.720001220703126,
        22.740020751953126,
        22.760009765625,
        22.779998779296876,
        22.800018310546876,
        22.82000732421875,
        22.839996337890626,
        22.860015869140626,
        22.8800048828125,
        22.899993896484376,
        22.920013427734376,
        22.94000244140625,
        22.96002197265625,
        22.980010986328126,
        23.0,
        23.02001953125,
        23.040008544921876,
        23.05999755859375,
        23.08001708984375,
        23.100006103515626,
        23.1199951171875,
        23.1400146484375,
        23.160003662109376,
        23.17999267578125,
        23.20001220703125,
        23.220001220703126,
        23.240020751953126,
        23.260009765625,
        23.279998779296876,
        23.300018310546876,
        23.32000732421875,
        23.339996337890626,
        23.360015869140626,
        23.3800048828125,
        23.399993896484376,
        23.420013427734376,
        23.44000244140625,
        23.46002197265625,
        23.480010986328126,
        23.5,
        23.52001953125,
        23.540008544921876,
        23.55999755859375,
        23.58001708984375,
        23.600006103515626,
        23.6199951171875,
        23.6400146484375,
        23.660003662109376,
        23.67999267578125,
        23.70001220703125,
        23.720001220703126,
        23.740020751953126,
        23.760009765625,
        23.779998779296876,
        23.800018310546876,
        23.82000732421875,
        23.839996337890626,
        23.860015869140626,
        23.8800048828125,
        23.899993896484376,
        23.920013427734376,
        23.94000244140625,
        23.96002197265625,
        23.980010986328126,
        24.0,
        24.02001953125,
        24.040008544921876,
        24.05999755859375,
        24.08001708984375,
        24.100006103515626,
        24.1199951171875,
        24.1400146484375,
        24.160003662109376,
        24.17999267578125,
        24.20001220703125,
        24.220001220703126,
        24.240020751953126,
        24.260009765625,
        24.279998779296876,
        24.300018310546876,
        24.32000732421875,
        24.339996337890626,
        24.360015869140626,
        24.3800048828125,
        24.399993896484376,
        24.420013427734376,
        24.44000244140625,
        24.46002197265625,
        24.480010986328126,
        24.5,
        24.52001953125,
        24.540008544921876,
        24.55999755859375,
        24.58001708984375,
        24.600006103515626,
        24.6199951171875,
        24.6400146484375,
        24.660003662109376,
        24.67999267578125,
        24.70001220703125,
        24.720001220703126,
        24.740020751953126,
        24.760009765625,
        24.779998779296876,
        24.800018310546876,
        24.82000732421875,
        24.839996337890626,
        24.860015869140626,
        24.8800048828125,
        24.899993896484376,
        24.920013427734376,
        24.94000244140625,
        24.96002197265625,
        24.980010986328126,
        25.0,
        25.02001953125,
        25.040008544921876,
        25.05999755859375,
        25.08001708984375,
        25.100006103515626,
        25.1199951171875,
        25.1400146484375,
        25.160003662109376,
        25.17999267578125,
        25.20001220703125,
        25.220001220703126,
        25.240020751953126,
        25.260009765625,
        25.279998779296876,
        25.300018310546876,
        25.32000732421875,
        25.339996337890626,
        25.360015869140626,
        25.3800048828125,
        25.399993896484376,
        25.420013427734376,
        25.44000244140625,
        25.46002197265625,
        25.480010986328126,
        25.5,
        25.52001953125,
        25.540008544921876,
        25.55999755859375,
        25.58001708984375,
        25.600006103515626,
        25.6199951171875,
        25.6400146484375,
        25.660003662109376,
        25.67999267578125,
        25.70001220703125,
        25.720001220703126,
        25.740020751953126,
        25.760009765625,
        25.779998779296876,
        25.800018310546876,
        25.82000732421875,
        25.839996337890626,
        25.860015869140626,
        25.8800048828125,
        25.899993896484376,
        25.920013427734376,
        25.94000244140625,
        25.96002197265625,
        25.980010986328126,
        26.0,
        26.02001953125,
        26.040008544921876,
        26.05999755859375,
        26.08001708984375,
        26.100006103515626,
        26.1199951171875,
        26.1400146484375,
        26.160003662109376,
        26.17999267578125,
        26.20001220703125,
        26.220001220703126,
        26.240020751953126,
        26.260009765625,
        26.279998779296876,
        26.300018310546876,
        26.32000732421875,
        26.339996337890626,
        26.360015869140626,
        26.3800048828125,
        26.399993896484376,
        26.420013427734376,
        26.44000244140625,
        26.459991455078126,
        26.480010986328126,
        26.5,
        26.52001953125,
        26.540008544921876,
        26.55999755859375,
        26.58001708984375,
        26.600006103515626,
        26.6199951171875,
        26.6400146484375,
        26.660003662109376,
        26.67999267578125,
        26.70001220703125,
        26.720001220703126,
        26.740020751953126,
        26.760009765625,
        26.779998779296876,
        26.800018310546876,
        26.82000732421875,
        26.839996337890626,
        26.860015869140626,
        26.8800048828125,
        26.899993896484376,
        26.920013427734376,
        26.94000244140625,
        26.959991455078126,
        26.980010986328126,
        27.0,
        27.02001953125,
        27.040008544921876,
        27.05999755859375,
        27.08001708984375,
        27.100006103515626,
        27.1199951171875,
        27.1400146484375,
        27.160003662109376,
        27.17999267578125,
        27.20001220703125,
        27.220001220703126,
        27.240020751953126,
        27.260009765625,
        27.279998779296876,
        27.300018310546876,
        27.32000732421875,
        27.339996337890626,
        27.360015869140626,
        27.3800048828125,
        27.399993896484376,
        27.420013427734376,
        27.44000244140625,
        27.459991455078126,
        27.480010986328126,
        27.5,
        27.52001953125,
        27.540008544921876,
        27.55999755859375,
        27.58001708984375,
        27.600006103515626,
        27.6199951171875,
        27.6400146484375,
        27.660003662109376,
        27.67999267578125,
        27.70001220703125,
        27.720001220703126,
        27.740020751953126,
        27.760009765625,
        27.779998779296876,
        27.800018310546876,
        27.82000732421875,
        27.839996337890626,
        27.860015869140626,
        27.8800048828125,
        27.899993896484376,
        27.920013427734376,
        27.94000244140625,
        27.959991455078126,
        27.980010986328126,
        28.0,
        28.02001953125,
        28.040008544921876,
        28.05999755859375,
        28.08001708984375,
        28.100006103515626,
        28.1199951171875,
        28.1400146484375,
        28.160003662109376,
        28.17999267578125,
        28.20001220703125,
        28.220001220703126,
        28.240020751953126,
        28.260009765625,
        28.279998779296876,
        28.300018310546876,
        28.32000732421875,
        28.339996337890626,
        28.360015869140626,
        28.3800048828125,
        28.399993896484376,
        28.420013427734376,
        28.44000244140625,
        28.459991455078126,
        28.480010986328126,
        28.5,
        28.52001953125,
        28.540008544921876,
        28.55999755859375,
        28.58001708984375,
        28.600006103515626,
        28.6199951171875,
        28.6400146484375,
        28.660003662109376,
        28.67999267578125,
        28.70001220703125,
        28.720001220703126,
        28.740020751953126,
        28.760009765625,
        28.779998779296876,
        28.800018310546876,
        28.82000732421875,
        28.839996337890626,
        28.860015869140626,
        28.8800048828125,
        28.899993896484376,
        28.920013427734376,
        28.94000244140625,
        28.959991455078126,
        28.980010986328126,
        29.0,
        29.02001953125,
        29.040008544921876,
        29.05999755859375,
        29.08001708984375,
        29.100006103515626,
        29.1199951171875,
        29.1400146484375,
        29.160003662109376,
        29.17999267578125,
        29.20001220703125,
        29.220001220703126,
        29.240020751953126,
        29.260009765625,
        29.279998779296876,
        29.300018310546876,
        29.32000732421875,
        29.339996337890626,
        29.360015869140626,
        29.3800048828125,
        29.399993896484376,
        29.420013427734376,
        29.44000244140625,
        29.459991455078126,
        29.480010986328126,
        29.5,
        29.52001953125,
        29.540008544921876,
        29.55999755859375,
        29.58001708984375,
        29.600006103515626,
        29.6199951171875,
        29.6400146484375,
        29.660003662109376,
        29.67999267578125,
        29.70001220703125,
        29.720001220703126,
        29.740020751953126,
        29.760009765625,
        29.779998779296876,
        29.800018310546876,
        29.82000732421875,
        29.839996337890626,
        29.860015869140626,
        29.8800048828125,
        29.899993896484376,
        29.920013427734376,
        29.94000244140625,
        29.959991455078126,
        29.980010986328126,
        30.0,
        30.02001953125,
        30.040008544921876,
        30.05999755859375,
        30.08001708984375,
        30.100006103515626,
        30.1199951171875,
        30.1400146484375,
        30.160003662109376,
        30.17999267578125,
        30.20001220703125,
        30.220001220703126,
        30.240020751953126,
        30.260009765625,
        30.279998779296876,
        30.300018310546876,
        30.32000732421875,
        30.339996337890626,
        30.360015869140626,
        30.3800048828125,
        30.399993896484376,
        30.420013427734376,
        30.44000244140625,
        30.459991455078126,
        30.480010986328126,
        30.5,
        30.52001953125,
        30.540008544921876,
        30.55999755859375,
        30.58001708984375,
        30.600006103515626,
        30.6199951171875,
        30.6400146484375,
        30.660003662109376,
        30.67999267578125,
        30.70001220703125,
        30.720001220703126,
        30.740020751953126,
        30.760009765625,
        30.779998779296876,
        30.800018310546876,
        30.82000732421875,
        30.839996337890626,
        30.860015869140626,
        30.8800048828125,
        30.899993896484376,
        30.920013427734376,
        30.94000244140625,
        30.959991455078126,
        30.980010986328126,
        31.0,
        31.02001953125,
        31.040008544921876,
        31.05999755859375,
        31.08001708984375,
        31.100006103515626,
        31.1199951171875,
        31.1400146484375,
        31.160003662109376,
        31.17999267578125,
        31.20001220703125,
        31.220001220703126,
        31.240020751953126,
        31.260009765625,
        31.279998779296876,
        31.300018310546876,
        31.32000732421875,
        31.339996337890626,
        31.360015869140626,
        31.3800048828125,
        31.399993896484376,
        31.420013427734376,
        31.44000244140625,
        31.459991455078126,
        31.480010986328126,
        31.5,
        31.52001953125,
        31.540008544921876,
        31.55999755859375,
        31.58001708984375,
        31.600006103515626,
        31.6199951171875,
        31.6400146484375,
        31.660003662109376,
        31.67999267578125,
        31.70001220703125,
        31.720001220703126,
        31.740020751953126,
        31.760009765625,
        31.779998779296876,
        31.800018310546876,
        31.82000732421875,
        31.839996337890626,
        31.860015869140626,
        31.8800048828125,
        31.899993896484376,
        31.920013427734376,
        31.94000244140625,
        31.959991455078126,
        31.980010986328126,
        32.0,
        32.02001953125,
        32.040008544921878,
        32.05999755859375,
        32.08001708984375,
        32.100006103515628,
        32.1199951171875,
        32.1400146484375,
        32.160003662109378,
        32.17999267578125,
        32.20001220703125,
        32.220001220703128,
        32.240020751953128,
        32.260009765625,
        32.279998779296878,
        32.300018310546878,
        32.32000732421875,
        32.339996337890628,
        32.360015869140628,
        32.3800048828125,
        32.399993896484378,
        32.420013427734378,
        32.44000244140625,
        32.459991455078128,
        32.480010986328128,
        32.5,
        32.52001953125,
        32.540008544921878,
        32.55999755859375,
        32.58001708984375,
        32.600006103515628,
        32.6199951171875,
        32.6400146484375,
        32.660003662109378,
        32.67999267578125,
        32.70001220703125,
        32.720001220703128,
        32.740020751953128,
        32.760009765625,
        32.779998779296878,
        32.800018310546878,
        32.82000732421875,
        32.839996337890628,
        32.860015869140628,
        32.8800048828125,
        32.899993896484378,
        32.920013427734378,
        32.94000244140625,
        32.959991455078128,
        32.980010986328128,
        33.0,
        33.02001953125,
        33.040008544921878,
        33.05999755859375,
        33.08001708984375,
        33.100006103515628,
        33.1199951171875,
        33.1400146484375,
        33.160003662109378,
        33.17999267578125,
        33.20001220703125,
        33.220001220703128,
        33.240020751953128,
        33.260009765625,
        33.279998779296878,
        33.300018310546878,
        33.32000732421875,
        33.339996337890628,
        33.360015869140628,
        33.3800048828125,
        33.399993896484378,
        33.420013427734378,
        33.44000244140625,
        33.459991455078128,
        33.480010986328128,
        33.5,
        33.52001953125,
        33.540008544921878,
        33.55999755859375,
        33.58001708984375,
        33.600006103515628,
        33.6199951171875,
        33.6400146484375,
        33.660003662109378,
        33.67999267578125,
        33.70001220703125,
        33.720001220703128,
        33.740020751953128,
        33.760009765625,
        33.779998779296878,
        33.800018310546878,
        33.82000732421875,
        33.839996337890628,
        33.860015869140628,
        33.8800048828125,
        33.899993896484378,
        33.920013427734378,
        33.94000244140625,
        33.959991455078128,
        33.980010986328128,
        34.0,
        34.02001953125,
        34.040008544921878,
        34.05999755859375,
        34.08001708984375,
        34.100006103515628,
        34.1199951171875,
        34.1400146484375,
        34.160003662109378,
        34.17999267578125,
        34.20001220703125,
        34.220001220703128,
        34.240020751953128,
        34.260009765625,
        34.279998779296878,
        34.300018310546878,
        34.32000732421875,
        34.339996337890628,
        34.360015869140628,
        34.3800048828125,
        34.399993896484378,
        34.420013427734378,
        34.44000244140625,
        34.459991455078128,
        34.480010986328128,
        34.5,
        34.52001953125,
        34.540008544921878,
        34.55999755859375,
        34.58001708984375,
        34.600006103515628,
        34.6199951171875,
        34.6400146484375,
        34.660003662109378,
        34.67999267578125,
        34.70001220703125,
        34.720001220703128,
        34.740020751953128,
        34.760009765625,
        34.779998779296878,
        34.800018310546878,
        34.82000732421875,
        34.839996337890628,
        34.860015869140628,
        34.8800048828125,
        34.899993896484378,
        34.920013427734378,
        34.94000244140625,
        34.959991455078128,
        34.980010986328128,
        35.0,
        35.02001953125,
        35.040008544921878,
        35.05999755859375,
        35.08001708984375,
        35.100006103515628,
        35.1199951171875,
        35.1400146484375,
        35.160003662109378,
        35.17999267578125,
        35.20001220703125,
        35.220001220703128,
        35.240020751953128,
        35.260009765625,
        35.279998779296878,
        35.300018310546878,
        35.32000732421875,
        35.339996337890628,
        35.360015869140628,
        35.3800048828125,
        35.399993896484378,
        35.420013427734378,
        35.44000244140625,
        35.459991455078128,
        35.480010986328128,
        35.5,
        35.52001953125,
        35.540008544921878,
        35.55999755859375,
        35.58001708984375,
        35.600006103515628,
        35.6199951171875,
        35.6400146484375,
        35.660003662109378,
        35.67999267578125,
        35.70001220703125,
        35.720001220703128,
        35.740020751953128,
        35.760009765625,
        35.779998779296878,
        35.800018310546878,
        35.82000732421875,
        35.839996337890628,
        35.860015869140628,
        35.8800048828125,
        35.899993896484378,
        35.920013427734378,
        35.94000244140625,
        35.959991455078128,
        35.980010986328128,
        36.0,
        36.02001953125,
        36.040008544921878,
        36.05999755859375,
        36.08001708984375,
        36.100006103515628,
        36.1199951171875,
        36.1400146484375,
        36.160003662109378,
        36.17999267578125,
        36.20001220703125,
        36.220001220703128,
        36.240020751953128,
        36.260009765625,
        36.279998779296878,
        36.300018310546878,
        36.32000732421875,
        36.339996337890628,
        36.360015869140628,
        36.3800048828125,
        36.399993896484378,
        36.420013427734378,
        36.44000244140625,
        36.459991455078128,
        36.480010986328128,
        36.5,
        36.52001953125,
        36.540008544921878,
        36.55999755859375,
        36.58001708984375,
        36.600006103515628,
        36.6199951171875,
        36.6400146484375,
        36.660003662109378,
        36.67999267578125,
        36.70001220703125,
        36.720001220703128,
        36.740020751953128,
        36.760009765625,
        36.779998779296878,
        36.800018310546878,
        36.82000732421875,
        36.839996337890628,
        36.860015869140628,
        36.8800048828125,
        36.899993896484378,
        36.920013427734378,
        36.94000244140625,
        36.959991455078128,
        36.980010986328128,
        37.0,
        37.02001953125,
        37.040008544921878,
        37.05999755859375,
        37.08001708984375,
        37.100006103515628,
        37.1199951171875,
        37.1400146484375,
        37.160003662109378,
        37.17999267578125,
        37.20001220703125,
        37.220001220703128,
        37.240020751953128,
        37.260009765625,
        37.279998779296878,
        37.300018310546878,
        37.32000732421875,
        37.339996337890628,
        37.360015869140628,
        37.3800048828125,
        37.399993896484378,
        37.420013427734378,
        37.44000244140625,
        37.459991455078128,
        37.480010986328128,
        37.5,
        37.52001953125,
        37.540008544921878,
        37.55999755859375,
        37.58001708984375,
        37.600006103515628,
        37.6199951171875,
        37.6400146484375,
        37.660003662109378,
        37.67999267578125,
        37.70001220703125,
        37.720001220703128,
        37.740020751953128,
        37.760009765625,
        37.779998779296878,
        37.800018310546878,
        37.82000732421875,
        37.839996337890628,
        37.860015869140628,
        37.8800048828125,
        37.899993896484378,
        37.920013427734378,
        37.94000244140625,
        37.959991455078128,
        37.980010986328128,
        38.0,
        38.02001953125,
        38.040008544921878,
        38.05999755859375,
        38.08001708984375,
        38.100006103515628,
        38.1199951171875,
        38.1400146484375,
        38.160003662109378,
        38.17999267578125,
        38.20001220703125,
        38.220001220703128,
        38.240020751953128,
        38.260009765625,
        38.279998779296878,
        38.300018310546878,
        38.32000732421875,
        38.339996337890628,
        38.360015869140628,
        38.3800048828125,
        38.399993896484378,
        38.420013427734378,
        38.44000244140625,
        38.459991455078128,
        38.480010986328128,
        38.5,
        38.52001953125,
        38.540008544921878,
        38.55999755859375,
        38.58001708984375,
        38.600006103515628,
        38.6199951171875,
        38.6400146484375,
        38.660003662109378,
        38.67999267578125,
        38.70001220703125,
        38.720001220703128,
        38.740020751953128,
        38.760009765625,
        38.779998779296878,
        38.800018310546878,
        38.82000732421875,
        38.839996337890628,
        38.860015869140628,
        38.8800048828125,
        38.899993896484378,
        38.920013427734378,
        38.94000244140625,
        38.959991455078128,
        38.980010986328128,
        39.0,
        39.02001953125,
        39.040008544921878,
        39.05999755859375,
        39.08001708984375,
        39.100006103515628,
        39.1199951171875,
        39.1400146484375,
        39.160003662109378,
        39.17999267578125,
        39.20001220703125,
        39.220001220703128,
        39.240020751953128,
        39.260009765625,
        39.279998779296878,
        39.300018310546878,
        39.32000732421875,
        39.339996337890628,
        39.360015869140628,
        39.3800048828125,
        39.399993896484378,
        39.420013427734378,
        39.44000244140625,
        39.459991455078128,
        39.480010986328128,
        39.5,
        39.52001953125,
        39.540008544921878,
        39.55999755859375,
        39.58001708984375,
        39.600006103515628,
        39.6199951171875,
        39.6400146484375,
        39.660003662109378,
        39.67999267578125,
        39.70001220703125,
        39.720001220703128,
        39.740020751953128,
        39.760009765625,
        39.779998779296878,
        39.800018310546878,
        39.82000732421875,
        39.839996337890628,
        39.860015869140628,
        39.8800048828125,
        39.899993896484378,
        39.920013427734378,
        39.94000244140625,
        39.959991455078128,
        39.980010986328128,
        40.0,
        40.02001953125,
        40.040008544921878,
        40.05999755859375,
        40.08001708984375,
        40.100006103515628,
        40.1199951171875,
        40.1400146484375,
        40.160003662109378,
        40.17999267578125,
        40.20001220703125,
        40.220001220703128,
        40.240020751953128,
        40.260009765625,
        40.279998779296878,
        40.300018310546878,
        40.32000732421875,
        40.339996337890628,
        40.360015869140628,
        40.3800048828125,
        40.399993896484378,
        40.420013427734378,
        40.44000244140625,
        40.459991455078128,
        40.480010986328128,
        40.5,
        40.52001953125,
        40.540008544921878,
        40.55999755859375,
        40.58001708984375,
        40.600006103515628,
        40.6199951171875,
        40.6400146484375,
        40.660003662109378,
        40.67999267578125,
        40.70001220703125,
        40.720001220703128,
        40.740020751953128,
        40.760009765625,
        40.779998779296878,
        40.800018310546878,
        40.82000732421875,
        40.839996337890628,
        40.860015869140628,
        40.8800048828125,
        40.899993896484378,
        40.920013427734378,
        40.94000244140625,
        40.959991455078128,
        40.980010986328128,
        41.0,
        41.02001953125,
        41.040008544921878,
        41.05999755859375,
        41.08001708984375,
        41.100006103515628,
        41.1199951171875,
        41.1400146484375,
        41.160003662109378,
        41.17999267578125,
        41.20001220703125,
        41.220001220703128,
        41.240020751953128,
        41.260009765625,
        41.279998779296878,
        41.300018310546878,
        41.32000732421875,
        41.339996337890628,
        41.360015869140628,
        41.3800048828125,
        41.399993896484378,
        41.420013427734378,
        41.44000244140625,
        41.459991455078128,
        41.480010986328128,
        41.5,
        41.52001953125,
        41.540008544921878,
        41.55999755859375,
        41.58001708984375,
        41.600006103515628,
        41.6199951171875,
        41.6400146484375,
        41.660003662109378,
        41.67999267578125,
        41.70001220703125,
        41.720001220703128,
        41.740020751953128,
        41.760009765625,
        41.779998779296878,
        41.800018310546878,
        41.82000732421875,
        41.839996337890628,
        41.860015869140628,
        41.8800048828125,
        41.899993896484378,
        41.920013427734378,
        41.94000244140625,
        41.959991455078128,
        41.980010986328128,
        42.0,
        42.02001953125,
        42.040008544921878,
        42.05999755859375,
        42.08001708984375,
        42.100006103515628,
        42.1199951171875,
        42.1400146484375,
        42.160003662109378,
        42.17999267578125,
        42.20001220703125,
        42.220001220703128,
        42.240020751953128,
        42.260009765625,
        42.279998779296878,
        42.300018310546878,
        42.32000732421875,
        42.339996337890628,
        42.360015869140628,
        42.3800048828125,
        42.399993896484378,
        42.420013427734378,
        42.44000244140625,
        42.459991455078128,
        42.480010986328128,
        42.5,
        42.52001953125,
        42.540008544921878,
        42.55999755859375,
        42.58001708984375,
        42.600006103515628,
        42.6199951171875,
        42.6400146484375,
        42.660003662109378,
        42.67999267578125,
        42.70001220703125,
        42.720001220703128,
        42.740020751953128,
        42.760009765625,
        42.779998779296878,
        42.800018310546878,
        42.82000732421875,
        42.839996337890628,
        42.860015869140628,
        42.8800048828125,
        42.899993896484378,
        42.920013427734378,
        42.94000244140625,
        42.959991455078128,
        42.980010986328128,
        43.0,
        43.02001953125,
        43.040008544921878,
        43.05999755859375,
        43.08001708984375,
        43.100006103515628,
        43.1199951171875,
        43.1400146484375,
        43.160003662109378,
        43.17999267578125,
        43.20001220703125,
        43.220001220703128,
        43.240020751953128,
        43.260009765625,
        43.279998779296878,
        43.300018310546878,
        43.32000732421875,
        43.339996337890628,
        43.360015869140628,
        43.3800048828125,
        43.399993896484378,
        43.420013427734378,
        43.44000244140625,
        43.459991455078128,
        43.480010986328128,
        43.5,
        43.52001953125,
        43.540008544921878,
        43.55999755859375,
        43.58001708984375,
        43.600006103515628,
        43.6199951171875,
        43.6400146484375,
        43.660003662109378,
        43.67999267578125,
        43.70001220703125,
        43.720001220703128,
        43.740020751953128,
        43.760009765625,
        43.779998779296878,
        43.800018310546878,
        43.82000732421875,
        43.839996337890628,
        43.860015869140628,
        43.8800048828125,
        43.899993896484378,
        43.920013427734378,
        43.94000244140625,
        43.959991455078128,
        43.980010986328128,
        44.0,
        44.02001953125,
        44.040008544921878,
        44.05999755859375,
        44.08001708984375,
        44.100006103515628,
        44.1199951171875,
        44.1400146484375,
        44.160003662109378,
        44.17999267578125,
        44.20001220703125,
        44.220001220703128,
        44.240020751953128,
        44.260009765625,
        44.279998779296878,
        44.300018310546878,
        44.32000732421875,
        44.339996337890628,
        44.360015869140628,
        44.3800048828125,
        44.399993896484378,
        44.420013427734378,
        44.44000244140625,
        44.459991455078128,
        44.480010986328128,
        44.5,
        44.52001953125,
        44.540008544921878,
        44.55999755859375,
        44.58001708984375,
        44.600006103515628,
        44.6199951171875,
        44.6400146484375,
        44.660003662109378,
        44.67999267578125,
        44.70001220703125,
        44.720001220703128,
        44.740020751953128,
        44.760009765625,
        44.779998779296878,
        44.800018310546878,
        44.82000732421875,
        44.839996337890628,
        44.860015869140628,
        44.8800048828125,
        44.899993896484378,
        44.920013427734378,
        44.94000244140625,
        44.959991455078128,
        44.980010986328128,
        45.0,
        45.02001953125,
        45.040008544921878,
        45.05999755859375,
        45.08001708984375,
        45.100006103515628,
        45.1199951171875,
        45.1400146484375,
        45.160003662109378,
        45.17999267578125,
        45.20001220703125,
        45.220001220703128,
        45.240020751953128,
        45.260009765625,
        45.279998779296878,
        45.300018310546878,
        45.32000732421875,
        45.339996337890628,
        45.360015869140628,
        45.3800048828125,
        45.399993896484378,
        45.420013427734378,
        45.44000244140625,
        45.459991455078128,
        45.480010986328128,
        45.5,
        45.52001953125,
        45.540008544921878,
        45.55999755859375,
        45.58001708984375,
        45.600006103515628,
        45.6199951171875,
        45.6400146484375,
        45.660003662109378,
        45.67999267578125,
        45.70001220703125,
        45.720001220703128,
        45.740020751953128,
        45.760009765625,
        45.779998779296878,
        45.800018310546878,
        45.82000732421875,
        45.839996337890628,
        45.860015869140628,
        45.8800048828125,
        45.899993896484378,
        45.920013427734378,
        45.94000244140625,
        45.959991455078128,
        45.980010986328128,
        46.0,
        46.02001953125,
        46.040008544921878,
        46.05999755859375,
        46.08001708984375,
        46.100006103515628,
        46.1199951171875,
        46.1400146484375,
        46.160003662109378,
        46.17999267578125,
        46.20001220703125,
        46.220001220703128,
        46.240020751953128,
        46.260009765625,
        46.279998779296878,
        46.300018310546878,
        46.32000732421875,
        46.339996337890628,
        46.360015869140628,
        46.3800048828125,
        46.399993896484378,
        46.420013427734378,
        46.44000244140625,
        46.459991455078128,
        46.480010986328128,
        46.5,
        46.52001953125,
        46.540008544921878,
        46.55999755859375,
        46.58001708984375,
        46.600006103515628,
        46.6199951171875,
        46.6400146484375,
        46.660003662109378,
        46.67999267578125,
        46.70001220703125,
        46.720001220703128,
        46.740020751953128,
        46.760009765625,
        46.779998779296878,
        46.800018310546878,
        46.82000732421875,
        46.839996337890628,
        46.860015869140628,
        46.8800048828125,
        46.899993896484378,
        46.920013427734378,
        46.94000244140625,
        46.959991455078128,
        46.980010986328128,
        47.0,
        47.02001953125,
        47.040008544921878,
        47.05999755859375,
        47.08001708984375,
        47.100006103515628,
        47.1199951171875,
        47.1400146484375,
        47.160003662109378,
        47.17999267578125,
        47.20001220703125,
        47.220001220703128,
        47.240020751953128,
        47.260009765625,
        47.279998779296878,
        47.300018310546878,
        47.32000732421875,
        47.339996337890628,
        47.360015869140628,
        47.3800048828125,
        47.399993896484378,
        47.420013427734378,
        47.44000244140625,
        47.459991455078128,
        47.480010986328128,
        47.5,
        47.52001953125,
        47.540008544921878,
        47.55999755859375,
        47.58001708984375,
        47.600006103515628,
        47.6199951171875,
        47.6400146484375,
        47.660003662109378,
        47.67999267578125,
        47.70001220703125,
        47.720001220703128,
        47.740020751953128,
        47.760009765625,
        47.779998779296878,
        47.800018310546878,
        47.82000732421875,
        47.839996337890628,
        47.860015869140628,
        47.8800048828125,
        47.899993896484378,
        47.920013427734378,
        47.94000244140625,
        47.959991455078128,
        47.980010986328128,
        48.0,
        48.02001953125,
        48.040008544921878,
        48.05999755859375,
        48.08001708984375,
        48.100006103515628,
        48.1199951171875,
        48.1400146484375,
        48.160003662109378,
        48.17999267578125,
        48.20001220703125,
        48.220001220703128,
        48.240020751953128,
        48.260009765625,
        48.279998779296878,
        48.300018310546878,
        48.32000732421875,
        48.339996337890628,
        48.360015869140628,
        48.3800048828125,
        48.399993896484378,
        48.420013427734378,
        48.44000244140625,
        48.459991455078128,
        48.480010986328128,
        48.5,
        48.52001953125,
        48.540008544921878,
        48.55999755859375,
        48.58001708984375,
        48.600006103515628,
        48.6199951171875,
        48.6400146484375,
        48.660003662109378,
        48.67999267578125,
        48.70001220703125,
        48.720001220703128,
        48.740020751953128,
        48.760009765625,
        48.779998779296878,
        48.800018310546878,
        48.82000732421875,
        48.839996337890628,
        48.860015869140628,
        48.8800048828125,
        48.899993896484378,
        48.920013427734378,
        48.94000244140625,
        48.959991455078128,
        48.980010986328128,
        49.0,
        49.02001953125,
        49.040008544921878,
        49.05999755859375,
        49.08001708984375,
        49.100006103515628,
        49.1199951171875,
        49.1400146484375,
        49.160003662109378,
        49.17999267578125,
        49.20001220703125,
        49.220001220703128,
        49.240020751953128,
        49.260009765625,
        49.279998779296878,
        49.300018310546878,
        49.32000732421875,
        49.339996337890628,
        49.360015869140628,
        49.3800048828125,
        49.399993896484378,
        49.420013427734378,
        49.44000244140625,
        49.459991455078128,
        49.480010986328128,
        49.5,
        49.52001953125,
        49.540008544921878,
        49.55999755859375,
        49.58001708984375,
        49.600006103515628,
        49.6199951171875,
        49.6400146484375,
        49.660003662109378,
        49.67999267578125,
        49.70001220703125,
        49.720001220703128,
        49.740020751953128,
        49.760009765625,
        49.779998779296878,
        49.800018310546878,
        49.82000732421875,
        49.839996337890628,
        49.860015869140628,
        49.8800048828125,
        49.899993896484378,
        49.920013427734378,
        49.94000244140625,
        49.959991455078128,
        49.980010986328128,
        50.0,
        50.02001953125,
        50.040008544921878,
        50.05999755859375,
        50.08001708984375,
        50.100006103515628,
        50.1199951171875,
        50.1400146484375,
        50.160003662109378,
        50.17999267578125,
        50.20001220703125,
        50.220001220703128,
        50.240020751953128,
        50.260009765625,
        50.279998779296878,
        50.300018310546878,
        50.32000732421875,
        50.339996337890628,
        50.360015869140628,
        50.3800048828125,
        50.399993896484378,
        50.420013427734378,
        50.44000244140625,
        50.459991455078128,
        50.480010986328128,
        50.5,
        50.52001953125,
        50.540008544921878,
        50.55999755859375,
        50.58001708984375,
        50.600006103515628,
        50.6199951171875,
        50.6400146484375,
        50.660003662109378,
        50.67999267578125,
        50.70001220703125,
        50.720001220703128,
        50.740020751953128,
        50.760009765625,
        50.779998779296878,
        50.800018310546878,
        50.82000732421875,
        50.839996337890628,
        50.860015869140628,
        50.8800048828125,
        50.899993896484378,
        50.920013427734378,
        50.94000244140625,
        50.959991455078128,
        50.980010986328128,
        51.0,
        51.02001953125,
        51.040008544921878,
        51.05999755859375,
        51.08001708984375,
        51.100006103515628,
        51.1199951171875,
        51.1400146484375,
        51.160003662109378,
        51.17999267578125,
        51.20001220703125,
        51.220001220703128,
        51.240020751953128,
        51.260009765625,
        51.279998779296878,
        51.300018310546878,
        51.32000732421875,
        51.339996337890628,
        51.360015869140628,
        51.3800048828125,
        51.399993896484378,
        51.420013427734378,
        51.44000244140625,
        51.459991455078128,
        51.480010986328128,
        51.5,
        51.52001953125,
        51.540008544921878,
        51.55999755859375,
        51.58001708984375,
        51.600006103515628,
        51.6199951171875,
        51.6400146484375,
        51.660003662109378,
        51.67999267578125,
        51.70001220703125,
        51.720001220703128,
        51.740020751953128,
        51.760009765625,
        51.779998779296878,
        51.800018310546878,
        51.82000732421875,
        51.839996337890628,
        51.860015869140628,
        51.8800048828125,
        51.899993896484378,
        51.920013427734378,
        51.94000244140625,
        51.959991455078128,
        51.980010986328128,
        52.0,
        52.02001953125,
        52.040008544921878,
        52.05999755859375,
        52.08001708984375,
        52.100006103515628,
        52.1199951171875,
        52.1400146484375,
        52.160003662109378,
        52.17999267578125,
        52.20001220703125,
        52.220001220703128,
        52.240020751953128,
        52.260009765625,
        52.279998779296878,
        52.300018310546878,
        52.32000732421875,
        52.339996337890628,
        52.360015869140628,
        52.3800048828125,
        52.399993896484378,
        52.420013427734378,
        52.44000244140625,
        52.459991455078128,
        52.480010986328128,
        52.5,
        52.52001953125,
        52.540008544921878,
        52.55999755859375,
        52.58001708984375,
        52.600006103515628,
        52.6199951171875,
        52.6400146484375,
        52.660003662109378,
        52.67999267578125,
        52.70001220703125,
        52.720001220703128,
        52.740020751953128,
        52.760009765625,
        52.779998779296878,
        52.800018310546878,
        52.82000732421875,
        52.839996337890628,
        52.860015869140628,
        52.8800048828125,
        52.899993896484378,
        52.920013427734378,
        52.94000244140625,
        52.959991455078128,
        52.980010986328128,
        53.0,
        53.02001953125,
        53.040008544921878,
        53.05999755859375,
        53.08001708984375,
        53.100006103515628,
        53.1199951171875,
        53.1400146484375,
        53.160003662109378,
        53.17999267578125,
        53.20001220703125,
        53.220001220703128,
        53.240020751953128,
        53.260009765625,
        53.279998779296878,
        53.300018310546878,
        53.32000732421875,
        53.339996337890628,
        53.360015869140628,
        53.3800048828125,
        53.399993896484378,
        53.420013427734378,
        53.44000244140625,
        53.459991455078128,
        53.480010986328128,
        53.5,
        53.52001953125,
        53.540008544921878,
        53.55999755859375,
        53.58001708984375,
        53.600006103515628,
        53.6199951171875,
        53.6400146484375,
        53.660003662109378,
        53.67999267578125,
        53.70001220703125,
        53.720001220703128,
        53.740020751953128,
        53.760009765625,
        53.779998779296878,
        53.800018310546878,
        53.82000732421875,
        53.839996337890628,
        53.860015869140628,
        53.8800048828125,
        53.899993896484378,
        53.920013427734378,
        53.94000244140625,
        53.959991455078128,
        53.980010986328128,
        54.0,
        54.02001953125,
        54.040008544921878,
        54.05999755859375,
        54.08001708984375,
        54.100006103515628,
        54.1199951171875,
        54.1400146484375,
        54.160003662109378,
        54.17999267578125,
        54.20001220703125,
        54.220001220703128,
        54.240020751953128,
        54.260009765625,
        54.279998779296878,
        54.300018310546878,
        54.32000732421875,
        54.339996337890628,
        54.360015869140628,
        54.3800048828125,
        54.399993896484378,
        54.420013427734378,
        54.44000244140625,
        54.459991455078128,
        54.480010986328128,
        54.5,
        54.52001953125,
        54.540008544921878,
        54.55999755859375,
        54.58001708984375,
        54.600006103515628,
        54.6199951171875,
        54.6400146484375,
        54.660003662109378,
        54.67999267578125,
        54.70001220703125,
        54.720001220703128,
        54.740020751953128,
        54.760009765625,
        54.779998779296878,
        54.800018310546878,
        54.82000732421875,
        54.839996337890628,
        54.860015869140628,
        54.8800048828125,
        54.899993896484378,
        54.920013427734378,
        54.94000244140625,
        54.959991455078128,
        54.980010986328128,
        55.0,
        55.02001953125,
        55.040008544921878,
        55.05999755859375,
        55.08001708984375,
        55.100006103515628,
        55.1199951171875,
        55.1400146484375,
        55.160003662109378,
        55.17999267578125,
        55.20001220703125,
        55.220001220703128,
        55.240020751953128,
        55.260009765625,
        55.279998779296878,
        55.300018310546878,
        55.32000732421875,
        55.339996337890628,
        55.360015869140628,
        55.3800048828125,
        55.399993896484378,
        55.420013427734378,
        55.44000244140625,
        55.459991455078128,
        55.480010986328128,
        55.5,
        55.52001953125,
        55.540008544921878,
        55.55999755859375,
        55.58001708984375,
        55.600006103515628,
        55.6199951171875,
        55.6400146484375,
        55.660003662109378,
        55.67999267578125,
        55.70001220703125,
        55.720001220703128,
        55.740020751953128,
        55.760009765625,
        55.779998779296878,
        55.800018310546878,
        55.82000732421875,
        55.839996337890628,
        55.860015869140628,
        55.8800048828125,
        55.899993896484378,
        55.920013427734378,
        55.94000244140625,
        55.959991455078128,
        55.980010986328128,
        56.0,
        56.02001953125,
        56.040008544921878,
        56.05999755859375,
        56.08001708984375,
        56.100006103515628,
        56.1199951171875,
        56.1400146484375,
        56.160003662109378,
        56.17999267578125,
        56.20001220703125,
        56.220001220703128,
        56.240020751953128,
        56.260009765625,
        56.279998779296878,
        56.300018310546878,
        56.32000732421875,
        56.339996337890628,
        56.360015869140628,
        56.3800048828125,
        56.399993896484378,
        56.420013427734378,
        56.44000244140625,
        56.459991455078128,
        56.480010986328128,
        56.5,
        56.52001953125,
        56.540008544921878,
        56.55999755859375,
        56.58001708984375,
        56.600006103515628,
        56.6199951171875,
        56.6400146484375,
        56.660003662109378,
        56.67999267578125,
        56.70001220703125,
        56.720001220703128,
        56.740020751953128,
        56.760009765625,
        56.779998779296878,
        56.800018310546878,
        56.82000732421875,
        56.839996337890628,
        56.860015869140628,
        56.8800048828125,
        56.899993896484378,
        56.920013427734378,
        56.94000244140625,
        56.959991455078128,
        56.980010986328128,
        57.0,
        57.02001953125,
        57.040008544921878,
        57.05999755859375,
        57.08001708984375,
        57.100006103515628,
        57.1199951171875,
        57.1400146484375,
        57.160003662109378,
        57.17999267578125,
        57.20001220703125,
        57.220001220703128,
        57.240020751953128,
        57.260009765625,
        57.279998779296878,
        57.300018310546878,
        57.32000732421875,
        57.339996337890628,
        57.360015869140628,
        57.3800048828125,
        57.399993896484378,
        57.420013427734378,
        57.44000244140625,
        57.459991455078128,
        57.480010986328128,
        57.5,
        57.52001953125,
        57.540008544921878,
        57.55999755859375,
        57.58001708984375,
        57.600006103515628,
        57.6199951171875,
        57.6400146484375,
        57.660003662109378,
        57.67999267578125,
        57.70001220703125,
        57.720001220703128,
        57.740020751953128,
        57.760009765625,
        57.779998779296878,
        57.800018310546878,
        57.82000732421875,
        57.839996337890628,
        57.860015869140628,
        57.8800048828125,
        57.899993896484378,
        57.920013427734378,
        57.94000244140625,
        57.959991455078128,
        57.980010986328128,
        58.0,
        58.02001953125,
        58.040008544921878,
        58.05999755859375,
        58.08001708984375,
        58.100006103515628,
        58.1199951171875,
        58.1400146484375,
        58.160003662109378,
        58.17999267578125,
        58.20001220703125,
        58.220001220703128,
        58.240020751953128,
        58.260009765625,
        58.279998779296878,
        58.300018310546878,
        58.32000732421875,
        58.339996337890628,
        58.360015869140628,
        58.3800048828125,
        58.399993896484378,
        58.420013427734378,
        58.44000244140625,
        58.459991455078128,
        58.480010986328128,
        58.5,
        58.52001953125,
        58.540008544921878,
        58.55999755859375,
        58.58001708984375,
        58.600006103515628,
        58.6199951171875,
        58.6400146484375,
        58.660003662109378,
        58.67999267578125,
        58.70001220703125,
        58.720001220703128,
        58.740020751953128,
        58.760009765625,
        58.779998779296878,
        58.800018310546878,
        58.82000732421875,
        58.839996337890628,
        58.860015869140628,
        58.8800048828125,
        58.899993896484378,
        58.920013427734378,
        58.94000244140625,
        58.959991455078128,
        58.980010986328128,
        59.0,
        59.02001953125,
        59.040008544921878,
        59.05999755859375,
        59.08001708984375,
        59.100006103515628,
        59.1199951171875,
        59.1400146484375,
        59.160003662109378,
        59.17999267578125,
        59.20001220703125,
        59.220001220703128,
        59.240020751953128,
        59.260009765625,
        59.279998779296878,
        59.300018310546878,
        59.32000732421875,
        59.339996337890628,
        59.360015869140628,
        59.3800048828125,
        59.399993896484378,
        59.420013427734378,
        59.44000244140625,
        59.459991455078128,
        59.480010986328128,
        59.5,
        59.52001953125,
        59.540008544921878,
        59.55999755859375,
        59.58001708984375,
        59.600006103515628,
        59.6199951171875,
        59.6400146484375,
        59.660003662109378,
        59.67999267578125,
        59.70001220703125,
        59.720001220703128,
        59.740020751953128,
        59.760009765625,
        59.779998779296878,
        59.800018310546878,
        59.82000732421875,
        59.839996337890628,
        59.860015869140628,
        59.8800048828125,
        59.899993896484378,
        59.920013427734378,
        59.94000244140625,
        59.959991455078128,
        59.980010986328128
    ],
    "rightHandPositions": [
        "(-0.374168, 1.341573, -0.381217)",
        "(-0.280000, 1.398923, -0.040010)",
        "(-0.280000, 1.400870, -0.040038)",
        "(-0.280000, 1.402748, -0.040083)",
        "(-0.280000, 1.404584, -0.040143)",
        "(-0.280000, 1.406392, -0.040219)",
        "(-0.280000, 1.408145, -0.040308)",
        "(-0.280000, 1.409855, -0.040409)",
        "(-0.280000, 1.411538, -0.040523)",
        "(-0.280000, 1.413178, -0.040647)",
        "(-0.280000, 1.414789, -0.040782)",
        "(-0.280000, 1.416386, -0.040929)",
        "(-0.280000, 1.417939, -0.041083)",
        "(-0.280000, 1.419478, -0.041248)",
        "(-0.280000, 1.420987, -0.041422)",
        "(-0.280000, 1.422467, -0.041603)",
        "(-0.280000, 1.423932, -0.041793)",
        "(-0.280000, 1.425354, -0.041988)",
        "(-0.280000, 1.426747, -0.042189)",
        "(-0.280000, 1.428125, -0.042397)",
        "(-0.280000, 1.429473, -0.042610)",
        "(-0.280000, 1.430805, -0.042830)",
        "(-0.280000, 1.432136, -0.043058)",
        "(-0.280000, 1.433437, -0.043290)",
        "(-0.280000, 1.434736, -0.043530)",
        "(-0.280000, 1.436005, -0.043774)",
        "(-0.280000, 1.437271, -0.044025)",
        "(-0.280000, 1.438536, -0.044284)",
        "(-0.280000, 1.439771, -0.044545)",
        "(-0.280000, 1.441016, -0.044816)",
        "(-0.280000, 1.442272, -0.045098)",
        "(-0.280000, 1.443524, -0.045388)",
        "(-0.280000, 1.444786, -0.045688)",
        "(-0.280000, 1.446085, -0.046005)",
        "(-0.280000, 1.447380, -0.046331)",
        "(-0.280000, 1.448671, -0.046665)",
        "(-0.280000, 1.449999, -0.047018)",
        "(-0.280000, 1.451335, -0.047382)",
        "(-0.280000, 1.452720, -0.047771)",
        "(-0.280000, 1.454126, -0.048175)",
        "(-0.280000, 1.455528, -0.048590)",
        "(-0.280000, 1.456978, -0.049030)",
        "(-0.280000, 1.458461, -0.049493)",
        "(-0.280000, 1.459990, -0.049983)",
        "(-0.280000, 1.461565, -0.050502)",
        "(-0.280000, 1.462728, -0.052219)",
        "(-0.280000, 1.463529, -0.054981)",
        "(-0.280000, 1.464351, -0.057720)",
        "(-0.280000, 1.465159, -0.060456)",
        "(-0.280000, 1.465971, -0.063211)",
        "(-0.280000, 1.466742, -0.065955)",
        "(-0.280000, 1.467521, -0.068700)",
        "(-0.280000, 1.468334, -0.071448)",
        "(-0.280000, 1.469150, -0.074168)",
        "(-0.280000, 1.469998, -0.076858)",
        "(-0.280000, 1.470859, -0.079498)",
        "(-0.280000, 1.471754, -0.082073)",
        "(-0.280000, 1.472701, -0.084576)",
        "(-0.280000, 1.473717, -0.087003)",
        "(-0.280000, 1.474781, -0.089320)",
        "(-0.280000, 1.475882, -0.091509)",
        "(-0.280000, 1.477070, -0.093582)",
        "(-0.280000, 1.478327, -0.095513)",
        "(-0.280000, 1.479670, -0.097304)",
        "(-0.280000, 1.481090, -0.098936)",
        "(-0.280000, 1.482578, -0.100399)",
        "(-0.280000, 1.484171, -0.101710)",
        "(-0.280000, 1.485847, -0.102852)",
        "(-0.280000, 1.487604, -0.103824)",
        "(-0.280000, 1.489456, -0.104638)",
        "(-0.280000, 1.491377, -0.105284)",
        "(-0.280000, 1.493371, -0.105770)",
        "(-0.280000, 1.495455, -0.106119)",
        "(-0.280000, 1.497606, -0.106334)",
        "(-0.280000, 1.499841, -0.106438)",
        "(-0.280000, 1.502132, -0.106436)",
        "(-0.280000, 1.504482, -0.106350)",
        "(-0.280000, 1.506900, -0.106210)",
        "(-0.280000, 1.509361, -0.106030)",
        "(-0.280000, 1.511863, -0.105835)",
        "(-0.280000, 1.514393, -0.105641)",
        "(-0.280000, 1.516933, -0.105472)",
        "(-0.280000, 1.519475, -0.105351)",
        "(-0.280000, 1.522016, -0.105303)",
        "(-0.280000, 1.524523, -0.105340)",
        "(-0.280000, 1.526974, -0.105467)",
        "(-0.280000, 1.529399, -0.105739)",
        "(-0.280000, 1.531750, -0.106145)",
        "(-0.280000, 1.534037, -0.106710)",
        "(-0.280000, 1.536232, -0.107433)",
        "(-0.280000, 1.538310, -0.108297)",
        "(-0.280000, 1.540311, -0.109350)",
        "(-0.280000, 1.542210, -0.110569)",
        "(-0.280000, 1.544053, -0.111993)",
        "(-0.280000, 1.545862, -0.113633)",
        "(-0.280000, 1.547578, -0.115394)",
        "(-0.280000, 1.549297, -0.117343)",
        "(-0.280000, 1.551084, -0.119508)",
        "(-0.280000, 1.552993, -0.121907)",
        "(-0.280000, 1.555070, -0.124607)",
        "(-0.280000, 1.557168, -0.127434)",
        "(-0.280000, 1.559439, -0.130619)",
        "(-0.280000, 1.561901, -0.134228)",
        "(-0.280000, 1.564506, -0.138242)",
        "(-0.280000, 1.567226, -0.142675)",
        "(-0.280000, 1.569868, -0.147247)",
        "(-0.280000, 1.572519, -0.152140)",
        "(-0.280000, 1.575135, -0.157317)",
        "(-0.280000, 1.577690, -0.162771)",
        "(-0.280000, 1.580137, -0.168443)",
        "(-0.280000, 1.582384, -0.174128)",
        "(-0.280000, 1.584500, -0.180015)",
        "(-0.280000, 1.586471, -0.186102)",
        "(-0.280000, 1.588283, -0.192389)",
        "(-0.280000, 1.589913, -0.198845)",
        "(-0.280000, 1.591309, -0.205276)",
        "(-0.280000, 1.592517, -0.211904)",
        "(-0.280000, 1.593514, -0.218685)",
        "(-0.280000, 1.594286, -0.225613)",
        "(-0.280000, 1.594823, -0.232708)",
        "(-0.280000, 1.595103, -0.239699)",
        "(-0.280000, 1.595134, -0.246812)",
        "(-0.280000, 1.594904, -0.254041)",
        "(-0.280000, 1.594403, -0.261333)",
        "(-0.280000, 1.593621, -0.268706)",
        "(-0.280000, 1.592588, -0.275901)",
        "(-0.280000, 1.591275, -0.283131)",
        "(-0.280000, 1.589674, -0.290396)",
        "(-0.280000, 1.587788, -0.297646)",
        "(-0.280000, 1.585613, -0.304869)",
        "(-0.280000, 1.583210, -0.311881)",
        "(-0.280000, 1.580537, -0.318822)",
        "(-0.280000, 1.577594, -0.325681)",
        "(-0.280000, 1.574383, -0.332449)",
        "(-0.280000, 1.570926, -0.339078)",
        "(-0.280000, 1.567302, -0.345437)",
        "(-0.280000, 1.563452, -0.351647)",
        "(-0.280000, 1.559391, -0.357689)",
        "(-0.280000, 1.555119, -0.363567)",
        "(-0.280000, 1.550643, -0.369275)",
        "(-0.280000, 1.546056, -0.374706)",
        "(-0.280000, 1.541260, -0.379988)",
        "(-0.280000, 1.536267, -0.385103)",
        "(-0.280000, 1.531065, -0.390061)",
        "(-0.280000, 1.525627, -0.394879)",
        "(-0.280000, 1.520118, -0.399412)",
        "(-0.280000, 1.514398, -0.403782)",
        "(-0.280000, 1.508469, -0.407979)",
        "(-0.280000, 1.502352, -0.411969)",
        "(-0.280000, 1.496012, -0.415722)",
        "(-0.280000, 1.489613, -0.419095)",
        "(-0.280000, 1.483002, -0.422146)",
        "(-0.280000, 1.476187, -0.424839)",
        "(-0.280000, 1.469198, -0.427142)",
        "(-0.280000, 1.462058, -0.429035)",
        "(-0.280000, 1.454926, -0.430462)",
        "(-0.280000, 1.447700, -0.431472)",
        "(-0.280000, 1.440383, -0.432068)",
        "(-0.280000, 1.432991, -0.432256)",
        "(-0.280000, 1.425568, -0.432043)",
        "(-0.280000, 1.418300, -0.431423)",
        "(-0.280000, 1.411002, -0.430444)",
        "(-0.280000, 1.403723, -0.429126)",
        "(-0.280000, 1.396471, -0.427482)",
        "(-0.280000, 1.389286, -0.425541)",
        "(-0.280000, 1.382361, -0.423338)",
        "(-0.280000, 1.375498, -0.420891)",
        "(-0.280000, 1.368624, -0.418215)",
        "(-0.280000, 1.361916, -0.415353)",
        "(-0.280000, 1.355246, -0.412300)",
        "(-0.280000, 1.348832, -0.409139)",
        "(-0.280000, 1.342443, -0.405830)",
        "(-0.280000, 1.336052, -0.402369)",
        "(-0.280000, 1.329686, -0.398774)",
        "(-0.280000, 1.323304, -0.395026)",
        "(-0.280000, 1.317126, -0.391242)",
        "(-0.280000, 1.310956, -0.387336)",
        "(-0.280000, 1.304805, -0.383308)",
        "(-0.280000, 1.298708, -0.379181)",
        "(-0.280000, 1.292674, -0.374960)",
        "(-0.280000, 1.286808, -0.370736)",
        "(-0.280000, 1.281013, -0.366436)",
        "(-0.280000, 1.275282, -0.362051)",
        "(-0.280000, 1.269601, -0.357559)",
        "(-0.280000, 1.263983, -0.352954)",
        "(-0.280000, 1.258505, -0.348324)",
        "(-0.280000, 1.253084, -0.343554)",
        "(-0.280000, 1.247746, -0.338647)",
        "(-0.280000, 1.242487, -0.333574)",
        "(-0.280000, 1.237352, -0.328365)",
        "(-0.280000, 1.232387, -0.323092)",
        "(-0.280000, 1.227549, -0.317647)",
        "(-0.280000, 1.222876, -0.312060)",
        "(-0.280000, 1.218376, -0.306322)",
        "(-0.280000, 1.214060, -0.300438)",
        "(-0.280000, 1.209976, -0.294511)",
        "(-0.280000, 1.206095, -0.288442)",
        "(-0.280000, 1.202418, -0.282228)",
        "(-0.280000, 1.198965, -0.275904)",
        "(-0.280000, 1.195724, -0.269440)",
        "(-0.280000, 1.193681, -0.262881)",
        "(-0.280000, 1.193174, -0.256190)",
        "(-0.280000, 1.192889, -0.249526)",
        "(-0.280000, 1.192821, -0.242926)",
        "(-0.280000, 1.192963, -0.236394)",
        "(-0.280000, 1.193305, -0.230019)",
        "(-0.280000, 1.193838, -0.223726)",
        "(-0.280000, 1.194561, -0.217494)",
        "(-0.280000, 1.195469, -0.211326)",
        "(-0.280000, 1.196551, -0.205257)",
        "(-0.280000, 1.197783, -0.199368)",
        "(-0.280000, 1.199182, -0.193545)",
        "(-0.280000, 1.200735, -0.187818)",
        "(-0.280000, 1.202451, -0.182152)",
        "(-0.280000, 1.204320, -0.176564)",
        "(-0.280000, 1.206306, -0.171148)",
        "(-0.280000, 1.208440, -0.165801)",
        "(-0.280000, 1.210711, -0.160543)",
        "(-0.280000, 1.213130, -0.155351)",
        "(-0.280000, 1.215693, -0.150229)",
        "(-0.280000, 1.218332, -0.145300)",
        "(-0.280000, 1.221098, -0.140458)",
        "(-0.280000, 1.224003, -0.135682)",
        "(-0.280000, 1.227022, -0.131010)",
        "(-0.280000, 1.230175, -0.126411)",
        "(-0.280000, 1.233386, -0.121988)",
        "(-0.280000, 1.236707, -0.117663)",
        "(-0.280000, 1.240150, -0.113419)",
        "(-0.280000, 1.243696, -0.109279)",
        "(-0.280000, 1.247369, -0.105215)",
        "(-0.280000, 1.251103, -0.101300)",
        "(-0.280000, 1.254957, -0.097468)",
        "(-0.280000, 1.258952, -0.093703)",
        "(-0.280000, 1.263098, -0.090002)",
        "(-0.280000, 1.267385, -0.086382)",
        "(-0.280000, 1.271725, -0.082915)",
        "(-0.280000, 1.276247, -0.079503)",
        "(-0.280000, 1.281252, -0.076666)",
        "(-0.280000, 1.286734, -0.074442)",
        "(-0.280000, 1.292224, -0.072229)",
        "(-0.280000, 1.297622, -0.070076)",
        "(-0.280000, 1.303064, -0.067903)",
        "(-0.280000, 1.308532, -0.065723)",
        "(-0.280000, 1.314055, -0.063538)",
        "(-0.280000, 1.319659, -0.061357)",
        "(-0.280000, 1.325214, -0.059264)",
        "(-0.280000, 1.330882, -0.057224)",
        "(-0.280000, 1.336706, -0.055276)",
        "(-0.280000, 1.342670, -0.053468)",
        "(-0.280000, 1.348805, -0.051768)",
        "(-0.280000, 1.354895, -0.050196)",
        "(-0.280000, 1.361159, -0.048674)",
        "(-0.280000, 1.367613, -0.047192)",
        "(-0.280000, 1.374266, -0.045751)",
        "(-0.280000, 1.381170, -0.044357)",
        "(-0.280000, 1.388109, -0.043039)",
        "(-0.280000, 1.395348, -0.041802)",
        "(-0.280000, 1.402912, -0.040681)",
        "(-0.280000, 1.410803, -0.040472)",
        "(-0.280000, 1.418924, -0.041188)",
        "(-0.280000, 1.426983, -0.042224)",
        "(-0.280000, 1.435276, -0.043633)",
        "(-0.280000, 1.443741, -0.045439)",
        "(-0.280000, 1.452384, -0.047675)",
        "(-0.280000, 1.461139, -0.050360)",
        "(-0.280000, 1.469676, -0.053401)",
        "(-0.280000, 1.478258, -0.056899)",
        "(-0.280000, 1.486794, -0.060843)",
        "(-0.280000, 1.495246, -0.065234)",
        "(-0.280000, 1.503577, -0.070072)",
        "(-0.280000, 1.511502, -0.075183)",
        "(-0.280000, 1.519226, -0.080687)",
        "(-0.280000, 1.526717, -0.086570)",
        "(-0.280000, 1.533896, -0.092769)",
        "(-0.280000, 1.540740, -0.099257)",
        "(-0.280000, 1.547102, -0.105863)",
        "(-0.280000, 1.553109, -0.112685)",
        "(-0.280000, 1.558756, -0.119704)",
        "(-0.280000, 1.564017, -0.126865)",
        "(-0.280000, 1.568896, -0.134144)",
        "(-0.280000, 1.573342, -0.141427)",
        "(-0.280000, 1.577416, -0.148768)",
        "(-0.280000, 1.581125, -0.156147)",
        "(-0.280000, 1.584496, -0.163583)",
        "(-0.280000, 1.587523, -0.171033)",
        "(-0.280000, 1.590188, -0.178403)",
        "(-0.280000, 1.592549, -0.185805)",
        "(-0.280000, 1.594602, -0.193198)",
        "(-0.280000, 1.596365, -0.200611)",
        "(-0.280000, 1.597837, -0.208016)",
        "(-0.280000, 1.599012, -0.215308)",
        "(-0.280000, 1.599920, -0.222612)",
        "(-0.280000, 1.600560, -0.229901)",
        "(-0.280000, 1.600938, -0.237182)",
        "(-0.280000, 1.601056, -0.244485)",
        "(-0.280000, 1.599598, -0.251588)",
        "(-0.280000, 1.596929, -0.258520)",
        "(-0.280000, 1.594020, -0.265274)",
        "(-0.280000, 1.590894, -0.271816)",
        "(-0.280000, 1.587552, -0.278166)",
        "(-0.280000, 1.584047, -0.284181)",
        "(-0.280000, 1.580383, -0.289964)",
        "(-0.280000, 1.576575, -0.295528)",
        "(-0.280000, 1.572658, -0.300866)",
        "(-0.280000, 1.568642, -0.306018)",
        "(-0.280000, 1.564586, -0.310891)",
        "(-0.280000, 1.560497, -0.315567)",
        "(-0.280000, 1.556390, -0.320073)",
        "(-0.280000, 1.552277, -0.324432)",
        "(-0.280000, 1.548193, -0.328643)",
        "(-0.280000, 1.544185, -0.332664)",
        "(-0.280000, 1.540221, -0.336598)",
        "(-0.280000, 1.536333, -0.340435)",
        "(-0.280000, 1.532498, -0.344233)",
        "(-0.280000, 1.528721, -0.348008)",
        "(-0.280000, 1.525049, -0.351717)",
        "(-0.280000, 1.521400, -0.355471)",
        "(-0.280000, 1.517765, -0.359281)",
        "(-0.280000, 1.514106, -0.363177)",
        "(-0.280000, 1.510389, -0.367178)",
        "(-0.280000, 1.506711, -0.371179)",
        "(-0.280000, 1.502935, -0.375285)",
        "(-0.280000, 1.499020, -0.379503)",
        "(-0.280000, 1.494946, -0.383810)",
        "(-0.280000, 1.490618, -0.388235)",
        "(-0.280000, 1.486191, -0.392634)",
        "(-0.280000, 1.481424, -0.397117)",
        "(-0.280000, 1.476241, -0.401669)",
        "(-0.280000, 1.470626, -0.406224)",
        "(-0.280000, 1.464505, -0.410748)",
        "(-0.280000, 1.458135, -0.415079)",
        "(-0.280000, 1.451195, -0.419272)",
        "(-0.280000, 1.443677, -0.423250)",
        "(-0.280000, 1.435572, -0.426937)",
        "(-0.280000, 1.426913, -0.430236)",
        "(-0.280000, 1.418079, -0.433030)",
        "(-0.280000, 1.408742, -0.435316)",
        "(-0.280000, 1.398958, -0.437012)",
        "(-0.280000, 1.388764, -0.438055)",
        "(-0.280000, 1.378286, -0.438384)",
        "(-0.280000, 1.367928, -0.438008)",
        "(-0.280000, 1.357410, -0.436880)",
        "(-0.280000, 1.346857, -0.434991)",
        "(-0.280000, 1.336364, -0.432352)",
        "(-0.280000, 1.326010, -0.428984)",
        "(-0.280000, 1.316123, -0.425041)",
        "(-0.280000, 1.306495, -0.420490)",
        "(-0.280000, 1.297158, -0.415391)",
        "(-0.280000, 1.288141, -0.409820)",
        "(-0.280000, 1.279406, -0.403814)",
        "(-0.280000, 1.271171, -0.397602)",
        "(-0.280000, 1.263224, -0.391088)",
        "(-0.280000, 1.255532, -0.384281)",
        "(-0.280000, 1.248117, -0.377224)",
        "(-0.280000, 1.240953, -0.369909)",
        "(-0.280000, 1.234141, -0.362479)",
        "(-0.280000, 1.227551, -0.354769)",
        "(-0.280000, 1.221201, -0.346783)",
        "(-0.280000, 1.215782, -0.338181)",
        "(-0.280000, 1.211352, -0.329109)",
        "(-0.280000, 1.207474, -0.320071)",
        "(-0.280000, 1.204044, -0.310881)",
        "(-0.280000, 1.201075, -0.301591)",
        "(-0.280000, 1.198556, -0.292181)",
        "(-0.280000, 1.196502, -0.282731)",
        "(-0.280000, 1.194932, -0.273423)",
        "(-0.280000, 1.193797, -0.264094)",
        "(-0.280000, 1.193098, -0.254832)",
        "(-0.280000, 1.192823, -0.245671)",
        "(-0.280000, 1.192955, -0.236616)",
        "(-0.280000, 1.193469, -0.227822)",
        "(-0.280000, 1.194346, -0.219180)",
        "(-0.280000, 1.195575, -0.210678)",
        "(-0.280000, 1.197135, -0.202357)",
        "(-0.280000, 1.199015, -0.194200)",
        "(-0.280000, 1.201166, -0.186338)",
        "(-0.280000, 1.203603, -0.178646)",
        "(-0.280000, 1.206317, -0.171120)",
        "(-0.280000, 1.209280, -0.163808)",
        "(-0.280000, 1.212477, -0.156715)",
        "(-0.280000, 1.215854, -0.149919)",
        "(-0.280000, 1.219440, -0.143325)",
        "(-0.280000, 1.223229, -0.136926)",
        "(-0.280000, 1.227227, -0.130703)",
        "(-0.280000, 1.231406, -0.124685)",
        "(-0.280000, 1.235706, -0.118941)",
        "(-0.280000, 1.240197, -0.113362)",
        "(-0.280000, 1.244862, -0.107965)",
        "(-0.280000, 1.249722, -0.102724)",
        "(-0.280000, 1.254753, -0.097666)",
        "(-0.280000, 1.259865, -0.092870)",
        "(-0.280000, 1.265160, -0.088235)",
        "(-0.280000, 1.270601, -0.083795)",
        "(-0.280000, 1.276201, -0.079536)",
        "(-0.280000, 1.281980, -0.075449)",
        "(-0.280000, 1.288485, -0.072755)",
        "(-0.280000, 1.295565, -0.071121)",
        "(-0.280000, 1.302678, -0.069750)",
        "(-0.280000, 1.309805, -0.068626)",
        "(-0.280000, 1.316959, -0.067703)",
        "(-0.280000, 1.323946, -0.067006)",
        "(-0.280000, 1.330932, -0.066416)",
        "(-0.280000, 1.337959, -0.065891)",
        "(-0.280000, 1.345038, -0.065401)",
        "(-0.280000, 1.352198, -0.064930)",
        "(-0.280000, 1.359247, -0.064516)",
        "(-0.280000, 1.366425, -0.064094)",
        "(-0.280000, 1.373800, -0.063667)",
        "(-0.280000, 1.381405, -0.063256)",
        "(-0.280000, 1.389235, -0.062889)",
        "(-0.280000, 1.397032, -0.062601)",
        "(-0.280000, 1.405120, -0.062406)",
        "(-0.280000, 1.413466, -0.062350)",
        "(-0.280000, 1.422087, -0.062478)",
        "(-0.280000, 1.430905, -0.062832)",
        "(-0.280000, 1.439670, -0.063395)",
        "(-0.280000, 1.448663, -0.064257)",
        "(-0.280000, 1.457816, -0.065456)",
        "(-0.280000, 1.467106, -0.067034)",
        "(-0.280000, 1.476501, -0.069028)",
        "(-0.280000, 1.485718, -0.071357)",
        "(-0.280000, 1.494955, -0.074144)",
        "(-0.280000, 1.504167, -0.077413)",
        "(-0.280000, 1.513266, -0.081166)",
        "(-0.280000, 1.522204, -0.085406)",
        "(-0.280000, 1.530765, -0.090005)",
        "(-0.280000, 1.537799, -0.096395)",
        "(-0.280000, 1.544466, -0.103053)",
        "(-0.280000, 1.550737, -0.109917)",
        "(-0.280000, 1.556603, -0.116953)",
        "(-0.280000, 1.561994, -0.124033)",
        "(-0.280000, 1.566987, -0.131215)",
        "(-0.280000, 1.571612, -0.138510)",
        "(-0.280000, 1.575877, -0.145910)",
        "(-0.280000, 1.579780, -0.153383)",
        "(-0.280000, 1.583275, -0.160797)",
        "(-0.280000, 1.586445, -0.168282)",
        "(-0.280000, 1.589286, -0.175808)",
        "(-0.280000, 1.591816, -0.183402)",
        "(-0.280000, 1.594036, -0.191048)",
        "(-0.280000, 1.595919, -0.198614)",
        "(-0.280000, 1.597517, -0.206273)",
        "(-0.280000, 1.598820, -0.213988)",
        "(-0.280000, 1.599828, -0.221760)",
        "(-0.280000, 1.600538, -0.229593)",
        "(-0.280000, 1.599556, -0.237328)",
        "(-0.280000, 1.597436, -0.244965)",
        "(-0.280000, 1.594978, -0.252430)",
        "(-0.280000, 1.592251, -0.259684)",
        "(-0.280000, 1.589308, -0.266751)",
        "(-0.280000, 1.586239, -0.273468)",
        "(-0.280000, 1.583077, -0.279990)",
        "(-0.280000, 1.579862, -0.286335)",
        "(-0.280000, 1.576640, -0.292496)",
        "(-0.280000, 1.573433, -0.298521)",
        "(-0.280000, 1.570290, -0.304339)",
        "(-0.280000, 1.567202, -0.310071)",
        "(-0.280000, 1.564165, -0.315763)",
        "(-0.280000, 1.561177, -0.321435)",
        "(-0.280000, 1.558245, -0.327084)",
        "(-0.280000, 1.555406, -0.332643)",
        "(-0.280000, 1.552586, -0.338247)",
        "(-0.280000, 1.549778, -0.343883)",
        "(-0.280000, 1.546942, -0.349591)",
        "(-0.280000, 1.544057, -0.355360)",
        "(-0.280000, 1.541168, -0.361101)",
        "(-0.280000, 1.538143, -0.366949)",
        "(-0.280000, 1.534963, -0.372867)",
        "(-0.280000, 1.531579, -0.378858)",
        "(-0.280000, 1.527952, -0.384912)",
        "(-0.280000, 1.524184, -0.390875)",
        "(-0.280000, 1.520119, -0.396846)",
        "(-0.280000, 1.515711, -0.402808)",
        "(-0.280000, 1.510986, -0.408677)",
        "(-0.280000, 1.505895, -0.414442)",
        "(-0.280000, 1.500598, -0.419947)",
        "(-0.280000, 1.494063, -0.423650)",
        "(-0.280000, 1.487292, -0.427151)",
        "(-0.280000, 1.480282, -0.430448)",
        "(-0.280000, 1.473012, -0.433532)",
        "(-0.280000, 1.465680, -0.436315)",
        "(-0.280000, 1.458075, -0.438867)",
        "(-0.280000, 1.450190, -0.441170)",
        "(-0.280000, 1.442003, -0.443202)",
        "(-0.280000, 1.433562, -0.444926)",
        "(-0.280000, 1.425139, -0.446281)",
        "(-0.280000, 1.416446, -0.447304)",
        "(-0.280000, 1.407511, -0.447965)",
        "(-0.280000, 1.398334, -0.448234)",
        "(-0.280000, 1.388989, -0.448084)",
        "(-0.280000, 1.379785, -0.447517)",
        "(-0.280000, 1.370424, -0.446510)",
        "(-0.280000, 1.360956, -0.445043)",
        "(-0.280000, 1.351392, -0.443093)",
        "(-0.280000, 1.341759, -0.440640)",
        "(-0.280000, 1.332852, -0.436457)",
        "(-0.280000, 1.324410, -0.431044)",
        "(-0.280000, 1.316276, -0.425181)",
        "(-0.280000, 1.308483, -0.418941)",
        "(-0.280000, 1.301027, -0.412330)",
        "(-0.280000, 1.294165, -0.405531)",
        "(-0.280000, 1.287652, -0.398429)",
        "(-0.280000, 1.281500, -0.391046)",
        "(-0.280000, 1.275741, -0.383439)",
        "(-0.280000, 1.270375, -0.375635)",
        "(-0.280000, 1.265549, -0.367820)",
        "(-0.280000, 1.261096, -0.359895)",
        "(-0.280000, 1.256987, -0.351862)",
        "(-0.280000, 1.253225, -0.343758)",
        "(-0.280000, 1.249812, -0.335645)",
        "(-0.280000, 1.246796, -0.327668)",
        "(-0.280000, 1.244037, -0.319647)",
        "(-0.280000, 1.241533, -0.311631)",
        "(-0.280000, 1.239271, -0.303629)",
        "(-0.280000, 1.237242, -0.295673)",
        "(-0.280000, 1.235467, -0.287912)",
        "(-0.280000, 1.233869, -0.280166)",
        "(-0.280000, 1.232443, -0.272469)",
        "(-0.280000, 1.231181, -0.264823)",
        "(-0.280000, 1.230072, -0.257205)",
        "(-0.280000, 1.229119, -0.249751)",
        "(-0.280000, 1.228304, -0.242305)",
        "(-0.280000, 1.227631, -0.234868)",
        "(-0.280000, 1.227108, -0.227455)",
        "(-0.280000, 1.226742, -0.220050)",
        "(-0.280000, 1.226523, -0.212779)",
        "(-0.280000, 1.226475, -0.205526)",
        "(-0.280000, 1.226617, -0.198271)",
        "(-0.280000, 1.226955, -0.191070)",
        "(-0.280000, 1.227509, -0.183910)",
        "(-0.280000, 1.228265, -0.176872)",
        "(-0.280000, 1.229262, -0.169906)",
        "(-0.280000, 1.230512, -0.163031)",
        "(-0.280000, 1.232034, -0.156245)",
        "(-0.280000, 1.233830, -0.149597)",
        "(-0.280000, 1.235869, -0.143166)",
        "(-0.280000, 1.238202, -0.136886)",
        "(-0.280000, 1.240827, -0.130799)",
        "(-0.280000, 1.243760, -0.124894)",
        "(-0.280000, 1.246990, -0.119209)",
        "(-0.280000, 1.250452, -0.113826)",
        "(-0.280000, 1.254207, -0.108668)",
        "(-0.280000, 1.258228, -0.103762)",
        "(-0.280000, 1.262513, -0.099099)",
        "(-0.280000, 1.267058, -0.094664)",
        "(-0.280000, 1.271718, -0.090550)",
        "(-0.280000, 1.276574, -0.086643)",
        "(-0.280000, 1.281612, -0.082906)",
        "(-0.280000, 1.286793, -0.079322)",
        "(-0.280000, 1.292143, -0.075870)",
        "(-0.280000, 1.297507, -0.072646)",
        "(-0.280000, 1.303040, -0.069554)",
        "(-0.280000, 1.308766, -0.066593)",
        "(-0.280000, 1.314671, -0.063781)",
        "(-0.280000, 1.320777, -0.061119)",
        "(-0.280000, 1.326918, -0.058682)",
        "(-0.280000, 1.333264, -0.056408)",
        "(-0.280000, 1.339839, -0.054305)",
        "(-0.280000, 1.346652, -0.052388)",
        "(-0.280000, 1.353700, -0.050677)",
        "(-0.280000, 1.360752, -0.049234)",
        "(-0.280000, 1.368079, -0.048015)",
        "(-0.280000, 1.375660, -0.047049)",
        "(-0.280000, 1.383515, -0.046359)",
        "(-0.280000, 1.391633, -0.045975)",
        "(-0.280000, 1.399707, -0.045923)",
        "(-0.280000, 1.408045, -0.046215)",
        "(-0.280000, 1.416591, -0.046880)",
        "(-0.280000, 1.425314, -0.047945)",
        "(-0.280000, 1.434168, -0.049432)",
        "(-0.280000, 1.442826, -0.051289)",
        "(-0.280000, 1.451548, -0.053575)",
        "(-0.280000, 1.460273, -0.056295)",
        "(-0.280000, 1.468913, -0.059434)",
        "(-0.280000, 1.477473, -0.063002)",
        "(-0.280000, 1.485675, -0.066877)",
        "(-0.280000, 1.493726, -0.071142)",
        "(-0.280000, 1.501597, -0.075787)",
        "(-0.280000, 1.509244, -0.080790)",
        "(-0.280000, 1.516642, -0.086132)",
        "(-0.280000, 1.523631, -0.091679)",
        "(-0.280000, 1.530343, -0.097517)",
        "(-0.280000, 1.536758, -0.103622)",
        "(-0.280000, 1.542848, -0.109958)",
        "(-0.280000, 1.548599, -0.116495)",
        "(-0.280000, 1.553917, -0.123096)",
        "(-0.280000, 1.558909, -0.129864)",
        "(-0.280000, 1.563558, -0.136757)",
        "(-0.280000, 1.567894, -0.143805)",
        "(-0.280000, 1.571906, -0.150979)",
        "(-0.280000, 1.575529, -0.158131)",
        "(-0.280000, 1.578850, -0.165399)",
        "(-0.280000, 1.581865, -0.172769)",
        "(-0.280000, 1.584586, -0.180267)",
        "(-0.280000, 1.587011, -0.187894)",
        "(-0.280000, 1.589082, -0.195443)",
        "(-0.280000, 1.590860, -0.203093)",
        "(-0.280000, 1.592345, -0.210875)",
        "(-0.280000, 1.593513, -0.218751)",
        "(-0.280000, 1.594321, -0.226725)",
        "(-0.280000, 1.594709, -0.234551)",
        "(-0.280000, 1.594668, -0.242423)",
        "(-0.280000, 1.594171, -0.250325)",
        "(-0.280000, 1.593204, -0.258187)",
        "(-0.280000, 1.591760, -0.265990)",
        "(-0.280000, 1.589867, -0.273516)",
        "(-0.280000, 1.587526, -0.280910)",
        "(-0.280000, 1.584745, -0.288168)",
        "(-0.280000, 1.581547, -0.295252)",
        "(-0.280000, 1.577974, -0.302088)",
        "(-0.280000, 1.574110, -0.308529)",
        "(-0.280000, 1.569939, -0.314724)",
        "(-0.280000, 1.565516, -0.320633)",
        "(-0.280000, 1.560858, -0.326289)",
        "(-0.280000, 1.556024, -0.331660)",
        "(-0.280000, 1.551111, -0.336650)",
        "(-0.280000, 1.546081, -0.341402)",
        "(-0.280000, 1.540975, -0.345922)",
        "(-0.280000, 1.535797, -0.350256)",
        "(-0.280000, 1.530560, -0.354427)",
        "(-0.280000, 1.525384, -0.358342)",
        "(-0.280000, 1.520213, -0.362115)",
        "(-0.280000, 1.515030, -0.365790)",
        "(-0.280000, 1.509861, -0.369374)",
        "(-0.280000, 1.504680, -0.372906)",
        "(-0.280000, 1.499603, -0.376310)",
        "(-0.280000, 1.494513, -0.379701)",
        "(-0.280000, 1.489370, -0.383108)",
        "(-0.280000, 1.484162, -0.386535)",
        "(-0.280000, 1.478790, -0.390030)",
        "(-0.280000, 1.473385, -0.393504)",
        "(-0.280000, 1.467710, -0.397060)",
        "(-0.280000, 1.461662, -0.400703)",
        "(-0.280000, 1.455148, -0.404414)",
        "(-0.280000, 1.448048, -0.408160)",
        "(-0.280000, 1.440677, -0.411775)",
        "(-0.280000, 1.432526, -0.415333)",
        "(-0.280000, 1.423515, -0.418724)",
        "(-0.280000, 1.413573, -0.421827)",
        "(-0.280000, 1.402761, -0.424482)",
        "(-0.280000, 1.391695, -0.426563)",
        "(-0.280000, 1.380000, -0.427999)",
        "(-0.280000, 1.367843, -0.428691)",
        "(-0.280000, 1.355341, -0.428572)",
        "(-0.280000, 1.342622, -0.427601)",
        "(-0.280000, 1.330109, -0.425854)",
        "(-0.280000, 1.317619, -0.423267)",
        "(-0.280000, 1.305221, -0.419840)",
        "(-0.280000, 1.293029, -0.415592)",
        "(-0.280000, 1.281105, -0.410504)",
        "(-0.280000, 1.270214, -0.404139)",
        "(-0.280000, 1.260670, -0.396094)",
        "(-0.280000, 1.251713, -0.387559)",
        "(-0.280000, 1.243428, -0.378655)",
        "(-0.280000, 1.235808, -0.369428)",
        "(-0.280000, 1.228939, -0.360057)",
        "(-0.280000, 1.222716, -0.350477)",
        "(-0.280000, 1.217131, -0.340737)",
        "(-0.280000, 1.212180, -0.330893)",
        "(-0.280000, 1.207856, -0.321017)",
        "(-0.280000, 1.204169, -0.311243)",
        "(-0.280000, 1.201035, -0.301454)",
        "(-0.280000, 1.198439, -0.291697)",
        "(-0.280000, 1.196358, -0.281973)",
        "(-0.280000, 1.194775, -0.272327)",
        "(-0.280000, 1.193682, -0.262894)",
        "(-0.280000, 1.193035, -0.253560)",
        "(-0.280000, 1.192817, -0.244346)",
        "(-0.280000, 1.193009, -0.235257)",
        "(-0.280000, 1.193604, -0.226312)",
        "(-0.280000, 1.196450, -0.217914)",
        "(-0.280000, 1.199673, -0.209842)",
        "(-0.280000, 1.203224, -0.202108)",
        "(-0.280000, 1.207040, -0.194725)",
        "(-0.280000, 1.211086, -0.187652)",
        "(-0.280000, 1.215266, -0.181006)",
        "(-0.280000, 1.219570, -0.174656)",
        "(-0.280000, 1.223947, -0.168609)",
        "(-0.280000, 1.228343, -0.162863)",
        "(-0.280000, 1.232727, -0.157381)",
        "(-0.280000, 1.237045, -0.152176)",
        "(-0.280000, 1.241287, -0.147169)",
        "(-0.280000, 1.245448, -0.142311)",
        "(-0.280000, 1.249520, -0.137559)",
        "(-0.280000, 1.253492, -0.132886)",
        "(-0.280000, 1.257313, -0.128322)",
        "(-0.280000, 1.261068, -0.123734)",
        "(-0.280000, 1.264747, -0.119124)",
        "(-0.280000, 1.268386, -0.114447)",
        "(-0.280000, 1.271996, -0.109703)",
        "(-0.280000, 1.275528, -0.104944)",
        "(-0.280000, 1.279114, -0.100065)",
        "(-0.280000, 1.282785, -0.095078)",
        "(-0.280000, 1.286604, -0.089974)",
        "(-0.280000, 1.290627, -0.084761)",
        "(-0.280000, 1.294736, -0.079577)",
        "(-0.280000, 1.299162, -0.074330)",
        "(-0.280000, 1.303968, -0.069059)",
        "(-0.280000, 1.309220, -0.063827)",
        "(-0.280000, 1.314989, -0.058686)",
        "(-0.280000, 1.321306, -0.054528)",
        "(-0.280000, 1.328562, -0.051793)",
        "(-0.280000, 1.336237, -0.049234)",
        "(-0.280000, 1.344333, -0.046895)",
        "(-0.280000, 1.352846, -0.044819)",
        "(-0.280000, 1.361413, -0.043115)",
        "(-0.280000, 1.370351, -0.041739)",
        "(-0.280000, 1.379677, -0.040731)",
        "(-0.280000, 1.389389, -0.040140)",
        "(-0.280000, 1.399427, -0.040015)",
        "(-0.280000, 1.409375, -0.040379)",
        "(-0.280000, 1.419601, -0.041262)",
        "(-0.280000, 1.430032, -0.042701)",
        "(-0.280000, 1.440650, -0.044736)",
        "(-0.280000, 1.451334, -0.047382)",
        "(-0.280000, 1.461701, -0.050547)",
        "(-0.280000, 1.472029, -0.054315)",
        "(-0.280000, 1.482191, -0.058657)",
        "(-0.280000, 1.492140, -0.063562)",
        "(-0.280000, 1.501804, -0.069008)",
        "(-0.280000, 1.509869, -0.076406)",
        "(-0.280000, 1.517393, -0.084189)",
        "(-0.280000, 1.524353, -0.092282)",
        "(-0.280000, 1.530711, -0.100576)",
        "(-0.280000, 1.536508, -0.109032)",
        "(-0.280000, 1.541645, -0.117444)",
        "(-0.280000, 1.546276, -0.125875)",
        "(-0.280000, 1.550448, -0.134296)",
        "(-0.280000, 1.554194, -0.142648)",
        "(-0.280000, 1.557571, -0.150928)",
        "(-0.280000, 1.560571, -0.159015)",
        "(-0.280000, 1.563297, -0.166981)",
        "(-0.280000, 1.565800, -0.174844)",
        "(-0.280000, 1.568116, -0.182603)",
        "(-0.280000, 1.570278, -0.190252)",
        "(-0.280000, 1.572290, -0.197701)",
        "(-0.280000, 1.574224, -0.205107)",
        "(-0.280000, 1.576087, -0.212450)",
        "(-0.280000, 1.577896, -0.219757)",
        "(-0.280000, 1.579654, -0.227035)",
        "(-0.280000, 1.581359, -0.234212)",
        "(-0.280000, 1.583019, -0.241442)",
        "(-0.280000, 1.584613, -0.248728)",
        "(-0.280000, 1.586120, -0.256094)",
        "(-0.280000, 1.587511, -0.263561)",
        "(-0.280000, 1.588763, -0.270986)",
        "(-0.280000, 1.589827, -0.278496)",
        "(-0.280000, 1.590654, -0.286106)",
        "(-0.280000, 1.591199, -0.293771)",
        "(-0.280000, 1.591447, -0.301506)",
        "(-0.280000, 1.590518, -0.308855)",
        "(-0.280000, 1.588080, -0.315735)",
        "(-0.280000, 1.585393, -0.322535)",
        "(-0.280000, 1.582475, -0.329209)",
        "(-0.280000, 1.579327, -0.335762)",
        "(-0.280000, 1.576009, -0.342087)",
        "(-0.280000, 1.572465, -0.348304)",
        "(-0.280000, 1.568705, -0.354393)",
        "(-0.280000, 1.564734, -0.360346)",
        "(-0.280000, 1.560565, -0.366145)",
        "(-0.280000, 1.556285, -0.371684)",
        "(-0.280000, 1.551799, -0.377095)",
        "(-0.280000, 1.547120, -0.382357)",
        "(-0.280000, 1.542232, -0.387486)",
        "(-0.280000, 1.537140, -0.392470)",
        "(-0.280000, 1.531950, -0.397208)",
        "(-0.280000, 1.526503, -0.401845)",
        "(-0.280000, 1.520785, -0.406373)",
        "(-0.280000, 1.514748, -0.410808)",
        "(-0.280000, 1.508364, -0.415142)",
        "(-0.280000, 1.501869, -0.419202)",
        "(-0.280000, 1.495017, -0.423130)",
        "(-0.280000, 1.487778, -0.426910)",
        "(-0.280000, 1.480176, -0.430495)",
        "(-0.280000, 1.472170, -0.433868)",
        "(-0.280000, 1.464082, -0.436879)",
        "(-0.280000, 1.455563, -0.439638)",
        "(-0.280000, 1.446576, -0.442111)",
        "(-0.280000, 1.437168, -0.444235)",
        "(-0.280000, 1.427307, -0.445967)",
        "(-0.280000, 1.417388, -0.447212)",
        "(-0.280000, 1.407053, -0.447988)",
        "(-0.280000, 1.396283, -0.448238)",
        "(-0.280000, 1.385079, -0.447894)",
        "(-0.280000, 1.373517, -0.446891)",
        "(-0.280000, 1.362101, -0.445244)",
        "(-0.280000, 1.350397, -0.442863)",
        "(-0.280000, 1.338710, -0.439141)",
        "(-0.280000, 1.327197, -0.434044)",
        "(-0.280000, 1.315798, -0.428314)",
        "(-0.280000, 1.304927, -0.422132)",
        "(-0.280000, 1.294294, -0.415376)",
        "(-0.280000, 1.283962, -0.408062)",
        "(-0.280000, 1.273981, -0.400200)",
        "(-0.280000, 1.264367, -0.391764)",
        "(-0.280000, 1.255424, -0.383008)",
        "(-0.280000, 1.246982, -0.373759)",
        "(-0.280000, 1.239111, -0.364039)",
        "(-0.280000, 1.231877, -0.353869)",
        "(-0.280000, 1.225325, -0.343311)",
        "(-0.280000, 1.219600, -0.332670)",
        "(-0.280000, 1.214582, -0.321813)",
        "(-0.280000, 1.210260, -0.310763)",
        "(-0.280000, 1.206630, -0.299553)",
        "(-0.280000, 1.203693, -0.288240)",
        "(-0.280000, 1.201479, -0.277071)",
        "(-0.280000, 1.199924, -0.265929)",
        "(-0.280000, 1.199011, -0.254853)",
        "(-0.280000, 1.198721, -0.243854)",
        "(-0.280000, 1.199023, -0.233169)",
        "(-0.280000, 1.199883, -0.222680)",
        "(-0.280000, 1.201273, -0.212414)",
        "(-0.280000, 1.203150, -0.202449)",
        "(-0.280000, 1.205492, -0.192751)",
        "(-0.280000, 1.208252, -0.183393)",
        "(-0.280000, 1.211363, -0.174464)",
        "(-0.280000, 1.214825, -0.165857)",
        "(-0.280000, 1.218608, -0.157583)",
        "(-0.280000, 1.222689, -0.149635)",
        "(-0.280000, 1.227053, -0.141997)",
        "(-0.280000, 1.231599, -0.134789)",
        "(-0.280000, 1.236371, -0.127894)",
        "(-0.280000, 1.241362, -0.121294)",
        "(-0.280000, 1.246544, -0.115001)",
        "(-0.280000, 1.251923, -0.108987)",
        "(-0.280000, 1.257387, -0.103352)",
        "(-0.280000, 1.263019, -0.097984)",
        "(-0.280000, 1.268836, -0.092859)",
        "(-0.280000, 1.274816, -0.087991)",
        "(-0.280000, 1.280992, -0.083351)",
        "(-0.280000, 1.287241, -0.079024)",
        "(-0.280000, 1.293675, -0.074926)",
        "(-0.280000, 1.300333, -0.071037)",
        "(-0.280000, 1.307248, -0.067355)",
        "(-0.280000, 1.314415, -0.063898)",
        "(-0.280000, 1.321639, -0.060762)",
        "(-0.280000, 1.329188, -0.057841)",
        "(-0.280000, 1.337072, -0.055160)",
        "(-0.280000, 1.345354, -0.052733)",
        "(-0.280000, 1.354016, -0.050606)",
        "(-0.280000, 1.362737, -0.048876)",
        "(-0.280000, 1.371936, -0.047487)",
        "(-0.280000, 1.381574, -0.046500)",
        "(-0.280000, 1.391675, -0.045973)",
        "(-0.280000, 1.402188, -0.045973)",
        "(-0.280000, 1.412590, -0.046523)",
        "(-0.280000, 1.423291, -0.047663)",
        "(-0.280000, 1.434211, -0.049440)",
        "(-0.280000, 1.445217, -0.051865)",
        "(-0.280000, 1.456228, -0.054910)",
        "(-0.280000, 1.466861, -0.058420)",
        "(-0.280000, 1.477397, -0.062447)",
        "(-0.280000, 1.487791, -0.066959)",
        "(-0.280000, 1.497999, -0.071926)",
        "(-0.280000, 1.508013, -0.077339)",
        "(-0.280000, 1.517615, -0.083035)",
        "(-0.280000, 1.526952, -0.089100)",
        "(-0.280000, 1.536028, -0.095537)",
        "(-0.280000, 1.544297, -0.102876)",
        "(-0.280000, 1.551655, -0.110977)",
        "(-0.280000, 1.558386, -0.119225)",
        "(-0.280000, 1.564622, -0.127731)",
        "(-0.280000, 1.570358, -0.136463)",
        "(-0.280000, 1.575605, -0.145416)",
        "(-0.280000, 1.580341, -0.154522)",
        "(-0.280000, 1.584501, -0.163595)",
        "(-0.280000, 1.588188, -0.172793)",
        "(-0.280000, 1.591395, -0.182065)",
        "(-0.280000, 1.594133, -0.191412)",
        "(-0.280000, 1.596408, -0.200809)",
        "(-0.280000, 1.598191, -0.210039)",
        "(-0.280000, 1.599539, -0.219284)",
        "(-0.280000, 1.600461, -0.228552)",
        "(-0.280000, 1.600958, -0.237797)",
        "(-0.280000, 1.601035, -0.247026)",
        "(-0.280000, 1.600708, -0.256023)",
        "(-0.280000, 1.599990, -0.264954)",
        "(-0.280000, 1.598880, -0.273844)",
        "(-0.280000, 1.597386, -0.282650)",
        "(-0.280000, 1.595515, -0.291354)",
        "(-0.280000, 1.593317, -0.299791)",
        "(-0.280000, 1.590770, -0.308099)",
        "(-0.280000, 1.587876, -0.316278)",
        "(-0.280000, 1.584637, -0.324327)",
        "(-0.280000, 1.581072, -0.332204)",
        "(-0.280000, 1.577262, -0.339761)",
        "(-0.280000, 1.573136, -0.347165)",
        "(-0.280000, 1.568706, -0.354392)",
        "(-0.280000, 1.563947, -0.361475)",
        "(-0.280000, 1.558870, -0.368386)",
        "(-0.280000, 1.553598, -0.374969)",
        "(-0.280000, 1.548002, -0.381392)",
        "(-0.280000, 1.542093, -0.387626)",
        "(-0.280000, 1.535844, -0.393683)",
        "(-0.280000, 1.529234, -0.399561)",
        "(-0.280000, 1.521654, -0.404036)",
        "(-0.280000, 1.513201, -0.407481)",
        "(-0.280000, 1.504465, -0.410634)",
        "(-0.280000, 1.495455, -0.413483)",
        "(-0.280000, 1.486161, -0.416044)",
        "(-0.280000, 1.476930, -0.418182)",
        "(-0.280000, 1.467421, -0.420093)",
        "(-0.280000, 1.457618, -0.421775)",
        "(-0.280000, 1.447549, -0.423207)",
        "(-0.280000, 1.437186, -0.424370)",
        "(-0.280000, 1.426916, -0.425169)",
        "(-0.280000, 1.416342, -0.425678)",
        "(-0.280000, 1.405481, -0.425848)",
        "(-0.280000, 1.394360, -0.425630)",
        "(-0.280000, 1.383039, -0.424980)",
        "(-0.280000, 1.371877, -0.423900)",
        "(-0.280000, 1.360496, -0.422330)",
        "(-0.280000, 1.348966, -0.420223)",
        "(-0.280000, 1.337336, -0.417538)",
        "(-0.280000, 1.325699, -0.414250)",
        "(-0.280000, 1.314370, -0.410463)",
        "(-0.280000, 1.303134, -0.406068)",
        "(-0.280000, 1.292106, -0.401083)",
        "(-0.280000, 1.281328, -0.395505)",
        "(-0.280000, 1.270848, -0.389340)",
        "(-0.280000, 1.260868, -0.382735)",
        "(-0.280000, 1.251270, -0.375575)",
        "(-0.280000, 1.242091, -0.367862)",
        "(-0.280000, 1.233392, -0.359618)",
        "(-0.280000, 1.225198, -0.350832)",
        "(-0.280000, 1.217676, -0.341725)",
        "(-0.280000, 1.212409, -0.331379)",
        "(-0.280000, 1.207788, -0.320851)",
        "(-0.280000, 1.203819, -0.310228)",
        "(-0.280000, 1.200480, -0.299524)",
        "(-0.280000, 1.197800, -0.288944)",
        "(-0.280000, 1.195712, -0.278376)",
        "(-0.280000, 1.194200, -0.267840)",
        "(-0.280000, 1.193247, -0.257367)",
        "(-0.280000, 1.192838, -0.247016)",
        "(-0.280000, 1.192943, -0.236942)",
        "(-0.280000, 1.193536, -0.226999)",
        "(-0.280000, 1.194595, -0.217237)",
        "(-0.280000, 1.196104, -0.207636)",
        "(-0.280000, 1.198043, -0.198229)",
        "(-0.280000, 1.200352, -0.189170)",
        "(-0.280000, 1.203052, -0.180294)",
        "(-0.280000, 1.206122, -0.171630)",
        "(-0.280000, 1.209540, -0.163205)",
        "(-0.280000, 1.213298, -0.155004)",
        "(-0.280000, 1.218512, -0.147862)",
        "(-0.280000, 1.224689, -0.141494)",
        "(-0.280000, 1.231089, -0.135564)",
        "(-0.280000, 1.237620, -0.130082)",
        "(-0.280000, 1.244267, -0.125017)",
        "(-0.280000, 1.250901, -0.120470)",
        "(-0.280000, 1.257595, -0.116298)",
        "(-0.280000, 1.264341, -0.112471)",
        "(-0.280000, 1.271082, -0.108994)",
        "(-0.280000, 1.277833, -0.105813)",
        "(-0.280000, 1.284486, -0.102983)",
        "(-0.280000, 1.291125, -0.100382)",
        "(-0.280000, 1.297767, -0.097970)",
        "(-0.280000, 1.304456, -0.095701)",
        "(-0.280000, 1.311194, -0.093551)",
        "(-0.280000, 1.317832, -0.091591)",
        "(-0.280000, 1.324614, -0.089678)",
        "(-0.280000, 1.331580, -0.087797)",
        "(-0.280000, 1.338808, -0.085940)",
        "(-0.280000, 1.346337, -0.084120)",
        "(-0.280000, 1.353868, -0.082456)",
        "(-0.280000, 1.361800, -0.080853)",
        "(-0.280000, 1.370178, -0.079360)",
        "(-0.280000, 1.379035, -0.078038)",
        "(-0.280000, 1.388356, -0.076963)",
        "(-0.280000, 1.397683, -0.076209)",
        "(-0.280000, 1.407433, -0.075804)",
        "(-0.280000, 1.417584, -0.075824)",
        "(-0.280000, 1.428001, -0.076327)",
        "(-0.280000, 1.438611, -0.077359)",
        "(-0.280000, 1.449068, -0.078876)",
        "(-0.280000, 1.459629, -0.080975)",
        "(-0.280000, 1.470214, -0.083678)",
        "(-0.280000, 1.480705, -0.086986)",
        "(-0.280000, 1.491050, -0.090909)",
        "(-0.280000, 1.501026, -0.095332)",
        "(-0.280000, 1.510730, -0.100337)",
        "(-0.280000, 1.520114, -0.105917)",
        "(-0.280000, 1.529111, -0.112041)",
        "(-0.280000, 1.537654, -0.118673)",
        "(-0.280000, 1.545609, -0.125667)",
        "(-0.280000, 1.553054, -0.133111)",
        "(-0.280000, 1.559932, -0.140949)",
        "(-0.280000, 1.566229, -0.149156)",
        "(-0.280000, 1.571899, -0.157664)",
        "(-0.280000, 1.576878, -0.166305)",
        "(-0.280000, 1.581243, -0.175197)",
        "(-0.280000, 1.584980, -0.184289)",
        "(-0.280000, 1.588094, -0.193529)",
        "(-0.280000, 1.590603, -0.202905)",
        "(-0.280000, 1.592497, -0.212192)",
        "(-0.280000, 1.593856, -0.221562)",
        "(-0.280000, 1.594719, -0.231021)",
        "(-0.280000, 1.595119, -0.240510)",
        "(-0.280000, 1.595064, -0.250035)",
        "(-0.280000, 1.594567, -0.259339)",
        "(-0.280000, 1.593623, -0.268693)",
        "(-0.280000, 1.592220, -0.278086)",
        "(-0.280000, 1.590354, -0.287470)",
        "(-0.280000, 1.588022, -0.296807)",
        "(-0.280000, 1.585291, -0.305860)",
        "(-0.280000, 1.582107, -0.314839)",
        "(-0.280000, 1.578462, -0.323730)",
        "(-0.280000, 1.574341, -0.332534)",
        "(-0.280000, 1.569766, -0.341174)",
        "(-0.280000, 1.564866, -0.349424)",
        "(-0.280000, 1.559501, -0.357531)",
        "(-0.280000, 1.553677, -0.365453)",
        "(-0.280000, 1.547377, -0.373182)",
        "(-0.280000, 1.540619, -0.380665)",
        "(-0.280000, 1.533601, -0.387690)",
        "(-0.280000, 1.526112, -0.394463)",
        "(-0.280000, 1.518156, -0.400948)",
        "(-0.280000, 1.509727, -0.407116)",
        "(-0.280000, 1.500806, -0.412941)",
        "(-0.280000, 1.491707, -0.418211)",
        "(-0.280000, 1.482141, -0.423088)",
        "(-0.280000, 1.472131, -0.427519)",
        "(-0.280000, 1.461707, -0.431454)",
        "(-0.280000, 1.450837, -0.434866)",
        "(-0.280000, 1.439939, -0.437614)",
        "(-0.280000, 1.428654, -0.439781)",
        "(-0.280000, 1.417027, -0.441314)",
        "(-0.280000, 1.405121, -0.442166)",
        "(-0.280000, 1.393004, -0.442296)",
        "(-0.280000, 1.381082, -0.441700)",
        "(-0.280000, 1.369133, -0.440376)",
        "(-0.280000, 1.357219, -0.438315)",
        "(-0.280000, 1.345358, -0.435507)",
        "(-0.280000, 1.333625, -0.431952)",
        "(-0.280000, 1.322341, -0.427763)",
        "(-0.280000, 1.311256, -0.422860)",
        "(-0.280000, 1.300478, -0.417282)",
        "(-0.280000, 1.290039, -0.411040)",
        "(-0.280000, 1.280013, -0.404177)",
        "(-0.280000, 1.270640, -0.396890)",
        "(-0.280000, 1.261752, -0.389083)",
        "(-0.280000, 1.253421, -0.380841)",
        "(-0.280000, 1.245663, -0.372205)",
        "(-0.280000, 1.238475, -0.363197)",
        "(-0.280000, 1.231992, -0.354041)",
        "(-0.280000, 1.226072, -0.344593)",
        "(-0.280000, 1.220725, -0.334888)",
        "(-0.280000, 1.215982, -0.324998)",
        "(-0.280000, 1.211858, -0.314896)",
        "(-0.280000, 1.208463, -0.304810)",
        "(-0.280000, 1.205746, -0.294587)",
        "(-0.280000, 1.203738, -0.284299)",
        "(-0.280000, 1.202449, -0.274013)",
        "(-0.280000, 1.201877, -0.263783)",
        "(-0.280000, 1.202019, -0.253799)",
        "(-0.280000, 1.202829, -0.243990)",
        "(-0.280000, 1.204277, -0.234389)",
        "(-0.280000, 1.206329, -0.225040)",
        "(-0.280000, 1.208934, -0.216006)",
        "(-0.280000, 1.212022, -0.207436)",
        "(-0.280000, 1.215569, -0.199166)",
        "(-0.280000, 1.219510, -0.191266)",
        "(-0.280000, 1.223806, -0.183722)",
        "(-0.280000, 1.228395, -0.176548)",
        "(-0.280000, 1.233183, -0.169846)",
        "(-0.280000, 1.238187, -0.163456)",
        "(-0.280000, 1.243345, -0.157398)",
        "(-0.280000, 1.248627, -0.151645)",
        "(-0.280000, 1.253999, -0.146181)",
        "(-0.280000, 1.259350, -0.141088)",
        "(-0.280000, 1.264735, -0.136219)",
        "(-0.280000, 1.270145, -0.131542)",
        "(-0.280000, 1.275548, -0.127049)",
        "(-0.280000, 1.280970, -0.122686)",
        "(-0.280000, 1.286282, -0.118539)",
        "(-0.280000, 1.291612, -0.114465)",
        "(-0.280000, 1.296975, -0.110443)",
        "(-0.280000, 1.302391, -0.106455)",
        "(-0.280000, 1.307883, -0.102488)",
        "(-0.280000, 1.313355, -0.098606)",
        "(-0.280000, 1.318985, -0.094710)",
        "(-0.280000, 1.324849, -0.090786)",
        "(-0.280000, 1.331019, -0.086837)",
        "(-0.280000, 1.337549, -0.082890)",
        "(-0.280000, 1.344226, -0.079064)",
        "(-0.280000, 1.351405, -0.075277)",
        "(-0.280000, 1.359156, -0.071592)",
        "(-0.280000, 1.367544, -0.068072)",
        "(-0.280000, 1.376547, -0.064818)",
        "(-0.280000, 1.385753, -0.061944)",
        "(-0.280000, 1.395553, -0.059467)",
        "(-0.280000, 1.405867, -0.057483)",
        "(-0.280000, 1.416626, -0.056063)",
        "(-0.280000, 1.427765, -0.055267)",
        "(-0.280000, 1.438863, -0.055081)",
        "(-0.280000, 1.450147, -0.055562)",
        "(-0.280000, 1.461538, -0.056726)",
        "(-0.280000, 1.472927, -0.058570)",
        "(-0.280000, 1.484286, -0.061096)",
        "(-0.280000, 1.494855, -0.065020)",
        "(-0.280000, 1.504497, -0.070639)",
        "(-0.280000, 1.513759, -0.076736)",
        "(-0.280000, 1.522597, -0.083265)",
        "(-0.280000, 1.531016, -0.090213)",
        "(-0.280000, 1.538856, -0.097410)",
        "(-0.280000, 1.546241, -0.104933)",
        "(-0.280000, 1.553182, -0.112772)",
        "(-0.280000, 1.559694, -0.120934)",
        "(-0.280000, 1.565740, -0.129358)",
        "(-0.280000, 1.571200, -0.137833)",
        "(-0.280000, 1.576201, -0.146503)",
        "(-0.280000, 1.580740, -0.155344)",
        "(-0.280000, 1.584831, -0.164368)",
        "(-0.280000, 1.588455, -0.173513)",
        "(-0.280000, 1.591561, -0.182588)",
        "(-0.280000, 1.594233, -0.191785)",
        "(-0.280000, 1.596467, -0.201083)",
        "(-0.280000, 1.598271, -0.210518)",
        "(-0.280000, 1.599607, -0.219841)",
        "(-0.280000, 1.600528, -0.229447)",
        "(-0.280000, 1.600993, -0.239071)",
        "(-0.280000, 1.601008, -0.248518)",
        "(-0.280000, 1.600584, -0.257985)",
        "(-0.280000, 1.599711, -0.267508)",
        "(-0.280000, 1.598391, -0.276994)",
        "(-0.280000, 1.596669, -0.286210)",
        "(-0.280000, 1.594518, -0.295365)",
        "(-0.280000, 1.591944, -0.304425)",
        "(-0.280000, 1.588944, -0.313384)",
        "(-0.280000, 1.585600, -0.322035)",
        "(-0.280000, 1.581872, -0.330511)",
        "(-0.280000, 1.577770, -0.338797)",
        "(-0.280000, 1.573297, -0.346889)",
        "(-0.280000, 1.568478, -0.354745)",
        "(-0.280000, 1.563427, -0.362212)",
        "(-0.280000, 1.558033, -0.369470)",
        "(-0.280000, 1.551882, -0.376088)",
        "(-0.280000, 1.544983, -0.382022)",
        "(-0.280000, 1.537943, -0.387745)",
        "(-0.280000, 1.530913, -0.393132)",
        "(-0.280000, 1.523721, -0.398359)",
        "(-0.280000, 1.516360, -0.403426)",
        "(-0.280000, 1.508819, -0.408319)",
        "(-0.280000, 1.501058, -0.413035)",
        "(-0.280000, 1.493305, -0.417408)",
        "(-0.280000, 1.485295, -0.421561)",
        "(-0.280000, 1.477000, -0.425446)",
        "(-0.280000, 1.468428, -0.428984)",
        "(-0.280000, 1.459527, -0.432124)",
        "(-0.280000, 1.450599, -0.434713)",
        "(-0.280000, 1.441362, -0.436803)",
        "(-0.280000, 1.431817, -0.438345)",
        "(-0.280000, 1.422027, -0.439285)",
        "(-0.280000, 1.412052, -0.439583)",
        "(-0.280000, 1.402217, -0.439206)",
        "(-0.280000, 1.392255, -0.438171)",
        "(-0.280000, 1.382193, -0.436461)",
        "(-0.280000, 1.372059, -0.434057)",
        "(-0.280000, 1.361923, -0.430960)",
        "(-0.280000, 1.352169, -0.427245)",
        "(-0.280000, 1.342486, -0.422865)",
        "(-0.280000, 1.332963, -0.417846)",
        "(-0.280000, 1.323600, -0.412179)",
        "(-0.280000, 1.314490, -0.405906)",
        "(-0.280000, 1.305992, -0.399235)",
        "(-0.280000, 1.297837, -0.392063)",
        "(-0.280000, 1.290107, -0.384470)",
        "(-0.280000, 1.282856, -0.376532)",
        "(-0.280000, 1.276103, -0.368306)",
        "(-0.280000, 1.270020, -0.360041)",
        "(-0.280000, 1.264440, -0.351658)",
        "(-0.280000, 1.259325, -0.343180)",
        "(-0.280000, 1.254656, -0.334656)",
        "(-0.280000, 1.250401, -0.326106)",
        "(-0.280000, 1.246610, -0.317718)",
        "(-0.280000, 1.243156, -0.309350)",
        "(-0.280000, 1.239991, -0.300950)",
        "(-0.280000, 1.237105, -0.292539)",
        "(-0.280000, 1.234494, -0.284148)",
        "(-0.280000, 1.232162, -0.275889)",
        "(-0.280000, 1.230069, -0.267678)",
        "(-0.280000, 1.228202, -0.259498)",
        "(-0.280000, 1.226552, -0.251333)",
        "(-0.280000, 1.225120, -0.243200)",
        "(-0.280000, 1.223898, -0.235197)",
        "(-0.280000, 1.222883, -0.227199)",
        "(-0.280000, 1.222081, -0.219246)",
        "(-0.280000, 1.221492, -0.211315)",
        "(-0.280000, 1.221131, -0.203413)",
        "(-0.280000, 1.220982, -0.195609)",
        "(-0.280000, 1.221085, -0.187776)",
        "(-0.280000, 1.221464, -0.179914)",
        "(-0.280000, 1.222135, -0.172025)",
        "(-0.280000, 1.223115, -0.164110)",
        "(-0.280000, 1.224352, -0.156324)",
        "(-0.280000, 1.225914, -0.148535)",
        "(-0.280000, 1.227827, -0.140720)",
        "(-0.280000, 1.230094, -0.132929)",
        "(-0.280000, 1.232770, -0.125165)",
        "(-0.280000, 1.236361, -0.118102)",
        "(-0.280000, 1.241320, -0.112028)",
        "(-0.280000, 1.246528, -0.106127)",
        "(-0.280000, 1.251959, -0.100432)",
        "(-0.280000, 1.257616, -0.094940)",
        "(-0.280000, 1.263382, -0.089756)",
        "(-0.280000, 1.269352, -0.084786)",
        "(-0.280000, 1.275530, -0.080030)",
        "(-0.280000, 1.281945, -0.075473)",
        "(-0.280000, 1.288580, -0.071135)",
        "(-0.280000, 1.295277, -0.067116)",
        "(-0.280000, 1.302252, -0.063289)",
        "(-0.280000, 1.309528, -0.059662)",
        "(-0.280000, 1.317169, -0.056232)",
        "(-0.280000, 1.325203, -0.053020)",
        "(-0.280000, 1.333337, -0.050161)",
        "(-0.280000, 1.341977, -0.047538)",
        "(-0.280000, 1.351106, -0.045212)",
        "(-0.280000, 1.360762, -0.043231)",
        "(-0.280000, 1.370964, -0.041668)",
        "(-0.280000, 1.381350, -0.042529)",
        "(-0.280000, 1.392012, -0.043961)",
        "(-0.280000, 1.402845, -0.045992)",
        "(-0.280000, 1.413695, -0.048621)",
        "(-0.280000, 1.424507, -0.051847)",
        "(-0.280000, 1.434845, -0.055571)",
        "(-0.280000, 1.445018, -0.059804)",
        "(-0.280000, 1.454956, -0.064507)",
        "(-0.280000, 1.464565, -0.069612)",
        "(-0.280000, 1.473845, -0.075083)",
        "(-0.280000, 1.482584, -0.080768)",
        "(-0.280000, 1.490988, -0.086701)",
        "(-0.280000, 1.499065, -0.092846)",
        "(-0.280000, 1.506808, -0.099154)",
        "(-0.280000, 1.514208, -0.105568)",
        "(-0.280000, 1.521195, -0.111970)",
        "(-0.280000, 1.527941, -0.118459)",
        "(-0.280000, 1.534438, -0.124992)",
        "(-0.280000, 1.540729, -0.131586)",
        "(-0.280000, 1.546824, -0.138235)",
        "(-0.280000, 1.552674, -0.144845)",
        "(-0.280000, 1.558389, -0.151561)",
        "(-0.280000, 1.563946, -0.158378)",
        "(-0.280000, 1.569350, -0.165333)",
        "(-0.280000, 1.574594, -0.172463)",
        "(-0.280000, 1.579584, -0.179629)",
        "(-0.280000, 1.584360, -0.187015)",
        "(-0.280000, 1.588885, -0.194669)",
        "(-0.280000, 1.593085, -0.202583)",
        "(-0.280000, 1.596906, -0.210762)",
        "(-0.280000, 1.599514, -0.219083)",
        "(-0.280000, 1.600395, -0.227705)",
        "(-0.280000, 1.600910, -0.236414)",
        "(-0.280000, 1.601053, -0.245182)",
        "(-0.280000, 1.600818, -0.253976)",
        "(-0.280000, 1.600219, -0.262578)",
        "(-0.280000, 1.599257, -0.271162)",
        "(-0.280000, 1.597924, -0.279740)",
        "(-0.280000, 1.596212, -0.288324)",
        "(-0.280000, 1.594133, -0.296828)",
        "(-0.280000, 1.591749, -0.305053)",
        "(-0.280000, 1.589002, -0.313226)",
        "(-0.280000, 1.585890, -0.321330)",
        "(-0.280000, 1.582394, -0.329386)",
        "(-0.280000, 1.578528, -0.337336)",
        "(-0.280000, 1.574407, -0.344960)",
        "(-0.280000, 1.569913, -0.352488)",
        "(-0.280000, 1.565050, -0.359888)",
        "(-0.280000, 1.559792, -0.367175)",
        "(-0.280000, 1.554128, -0.374319)",
        "(-0.280000, 1.546833, -0.379813)",
        "(-0.280000, 1.539222, -0.384983)",
        "(-0.280000, 1.531306, -0.389839)",
        "(-0.280000, 1.523130, -0.394372)",
        "(-0.280000, 1.514663, -0.398617)",
        "(-0.280000, 1.506214, -0.402378)",
        "(-0.280000, 1.497509, -0.405889)",
        "(-0.280000, 1.488537, -0.409154)",
        "(-0.280000, 1.479345, -0.412153)",
        "(-0.280000, 1.469915, -0.414889)",
        "(-0.280000, 1.460573, -0.417236)",
        "(-0.280000, 1.451030, -0.419333)",
        "(-0.280000, 1.441282, -0.421171)",
        "(-0.280000, 1.431346, -0.422733)",
        "(-0.280000, 1.421225, -0.424006)",
        "(-0.280000, 1.411219, -0.424950)",
        "(-0.280000, 1.400981, -0.425604)",
        "(-0.280000, 1.390536, -0.425935)",
        "(-0.280000, 1.379848, -0.425911)",
        "(-0.280000, 1.368945, -0.425487)",
        "(-0.280000, 1.358121, -0.424683)",
        "(-0.280000, 1.347066, -0.423415)",
        "(-0.280000, 1.335814, -0.421624)",
        "(-0.280000, 1.324397, -0.419254)",
        "(-0.280000, 1.312846, -0.416240)",
        "(-0.280000, 1.301496, -0.412673)",
        "(-0.280000, 1.290102, -0.408360)",
        "(-0.280000, 1.278770, -0.403262)",
        "(-0.280000, 1.267633, -0.397374)",
        "(-0.280000, 1.256742, -0.390748)",
        "(-0.280000, 1.247184, -0.382824)",
        "(-0.280000, 1.239099, -0.373550)",
        "(-0.280000, 1.231605, -0.363829)",
        "(-0.280000, 1.224740, -0.353724)",
        "(-0.280000, 1.218527, -0.343290)",
        "(-0.280000, 1.213072, -0.332769)",
        "(-0.280000, 1.208293, -0.322083)",
        "(-0.280000, 1.204167, -0.311237)",
        "(-0.280000, 1.200685, -0.300244)",
        "(-0.280000, 1.197847, -0.289157)",
        "(-0.280000, 1.195683, -0.278201)",
        "(-0.280000, 1.194123, -0.267173)",
        "(-0.280000, 1.193171, -0.256135)",
        "(-0.280000, 1.192819, -0.245104)",
        "(-0.280000, 1.193050, -0.234362)",
        "(-0.280000, 1.193840, -0.223705)",
        "(-0.280000, 1.195183, -0.213134)",
        "(-0.280000, 1.197063, -0.202703)",
        "(-0.280000, 1.199467, -0.192441)",
        "(-0.280000, 1.202385, -0.182358)",
        "(-0.280000, 1.205715, -0.172712)",
        "(-0.280000, 1.209505, -0.163285)",
        "(-0.280000, 1.213741, -0.154097)",
        "(-0.280000, 1.218384, -0.145207)",
        "(-0.280000, 1.223412, -0.136631)",
        "(-0.280000, 1.228710, -0.128514)",
        "(-0.280000, 1.234335, -0.120728)",
        "(-0.280000, 1.240292, -0.113249)",
        "(-0.280000, 1.246553, -0.106099)",
        "(-0.280000, 1.253099, -0.099291)",
        "(-0.280000, 1.259800, -0.092930)",
        "(-0.280000, 1.266749, -0.086906)",
        "(-0.280000, 1.273962, -0.081202)",
        "(-0.280000, 1.281449, -0.075812)",
        "(-0.280000, 1.289196, -0.070750)",
        "(-0.280000, 1.297000, -0.066138)",
        "(-0.280000, 1.305091, -0.061831)",
        "(-0.280000, 1.313475, -0.057843)",
        "(-0.280000, 1.322208, -0.054171)",
        "(-0.280000, 1.331296, -0.050842)",
        "(-0.280000, 1.340434, -0.047976)",
        "(-0.280000, 1.349995, -0.045471)",
        "(-0.280000, 1.359969, -0.043375)",
        "(-0.280000, 1.370398, -0.041733)",
        "(-0.280000, 1.381263, -0.040603)",
        "(-0.280000, 1.392100, -0.041311)",
        "(-0.280000, 1.403104, -0.043695)",
        "(-0.280000, 1.414105, -0.046649)",
        "(-0.280000, 1.425009, -0.050208)",
        "(-0.280000, 1.435764, -0.054349)",
        "(-0.280000, 1.445987, -0.058942)",
        "(-0.280000, 1.455922, -0.063965)",
        "(-0.280000, 1.465555, -0.069376)",
        "(-0.280000, 1.474859, -0.075117)",
        "(-0.280000, 1.483835, -0.081150)",
        "(-0.280000, 1.492285, -0.087319)",
        "(-0.280000, 1.500408, -0.093674)",
        "(-0.280000, 1.508226, -0.100200)",
        "(-0.280000, 1.515754, -0.106878)",
        "(-0.280000, 1.522993, -0.113684)",
        "(-0.280000, 1.529849, -0.120494)",
        "(-0.280000, 1.536473, -0.127431)",
        "(-0.280000, 1.542859, -0.134483)",
        "(-0.280000, 1.549029, -0.141679)",
        "(-0.280000, 1.554965, -0.149008)",
        "(-0.280000, 1.560595, -0.156350)",
        "(-0.280000, 1.566010, -0.163867)",
        "(-0.280000, 1.571168, -0.171522)",
        "(-0.280000, 1.576069, -0.179354)",
        "(-0.280000, 1.580701, -0.187392)",
        "(-0.280000, 1.584983, -0.195463)",
        "(-0.280000, 1.588947, -0.203729)",
        "(-0.280000, 1.592564, -0.212195)",
        "(-0.280000, 1.595794, -0.220837)",
        "(-0.280000, 1.598610, -0.229694)",
        "(-0.280000, 1.600971, -0.238553)",
        "(-0.280000, 1.601027, -0.247561)",
        "(-0.280000, 1.600675, -0.256576)",
        "(-0.280000, 1.599926, -0.265567)",
        "(-0.280000, 1.598773, -0.274560)",
        "(-0.280000, 1.597251, -0.283349)",
        "(-0.280000, 1.595335, -0.292105)",
        "(-0.280000, 1.593025, -0.300812)",
        "(-0.280000, 1.590319, -0.309449)",
        "(-0.280000, 1.587222, -0.317986)",
        "(-0.280000, 1.583813, -0.326228)",
        "(-0.280000, 1.580009, -0.334393)",
        "(-0.280000, 1.575827, -0.342420)",
        "(-0.280000, 1.571255, -0.350317)",
        "(-0.280000, 1.566310, -0.358038)",
        "(-0.280000, 1.561128, -0.365387)",
        "(-0.280000, 1.555553, -0.372593)",
        "(-0.280000, 1.549585, -0.379630)",
        "(-0.280000, 1.543233, -0.386464)",
        "(-0.280000, 1.536489, -0.393081)",
        "(-0.280000, 1.528669, -0.398221)",
        "(-0.280000, 1.520038, -0.402381)",
        "(-0.280000, 1.511125, -0.406139)",
        "(-0.280000, 1.502000, -0.409492)",
        "(-0.280000, 1.492638, -0.412453)",
        "(-0.280000, 1.483341, -0.414852)",
        "(-0.280000, 1.473886, -0.416842)",
        "(-0.280000, 1.464231, -0.418431)",
        "(-0.280000, 1.454413, -0.419604)",
        "(-0.280000, 1.444430, -0.420354)",
        "(-0.280000, 1.434649, -0.420591)",
        "(-0.280000, 1.424660, -0.420438)",
        "(-0.280000, 1.414672, -0.419846)",
        "(-0.280000, 1.404601, -0.418825)",
        "(-0.280000, 1.394502, -0.417373)",
        "(-0.280000, 1.384708, -0.415504)",
        "(-0.280000, 1.374879, -0.413224)",
        "(-0.280000, 1.365035, -0.410524)",
        "(-0.280000, 1.355188, -0.407388)",
        "(-0.280000, 1.345403, -0.403820)",
        "(-0.280000, 1.335958, -0.399913)",
        "(-0.280000, 1.326578, -0.395580)",
        "(-0.280000, 1.317335, -0.390835)",
        "(-0.280000, 1.308267, -0.385686)",
        "(-0.280000, 1.299380, -0.380126)",
        "(-0.280000, 1.290883, -0.374301)",
        "(-0.280000, 1.282602, -0.368086)",
        "(-0.280000, 1.274603, -0.361526)",
        "(-0.280000, 1.266938, -0.354662)",
        "(-0.280000, 1.259586, -0.347462)",
        "(-0.280000, 1.252639, -0.340042)",
        "(-0.280000, 1.246022, -0.332275)",
        "(-0.280000, 1.239762, -0.324165)",
        "(-0.280000, 1.233901, -0.315724)",
        "(-0.280000, 1.228465, -0.306953)",
        "(-0.280000, 1.223537, -0.298017)",
        "(-0.280000, 1.219097, -0.288790)",
        "(-0.280000, 1.215181, -0.279299)",
        "(-0.280000, 1.211823, -0.269573)",
        "(-0.280000, 1.209064, -0.259674)",
        "(-0.280000, 1.206931, -0.249794)",
        "(-0.280000, 1.205426, -0.239764)",
        "(-0.280000, 1.204575, -0.229669)",
        "(-0.280000, 1.204388, -0.219561)",
        "(-0.280000, 1.204873, -0.209506)",
        "(-0.280000, 1.205987, -0.199707)",
        "(-0.280000, 1.207748, -0.190019)",
        "(-0.280000, 1.210135, -0.180516)",
        "(-0.280000, 1.213113, -0.171255)",
        "(-0.280000, 1.216654, -0.162243)",
        "(-0.280000, 1.220620, -0.153700)",
        "(-0.280000, 1.225039, -0.145442)",
        "(-0.280000, 1.229847, -0.137487)",
        "(-0.280000, 1.234957, -0.129859)",
        "(-0.280000, 1.240209, -0.122660)",
        "(-0.280000, 1.245677, -0.115690)",
        "(-0.280000, 1.251299, -0.108958)",
        "(-0.280000, 1.257091, -0.102402)",
        "(-0.280000, 1.263011, -0.096038)",
        "(-0.280000, 1.269060, -0.089843)",
        "(-0.280000, 1.275132, -0.083885)",
        "(-0.280000, 1.281366, -0.078052)",
        "(-0.280000, 1.287805, -0.072325)",
        "(-0.280000, 1.294879, -0.067346)",
        "(-0.280000, 1.302532, -0.063143)",
        "(-0.280000, 1.310238, -0.059327)",
        "(-0.280000, 1.318274, -0.055766)",
        "(-0.280000, 1.326679, -0.052472)",
        "(-0.280000, 1.335543, -0.049451)",
        "(-0.280000, 1.344866, -0.046753)",
        "(-0.280000, 1.354263, -0.044511)",
        "(-0.280000, 1.364192, -0.042643)",
        "(-0.280000, 1.374628, -0.041223)",
        "(-0.280000, 1.385580, -0.040316)",
        "(-0.280000, 1.397023, -0.040000)",
        "(-0.280000, 1.408363, -0.040320)",
        "(-0.280000, 1.420020, -0.041309)",
        "(-0.280000, 1.431907, -0.043018)",
        "(-0.280000, 1.443918, -0.045480)",
        "(-0.280000, 1.455916, -0.048707)",
        "(-0.280000, 1.467473, -0.052575)",
        "(-0.280000, 1.478806, -0.057138)",
        "(-0.280000, 1.489846, -0.062371)",
        "(-0.280000, 1.500516, -0.068233)",
        "(-0.280000, 1.510769, -0.074688)",
        "(-0.280000, 1.520373, -0.081552)",
        "(-0.280000, 1.529487, -0.088893)",
        "(-0.280000, 1.538069, -0.096653)",
        "(-0.280000, 1.546116, -0.104800)",
        "(-0.280000, 1.553610, -0.113283)",
        "(-0.280000, 1.560427, -0.121909)",
        "(-0.280000, 1.566713, -0.130803)",
        "(-0.280000, 1.572447, -0.139905)",
        "(-0.280000, 1.577653, -0.149218)",
        "(-0.280000, 1.582322, -0.158698)",
        "(-0.280000, 1.586395, -0.168159)",
        "(-0.280000, 1.589972, -0.177771)",
        "(-0.280000, 1.593036, -0.187466)",
        "(-0.280000, 1.595604, -0.197258)",
        "(-0.280000, 1.597677, -0.207137)",
        "(-0.280000, 1.597919, -0.217033)",
        "(-0.280000, 1.596708, -0.226920)",
        "(-0.280000, 1.595010, -0.236599)",
        "(-0.280000, 1.592852, -0.246048)",
        "(-0.280000, 1.590251, -0.255259)",
        "(-0.280000, 1.587249, -0.264034)",
        "(-0.280000, 1.583874, -0.272557)",
        "(-0.280000, 1.580145, -0.280827)",
        "(-0.280000, 1.576104, -0.288810)",
        "(-0.280000, 1.571773, -0.296526)",
        "(-0.280000, 1.567243, -0.303786)",
        "(-0.280000, 1.562506, -0.310778)",
        "(-0.280000, 1.557597, -0.317484)",
        "(-0.280000, 1.552538, -0.323926)",
        "(-0.280000, 1.547376, -0.330088)",
        "(-0.280000, 1.542208, -0.335872)",
        "(-0.280000, 1.536961, -0.341464)",
        "(-0.280000, 1.531665, -0.346863)",
        "(-0.280000, 1.526321, -0.352098)",
        "(-0.280000, 1.520950, -0.357171)",
        "(-0.280000, 1.515650, -0.362006)",
        "(-0.280000, 1.510288, -0.366765)",
        "(-0.280000, 1.504873, -0.371443)",
        "(-0.280000, 1.499376, -0.376064)",
        "(-0.280000, 1.493912, -0.380541)",
        "(-0.280000, 1.488320, -0.384986)",
        "(-0.280000, 1.482561, -0.389407)",
        "(-0.280000, 1.476580, -0.393808)",
        "(-0.280000, 1.470350, -0.398164)",
        "(-0.280000, 1.463847, -0.402448)",
        "(-0.280000, 1.457240, -0.406559)",
        "(-0.280000, 1.450313, -0.410545)",
        "(-0.280000, 1.443016, -0.414377)",
        "(-0.280000, 1.435355, -0.417993)",
        "(-0.280000, 1.427298, -0.421345)",
        "(-0.280000, 1.419104, -0.424344)",
        "(-0.280000, 1.410495, -0.426981)",
        "(-0.280000, 1.401507, -0.429191)",
        "(-0.280000, 1.391996, -0.430909)",
        "(-0.280000, 1.382025, -0.432044)",
        "(-0.280000, 1.371974, -0.432563)",
        "(-0.280000, 1.361491, -0.432372)",
        "(-0.280000, 1.350714, -0.431403)",
        "(-0.280000, 1.339760, -0.429615)",
        "(-0.280000, 1.328728, -0.426969)",
        "(-0.280000, 1.317994, -0.423569)",
        "(-0.280000, 1.307348, -0.419313)",
        "(-0.280000, 1.296964, -0.414253)",
        "(-0.280000, 1.286916, -0.408424)",
        "(-0.280000, 1.277236, -0.401845)",
        "(-0.280000, 1.268213, -0.394763)",
        "(-0.280000, 1.259638, -0.387072)",
        "(-0.280000, 1.251549, -0.378849)",
        "(-0.280000, 1.243983, -0.370180)",
        "(-0.280000, 1.236980, -0.361069)",
        "(-0.280000, 1.230742, -0.351752)",
        "(-0.280000, 1.225184, -0.342108)",
        "(-0.280000, 1.220356, -0.332206)",
        "(-0.280000, 1.216288, -0.322128)",
        "(-0.280000, 1.212966, -0.311867)",
        "(-0.280000, 1.210454, -0.301659)",
        "(-0.280000, 1.208673, -0.291392)",
        "(-0.280000, 1.207608, -0.281098)",
        "(-0.280000, 1.207244, -0.270805)",
        "(-0.280000, 1.207562, -0.260622)",
        "(-0.280000, 1.208537, -0.250791)",
        "(-0.280000, 1.210105, -0.241133)",
        "(-0.280000, 1.212221, -0.231724)",
        "(-0.280000, 1.214844, -0.222568)",
        "(-0.280000, 1.217920, -0.213700)",
        "(-0.280000, 1.221366, -0.205302)",
        "(-0.280000, 1.225159, -0.197212)",
        "(-0.280000, 1.229231, -0.189477)",
        "(-0.280000, 1.233540, -0.182081)",
        "(-0.280000, 1.238043, -0.175013)",
        "(-0.280000, 1.242630, -0.168388)",
        "(-0.280000, 1.247323, -0.162048)",
        "(-0.280000, 1.252100, -0.155959)",
        "(-0.280000, 1.256915, -0.150127)",
        "(-0.280000, 1.261747, -0.144527)",
        "(-0.280000, 1.266526, -0.139200)",
        "(-0.280000, 1.271288, -0.134047)",
        "(-0.280000, 1.276051, -0.129018)",
        "(-0.280000, 1.280798, -0.124109)",
        "(-0.280000, 1.285559, -0.119280)",
        "(-0.280000, 1.290263, -0.114578)",
        "(-0.280000, 1.295004, -0.109920)",
        "(-0.280000, 1.299821, -0.105280)",
        "(-0.280000, 1.304785, -0.100624)",
        "(-0.280000, 1.309918, -0.095966)",
        "(-0.280000, 1.315098, -0.091397)",
        "(-0.280000, 1.320595, -0.086789)",
        "(-0.280000, 1.326477, -0.082167)",
        "(-0.280000, 1.332857, -0.077534)",
        "(-0.280000, 1.339837, -0.072934)",
        "(-0.280000, 1.347104, -0.068535)",
        "(-0.280000, 1.355147, -0.064253)",
        "(-0.280000, 1.364029, -0.060190)",
        "(-0.280000, 1.373789, -0.056457)",
        "(-0.280000, 1.384453, -0.053175)",
        "(-0.280000, 1.395419, -0.050493)",
        "(-0.280000, 1.407196, -0.048467)",
        "(-0.280000, 1.419685, -0.047213)",
        "(-0.280000, 1.432717, -0.046822)",
        "(-0.280000, 1.446177, -0.047324)",
        "(-0.280000, 1.459191, -0.049725)",
        "(-0.280000, 1.471765, -0.054211)",
        "(-0.280000, 1.484113, -0.059553)",
        "(-0.280000, 1.496097, -0.065704)",
        "(-0.280000, 1.507599, -0.072601)",
        "(-0.280000, 1.518360, -0.080043)",
        "(-0.280000, 1.528520, -0.088073)",
        "(-0.280000, 1.538065, -0.096649)",
        "(-0.280000, 1.546961, -0.105710)",
        "(-0.280000, 1.555165, -0.115168)",
        "(-0.280000, 1.562564, -0.124821)",
        "(-0.280000, 1.569319, -0.134809)",
        "(-0.280000, 1.575394, -0.145036)",
        "(-0.280000, 1.580805, -0.155479)",
        "(-0.280000, 1.585548, -0.166079)",
        "(-0.280000, 1.589573, -0.176622)",
        "(-0.280000, 1.592984, -0.187285)",
        "(-0.280000, 1.595775, -0.197989)",
        "(-0.280000, 1.597961, -0.208712)",
        "(-0.280000, 1.599559, -0.219447)",
        "(-0.280000, 1.600563, -0.229940)",
        "(-0.280000, 1.601022, -0.240382)",
        "(-0.280000, 1.600948, -0.250758)",
        "(-0.280000, 1.600357, -0.260999)",
        "(-0.280000, 1.599262, -0.271124)",
        "(-0.280000, 1.597709, -0.280931)",
        "(-0.280000, 1.595698, -0.290580)",
        "(-0.280000, 1.593228, -0.300105)",
        "(-0.280000, 1.590316, -0.309458)",
        "(-0.280000, 1.586964, -0.318647)",
        "(-0.280000, 1.583261, -0.327474)",
        "(-0.280000, 1.579141, -0.336131)",
        "(-0.280000, 1.574597, -0.344625)",
        "(-0.280000, 1.569627, -0.352944)",
        "(-0.280000, 1.564240, -0.361056)",
        "(-0.280000, 1.558592, -0.368747)",
        "(-0.280000, 1.552523, -0.376246)",
        "(-0.280000, 1.546045, -0.383515)",
        "(-0.280000, 1.539143, -0.390550)",
        "(-0.280000, 1.531830, -0.397314)",
        "(-0.280000, 1.524324, -0.403610)",
        "(-0.280000, 1.516416, -0.409617)",
        "(-0.280000, 1.508125, -0.415297)",
        "(-0.280000, 1.499460, -0.420623)",
        "(-0.280000, 1.490422, -0.425572)",
        "(-0.280000, 1.480804, -0.428837)",
        "(-0.280000, 1.470609, -0.430614)",
        "(-0.280000, 1.460366, -0.431912)",
        "(-0.280000, 1.450130, -0.432685)",
        "(-0.280000, 1.439925, -0.432923)",
        "(-0.280000, 1.430016, -0.432590)",
        "(-0.280000, 1.420224, -0.431768)",
        "(-0.280000, 1.410547, -0.430473)",
        "(-0.280000, 1.401034, -0.428731)",
        "(-0.280000, 1.391678, -0.426566)",
        "(-0.280000, 1.382679, -0.424012)",
        "(-0.280000, 1.373794, -0.421097)",
        "(-0.280000, 1.364945, -0.417817)",
        "(-0.280000, 1.356123, -0.414164)",
        "(-0.280000, 1.347667, -0.410237)",
        "(-0.280000, 1.339233, -0.405961)",
        "(-0.280000, 1.330810, -0.401314)",
        "(-0.280000, 1.322421, -0.396289)",
        "(-0.280000, 1.314113, -0.390885)",
        "(-0.280000, 1.305937, -0.385113)",
        "(-0.280000, 1.298140, -0.379136)",
        "(-0.280000, 1.290455, -0.372775)",
        "(-0.280000, 1.282915, -0.366024)",
        "(-0.280000, 1.275564, -0.358889)",
        "(-0.280000, 1.268436, -0.351370)",
        "(-0.280000, 1.261735, -0.343694)",
        "(-0.280000, 1.255304, -0.335664)",
        "(-0.280000, 1.249165, -0.327266)",
        "(-0.280000, 1.243372, -0.318532)",
        "(-0.280000, 1.237962, -0.309481)",
        "(-0.280000, 1.233028, -0.300308)",
        "(-0.280000, 1.228530, -0.290870)",
        "(-0.280000, 1.224483, -0.281141)",
        "(-0.280000, 1.220938, -0.271184)",
        "(-0.280000, 1.217927, -0.261035)",
        "(-0.280000, 1.215480, -0.250893)",
        "(-0.280000, 1.213606, -0.240634)",
        "(-0.280000, 1.212324, -0.230309)",
        "(-0.280000, 1.211650, -0.219958)",
        "(-0.280000, 1.211593, -0.209680)",
        "(-0.280000, 1.212122, -0.199645)",
        "(-0.280000, 1.213262, -0.189723)",
        "(-0.280000, 1.215000, -0.180003)",
        "(-0.280000, 1.217329, -0.170504)",
        "(-0.280000, 1.220217, -0.161313)",
        "(-0.280000, 1.223578, -0.152571)",
        "(-0.280000, 1.227439, -0.144171)",
        "(-0.280000, 1.231759, -0.136154)",
        "(-0.280000, 1.236490, -0.128545)",
        "(-0.280000, 1.241593, -0.121344)",
        "(-0.280000, 1.246919, -0.114667)",
        "(-0.280000, 1.252506, -0.108377)",
        "(-0.280000, 1.258318, -0.102435)",
        "(-0.280000, 1.264300, -0.096832)",
        "(-0.280000, 1.270472, -0.091574)",
        "(-0.280000, 1.276743, -0.086770)",
        "(-0.280000, 1.283205, -0.082361)",
        "(-0.280000, 1.289868, -0.078359)",
        "(-0.280000, 1.296698, -0.074794)",
        "(-0.280000, 1.303695, -0.071665)",
        "(-0.280000, 1.310714, -0.069042)",
        "(-0.280000, 1.317837, -0.066860)",
        "(-0.280000, 1.325083, -0.065095)",
        "(-0.280000, 1.332462, -0.063735)",
        "(-0.280000, 1.339930, -0.062776)",
        "(-0.280000, 1.347295, -0.062255)",
        "(-0.280000, 1.354770, -0.062084)",
        "(-0.280000, 1.362355, -0.062247)",
        "(-0.280000, 1.370093, -0.062731)",
        "(-0.280000, 1.377986, -0.063528)",
        "(-0.280000, 1.385736, -0.064658)",
        "(-0.280000, 1.393735, -0.066081)",
        "(-0.280000, 1.401990, -0.067809)",
        "(-0.280000, 1.410558, -0.069873)",
        "(-0.280000, 1.419426, -0.072314)",
        "(-0.280000, 1.428088, -0.075077)",
        "(-0.280000, 1.436984, -0.078240)",
        "(-0.280000, 1.446042, -0.081828)",
        "(-0.280000, 1.455163, -0.085847)",
        "(-0.280000, 1.464249, -0.090289)",
        "(-0.280000, 1.472958, -0.095003)",
        "(-0.280000, 1.481535, -0.100083)",
        "(-0.280000, 1.489913, -0.105494)",
        "(-0.280000, 1.498047, -0.111202)",
        "(-0.280000, 1.505921, -0.117186)",
        "(-0.280000, 1.513392, -0.123297)",
        "(-0.280000, 1.520595, -0.129628)",
        "(-0.280000, 1.527542, -0.136185)",
        "(-0.280000, 1.534237, -0.142969)",
        "(-0.280000, 1.540651, -0.149951)",
        "(-0.280000, 1.546715, -0.157009)",
        "(-0.280000, 1.552517, -0.164272)",
        "(-0.280000, 1.558037, -0.171733)",
        "(-0.280000, 1.563277, -0.179409)",
        "(-0.280000, 1.568210, -0.187288)",
        "(-0.280000, 1.572783, -0.195219)",
        "(-0.280000, 1.577038, -0.203354)",
        "(-0.280000, 1.580952, -0.211698)",
        "(-0.280000, 1.584512, -0.220278)",
        "(-0.280000, 1.587696, -0.229081)",
        "(-0.280000, 1.590468, -0.237878)",
        "(-0.280000, 1.592838, -0.246856)",
        "(-0.280000, 1.594794, -0.256025)",
        "(-0.280000, 1.596306, -0.265365)",
        "(-0.280000, 1.597319, -0.274875)",
        "(-0.280000, 1.597086, -0.284180)",
        "(-0.280000, 1.595073, -0.293179)",
        "(-0.280000, 1.592646, -0.302105)",
        "(-0.280000, 1.589813, -0.310927)",
        "(-0.280000, 1.586566, -0.319654)",
        "(-0.280000, 1.582992, -0.328071)",
        "(-0.280000, 1.579045, -0.336321)",
        "(-0.280000, 1.574718, -0.344412)",
        "(-0.280000, 1.570007, -0.352338)",
        "(-0.280000, 1.564943, -0.360044)",
        "(-0.280000, 1.559673, -0.367333)",
        "(-0.280000, 1.554097, -0.374371)",
        "(-0.280000, 1.548256, -0.381112)",
        "(-0.280000, 1.542149, -0.387570)",
        "(-0.280000, 1.535787, -0.393736)",
        "(-0.280000, 1.529325, -0.399484)",
        "(-0.280000, 1.522614, -0.404961)",
        "(-0.280000, 1.515675, -0.410149)",
        "(-0.280000, 1.508485, -0.415063)",
        "(-0.280000, 1.501011, -0.419703)",
        "(-0.280000, 1.492586, -0.422257)",
        "(-0.280000, 1.483976, -0.424430)",
        "(-0.280000, 1.475172, -0.426242)",
        "(-0.280000, 1.466203, -0.427702)",
        "(-0.280000, 1.457052, -0.428825)",
        "(-0.280000, 1.448043, -0.429526)",
        "(-0.280000, 1.438868, -0.429931)",
        "(-0.280000, 1.429513, -0.430038)",
        "(-0.280000, 1.420016, -0.429844)",
        "(-0.280000, 1.410275, -0.429350)",
        "(-0.280000, 1.400775, -0.428522)",
        "(-0.280000, 1.391075, -0.427400)",
        "(-0.280000, 1.381191, -0.425960)",
        "(-0.280000, 1.371068, -0.424168)",
        "(-0.280000, 1.360720, -0.421989)",
        "(-0.280000, 1.350549, -0.419482)",
        "(-0.280000, 1.340160, -0.416541)",
        "(-0.280000, 1.329635, -0.413141)",
        "(-0.280000, 1.318993, -0.409240)",
        "(-0.280000, 1.308297, -0.404808)",
        "(-0.280000, 1.297855, -0.399980)",
        "(-0.280000, 1.287354, -0.394537)",
        "(-0.280000, 1.276911, -0.388472)",
        "(-0.280000, 1.266582, -0.381748)",
        "(-0.280000, 1.256442, -0.374343)",
        "(-0.280000, 1.246788, -0.366490)",
        "(-0.280000, 1.237491, -0.357986)",
        "(-0.280000, 1.228659, -0.348868)",
        "(-0.280000, 1.220423, -0.339213)",
        "(-0.280000, 1.212859, -0.329060)",
        "(-0.280000, 1.206788, -0.318338)",
        "(-0.280000, 1.202714, -0.306907)",
        "(-0.280000, 1.199364, -0.295400)",
        "(-0.280000, 1.196736, -0.283923)",
        "(-0.280000, 1.194801, -0.272508)",
        "(-0.280000, 1.193544, -0.261332)",
        "(-0.280000, 1.192911, -0.250300)",
        "(-0.280000, 1.192870, -0.239460)",
        "(-0.280000, 1.193392, -0.228815)",
        "(-0.280000, 1.194443, -0.218405)",
        "(-0.280000, 1.195974, -0.208360)",
        "(-0.280000, 1.197975, -0.198522)",
        "(-0.280000, 1.200413, -0.188954)",
        "(-0.280000, 1.203272, -0.179629)",
        "(-0.280000, 1.206525, -0.170578)",
        "(-0.280000, 1.210097, -0.161925)",
        "(-0.280000, 1.214028, -0.153514)",
        "(-0.280000, 1.218280, -0.145395)",
        "(-0.280000, 1.222836, -0.137565)",
        "(-0.280000, 1.227692, -0.130026)",
        "(-0.280000, 1.234266, -0.124036)",
        "(-0.280000, 1.241037, -0.118489)",
        "(-0.280000, 1.247976, -0.113351)",
        "(-0.280000, 1.255036, -0.108602)",
        "(-0.280000, 1.262212, -0.104193)",
        "(-0.280000, 1.269363, -0.100201)",
        "(-0.280000, 1.276592, -0.096466)",
        "(-0.280000, 1.283937, -0.092930)",
        "(-0.280000, 1.291403, -0.089559)",
        "(-0.280000, 1.299054, -0.086299)",
        "(-0.280000, 1.306664, -0.083278)",
        "(-0.280000, 1.314515, -0.080312)",
        "(-0.280000, 1.322707, -0.077374)",
        "(-0.280000, 1.331322, -0.074468)",
        "(-0.280000, 1.340400, -0.071630)",
        "(-0.280000, 1.349541, -0.069027)",
        "(-0.280000, 1.359245, -0.066546)",
        "(-0.280000, 1.369505, -0.064271)",
        "(-0.280000, 1.380334, -0.062283)",
        "(-0.280000, 1.391678, -0.060680)",
        "(-0.280000, 1.403070, -0.059533)",
        "(-0.280000, 1.414922, -0.058889)",
        "(-0.280000, 1.427109, -0.058827)",
        "(-0.280000, 1.439572, -0.059414)",
        "(-0.280000, 1.452245, -0.060713)",
        "(-0.280000, 1.464708, -0.062664)",
        "(-0.280000, 1.477214, -0.065390)",
        "(-0.280000, 1.489646, -0.068921)",
        "(-0.280000, 1.501859, -0.073246)",
        "(-0.280000, 1.513823, -0.078317)",
        "(-0.280000, 1.524606, -0.084855)",
        "(-0.280000, 1.534068, -0.092925)",
        "(-0.280000, 1.542925, -0.101459)",
        "(-0.280000, 1.551134, -0.110374)",
        "(-0.280000, 1.558699, -0.119629)",
        "(-0.280000, 1.565520, -0.129036)",
        "(-0.280000, 1.571718, -0.138686)",
        "(-0.280000, 1.577307, -0.148563)",
        "(-0.280000, 1.582301, -0.158652)",
        "(-0.280000, 1.586686, -0.168889)",
        "(-0.280000, 1.590411, -0.179063)",
        "(-0.280000, 1.593582, -0.189390)",
        "(-0.280000, 1.596192, -0.199828)",
        "(-0.280000, 1.598249, -0.210388)",
        "(-0.280000, 1.599744, -0.221012)",
        "(-0.280000, 1.600664, -0.231474)",
        "(-0.280000, 1.601045, -0.242014)",
        "(-0.280000, 1.600880, -0.252590)",
        "(-0.280000, 1.600164, -0.263175)",
        "(-0.280000, 1.598896, -0.273737)",
        "(-0.280000, 1.597126, -0.283982)",
        "(-0.280000, 1.594829, -0.294153)",
        "(-0.280000, 1.592002, -0.304236)",
        "(-0.280000, 1.588662, -0.314162)",
        "(-0.280000, 1.584906, -0.323694)",
        "(-0.280000, 1.580663, -0.333053)",
        "(-0.280000, 1.575947, -0.342200)",
        "(-0.280000, 1.570745, -0.351149)",
        "(-0.280000, 1.565086, -0.359836)",
        "(-0.280000, 1.558966, -0.368261)",
        "(-0.280000, 1.552553, -0.376211)",
        "(-0.280000, 1.545718, -0.383865)",
        "(-0.280000, 1.538473, -0.391198)",
        "(-0.280000, 1.530823, -0.398194)",
        "(-0.280000, 1.522815, -0.404803)",
        "(-0.280000, 1.514667, -0.410866)",
        "(-0.280000, 1.506215, -0.416523)",
        "(-0.280000, 1.497504, -0.421745)",
        "(-0.280000, 1.488518, -0.426541)",
        "(-0.280000, 1.479317, -0.430876)",
        "(-0.280000, 1.470124, -0.434667)",
        "(-0.280000, 1.460729, -0.438014)",
        "(-0.280000, 1.451137, -0.440911)",
        "(-0.280000, 1.441325, -0.443354)",
        "(-0.280000, 1.431270, -0.445331)",
        "(-0.280000, 1.421159, -0.445534)",
        "(-0.280000, 1.410887, -0.444153)",
        "(-0.280000, 1.400623, -0.442301)",
        "(-0.280000, 1.390409, -0.439927)",
        "(-0.280000, 1.380254, -0.436969)",
        "(-0.280000, 1.370519, -0.433424)",
        "(-0.280000, 1.360932, -0.429262)",
        "(-0.280000, 1.351541, -0.424460)",
        "(-0.280000, 1.342413, -0.419032)",
        "(-0.280000, 1.333607, -0.412989)",
        "(-0.280000, 1.325466, -0.406484)",
        "(-0.280000, 1.317742, -0.399475)",
        "(-0.280000, 1.310457, -0.391998)",
        "(-0.280000, 1.303676, -0.384119)",
        "(-0.280000, 1.297423, -0.375917)",
        "(-0.280000, 1.291913, -0.367626)",
        "(-0.280000, 1.286936, -0.359172)",
        "(-0.280000, 1.282515, -0.350671)",
        "(-0.280000, 1.278591, -0.342144)",
        "(-0.280000, 1.275120, -0.333646)",
        "(-0.280000, 1.272152, -0.325354)",
        "(-0.280000, 1.269509, -0.317118)",
        "(-0.280000, 1.267159, -0.308986)",
        "(-0.280000, 1.265051, -0.300940)",
        "(-0.280000, 1.263202, -0.293131)",
        "(-0.280000, 1.261499, -0.285387)",
        "(-0.280000, 1.259916, -0.277685)",
        "(-0.280000, 1.258432, -0.269988)",
        "(-0.280000, 1.257041, -0.262294)",
        "(-0.280000, 1.255752, -0.254739)",
        "(-0.280000, 1.254536, -0.247117)",
        "(-0.280000, 1.253410, -0.239425)",
        "(-0.280000, 1.252389, -0.231638)",
        "(-0.280000, 1.251492, -0.223807)",
        "(-0.280000, 1.250739, -0.215917)",
        "(-0.280000, 1.250127, -0.208044)",
        "(-0.280000, 1.249706, -0.200100)",
        "(-0.280000, 1.249503, -0.192087)",
        "(-0.280000, 1.249544, -0.184014)",
        "(-0.280000, 1.249859, -0.175924)",
        "(-0.280000, 1.250429, -0.167913)",
        "(-0.280000, 1.251319, -0.159899)",
        "(-0.280000, 1.252549, -0.151940)",
        "(-0.280000, 1.254129, -0.144054)",
        "(-0.280000, 1.256069, -0.136293)",
        "(-0.280000, 1.258321, -0.128743)",
        "(-0.280000, 1.260950, -0.121341)",
        "(-0.280000, 1.263935, -0.114142)",
        "(-0.280000, 1.267276, -0.107149)",
        "(-0.280000, 1.270968, -0.100362)",
        "(-0.280000, 1.274892, -0.093876)",
        "(-0.280000, 1.279116, -0.087594)",
        "(-0.280000, 1.283615, -0.081492)",
        "(-0.280000, 1.288341, -0.075577)",
        "(-0.280000, 1.293309, -0.069876)",
        "(-0.280000, 1.298817, -0.065130)",
        "(-0.280000, 1.305116, -0.061818)",
        "(-0.280000, 1.311539, -0.058723)",
        "(-0.280000, 1.318067, -0.055853)",
        "(-0.280000, 1.324748, -0.053191)",
        "(-0.280000, 1.331431, -0.050797)",
        "(-0.280000, 1.338296, -0.048605)",
        "(-0.280000, 1.345425, -0.046607)",
        "(-0.280000, 1.352874, -0.044812)",
        "(-0.280000, 1.360686, -0.043245)",
        "(-0.280000, 1.368553, -0.041983)",
        "(-0.280000, 1.376932, -0.040983)",
        "(-0.280000, 1.385849, -0.040301)",
        "(-0.280000, 1.395380, -0.040006)",
        "(-0.280000, 1.405511, -0.040180)",
        "(-0.280000, 1.415665, -0.040861)",
        "(-0.280000, 1.426407, -0.042139)",
        "(-0.280000, 1.437604, -0.044092)",
        "(-0.280000, 1.449104, -0.046779)",
        "(-0.280000, 1.460745, -0.050239)",
        "(-0.280000, 1.471287, -0.056094)",
        "(-0.280000, 1.481546, -0.062656)",
        "(-0.280000, 1.491379, -0.069849)",
        "(-0.280000, 1.500646, -0.077552)",
        "(-0.280000, 1.509313, -0.085684)",
        "(-0.280000, 1.517166, -0.094012)",
        "(-0.280000, 1.524397, -0.102564)",
        "(-0.280000, 1.531030, -0.111282)",
        "(-0.280000, 1.537069, -0.120067)",
        "(-0.280000, 1.542558, -0.128870)",
        "(-0.280000, 1.547467, -0.137538)",
        "(-0.280000, 1.551934, -0.146131)",
        "(-0.280000, 1.556012, -0.154627)",
        "(-0.280000, 1.559766, -0.163045)",
        "(-0.280000, 1.563227, -0.171342)",
        "(-0.280000, 1.566401, -0.179426)",
        "(-0.280000, 1.569389, -0.187436)",
        "(-0.280000, 1.572212, -0.195370)",
        "(-0.280000, 1.574909, -0.203305)",
        "(-0.280000, 1.577478, -0.211217)",
        "(-0.280000, 1.579910, -0.219013)",
        "(-0.280000, 1.582237, -0.226866)",
        "(-0.280000, 1.584439, -0.234808)",
        "(-0.280000, 1.586495, -0.242878)",
        "(-0.280000, 1.588372, -0.251129)",
        "(-0.280000, 1.590035, -0.259347)",
        "(-0.280000, 1.591438, -0.267730)",
        "(-0.280000, 1.592523, -0.276294)",
        "(-0.280000, 1.593245, -0.284980)",
        "(-0.280000, 1.593615, -0.293825)",
        "(-0.280000, 1.592589, -0.302299)",
        "(-0.280000, 1.590007, -0.310366)",
        "(-0.280000, 1.587081, -0.318346)",
        "(-0.280000, 1.583832, -0.326184)",
        "(-0.280000, 1.580253, -0.333894)",
        "(-0.280000, 1.576437, -0.341300)",
        "(-0.280000, 1.572322, -0.348545)",
        "(-0.280000, 1.567906, -0.355628)",
        "(-0.280000, 1.563187, -0.362549)",
        "(-0.280000, 1.558178, -0.369283)",
        "(-0.280000, 1.553015, -0.375665)",
        "(-0.280000, 1.547569, -0.381867)",
        "(-0.280000, 1.541877, -0.387845)",
        "(-0.280000, 1.535914, -0.393618)",
        "(-0.280000, 1.529675, -0.399184)",
        "(-0.280000, 1.523333, -0.404396)",
        "(-0.280000, 1.516652, -0.409446)",
        "(-0.280000, 1.509653, -0.414295)",
        "(-0.280000, 1.502564, -0.418784)",
        "(-0.280000, 1.495135, -0.423065)",
        "(-0.280000, 1.487368, -0.427113)",
        "(-0.280000, 1.479239, -0.430911)",
        "(-0.280000, 1.470738, -0.434430)",
        "(-0.280000, 1.461882, -0.437631)",
        "(-0.280000, 1.452668, -0.440483)",
        "(-0.280000, 1.443419, -0.442876)",
        "(-0.280000, 1.433842, -0.444875)",
        "(-0.280000, 1.423908, -0.446449)",
        "(-0.280000, 1.413632, -0.447555)",
        "(-0.280000, 1.403038, -0.448148)",
        "(-0.280000, 1.392521, -0.448191)",
        "(-0.280000, 1.381724, -0.447671)",
        "(-0.280000, 1.370680, -0.446543)",
        "(-0.280000, 1.359399, -0.444758)",
        "(-0.280000, 1.347922, -0.442267)",
        "(-0.280000, 1.336724, -0.439156)",
        "(-0.280000, 1.325463, -0.435316)",
        "(-0.280000, 1.314290, -0.430759)",
        "(-0.280000, 1.303230, -0.425458)",
        "(-0.280000, 1.292361, -0.419416)",
        "(-0.280000, 1.282071, -0.412852)",
        "(-0.280000, 1.272094, -0.405610)",
        "(-0.280000, 1.262503, -0.397718)",
        "(-0.280000, 1.253333, -0.389181)",
        "(-0.280000, 1.244664, -0.380052)",
        "(-0.280000, 1.237728, -0.369845)",
        "(-0.280000, 1.232387, -0.358712)",
        "(-0.280000, 1.227797, -0.347469)",
        "(-0.280000, 1.223999, -0.336201)",
        "(-0.280000, 1.220987, -0.324969)",
        "(-0.280000, 1.218790, -0.313973)",
        "(-0.280000, 1.217284, -0.303105)",
        "(-0.280000, 1.216427, -0.292381)",
        "(-0.280000, 1.216175, -0.281851)",
        "(-0.280000, 1.216485, -0.271532)",
        "(-0.280000, 1.217328, -0.261600)",
        "(-0.280000, 1.218622, -0.251921)",
        "(-0.280000, 1.220325, -0.242495)",
        "(-0.280000, 1.222397, -0.233317)",
        "(-0.280000, 1.224789, -0.224425)",
        "(-0.280000, 1.227437, -0.215970)",
        "(-0.280000, 1.230324, -0.207746)",
        "(-0.280000, 1.233413, -0.199754)",
        "(-0.280000, 1.236686, -0.191970)",
        "(-0.280000, 1.240109, -0.184410)",
        "(-0.280000, 1.243602, -0.177198)",
        "(-0.280000, 1.247203, -0.170157)",
        "(-0.280000, 1.250881, -0.163313)",
        "(-0.280000, 1.254633, -0.156637)",
        "(-0.280000, 1.258453, -0.150112)",
        "(-0.280000, 1.262268, -0.143825)",
        "(-0.280000, 1.266146, -0.137659)",
        "(-0.280000, 1.270099, -0.131594)",
        "(-0.280000, 1.274130, -0.125638)",
        "(-0.280000, 1.278255, -0.119783)",
        "(-0.280000, 1.282424, -0.114081)",
        "(-0.280000, 1.286725, -0.108473)",
        "(-0.280000, 1.291209, -0.102936)",
        "(-0.280000, 1.295883, -0.097504)",
        "(-0.280000, 1.300816, -0.092161)",
        "(-0.280000, 1.305889, -0.087012)",
        "(-0.280000, 1.311289, -0.081988)",
        "(-0.280000, 1.317065, -0.077108)",
        "(-0.280000, 1.323302, -0.072385)",
        "(-0.280000, 1.330031, -0.067876)",
        "(-0.280000, 1.336996, -0.063727)",
        "(-0.280000, 1.344553, -0.059861)",
        "(-0.280000, 1.352718, -0.056352)",
        "(-0.280000, 1.361550, -0.053264)",
        "(-0.280000, 1.371051, -0.050686)",
        "(-0.280000, 1.380735, -0.048744)",
        "(-0.280000, 1.391073, -0.047435)",
        "(-0.280000, 1.401946, -0.046850)",
        "(-0.280000, 1.413299, -0.047059)",
        "(-0.280000, 1.425023, -0.048118)",
        "(-0.280000, 1.436539, -0.049968)",
        "(-0.280000, 1.448215, -0.052660)",
        "(-0.280000, 1.459865, -0.056158)",
        "(-0.280000, 1.471376, -0.060403)",
        "(-0.280000, 1.482679, -0.065335)",
        "(-0.280000, 1.493477, -0.070760)",
        "(-0.280000, 1.503985, -0.076729)",
        "(-0.280000, 1.514182, -0.083204)",
        "(-0.280000, 1.524006, -0.090114)",
        "(-0.280000, 1.533455, -0.097435)",
        "(-0.280000, 1.542371, -0.104979)",
        "(-0.280000, 1.550893, -0.112848)",
        "(-0.280000, 1.559018, -0.121024)",
        "(-0.280000, 1.566124, -0.129925)",
        "(-0.280000, 1.572145, -0.139397)",
        "(-0.280000, 1.577478, -0.148886)",
        "(-0.280000, 1.582253, -0.158548)",
        "(-0.280000, 1.586448, -0.168291)",
        "(-0.280000, 1.590097, -0.178137)",
        "(-0.280000, 1.593201, -0.188040)",
        "(-0.280000, 1.595728, -0.197788)",
        "(-0.280000, 1.597760, -0.207588)",
        "(-0.280000, 1.599299, -0.217400)",
        "(-0.280000, 1.600356, -0.227229)",
        "(-0.280000, 1.600934, -0.237082)",
        "(-0.280000, 1.601040, -0.246690)",
        "(-0.280000, 1.600693, -0.256277)",
        "(-0.280000, 1.599896, -0.265852)",
        "(-0.280000, 1.598650, -0.275364)",
        "(-0.280000, 1.596962, -0.284793)",
        "(-0.280000, 1.594887, -0.293921)",
        "(-0.280000, 1.592400, -0.302932)",
        "(-0.280000, 1.589487, -0.311861)",
        "(-0.280000, 1.586161, -0.320662)",
        "(-0.280000, 1.582420, -0.329329)",
        "(-0.280000, 1.578374, -0.337634)",
        "(-0.280000, 1.573941, -0.345776)",
        "(-0.280000, 1.569118, -0.353747)",
        "(-0.280000, 1.563893, -0.361551)",
        "(-0.280000, 1.558285, -0.369145)",
        "(-0.280000, 1.552452, -0.376330)",
        "(-0.280000, 1.546237, -0.383310)",
        "(-0.280000, 1.539631, -0.390075)",
        "(-0.280000, 1.532605, -0.396628)",
        "(-0.280000, 1.525169, -0.402931)",
        "(-0.280000, 1.517565, -0.408781)",
        "(-0.280000, 1.509528, -0.414378)",
        "(-0.280000, 1.501085, -0.419669)",
        "(-0.280000, 1.492231, -0.424629)",
        "(-0.280000, 1.482960, -0.429227)",
        "(-0.280000, 1.473127, -0.432062)",
        "(-0.280000, 1.462737, -0.433526)",
        "(-0.280000, 1.452224, -0.434469)",
        "(-0.280000, 1.441662, -0.434880)",
        "(-0.280000, 1.431104, -0.434784)",
        "(-0.280000, 1.420868, -0.434183)",
        "(-0.280000, 1.410667, -0.433187)",
        "(-0.280000, 1.400459, -0.431820)",
        "(-0.280000, 1.390288, -0.430102)",
        "(-0.280000, 1.380142, -0.428044)",
        "(-0.280000, 1.370306, -0.425692)",
        "(-0.280000, 1.360449, -0.423029)",
        "(-0.280000, 1.350499, -0.420022)",
        "(-0.280000, 1.340418, -0.416626)",
        "(-0.280000, 1.330566, -0.412935)",
        "(-0.280000, 1.320518, -0.408768)",
        "(-0.280000, 1.310272, -0.404045)",
        "(-0.280000, 1.299990, -0.398764)",
        "(-0.280000, 1.289782, -0.392928)",
        "(-0.280000, 1.279746, -0.386546)",
        "(-0.280000, 1.270128, -0.379793)",
        "(-0.280000, 1.260682, -0.372420)",
        "(-0.280000, 1.251491, -0.364422)",
        "(-0.280000, 1.242621, -0.355787)",
        "(-0.280000, 1.234156, -0.346539)",
        "(-0.280000, 1.226318, -0.336954)",
        "(-0.280000, 1.219010, -0.326833)",
        "(-0.280000, 1.212300, -0.316224)",
        "(-0.280000, 1.206286, -0.305267)",
        "(-0.280000, 1.201003, -0.294025)",
        "(-0.280000, 1.196506, -0.282705)",
        "(-0.280000, 1.194589, -0.270959)",
        "(-0.280000, 1.193383, -0.259306)",
        "(-0.280000, 1.192851, -0.247817)",
        "(-0.280000, 1.192959, -0.236503)",
        "(-0.280000, 1.193663, -0.225551)",
        "(-0.280000, 1.194924, -0.214865)",
        "(-0.280000, 1.196707, -0.204458)",
        "(-0.280000, 1.198988, -0.194308)",
        "(-0.280000, 1.201725, -0.184479)",
        "(-0.280000, 1.204839, -0.175103)",
        "(-0.280000, 1.208331, -0.166062)",
        "(-0.280000, 1.212165, -0.157378)",
        "(-0.280000, 1.216332, -0.149006)",
        "(-0.280000, 1.220792, -0.140979)",
        "(-0.280000, 1.225459, -0.133394)",
        "(-0.280000, 1.230388, -0.126110)",
        "(-0.280000, 1.235541, -0.119154)",
        "(-0.280000, 1.240916, -0.112505)",
        "(-0.280000, 1.246510, -0.106146)",
        "(-0.280000, 1.253173, -0.101176)",
        "(-0.280000, 1.260510, -0.097188)",
        "(-0.280000, 1.267933, -0.093628)",
        "(-0.280000, 1.275379, -0.090463)",
        "(-0.280000, 1.282847, -0.087663)",
        "(-0.280000, 1.290222, -0.085288)",
        "(-0.280000, 1.297598, -0.083227)",
        "(-0.280000, 1.305034, -0.081433)",
        "(-0.280000, 1.312512, -0.079891)",
        "(-0.280000, 1.320081, -0.078567)",
        "(-0.280000, 1.327527, -0.077545)",
        "(-0.280000, 1.335141, -0.076674)",
        "(-0.280000, 1.342982, -0.075944)",
        "(-0.280000, 1.351133, -0.075351)",
        "(-0.280000, 1.359607, -0.074918)",
        "(-0.280000, 1.368016, -0.074750)",
        "(-0.280000, 1.376860, -0.074768)",
        "(-0.280000, 1.386155, -0.075028)",
        "(-0.280000, 1.395922, -0.075600)",
        "(-0.280000, 1.406069, -0.076559)",
        "(-0.280000, 1.416083, -0.077916)",
        "(-0.280000, 1.426414, -0.079737)",
        "(-0.280000, 1.436965, -0.082072)",
        "(-0.280000, 1.447642, -0.084958)",
        "(-0.280000, 1.458354, -0.088418)",
        "(-0.280000, 1.468688, -0.092310)",
        "(-0.280000, 1.478914, -0.096743)",
        "(-0.280000, 1.488977, -0.101717)",
        "(-0.280000, 1.498780, -0.107199)",
        "(-0.280000, 1.508289, -0.113179)",
        "(-0.280000, 1.517321, -0.119497)",
        "(-0.280000, 1.525994, -0.126261)",
        "(-0.280000, 1.534277, -0.133446)",
        "(-0.280000, 1.542113, -0.141010)",
        "(-0.280000, 1.549494, -0.148952)",
        "(-0.280000, 1.556318, -0.157115)",
        "(-0.280000, 1.562650, -0.165626)",
        "(-0.280000, 1.568457, -0.174454)",
        "(-0.280000, 1.573653, -0.183406)",
        "(-0.280000, 1.578276, -0.192601)",
        "(-0.280000, 1.582304, -0.202013)",
        "(-0.280000, 1.585723, -0.211639)",
        "(-0.280000, 1.588500, -0.221424)",
        "(-0.280000, 1.590623, -0.231346)",
        "(-0.280000, 1.592074, -0.241313)",
        "(-0.280000, 1.592858, -0.251106)",
        "(-0.280000, 1.592990, -0.260910)",
        "(-0.280000, 1.592475, -0.270665)",
        "(-0.280000, 1.591330, -0.280337)",
        "(-0.280000, 1.589579, -0.289883)",
        "(-0.280000, 1.587320, -0.299051)",
        "(-0.280000, 1.584555, -0.308037)",
        "(-0.280000, 1.581326, -0.316851)",
        "(-0.280000, 1.577700, -0.325445)",
        "(-0.280000, 1.573695, -0.333819)",
        "(-0.280000, 1.569406, -0.341812)",
        "(-0.280000, 1.564780, -0.349562)",
        "(-0.280000, 1.559806, -0.357093)",
        "(-0.280000, 1.554503, -0.364379)",
        "(-0.280000, 1.548864, -0.371428)",
        "(-0.280000, 1.543034, -0.378078)",
        "(-0.280000, 1.536870, -0.384505)",
        "(-0.280000, 1.530356, -0.390710)",
        "(-0.280000, 1.523463, -0.396699)",
        "(-0.280000, 1.516217, -0.402428)",
        "(-0.280000, 1.508849, -0.407720)",
        "(-0.280000, 1.501107, -0.412755)",
        "(-0.280000, 1.493044, -0.417477)",
        "(-0.280000, 1.484634, -0.421879)",
        "(-0.280000, 1.475925, -0.425917)",
        "(-0.280000, 1.467186, -0.429469)",
        "(-0.280000, 1.458173, -0.432639)",
        "(-0.280000, 1.448930, -0.435394)",
        "(-0.280000, 1.439461, -0.437720)",
        "(-0.280000, 1.429756, -0.439599)",
        "(-0.280000, 1.420148, -0.440972)",
        "(-0.280000, 1.410198, -0.441891)",
        "(-0.280000, 1.400170, -0.442309)",
        "(-0.280000, 1.389981, -0.442213)",
        "(-0.280000, 1.379585, -0.441574)",
        "(-0.280000, 1.369313, -0.440401)",
        "(-0.280000, 1.358848, -0.438641)",
        "(-0.280000, 1.348171, -0.436243)",
        "(-0.280000, 1.337324, -0.433159)",
        "(-0.280000, 1.326317, -0.429328)",
        "(-0.280000, 1.315610, -0.424883)",
        "(-0.280000, 1.304912, -0.419678)",
        "(-0.280000, 1.294247, -0.413661)",
        "(-0.280000, 1.283728, -0.406826)",
        "(-0.280000, 1.273542, -0.399243)",
        "(-0.280000, 1.264041, -0.391185)",
        "(-0.280000, 1.255024, -0.382504)",
        "(-0.280000, 1.246562, -0.373259)",
        "(-0.280000, 1.238692, -0.363485)",
        "(-0.280000, 1.231489, -0.353283)",
        "(-0.280000, 1.225093, -0.342909)",
        "(-0.280000, 1.219360, -0.332189)",
        "(-0.280000, 1.214324, -0.321206)",
        "(-0.280000, 1.209992, -0.310008)",
        "(-0.280000, 1.206362, -0.298627)",
        "(-0.280000, 1.203494, -0.287356)",
        "(-0.280000, 1.201308, -0.276041)",
        "(-0.280000, 1.199793, -0.264709)",
        "(-0.280000, 1.198947, -0.253412)",
        "(-0.280000, 1.198796, -0.242207)",
        "(-0.280000, 1.199346, -0.231338)",
        "(-0.280000, 1.200593, -0.220672)",
        "(-0.280000, 1.202538, -0.210217)",
        "(-0.280000, 1.205156, -0.200083)",
        "(-0.280000, 1.208419, -0.190305)",
        "(-0.280000, 1.212239, -0.181084)",
        "(-0.280000, 1.216612, -0.172280)",
        "(-0.280000, 1.221496, -0.163912)",
        "(-0.280000, 1.226843, -0.156008)",
        "(-0.280000, 1.232588, -0.148596)",
        "(-0.280000, 1.238590, -0.141819)",
        "(-0.280000, 1.244892, -0.135504)",
        "(-0.280000, 1.251432, -0.129656)",
        "(-0.280000, 1.258189, -0.124239)",
        "(-0.280000, 1.264982, -0.119378)",
        "(-0.280000, 1.271894, -0.114906)",
        "(-0.280000, 1.278920, -0.110777)",
        "(-0.280000, 1.286028, -0.106969)",
        "(-0.280000, 1.293223, -0.103439)",
        "(-0.280000, 1.300543, -0.100136)",
        "(-0.280000, 1.307761, -0.097173)",
        "(-0.280000, 1.315143, -0.094354)",
        "(-0.280000, 1.322747, -0.091654)",
        "(-0.280000, 1.330629, -0.089059)",
        "(-0.280000, 1.338871, -0.086566)",
        "(-0.280000, 1.347148, -0.084319)",
        "(-0.280000, 1.355911, -0.082192)",
        "(-0.280000, 1.365243, -0.080237)",
        "(-0.280000, 1.375157, -0.078541)",
        "(-0.280000, 1.385630, -0.077200)",
        "(-0.280000, 1.396158, -0.076312)",
        "(-0.280000, 1.407165, -0.075908)",
        "(-0.280000, 1.418555, -0.076071)",
        "(-0.280000, 1.430224, -0.076863)",
        "(-0.280000, 1.442034, -0.078325)",
        "(-0.280000, 1.453616, -0.080384)",
        "(-0.280000, 1.465235, -0.083135)",
        "(-0.280000, 1.476754, -0.086568)",
        "(-0.280000, 1.488099, -0.090672)",
        "(-0.280000, 1.499173, -0.095417)",
        "(-0.280000, 1.509773, -0.100659)",
        "(-0.280000, 1.520052, -0.106493)",
        "(-0.280000, 1.529927, -0.112870)",
        "(-0.280000, 1.539370, -0.119758)",
        "(-0.280000, 1.548379, -0.127155)",
        "(-0.280000, 1.556802, -0.134865)",
        "(-0.280000, 1.564757, -0.143018)",
        "(-0.280000, 1.572223, -0.151577)",
        "(-0.280000, 1.579186, -0.160504)",
        "(-0.280000, 1.585691, -0.169791)",
        "(-0.280000, 1.590591, -0.179602)",
        "(-0.280000, 1.593738, -0.189955)",
        "(-0.280000, 1.596322, -0.200413)",
        "(-0.280000, 1.598337, -0.210918)",
        "(-0.280000, 1.599793, -0.221451)",
        "(-0.280000, 1.600682, -0.231780)",
        "(-0.280000, 1.601046, -0.242095)",
        "(-0.280000, 1.600888, -0.252384)",
        "(-0.280000, 1.600217, -0.262604)",
        "(-0.280000, 1.599045, -0.272702)",
        "(-0.280000, 1.597421, -0.282467)",
        "(-0.280000, 1.595337, -0.292096)",
        "(-0.280000, 1.592809, -0.301554)",
        "(-0.280000, 1.589850, -0.310820)",
        "(-0.280000, 1.586488, -0.319849)",
        "(-0.280000, 1.582813, -0.328467)",
        "(-0.280000, 1.578762, -0.336878)",
        "(-0.280000, 1.574361, -0.345042)",
        "(-0.280000, 1.569618, -0.352958)",
        "(-0.280000, 1.564541, -0.360624)",
        "(-0.280000, 1.559285, -0.367844)",
        "(-0.280000, 1.553738, -0.374803)",
        "(-0.280000, 1.547893, -0.381512)",
        "(-0.280000, 1.541794, -0.387928)",
        "(-0.280000, 1.535446, -0.394052)",
        "(-0.280000, 1.528983, -0.399774)",
        "(-0.280000, 1.522284, -0.405218)",
        "(-0.280000, 1.515310, -0.410410)",
        "(-0.280000, 1.508094, -0.415317)",
        "(-0.280000, 1.500635, -0.419936)",
        "(-0.280000, 1.493123, -0.424155)",
        "(-0.280000, 1.485382, -0.428081)",
        "(-0.280000, 1.477396, -0.431712)",
        "(-0.280000, 1.469145, -0.435040)",
        "(-0.280000, 1.460651, -0.438040)",
        "(-0.280000, 1.452169, -0.440624)",
        "(-0.280000, 1.443371, -0.442887)",
        "(-0.280000, 1.434263, -0.444797)",
        "(-0.280000, 1.424832, -0.446324)",
        "(-0.280000, 1.415073, -0.447432)",
        "(-0.280000, 1.405365, -0.448065)",
        "(-0.280000, 1.395233, -0.448232)",
        "(-0.280000, 1.384790, -0.447877)",
        "(-0.280000, 1.374021, -0.446948)",
        "(-0.280000, 1.363411, -0.445467)",
        "(-0.280000, 1.352872, -0.442142)",
        "(-0.280000, 1.342563, -0.437126)",
        "(-0.280000, 1.332314, -0.431505)",
        "(-0.280000, 1.322273, -0.425260)",
        "(-0.280000, 1.312525, -0.418388)",
        "(-0.280000, 1.303468, -0.411090)",
        "(-0.280000, 1.294817, -0.403261)",
        "(-0.280000, 1.286611, -0.394921)",
        "(-0.280000, 1.278898, -0.386124)",
        "(-0.280000, 1.271734, -0.376930)",
        "(-0.280000, 1.265354, -0.367613)",
        "(-0.280000, 1.259565, -0.358075)",
        "(-0.280000, 1.254375, -0.348381)",
        "(-0.280000, 1.249757, -0.338560)",
        "(-0.280000, 1.245721, -0.328716)",
        "(-0.280000, 1.242326, -0.319072)",
        "(-0.280000, 1.239429, -0.309496)",
        "(-0.280000, 1.236984, -0.300007)",
        "(-0.280000, 1.234949, -0.290594)",
        "(-0.280000, 1.233298, -0.281300)",
        "(-0.280000, 1.232021, -0.272280)",
        "(-0.280000, 1.231042, -0.263345)",
        "(-0.280000, 1.230341, -0.254501)",
        "(-0.280000, 1.229901, -0.245728)",
        "(-0.280000, 1.229711, -0.237007)",
        "(-0.280000, 1.229752, -0.228507)",
        "(-0.280000, 1.230022, -0.220042)",
        "(-0.280000, 1.230530, -0.211582)",
        "(-0.280000, 1.231288, -0.203135)",
        "(-0.280000, 1.232303, -0.194714)",
        "(-0.280000, 1.233544, -0.186450)",
        "(-0.280000, 1.235055, -0.178234)",
        "(-0.280000, 1.236864, -0.170040)",
        "(-0.280000, 1.238983, -0.161908)",
        "(-0.280000, 1.241439, -0.153835)",
        "(-0.280000, 1.244163, -0.145973)",
        "(-0.280000, 1.247254, -0.138207)",
        "(-0.280000, 1.250733, -0.130554)",
        "(-0.280000, 1.254636, -0.123018)",
        "(-0.280000, 1.258973, -0.115651)",
        "(-0.280000, 1.263621, -0.108615)",
        "(-0.280000, 1.268758, -0.101762)",
        "(-0.280000, 1.274403, -0.095131)",
        "(-0.280000, 1.280613, -0.088727)",
        "(-0.280000, 1.287428, -0.082582)",
        "(-0.280000, 1.294584, -0.076913)",
        "(-0.280000, 1.302427, -0.071530)",
        "(-0.280000, 1.310981, -0.066491)",
        "(-0.280000, 1.320285, -0.061842)",
        "(-0.280000, 1.330374, -0.057639)",
        "(-0.280000, 1.340685, -0.054122)",
        "(-0.280000, 1.351693, -0.051145)",
        "(-0.280000, 1.363301, -0.048778)",
        "(-0.280000, 1.375396, -0.047069)",
        "(-0.280000, 1.387876, -0.046045)",
        "(-0.280000, 1.400233, -0.045719)",
        "(-0.280000, 1.412804, -0.046061)",
        "(-0.280000, 1.425547, -0.047087)",
        "(-0.280000, 1.438377, -0.048807)",
        "(-0.280000, 1.451238, -0.051233)",
        "(-0.280000, 1.463764, -0.054263)",
        "(-0.280000, 1.476202, -0.057969)",
        "(-0.280000, 1.488493, -0.062350)",
        "(-0.280000, 1.500224, -0.068061)",
        "(-0.280000, 1.511189, -0.074971)",
        "(-0.280000, 1.521407, -0.082342)",
        "(-0.280000, 1.531078, -0.090267)",
        "(-0.280000, 1.540158, -0.098681)",
        "(-0.280000, 1.548658, -0.107572)",
        "(-0.280000, 1.556510, -0.116837)",
        "(-0.280000, 1.563589, -0.126257)",
        "(-0.280000, 1.570053, -0.135975)",
        "(-0.280000, 1.575877, -0.145910)",
        "(-0.280000, 1.581070, -0.156030)",
        "(-0.280000, 1.585654, -0.166336)",
        "(-0.280000, 1.589554, -0.176569)",
        "(-0.280000, 1.592869, -0.186890)",
        "(-0.280000, 1.595609, -0.197279)",
        "(-0.280000, 1.597785, -0.207723)",
        "(-0.280000, 1.599376, -0.217985)",
        "(-0.280000, 1.600439, -0.228266)",
        "(-0.280000, 1.600978, -0.238495)",
        "(-0.280000, 1.601005, -0.248674)",
        "(-0.280000, 1.600530, -0.258764)",
        "(-0.280000, 1.599558, -0.268803)",
        "(-0.280000, 1.598131, -0.278548)",
        "(-0.280000, 1.596243, -0.288183)",
        "(-0.280000, 1.593902, -0.297686)",
        "(-0.280000, 1.591099, -0.307094)",
        "(-0.280000, 1.587840, -0.316373)",
        "(-0.280000, 1.584226, -0.325282)",
        "(-0.280000, 1.580163, -0.334080)",
        "(-0.280000, 1.575640, -0.342759)",
        "(-0.280000, 1.570632, -0.351331)",
        "(-0.280000, 1.565124, -0.359781)",
        "(-0.280000, 1.559291, -0.367836)",
        "(-0.280000, 1.552921, -0.375776)",
        "(-0.280000, 1.546011, -0.383552)",
        "(-0.280000, 1.538499, -0.391173)",
        "(-0.280000, 1.530336, -0.398617)",
        "(-0.280000, 1.521060, -0.404497)",
        "(-0.280000, 1.510657, -0.409262)",
        "(-0.280000, 1.499770, -0.413574)",
        "(-0.280000, 1.488429, -0.417359)",
        "(-0.280000, 1.476592, -0.420540)",
        "(-0.280000, 1.464727, -0.422833)",
        "(-0.280000, 1.452507, -0.424359)",
        "(-0.280000, 1.439937, -0.425046)",
        "(-0.280000, 1.427248, -0.424808)",
        "(-0.280000, 1.414582, -0.423608)",
        "(-0.280000, 1.402398, -0.421434)",
        "(-0.280000, 1.390479, -0.418376)",
        "(-0.280000, 1.378925, -0.414478)",
        "(-0.280000, 1.367824, -0.409799)",
        "(-0.280000, 1.357271, -0.404432)",
        "(-0.280000, 1.347526, -0.398530)",
        "(-0.280000, 1.338374, -0.392131)",
        "(-0.280000, 1.329875, -0.385357)",
        "(-0.280000, 1.322004, -0.378282)",
        "(-0.280000, 1.314745, -0.371001)",
        "(-0.280000, 1.308187, -0.363676)",
        "(-0.280000, 1.302129, -0.356272)",
        "(-0.280000, 1.296532, -0.348851)",
        "(-0.280000, 1.291311, -0.341411)",
        "(-0.280000, 1.286412, -0.333959)",
        "(-0.280000, 1.281895, -0.326652)",
        "(-0.280000, 1.277594, -0.319343)",
        "(-0.280000, 1.273488, -0.312039)",
        "(-0.280000, 1.269563, -0.304758)",
        "(-0.280000, 1.265793, -0.297479)",
        "(-0.280000, 1.262201, -0.290306)",
        "(-0.280000, 1.258728, -0.283111)",
        "(-0.280000, 1.255361, -0.275839)",
        "(-0.280000, 1.252114, -0.268474)",
        "(-0.280000, 1.249003, -0.260995)",
        "(-0.280000, 1.246051, -0.253492)",
        "(-0.280000, 1.243276, -0.245838)",
        "(-0.280000, 1.240710, -0.238014)",
        "(-0.280000, 1.238386, -0.230023)",
        "(-0.280000, 1.236349, -0.221895)",
        "(-0.280000, 1.234609, -0.213759)",
        "(-0.280000, 1.233214, -0.205487)",
        "(-0.280000, 1.232203, -0.197131)",
        "(-0.280000, 1.231602, -0.188696)",
        "(-0.280000, 1.231432, -0.180255)",
        "(-0.280000, 1.231662, -0.171937)",
        "(-0.280000, 1.232348, -0.163636)",
        "(-0.280000, 1.233495, -0.155403)",
        "(-0.280000, 1.235094, -0.147270)",
        "(-0.280000, 1.237133, -0.139252)",
        "(-0.280000, 1.239508, -0.131495)",
        "(-0.280000, 1.242260, -0.123883)",
        "(-0.280000, 1.245363, -0.116390)",
        "(-0.280000, 1.248772, -0.109038)",
        "(-0.280000, 1.252497, -0.101864)",
        "(-0.280000, 1.256983, -0.095534)",
        "(-0.280000, 1.262597, -0.090439)",
        "(-0.280000, 1.268383, -0.085567)",
        "(-0.280000, 1.274308, -0.080941)",
        "(-0.280000, 1.280257, -0.076636)",
        "(-0.280000, 1.286382, -0.072531)",
        "(-0.280000, 1.292666, -0.068642)",
        "(-0.280000, 1.299142, -0.064952)",
        "(-0.280000, 1.305860, -0.061446)",
        "(-0.280000, 1.312834, -0.058131)",
        "(-0.280000, 1.319855, -0.055113)",
        "(-0.280000, 1.327251, -0.052264)",
        "(-0.280000, 1.335100, -0.049592)",
        "(-0.280000, 1.343507, -0.047117)",
        "(-0.280000, 1.352540, -0.044887)",
        "(-0.280000, 1.361742, -0.043057)",
        "(-0.280000, 1.371694, -0.041567)",
        "(-0.280000, 1.382387, -0.040519)",
        "(-0.280000, 1.393817, -0.040024)",
        "(-0.280000, 1.405905, -0.040206)",
        "(-0.280000, 1.417702, -0.042996)",
        "(-0.280000, 1.429670, -0.046594)",
        "(-0.280000, 1.441657, -0.051014)",
        "(-0.280000, 1.453469, -0.056224)",
        "(-0.280000, 1.464948, -0.062173)",
        "(-0.280000, 1.475682, -0.068659)",
        "(-0.280000, 1.485935, -0.075705)",
        "(-0.280000, 1.495691, -0.083264)",
        "(-0.280000, 1.504877, -0.091231)",
        "(-0.280000, 1.513494, -0.099542)",
        "(-0.280000, 1.521370, -0.107974)",
        "(-0.280000, 1.528706, -0.116594)",
        "(-0.280000, 1.535538, -0.125361)",
        "(-0.280000, 1.541891, -0.134234)",
        "(-0.280000, 1.547792, -0.143165)",
        "(-0.280000, 1.553185, -0.151977)",
        "(-0.280000, 1.558230, -0.160830)",
        "(-0.280000, 1.562953, -0.169711)",
        "(-0.280000, 1.567396, -0.178671)",
        "(-0.280000, 1.571562, -0.187696)",
        "(-0.280000, 1.575410, -0.196611)",
        "(-0.280000, 1.579013, -0.205625)",
        "(-0.280000, 1.582356, -0.214738)",
        "(-0.280000, 1.585428, -0.223999)",
        "(-0.280000, 1.588203, -0.233441)",
        "(-0.280000, 1.590631, -0.242828)",
        "(-0.280000, 1.592693, -0.252355)",
        "(-0.280000, 1.594341, -0.262037)",
        "(-0.280000, 1.595510, -0.271837)",
        "(-0.280000, 1.596146, -0.281734)",
        "(-0.280000, 1.595522, -0.291327)",
        "(-0.280000, 1.593115, -0.300499)",
        "(-0.280000, 1.590296, -0.309518)",
        "(-0.280000, 1.587073, -0.318369)",
        "(-0.280000, 1.583438, -0.327076)",
        "(-0.280000, 1.579499, -0.335419)",
        "(-0.280000, 1.575170, -0.343606)",
        "(-0.280000, 1.570449, -0.351628)",
        "(-0.280000, 1.565323, -0.359491)",
        "(-0.280000, 1.559784, -0.367187)",
        "(-0.280000, 1.554004, -0.374483)",
        "(-0.280000, 1.547802, -0.381612)",
        "(-0.280000, 1.541186, -0.388538)",
        "(-0.280000, 1.534125, -0.395262)",
        "(-0.280000, 1.526638, -0.401733)",
        "(-0.280000, 1.518962, -0.407749)",
        "(-0.280000, 1.510837, -0.413505)",
        "(-0.280000, 1.502276, -0.418957)",
        "(-0.280000, 1.493245, -0.424090)",
        "(-0.280000, 1.484033, -0.428714)",
        "(-0.280000, 1.473581, -0.431222)",
        "(-0.280000, 1.462765, -0.433208)",
        "(-0.280000, 1.451624, -0.434642)",
        "(-0.280000, 1.440230, -0.435499)",
        "(-0.280000, 1.428624, -0.435760)",
        "(-0.280000, 1.417248, -0.435365)",
        "(-0.280000, 1.405686, -0.434402)",
        "(-0.280000, 1.393960, -0.432847)",
        "(-0.280000, 1.382185, -0.430690)",
        "(-0.280000, 1.370404, -0.427925)",
        "(-0.280000, 1.359037, -0.424626)",
        "(-0.280000, 1.347705, -0.420762)",
        "(-0.280000, 1.336455, -0.416328)",
        "(-0.280000, 1.325328, -0.411329)",
        "(-0.280000, 1.314409, -0.405793)",
        "(-0.280000, 1.303986, -0.399888)",
        "(-0.280000, 1.293787, -0.393495)",
        "(-0.280000, 1.283874, -0.386650)",
        "(-0.280000, 1.274270, -0.379371)",
        "(-0.280000, 1.265048, -0.371725)",
        "(-0.280000, 1.256336, -0.363874)",
        "(-0.280000, 1.247987, -0.355690)",
        "(-0.280000, 1.240021, -0.347180)",
        "(-0.280000, 1.232460, -0.338360)",
        "(-0.280000, 1.225328, -0.329250)",
        "(-0.280000, 1.218727, -0.320019)",
        "(-0.280000, 1.212603, -0.310525)",
        "(-0.280000, 1.206994, -0.300789)",
        "(-0.280000, 1.201953, -0.290858)",
        "(-0.280000, 1.197478, -0.280761)",
        "(-0.280000, 1.194533, -0.270528)",
        "(-0.280000, 1.193449, -0.260173)",
        "(-0.280000, 1.192901, -0.249968)",
        "(-0.280000, 1.192860, -0.239955)",
        "(-0.280000, 1.193298, -0.230109)",
        "(-0.280000, 1.194177, -0.220599)",
        "(-0.280000, 1.195471, -0.211311)",
        "(-0.280000, 1.197161, -0.202233)",
        "(-0.280000, 1.199232, -0.193350)",
        "(-0.280000, 1.201656, -0.184704)",
        "(-0.280000, 1.204373, -0.176414)",
        "(-0.280000, 1.207406, -0.168337)",
        "(-0.280000, 1.210732, -0.160496)",
        "(-0.280000, 1.214354, -0.152859)",
        "(-0.280000, 1.218181, -0.145573)",
        "(-0.280000, 1.222266, -0.138502)",
        "(-0.280000, 1.226621, -0.131614)",
        "(-0.280000, 1.231230, -0.124930)",
        "(-0.280000, 1.236100, -0.118435)",
        "(-0.280000, 1.241255, -0.112104)",
        "(-0.280000, 1.246530, -0.106124)",
        "(-0.280000, 1.252058, -0.100332)",
        "(-0.280000, 1.257853, -0.094719)",
        "(-0.280000, 1.263903, -0.089307)",
        "(-0.280000, 1.270251, -0.084071)",
        "(-0.280000, 1.276714, -0.079161)",
        "(-0.280000, 1.283500, -0.074423)",
        "(-0.280000, 1.290675, -0.069840)",
        "(-0.280000, 1.298301, -0.065413)",
        "(-0.280000, 1.306483, -0.061136)",
        "(-0.280000, 1.314863, -0.057227)",
        "(-0.280000, 1.323949, -0.053495)",
        "(-0.280000, 1.333840, -0.049997)",
        "(-0.280000, 1.344637, -0.046814)",
        "(-0.280000, 1.356344, -0.044077)",
        "(-0.280000, 1.368255, -0.042025)",
        "(-0.280000, 1.381013, -0.040622)",
        "(-0.280000, 1.394466, -0.040606)",
        "(-0.280000, 1.408370, -0.042119)",
        "(-0.280000, 1.422482, -0.044473)",
        "(-0.280000, 1.436167, -0.047612)",
        "(-0.280000, 1.449852, -0.051599)",
        "(-0.280000, 1.463359, -0.056427)",
        "(-0.280000, 1.476581, -0.062087)",
        "(-0.280000, 1.489439, -0.068571)",
        "(-0.280000, 1.501525, -0.075664)",
        "(-0.280000, 1.513036, -0.083453)",
        "(-0.280000, 1.523893, -0.091898)",
        "(-0.280000, 1.534001, -0.100931)",
        "(-0.280000, 1.543332, -0.110486)",
        "(-0.280000, 1.551736, -0.120319)",
        "(-0.280000, 1.559323, -0.130452)",
        "(-0.280000, 1.566125, -0.140849)",
        "(-0.280000, 1.572141, -0.151421)",
        "(-0.280000, 1.577394, -0.162116)",
        "(-0.280000, 1.581856, -0.172745)",
        "(-0.280000, 1.585621, -0.183395)",
        "(-0.280000, 1.588724, -0.194048)",
        "(-0.280000, 1.591188, -0.204673)",
        "(-0.280000, 1.593027, -0.215175)",
        "(-0.280000, 1.594267, -0.225405)",
        "(-0.280000, 1.594965, -0.235498)",
        "(-0.280000, 1.595148, -0.245460)",
        "(-0.280000, 1.594835, -0.255325)",
        "(-0.280000, 1.594047, -0.265024)",
        "(-0.280000, 1.592826, -0.274397)",
        "(-0.280000, 1.591173, -0.283639)",
        "(-0.280000, 1.589095, -0.292748)",
        "(-0.280000, 1.586589, -0.301750)",
        "(-0.280000, 1.583653, -0.310651)",
        "(-0.280000, 1.580387, -0.319190)",
        "(-0.280000, 1.576717, -0.327597)",
        "(-0.280000, 1.572627, -0.335893)",
        "(-0.280000, 1.568123, -0.344044)",
        "(-0.280000, 1.563181, -0.352065)",
        "(-0.280000, 1.557946, -0.359728)",
        "(-0.280000, 1.552271, -0.367248)",
        "(-0.280000, 1.546103, -0.374653)",
        "(-0.280000, 1.539440, -0.381895)",
        "(-0.280000, 1.532517, -0.388713)",
        "(-0.280000, 1.525033, -0.395384)",
        "(-0.280000, 1.516972, -0.401856)",
        "(-0.280000, 1.508302, -0.408093)",
        "(-0.280000, 1.498977, -0.414052)",
        "(-0.280000, 1.489402, -0.419447)",
        "(-0.280000, 1.479160, -0.424477)",
        "(-0.280000, 1.468242, -0.429066)",
        "(-0.280000, 1.456667, -0.433122)",
        "(-0.280000, 1.444442, -0.436558)",
        "(-0.280000, 1.432127, -0.439186)",
        "(-0.280000, 1.419299, -0.441070)",
        "(-0.280000, 1.406082, -0.442124)",
        "(-0.280000, 1.392636, -0.442289)",
        "(-0.280000, 1.379022, -0.441524)",
        "(-0.280000, 1.365710, -0.439860)",
        "(-0.280000, 1.352417, -0.437271)",
        "(-0.280000, 1.339272, -0.433762)",
        "(-0.280000, 1.326386, -0.429355)",
        "(-0.280000, 1.313883, -0.424106)",
        "(-0.280000, 1.301812, -0.418094)",
        "(-0.280000, 1.290403, -0.411524)",
        "(-0.280000, 1.279501, -0.404394)",
        "(-0.280000, 1.269118, -0.396772)",
        "(-0.280000, 1.259303, -0.388761)",
        "(-0.280000, 1.250139, -0.380517)",
        "(-0.280000, 1.241462, -0.371944)",
        "(-0.280000, 1.233279, -0.363078)",
        "(-0.280000, 1.225603, -0.353972)",
        "(-0.280000, 1.219069, -0.344258)",
        "(-0.280000, 1.213717, -0.334094)",
        "(-0.280000, 1.209084, -0.323970)",
        "(-0.280000, 1.205064, -0.313760)",
        "(-0.280000, 1.201650, -0.303516)",
        "(-0.280000, 1.198817, -0.293246)",
        "(-0.280000, 1.196551, -0.282983)",
        "(-0.280000, 1.194857, -0.272903)",
        "(-0.280000, 1.193681, -0.262879)",
        "(-0.280000, 1.193008, -0.252952)",
        "(-0.280000, 1.192819, -0.243133)",
        "(-0.280000, 1.193098, -0.233413)",
        "(-0.280000, 1.193809, -0.224019)",
        "(-0.280000, 1.194932, -0.214810)",
        "(-0.280000, 1.196454, -0.205759)",
        "(-0.280000, 1.198352, -0.196908)",
        "(-0.280000, 1.200605, -0.188273)",
        "(-0.280000, 1.203153, -0.179990)",
        "(-0.280000, 1.206004, -0.171942)",
        "(-0.280000, 1.209139, -0.164139)",
        "(-0.280000, 1.212531, -0.156601)",
        "(-0.280000, 1.216174, -0.149306)",
        "(-0.280000, 1.219999, -0.142345)",
        "(-0.280000, 1.224026, -0.135646)",
        "(-0.280000, 1.228242, -0.129198)",
        "(-0.280000, 1.232650, -0.122980)",
        "(-0.280000, 1.237198, -0.117043)",
        "(-0.280000, 1.241825, -0.111435)",
        "(-0.280000, 1.246592, -0.106056)",
        "(-0.280000, 1.251480, -0.100916)",
        "(-0.280000, 1.256495, -0.095994)",
        "(-0.280000, 1.261606, -0.091311)",
        "(-0.280000, 1.266736, -0.086917)",
        "(-0.280000, 1.271970, -0.082725)",
        "(-0.280000, 1.277287, -0.078745)",
        "(-0.280000, 1.282717, -0.074949)",
        "(-0.280000, 1.288280, -0.071324)",
        "(-0.280000, 1.294500, -0.069093)",
        "(-0.280000, 1.301283, -0.067895)",
        "(-0.280000, 1.308149, -0.066901)",
        "(-0.280000, 1.315112, -0.066090)",
        "(-0.280000, 1.322204, -0.065414)",
        "(-0.280000, 1.329209, -0.064927)",
        "(-0.280000, 1.336410, -0.064477)",
        "(-0.280000, 1.343915, -0.064029)",
        "(-0.280000, 1.351785, -0.063578)",
        "(-0.280000, 1.359627, -0.063237)",
        "(-0.280000, 1.368007, -0.062899)",
        "(-0.280000, 1.377013, -0.062617)",
        "(-0.280000, 1.386749, -0.062476)",
        "(-0.280000, 1.397255, -0.062591)",
        "(-0.280000, 1.408488, -0.063094)",
        "(-0.280000, 1.419749, -0.064040)",
        "(-0.280000, 1.431616, -0.065558)",
        "(-0.280000, 1.443904, -0.067746)",
        "(-0.280000, 1.456484, -0.070683)",
        "(-0.280000, 1.469142, -0.074398)",
        "(-0.280000, 1.481413, -0.078738)",
        "(-0.280000, 1.493584, -0.083852)",
        "(-0.280000, 1.505515, -0.089725)",
        "(-0.280000, 1.517132, -0.096349)",
        "(-0.280000, 1.528145, -0.103508)",
        "(-0.280000, 1.538700, -0.111334)",
        "(-0.280000, 1.548726, -0.119784)",
        "(-0.280000, 1.558181, -0.128838)",
        "(-0.280000, 1.566994, -0.138445)",
        "(-0.280000, 1.575118, -0.148558)",
        "(-0.280000, 1.582422, -0.158936)",
        "(-0.280000, 1.587259, -0.170349)",
        "(-0.280000, 1.591322, -0.181839)",
        "(-0.280000, 1.594641, -0.193349)",
        "(-0.280000, 1.597233, -0.204798)",
        "(-0.280000, 1.599109, -0.215993)",
        "(-0.280000, 1.600341, -0.227052)",
        "(-0.280000, 1.600963, -0.237953)",
        "(-0.280000, 1.601005, -0.248694)",
        "(-0.280000, 1.600496, -0.259230)",
        "(-0.280000, 1.599485, -0.269392)",
        "(-0.280000, 1.597991, -0.279361)",
        "(-0.280000, 1.596037, -0.289105)",
        "(-0.280000, 1.593646, -0.298617)",
        "(-0.280000, 1.590851, -0.307851)",
        "(-0.280000, 1.587721, -0.316688)",
        "(-0.280000, 1.584214, -0.325310)",
        "(-0.280000, 1.580352, -0.333693)",
        "(-0.280000, 1.576146, -0.341837)",
        "(-0.280000, 1.571588, -0.349768)",
        "(-0.280000, 1.565650, -0.356532)",
        "(-0.280000, 1.558774, -0.362481)",
        "(-0.280000, 1.551634, -0.368048)",
        "(-0.280000, 1.544288, -0.373234)",
        "(-0.280000, 1.536714, -0.378028)",
        "(-0.280000, 1.529049, -0.382252)",
        "(-0.280000, 1.521141, -0.386061)",
        "(-0.280000, 1.512995, -0.389426)",
        "(-0.280000, 1.504642, -0.392331)",
        "(-0.280000, 1.496079, -0.394779)",
        "(-0.280000, 1.487549, -0.396630)",
        "(-0.280000, 1.478858, -0.398054)",
        "(-0.280000, 1.469998, -0.399067)",
        "(-0.280000, 1.460969, -0.399674)",
        "(-0.280000, 1.451813, -0.399882)",
        "(-0.280000, 1.442859, -0.399602)",
        "(-0.280000, 1.433784, -0.398972)",
        "(-0.280000, 1.424602, -0.398002)",
        "(-0.280000, 1.415253, -0.396694)",
        "(-0.280000, 1.405757, -0.395038)",
        "(-0.280000, 1.396542, -0.393016)",
        "(-0.280000, 1.387200, -0.390652)",
        "(-0.280000, 1.377745, -0.387930)",
        "(-0.280000, 1.368170, -0.384814)",
        "(-0.280000, 1.358527, -0.381275)",
        "(-0.280000, 1.349223, -0.377422)",
        "(-0.280000, 1.339900, -0.373147)",
        "(-0.280000, 1.330589, -0.368420)",
        "(-0.280000, 1.321376, -0.363248)",
        "(-0.280000, 1.312334, -0.357646)",
        "(-0.280000, 1.303684, -0.351781)",
        "(-0.280000, 1.295292, -0.345561)",
        "(-0.280000, 1.287149, -0.338969)",
        "(-0.280000, 1.279277, -0.331999)",
        "(-0.280000, 1.271712, -0.324668)",
        "(-0.280000, 1.264545, -0.317105)",
        "(-0.280000, 1.257733, -0.309211)",
        "(-0.280000, 1.251301, -0.300991)",
        "(-0.280000, 1.245312, -0.292566)",
        "(-0.280000, 1.239767, -0.283871)",
        "(-0.280000, 1.234687, -0.274894)",
        "(-0.280000, 1.230104, -0.265667)",
        "(-0.280000, 1.226063, -0.256247)",
        "(-0.280000, 1.222579, -0.246682)",
        "(-0.280000, 1.219676, -0.237129)",
        "(-0.280000, 1.217352, -0.227532)",
        "(-0.280000, 1.215607, -0.217915)",
        "(-0.280000, 1.214444, -0.208341)",
        "(-0.280000, 1.213847, -0.198831)",
        "(-0.280000, 1.213793, -0.189414)",
        "(-0.280000, 1.214214, -0.180241)",
        "(-0.280000, 1.215102, -0.171196)",
        "(-0.280000, 1.216405, -0.162279)",
        "(-0.280000, 1.218070, -0.153511)",
        "(-0.280000, 1.220084, -0.144876)",
        "(-0.280000, 1.223195, -0.136980)",
        "(-0.280000, 1.227667, -0.130047)",
        "(-0.280000, 1.232347, -0.123393)",
        "(-0.280000, 1.237208, -0.117030)",
        "(-0.280000, 1.242242, -0.110949)",
        "(-0.280000, 1.247363, -0.105222)",
        "(-0.280000, 1.252628, -0.099760)",
        "(-0.280000, 1.258056, -0.094530)",
        "(-0.280000, 1.263673, -0.089505)",
        "(-0.280000, 1.269498, -0.084670)",
        "(-0.280000, 1.275380, -0.080141)",
        "(-0.280000, 1.281529, -0.075757)",
        "(-0.280000, 1.287960, -0.071525)",
        "(-0.280000, 1.294768, -0.067410)",
        "(-0.280000, 1.301990, -0.063426)",
        "(-0.280000, 1.309353, -0.059745)",
        "(-0.280000, 1.317273, -0.056187)",
        "(-0.280000, 1.325809, -0.052794)",
        "(-0.280000, 1.335028, -0.049615)",
        "(-0.280000, 1.344996, -0.046719)",
        "(-0.280000, 1.355148, -0.044323)",
        "(-0.280000, 1.366081, -0.042346)",
        "(-0.280000, 1.377797, -0.040899)",
        "(-0.280000, 1.390209, -0.040111)",
        "(-0.280000, 1.403197, -0.040096)",
        "(-0.280000, 1.416093, -0.040901)",
        "(-0.280000, 1.429395, -0.042597)",
        "(-0.280000, 1.442933, -0.045250)",
        "(-0.280000, 1.456512, -0.048887)",
        "(-0.280000, 1.469974, -0.053515)",
        "(-0.280000, 1.482846, -0.058959)",
        "(-0.280000, 1.495373, -0.065304)",
        "(-0.280000, 1.507463, -0.072513)",
        "(-0.280000, 1.519025, -0.080538)",
        "(-0.280000, 1.529948, -0.089289)",
        "(-0.280000, 1.539969, -0.098495)",
        "(-0.280000, 1.549299, -0.108287)",
        "(-0.280000, 1.557426, -0.118952)",
        "(-0.280000, 1.564250, -0.130360)",
        "(-0.280000, 1.570213, -0.141716)",
        "(-0.280000, 1.575513, -0.153210)",
        "(-0.280000, 1.580175, -0.164825)",
        "(-0.280000, 1.584204, -0.176509)",
        "(-0.280000, 1.587614, -0.188253)",
        "(-0.280000, 1.590409, -0.200050)",
        "(-0.280000, 1.592535, -0.211606)",
        "(-0.280000, 1.594049, -0.223156)",
        "(-0.280000, 1.594927, -0.234673)",
        "(-0.280000, 1.595134, -0.246098)",
        "(-0.280000, 1.594655, -0.257182)",
        "(-0.280000, 1.593479, -0.268129)",
        "(-0.280000, 1.591605, -0.278827)",
        "(-0.280000, 1.589038, -0.289252)",
        "(-0.280000, 1.585801, -0.299338)",
        "(-0.280000, 1.581981, -0.308875)",
        "(-0.280000, 1.577534, -0.318085)",
        "(-0.280000, 1.572507, -0.326901)",
        "(-0.280000, 1.566934, -0.335297)",
        "(-0.280000, 1.560829, -0.343290)",
        "(-0.280000, 1.554396, -0.350617)",
        "(-0.280000, 1.547541, -0.357509)",
        "(-0.280000, 1.540291, -0.363971)",
        "(-0.280000, 1.532700, -0.369983)",
        "(-0.280000, 1.524782, -0.375564)",
        "(-0.280000, 1.516795, -0.380524)",
        "(-0.280000, 1.508551, -0.385094)",
        "(-0.280000, 1.500060, -0.389286)",
        "(-0.280000, 1.491350, -0.393106)",
        "(-0.280000, 1.482419, -0.396566)",
        "(-0.280000, 1.473276, -0.399668)",
        "(-0.280000, 1.464237, -0.402285)",
        "(-0.280000, 1.455021, -0.404575)",
        "(-0.280000, 1.445649, -0.406529)",
        "(-0.280000, 1.436176, -0.408134)",
        "(-0.280000, 1.426579, -0.409395)",
        "(-0.280000, 1.417242, -0.410260)",
        "(-0.280000, 1.407727, -0.410814)",
        "(-0.280000, 1.398112, -0.411034)",
        "(-0.280000, 1.388416, -0.410906)",
        "(-0.280000, 1.378569, -0.410410)",
        "(-0.280000, 1.368875, -0.409566)",
        "(-0.280000, 1.359027, -0.408322)",
        "(-0.280000, 1.349016, -0.406635)",
        "(-0.280000, 1.338843, -0.404456)",
        "(-0.280000, 1.328523, -0.401730)",
        "(-0.280000, 1.318415, -0.398574)",
        "(-0.280000, 1.308242, -0.394832)",
        "(-0.280000, 1.298123, -0.390506)",
        "(-0.280000, 1.288104, -0.385584)",
        "(-0.280000, 1.278228, -0.380035)",
        "(-0.280000, 1.268750, -0.374047)",
        "(-0.280000, 1.259480, -0.367424)",
        "(-0.280000, 1.250549, -0.360239)",
        "(-0.280000, 1.241990, -0.352493)",
        "(-0.280000, 1.233837, -0.344190)",
        "(-0.280000, 1.226269, -0.335585)",
        "(-0.280000, 1.219180, -0.326508)",
        "(-0.280000, 1.212608, -0.317006)",
        "(-0.280000, 1.206599, -0.307166)",
        "(-0.280000, 1.201161, -0.297017)"
    ],
    "leftHandPositions": [
        "(-0.377139, 1.353370, 0.326331)",
        "(-0.280000, 1.419466, 0.040008)",
        "(-0.280000, 1.421167, 0.040033)",
        "(-0.280000, 1.422831, 0.040073)",
        "(-0.280000, 1.424483, 0.040129)",
        "(-0.280000, 1.426110, 0.040199)",
        "(-0.280000, 1.427701, 0.040281)",
        "(-0.280000, 1.429267, 0.040377)",
        "(-0.280000, 1.430820, 0.040486)",
        "(-0.280000, 1.432337, 0.040605)",
        "(-0.280000, 1.433816, 0.040735)",
        "(-0.280000, 1.435295, 0.040877)",
        "(-0.280000, 1.436736, 0.041027)",
        "(-0.280000, 1.438165, 0.041188)",
        "(-0.280000, 1.439556, 0.041356)",
        "(-0.280000, 1.440921, 0.041532)",
        "(-0.280000, 1.442286, 0.041719)",
        "(-0.280000, 1.443612, 0.041911)",
        "(-0.280000, 1.444925, 0.042111)",
        "(-0.280000, 1.446225, 0.042319)",
        "(-0.280000, 1.447499, 0.042533)",
        "(-0.280000, 1.448759, 0.042754)",
        "(-0.280000, 1.450006, 0.042982)",
        "(-0.280000, 1.451226, 0.043214)",
        "(-0.280000, 1.452445, 0.043454)",
        "(-0.280000, 1.453627, 0.043696)",
        "(-0.280000, 1.454805, 0.043946)",
        "(-0.280000, 1.455982, 0.044204)",
        "(-0.280000, 1.457133, 0.044464)",
        "(-0.280000, 1.458282, 0.044732)",
        "(-0.280000, 1.459439, 0.045010)",
        "(-0.280000, 1.460593, 0.045296)",
        "(-0.280000, 1.461754, 0.045591)",
        "(-0.280000, 1.462959, 0.045907)",
        "(-0.280000, 1.464170, 0.046234)",
        "(-0.280000, 1.465389, 0.046572)",
        "(-0.280000, 1.466639, 0.046928)",
        "(-0.280000, 1.467906, 0.047300)",
        "(-0.280000, 1.469226, 0.047698)",
        "(-0.280000, 1.470573, 0.048117)",
        "(-0.280000, 1.471927, 0.048549)",
        "(-0.280000, 1.473344, 0.049014)",
        "(-0.280000, 1.474787, 0.049502)",
        "(-0.280000, 1.476290, 0.050024)",
        "(-0.280000, 1.477854, 0.050584)",
        "(-0.280000, 1.478960, 0.052329)",
        "(-0.280000, 1.479698, 0.055119)",
        "(-0.280000, 1.480466, 0.057892)",
        "(-0.280000, 1.481239, 0.060674)",
        "(-0.280000, 1.482020, 0.063480)",
        "(-0.280000, 1.482751, 0.066274)",
        "(-0.280000, 1.483484, 0.069070)",
        "(-0.280000, 1.484239, 0.071872)",
        "(-0.280000, 1.484994, 0.074648)",
        "(-0.280000, 1.485772, 0.077396)",
        "(-0.280000, 1.486543, 0.080088)",
        "(-0.280000, 1.487334, 0.082712)",
        "(-0.280000, 1.488163, 0.085264)",
        "(-0.280000, 1.489038, 0.087733)",
        "(-0.280000, 1.489955, 0.090092)",
        "(-0.280000, 1.490883, 0.092311)",
        "(-0.280000, 1.491874, 0.094404)",
        "(-0.280000, 1.492927, 0.096352)",
        "(-0.280000, 1.494058, 0.098157)",
        "(-0.280000, 1.495265, 0.099803)",
        "(-0.280000, 1.496534, 0.101276)",
        "(-0.280000, 1.497898, 0.102590)",
        "(-0.280000, 1.499350, 0.103737)",
        "(-0.280000, 1.500890, 0.104717)",
        "(-0.280000, 1.502531, 0.105542)",
        "(-0.280000, 1.504252, 0.106203)",
        "(-0.280000, 1.506063, 0.106715)",
        "(-0.280000, 1.507972, 0.107095)",
        "(-0.280000, 1.509965, 0.107349)",
        "(-0.280000, 1.512055, 0.107504)",
        "(-0.280000, 1.514209, 0.107558)",
        "(-0.280000, 1.516441, 0.107543)",
        "(-0.280000, 1.518748, 0.107483)",
        "(-0.280000, 1.521093, 0.107378)",
        "(-0.280000, 1.523476, 0.107256)",
        "(-0.280000, 1.525885, 0.107135)",
        "(-0.280000, 1.528289, 0.107026)",
        "(-0.280000, 1.530681, 0.106951)",
        "(-0.280000, 1.533051, 0.106933)",
        "(-0.280000, 1.535377, 0.106988)",
        "(-0.280000, 1.537642, 0.107129)",
        "(-0.280000, 1.539860, 0.107398)",
        "(-0.280000, 1.542002, 0.107800)",
        "(-0.280000, 1.544071, 0.108358)",
        "(-0.280000, 1.546037, 0.109063)",
        "(-0.280000, 1.547871, 0.109890)",
        "(-0.280000, 1.549600, 0.110881)",
        "(-0.280000, 1.551214, 0.112024)",
        "(-0.280000, 1.552735, 0.113336)",
        "(-0.280000, 1.554184, 0.114824)",
        "(-0.280000, 1.555526, 0.116411)",
        "(-0.280000, 1.556840, 0.118156)",
        "(-0.280000, 1.558174, 0.120067)",
        "(-0.280000, 1.559561, 0.122130)",
        "(-0.280000, 1.561031, 0.124393)",
        "(-0.280000, 1.562494, 0.126724)",
        "(-0.280000, 1.564033, 0.129271)",
        "(-0.280000, 1.565644, 0.132049)",
        "(-0.280000, 1.567296, 0.135033)",
        "(-0.280000, 1.568976, 0.138218)",
        "(-0.280000, 1.570607, 0.141478)",
        "(-0.280000, 1.572228, 0.144903)",
        "(-0.280000, 1.573830, 0.148497)",
        "(-0.280000, 1.575395, 0.152241)",
        "(-0.280000, 1.576909, 0.156125)",
        "(-0.280000, 1.578323, 0.160034)",
        "(-0.280000, 1.579682, 0.164104)",
        "(-0.280000, 1.580966, 0.168303)",
        "(-0.280000, 1.582176, 0.172664)",
        "(-0.280000, 1.583300, 0.177185)",
        "(-0.280000, 1.584299, 0.181735)",
        "(-0.280000, 1.585200, 0.186466)",
        "(-0.280000, 1.585986, 0.191352)",
        "(-0.280000, 1.586648, 0.196414)",
        "(-0.280000, 1.587172, 0.201661)",
        "(-0.280000, 1.587531, 0.206899)",
        "(-0.280000, 1.587732, 0.212291)",
        "(-0.280000, 1.587760, 0.217843)",
        "(-0.280000, 1.587601, 0.223516)",
        "(-0.280000, 1.587242, 0.229315)",
        "(-0.280000, 1.586692, 0.235041)",
        "(-0.280000, 1.585929, 0.240879)",
        "(-0.280000, 1.584942, 0.246808)",
        "(-0.280000, 1.583721, 0.252807)",
        "(-0.280000, 1.582255, 0.258877)",
        "(-0.280000, 1.580582, 0.264836)",
        "(-0.280000, 1.578658, 0.270836)",
        "(-0.280000, 1.576472, 0.276864)",
        "(-0.280000, 1.574017, 0.282910)",
        "(-0.280000, 1.571298, 0.288927)",
        "(-0.280000, 1.568394, 0.294744)",
        "(-0.280000, 1.565225, 0.300525)",
        "(-0.280000, 1.561812, 0.306215)",
        "(-0.280000, 1.558146, 0.311815)",
        "(-0.280000, 1.554237, 0.317301)",
        "(-0.280000, 1.550191, 0.322532)",
        "(-0.280000, 1.545901, 0.327653)",
        "(-0.280000, 1.541382, 0.332633)",
        "(-0.280000, 1.536629, 0.337470)",
        "(-0.280000, 1.531646, 0.342152)",
        "(-0.280000, 1.526591, 0.346535)",
        "(-0.280000, 1.521341, 0.350737)",
        "(-0.280000, 1.515910, 0.354741)",
        "(-0.280000, 1.510330, 0.358512)",
        "(-0.280000, 1.504590, 0.362012)",
        "(-0.280000, 1.498814, 0.365128)",
        "(-0.280000, 1.492894, 0.367899)",
        "(-0.280000, 1.486814, 0.370312)",
        "(-0.280000, 1.480633, 0.372327)",
        "(-0.280000, 1.474345, 0.373941)",
        "(-0.280000, 1.468091, 0.375110)",
        "(-0.280000, 1.461788, 0.375879)",
        "(-0.280000, 1.455444, 0.376256)",
        "(-0.280000, 1.449074, 0.376251)",
        "(-0.280000, 1.442709, 0.375879)",
        "(-0.280000, 1.436512, 0.375138)",
        "(-0.280000, 1.430325, 0.374078)",
        "(-0.280000, 1.424181, 0.372721)",
        "(-0.280000, 1.418098, 0.371085)",
        "(-0.280000, 1.412123, 0.369201)",
        "(-0.280000, 1.406404, 0.367106)",
        "(-0.280000, 1.400784, 0.364824)",
        "(-0.280000, 1.395265, 0.362388)",
        "(-0.280000, 1.389781, 0.359805)",
        "(-0.280000, 1.384415, 0.357110)",
        "(-0.280000, 1.379269, 0.354360)",
        "(-0.280000, 1.374163, 0.351533)",
        "(-0.280000, 1.369088, 0.348638)",
        "(-0.280000, 1.364058, 0.345694)",
        "(-0.280000, 1.359034, 0.342694)",
        "(-0.280000, 1.354159, 0.339719)",
        "(-0.280000, 1.349256, 0.336692)",
        "(-0.280000, 1.344322, 0.333610)",
        "(-0.280000, 1.339378, 0.330481)",
        "(-0.280000, 1.334410, 0.327291)",
        "(-0.280000, 1.329517, 0.324112)",
        "(-0.280000, 1.324610, 0.320872)",
        "(-0.280000, 1.319676, 0.317546)",
        "(-0.280000, 1.314699, 0.314102)",
        "(-0.280000, 1.309712, 0.310544)",
        "(-0.280000, 1.304792, 0.306940)",
        "(-0.280000, 1.299868, 0.303192)",
        "(-0.280000, 1.294972, 0.299300)",
        "(-0.280000, 1.290104, 0.295237)",
        "(-0.280000, 1.285300, 0.291009)",
        "(-0.280000, 1.280623, 0.286700)",
        "(-0.280000, 1.276031, 0.282207)",
        "(-0.280000, 1.271564, 0.277552)",
        "(-0.280000, 1.267234, 0.272735)",
        "(-0.280000, 1.263055, 0.267758)",
        "(-0.280000, 1.259078, 0.262719)",
        "(-0.280000, 1.255277, 0.257535)",
        "(-0.280000, 1.251654, 0.252205)",
        "(-0.280000, 1.248230, 0.246769)",
        "(-0.280000, 1.244995, 0.241207)",
        "(-0.280000, 1.242929, 0.235524)",
        "(-0.280000, 1.242374, 0.229697)",
        "(-0.280000, 1.242015, 0.223902)",
        "(-0.280000, 1.241848, 0.218169)",
        "(-0.280000, 1.241867, 0.212493)",
        "(-0.280000, 1.242063, 0.206947)",
        "(-0.280000, 1.242428, 0.201470)",
        "(-0.280000, 1.242959, 0.196054)",
        "(-0.280000, 1.243656, 0.190668)",
        "(-0.280000, 1.244510, 0.185352)",
        "(-0.280000, 1.245502, 0.180181)",
        "(-0.280000, 1.246647, 0.175052)",
        "(-0.280000, 1.247934, 0.169995)",
        "(-0.280000, 1.249368, 0.164989)",
        "(-0.280000, 1.250938, 0.160061)",
        "(-0.280000, 1.252615, 0.155282)",
        "(-0.280000, 1.254434, 0.150541)",
        "(-0.280000, 1.256384, 0.145866)",
        "(-0.280000, 1.258472, 0.141240)",
        "(-0.280000, 1.260698, 0.136665)",
        "(-0.280000, 1.263006, 0.132249)",
        "(-0.280000, 1.265448, 0.127881)",
        "(-0.280000, 1.268033, 0.123554)",
        "(-0.280000, 1.270746, 0.119294)",
        "(-0.280000, 1.273607, 0.115076)",
        "(-0.280000, 1.276533, 0.111017)",
        "(-0.280000, 1.279602, 0.107008)",
        "(-0.280000, 1.282830, 0.103034)",
        "(-0.280000, 1.286202, 0.099121)",
        "(-0.280000, 1.289728, 0.095267)",
        "(-0.280000, 1.293325, 0.091560)",
        "(-0.280000, 1.297080, 0.087914)",
        "(-0.280000, 1.301002, 0.084326)",
        "(-0.280000, 1.305112, 0.080792)",
        "(-0.280000, 1.309393, 0.077335)",
        "(-0.280000, 1.313723, 0.074056)",
        "(-0.280000, 1.318229, 0.070859)",
        "(-0.280000, 1.323211, 0.068266)",
        "(-0.280000, 1.328660, 0.066315)",
        "(-0.280000, 1.334110, 0.064399)",
        "(-0.280000, 1.339435, 0.062577)",
        "(-0.280000, 1.344783, 0.060762)",
        "(-0.280000, 1.350131, 0.058968)",
        "(-0.280000, 1.355503, 0.057197)",
        "(-0.280000, 1.360924, 0.055457)",
        "(-0.280000, 1.366248, 0.053824)",
        "(-0.280000, 1.371637, 0.052269)",
        "(-0.280000, 1.377116, 0.050832)",
        "(-0.280000, 1.382657, 0.049557)",
        "(-0.280000, 1.388285, 0.048410)",
        "(-0.280000, 1.393826, 0.047381)",
        "(-0.280000, 1.399434, 0.046414)",
        "(-0.280000, 1.405115, 0.045488)",
        "(-0.280000, 1.410865, 0.044598)",
        "(-0.280000, 1.416717, 0.043738)",
        "(-0.280000, 1.422555, 0.042912)",
        "(-0.280000, 1.428527, 0.042129)",
        "(-0.280000, 1.434676, 0.041412)",
        "(-0.280000, 1.440936, 0.041534)",
        "(-0.280000, 1.447213, 0.042484)",
        "(-0.280000, 1.453393, 0.043648)",
        "(-0.280000, 1.459677, 0.045068)",
        "(-0.280000, 1.466038, 0.046756)",
        "(-0.280000, 1.472478, 0.048728)",
        "(-0.280000, 1.478957, 0.050990)",
        "(-0.280000, 1.485289, 0.053479)",
        "(-0.280000, 1.491658, 0.056276)",
        "(-0.280000, 1.498005, 0.059371)",
        "(-0.280000, 1.504325, 0.062775)",
        "(-0.280000, 1.510580, 0.066484)",
        "(-0.280000, 1.516580, 0.070382)",
        "(-0.280000, 1.522481, 0.074569)",
        "(-0.280000, 1.528270, 0.079048)",
        "(-0.280000, 1.533885, 0.083778)",
        "(-0.280000, 1.539340, 0.088779)",
        "(-0.280000, 1.544482, 0.093904)",
        "(-0.280000, 1.549431, 0.099262)",
        "(-0.280000, 1.554177, 0.104849)",
        "(-0.280000, 1.558678, 0.110619)",
        "(-0.280000, 1.562929, 0.116561)",
        "(-0.280000, 1.566854, 0.122555)",
        "(-0.280000, 1.570521, 0.128684)",
        "(-0.280000, 1.573930, 0.134945)",
        "(-0.280000, 1.577083, 0.141340)",
        "(-0.280000, 1.579961, 0.147825)",
        "(-0.280000, 1.582521, 0.154277)",
        "(-0.280000, 1.584824, 0.160826)",
        "(-0.280000, 1.586861, 0.167437)",
        "(-0.280000, 1.588640, 0.174135)",
        "(-0.280000, 1.590150, 0.180885)",
        "(-0.280000, 1.591374, 0.187562)",
        "(-0.280000, 1.592344, 0.194328)",
        "(-0.280000, 1.593052, 0.201138)",
        "(-0.280000, 1.593495, 0.207982)",
        "(-0.280000, 1.593671, 0.214885)",
        "(-0.280000, 1.592262, 0.221605)",
        "(-0.280000, 1.589627, 0.228204)",
        "(-0.280000, 1.586733, 0.234675)",
        "(-0.280000, 1.583598, 0.240971)",
        "(-0.280000, 1.580222, 0.247105)",
        "(-0.280000, 1.576664, 0.252885)",
        "(-0.280000, 1.572909, 0.258493)",
        "(-0.280000, 1.568969, 0.263922)",
        "(-0.280000, 1.564879, 0.269151)",
        "(-0.280000, 1.560660, 0.274173)",
        "(-0.280000, 1.556388, 0.278872)",
        "(-0.280000, 1.552050, 0.283377)",
        "(-0.280000, 1.547662, 0.287700)",
        "(-0.280000, 1.543232, 0.291872)",
        "(-0.280000, 1.538797, 0.295885)",
        "(-0.280000, 1.534440, 0.299656)",
        "(-0.280000, 1.530087, 0.303335)",
        "(-0.280000, 1.525766, 0.306920)",
        "(-0.280000, 1.521464, 0.310445)",
        "(-0.280000, 1.517202, 0.313906)",
        "(-0.280000, 1.513070, 0.317234)",
        "(-0.280000, 1.508960, 0.320554)",
        "(-0.280000, 1.504877, 0.323868)",
        "(-0.280000, 1.500800, 0.327191)",
        "(-0.280000, 1.496698, 0.330542)",
        "(-0.280000, 1.492681, 0.333843)",
        "(-0.280000, 1.488609, 0.337180)",
        "(-0.280000, 1.484455, 0.340553)",
        "(-0.280000, 1.480213, 0.343941)",
        "(-0.280000, 1.475839, 0.347346)",
        "(-0.280000, 1.471457, 0.350687)",
        "(-0.280000, 1.466910, 0.354009)",
        "(-0.280000, 1.462163, 0.357293)",
        "(-0.280000, 1.457231, 0.360496)",
        "(-0.280000, 1.452072, 0.363594)",
        "(-0.280000, 1.446811, 0.366527)",
        "(-0.280000, 1.441306, 0.369287)",
        "(-0.280000, 1.435558, 0.371836)",
        "(-0.280000, 1.429538, 0.374138)",
        "(-0.280000, 1.423288, 0.376141)",
        "(-0.280000, 1.416963, 0.377809)",
        "(-0.280000, 1.410410, 0.379116)",
        "(-0.280000, 1.403653, 0.380020)",
        "(-0.280000, 1.396705, 0.380488)",
        "(-0.280000, 1.389634, 0.380494)",
        "(-0.280000, 1.382614, 0.380048)",
        "(-0.280000, 1.375491, 0.379109)",
        "(-0.280000, 1.368315, 0.377667)",
        "(-0.280000, 1.361119, 0.375720)",
        "(-0.280000, 1.353914, 0.373267)",
        "(-0.280000, 1.346948, 0.370418)",
        "(-0.280000, 1.340028, 0.367120)",
        "(-0.280000, 1.333187, 0.363413)",
        "(-0.280000, 1.326464, 0.359360)",
        "(-0.280000, 1.319833, 0.354988)",
        "(-0.280000, 1.313456, 0.350456)",
        "(-0.280000, 1.307151, 0.345671)",
        "(-0.280000, 1.300919, 0.340645)",
        "(-0.280000, 1.294780, 0.335404)",
        "(-0.280000, 1.288724, 0.329933)",
        "(-0.280000, 1.282862, 0.324360)",
        "(-0.280000, 1.277091, 0.318552)",
        "(-0.280000, 1.271416, 0.312486)",
        "(-0.280000, 1.266497, 0.305749)",
        "(-0.280000, 1.262395, 0.298453)",
        "(-0.280000, 1.258706, 0.291098)",
        "(-0.280000, 1.255342, 0.283524)",
        "(-0.280000, 1.252322, 0.275755)",
        "(-0.280000, 1.249656, 0.267796)",
        "(-0.280000, 1.247367, 0.259696)",
        "(-0.280000, 1.245502, 0.251657)",
        "(-0.280000, 1.244010, 0.243505)",
        "(-0.280000, 1.242903, 0.235291)",
        "(-0.280000, 1.242185, 0.227035)",
        "(-0.280000, 1.241857, 0.218753)",
        "(-0.280000, 1.241912, 0.210667)",
        "(-0.280000, 1.242337, 0.202626)",
        "(-0.280000, 1.243126, 0.194636)",
        "(-0.280000, 1.244269, 0.186750)",
        "(-0.280000, 1.245761, 0.178957)",
        "(-0.280000, 1.247548, 0.171446)",
        "(-0.280000, 1.249646, 0.164077)",
        "(-0.280000, 1.252044, 0.156861)",
        "(-0.280000, 1.254719, 0.149833)",
        "(-0.280000, 1.257663, 0.142990)",
        "(-0.280000, 1.260809, 0.136446)",
        "(-0.280000, 1.264187, 0.130100)",
        "(-0.280000, 1.267797, 0.123938)",
        "(-0.280000, 1.271628, 0.117966)",
        "(-0.280000, 1.275668, 0.112192)",
        "(-0.280000, 1.279826, 0.106724)",
        "(-0.280000, 1.284187, 0.101431)",
        "(-0.280000, 1.288718, 0.096347)",
        "(-0.280000, 1.293443, 0.091442)",
        "(-0.280000, 1.298328, 0.086748)",
        "(-0.280000, 1.303273, 0.082346)",
        "(-0.280000, 1.308390, 0.078125)",
        "(-0.280000, 1.313652, 0.074108)",
        "(-0.280000, 1.319071, 0.070285)",
        "(-0.280000, 1.324661, 0.066650)",
        "(-0.280000, 1.330907, 0.064452)",
        "(-0.280000, 1.337658, 0.063356)",
        "(-0.280000, 1.344402, 0.062541)",
        "(-0.280000, 1.351100, 0.061998)",
        "(-0.280000, 1.357768, 0.061674)",
        "(-0.280000, 1.364207, 0.061580)",
        "(-0.280000, 1.370572, 0.061606)",
        "(-0.280000, 1.376880, 0.061711)",
        "(-0.280000, 1.383109, 0.061865)",
        "(-0.280000, 1.389289, 0.062040)",
        "(-0.280000, 1.395298, 0.062236)",
        "(-0.280000, 1.401296, 0.062407)",
        "(-0.280000, 1.407313, 0.062545)",
        "(-0.280000, 1.413400, 0.062652)",
        "(-0.280000, 1.419557, 0.062736)",
        "(-0.280000, 1.425652, 0.062805)",
        "(-0.280000, 1.431881, 0.062872)",
        "(-0.280000, 1.438253, 0.062967)",
        "(-0.280000, 1.444804, 0.063121)",
        "(-0.280000, 1.451506, 0.063366)",
        "(-0.280000, 1.458205, 0.063694)",
        "(-0.280000, 1.465080, 0.064175)",
        "(-0.280000, 1.472099, 0.064846)",
        "(-0.280000, 1.479248, 0.065741)",
        "(-0.280000, 1.486507, 0.066893)",
        "(-0.280000, 1.493686, 0.068260)",
        "(-0.280000, 1.500929, 0.069940)",
        "(-0.280000, 1.508203, 0.071959)",
        "(-0.280000, 1.515452, 0.074340)",
        "(-0.280000, 1.522647, 0.077100)",
        "(-0.280000, 1.529619, 0.080159)",
        "(-0.280000, 1.535224, 0.084967)",
        "(-0.280000, 1.540608, 0.090004)",
        "(-0.280000, 1.545744, 0.095228)",
        "(-0.280000, 1.550642, 0.100643)",
        "(-0.280000, 1.555222, 0.106145)",
        "(-0.280000, 1.559546, 0.111791)",
        "(-0.280000, 1.563619, 0.117577)",
        "(-0.280000, 1.567444, 0.123503)",
        "(-0.280000, 1.571004, 0.129535)",
        "(-0.280000, 1.574251, 0.135567)",
        "(-0.280000, 1.577261, 0.141721)",
        "(-0.280000, 1.580019, 0.147964)",
        "(-0.280000, 1.582542, 0.154333)",
        "(-0.280000, 1.584814, 0.160795)",
        "(-0.280000, 1.586794, 0.167203)",
        "(-0.280000, 1.588540, 0.173728)",
        "(-0.280000, 1.590041, 0.180350)",
        "(-0.280000, 1.591293, 0.187071)",
        "(-0.280000, 1.592292, 0.193907)",
        "(-0.280000, 1.591629, 0.200766)",
        "(-0.280000, 1.589857, 0.207629)",
        "(-0.280000, 1.587764, 0.214389)",
        "(-0.280000, 1.585411, 0.221018)",
        "(-0.280000, 1.582847, 0.227519)",
        "(-0.280000, 1.580147, 0.233713)",
        "(-0.280000, 1.577345, 0.239789)",
        "(-0.280000, 1.574473, 0.245757)",
        "(-0.280000, 1.571570, 0.251612)",
        "(-0.280000, 1.568653, 0.257381)",
        "(-0.280000, 1.565780, 0.262947)",
        "(-0.280000, 1.562931, 0.268466)",
        "(-0.280000, 1.560103, 0.273969)",
        "(-0.280000, 1.557291, 0.279478)",
        "(-0.280000, 1.554498, 0.284983)",
        "(-0.280000, 1.551781, 0.290375)",
        "(-0.280000, 1.549047, 0.295828)",
        "(-0.280000, 1.546283, 0.301333)",
        "(-0.280000, 1.543450, 0.306914)",
        "(-0.280000, 1.540538, 0.312544)",
        "(-0.280000, 1.537608, 0.318117)",
        "(-0.280000, 1.534516, 0.323777)",
        "(-0.280000, 1.531240, 0.329490)",
        "(-0.280000, 1.527733, 0.335252)",
        "(-0.280000, 1.523964, 0.341042)",
        "(-0.280000, 1.520059, 0.346699)",
        "(-0.280000, 1.515836, 0.352333)",
        "(-0.280000, 1.511274, 0.357906)",
        "(-0.280000, 1.506366, 0.363358)",
        "(-0.280000, 1.501092, 0.368657)",
        "(-0.280000, 1.495631, 0.373654)",
        "(-0.280000, 1.489072, 0.376736)",
        "(-0.280000, 1.482309, 0.379568)",
        "(-0.280000, 1.475401, 0.382127)",
        "(-0.280000, 1.468335, 0.384412)",
        "(-0.280000, 1.461317, 0.386362)",
        "(-0.280000, 1.454190, 0.388026)",
        "(-0.280000, 1.446953, 0.389401)",
        "(-0.280000, 1.439606, 0.390478)",
        "(-0.280000, 1.432196, 0.391247)",
        "(-0.280000, 1.424891, 0.391696)",
        "(-0.280000, 1.417490, 0.391840)",
        "(-0.280000, 1.409972, 0.391668)",
        "(-0.280000, 1.402479, 0.391176)",
        "(-0.280000, 1.394943, 0.390356)",
        "(-0.280000, 1.387568, 0.389231)",
        "(-0.280000, 1.380153, 0.387775)",
        "(-0.280000, 1.372739, 0.385984)",
        "(-0.280000, 1.365319, 0.383844)",
        "(-0.280000, 1.357898, 0.381345)",
        "(-0.280000, 1.351235, 0.377281)",
        "(-0.280000, 1.345052, 0.372134)",
        "(-0.280000, 1.339116, 0.366658)",
        "(-0.280000, 1.333459, 0.360925)",
        "(-0.280000, 1.328066, 0.354932)",
        "(-0.280000, 1.323137, 0.348835)",
        "(-0.280000, 1.318486, 0.342535)",
        "(-0.280000, 1.314148, 0.336070)",
        "(-0.280000, 1.310124, 0.329476)",
        "(-0.280000, 1.306417, 0.322783)",
        "(-0.280000, 1.303120, 0.316128)",
        "(-0.280000, 1.300113, 0.309442)",
        "(-0.280000, 1.297367, 0.302727)",
        "(-0.280000, 1.294866, 0.295995)",
        "(-0.280000, 1.292601, 0.289285)",
        "(-0.280000, 1.290620, 0.282735)",
        "(-0.280000, 1.288820, 0.276221)",
        "(-0.280000, 1.287188, 0.269772)",
        "(-0.280000, 1.285702, 0.263384)",
        "(-0.280000, 1.284348, 0.257078)",
        "(-0.280000, 1.283130, 0.250937)",
        "(-0.280000, 1.281993, 0.244832)",
        "(-0.280000, 1.280929, 0.238767)",
        "(-0.280000, 1.279931, 0.232727)",
        "(-0.280000, 1.278994, 0.226688)",
        "(-0.280000, 1.278125, 0.220767)",
        "(-0.280000, 1.277315, 0.214819)",
        "(-0.280000, 1.276573, 0.208829)",
        "(-0.280000, 1.275914, 0.202808)",
        "(-0.280000, 1.275352, 0.196727)",
        "(-0.280000, 1.274890, 0.190707)",
        "(-0.280000, 1.274560, 0.184612)",
        "(-0.280000, 1.274388, 0.178442)",
        "(-0.280000, 1.274395, 0.172234)",
        "(-0.280000, 1.274604, 0.165988)",
        "(-0.280000, 1.274997, 0.159823)",
        "(-0.280000, 1.275624, 0.153669)",
        "(-0.280000, 1.276498, 0.147557)",
        "(-0.280000, 1.277646, 0.141478)",
        "(-0.280000, 1.279079, 0.135481)",
        "(-0.280000, 1.280750, 0.129673)",
        "(-0.280000, 1.282723, 0.123977)",
        "(-0.280000, 1.284986, 0.118452)",
        "(-0.280000, 1.287553, 0.113093)",
        "(-0.280000, 1.290415, 0.107939)",
        "(-0.280000, 1.293506, 0.103071)",
        "(-0.280000, 1.296890, 0.098410)",
        "(-0.280000, 1.300537, 0.093993)",
        "(-0.280000, 1.304449, 0.089803)",
        "(-0.280000, 1.308609, 0.085840)",
        "(-0.280000, 1.312881, 0.082186)",
        "(-0.280000, 1.317346, 0.078731)",
        "(-0.280000, 1.321981, 0.075445)",
        "(-0.280000, 1.326747, 0.072312)",
        "(-0.280000, 1.331655, 0.069317)",
        "(-0.280000, 1.336560, 0.066544)",
        "(-0.280000, 1.341595, 0.063915)",
        "(-0.280000, 1.346778, 0.061427)",
        "(-0.280000, 1.352073, 0.059103)",
        "(-0.280000, 1.357510, 0.056935)",
        "(-0.280000, 1.362941, 0.054982)",
        "(-0.280000, 1.368512, 0.053191)",
        "(-0.280000, 1.374230, 0.051569)",
        "(-0.280000, 1.380126, 0.050120)",
        "(-0.280000, 1.386171, 0.048863)",
        "(-0.280000, 1.392201, 0.047835)",
        "(-0.280000, 1.398414, 0.047007)",
        "(-0.280000, 1.404801, 0.046398)",
        "(-0.280000, 1.411381, 0.046023)",
        "(-0.280000, 1.418121, 0.045904)",
        "(-0.280000, 1.424813, 0.046050)",
        "(-0.280000, 1.431691, 0.046476)",
        "(-0.280000, 1.438729, 0.047202)",
        "(-0.280000, 1.445924, 0.048254)",
        "(-0.280000, 1.453249, 0.049650)",
        "(-0.280000, 1.460416, 0.051343)",
        "(-0.280000, 1.467625, 0.053382)",
        "(-0.280000, 1.474857, 0.055780)",
        "(-0.280000, 1.482049, 0.058530)",
        "(-0.280000, 1.489173, 0.061631)",
        "(-0.280000, 1.496003, 0.064981)",
        "(-0.280000, 1.502707, 0.068649)",
        "(-0.280000, 1.509258, 0.072628)",
        "(-0.280000, 1.515605, 0.076885)",
        "(-0.280000, 1.521736, 0.081408)",
        "(-0.280000, 1.527543, 0.086104)",
        "(-0.280000, 1.533112, 0.091028)",
        "(-0.280000, 1.538437, 0.096165)",
        "(-0.280000, 1.543517, 0.101512)",
        "(-0.280000, 1.548324, 0.107029)",
        "(-0.280000, 1.552776, 0.112601)",
        "(-0.280000, 1.556964, 0.118317)",
        "(-0.280000, 1.560878, 0.124153)",
        "(-0.280000, 1.564525, 0.130107)",
        "(-0.280000, 1.567897, 0.136153)",
        "(-0.280000, 1.570950, 0.142186)",
        "(-0.280000, 1.573756, 0.148324)",
        "(-0.280000, 1.576307, 0.154548)",
        "(-0.280000, 1.578607, 0.160856)",
        "(-0.280000, 1.580659, 0.167261)",
        "(-0.280000, 1.582421, 0.173607)",
        "(-0.280000, 1.583941, 0.180039)",
        "(-0.280000, 1.585219, 0.186572)",
        "(-0.280000, 1.586232, 0.193161)",
        "(-0.280000, 1.586942, 0.199836)",
        "(-0.280000, 1.587293, 0.206420)",
        "(-0.280000, 1.587270, 0.213078)",
        "(-0.280000, 1.586843, 0.219798)",
        "(-0.280000, 1.585993, 0.226526)",
        "(-0.280000, 1.584705, 0.233256)",
        "(-0.280000, 1.582998, 0.239785)",
        "(-0.280000, 1.580866, 0.246254)",
        "(-0.280000, 1.578314, 0.252643)",
        "(-0.280000, 1.575351, 0.258934)",
        "(-0.280000, 1.572003, 0.265079)",
        "(-0.280000, 1.568358, 0.270880)",
        "(-0.280000, 1.564381, 0.276521)",
        "(-0.280000, 1.560120, 0.281948)",
        "(-0.280000, 1.555592, 0.287171)",
        "(-0.280000, 1.550849, 0.292158)",
        "(-0.280000, 1.546014, 0.296761)",
        "(-0.280000, 1.541020, 0.301161)",
        "(-0.280000, 1.535909, 0.305351)",
        "(-0.280000, 1.530697, 0.309351)",
        "(-0.280000, 1.525396, 0.313179)",
        "(-0.280000, 1.520162, 0.316714)",
        "(-0.280000, 1.514884, 0.320116)",
        "(-0.280000, 1.509569, 0.323402)",
        "(-0.280000, 1.504222, 0.326590)",
        "(-0.280000, 1.498833, 0.329701)",
        "(-0.280000, 1.493557, 0.332644)",
        "(-0.280000, 1.488240, 0.335543)",
        "(-0.280000, 1.482862, 0.338411)",
        "(-0.280000, 1.477416, 0.341249)",
        "(-0.280000, 1.471868, 0.344066)",
        "(-0.280000, 1.466359, 0.346797)",
        "(-0.280000, 1.460703, 0.349509)",
        "(-0.280000, 1.454861, 0.352193)",
        "(-0.280000, 1.448792, 0.354833)",
        "(-0.280000, 1.442483, 0.357395)",
        "(-0.280000, 1.436101, 0.359824)",
        "(-0.280000, 1.429390, 0.362133)",
        "(-0.280000, 1.422343, 0.364266)",
        "(-0.280000, 1.414918, 0.366179)",
        "(-0.280000, 1.407121, 0.367806)",
        "(-0.280000, 1.399192, 0.369120)",
        "(-0.280000, 1.390911, 0.370059)",
        "(-0.280000, 1.382334, 0.370567)",
        "(-0.280000, 1.373481, 0.370595)",
        "(-0.280000, 1.364388, 0.370098)",
        "(-0.280000, 1.355330, 0.369124)",
        "(-0.280000, 1.346138, 0.367584)",
        "(-0.280000, 1.336868, 0.365463)",
        "(-0.280000, 1.327585, 0.362742)",
        "(-0.280000, 1.318358, 0.359386)",
        "(-0.280000, 1.309903, 0.354903)",
        "(-0.280000, 1.302553, 0.348874)",
        "(-0.280000, 1.295556, 0.342473)",
        "(-0.280000, 1.288955, 0.335749)",
        "(-0.280000, 1.282740, 0.328699)",
        "(-0.280000, 1.277025, 0.321481)",
        "(-0.280000, 1.271715, 0.314005)",
        "(-0.280000, 1.266833, 0.306313)",
        "(-0.280000, 1.262378, 0.298421)",
        "(-0.280000, 1.258372, 0.290386)",
        "(-0.280000, 1.254857, 0.282348)",
        "(-0.280000, 1.251764, 0.274189)",
        "(-0.280000, 1.249099, 0.265956)",
        "(-0.280000, 1.246857, 0.257660)",
        "(-0.280000, 1.245037, 0.249336)",
        "(-0.280000, 1.243650, 0.241137)",
        "(-0.280000, 1.242657, 0.232916)",
        "(-0.280000, 1.242055, 0.224743)",
        "(-0.280000, 1.241835, 0.216610)",
        "(-0.280000, 1.241997, 0.208549)",
        "(-0.280000, 1.244411, 0.200897)",
        "(-0.280000, 1.247198, 0.193522)",
        "(-0.280000, 1.250315, 0.186426)",
        "(-0.280000, 1.253705, 0.179627)",
        "(-0.280000, 1.257324, 0.173124)",
        "(-0.280000, 1.261080, 0.167041)",
        "(-0.280000, 1.264958, 0.161241)",
        "(-0.280000, 1.268920, 0.155710)",
        "(-0.280000, 1.272912, 0.150443)",
        "(-0.280000, 1.276903, 0.145417)",
        "(-0.280000, 1.280827, 0.140668)",
        "(-0.280000, 1.284691, 0.136086)",
        "(-0.280000, 1.288478, 0.131641)",
        "(-0.280000, 1.292192, 0.127278)",
        "(-0.280000, 1.295806, 0.122993)",
        "(-0.280000, 1.299268, 0.118814)",
        "(-0.280000, 1.302643, 0.114630)",
        "(-0.280000, 1.305923, 0.110437)",
        "(-0.280000, 1.309147, 0.106185)",
        "(-0.280000, 1.312325, 0.101869)",
        "(-0.280000, 1.315418, 0.097530)",
        "(-0.280000, 1.318541, 0.093079)",
        "(-0.280000, 1.321726, 0.088524)",
        "(-0.280000, 1.325028, 0.083860)",
        "(-0.280000, 1.328507, 0.079088)",
        "(-0.280000, 1.332050, 0.074341)",
        "(-0.280000, 1.335864, 0.069538)",
        "(-0.280000, 1.340008, 0.064721)",
        "(-0.280000, 1.344510, 0.059964)",
        "(-0.280000, 1.349449, 0.055307)",
        "(-0.280000, 1.354879, 0.051620)",
        "(-0.280000, 1.361142, 0.049358)",
        "(-0.280000, 1.367706, 0.047269)",
        "(-0.280000, 1.374581, 0.045380)",
        "(-0.280000, 1.381763, 0.043721)",
        "(-0.280000, 1.388997, 0.042366)",
        "(-0.280000, 1.396532, 0.041285)",
        "(-0.280000, 1.404373, 0.040510)",
        "(-0.280000, 1.412506, 0.040078)",
        "(-0.280000, 1.420868, 0.040028)",
        "(-0.280000, 1.429150, 0.040370)",
        "(-0.280000, 1.437624, 0.041126)",
        "(-0.280000, 1.446242, 0.042322)",
        "(-0.280000, 1.454956, 0.043979)",
        "(-0.280000, 1.463692, 0.046104)",
        "(-0.280000, 1.472182, 0.048631)",
        "(-0.280000, 1.480647, 0.051627)",
        "(-0.280000, 1.489015, 0.055079)",
        "(-0.280000, 1.497247, 0.058985)",
        "(-0.280000, 1.505316, 0.063350)",
        "(-0.280000, 1.511948, 0.069629)",
        "(-0.280000, 1.518149, 0.076236)",
        "(-0.280000, 1.523914, 0.083120)",
        "(-0.280000, 1.529225, 0.090207)",
        "(-0.280000, 1.534110, 0.097469)",
        "(-0.280000, 1.538453, 0.104710)",
        "(-0.280000, 1.542409, 0.112009)",
        "(-0.280000, 1.545997, 0.119325)",
        "(-0.280000, 1.549258, 0.126628)",
        "(-0.280000, 1.552224, 0.133899)",
        "(-0.280000, 1.554869, 0.141009)",
        "(-0.280000, 1.557299, 0.148049)",
        "(-0.280000, 1.559550, 0.155017)",
        "(-0.280000, 1.561656, 0.161925)",
        "(-0.280000, 1.563644, 0.168771)",
        "(-0.280000, 1.565505, 0.175445)",
        "(-0.280000, 1.567311, 0.182113)",
        "(-0.280000, 1.569066, 0.188763)",
        "(-0.280000, 1.570783, 0.195436)",
        "(-0.280000, 1.572456, 0.202121)",
        "(-0.280000, 1.574078, 0.208731)",
        "(-0.280000, 1.575656, 0.215432)",
        "(-0.280000, 1.577164, 0.222209)",
        "(-0.280000, 1.578578, 0.229096)",
        "(-0.280000, 1.579866, 0.236112)",
        "(-0.280000, 1.581006, 0.243102)",
        "(-0.280000, 1.581941, 0.250216)",
        "(-0.280000, 1.582617, 0.257465)",
        "(-0.280000, 1.582982, 0.264804)",
        "(-0.280000, 1.583025, 0.272230)",
        "(-0.280000, 1.581892, 0.279219)",
        "(-0.280000, 1.579251, 0.285682)",
        "(-0.280000, 1.576351, 0.292046)",
        "(-0.280000, 1.573211, 0.298268)",
        "(-0.280000, 1.569827, 0.304361)",
        "(-0.280000, 1.566283, 0.310192)",
        "(-0.280000, 1.562522, 0.315871)",
        "(-0.280000, 1.558537, 0.321410)",
        "(-0.280000, 1.554326, 0.326808)",
        "(-0.280000, 1.549899, 0.332048)",
        "(-0.280000, 1.545380, 0.336997)",
        "(-0.280000, 1.540642, 0.341804)",
        "(-0.280000, 1.535704, 0.346441)",
        "(-0.280000, 1.530545, 0.350924)",
        "(-0.280000, 1.525178, 0.355233)",
        "(-0.280000, 1.519745, 0.359258)",
        "(-0.280000, 1.514091, 0.363118)",
        "(-0.280000, 1.508229, 0.366792)",
        "(-0.280000, 1.502152, 0.370274)",
        "(-0.280000, 1.495832, 0.373565)",
        "(-0.280000, 1.489496, 0.376547)",
        "(-0.280000, 1.482945, 0.379316)",
        "(-0.280000, 1.476172, 0.381858)",
        "(-0.280000, 1.469197, 0.384151)",
        "(-0.280000, 1.461991, 0.386188)",
        "(-0.280000, 1.454812, 0.387893)",
        "(-0.280000, 1.447400, 0.389325)",
        "(-0.280000, 1.439728, 0.390463)",
        "(-0.280000, 1.431833, 0.391276)",
        "(-0.280000, 1.423690, 0.391741)",
        "(-0.280000, 1.415595, 0.391827)",
        "(-0.280000, 1.407298, 0.391530)",
        "(-0.280000, 1.398820, 0.390819)",
        "(-0.280000, 1.390169, 0.389664)",
        "(-0.280000, 1.381420, 0.388048)",
        "(-0.280000, 1.372834, 0.386009)",
        "(-0.280000, 1.364141, 0.383472)",
        "(-0.280000, 1.355629, 0.379874)",
        "(-0.280000, 1.347428, 0.375212)",
        "(-0.280000, 1.339359, 0.370223)",
        "(-0.280000, 1.331635, 0.365023)",
        "(-0.280000, 1.324024, 0.359494)",
        "(-0.280000, 1.316575, 0.353651)",
        "(-0.280000, 1.309304, 0.347476)",
        "(-0.280000, 1.302232, 0.340951)",
        "(-0.280000, 1.295571, 0.334240)",
        "(-0.280000, 1.289178, 0.327171)",
        "(-0.280000, 1.283110, 0.319732)",
        "(-0.280000, 1.277452, 0.311947)",
        "(-0.280000, 1.272213, 0.303805)",
        "(-0.280000, 1.267534, 0.295543)",
        "(-0.280000, 1.263314, 0.287012)",
        "(-0.280000, 1.259565, 0.278224)",
        "(-0.280000, 1.256318, 0.269251)",
        "(-0.280000, 1.253580, 0.260110)",
        "(-0.280000, 1.251398, 0.251013)",
        "(-0.280000, 1.249725, 0.241845)",
        "(-0.280000, 1.248561, 0.232633)",
        "(-0.280000, 1.247902, 0.223395)",
        "(-0.280000, 1.247744, 0.214359)",
        "(-0.280000, 1.248065, 0.205361)",
        "(-0.280000, 1.248858, 0.196429)",
        "(-0.280000, 1.250109, 0.187620)",
        "(-0.280000, 1.251807, 0.178945)",
        "(-0.280000, 1.253934, 0.170439)",
        "(-0.280000, 1.256426, 0.162265)",
        "(-0.280000, 1.259313, 0.154260)",
        "(-0.280000, 1.262567, 0.146474)",
        "(-0.280000, 1.266178, 0.138911)",
        "(-0.280000, 1.270134, 0.131576)",
        "(-0.280000, 1.274311, 0.124653)",
        "(-0.280000, 1.278779, 0.117983)",
        "(-0.280000, 1.283521, 0.111579)",
        "(-0.280000, 1.288496, 0.105475)",
        "(-0.280000, 1.293701, 0.099660)",
        "(-0.280000, 1.299006, 0.094246)",
        "(-0.280000, 1.304521, 0.089097)",
        "(-0.280000, 1.310251, 0.084206)",
        "(-0.280000, 1.316172, 0.079587)",
        "(-0.280000, 1.322281, 0.075241)",
        "(-0.280000, 1.328436, 0.071255)",
        "(-0.280000, 1.334757, 0.067538)",
        "(-0.280000, 1.341243, 0.064092)",
        "(-0.280000, 1.347914, 0.060910)",
        "(-0.280000, 1.354740, 0.058012)",
        "(-0.280000, 1.361540, 0.055466)",
        "(-0.280000, 1.368522, 0.053188)",
        "(-0.280000, 1.375653, 0.051199)",
        "(-0.280000, 1.382968, 0.049500)",
        "(-0.280000, 1.390443, 0.048111)",
        "(-0.280000, 1.397868, 0.047071)",
        "(-0.280000, 1.405472, 0.046348)",
        "(-0.280000, 1.413243, 0.045963)",
        "(-0.280000, 1.421176, 0.045938)",
        "(-0.280000, 1.429279, 0.046295)",
        "(-0.280000, 1.437250, 0.047025)",
        "(-0.280000, 1.445317, 0.048153)",
        "(-0.280000, 1.453471, 0.049698)",
        "(-0.280000, 1.461633, 0.051654)",
        "(-0.280000, 1.469806, 0.053998)",
        "(-0.280000, 1.477752, 0.056615)",
        "(-0.280000, 1.485680, 0.059542)",
        "(-0.280000, 1.493601, 0.062773)",
        "(-0.280000, 1.501476, 0.066289)",
        "(-0.280000, 1.509296, 0.070086)",
        "(-0.280000, 1.516922, 0.074073)",
        "(-0.280000, 1.524484, 0.078340)",
        "(-0.280000, 1.531983, 0.082911)",
        "(-0.280000, 1.538897, 0.088357)",
        "(-0.280000, 1.545104, 0.094554)",
        "(-0.280000, 1.550868, 0.100905)",
        "(-0.280000, 1.556323, 0.107538)",
        "(-0.280000, 1.561440, 0.114421)",
        "(-0.280000, 1.566223, 0.121554)",
        "(-0.280000, 1.570646, 0.128903)",
        "(-0.280000, 1.574628, 0.136305)",
        "(-0.280000, 1.578272, 0.143934)",
        "(-0.280000, 1.581549, 0.151741)",
        "(-0.280000, 1.584455, 0.159719)",
        "(-0.280000, 1.586993, 0.167899)",
        "(-0.280000, 1.589088, 0.176014)",
        "(-0.280000, 1.590810, 0.184305)",
        "(-0.280000, 1.592141, 0.192741)",
        "(-0.280000, 1.593063, 0.201268)",
        "(-0.280000, 1.593571, 0.209904)",
        "(-0.280000, 1.593657, 0.218371)",
        "(-0.280000, 1.593331, 0.226905)",
        "(-0.280000, 1.592583, 0.235487)",
        "(-0.280000, 1.591412, 0.244046)",
        "(-0.280000, 1.589814, 0.252573)",
        "(-0.280000, 1.587845, 0.260833)",
        "(-0.280000, 1.585472, 0.269013)",
        "(-0.280000, 1.582701, 0.277079)",
        "(-0.280000, 1.579543, 0.285002)",
        "(-0.280000, 1.576015, 0.292740)",
        "(-0.280000, 1.572223, 0.300106)",
        "(-0.280000, 1.568082, 0.307295)",
        "(-0.280000, 1.563621, 0.314261)",
        "(-0.280000, 1.558829, 0.321020)",
        "(-0.280000, 1.553724, 0.327545)",
        "(-0.280000, 1.548441, 0.333686)",
        "(-0.280000, 1.542847, 0.339613)",
        "(-0.280000, 1.536957, 0.345299)",
        "(-0.280000, 1.530752, 0.350751)",
        "(-0.280000, 1.524220, 0.355966)",
        "(-0.280000, 1.516830, 0.359688)",
        "(-0.280000, 1.508712, 0.362269)",
        "(-0.280000, 1.500438, 0.364477)",
        "(-0.280000, 1.492054, 0.366301)",
        "(-0.280000, 1.483553, 0.367777)",
        "(-0.280000, 1.475235, 0.368839)",
        "(-0.280000, 1.466832, 0.369642)",
        "(-0.280000, 1.458346, 0.370204)",
        "(-0.280000, 1.449793, 0.370538)",
        "(-0.280000, 1.441168, 0.370650)",
        "(-0.280000, 1.432724, 0.370513)",
        "(-0.280000, 1.424190, 0.370180)",
        "(-0.280000, 1.415574, 0.369635)",
        "(-0.280000, 1.406860, 0.368863)",
        "(-0.280000, 1.398065, 0.367844)",
        "(-0.280000, 1.389408, 0.366597)",
        "(-0.280000, 1.380602, 0.365061)",
        "(-0.280000, 1.371683, 0.363204)",
        "(-0.280000, 1.362641, 0.360978)",
        "(-0.280000, 1.353523, 0.358351)",
        "(-0.280000, 1.344547, 0.355383)",
        "(-0.280000, 1.335511, 0.351944)",
        "(-0.280000, 1.326483, 0.348006)",
        "(-0.280000, 1.317498, 0.343530)",
        "(-0.280000, 1.308615, 0.338496)",
        "(-0.280000, 1.300067, 0.333050)",
        "(-0.280000, 1.291736, 0.327041)",
        "(-0.280000, 1.283688, 0.320477)",
        "(-0.280000, 1.276016, 0.313390)",
        "(-0.280000, 1.268763, 0.305783)",
        "(-0.280000, 1.262096, 0.297867)",
        "(-0.280000, 1.257614, 0.288743)",
        "(-0.280000, 1.253706, 0.279450)",
        "(-0.280000, 1.250370, 0.270055)",
        "(-0.280000, 1.247591, 0.260556)",
        "(-0.280000, 1.245394, 0.251132)",
        "(-0.280000, 1.243727, 0.241662)",
        "(-0.280000, 1.242588, 0.232188)",
        "(-0.280000, 1.241965, 0.222716)",
        "(-0.280000, 1.241853, 0.213285)",
        "(-0.280000, 1.242231, 0.204106)",
        "(-0.280000, 1.243078, 0.195032)",
        "(-0.280000, 1.244374, 0.186135)",
        "(-0.280000, 1.246095, 0.177436)",
        "(-0.280000, 1.248216, 0.168965)",
        "(-0.280000, 1.250670, 0.160866)",
        "(-0.280000, 1.253472, 0.152998)",
        "(-0.280000, 1.256594, 0.145383)",
        "(-0.280000, 1.260020, 0.138023)",
        "(-0.280000, 1.263735, 0.130914)",
        "(-0.280000, 1.268831, 0.124904)",
        "(-0.280000, 1.274808, 0.119719)",
        "(-0.280000, 1.280959, 0.114961)",
        "(-0.280000, 1.287203, 0.110620)",
        "(-0.280000, 1.293526, 0.106670)",
        "(-0.280000, 1.299804, 0.103197)",
        "(-0.280000, 1.306108, 0.100073)",
        "(-0.280000, 1.312434, 0.097270)",
        "(-0.280000, 1.318746, 0.094773)",
        "(-0.280000, 1.325041, 0.092552)",
        "(-0.280000, 1.331205, 0.090654)",
        "(-0.280000, 1.337321, 0.088970)",
        "(-0.280000, 1.343415, 0.087460)",
        "(-0.280000, 1.349506, 0.086091)",
        "(-0.280000, 1.355597, 0.084839)",
        "(-0.280000, 1.361531, 0.083761)",
        "(-0.280000, 1.367520, 0.082741)",
        "(-0.280000, 1.373580, 0.081770)",
        "(-0.280000, 1.379759, 0.080839)",
        "(-0.280000, 1.386079, 0.079951)",
        "(-0.280000, 1.392334, 0.079159)",
        "(-0.280000, 1.398817, 0.078413)",
        "(-0.280000, 1.405518, 0.077742)",
        "(-0.280000, 1.412464, 0.077177)",
        "(-0.280000, 1.419681, 0.076756)",
        "(-0.280000, 1.426893, 0.076507)",
        "(-0.280000, 1.434373, 0.076464)",
        "(-0.280000, 1.442100, 0.076674)",
        "(-0.280000, 1.450047, 0.077184)",
        "(-0.280000, 1.458210, 0.078044)",
        "(-0.280000, 1.466321, 0.079219)",
        "(-0.280000, 1.474586, 0.080810)",
        "(-0.280000, 1.482954, 0.082851)",
        "(-0.280000, 1.491357, 0.085371)",
        "(-0.280000, 1.499749, 0.088398)",
        "(-0.280000, 1.507935, 0.091848)",
        "(-0.280000, 1.516011, 0.095830)",
        "(-0.280000, 1.523912, 0.100347)",
        "(-0.280000, 1.531580, 0.105397)",
        "(-0.280000, 1.538942, 0.110968)",
        "(-0.280000, 1.545834, 0.116904)",
        "(-0.280000, 1.552346, 0.123335)",
        "(-0.280000, 1.558402, 0.130213)",
        "(-0.280000, 1.563978, 0.137535)",
        "(-0.280000, 1.569007, 0.145225)",
        "(-0.280000, 1.573396, 0.153085)",
        "(-0.280000, 1.577213, 0.161245)",
        "(-0.280000, 1.580433, 0.169644)",
        "(-0.280000, 1.583054, 0.178243)",
        "(-0.280000, 1.585080, 0.187014)",
        "(-0.280000, 1.586495, 0.195683)",
        "(-0.280000, 1.587372, 0.204416)",
        "(-0.280000, 1.587749, 0.213174)",
        "(-0.280000, 1.587665, 0.221916)",
        "(-0.280000, 1.587132, 0.230643)",
        "(-0.280000, 1.586181, 0.239119)",
        "(-0.280000, 1.584803, 0.247548)",
        "(-0.280000, 1.583001, 0.255908)",
        "(-0.280000, 1.580778, 0.264179)",
        "(-0.280000, 1.578133, 0.272351)",
        "(-0.280000, 1.575146, 0.280212)",
        "(-0.280000, 1.571769, 0.287928)",
        "(-0.280000, 1.568003, 0.295488)",
        "(-0.280000, 1.563854, 0.302872)",
        "(-0.280000, 1.559336, 0.310050)",
        "(-0.280000, 1.554564, 0.316860)",
        "(-0.280000, 1.549435, 0.323465)",
        "(-0.280000, 1.543963, 0.329837)",
        "(-0.280000, 1.538125, 0.335989)",
        "(-0.280000, 1.531942, 0.341884)",
        "(-0.280000, 1.525582, 0.347369)",
        "(-0.280000, 1.518882, 0.352591)",
        "(-0.280000, 1.511850, 0.357524)",
        "(-0.280000, 1.504485, 0.362151)",
        "(-0.280000, 1.496788, 0.366451)",
        "(-0.280000, 1.489007, 0.370286)",
        "(-0.280000, 1.480942, 0.373759)",
        "(-0.280000, 1.472584, 0.376853)",
        "(-0.280000, 1.463994, 0.379528)",
        "(-0.280000, 1.455147, 0.381774)",
        "(-0.280000, 1.446333, 0.383518)",
        "(-0.280000, 1.437308, 0.384809)",
        "(-0.280000, 1.428108, 0.385622)",
        "(-0.280000, 1.418769, 0.385934)",
        "(-0.280000, 1.409308, 0.385727)",
        "(-0.280000, 1.400004, 0.385008)",
        "(-0.280000, 1.390694, 0.383770)",
        "(-0.280000, 1.381420, 0.382009)",
        "(-0.280000, 1.372188, 0.379717)",
        "(-0.280000, 1.363054, 0.376897)",
        "(-0.280000, 1.354247, 0.373631)",
        "(-0.280000, 1.345591, 0.369862)",
        "(-0.280000, 1.337136, 0.365608)",
        "(-0.280000, 1.328879, 0.360858)",
        "(-0.280000, 1.320872, 0.355633)",
        "(-0.280000, 1.313313, 0.350076)",
        "(-0.280000, 1.306026, 0.344071)",
        "(-0.280000, 1.299067, 0.337654)",
        "(-0.280000, 1.292459, 0.330842)",
        "(-0.280000, 1.286219, 0.323644)",
        "(-0.280000, 1.280512, 0.316271)",
        "(-0.280000, 1.275211, 0.308587)",
        "(-0.280000, 1.270339, 0.300623)",
        "(-0.280000, 1.265930, 0.292421)",
        "(-0.280000, 1.262017, 0.283959)",
        "(-0.280000, 1.258729, 0.275458)",
        "(-0.280000, 1.256011, 0.266741)",
        "(-0.280000, 1.253899, 0.257847)",
        "(-0.280000, 1.252432, 0.248865)",
        "(-0.280000, 1.251616, 0.239824)",
        "(-0.280000, 1.251476, 0.230975)",
        "(-0.280000, 1.251965, 0.222218)",
        "(-0.280000, 1.253064, 0.213614)",
        "(-0.280000, 1.254746, 0.205184)",
        "(-0.280000, 1.256971, 0.196993)",
        "(-0.280000, 1.259672, 0.189230)",
        "(-0.280000, 1.262823, 0.181742)",
        "(-0.280000, 1.266365, 0.174581)",
        "(-0.280000, 1.270256, 0.167751)",
        "(-0.280000, 1.274438, 0.161266)",
        "(-0.280000, 1.278809, 0.155256)",
        "(-0.280000, 1.283379, 0.149560)",
        "(-0.280000, 1.288087, 0.144193)",
        "(-0.280000, 1.292905, 0.139121)",
        "(-0.280000, 1.297803, 0.134326)",
        "(-0.280000, 1.302666, 0.129889)",
        "(-0.280000, 1.307551, 0.125664)",
        "(-0.280000, 1.312454, 0.121612)",
        "(-0.280000, 1.317353, 0.117716)",
        "(-0.280000, 1.322250, 0.113947)",
        "(-0.280000, 1.327037, 0.110370)",
        "(-0.280000, 1.331829, 0.106857)",
        "(-0.280000, 1.336650, 0.103381)",
        "(-0.280000, 1.341511, 0.099929)",
        "(-0.280000, 1.346445, 0.096486)",
        "(-0.280000, 1.351347, 0.093115)",
        "(-0.280000, 1.356371, 0.089735)",
        "(-0.280000, 1.361575, 0.086340)",
        "(-0.280000, 1.367003, 0.082938)",
        "(-0.280000, 1.372683, 0.079556)",
        "(-0.280000, 1.378452, 0.076277)",
        "(-0.280000, 1.384570, 0.073049)",
        "(-0.280000, 1.391054, 0.069925)",
        "(-0.280000, 1.397943, 0.066946)",
        "(-0.280000, 1.405232, 0.064178)",
        "(-0.280000, 1.412669, 0.061684)",
        "(-0.280000, 1.420522, 0.059486)",
        "(-0.280000, 1.428745, 0.057651)",
        "(-0.280000, 1.437327, 0.056230)",
        "(-0.280000, 1.446241, 0.055274)",
        "(-0.280000, 1.455180, 0.054776)",
        "(-0.280000, 1.464330, 0.054795)",
        "(-0.280000, 1.473664, 0.055360)",
        "(-0.280000, 1.483102, 0.056485)",
        "(-0.280000, 1.492613, 0.058182)",
        "(-0.280000, 1.501490, 0.061207)",
        "(-0.280000, 1.509578, 0.065866)",
        "(-0.280000, 1.517406, 0.070947)",
        "(-0.280000, 1.524925, 0.076413)",
        "(-0.280000, 1.532126, 0.082253)",
        "(-0.280000, 1.538866, 0.088327)",
        "(-0.280000, 1.545257, 0.094714)",
        "(-0.280000, 1.551296, 0.101402)",
        "(-0.280000, 1.556970, 0.108371)",
        "(-0.280000, 1.562252, 0.115580)",
        "(-0.280000, 1.567043, 0.122858)",
        "(-0.280000, 1.571462, 0.130353)",
        "(-0.280000, 1.575489, 0.138024)",
        "(-0.280000, 1.579137, 0.145896)",
        "(-0.280000, 1.582389, 0.153927)",
        "(-0.280000, 1.585177, 0.161907)",
        "(-0.280000, 1.587575, 0.169999)",
        "(-0.280000, 1.589580, 0.178185)",
        "(-0.280000, 1.591192, 0.186471)",
        "(-0.280000, 1.592384, 0.194651)",
        "(-0.280000, 1.593205, 0.203076)",
        "(-0.280000, 1.593620, 0.211532)",
        "(-0.280000, 1.593631, 0.219823)",
        "(-0.280000, 1.593251, 0.228119)",
        "(-0.280000, 1.592474, 0.236436)",
        "(-0.280000, 1.591301, 0.244720)",
        "(-0.280000, 1.589772, 0.252768)",
        "(-0.280000, 1.587854, 0.260797)",
        "(-0.280000, 1.585554, 0.268750)",
        "(-0.280000, 1.582866, 0.276633)",
        "(-0.280000, 1.579870, 0.284231)",
        "(-0.280000, 1.576519, 0.291694)",
        "(-0.280000, 1.572813, 0.299014)",
        "(-0.280000, 1.568758, 0.306175)",
        "(-0.280000, 1.564371, 0.313138)",
        "(-0.280000, 1.559767, 0.319748)",
        "(-0.280000, 1.554834, 0.326179)",
        "(-0.280000, 1.549150, 0.332004)",
        "(-0.280000, 1.542747, 0.337148)",
        "(-0.280000, 1.536231, 0.342087)",
        "(-0.280000, 1.529762, 0.346696)",
        "(-0.280000, 1.523155, 0.351159)",
        "(-0.280000, 1.516430, 0.355455)",
        "(-0.280000, 1.509567, 0.359582)",
        "(-0.280000, 1.502553, 0.363525)",
        "(-0.280000, 1.495576, 0.367155)",
        "(-0.280000, 1.488437, 0.370557)",
        "(-0.280000, 1.481113, 0.373690)",
        "(-0.280000, 1.473617, 0.376488)",
        "(-0.280000, 1.465891, 0.378911)",
        "(-0.280000, 1.458180, 0.380842)",
        "(-0.280000, 1.450254, 0.382316)",
        "(-0.280000, 1.442104, 0.383292)",
        "(-0.280000, 1.433778, 0.383729)",
        "(-0.280000, 1.425271, 0.383600)",
        "(-0.280000, 1.416902, 0.382877)",
        "(-0.280000, 1.408444, 0.381568)",
        "(-0.280000, 1.399971, 0.379664)",
        "(-0.280000, 1.391533, 0.377164)",
        "(-0.280000, 1.383224, 0.374088)",
        "(-0.280000, 1.375328, 0.370524)",
        "(-0.280000, 1.367632, 0.366451)",
        "(-0.280000, 1.360220, 0.361925)",
        "(-0.280000, 1.353096, 0.356971)",
        "(-0.280000, 1.346325, 0.351657)",
        "(-0.280000, 1.340064, 0.346113)",
        "(-0.280000, 1.334146, 0.340299)",
        "(-0.280000, 1.328581, 0.334270)",
        "(-0.280000, 1.323346, 0.328047)",
        "(-0.280000, 1.318422, 0.321652)",
        "(-0.280000, 1.313928, 0.315251)",
        "(-0.280000, 1.309704, 0.308743)",
        "(-0.280000, 1.305723, 0.302125)",
        "(-0.280000, 1.301979, 0.295423)",
        "(-0.280000, 1.298457, 0.288639)",
        "(-0.280000, 1.295232, 0.281940)",
        "(-0.280000, 1.292188, 0.275174)",
        "(-0.280000, 1.289309, 0.268313)",
        "(-0.280000, 1.286611, 0.261401)",
        "(-0.280000, 1.284085, 0.254418)",
        "(-0.280000, 1.281764, 0.247507)",
        "(-0.280000, 1.279606, 0.240532)",
        "(-0.280000, 1.277616, 0.233483)",
        "(-0.280000, 1.275799, 0.226348)",
        "(-0.280000, 1.274171, 0.219138)",
        "(-0.280000, 1.272738, 0.211990)",
        "(-0.280000, 1.271506, 0.204737)",
        "(-0.280000, 1.270494, 0.197421)",
        "(-0.280000, 1.269717, 0.190021)",
        "(-0.280000, 1.269197, 0.182555)",
        "(-0.280000, 1.268915, 0.175159)",
        "(-0.280000, 1.268920, 0.167674)",
        "(-0.280000, 1.269238, 0.160126)",
        "(-0.280000, 1.269886, 0.152523)",
        "(-0.280000, 1.270884, 0.144872)",
        "(-0.280000, 1.272163, 0.137362)",
        "(-0.280000, 1.273805, 0.129844)",
        "(-0.280000, 1.275818, 0.122327)",
        "(-0.280000, 1.278213, 0.114850)",
        "(-0.280000, 1.281039, 0.107425)",
        "(-0.280000, 1.284762, 0.100764)",
        "(-0.280000, 1.289814, 0.095175)",
        "(-0.280000, 1.295101, 0.089809)",
        "(-0.280000, 1.300594, 0.084690)",
        "(-0.280000, 1.306281, 0.079825)",
        "(-0.280000, 1.312040, 0.075306)",
        "(-0.280000, 1.317961, 0.071043)",
        "(-0.280000, 1.324044, 0.067037)",
        "(-0.280000, 1.330297, 0.063279)",
        "(-0.280000, 1.336701, 0.059785)",
        "(-0.280000, 1.343108, 0.056622)",
        "(-0.280000, 1.349696, 0.053698)",
        "(-0.280000, 1.356445, 0.051029)",
        "(-0.280000, 1.363394, 0.048610)",
        "(-0.280000, 1.370534, 0.046456)",
        "(-0.280000, 1.377661, 0.044630)",
        "(-0.280000, 1.385018, 0.043073)",
        "(-0.280000, 1.392596, 0.041808)",
        "(-0.280000, 1.400421, 0.040856)",
        "(-0.280000, 1.408506, 0.040252)",
        "(-0.280000, 1.416536, 0.041931)",
        "(-0.280000, 1.424587, 0.044036)",
        "(-0.280000, 1.432629, 0.046556)",
        "(-0.280000, 1.440613, 0.049466)",
        "(-0.280000, 1.448527, 0.052756)",
        "(-0.280000, 1.456070, 0.056334)",
        "(-0.280000, 1.463460, 0.060205)",
        "(-0.280000, 1.470692, 0.064347)",
        "(-0.280000, 1.477727, 0.068714)",
        "(-0.280000, 1.484573, 0.073285)",
        "(-0.280000, 1.491075, 0.077949)",
        "(-0.280000, 1.497390, 0.082738)",
        "(-0.280000, 1.503529, 0.087632)",
        "(-0.280000, 1.509516, 0.092620)",
        "(-0.280000, 1.515350, 0.097675)",
        "(-0.280000, 1.520950, 0.102699)",
        "(-0.280000, 1.526462, 0.107788)",
        "(-0.280000, 1.531875, 0.112920)",
        "(-0.280000, 1.537230, 0.118130)",
        "(-0.280000, 1.542521, 0.123420)",
        "(-0.280000, 1.547674, 0.128687)",
        "(-0.280000, 1.552788, 0.134072)",
        "(-0.280000, 1.557843, 0.139591)",
        "(-0.280000, 1.562837, 0.145287)",
        "(-0.280000, 1.567753, 0.151202)",
        "(-0.280000, 1.572485, 0.157197)",
        "(-0.280000, 1.577061, 0.163433)",
        "(-0.280000, 1.581440, 0.169959)",
        "(-0.280000, 1.585550, 0.176785)",
        "(-0.280000, 1.589329, 0.183919)",
        "(-0.280000, 1.591937, 0.191259)",
        "(-0.280000, 1.592851, 0.198925)",
        "(-0.280000, 1.593431, 0.206661)",
        "(-0.280000, 1.593668, 0.214427)",
        "(-0.280000, 1.593561, 0.222234)",
        "(-0.280000, 1.593120, 0.229879)",
        "(-0.280000, 1.592343, 0.237522)",
        "(-0.280000, 1.591227, 0.245161)",
        "(-0.280000, 1.589767, 0.252792)",
        "(-0.280000, 1.587965, 0.260376)",
        "(-0.280000, 1.585880, 0.267705)",
        "(-0.280000, 1.583472, 0.274960)",
        "(-0.280000, 1.580745, 0.282115)",
        "(-0.280000, 1.577695, 0.289179)",
        "(-0.280000, 1.574316, 0.296148)",
        "(-0.280000, 1.570707, 0.302830)",
        "(-0.280000, 1.566767, 0.309424)",
        "(-0.280000, 1.562508, 0.315892)",
        "(-0.280000, 1.557914, 0.322236)",
        "(-0.280000, 1.552956, 0.328460)",
        "(-0.280000, 1.546403, 0.333066)",
        "(-0.280000, 1.539585, 0.337363)",
        "(-0.280000, 1.532507, 0.341369)",
        "(-0.280000, 1.525213, 0.345079)",
        "(-0.280000, 1.517709, 0.348504)",
        "(-0.280000, 1.510246, 0.351498)",
        "(-0.280000, 1.502629, 0.354241)",
        "(-0.280000, 1.494876, 0.356737)",
        "(-0.280000, 1.487031, 0.358984)",
        "(-0.280000, 1.479103, 0.360993)",
        "(-0.280000, 1.471305, 0.362700)",
        "(-0.280000, 1.463434, 0.364220)",
        "(-0.280000, 1.455462, 0.365564)",
        "(-0.280000, 1.447368, 0.366739)",
        "(-0.280000, 1.439062, 0.367752)",
        "(-0.280000, 1.430896, 0.368550)",
        "(-0.280000, 1.422485, 0.369177)",
        "(-0.280000, 1.413807, 0.369599)",
        "(-0.280000, 1.404778, 0.369767)",
        "(-0.280000, 1.395381, 0.369616)",
        "(-0.280000, 1.385960, 0.369146)",
        "(-0.280000, 1.376158, 0.368246)",
        "(-0.280000, 1.366061, 0.366847)",
        "(-0.280000, 1.355686, 0.364869)",
        "(-0.280000, 1.345078, 0.362229)",
        "(-0.280000, 1.334607, 0.359017)",
        "(-0.280000, 1.324065, 0.355046)",
        "(-0.280000, 1.313570, 0.350276)",
        "(-0.280000, 1.303262, 0.344702)",
        "(-0.280000, 1.293160, 0.338332)",
        "(-0.280000, 1.284399, 0.330656)",
        "(-0.280000, 1.277121, 0.321610)",
        "(-0.280000, 1.270463, 0.312114)",
        "(-0.280000, 1.264469, 0.302243)",
        "(-0.280000, 1.259163, 0.292056)",
        "(-0.280000, 1.254636, 0.281802)",
        "(-0.280000, 1.250807, 0.271387)",
        "(-0.280000, 1.247677, 0.260885)",
        "(-0.280000, 1.245234, 0.250344)",
        "(-0.280000, 1.243470, 0.239859)",
        "(-0.280000, 1.242367, 0.229613)",
        "(-0.280000, 1.241870, 0.219484)",
        "(-0.280000, 1.241950, 0.209518)",
        "(-0.280000, 1.242582, 0.199712)",
        "(-0.280000, 1.243714, 0.190266)",
        "(-0.280000, 1.245331, 0.181019)",
        "(-0.280000, 1.247409, 0.171981)",
        "(-0.280000, 1.249928, 0.163173)",
        "(-0.280000, 1.252866, 0.154603)",
        "(-0.280000, 1.256211, 0.146265)",
        "(-0.280000, 1.259867, 0.138334)",
        "(-0.280000, 1.263875, 0.130660)",
        "(-0.280000, 1.268223, 0.123247)",
        "(-0.280000, 1.272885, 0.116116)",
        "(-0.280000, 1.277856, 0.109260)",
        "(-0.280000, 1.283021, 0.102806)",
        "(-0.280000, 1.288458, 0.096628)",
        "(-0.280000, 1.294169, 0.090721)",
        "(-0.280000, 1.300132, 0.085104)",
        "(-0.280000, 1.306329, 0.079786)",
        "(-0.280000, 1.312615, 0.074875)",
        "(-0.280000, 1.319096, 0.070268)",
        "(-0.280000, 1.325779, 0.065958)",
        "(-0.280000, 1.332650, 0.061955)",
        "(-0.280000, 1.339683, 0.058272)",
        "(-0.280000, 1.346714, 0.054982)",
        "(-0.280000, 1.353918, 0.051991)",
        "(-0.280000, 1.361260, 0.049318)",
        "(-0.280000, 1.368774, 0.046956)",
        "(-0.280000, 1.376435, 0.044921)",
        "(-0.280000, 1.384056, 0.043258)",
        "(-0.280000, 1.391855, 0.041917)",
        "(-0.280000, 1.399820, 0.040917)",
        "(-0.280000, 1.407961, 0.040273)",
        "(-0.280000, 1.416299, 0.040006)",
        "(-0.280000, 1.424505, 0.041384)",
        "(-0.280000, 1.432657, 0.044246)",
        "(-0.280000, 1.440737, 0.047464)",
        "(-0.280000, 1.448697, 0.051065)",
        "(-0.280000, 1.456529, 0.055024)",
        "(-0.280000, 1.463988, 0.059234)",
        "(-0.280000, 1.471278, 0.063689)",
        "(-0.280000, 1.478393, 0.068360)",
        "(-0.280000, 1.485318, 0.073202)",
        "(-0.280000, 1.492058, 0.078194)",
        "(-0.280000, 1.498461, 0.083220)",
        "(-0.280000, 1.504697, 0.088334)",
        "(-0.280000, 1.510787, 0.093536)",
        "(-0.280000, 1.516733, 0.098817)",
        "(-0.280000, 1.522533, 0.104162)",
        "(-0.280000, 1.528103, 0.109478)",
        "(-0.280000, 1.533580, 0.114887)",
        "(-0.280000, 1.538948, 0.120385)",
        "(-0.280000, 1.544218, 0.125997)",
        "(-0.280000, 1.549379, 0.131736)",
        "(-0.280000, 1.554359, 0.137510)",
        "(-0.280000, 1.559236, 0.143468)",
        "(-0.280000, 1.563977, 0.149619)",
        "(-0.280000, 1.568556, 0.155968)",
        "(-0.280000, 1.572958, 0.162555)",
        "(-0.280000, 1.577092, 0.169220)",
        "(-0.280000, 1.580990, 0.176141)",
        "(-0.280000, 1.584618, 0.183329)",
        "(-0.280000, 1.587924, 0.190781)",
        "(-0.280000, 1.590870, 0.198497)",
        "(-0.280000, 1.593401, 0.206271)",
        "(-0.280000, 1.593667, 0.214295)",
        "(-0.280000, 1.593556, 0.222373)",
        "(-0.280000, 1.593073, 0.230451)",
        "(-0.280000, 1.592215, 0.238535)",
        "(-0.280000, 1.591010, 0.246421)",
        "(-0.280000, 1.589438, 0.254295)",
        "(-0.280000, 1.587492, 0.262149)",
        "(-0.280000, 1.585175, 0.269942)",
        "(-0.280000, 1.582496, 0.277631)",
        "(-0.280000, 1.579533, 0.285025)",
        "(-0.280000, 1.576228, 0.292300)",
        "(-0.280000, 1.572590, 0.299429)",
        "(-0.280000, 1.568619, 0.306406)",
        "(-0.280000, 1.564333, 0.313196)",
        "(-0.280000, 1.559847, 0.319639)",
        "(-0.280000, 1.555046, 0.325915)",
        "(-0.280000, 1.549951, 0.331989)",
        "(-0.280000, 1.544553, 0.337863)",
        "(-0.280000, 1.538830, 0.343547)",
        "(-0.280000, 1.532058, 0.347817)",
        "(-0.280000, 1.524548, 0.351136)",
        "(-0.280000, 1.516845, 0.354075)",
        "(-0.280000, 1.509007, 0.356650)",
        "(-0.280000, 1.501036, 0.358866)",
        "(-0.280000, 1.493150, 0.360607)",
        "(-0.280000, 1.485180, 0.361999)",
        "(-0.280000, 1.477103, 0.363052)",
        "(-0.280000, 1.468942, 0.363768)",
        "(-0.280000, 1.460715, 0.364143)",
        "(-0.280000, 1.452667, 0.364121)",
        "(-0.280000, 1.444567, 0.363795)",
        "(-0.280000, 1.436419, 0.363162)",
        "(-0.280000, 1.428224, 0.362221)",
        "(-0.280000, 1.420001, 0.360974)",
        "(-0.280000, 1.412007, 0.359427)",
        "(-0.280000, 1.403950, 0.357587)",
        "(-0.280000, 1.395815, 0.355442)",
        "(-0.280000, 1.387626, 0.352971)",
        "(-0.280000, 1.379444, 0.350172)",
        "(-0.280000, 1.371518, 0.347115)",
        "(-0.280000, 1.363565, 0.343711)",
        "(-0.280000, 1.355635, 0.339954)",
        "(-0.280000, 1.347710, 0.335802)",
        "(-0.280000, 1.339837, 0.331243)",
        "(-0.280000, 1.332265, 0.326425)",
        "(-0.280000, 1.324801, 0.321201)",
        "(-0.280000, 1.317482, 0.315559)",
        "(-0.280000, 1.310364, 0.309504)",
        "(-0.280000, 1.303468, 0.303012)",
        "(-0.280000, 1.296952, 0.296250)",
        "(-0.280000, 1.290722, 0.289048)",
        "(-0.280000, 1.284822, 0.281400)",
        "(-0.280000, 1.279323, 0.273341)",
        "(-0.280000, 1.274273, 0.264892)",
        "(-0.280000, 1.269774, 0.256273)",
        "(-0.280000, 1.265808, 0.247358)",
        "(-0.280000, 1.262412, 0.238181)",
        "(-0.280000, 1.259621, 0.228791)",
        "(-0.280000, 1.257473, 0.219281)",
        "(-0.280000, 1.255977, 0.209853)",
        "(-0.280000, 1.255133, 0.200389)",
        "(-0.280000, 1.254951, 0.190968)",
        "(-0.280000, 1.255429, 0.181623)",
        "(-0.280000, 1.256558, 0.172433)",
        "(-0.280000, 1.258273, 0.163591)",
        "(-0.280000, 1.260582, 0.154981)",
        "(-0.280000, 1.263437, 0.146693)",
        "(-0.280000, 1.266802, 0.138739)",
        "(-0.280000, 1.270631, 0.131136)",
        "(-0.280000, 1.274792, 0.124024)",
        "(-0.280000, 1.279289, 0.117278)",
        "(-0.280000, 1.284075, 0.110870)",
        "(-0.280000, 1.289069, 0.104795)",
        "(-0.280000, 1.294143, 0.099093)",
        "(-0.280000, 1.299346, 0.093620)",
        "(-0.280000, 1.304630, 0.088362)",
        "(-0.280000, 1.310001, 0.083270)",
        "(-0.280000, 1.315439, 0.078332)",
        "(-0.280000, 1.320970, 0.073511)",
        "(-0.280000, 1.326479, 0.068870)",
        "(-0.280000, 1.332096, 0.064322)",
        "(-0.280000, 1.337842, 0.059864)",
        "(-0.280000, 1.344077, 0.056172)",
        "(-0.280000, 1.350707, 0.053278)",
        "(-0.280000, 1.357318, 0.050707)",
        "(-0.280000, 1.364100, 0.048382)",
        "(-0.280000, 1.371033, 0.046318)",
        "(-0.280000, 1.378181, 0.044509)",
        "(-0.280000, 1.385536, 0.042975)",
        "(-0.280000, 1.392887, 0.041766)",
        "(-0.280000, 1.400497, 0.040849)",
        "(-0.280000, 1.408343, 0.040252)",
        "(-0.280000, 1.416450, 0.040005)",
        "(-0.280000, 1.424814, 0.040142)",
        "(-0.280000, 1.433112, 0.040672)",
        "(-0.280000, 1.441602, 0.041624)",
        "(-0.280000, 1.450274, 0.043032)",
        "(-0.280000, 1.459075, 0.044922)",
        "(-0.280000, 1.467963, 0.047317)",
        "(-0.280000, 1.476642, 0.050149)",
        "(-0.280000, 1.485304, 0.053486)",
        "(-0.280000, 1.493915, 0.057341)",
        "(-0.280000, 1.502375, 0.061689)",
        "(-0.280000, 1.510642, 0.066522)",
        "(-0.280000, 1.518497, 0.071702)",
        "(-0.280000, 1.526075, 0.077304)",
        "(-0.280000, 1.533352, 0.083311)",
        "(-0.280000, 1.540296, 0.089700)",
        "(-0.280000, 1.546862, 0.096425)",
        "(-0.280000, 1.552912, 0.103314)",
        "(-0.280000, 1.558588, 0.110499)",
        "(-0.280000, 1.563854, 0.117927)",
        "(-0.280000, 1.568723, 0.125607)",
        "(-0.280000, 1.573164, 0.133484)",
        "(-0.280000, 1.577103, 0.141382)",
        "(-0.280000, 1.580645, 0.149480)",
        "(-0.280000, 1.583773, 0.157733)",
        "(-0.280000, 1.586479, 0.166121)",
        "(-0.280000, 1.588764, 0.174646)",
        "(-0.280000, 1.589282, 0.183309)",
        "(-0.280000, 1.588410, 0.192094)",
        "(-0.280000, 1.587093, 0.200752)",
        "(-0.280000, 1.585346, 0.209233)",
        "(-0.280000, 1.583183, 0.217516)",
        "(-0.280000, 1.580631, 0.225392)",
        "(-0.280000, 1.577730, 0.233039)",
        "(-0.280000, 1.574495, 0.240464)",
        "(-0.280000, 1.570966, 0.247626)",
        "(-0.280000, 1.567172, 0.254518)",
        "(-0.280000, 1.563192, 0.260979)",
        "(-0.280000, 1.559034, 0.267162)",
        "(-0.280000, 1.554724, 0.273084)",
        "(-0.280000, 1.550292, 0.278746)",
        "(-0.280000, 1.545780, 0.284149)",
        "(-0.280000, 1.541273, 0.289203)",
        "(-0.280000, 1.536718, 0.294071)",
        "(-0.280000, 1.532144, 0.298760)",
        "(-0.280000, 1.527547, 0.303305)",
        "(-0.280000, 1.522938, 0.307722)",
        "(-0.280000, 1.518408, 0.311933)",
        "(-0.280000, 1.513836, 0.316096)",
        "(-0.280000, 1.509233, 0.320202)",
        "(-0.280000, 1.504562, 0.324281)",
        "(-0.280000, 1.499932, 0.328247)",
        "(-0.280000, 1.495206, 0.332200)",
        "(-0.280000, 1.490348, 0.336146)",
        "(-0.280000, 1.485309, 0.340092)",
        "(-0.280000, 1.480080, 0.344006)",
        "(-0.280000, 1.474599, 0.347885)",
        "(-0.280000, 1.469032, 0.351628)",
        "(-0.280000, 1.463167, 0.355284)",
        "(-0.280000, 1.456934, 0.358831)",
        "(-0.280000, 1.450312, 0.362209)",
        "(-0.280000, 1.443267, 0.365367)",
        "(-0.280000, 1.436059, 0.368208)",
        "(-0.280000, 1.428373, 0.370721)",
        "(-0.280000, 1.420249, 0.372830)",
        "(-0.280000, 1.411658, 0.374459)",
        "(-0.280000, 1.402695, 0.375528)",
        "(-0.280000, 1.393711, 0.376016)",
        "(-0.280000, 1.384406, 0.375842)",
        "(-0.280000, 1.374870, 0.374944)",
        "(-0.280000, 1.365188, 0.373281)",
        "(-0.280000, 1.355475, 0.370828)",
        "(-0.280000, 1.346082, 0.367696)",
        "(-0.280000, 1.336835, 0.363801)",
        "(-0.280000, 1.327864, 0.359189)",
        "(-0.280000, 1.319237, 0.353898)",
        "(-0.280000, 1.310991, 0.347962)",
        "(-0.280000, 1.303355, 0.341603)",
        "(-0.280000, 1.296162, 0.334740)",
        "(-0.280000, 1.289417, 0.327434)",
        "(-0.280000, 1.283146, 0.319764)",
        "(-0.280000, 1.277380, 0.311725)",
        "(-0.280000, 1.272278, 0.303501)",
        "(-0.280000, 1.267772, 0.294972)",
        "(-0.280000, 1.263894, 0.286157)",
        "(-0.280000, 1.260680, 0.277112)",
        "(-0.280000, 1.258142, 0.267855)",
        "(-0.280000, 1.256357, 0.258653)",
        "(-0.280000, 1.255252, 0.249371)",
        "(-0.280000, 1.254829, 0.240076)",
        "(-0.280000, 1.255072, 0.230802)",
        "(-0.280000, 1.255962, 0.221662)",
        "(-0.280000, 1.257463, 0.212903)",
        "(-0.280000, 1.259519, 0.204364)",
        "(-0.280000, 1.262079, 0.196103)",
        "(-0.280000, 1.265100, 0.188124)",
        "(-0.280000, 1.268524, 0.180467)",
        "(-0.280000, 1.272256, 0.173303)",
        "(-0.280000, 1.276282, 0.166461)",
        "(-0.280000, 1.280541, 0.159966)",
        "(-0.280000, 1.284990, 0.153798)",
        "(-0.280000, 1.289597, 0.147936)",
        "(-0.280000, 1.294237, 0.142503)",
        "(-0.280000, 1.298948, 0.137333)",
        "(-0.280000, 1.303706, 0.132402)",
        "(-0.280000, 1.308476, 0.127700)",
        "(-0.280000, 1.313242, 0.123199)",
        "(-0.280000, 1.317924, 0.118945)",
        "(-0.280000, 1.322569, 0.114838)",
        "(-0.280000, 1.327201, 0.110834)",
        "(-0.280000, 1.331806, 0.106926)",
        "(-0.280000, 1.336415, 0.103077)",
        "(-0.280000, 1.340945, 0.099338)",
        "(-0.280000, 1.345506, 0.095626)",
        "(-0.280000, 1.350129, 0.091928)",
        "(-0.280000, 1.354861, 0.088231)",
        "(-0.280000, 1.359721, 0.084548)",
        "(-0.280000, 1.364600, 0.080940)",
        "(-0.280000, 1.369697, 0.077342)",
        "(-0.280000, 1.375035, 0.073784)",
        "(-0.280000, 1.380683, 0.070279)",
        "(-0.280000, 1.386674, 0.066869)",
        "(-0.280000, 1.392812, 0.063630)",
        "(-0.280000, 1.399377, 0.060545)",
        "(-0.280000, 1.406385, 0.057677)",
        "(-0.280000, 1.413863, 0.055082)",
        "(-0.280000, 1.421835, 0.052819)",
        "(-0.280000, 1.429963, 0.050938)",
        "(-0.280000, 1.438539, 0.049491)",
        "(-0.280000, 1.447549, 0.048535)",
        "(-0.280000, 1.456922, 0.048114)",
        "(-0.280000, 1.466632, 0.048236)",
        "(-0.280000, 1.476009, 0.049925)",
        "(-0.280000, 1.485007, 0.053363)",
        "(-0.280000, 1.493919, 0.057343)",
        "(-0.280000, 1.502665, 0.061849)",
        "(-0.280000, 1.511189, 0.066864)",
        "(-0.280000, 1.519292, 0.072261)",
        "(-0.280000, 1.527104, 0.078114)",
        "(-0.280000, 1.534599, 0.084409)",
        "(-0.280000, 1.541742, 0.091120)",
        "(-0.280000, 1.548474, 0.098191)",
        "(-0.280000, 1.554667, 0.105453)",
        "(-0.280000, 1.560456, 0.113041)",
        "(-0.280000, 1.565805, 0.120900)",
        "(-0.280000, 1.570722, 0.129036)",
        "(-0.280000, 1.575169, 0.137380)",
        "(-0.280000, 1.579069, 0.145740)",
        "(-0.280000, 1.582531, 0.154304)",
        "(-0.280000, 1.585530, 0.163013)",
        "(-0.280000, 1.588070, 0.171869)",
        "(-0.280000, 1.590142, 0.180844)",
        "(-0.280000, 1.591707, 0.189688)",
        "(-0.280000, 1.592818, 0.198587)",
        "(-0.280000, 1.593474, 0.207531)",
        "(-0.280000, 1.593674, 0.216459)",
        "(-0.280000, 1.593420, 0.225372)",
        "(-0.280000, 1.592736, 0.234070)",
        "(-0.280000, 1.591623, 0.242710)",
        "(-0.280000, 1.590078, 0.251310)",
        "(-0.280000, 1.588108, 0.259822)",
        "(-0.280000, 1.585714, 0.268239)",
        "(-0.280000, 1.582967, 0.276357)",
        "(-0.280000, 1.579822, 0.284344)",
        "(-0.280000, 1.576275, 0.292203)",
        "(-0.280000, 1.572317, 0.299934)",
        "(-0.280000, 1.567961, 0.307495)",
        "(-0.280000, 1.563337, 0.314681)",
        "(-0.280000, 1.558315, 0.321706)",
        "(-0.280000, 1.552913, 0.328525)",
        "(-0.280000, 1.547120, 0.335136)",
        "(-0.280000, 1.540949, 0.341503)",
        "(-0.280000, 1.534590, 0.347440)",
        "(-0.280000, 1.527844, 0.353136)",
        "(-0.280000, 1.520738, 0.358547)",
        "(-0.280000, 1.513279, 0.363646)",
        "(-0.280000, 1.505469, 0.368413)",
        "(-0.280000, 1.497012, 0.371569)",
        "(-0.280000, 1.487926, 0.373306)",
        "(-0.280000, 1.478773, 0.374610)",
        "(-0.280000, 1.469600, 0.375432)",
        "(-0.280000, 1.460419, 0.375761)",
        "(-0.280000, 1.451505, 0.375544)",
        "(-0.280000, 1.442655, 0.374871)",
        "(-0.280000, 1.433812, 0.373757)",
        "(-0.280000, 1.425142, 0.372204)",
        "(-0.280000, 1.416607, 0.370239)",
        "(-0.280000, 1.408450, 0.367893)",
        "(-0.280000, 1.400442, 0.365205)",
        "(-0.280000, 1.392583, 0.362190)",
        "(-0.280000, 1.384861, 0.358859)",
        "(-0.280000, 1.377523, 0.355301)",
        "(-0.280000, 1.370285, 0.351470)",
        "(-0.280000, 1.363139, 0.347363)",
        "(-0.280000, 1.356115, 0.342996)",
        "(-0.280000, 1.349184, 0.338349)",
        "(-0.280000, 1.342373, 0.333431)",
        "(-0.280000, 1.335873, 0.328372)",
        "(-0.280000, 1.329472, 0.323033)",
        "(-0.280000, 1.323174, 0.317397)",
        "(-0.280000, 1.316990, 0.311441)",
        "(-0.280000, 1.310936, 0.305141)",
        "(-0.280000, 1.305198, 0.298690)",
        "(-0.280000, 1.299626, 0.291881)",
        "(-0.280000, 1.294250, 0.284687)",
        "(-0.280000, 1.289123, 0.277113)",
        "(-0.280000, 1.284287, 0.269143)",
        "(-0.280000, 1.279866, 0.261007)",
        "(-0.280000, 1.275829, 0.252553)",
        "(-0.280000, 1.272218, 0.243807)",
        "(-0.280000, 1.269084, 0.234835)",
        "(-0.280000, 1.266459, 0.225660)",
        "(-0.280000, 1.264371, 0.216468)",
        "(-0.280000, 1.262838, 0.207148)",
        "(-0.280000, 1.261883, 0.197727)",
        "(-0.280000, 1.261528, 0.188261)",
        "(-0.280000, 1.261787, 0.178831)",
        "(-0.280000, 1.262623, 0.169625)",
        "(-0.280000, 1.264060, 0.160557)",
        "(-0.280000, 1.266086, 0.151700)",
        "(-0.280000, 1.268685, 0.143092)",
        "(-0.280000, 1.271825, 0.134804)",
        "(-0.280000, 1.275414, 0.126972)",
        "(-0.280000, 1.279479, 0.119501)",
        "(-0.280000, 1.283969, 0.112442)",
        "(-0.280000, 1.288849, 0.105798)",
        "(-0.280000, 1.294067, 0.099580)",
        "(-0.280000, 1.299471, 0.093886)",
        "(-0.280000, 1.305102, 0.088593)",
        "(-0.280000, 1.310923, 0.083660)",
        "(-0.280000, 1.316870, 0.079081)",
        "(-0.280000, 1.322947, 0.074872)",
        "(-0.280000, 1.329053, 0.071125)",
        "(-0.280000, 1.335277, 0.067795)",
        "(-0.280000, 1.341621, 0.064891)",
        "(-0.280000, 1.348049, 0.062435)",
        "(-0.280000, 1.354532, 0.060434)",
        "(-0.280000, 1.360957, 0.058920)",
        "(-0.280000, 1.367383, 0.057843)",
        "(-0.280000, 1.373812, 0.057184)",
        "(-0.280000, 1.380237, 0.056925)",
        "(-0.280000, 1.386618, 0.057049)",
        "(-0.280000, 1.392822, 0.057552)",
        "(-0.280000, 1.398990, 0.058378)",
        "(-0.280000, 1.405099, 0.059500)",
        "(-0.280000, 1.411189, 0.060895)",
        "(-0.280000, 1.417244, 0.062537)",
        "(-0.280000, 1.423094, 0.064403)",
        "(-0.280000, 1.428966, 0.066472)",
        "(-0.280000, 1.434863, 0.068727)",
        "(-0.280000, 1.440809, 0.071166)",
        "(-0.280000, 1.446819, 0.073789)",
        "(-0.280000, 1.452644, 0.076531)",
        "(-0.280000, 1.458546, 0.079440)",
        "(-0.280000, 1.464514, 0.082520)",
        "(-0.280000, 1.470523, 0.085766)",
        "(-0.280000, 1.476573, 0.089191)",
        "(-0.280000, 1.482468, 0.092703)",
        "(-0.280000, 1.488379, 0.096380)",
        "(-0.280000, 1.494301, 0.100233)",
        "(-0.280000, 1.500206, 0.104258)",
        "(-0.280000, 1.506089, 0.108466)",
        "(-0.280000, 1.511822, 0.112759)",
        "(-0.280000, 1.517522, 0.117244)",
        "(-0.280000, 1.523177, 0.121936)",
        "(-0.280000, 1.528775, 0.126845)",
        "(-0.280000, 1.534284, 0.131972)",
        "(-0.280000, 1.539605, 0.137198)",
        "(-0.280000, 1.544840, 0.142690)",
        "(-0.280000, 1.549954, 0.148461)",
        "(-0.280000, 1.554925, 0.154522)",
        "(-0.280000, 1.559711, 0.160870)",
        "(-0.280000, 1.564230, 0.167347)",
        "(-0.280000, 1.568534, 0.174151)",
        "(-0.280000, 1.572576, 0.181277)",
        "(-0.280000, 1.576324, 0.188721)",
        "(-0.280000, 1.579744, 0.196474)",
        "(-0.280000, 1.582778, 0.204284)",
        "(-0.280000, 1.585438, 0.212370)",
        "(-0.280000, 1.587703, 0.220739)",
        "(-0.280000, 1.589530, 0.229336)",
        "(-0.280000, 1.590865, 0.238132)",
        "(-0.280000, 1.590951, 0.246753)",
        "(-0.280000, 1.589244, 0.255150)",
        "(-0.280000, 1.587120, 0.263491)",
        "(-0.280000, 1.584591, 0.271719)",
        "(-0.280000, 1.581666, 0.279801)",
        "(-0.280000, 1.578430, 0.287552)",
        "(-0.280000, 1.574845, 0.295107)",
        "(-0.280000, 1.570917, 0.302459)",
        "(-0.280000, 1.566667, 0.309584)",
        "(-0.280000, 1.562115, 0.316459)",
        "(-0.280000, 1.557380, 0.322937)",
        "(-0.280000, 1.552380, 0.329163)",
        "(-0.280000, 1.547146, 0.335108)",
        "(-0.280000, 1.541668, 0.340793)",
        "(-0.280000, 1.535979, 0.346192)",
        "(-0.280000, 1.530205, 0.351208)",
        "(-0.280000, 1.524209, 0.355975)",
        "(-0.280000, 1.518010, 0.360477)",
        "(-0.280000, 1.511610, 0.364712)",
        "(-0.280000, 1.504982, 0.368682)",
        "(-0.280000, 1.497462, 0.370582)",
        "(-0.280000, 1.489849, 0.372104)",
        "(-0.280000, 1.482164, 0.373264)",
        "(-0.280000, 1.474459, 0.374079)",
        "(-0.280000, 1.466736, 0.374575)",
        "(-0.280000, 1.459203, 0.374722)",
        "(-0.280000, 1.451665, 0.374623)",
        "(-0.280000, 1.444097, 0.374297)",
        "(-0.280000, 1.436506, 0.373764)",
        "(-0.280000, 1.428847, 0.373040)",
        "(-0.280000, 1.421351, 0.372122)",
        "(-0.280000, 1.413768, 0.371044)",
        "(-0.280000, 1.406054, 0.369798)",
        "(-0.280000, 1.398157, 0.368364)",
        "(-0.280000, 1.390065, 0.366719)",
        "(-0.280000, 1.382089, 0.364905)",
        "(-0.280000, 1.373893, 0.362843)",
        "(-0.280000, 1.365502, 0.360497)",
        "(-0.280000, 1.356881, 0.357807)",
        "(-0.280000, 1.348054, 0.354719)",
        "(-0.280000, 1.339324, 0.351337)",
        "(-0.280000, 1.330406, 0.347463)",
        "(-0.280000, 1.321416, 0.343082)",
        "(-0.280000, 1.312427, 0.338167)",
        "(-0.280000, 1.303498, 0.332684)",
        "(-0.280000, 1.294886, 0.326797)",
        "(-0.280000, 1.286464, 0.320307)",
        "(-0.280000, 1.278314, 0.313194)",
        "(-0.280000, 1.270549, 0.305462)",
        "(-0.280000, 1.263252, 0.297099)",
        "(-0.280000, 1.257296, 0.288039)",
        "(-0.280000, 1.253183, 0.278085)",
        "(-0.280000, 1.249688, 0.267898)",
        "(-0.280000, 1.246837, 0.257578)",
        "(-0.280000, 1.244627, 0.247142)",
        "(-0.280000, 1.243085, 0.236863)",
        "(-0.280000, 1.242157, 0.226575)",
        "(-0.280000, 1.241834, 0.216328)",
        "(-0.280000, 1.242104, 0.206171)",
        "(-0.280000, 1.242944, 0.196187)",
        "(-0.280000, 1.244301, 0.186563)",
        "(-0.280000, 1.246161, 0.177143)",
        "(-0.280000, 1.248493, 0.167975)",
        "(-0.280000, 1.251273, 0.159069)",
        "(-0.280000, 1.254463, 0.150468)",
        "(-0.280000, 1.257977, 0.142304)",
        "(-0.280000, 1.261851, 0.134421)",
        "(-0.280000, 1.266047, 0.126853)",
        "(-0.280000, 1.270547, 0.119598)",
        "(-0.280000, 1.275346, 0.112650)",
        "(-0.280000, 1.281795, 0.107345)",
        "(-0.280000, 1.288400, 0.102525)",
        "(-0.280000, 1.295135, 0.098148)",
        "(-0.280000, 1.301943, 0.094194)",
        "(-0.280000, 1.308800, 0.090623)",
        "(-0.280000, 1.315566, 0.087493)",
        "(-0.280000, 1.322337, 0.084650)",
        "(-0.280000, 1.329141, 0.082037)",
        "(-0.280000, 1.335951, 0.079632)",
        "(-0.280000, 1.342796, 0.077388)",
        "(-0.280000, 1.349507, 0.075370)",
        "(-0.280000, 1.356276, 0.073443)",
        "(-0.280000, 1.363143, 0.071584)",
        "(-0.280000, 1.370163, 0.069775)",
        "(-0.280000, 1.377354, 0.068019)",
        "(-0.280000, 1.384493, 0.066380)",
        "(-0.280000, 1.391876, 0.064790)",
        "(-0.280000, 1.399518, 0.063276)",
        "(-0.280000, 1.407480, 0.061869)",
        "(-0.280000, 1.415755, 0.060617)",
        "(-0.280000, 1.424075, 0.059559)",
        "(-0.280000, 1.432747, 0.058731)",
        "(-0.280000, 1.441735, 0.058199)",
        "(-0.280000, 1.451034, 0.058026)",
        "(-0.280000, 1.460637, 0.058284)",
        "(-0.280000, 1.470235, 0.058962)",
        "(-0.280000, 1.480021, 0.060176)",
        "(-0.280000, 1.489930, 0.061984)",
        "(-0.280000, 1.499867, 0.064426)",
        "(-0.280000, 1.509806, 0.067483)",
        "(-0.280000, 1.518867, 0.071962)",
        "(-0.280000, 1.526935, 0.077980)",
        "(-0.280000, 1.534654, 0.084458)",
        "(-0.280000, 1.541964, 0.091341)",
        "(-0.280000, 1.548842, 0.098601)",
        "(-0.280000, 1.555150, 0.106056)",
        "(-0.280000, 1.561013, 0.113818)",
        "(-0.280000, 1.566430, 0.121882)",
        "(-0.280000, 1.571401, 0.130243)",
        "(-0.280000, 1.575896, 0.138855)",
        "(-0.280000, 1.579823, 0.147498)",
        "(-0.280000, 1.583287, 0.156365)",
        "(-0.280000, 1.586270, 0.165419)",
        "(-0.280000, 1.588770, 0.174671)",
        "(-0.280000, 1.590770, 0.184086)",
        "(-0.280000, 1.592225, 0.193389)",
        "(-0.280000, 1.593186, 0.202821)",
        "(-0.280000, 1.593638, 0.212330)",
        "(-0.280000, 1.593572, 0.221916)",
        "(-0.280000, 1.592980, 0.231536)",
        "(-0.280000, 1.591897, 0.240864)",
        "(-0.280000, 1.590315, 0.250134)",
        "(-0.280000, 1.588237, 0.259318)",
        "(-0.280000, 1.585675, 0.268367)",
        "(-0.280000, 1.582709, 0.277057)",
        "(-0.280000, 1.579290, 0.285592)",
        "(-0.280000, 1.575428, 0.293938)",
        "(-0.280000, 1.571124, 0.302093)",
        "(-0.280000, 1.566397, 0.310012)",
        "(-0.280000, 1.561254, 0.317683)",
        "(-0.280000, 1.555838, 0.324919)",
        "(-0.280000, 1.550048, 0.331878)",
        "(-0.280000, 1.543880, 0.338558)",
        "(-0.280000, 1.537338, 0.344946)",
        "(-0.280000, 1.530462, 0.350994)",
        "(-0.280000, 1.523447, 0.356551)",
        "(-0.280000, 1.516116, 0.361772)",
        "(-0.280000, 1.508494, 0.366633)",
        "(-0.280000, 1.500575, 0.371126)",
        "(-0.280000, 1.492385, 0.375226)",
        "(-0.280000, 1.484163, 0.378825)",
        "(-0.280000, 1.475682, 0.382030)",
        "(-0.280000, 1.466984, 0.384812)",
        "(-0.280000, 1.458089, 0.387154)",
        "(-0.280000, 1.449020, 0.389040)",
        "(-0.280000, 1.439899, 0.389177)",
        "(-0.280000, 1.430676, 0.387755)",
        "(-0.280000, 1.421587, 0.385894)",
        "(-0.280000, 1.412653, 0.383560)",
        "(-0.280000, 1.403870, 0.380707)",
        "(-0.280000, 1.395522, 0.377337)",
        "(-0.280000, 1.387402, 0.373435)",
        "(-0.280000, 1.379561, 0.368995)",
        "(-0.280000, 1.372063, 0.364048)",
        "(-0.280000, 1.364942, 0.358616)",
        "(-0.280000, 1.358449, 0.352827)",
        "(-0.280000, 1.352376, 0.346663)",
        "(-0.280000, 1.346746, 0.340171)",
        "(-0.280000, 1.341546, 0.333384)",
        "(-0.280000, 1.336778, 0.326363)",
        "(-0.280000, 1.332604, 0.319289)",
        "(-0.280000, 1.328818, 0.312073)",
        "(-0.280000, 1.325426, 0.304792)",
        "(-0.280000, 1.322413, 0.297487)",
        "(-0.280000, 1.319766, 0.290230)",
        "(-0.280000, 1.317539, 0.283187)",
        "(-0.280000, 1.315550, 0.276200)",
        "(-0.280000, 1.313775, 0.269313)",
        "(-0.280000, 1.312178, 0.262529)",
        "(-0.280000, 1.310775, 0.255978)",
        "(-0.280000, 1.309455, 0.249501)",
        "(-0.280000, 1.308189, 0.243046)",
        "(-0.280000, 1.306965, 0.236587)",
        "(-0.280000, 1.305780, 0.230128)",
        "(-0.280000, 1.304643, 0.223785)",
        "(-0.280000, 1.303530, 0.217371)",
        "(-0.280000, 1.302460, 0.210876)",
        "(-0.280000, 1.301450, 0.204269)",
        "(-0.280000, 1.300530, 0.197540)",
        "(-0.280000, 1.299727, 0.190687)",
        "(-0.280000, 1.299042, 0.183814)",
        "(-0.280000, 1.298532, 0.176819)",
        "(-0.280000, 1.298234, 0.169697)",
        "(-0.280000, 1.298189, 0.162449)",
        "(-0.280000, 1.298430, 0.155124)",
        "(-0.280000, 1.298931, 0.147843)",
        "(-0.280000, 1.299776, 0.140511)",
        "(-0.280000, 1.300983, 0.133195)",
        "(-0.280000, 1.302561, 0.125930)",
        "(-0.280000, 1.304527, 0.118760)",
        "(-0.280000, 1.306810, 0.111800)",
        "(-0.280000, 1.309486, 0.104981)",
        "(-0.280000, 1.312529, 0.098369)",
        "(-0.280000, 1.315922, 0.091980)",
        "(-0.280000, 1.319658, 0.085817)",
        "(-0.280000, 1.323601, 0.079974)",
        "(-0.280000, 1.327817, 0.074361)",
        "(-0.280000, 1.332297, 0.068941)",
        "(-0.280000, 1.337009, 0.063712)",
        "(-0.280000, 1.341987, 0.058694)",
        "(-0.280000, 1.347399, 0.054681)",
        "(-0.280000, 1.353479, 0.052162)",
        "(-0.280000, 1.359648, 0.049873)",
        "(-0.280000, 1.365873, 0.047824)",
        "(-0.280000, 1.372183, 0.046005)",
        "(-0.280000, 1.378427, 0.044452)",
        "(-0.280000, 1.384750, 0.043124)",
        "(-0.280000, 1.391183, 0.042018)",
        "(-0.280000, 1.397756, 0.041140)",
        "(-0.280000, 1.404475, 0.040502)",
        "(-0.280000, 1.411135, 0.040125)",
        "(-0.280000, 1.418001, 0.040000)",
        "(-0.280000, 1.425077, 0.040152)",
        "(-0.280000, 1.432415, 0.040612)",
        "(-0.280000, 1.439990, 0.041411)",
        "(-0.280000, 1.447522, 0.042537)",
        "(-0.280000, 1.455319, 0.044057)",
        "(-0.280000, 1.463319, 0.046003)",
        "(-0.280000, 1.471483, 0.048406)",
        "(-0.280000, 1.479775, 0.051305)",
        "(-0.280000, 1.487080, 0.056335)",
        "(-0.280000, 1.494190, 0.061815)",
        "(-0.280000, 1.501042, 0.067701)",
        "(-0.280000, 1.507580, 0.073932)",
        "(-0.280000, 1.513786, 0.080464)",
        "(-0.280000, 1.519481, 0.087128)",
        "(-0.280000, 1.524804, 0.093950)",
        "(-0.280000, 1.529769, 0.100900)",
        "(-0.280000, 1.534387, 0.107925)",
        "(-0.280000, 1.538671, 0.114981)",
        "(-0.280000, 1.542569, 0.121935)",
        "(-0.280000, 1.546209, 0.128865)",
        "(-0.280000, 1.549624, 0.135761)",
        "(-0.280000, 1.552843, 0.142611)",
        "(-0.280000, 1.555894, 0.149405)",
        "(-0.280000, 1.558754, 0.156023)",
        "(-0.280000, 1.561529, 0.162639)",
        "(-0.280000, 1.564224, 0.169239)",
        "(-0.280000, 1.566863, 0.175872)",
        "(-0.280000, 1.569442, 0.182548)",
        "(-0.280000, 1.571935, 0.189139)",
        "(-0.280000, 1.574375, 0.195843)",
        "(-0.280000, 1.576736, 0.202659)",
        "(-0.280000, 1.578994, 0.209624)",
        "(-0.280000, 1.581117, 0.216776)",
        "(-0.280000, 1.583061, 0.223912)",
        "(-0.280000, 1.584785, 0.231226)",
        "(-0.280000, 1.586237, 0.238709)",
        "(-0.280000, 1.587365, 0.246336)",
        "(-0.280000, 1.588191, 0.254111)",
        "(-0.280000, 1.587650, 0.261563)",
        "(-0.280000, 1.585583, 0.268660)",
        "(-0.280000, 1.583220, 0.275662)",
        "(-0.280000, 1.580569, 0.282548)",
        "(-0.280000, 1.577632, 0.289317)",
        "(-0.280000, 1.574486, 0.295815)",
        "(-0.280000, 1.571075, 0.302179)",
        "(-0.280000, 1.567400, 0.308408)",
        "(-0.280000, 1.563457, 0.314503)",
        "(-0.280000, 1.559266, 0.320430)",
        "(-0.280000, 1.554933, 0.326056)",
        "(-0.280000, 1.550352, 0.331531)",
        "(-0.280000, 1.545524, 0.336846)",
        "(-0.280000, 1.540436, 0.342004)",
        "(-0.280000, 1.535091, 0.346993)",
        "(-0.280000, 1.529635, 0.351680)",
        "(-0.280000, 1.523888, 0.356219)",
        "(-0.280000, 1.517837, 0.360597)",
        "(-0.280000, 1.511683, 0.364666)",
        "(-0.280000, 1.505194, 0.368571)",
        "(-0.280000, 1.498354, 0.372291)",
        "(-0.280000, 1.491165, 0.375792)",
        "(-0.280000, 1.483604, 0.379051)",
        "(-0.280000, 1.475687, 0.382028)",
        "(-0.280000, 1.467434, 0.384680)",
        "(-0.280000, 1.459150, 0.386901)",
        "(-0.280000, 1.450560, 0.388755)",
        "(-0.280000, 1.441640, 0.390212)",
        "(-0.280000, 1.432472, 0.391224)",
        "(-0.280000, 1.422974, 0.391763)",
        "(-0.280000, 1.413566, 0.391791)",
        "(-0.280000, 1.403932, 0.391297)",
        "(-0.280000, 1.394118, 0.390246)",
        "(-0.280000, 1.384145, 0.388600)",
        "(-0.280000, 1.374115, 0.386342)",
        "(-0.280000, 1.364373, 0.383546)",
        "(-0.280000, 1.354636, 0.380128)",
        "(-0.280000, 1.344959, 0.376073)",
        "(-0.280000, 1.335367, 0.371356)",
        "(-0.280000, 1.325953, 0.365989)",
        "(-0.280000, 1.317028, 0.360150)",
        "(-0.280000, 1.308340, 0.353675)",
        "(-0.280000, 1.299987, 0.346606)",
        "(-0.280000, 1.292015, 0.338956)",
        "(-0.280000, 1.284480, 0.330750)",
        "(-0.280000, 1.278620, 0.321515)",
        "(-0.280000, 1.274270, 0.311349)",
        "(-0.280000, 1.270595, 0.301067)",
        "(-0.280000, 1.267641, 0.290740)",
        "(-0.280000, 1.265397, 0.280391)",
        "(-0.280000, 1.263923, 0.270277)",
        "(-0.280000, 1.263100, 0.260276)",
        "(-0.280000, 1.262901, 0.250428)",
        "(-0.280000, 1.263289, 0.240816)",
        "(-0.280000, 1.264217, 0.231472)",
        "(-0.280000, 1.265642, 0.222567)",
        "(-0.280000, 1.267481, 0.213954)",
        "(-0.280000, 1.269691, 0.205630)",
        "(-0.280000, 1.272227, 0.197610)",
        "(-0.280000, 1.275034, 0.189909)",
        "(-0.280000, 1.278035, 0.182668)",
        "(-0.280000, 1.281218, 0.175696)",
        "(-0.280000, 1.284537, 0.169006)",
        "(-0.280000, 1.287969, 0.162568)",
        "(-0.280000, 1.291483, 0.156367)",
        "(-0.280000, 1.295000, 0.150489)",
        "(-0.280000, 1.298567, 0.144778)",
        "(-0.280000, 1.302152, 0.139244)",
        "(-0.280000, 1.305762, 0.133850)",
        "(-0.280000, 1.309396, 0.128577)",
        "(-0.280000, 1.312981, 0.123495)",
        "(-0.280000, 1.316599, 0.118494)",
        "(-0.280000, 1.320264, 0.113558)",
        "(-0.280000, 1.323984, 0.108693)",
        "(-0.280000, 1.327786, 0.103886)",
        "(-0.280000, 1.331610, 0.099194)",
        "(-0.280000, 1.335547, 0.094567)",
        "(-0.280000, 1.339636, 0.090000)",
        "(-0.280000, 1.343903, 0.085512)",
        "(-0.280000, 1.348380, 0.081116)",
        "(-0.280000, 1.352960, 0.076894)",
        "(-0.280000, 1.357786, 0.072812)",
        "(-0.280000, 1.362917, 0.068884)",
        "(-0.280000, 1.368391, 0.065139)",
        "(-0.280000, 1.374214, 0.061630)",
        "(-0.280000, 1.380192, 0.058447)",
        "(-0.280000, 1.386583, 0.055560)",
        "(-0.280000, 1.393391, 0.053028)",
        "(-0.280000, 1.400636, 0.050897)",
        "(-0.280000, 1.408284, 0.049231)",
        "(-0.280000, 1.416015, 0.048082)",
        "(-0.280000, 1.424129, 0.047468)",
        "(-0.280000, 1.432564, 0.047437)",
        "(-0.280000, 1.441288, 0.048022)",
        "(-0.280000, 1.450227, 0.049250)",
        "(-0.280000, 1.458974, 0.051044)",
        "(-0.280000, 1.467805, 0.053447)",
        "(-0.280000, 1.476683, 0.056443)",
        "(-0.280000, 1.485514, 0.059980)",
        "(-0.280000, 1.494247, 0.064009)",
        "(-0.280000, 1.502651, 0.068373)",
        "(-0.280000, 1.510916, 0.073130)",
        "(-0.280000, 1.519038, 0.078267)",
        "(-0.280000, 1.526976, 0.083749)",
        "(-0.280000, 1.534709, 0.089551)",
        "(-0.280000, 1.542098, 0.095532)",
        "(-0.280000, 1.549277, 0.101810)",
        "(-0.280000, 1.556235, 0.108391)",
        "(-0.280000, 1.562333, 0.115696)",
        "(-0.280000, 1.567484, 0.123568)",
        "(-0.280000, 1.572086, 0.131483)",
        "(-0.280000, 1.576247, 0.139579)",
        "(-0.280000, 1.579948, 0.147794)",
        "(-0.280000, 1.583200, 0.156125)",
        "(-0.280000, 1.586002, 0.164535)",
        "(-0.280000, 1.588319, 0.172844)",
        "(-0.280000, 1.590220, 0.181229)",
        "(-0.280000, 1.591701, 0.189647)",
        "(-0.280000, 1.592767, 0.198073)",
        "(-0.280000, 1.593423, 0.206513)",
        "(-0.280000, 1.593670, 0.214751)",
        "(-0.280000, 1.593532, 0.222992)",
        "(-0.280000, 1.593007, 0.231229)",
        "(-0.280000, 1.592098, 0.239420)",
        "(-0.280000, 1.590804, 0.247572)",
        "(-0.280000, 1.589167, 0.255486)",
        "(-0.280000, 1.587169, 0.263318)",
        "(-0.280000, 1.584801, 0.271086)",
        "(-0.280000, 1.582067, 0.278762)",
        "(-0.280000, 1.578970, 0.286328)",
        "(-0.280000, 1.575596, 0.293598)",
        "(-0.280000, 1.571874, 0.300743)",
        "(-0.280000, 1.567795, 0.307766)",
        "(-0.280000, 1.563344, 0.314670)",
        "(-0.280000, 1.558543, 0.321402)",
        "(-0.280000, 1.553533, 0.327777)",
        "(-0.280000, 1.548164, 0.333994)",
        "(-0.280000, 1.542444, 0.340019)",
        "(-0.280000, 1.536358, 0.345848)",
        "(-0.280000, 1.529927, 0.351438)",
        "(-0.280000, 1.523351, 0.356623)",
        "(-0.280000, 1.516426, 0.361563)",
        "(-0.280000, 1.509178, 0.366219)",
        "(-0.280000, 1.501618, 0.370564)",
        "(-0.280000, 1.493721, 0.374593)",
        "(-0.280000, 1.485278, 0.376935)",
        "(-0.280000, 1.476326, 0.377971)",
        "(-0.280000, 1.467294, 0.378559)",
        "(-0.280000, 1.458236, 0.378696)",
        "(-0.280000, 1.449137, 0.378421)",
        "(-0.280000, 1.440305, 0.377721)",
        "(-0.280000, 1.431546, 0.376696)",
        "(-0.280000, 1.422616, 0.375380)",
        "(-0.280000, 1.413629, 0.373769)",
        "(-0.280000, 1.404608, 0.371858)",
        "(-0.280000, 1.395866, 0.369686)",
        "(-0.280000, 1.387084, 0.367237)",
        "(-0.280000, 1.378222, 0.364481)",
        "(-0.280000, 1.369277, 0.361386)",
        "(-0.280000, 1.360582, 0.358047)",
        "(-0.280000, 1.351833, 0.354344)",
        "(-0.280000, 1.343037, 0.350236)",
        "(-0.280000, 1.334238, 0.345690)",
        "(-0.280000, 1.325447, 0.340655)",
        "(-0.280000, 1.316738, 0.335117)",
        "(-0.280000, 1.308352, 0.329236)",
        "(-0.280000, 1.300078, 0.322779)",
        "(-0.280000, 1.292011, 0.315749)",
        "(-0.280000, 1.284206, 0.308118)",
        "(-0.280000, 1.276740, 0.299890)",
        "(-0.280000, 1.269814, 0.291308)",
        "(-0.280000, 1.263349, 0.282160)",
        "(-0.280000, 1.257426, 0.272495)",
        "(-0.280000, 1.252137, 0.262407)",
        "(-0.280000, 1.247541, 0.251977)",
        "(-0.280000, 1.243706, 0.241454)",
        "(-0.280000, 1.242445, 0.230577)",
        "(-0.280000, 1.241876, 0.219762)",
        "(-0.280000, 1.241966, 0.209105)",
        "(-0.280000, 1.242683, 0.198657)",
        "(-0.280000, 1.243968, 0.188601)",
        "(-0.280000, 1.245788, 0.178829)",
        "(-0.280000, 1.248112, 0.169343)",
        "(-0.280000, 1.250907, 0.160152)",
        "(-0.280000, 1.254137, 0.151288)",
        "(-0.280000, 1.257704, 0.142901)",
        "(-0.280000, 1.261639, 0.134828)",
        "(-0.280000, 1.265893, 0.127115)",
        "(-0.280000, 1.270455, 0.119738)",
        "(-0.280000, 1.275275, 0.112733)",
        "(-0.280000, 1.280243, 0.106199)",
        "(-0.280000, 1.285432, 0.099995)",
        "(-0.280000, 1.290808, 0.094131)",
        "(-0.280000, 1.296357, 0.088599)",
        "(-0.280000, 1.302076, 0.083381)",
        "(-0.280000, 1.308688, 0.079661)",
        "(-0.280000, 1.315831, 0.076996)",
        "(-0.280000, 1.322979, 0.074770)",
        "(-0.280000, 1.330072, 0.072939)",
        "(-0.280000, 1.337108, 0.071471)",
        "(-0.280000, 1.343969, 0.070406)",
        "(-0.280000, 1.350743, 0.069650)",
        "(-0.280000, 1.357472, 0.069168)",
        "(-0.280000, 1.364127, 0.068939)",
        "(-0.280000, 1.370742, 0.068932)",
        "(-0.280000, 1.377149, 0.069177)",
        "(-0.280000, 1.383531, 0.069583)",
        "(-0.280000, 1.389915, 0.070135)",
        "(-0.280000, 1.396342, 0.070817)",
        "(-0.280000, 1.402812, 0.071621)",
        "(-0.280000, 1.409119, 0.072559)",
        "(-0.280000, 1.415529, 0.073600)",
        "(-0.280000, 1.422050, 0.074750)",
        "(-0.280000, 1.428719, 0.076026)",
        "(-0.280000, 1.435512, 0.077444)",
        "(-0.280000, 1.442196, 0.078981)",
        "(-0.280000, 1.449035, 0.080686)",
        "(-0.280000, 1.456005, 0.082579)",
        "(-0.280000, 1.463101, 0.084690)",
        "(-0.280000, 1.470305, 0.087045)",
        "(-0.280000, 1.477388, 0.089574)",
        "(-0.280000, 1.484546, 0.092377)",
        "(-0.280000, 1.491754, 0.095478)",
        "(-0.280000, 1.498973, 0.098899)",
        "(-0.280000, 1.506169, 0.102656)",
        "(-0.280000, 1.513183, 0.106653)",
        "(-0.280000, 1.520106, 0.110998)",
        "(-0.280000, 1.526905, 0.115698)",
        "(-0.280000, 1.533539, 0.120766)",
        "(-0.280000, 1.539966, 0.126202)",
        "(-0.280000, 1.546068, 0.131884)",
        "(-0.280000, 1.551883, 0.137911)",
        "(-0.280000, 1.557385, 0.144297)",
        "(-0.280000, 1.562469, 0.150887)",
        "(-0.280000, 1.567161, 0.157792)",
        "(-0.280000, 1.571433, 0.165013)",
        "(-0.280000, 1.575252, 0.172547)",
        "(-0.280000, 1.578570, 0.180343)",
        "(-0.280000, 1.581367, 0.188413)",
        "(-0.280000, 1.583602, 0.196694)",
        "(-0.280000, 1.585242, 0.204940)",
        "(-0.280000, 1.586307, 0.213329)",
        "(-0.280000, 1.586786, 0.221766)",
        "(-0.280000, 1.586687, 0.230245)",
        "(-0.280000, 1.586021, 0.238721)",
        "(-0.280000, 1.584852, 0.246930)",
        "(-0.280000, 1.583193, 0.255071)",
        "(-0.280000, 1.581087, 0.263122)",
        "(-0.280000, 1.578590, 0.271034)",
        "(-0.280000, 1.575710, 0.278815)",
        "(-0.280000, 1.572539, 0.286257)",
        "(-0.280000, 1.569024, 0.293530)",
        "(-0.280000, 1.565154, 0.300649)",
        "(-0.280000, 1.560950, 0.307576)",
        "(-0.280000, 1.556405, 0.314316)",
        "(-0.280000, 1.551647, 0.320698)",
        "(-0.280000, 1.546570, 0.326880)",
        "(-0.280000, 1.541154, 0.332874)",
        "(-0.280000, 1.535386, 0.338674)",
        "(-0.280000, 1.529286, 0.344241)",
        "(-0.280000, 1.523035, 0.349418)",
        "(-0.280000, 1.516428, 0.354373)",
        "(-0.280000, 1.509479, 0.359071)",
        "(-0.280000, 1.502184, 0.363492)",
        "(-0.280000, 1.494560, 0.367599)",
        "(-0.280000, 1.486867, 0.371256)",
        "(-0.280000, 1.478856, 0.374578)",
        "(-0.280000, 1.470549, 0.377532)",
        "(-0.280000, 1.461926, 0.380099)",
        "(-0.280000, 1.452990, 0.382246)",
        "(-0.280000, 1.444090, 0.383885)",
        "(-0.280000, 1.434884, 0.385072)",
        "(-0.280000, 1.425317, 0.385769)",
        "(-0.280000, 1.415427, 0.385921)",
        "(-0.280000, 1.405221, 0.385475)",
        "(-0.280000, 1.395139, 0.384426)",
        "(-0.280000, 1.384830, 0.382719)",
        "(-0.280000, 1.374321, 0.380296)",
        "(-0.280000, 1.363727, 0.377124)",
        "(-0.280000, 1.353158, 0.373188)",
        "(-0.280000, 1.343024, 0.368633)",
        "(-0.280000, 1.333063, 0.363342)",
        "(-0.280000, 1.323323, 0.357301)",
        "(-0.280000, 1.313899, 0.350530)",
        "(-0.280000, 1.304910, 0.343089)",
        "(-0.280000, 1.296606, 0.335205)",
        "(-0.280000, 1.288810, 0.326732)",
        "(-0.280000, 1.281613, 0.317760)",
        "(-0.280000, 1.275039, 0.308322)",
        "(-0.280000, 1.269142, 0.298505)",
        "(-0.280000, 1.264041, 0.288571)",
        "(-0.280000, 1.259609, 0.278336)",
        "(-0.280000, 1.255880, 0.267905)",
        "(-0.280000, 1.252860, 0.257341)",
        "(-0.280000, 1.250550, 0.246720)",
        "(-0.280000, 1.248964, 0.236306)",
        "(-0.280000, 1.248031, 0.225917)",
        "(-0.280000, 1.247738, 0.215595)",
        "(-0.280000, 1.248069, 0.205442)",
        "(-0.280000, 1.249035, 0.195500)",
        "(-0.280000, 1.250616, 0.185946)",
        "(-0.280000, 1.252820, 0.176669)",
        "(-0.280000, 1.255637, 0.167711)",
        "(-0.280000, 1.259036, 0.159128)",
        "(-0.280000, 1.262989, 0.150953)",
        "(-0.280000, 1.267391, 0.143352)",
        "(-0.280000, 1.272237, 0.136230)",
        "(-0.280000, 1.277486, 0.129590)",
        "(-0.280000, 1.283092, 0.123438)",
        "(-0.280000, 1.288989, 0.117792)",
        "(-0.280000, 1.295037, 0.112757)",
        "(-0.280000, 1.301292, 0.108178)",
        "(-0.280000, 1.307695, 0.104052)",
        "(-0.280000, 1.314219, 0.100350)",
        "(-0.280000, 1.320700, 0.097147)",
        "(-0.280000, 1.327233, 0.094299)",
        "(-0.280000, 1.333805, 0.091771)",
        "(-0.280000, 1.340379, 0.089542)",
        "(-0.280000, 1.346953, 0.087575)",
        "(-0.280000, 1.353549, 0.085829)",
        "(-0.280000, 1.359967, 0.084363)",
        "(-0.280000, 1.366408, 0.083050)",
        "(-0.280000, 1.372900, 0.081867)",
        "(-0.280000, 1.379438, 0.080804)",
        "(-0.280000, 1.386082, 0.079844)",
        "(-0.280000, 1.392631, 0.079029)",
        "(-0.280000, 1.399338, 0.078303)",
        "(-0.280000, 1.406260, 0.077678)",
        "(-0.280000, 1.413405, 0.077183)",
        "(-0.280000, 1.420798, 0.076851)",
        "(-0.280000, 1.428208, 0.076702)",
        "(-0.280000, 1.435892, 0.076774)",
        "(-0.280000, 1.443859, 0.077119)",
        "(-0.280000, 1.452079, 0.077783)",
        "(-0.280000, 1.460500, 0.078809)",
        "(-0.280000, 1.468872, 0.080156)",
        "(-0.280000, 1.477416, 0.081928)",
        "(-0.280000, 1.486060, 0.084156)",
        "(-0.280000, 1.494761, 0.086863)",
        "(-0.280000, 1.503438, 0.090060)",
        "(-0.280000, 1.511909, 0.093653)",
        "(-0.280000, 1.520308, 0.097760)",
        "(-0.280000, 1.528557, 0.102374)",
        "(-0.280000, 1.536618, 0.107497)",
        "(-0.280000, 1.544453, 0.113129)",
        "(-0.280000, 1.551893, 0.119097)",
        "(-0.280000, 1.559043, 0.125543)",
        "(-0.280000, 1.565879, 0.132465)",
        "(-0.280000, 1.572358, 0.139824)",
        "(-0.280000, 1.578503, 0.147606)",
        "(-0.280000, 1.583152, 0.155992)",
        "(-0.280000, 1.586154, 0.165034)",
        "(-0.280000, 1.588665, 0.174237)",
        "(-0.280000, 1.590673, 0.183565)",
        "(-0.280000, 1.592173, 0.192987)",
        "(-0.280000, 1.593142, 0.202248)",
        "(-0.280000, 1.593620, 0.211535)",
        "(-0.280000, 1.593606, 0.220835)",
        "(-0.280000, 1.593100, 0.230120)",
        "(-0.280000, 1.592110, 0.239326)",
        "(-0.280000, 1.590685, 0.248216)",
        "(-0.280000, 1.588812, 0.256994)",
        "(-0.280000, 1.586513, 0.265602)",
        "(-0.280000, 1.583795, 0.274043)",
        "(-0.280000, 1.580685, 0.282263)",
        "(-0.280000, 1.577271, 0.290097)",
        "(-0.280000, 1.573506, 0.297708)",
        "(-0.280000, 1.569419, 0.305059)",
        "(-0.280000, 1.565022, 0.312150)",
        "(-0.280000, 1.560325, 0.318981)",
        "(-0.280000, 1.555471, 0.325382)",
        "(-0.280000, 1.550357, 0.331525)",
        "(-0.280000, 1.544988, 0.337409)",
        "(-0.280000, 1.539386, 0.343017)",
        "(-0.280000, 1.533558, 0.348349)",
        "(-0.280000, 1.527645, 0.353296)",
        "(-0.280000, 1.521531, 0.357971)",
        "(-0.280000, 1.515197, 0.362388)",
        "(-0.280000, 1.508662, 0.366531)",
        "(-0.280000, 1.501916, 0.370402)",
        "(-0.280000, 1.495152, 0.373900)",
        "(-0.280000, 1.488181, 0.377128)",
        "(-0.280000, 1.480987, 0.380084)",
        "(-0.280000, 1.473555, 0.382756)",
        "(-0.280000, 1.465893, 0.385126)",
        "(-0.280000, 1.458249, 0.387116)",
        "(-0.280000, 1.450352, 0.388794)",
        "(-0.280000, 1.442212, 0.390132)",
        "(-0.280000, 1.433818, 0.391106)",
        "(-0.280000, 1.425223, 0.391682)",
        "(-0.280000, 1.416718, 0.391838)",
        "(-0.280000, 1.407988, 0.391569)",
        "(-0.280000, 1.399066, 0.390845)",
        "(-0.280000, 1.389965, 0.389632)",
        "(-0.280000, 1.381034, 0.387966)",
        "(-0.280000, 1.372329, 0.384577)",
        "(-0.280000, 1.364030, 0.379652)",
        "(-0.280000, 1.355943, 0.374303)",
        "(-0.280000, 1.348109, 0.368503)",
        "(-0.280000, 1.340569, 0.362248)",
        "(-0.280000, 1.333608, 0.355699)",
        "(-0.280000, 1.327001, 0.348771)",
        "(-0.280000, 1.320796, 0.341496)",
        "(-0.280000, 1.315032, 0.333935)",
        "(-0.280000, 1.309700, 0.326101)",
        "(-0.280000, 1.304980, 0.318216)",
        "(-0.280000, 1.300691, 0.310165)",
        "(-0.280000, 1.296834, 0.301983)",
        "(-0.280000, 1.293403, 0.293704)",
        "(-0.280000, 1.290394, 0.285383)",
        "(-0.280000, 1.287875, 0.277228)",
        "(-0.280000, 1.285712, 0.269069)",
        "(-0.280000, 1.283884, 0.260936)",
        "(-0.280000, 1.282373, 0.252832)",
        "(-0.280000, 1.281161, 0.244788)",
        "(-0.280000, 1.280251, 0.236960)",
        "(-0.280000, 1.279581, 0.229152)",
        "(-0.280000, 1.279142, 0.221385)",
        "(-0.280000, 1.278928, 0.213650)",
        "(-0.280000, 1.278935, 0.205936)",
        "(-0.280000, 1.279141, 0.198424)",
        "(-0.280000, 1.279555, 0.190913)",
        "(-0.280000, 1.280185, 0.183408)",
        "(-0.280000, 1.281040, 0.175924)",
        "(-0.280000, 1.282130, 0.168462)",
        "(-0.280000, 1.283418, 0.161150)",
        "(-0.280000, 1.284960, 0.153868)",
        "(-0.280000, 1.286785, 0.146598)",
        "(-0.280000, 1.288907, 0.139377)",
        "(-0.280000, 1.291347, 0.132216)",
        "(-0.280000, 1.294035, 0.125255)",
        "(-0.280000, 1.297069, 0.118396)",
        "(-0.280000, 1.300465, 0.111661)",
        "(-0.280000, 1.304257, 0.105060)",
        "(-0.280000, 1.308450, 0.098643)",
        "(-0.280000, 1.312910, 0.092565)",
        "(-0.280000, 1.317813, 0.086697)",
        "(-0.280000, 1.323151, 0.081095)",
        "(-0.280000, 1.328966, 0.075769)",
        "(-0.280000, 1.335252, 0.070770)",
        "(-0.280000, 1.341783, 0.066250)",
        "(-0.280000, 1.348814, 0.062090)",
        "(-0.280000, 1.356324, 0.058337)",
        "(-0.280000, 1.364310, 0.055025)",
        "(-0.280000, 1.372776, 0.052181)",
        "(-0.280000, 1.381330, 0.049919)",
        "(-0.280000, 1.390283, 0.048146)",
        "(-0.280000, 1.399600, 0.046876)",
        "(-0.280000, 1.409196, 0.046110)",
        "(-0.280000, 1.419031, 0.045842)",
        "(-0.280000, 1.428769, 0.046048)",
        "(-0.280000, 1.438673, 0.046715)",
        "(-0.280000, 1.448729, 0.047851)",
        "(-0.280000, 1.458877, 0.049464)",
        "(-0.280000, 1.469081, 0.051563)",
        "(-0.280000, 1.479064, 0.054068)",
        "(-0.280000, 1.489057, 0.057064)",
        "(-0.280000, 1.499017, 0.060563)",
        "(-0.280000, 1.508520, 0.065224)",
        "(-0.280000, 1.517410, 0.070949)",
        "(-0.280000, 1.525736, 0.077040)",
        "(-0.280000, 1.533691, 0.083608)",
        "(-0.280000, 1.541229, 0.090613)",
        "(-0.280000, 1.548334, 0.098036)",
        "(-0.280000, 1.554969, 0.105830)",
        "(-0.280000, 1.560983, 0.113776)",
        "(-0.280000, 1.566522, 0.122027)",
        "(-0.280000, 1.571561, 0.130531)",
        "(-0.280000, 1.576102, 0.139280)",
        "(-0.280000, 1.580136, 0.148244)",
        "(-0.280000, 1.583572, 0.157164)",
        "(-0.280000, 1.586508, 0.166219)",
        "(-0.280000, 1.588943, 0.175393)",
        "(-0.280000, 1.590872, 0.184645)",
        "(-0.280000, 1.592271, 0.193746)",
        "(-0.280000, 1.593190, 0.202880)",
        "(-0.280000, 1.593631, 0.212023)",
        "(-0.280000, 1.593596, 0.221162)",
        "(-0.280000, 1.593090, 0.230247)",
        "(-0.280000, 1.592116, 0.239281)",
        "(-0.280000, 1.590720, 0.248025)",
        "(-0.280000, 1.588895, 0.256649)",
        "(-0.280000, 1.586647, 0.265144)",
        "(-0.280000, 1.583983, 0.273503)",
        "(-0.280000, 1.580915, 0.281695)",
        "(-0.280000, 1.577541, 0.289515)",
        "(-0.280000, 1.573786, 0.297173)",
        "(-0.280000, 1.569664, 0.304641)",
        "(-0.280000, 1.565155, 0.311945)",
        "(-0.280000, 1.560264, 0.319066)",
        "(-0.280000, 1.555121, 0.325821)",
        "(-0.280000, 1.549552, 0.332442)",
        "(-0.280000, 1.543540, 0.338908)",
        "(-0.280000, 1.537060, 0.345203)",
        "(-0.280000, 1.530080, 0.351312)",
        "(-0.280000, 1.522084, 0.355922)",
        "(-0.280000, 1.513156, 0.359412)",
        "(-0.280000, 1.503906, 0.362493)",
        "(-0.280000, 1.494377, 0.365111)",
        "(-0.280000, 1.484581, 0.367187)",
        "(-0.280000, 1.474837, 0.368535)",
        "(-0.280000, 1.464874, 0.369256)",
        "(-0.280000, 1.454708, 0.369299)",
        "(-0.280000, 1.444428, 0.368622)",
        "(-0.280000, 1.434080, 0.367197)",
        "(-0.280000, 1.424088, 0.364985)",
        "(-0.280000, 1.414193, 0.362054)",
        "(-0.280000, 1.404502, 0.358415)",
        "(-0.280000, 1.395112, 0.354097)",
        "(-0.280000, 1.386117, 0.349164)",
        "(-0.280000, 1.377826, 0.343754)",
        "(-0.280000, 1.370009, 0.337885)",
        "(-0.280000, 1.362734, 0.331659)",
        "(-0.280000, 1.356022, 0.325155)",
        "(-0.280000, 1.349883, 0.318473)",
        "(-0.280000, 1.344411, 0.311778)",
        "(-0.280000, 1.339380, 0.305009)",
        "(-0.280000, 1.334776, 0.298243)",
        "(-0.280000, 1.330544, 0.291505)",
        "(-0.280000, 1.326631, 0.284810)",
        "(-0.280000, 1.323070, 0.278301)",
        "(-0.280000, 1.319711, 0.271848)",
        "(-0.280000, 1.316517, 0.265442)",
        "(-0.280000, 1.313458, 0.259076)",
        "(-0.280000, 1.310502, 0.252705)",
        "(-0.280000, 1.307670, 0.246428)",
        "(-0.280000, 1.304911, 0.240096)",
        "(-0.280000, 1.302226, 0.233690)",
        "(-0.280000, 1.299633, 0.227178)",
        "(-0.280000, 1.297148, 0.220520)",
        "(-0.280000, 1.294794, 0.213831)",
        "(-0.280000, 1.292602, 0.206987)",
        "(-0.280000, 1.290603, 0.199975)",
        "(-0.280000, 1.288834, 0.192797)",
        "(-0.280000, 1.287337, 0.185495)",
        "(-0.280000, 1.286114, 0.178180)",
        "(-0.280000, 1.285226, 0.170735)",
        "(-0.280000, 1.284706, 0.163221)",
        "(-0.280000, 1.284579, 0.155651)",
        "(-0.280000, 1.284866, 0.148088)",
        "(-0.280000, 1.285521, 0.140661)",
        "(-0.280000, 1.286609, 0.133275)",
        "(-0.280000, 1.288120, 0.126000)",
        "(-0.280000, 1.290052, 0.118849)",
        "(-0.280000, 1.292390, 0.111837)",
        "(-0.280000, 1.295015, 0.105100)",
        "(-0.280000, 1.297988, 0.098516)",
        "(-0.280000, 1.301278, 0.092069)",
        "(-0.280000, 1.304851, 0.085767)",
        "(-0.280000, 1.308734, 0.079628)",
        "(-0.280000, 1.313274, 0.074387)",
        "(-0.280000, 1.318794, 0.070473)",
        "(-0.280000, 1.324460, 0.066776)",
        "(-0.280000, 1.330229, 0.063319)",
        "(-0.280000, 1.335969, 0.060167)",
        "(-0.280000, 1.341845, 0.057220)",
        "(-0.280000, 1.347829, 0.054494)",
        "(-0.280000, 1.353948, 0.051979)",
        "(-0.280000, 1.360221, 0.049674)",
        "(-0.280000, 1.366655, 0.047585)",
        "(-0.280000, 1.373060, 0.045772)",
        "(-0.280000, 1.379700, 0.044165)",
        "(-0.280000, 1.386587, 0.042783)",
        "(-0.280000, 1.393793, 0.041639)",
        "(-0.280000, 1.401326, 0.040769)",
        "(-0.280000, 1.408890, 0.040223)",
        "(-0.280000, 1.416850, 0.040002)",
        "(-0.280000, 1.425196, 0.040157)",
        "(-0.280000, 1.433933, 0.040746)",
        "(-0.280000, 1.443019, 0.041833)",
        "(-0.280000, 1.451625, 0.045256)",
        "(-0.280000, 1.460256, 0.049233)",
        "(-0.280000, 1.468826, 0.053756)",
        "(-0.280000, 1.477236, 0.058786)",
        "(-0.280000, 1.485419, 0.064290)",
        "(-0.280000, 1.493077, 0.070104)",
        "(-0.280000, 1.500414, 0.076265)",
        "(-0.280000, 1.507415, 0.082736)",
        "(-0.280000, 1.514048, 0.089454)",
        "(-0.280000, 1.520308, 0.096370)",
        "(-0.280000, 1.526057, 0.103303)",
        "(-0.280000, 1.531466, 0.110331)",
        "(-0.280000, 1.536556, 0.117425)",
        "(-0.280000, 1.541360, 0.124570)",
        "(-0.280000, 1.545891, 0.131731)",
        "(-0.280000, 1.550109, 0.138780)",
        "(-0.280000, 1.554139, 0.145855)",
        "(-0.280000, 1.557998, 0.152958)",
        "(-0.280000, 1.561712, 0.160121)",
        "(-0.280000, 1.565277, 0.167341)",
        "(-0.280000, 1.568660, 0.174492)",
        "(-0.280000, 1.571920, 0.181772)",
        "(-0.280000, 1.575031, 0.189179)",
        "(-0.280000, 1.577976, 0.196762)",
        "(-0.280000, 1.580723, 0.204546)",
        "(-0.280000, 1.583214, 0.212322)",
        "(-0.280000, 1.585428, 0.220300)",
        "(-0.280000, 1.587306, 0.228484)",
        "(-0.280000, 1.588778, 0.236845)",
        "(-0.280000, 1.589783, 0.245366)",
        "(-0.280000, 1.589579, 0.253660)",
        "(-0.280000, 1.587630, 0.261639)",
        "(-0.280000, 1.585303, 0.269543)",
        "(-0.280000, 1.582608, 0.277331)",
        "(-0.280000, 1.579546, 0.284996)",
        "(-0.280000, 1.576211, 0.292336)",
        "(-0.280000, 1.572537, 0.299528)",
        "(-0.280000, 1.568508, 0.306591)",
        "(-0.280000, 1.564112, 0.313528)",
        "(-0.280000, 1.559356, 0.320308)",
        "(-0.280000, 1.554390, 0.326729)",
        "(-0.280000, 1.549051, 0.333006)",
        "(-0.280000, 1.543347, 0.339104)",
        "(-0.280000, 1.537251, 0.345027)",
        "(-0.280000, 1.530791, 0.350719)",
        "(-0.280000, 1.524179, 0.355997)",
        "(-0.280000, 1.517199, 0.361036)",
        "(-0.280000, 1.509863, 0.365800)",
        "(-0.280000, 1.502166, 0.370266)",
        "(-0.280000, 1.494350, 0.374280)",
        "(-0.280000, 1.485435, 0.376210)",
        "(-0.280000, 1.476305, 0.377670)",
        "(-0.280000, 1.466972, 0.378657)",
        "(-0.280000, 1.457475, 0.379174)",
        "(-0.280000, 1.447821, 0.379219)",
        "(-0.280000, 1.438438, 0.378734)",
        "(-0.280000, 1.428829, 0.377827)",
        "(-0.280000, 1.419085, 0.376467)",
        "(-0.280000, 1.409252, 0.374647)",
        "(-0.280000, 1.399361, 0.372354)",
        "(-0.280000, 1.389793, 0.369642)",
        "(-0.280000, 1.380230, 0.366490)",
        "(-0.280000, 1.370708, 0.362896)",
        "(-0.280000, 1.361254, 0.358858)",
        "(-0.280000, 1.351915, 0.354384)",
        "(-0.280000, 1.342952, 0.349611)",
        "(-0.280000, 1.334121, 0.344434)",
        "(-0.280000, 1.325488, 0.338883)",
        "(-0.280000, 1.317061, 0.332960)",
        "(-0.280000, 1.308868, 0.326676)",
        "(-0.280000, 1.301050, 0.320175)",
        "(-0.280000, 1.293440, 0.313282)",
        "(-0.280000, 1.286098, 0.306020)",
        "(-0.280000, 1.279057, 0.298390)",
        "(-0.280000, 1.272347, 0.290384)",
        "(-0.280000, 1.266097, 0.282180)",
        "(-0.280000, 1.260250, 0.273592)",
        "(-0.280000, 1.254864, 0.264629)",
        "(-0.280000, 1.250019, 0.255354)",
        "(-0.280000, 1.245734, 0.245805)",
        "(-0.280000, 1.242993, 0.236080)",
        "(-0.280000, 1.242133, 0.226170)",
        "(-0.280000, 1.241834, 0.216311)",
        "(-0.280000, 1.242081, 0.206600)",
        "(-0.280000, 1.242848, 0.197053)",
        "(-0.280000, 1.244086, 0.187862)",
        "(-0.280000, 1.245780, 0.178868)",
        "(-0.280000, 1.247908, 0.170093)",
        "(-0.280000, 1.250453, 0.161531)",
        "(-0.280000, 1.253385, 0.153224)",
        "(-0.280000, 1.256614, 0.145338)",
        "(-0.280000, 1.260184, 0.137692)",
        "(-0.280000, 1.264064, 0.130321)",
        "(-0.280000, 1.268244, 0.123213)",
        "(-0.280000, 1.272590, 0.116545)",
        "(-0.280000, 1.277176, 0.110158)",
        "(-0.280000, 1.281989, 0.104046)",
        "(-0.280000, 1.287004, 0.098224)",
        "(-0.280000, 1.292211, 0.092685)",
        "(-0.280000, 1.297611, 0.087415)",
        "(-0.280000, 1.303046, 0.082541)",
        "(-0.280000, 1.308656, 0.077914)",
        "(-0.280000, 1.314441, 0.073532)",
        "(-0.280000, 1.320403, 0.069392)",
        "(-0.280000, 1.326553, 0.065486)",
        "(-0.280000, 1.332739, 0.061906)",
        "(-0.280000, 1.339127, 0.058549)",
        "(-0.280000, 1.345759, 0.055407)",
        "(-0.280000, 1.352658, 0.052487)",
        "(-0.280000, 1.359856, 0.049800)",
        "(-0.280000, 1.367098, 0.047451)",
        "(-0.280000, 1.374676, 0.045356)",
        "(-0.280000, 1.382650, 0.043538)",
        "(-0.280000, 1.391037, 0.042041)",
        "(-0.280000, 1.399831, 0.040915)",
        "(-0.280000, 1.408656, 0.040235)",
        "(-0.280000, 1.417889, 0.040000)",
        "(-0.280000, 1.427432, 0.040859)",
        "(-0.280000, 1.437180, 0.042883)",
        "(-0.280000, 1.447051, 0.045343)",
        "(-0.280000, 1.456674, 0.048190)",
        "(-0.280000, 1.466367, 0.051495)",
        "(-0.280000, 1.476052, 0.055271)",
        "(-0.280000, 1.485692, 0.059547)",
        "(-0.280000, 1.495244, 0.064351)",
        "(-0.280000, 1.504364, 0.069541)",
        "(-0.280000, 1.513265, 0.075257)",
        "(-0.280000, 1.521873, 0.081514)",
        "(-0.280000, 1.530099, 0.088310)",
        "(-0.280000, 1.537883, 0.095609)",
        "(-0.280000, 1.545043, 0.103212)",
        "(-0.280000, 1.551699, 0.111209)",
        "(-0.280000, 1.557830, 0.119565)",
        "(-0.280000, 1.563408, 0.128224)",
        "(-0.280000, 1.568426, 0.137157)",
        "(-0.280000, 1.572788, 0.146134)",
        "(-0.280000, 1.576583, 0.155264)",
        "(-0.280000, 1.579816, 0.164525)",
        "(-0.280000, 1.582497, 0.173903)",
        "(-0.280000, 1.584618, 0.183331)",
        "(-0.280000, 1.586162, 0.192586)",
        "(-0.280000, 1.587188, 0.201859)",
        "(-0.280000, 1.587702, 0.211083)",
        "(-0.280000, 1.587715, 0.220266)",
        "(-0.280000, 1.587239, 0.229358)",
        "(-0.280000, 1.586311, 0.238149)",
        "(-0.280000, 1.584936, 0.246838)",
        "(-0.280000, 1.583128, 0.255382)",
        "(-0.280000, 1.580898, 0.263770)",
        "(-0.280000, 1.578253, 0.272008)",
        "(-0.280000, 1.575287, 0.279867)",
        "(-0.280000, 1.571941, 0.287558)",
        "(-0.280000, 1.568215, 0.295086)",
        "(-0.280000, 1.564128, 0.302410)",
        "(-0.280000, 1.559670, 0.309545)",
        "(-0.280000, 1.554975, 0.316300)",
        "(-0.280000, 1.549916, 0.322873)",
        "(-0.280000, 1.544455, 0.329290)",
        "(-0.280000, 1.538587, 0.335524)",
        "(-0.280000, 1.532512, 0.341365)",
        "(-0.280000, 1.526002, 0.347024)",
        "(-0.280000, 1.519040, 0.352473)",
        "(-0.280000, 1.511594, 0.357694)",
        "(-0.280000, 1.503662, 0.362636)",
        "(-0.280000, 1.495564, 0.367087)",
        "(-0.280000, 1.487017, 0.371189)",
        "(-0.280000, 1.477994, 0.374907)",
        "(-0.280000, 1.468529, 0.378178)",
        "(-0.280000, 1.458553, 0.380969)",
        "(-0.280000, 1.448594, 0.383117)",
        "(-0.280000, 1.438246, 0.384698)",
        "(-0.280000, 1.427543, 0.385655)",
        "(-0.280000, 1.416558, 0.385933)",
        "(-0.280000, 1.405339, 0.385483)",
        "(-0.280000, 1.394306, 0.384312)",
        "(-0.280000, 1.383216, 0.382392)",
        "(-0.280000, 1.372147, 0.379706)",
        "(-0.280000, 1.361197, 0.376254)",
        "(-0.280000, 1.350462, 0.372063)",
        "(-0.280000, 1.340013, 0.367196)",
        "(-0.280000, 1.330086, 0.361839)",
        "(-0.280000, 1.320492, 0.355950)",
        "(-0.280000, 1.311248, 0.349574)",
        "(-0.280000, 1.302397, 0.342773)",
        "(-0.280000, 1.294079, 0.335721)",
        "(-0.280000, 1.286138, 0.328314)",
        "(-0.280000, 1.278596, 0.320584)",
        "(-0.280000, 1.271450, 0.312536)",
        "(-0.280000, 1.265361, 0.303809)",
        "(-0.280000, 1.260392, 0.294567)",
        "(-0.280000, 1.256114, 0.285349)",
        "(-0.280000, 1.252413, 0.276005)",
        "(-0.280000, 1.249286, 0.266582)",
        "(-0.280000, 1.246716, 0.257080)",
        "(-0.280000, 1.244702, 0.247556)",
        "(-0.280000, 1.243253, 0.238222)",
        "(-0.280000, 1.242314, 0.228908)",
        "(-0.280000, 1.241874, 0.219681)",
        "(-0.280000, 1.241916, 0.210539)",
        "(-0.280000, 1.242427, 0.201482)",
        "(-0.280000, 1.243368, 0.192736)",
        "(-0.280000, 1.244730, 0.184129)",
        "(-0.280000, 1.246507, 0.175642)",
        "(-0.280000, 1.248677, 0.167331)",
        "(-0.280000, 1.251228, 0.159201)",
        "(-0.280000, 1.254073, 0.151450)",
        "(-0.280000, 1.257239, 0.143928)",
        "(-0.280000, 1.260713, 0.136636)",
        "(-0.280000, 1.264457, 0.129618)",
        "(-0.280000, 1.268464, 0.122859)",
        "(-0.280000, 1.272626, 0.116492)",
        "(-0.280000, 1.276995, 0.110399)",
        "(-0.280000, 1.281558, 0.104572)",
        "(-0.280000, 1.286296, 0.099015)",
        "(-0.280000, 1.291176, 0.093749)",
        "(-0.280000, 1.296086, 0.088858)",
        "(-0.280000, 1.301122, 0.084220)",
        "(-0.280000, 1.306239, 0.079860)",
        "(-0.280000, 1.311451, 0.075750)",
        "(-0.280000, 1.316737, 0.071894)",
        "(-0.280000, 1.321988, 0.068351)",
        "(-0.280000, 1.327314, 0.065028)",
        "(-0.280000, 1.332708, 0.061923)",
        "(-0.280000, 1.338184, 0.059024)",
        "(-0.280000, 1.343757, 0.056320)",
        "(-0.280000, 1.349783, 0.055094)",
        "(-0.280000, 1.356190, 0.054982)",
        "(-0.280000, 1.362587, 0.055103)",
        "(-0.280000, 1.368972, 0.055436)",
        "(-0.280000, 1.375377, 0.055935)",
        "(-0.280000, 1.381609, 0.056604)",
        "(-0.280000, 1.387888, 0.057342)",
        "(-0.280000, 1.394272, 0.058124)",
        "(-0.280000, 1.400777, 0.058933)",
        "(-0.280000, 1.407153, 0.059789)",
        "(-0.280000, 1.413744, 0.060656)",
        "(-0.280000, 1.420576, 0.061553)",
        "(-0.280000, 1.427687, 0.062511)",
        "(-0.280000, 1.435104, 0.063575)",
        "(-0.280000, 1.442806, 0.064788)",
        "(-0.280000, 1.450485, 0.066136)",
        "(-0.280000, 1.458462, 0.067711)",
        "(-0.280000, 1.466694, 0.069565)",
        "(-0.280000, 1.475191, 0.071767)",
        "(-0.280000, 1.483865, 0.074353)",
        "(-0.280000, 1.492436, 0.077242)",
        "(-0.280000, 1.501144, 0.080596)",
        "(-0.280000, 1.509905, 0.084447)",
        "(-0.280000, 1.518671, 0.088832)",
        "(-0.280000, 1.527195, 0.093615)",
        "(-0.280000, 1.535596, 0.098947)",
        "(-0.280000, 1.543820, 0.104854)",
        "(-0.280000, 1.551802, 0.111341)",
        "(-0.280000, 1.559436, 0.118370)",
        "(-0.280000, 1.566666, 0.125932)",
        "(-0.280000, 1.573329, 0.133814)",
        "(-0.280000, 1.577810, 0.142914)",
        "(-0.280000, 1.581731, 0.152207)",
        "(-0.280000, 1.585084, 0.161619)",
        "(-0.280000, 1.587879, 0.171139)",
        "(-0.280000, 1.590080, 0.180542)",
        "(-0.280000, 1.591748, 0.189958)",
        "(-0.280000, 1.592894, 0.199367)",
        "(-0.280000, 1.593528, 0.208740)",
        "(-0.280000, 1.593662, 0.218038)",
        "(-0.280000, 1.593322, 0.227054)",
        "(-0.280000, 1.592527, 0.235983)",
        "(-0.280000, 1.591289, 0.244794)",
        "(-0.280000, 1.589616, 0.253489)",
        "(-0.280000, 1.587519, 0.262050)",
        "(-0.280000, 1.585068, 0.270271)",
        "(-0.280000, 1.582220, 0.278361)",
        "(-0.280000, 1.578986, 0.286292)",
        "(-0.280000, 1.575358, 0.294081)",
        "(-0.280000, 1.571340, 0.301706)",
        "(-0.280000, 1.565887, 0.308217)",
        "(-0.280000, 1.559440, 0.313968)",
        "(-0.280000, 1.552694, 0.319346)",
        "(-0.280000, 1.545711, 0.324345)",
        "(-0.280000, 1.538479, 0.328938)",
        "(-0.280000, 1.531163, 0.332916)",
        "(-0.280000, 1.523598, 0.336457)",
        "(-0.280000, 1.515776, 0.339542)",
        "(-0.280000, 1.507730, 0.342149)",
        "(-0.280000, 1.499500, 0.344251)",
        "(-0.280000, 1.491355, 0.345702)",
        "(-0.280000, 1.483125, 0.346666)",
        "(-0.280000, 1.474826, 0.347157)",
        "(-0.280000, 1.466481, 0.347187)",
        "(-0.280000, 1.458156, 0.346773)",
        "(-0.280000, 1.450137, 0.345870)",
        "(-0.280000, 1.442146, 0.344606)",
        "(-0.280000, 1.434248, 0.343005)",
        "(-0.280000, 1.426434, 0.341091)",
        "(-0.280000, 1.418715, 0.338894)",
        "(-0.280000, 1.411364, 0.336449)",
        "(-0.280000, 1.404081, 0.333787)",
        "(-0.280000, 1.396892, 0.330930)",
        "(-0.280000, 1.389773, 0.327883)",
        "(-0.280000, 1.382714, 0.324646)",
        "(-0.280000, 1.375939, 0.321314)",
        "(-0.280000, 1.369201, 0.317816)",
        "(-0.280000, 1.362506, 0.314150)",
        "(-0.280000, 1.355865, 0.310313)",
        "(-0.280000, 1.349257, 0.306276)",
        "(-0.280000, 1.342794, 0.302119)",
        "(-0.280000, 1.336347, 0.297719)",
        "(-0.280000, 1.329900, 0.293018)",
        "(-0.280000, 1.323479, 0.287973)",
        "(-0.280000, 1.317117, 0.282548)",
        "(-0.280000, 1.310938, 0.276861)",
        "(-0.280000, 1.304907, 0.270769)",
        "(-0.280000, 1.299073, 0.264257)",
        "(-0.280000, 1.293548, 0.257488)",
        "(-0.280000, 1.288330, 0.250326)",
        "(-0.280000, 1.283464, 0.242748)",
        "(-0.280000, 1.279009, 0.234767)",
        "(-0.280000, 1.275037, 0.226447)",
        "(-0.280000, 1.271589, 0.217825)",
        "(-0.280000, 1.268709, 0.209133)",
        "(-0.280000, 1.266413, 0.200249)",
        "(-0.280000, 1.264723, 0.191203)",
        "(-0.280000, 1.263655, 0.182096)",
        "(-0.280000, 1.263203, 0.172971)",
        "(-0.280000, 1.263348, 0.163878)",
        "(-0.280000, 1.264005, 0.155032)",
        "(-0.280000, 1.265171, 0.146307)",
        "(-0.280000, 1.266795, 0.137709)",
        "(-0.280000, 1.268818, 0.129272)",
        "(-0.280000, 1.271221, 0.120989)",
        "(-0.280000, 1.274693, 0.113541)",
        "(-0.280000, 1.279480, 0.107163)",
        "(-0.280000, 1.284458, 0.101115)",
        "(-0.280000, 1.289598, 0.095405)",
        "(-0.280000, 1.294901, 0.090003)",
        "(-0.280000, 1.300245, 0.085002)",
        "(-0.280000, 1.305717, 0.080290)",
        "(-0.280000, 1.311323, 0.075848)",
        "(-0.280000, 1.317069, 0.071662)",
        "(-0.280000, 1.322957, 0.067726)",
        "(-0.280000, 1.328843, 0.064122)",
        "(-0.280000, 1.334912, 0.060726)",
        "(-0.280000, 1.341176, 0.057542)",
        "(-0.280000, 1.347688, 0.054555)",
        "(-0.280000, 1.354473, 0.051776)",
        "(-0.280000, 1.361289, 0.049308)",
        "(-0.280000, 1.368440, 0.047053)",
        "(-0.280000, 1.375940, 0.045042)",
        "(-0.280000, 1.383821, 0.043304)",
        "(-0.280000, 1.392118, 0.041878)",
        "(-0.280000, 1.400433, 0.040855)",
        "(-0.280000, 1.409149, 0.040211)",
        "(-0.280000, 1.418262, 0.040001)",
        "(-0.280000, 1.427724, 0.040283)",
        "(-0.280000, 1.437516, 0.041114)",
        "(-0.280000, 1.447205, 0.042483)",
        "(-0.280000, 1.457090, 0.044454)",
        "(-0.280000, 1.467126, 0.047070)",
        "(-0.280000, 1.477202, 0.050349)",
        "(-0.280000, 1.487242, 0.054305)",
        "(-0.280000, 1.496907, 0.058813)",
        "(-0.280000, 1.506404, 0.063969)",
        "(-0.280000, 1.515670, 0.069768)",
        "(-0.280000, 1.524647, 0.076199)",
        "(-0.280000, 1.533256, 0.083228)",
        "(-0.280000, 1.541255, 0.090639)",
        "(-0.280000, 1.548835, 0.098593)",
        "(-0.280000, 1.555475, 0.107416)",
        "(-0.280000, 1.561053, 0.117002)",
        "(-0.280000, 1.565972, 0.126555)",
        "(-0.280000, 1.570425, 0.136298)",
        "(-0.280000, 1.574402, 0.146205)",
        "(-0.280000, 1.577896, 0.156243)",
        "(-0.280000, 1.580894, 0.166387)",
        "(-0.280000, 1.583383, 0.176613)",
        "(-0.280000, 1.585301, 0.186660)",
        "(-0.280000, 1.586696, 0.196758)",
        "(-0.280000, 1.587531, 0.206888)",
        "(-0.280000, 1.587759, 0.216996)",
        "(-0.280000, 1.587355, 0.226814)",
        "(-0.280000, 1.586304, 0.236524)",
        "(-0.280000, 1.584595, 0.246049)",
        "(-0.280000, 1.582228, 0.255348)",
        "(-0.280000, 1.579218, 0.264356)",
        "(-0.280000, 1.575660, 0.272832)",
        "(-0.280000, 1.571522, 0.280962)",
        "(-0.280000, 1.566855, 0.288684)",
        "(-0.280000, 1.561697, 0.295974)",
        "(-0.280000, 1.556097, 0.302801)",
        "(-0.280000, 1.550220, 0.308991)",
        "(-0.280000, 1.544000, 0.314733)",
        "(-0.280000, 1.537462, 0.320044)",
        "(-0.280000, 1.530653, 0.324922)",
        "(-0.280000, 1.523591, 0.329387)",
        "(-0.280000, 1.516503, 0.333288)",
        "(-0.280000, 1.509235, 0.336822)",
        "(-0.280000, 1.501787, 0.340013)",
        "(-0.280000, 1.494207, 0.342859)",
        "(-0.280000, 1.486489, 0.345384)",
        "(-0.280000, 1.478640, 0.347597)",
        "(-0.280000, 1.470951, 0.349400)",
        "(-0.280000, 1.463193, 0.350925)",
        "(-0.280000, 1.455374, 0.352181)",
        "(-0.280000, 1.447536, 0.353171)",
        "(-0.280000, 1.439658, 0.353907)",
        "(-0.280000, 1.431988, 0.354368)",
        "(-0.280000, 1.424298, 0.354611)",
        "(-0.280000, 1.416547, 0.354634)",
        "(-0.280000, 1.408732, 0.354432)",
        "(-0.280000, 1.400845, 0.353991)",
        "(-0.280000, 1.393074, 0.353332)",
        "(-0.280000, 1.385177, 0.352409)",
        "(-0.280000, 1.377120, 0.351183)",
        "(-0.280000, 1.368883, 0.349605)",
        "(-0.280000, 1.360495, 0.347632)",
        "(-0.280000, 1.352228, 0.345347)",
        "(-0.280000, 1.343856, 0.342619)",
        "(-0.280000, 1.335433, 0.339415)",
        "(-0.280000, 1.326991, 0.335702)",
        "(-0.280000, 1.318585, 0.331454)",
        "(-0.280000, 1.310435, 0.326813)",
        "(-0.280000, 1.302384, 0.321604)",
        "(-0.280000, 1.294502, 0.315816)",
        "(-0.280000, 1.286855, 0.309460)",
        "(-0.280000, 1.279498, 0.302546)",
        "(-0.280000, 1.272618, 0.295317)",
        "(-0.280000, 1.266126, 0.287612)",
        "(-0.280000, 1.260045, 0.279431)",
        "(-0.280000, 1.254434, 0.270842)",
        "(-0.280000, 1.249315, 0.261879)"
    ],
    "rightHandRotations": [
        "(306.098300, 145.184900, 306.268000)",
        "(290.000000, 70.000000, 0.000000)",
        "(290.000000, 70.000000, 0.000000)",
        "(290.000000, 70.000000, 0.000000)",
        "(290.000000, 70.000000, 0.000000)",
        "(290.000000, 70.000000, 0.000000)",
        "(290.000000, 70.000000, 0.000000)",
        "(290.000000, 70.000000, 0.000000)",
        "(290.000000, 70.000000, 0.000000)",
        "(290.000000, 70.000000, 0.000000)",
        "(290.000000, 70.000000, 0.000000)",
        "(290.000000, 70.000000, 0.000000)",
        "(290.000000, 70.000000, 0.000000)",
        "(290.000000, 70.000000, 0.000000)",
        "(290.000000, 70.000000, 0.000000)",
        "(290.000000, 70.000000, 0.000000)",
        "(290.000000, 70.000000, 0.000000)",
        "(290.000000, 70.000000, 0.000000)",
        "(290.000000, 70.000000, 0.000000)",
        "(290.000000, 70.000000, 0.000000)",
        "(290.000000, 70.000000, 0.000000)",
        "(290.000000, 70.000000, 0.000000)",
        "(290.000000, 70.000000, 0.000000)",
        "(290.000000, 70.000000, 0.000000)",
        "(290.000000, 70.000000, 0.000000)",
        "(290.000000, 70.000000, 0.000000)",
        "(290.000000, 70.000000, 0.000000)",
        "(290.000000, 70.000000, 0.000000)",
        "(290.000000, 70.000000, 0.000000)",
        "(290.000000, 70.000000, 0.000000)",
        "(290.000000, 70.000000, 0.000000)",
        "(290.000000, 70.000000, 0.000000)",
        "(290.000000, 70.000000, 0.000000)",
        "(290.000000, 70.000000, 0.000000)",
        "(290.000000, 70.000000, 0.000000)",
        "(290.000000, 70.000000, 0.000000)",
        "(290.000000, 70.000000, 0.000000)",
        "(290.000000, 70.000000, 0.000000)",
        "(290.000000, 70.000000, 0.000000)",
        "(290.000000, 70.000000, 0.000000)",
        "(290.000000, 70.000000, 0.000000)",
        "(290.000000, 70.000000, 0.000000)",
        "(290.000000, 70.000000, 0.000000)",
        "(290.000000, 70.000000, 0.000000)",
        "(290.000000, 70.000000, 0.000000)",
        "(290.000000, 70.000000, 0.000000)",
        "(290.000000, 70.000000, 0.000000)",
        "(290.000000, 70.000000, 0.000000)",
        "(290.000000, 70.000000, 0.000000)",
        "(290.000000, 70.000000, 0.000000)",
        "(290.000000, 70.000000, 0.000000)",
        "(290.000000, 70.000000, 0.000000)",
        "(290.000000, 70.000000, 0.000000)",
        "(290.000000, 70.000000, 0.000000)",
        "(290.000000, 70.000000, 0.000000)",
        "(290.000000, 70.000000, 0.000000)",
        "(290.000000, 70.000000, 0.000000)",
        "(290.000000, 70.000000, 0.000000)",
        "(290.000000, 70.000000, 0.000000)",
        "(290.000000, 70.000000, 0.000000)",
        "(290.000000, 70.000000, 0.000000)",
        "(290.000000, 70.000000, 0.000000)",
        "(290.000000, 70.000000, 0.000000)",
        "(290.000000, 70.000000, 0.000000)",
        "(290.000000, 70.000000, 0.000000)",
        "(290.000000, 70.000000, 0.000000)",
        "(290.000000, 70.000000, 0.000000)",
        "(290.000000, 70.000000, 0.000000)",
        "(290.000000, 70.000000, 0.000000)",
        "(290.000000, 70.000000, 0.000000)",
        "(290.000000, 70.000000, 0.000000)",
        "(290.000000, 70.000000, 0.000000)",
        "(290.000000, 70.000000, 0.000000)",
        "(290.000000, 70.000000, 0.000000)",
        "(290.000000, 70.000000, 0.000000)",
        "(290.000000, 70.000000, 0.000000)",
        "(290.000000, 70.000000, 0.000000)",
        "(290.000000, 70.000000, 0.000000)",
        "(290.000000, 70.000000, 0.000000)",
        "(290.000000, 70.000000, 0.000000)",
        "(290.000000, 70.000000, 0.000000)",
        "(290.000000, 70.000000, 0.000000)",
        "(290.000000, 70.000000, 0.000000)",
        "(290.000000, 70.000000, 0.000000)",
        "(290.000000, 70.000000, 0.000000)",
        "(290.000000, 70.000000, 0.000000)",
        "(290.000000, 70.000000, 0.000000)",
        "(290.000000, 70.000000, 0.000000)",
        "(290.000000, 70.000000, 0.000000)",
        "(290.000000, 70.000000, 0.000000)",
        "(290.000000, 70.000000, 0.000000)",
        "(290.000000, 70.000000, 0.000000)",
        "(290.000000, 70.000000, 0.000000)",
        "(290.000000, 70.000000, 0.000000)",
        "(290.000000, 70.000000, 0.000000)",
        "(290.000000, 70.000000, 0.000000)",
        "(290.000000, 70.000000, 0.000000)",
        "(290.000000, 70.000000, 0.000000)",
        "(290.000000, 70.000000, 0.000000)",
        "(290.000000, 70.000000, 0.000000)",
        "(290.000000, 70.000000, 0.000000)",
        "(290.000000, 70.000000, 0.000000)",
        "(290.000000, 70.000000, 0.000000)",
        "(290.000000, 70.000000, 0.000000)",
        "(290.000000, 70.000000, 0.000000)",
        "(290.000000, 70.000000, 0.000000)",
        "(290.000000, 70.000000, 0.000000)",
        "(290.000000, 70.000000, 0.000000)",
        "(290.000000, 70.000000, 0.000000)",
        "(290.000000, 70.000000, 0.000000)",
        "(290.000000, 70.000000, 0.000000)",
        "(290.000000, 70.000000, 0.000000)",
        "(290.000000, 70.000000, 0.000000)",
        "(290.000000, 70.000000, 0.000000)",
        "(290.000000, 70.000000, 0.000000)",
        "(290.000000, 70.000000, 0.000000)",
        "(290.000000, 70.000000, 0.000000)",
        "(290.000000, 70.000000, 0.000000)",
        "(290.000000, 70.000000, 0.000000)",
        "(290.000000, 70.000000, 0.000000)",
        "(290.000000, 70.000000, 0.000000)",
        "(290.000000, 70.000000, 0.000000)",
        "(290.000000, 70.000000, 0.000000)",
        "(290.000000, 70.000000, 0.000000)",
        "(290.000000, 70.000000, 0.000000)",
        "(290.000000, 70.000000, 0.000000)",
        "(290.000000, 70.000000, 0.000000)",
        "(290.000000, 70.000000, 0.000000)",
        "(290.000000, 70.000000, 0.000000)",
        "(290.000000, 70.000000, 0.000000)",
        "(290.000000, 70.000000, 0.000000)",
        "(290.000000, 70.000000, 0.000000)",
        "(290.000000, 70.000000, 0.000000)",
        "(290.000000, 70.000000, 0.000000)",
        "(290.000000, 70.000000, 0.000000)",
        "(290.000000, 70.000000, 0.000000)",
        "(290.000000, 70.000000, 0.000000)",
        "(290.000000, 70.000000, 0.000000)",
        "(290.000000, 70.000000, 0.000000)",
        "(290.000000, 70.000000, 0.000000)",
        "(290.000000, 70.000000, 0.000000)",
        "(290.000000, 70.000000, 0.000000)",
        "(290.000000, 70.000000, 0.000000)",
        "(290.000000, 70.000000, 0.000000)",
        "(290.000000, 70.000000, 0.000000)",
        "(290.000000, 70.000000, 0.000000)",
        "(290.000000, 70.000000, 0.000000)",
        "(290.000000, 70.000000, 0.000000)",
        "(290.000000, 70.000000, 0.000000)",
        "(290.000000, 70.000000, 0.000000)",
        "(290.000000, 70.000000, 0.000000)",
        "(290.000000, 70.000000, 0.000000)",
        "(290.000000, 70.000000, 0.000000)",
        "(290.000000, 70.000000, 0.000000)",
        "(290.000000, 70.000000, 0.000000)",
        "(290.000000, 70.000000, 0.000000)",
        "(290.000000, 70.000000, 0.000000)",
        "(290.000000, 70.000000, 0.000000)",
        "(290.000000, 70.000000, 0.000000)",
        "(290.000000, 70.000000, 0.000000)",
        "(290.000000, 70.000000, 0.000000)",
        "(290.000000, 70.000000, 0.000000)",
        "(290.000000, 70.000000, 0.000000)",
        "(290.000000, 70.000000, 0.000000)",
        "(290.000000, 70.000000, 0.000000)",
        "(290.000000, 70.000000, 0.000000)",
        "(290.000000, 70.000000, 0.000000)",
        "(290.000000, 70.000000, 0.000000)",
        "(290.000000, 70.000000, 0.000000)",
        "(290.000000, 70.000000, 0.000000)",
        "(290.000000, 70.000000, 0.000000)",
        "(290.000000, 70.000000, 0.000000)",
        "(290.000000, 70.000000, 0.000000)",
        "(290.000000, 70.000000, 0.000000)",
        "(290.000000, 70.000000, 0.000000)",
        "(290.000000, 70.000000, 0.000000)",
        "(290.000000, 70.000000, 0.000000)",
        "(290.000000, 70.000000, 0.000000)",
        "(290.000000, 70.000000, 0.000000)",
        "(290.000000, 70.000000, 0.000000)",
        "(290.000000, 70.000000, 0.000000)",
        "(290.000000, 70.000000, 0.000000)",
        "(290.000000, 70.000000, 0.000000)",
        "(290.000000, 70.000000, 0.000000)",
        "(290.000000, 70.000000, 0.000000)",
        "(290.000000, 70.000000, 0.000000)",
        "(290.000000, 70.000000, 0.000000)",
        "(290.000000, 70.000000, 0.000000)",
        "(290.000000, 70.000000, 0.000000)",
        "(290.000000, 70.000000, 0.000000)",
        "(290.000000, 70.000000, 0.000000)",
        "(290.000000, 70.000000, 0.000000)",
        "(290.000000, 70.000000, 0.000000)",
        "(290.000000, 70.000000, 0.000000)",
        "(290.000000, 70.000000, 0.000000)",
        "(290.000000, 70.000000, 0.000000)",
        "(290.000000, 70.000000, 0.000000)",
        "(290.000000, 70.000000, 0.000000)",
        "(290.000000, 70.000000, 0.000000)",
        "(290.000000, 70.000000, 0.000000)",
        "(290.000000, 70.000000, 0.000000)",
        "(290.000000, 70.000000, 0.000000)",
        "(290.000000, 70.000000, 0.000000)",
        "(290.000000, 70.000000, 0.000000)",
        "(290.000000, 70.000000, 0.000000)",
        "(290.000000, 70.000000, 0.000000)",
        "(290.000000, 70.000000, 0.000000)",
        "(290.000000, 70.000000, 0.000000)",
        "(290.000000, 70.000000, 0.000000)",
        "(290.000000, 70.000000, 0.000000)",
        "(290.000000, 70.000000, 0.000000)",
        "(290.000000, 70.000000, 0.000000)",
        "(290.000000, 70.000000, 0.000000)",
        "(290.000000, 70.000000, 0.000000)",
        "(290.000000, 70.000000, 0.000000)",
        "(290.000000, 70.000000, 0.000000)",
        "(290.000000, 70.000000, 0.000000)",
        "(290.000000, 70.000000, 0.000000)",
        "(290.000000, 70.000000, 0.000000)",
        "(290.000000, 70.000000, 0.000000)",
        "(290.000000, 70.000000, 0.000000)",
        "(290.000000, 70.000000, 0.000000)",
        "(290.000000, 70.000000, 0.000000)",
        "(290.000000, 70.000000, 0.000000)",
        "(290.000000, 70.000000, 0.000000)",
        "(290.000000, 70.000000, 0.000000)",
        "(290.000000, 70.000000, 0.000000)",
        "(290.000000, 70.000000, 0.000000)",
        "(290.000000, 70.000000, 0.000000)",
        "(290.000000, 70.000000, 0.000000)",
        "(290.000000, 70.000000, 0.000000)",
        "(290.000000, 70.000000, 0.000000)",
        "(290.000000, 70.000000, 0.000000)",
        "(290.000000, 70.000000, 0.000000)",
        "(290.000000, 70.000000, 0.000000)",
        "(290.000000, 70.000000, 0.000000)",
        "(290.000000, 70.000000, 0.000000)",
        "(290.000000, 70.000000, 0.000000)",
        "(290.000000, 70.000000, 0.000000)",
        "(290.000000, 70.000000, 0.000000)",
        "(290.000000, 70.000000, 0.000000)",
        "(290.000000, 70.000000, 0.000000)",
        "(290.000000, 70.000000, 0.000000)",
        "(290.000000, 70.000000, 0.000000)",
        "(290.000000, 70.000000, 0.000000)",
        "(290.000000, 70.000000, 0.000000)",
        "(290.000000, 70.000000, 0.000000)",
        "(290.000000, 70.000000, 0.000000)",
        "(290.000000, 70.000000, 0.000000)",
        "(290.000000, 70.000000, 0.000000)",
        "(290.000000, 70.000000, 0.000000)",
        "(290.000000, 70.000000, 0.000000)",
        "(290.000000, 70.000000, 0.000000)",
        "(290.000000, 70.000000, 0.000000)",
        "(290.000000, 70.000000, 0.000000)",
        "(290.000000, 70.000000, 0.000000)",
        "(290.000000, 70.000000, 0.000000)",
        "(290.000000, 70.000000, 0.000000)",
        "(290.000000, 70.000000, 0.000000)",
        "(290.000000, 70.000000, 0.000000)",
        "(290.000000, 70.000000, 0.000000)",
        "(290.000000, 70.000000, 0.000000)",
        "(290.000000, 70.000000, 0.000000)",
        "(290.000000, 70.000000, 0.000000)",
        "(290.000000, 70.000000, 0.000000)",
        "(290.000000, 70.000000, 0.000000)",
        "(290.000000, 70.000000, 0.000000)",
        "(290.000000, 70.000000, 0.000000)",
        "(290.000000, 70.000000, 0.000000)",
        "(290.000000, 70.000000, 0.000000)",
        "(290.000000, 70.000000, 0.000000)",
        "(290.000000, 70.000000, 0.000000)",
        "(290.000000, 70.000000, 0.000000)",
        "(290.000000, 70.000000, 0.000000)",
        "(290.000000, 70.000000, 0.000000)",
        "(290.000000, 70.000000, 0.000000)",
        "(290.000000, 70.000000, 0.000000)",
        "(290.000000, 70.000000, 0.000000)",
        "(290.000000, 70.000000, 0.000000)",
        "(290.000000, 70.000000, 0.000000)",
        "(290.000000, 70.000000, 0.000000)",
        "(290.000000, 70.000000, 0.000000)",
        "(290.000000, 70.000000, 0.000000)",
        "(290.000000, 70.000000, 0.000000)",
        "(290.000000, 70.000000, 0.000000)",
        "(290.000000, 70.000000, 0.000000)",
        "(290.000000, 70.000000, 0.000000)",
        "(290.000000, 70.000000, 0.000000)",
        "(290.000000, 70.000000, 0.000000)",
        "(290.000000, 70.000000, 0.000000)",
        "(290.000000, 70.000000, 0.000000)",
        "(290.000000, 70.000000, 0.000000)",
        "(290.000000, 70.000000, 0.000000)",
        "(290.000000, 70.000000, 0.000000)",
        "(290.000000, 70.000000, 0.000000)",
        "(290.000000, 70.000000, 0.000000)",
        "(290.000000, 70.000000, 0.000000)",
        "(290.000000, 70.000000, 0.000000)",
        "(290.000000, 70.000000, 0.000000)",
        "(290.000000, 70.000000, 0.000000)",
        "(290.000000, 70.000000, 0.000000)",
        "(290.000000, 70.000000, 0.000000)",
        "(290.000000, 70.000000, 0.000000)",
        "(290.000000, 70.000000, 0.000000)",
        "(290.000000, 70.000000, 0.000000)",
        "(290.000000, 70.000000, 0.000000)",
        "(290.000000, 70.000000, 0.000000)",
        "(290.000000, 70.000000, 0.000000)",
        "(290.000000, 70.000000, 0.000000)",
        "(290.000000, 70.000000, 0.000000)",
        "(290.000000, 70.000000, 0.000000)",
        "(290.000000, 70.000000, 0.000000)",
        "(290.000000, 70.000000, 0.000000)",
        "(290.000000, 70.000000, 0.000000)",
        "(290.000000, 70.000000, 0.000000)",
        "(290.000000, 70.000000, 0.000000)",
        "(290.000000, 70.000000, 0.000000)",
        "(290.000000, 70.000000, 0.000000)",
        "(290.000000, 70.000000, 0.000000)",
        "(290.000000, 70.000000, 0.000000)",
        "(290.000000, 70.000000, 0.000000)",
        "(290.000000, 70.000000, 0.000000)",
        "(290.000000, 70.000000, 0.000000)",
        "(290.000000, 70.000000, 0.000000)",
        "(290.000000, 70.000000, 0.000000)",
        "(290.000000, 70.000000, 0.000000)",
        "(290.000000, 70.000000, 0.000000)",
        "(290.000000, 70.000000, 0.000000)",
        "(290.000000, 70.000000, 0.000000)",
        "(290.000000, 70.000000, 0.000000)",
        "(290.000000, 70.000000, 0.000000)",
        "(290.000000, 70.000000, 0.000000)",
        "(290.000000, 70.000000, 0.000000)",
        "(290.000000, 70.000000, 0.000000)",
        "(290.000000, 70.000000, 0.000000)",
        "(290.000000, 70.000000, 0.000000)",
        "(290.000000, 70.000000, 0.000000)",
        "(290.000000, 70.000000, 0.000000)",
        "(290.000000, 70.000000, 0.000000)",
        "(290.000000, 70.000000, 0.000000)",
        "(290.000000, 70.000000, 0.000000)",
        "(290.000000, 70.000000, 0.000000)",
        "(290.000000, 70.000000, 0.000000)",
        "(290.000000, 70.000000, 0.000000)",
        "(290.000000, 70.000000, 0.000000)",
        "(290.000000, 70.000000, 0.000000)",
        "(290.000000, 70.000000, 0.000000)",
        "(290.000000, 70.000000, 0.000000)",
        "(290.000000, 70.000000, 0.000000)",
        "(290.000000, 70.000000, 0.000000)",
        "(290.000000, 70.000000, 0.000000)",
        "(290.000000, 70.000000, 0.000000)",
        "(290.000000, 70.000000, 0.000000)",
        "(290.000000, 70.000000, 0.000000)",
        "(290.000000, 70.000000, 0.000000)",
        "(290.000000, 70.000000, 0.000000)",
        "(290.000000, 70.000000, 0.000000)",
        "(290.000000, 70.000000, 0.000000)",
        "(290.000000, 70.000000, 0.000000)",
        "(290.000000, 70.000000, 0.000000)",
        "(290.000000, 70.000000, 0.000000)",
        "(290.000000, 70.000000, 0.000000)",
        "(290.000000, 70.000000, 0.000000)",
        "(290.000000, 70.000000, 0.000000)",
        "(290.000000, 70.000000, 0.000000)",
        "(290.000000, 70.000000, 0.000000)",
        "(290.000000, 70.000000, 0.000000)",
        "(290.000000, 70.000000, 0.000000)",
        "(290.000000, 70.000000, 0.000000)",
        "(290.000000, 70.000000, 0.000000)",
        "(290.000000, 70.000000, 0.000000)",
        "(290.000000, 70.000000, 0.000000)",
        "(290.000000, 70.000000, 0.000000)",
        "(290.000000, 70.000000, 0.000000)",
        "(290.000000, 70.000000, 0.000000)",
        "(290.000000, 70.000000, 0.000000)",
        "(290.000000, 70.000000, 0.000000)",
        "(290.000000, 70.000000, 0.000000)",
        "(290.000000, 70.000000, 0.000000)",
        "(290.000000, 70.000000, 0.000000)",
        "(290.000000, 70.000000, 0.000000)",
        "(290.000000, 70.000000, 0.000000)",
        "(290.000000, 70.000000, 0.000000)",
        "(290.000000, 70.000000, 0.000000)",
        "(290.000000, 70.000000, 0.000000)",
        "(290.000000, 70.000000, 0.000000)",
        "(290.000000, 70.000000, 0.000000)",
        "(290.000000, 70.000000, 0.000000)",
        "(290.000000, 70.000000, 0.000000)",
        "(290.000000, 70.000000, 0.000000)",
        "(290.000000, 70.000000, 0.000000)",
        "(290.000000, 70.000000, 0.000000)",
        "(290.000000, 70.000000, 0.000000)",
        "(290.000000, 70.000000, 0.000000)",
        "(290.000000, 70.000000, 0.000000)",
        "(290.000000, 70.000000, 0.000000)",
        "(290.000000, 70.000000, 0.000000)",
        "(290.000000, 70.000000, 0.000000)",
        "(290.000000, 70.000000, 0.000000)",
        "(290.000000, 70.000000, 0.000000)",
        "(290.000000, 70.000000, 0.000000)",
        "(290.000000, 70.000000, 0.000000)",
        "(290.000000, 70.000000, 0.000000)",
        "(290.000000, 70.000000, 0.000000)",
        "(290.000000, 70.000000, 0.000000)",
        "(290.000000, 70.000000, 0.000000)",
        "(290.000000, 70.000000, 0.000000)",
        "(290.000000, 70.000000, 0.000000)",
        "(290.000000, 70.000000, 0.000000)",
        "(290.000000, 70.000000, 0.000000)",
        "(290.000000, 70.000000, 0.000000)",
        "(290.000000, 70.000000, 0.000000)",
        "(290.000000, 70.000000, 0.000000)",
        "(290.000000, 70.000000, 0.000000)",
        "(290.000000, 70.000000, 0.000000)",
        "(290.000000, 70.000000, 0.000000)",
        "(290.000000, 70.000000, 0.000000)",
        "(290.000000, 70.000000, 0.000000)",
        "(290.000000, 70.000000, 0.000000)",
        "(290.000000, 70.000000, 0.000000)",
        "(290.000000, 70.000000, 0.000000)",
        "(290.000000, 70.000000, 0.000000)",
        "(290.000000, 70.000000, 0.000000)",
        "(290.000000, 70.000000, 0.000000)",
        "(290.000000, 70.000000, 0.000000)",
        "(290.000000, 70.000000, 0.000000)",
        "(290.000000, 70.000000, 0.000000)",
        "(290.000000, 70.000000, 0.000000)",
        "(290.000000, 70.000000, 0.000000)",
        "(290.000000, 70.000000, 0.000000)",
        "(290.000000, 70.000000, 0.000000)",
        "(290.000000, 70.000000, 0.000000)",
        "(290.000000, 70.000000, 0.000000)",
        "(290.000000, 70.000000, 0.000000)",
        "(290.000000, 70.000000, 0.000000)",
        "(290.000000, 70.000000, 0.000000)",
        "(290.000000, 70.000000, 0.000000)",
        "(290.000000, 70.000000, 0.000000)",
        "(290.000000, 70.000000, 0.000000)",
        "(290.000000, 70.000000, 0.000000)",
        "(290.000000, 70.000000, 0.000000)",
        "(290.000000, 70.000000, 0.000000)",
        "(290.000000, 70.000000, 0.000000)",
        "(290.000000, 70.000000, 0.000000)",
        "(290.000000, 70.000000, 0.000000)",
        "(290.000000, 70.000000, 0.000000)",
        "(290.000000, 70.000000, 0.000000)",
        "(290.000000, 70.000000, 0.000000)",
        "(290.000000, 70.000000, 0.000000)",
        "(290.000000, 70.000000, 0.000000)",
        "(290.000000, 70.000000, 0.000000)",
        "(290.000000, 70.000000, 0.000000)",
        "(290.000000, 70.000000, 0.000000)",
        "(290.000000, 70.000000, 0.000000)",
        "(290.000000, 70.000000, 0.000000)",
        "(290.000000, 70.000000, 0.000000)",
        "(290.000000, 70.000000, 0.000000)",
        "(290.000000, 70.000000, 0.000000)",
        "(290.000000, 70.000000, 0.000000)",
        "(290.000000, 70.000000, 0.000000)",
        "(290.000000, 70.000000, 0.000000)",
        "(290.000000, 70.000000, 0.000000)",
        "(290.000000, 70.000000, 0.000000)",
        "(290.000000, 70.000000, 0.000000)",
        "(290.000000, 70.000000, 0.000000)",
        "(290.000000, 70.000000, 0.000000)",
        "(290.000000, 70.000000, 0.000000)",
        "(290.000000, 70.000000, 0.000000)",
        "(290.000000, 70.000000, 0.000000)",
        "(290.000000, 70.000000, 0.000000)",
        "(290.000000, 70.000000, 0.000000)",
        "(290.000000, 70.000000, 0.000000)",
        "(290.000000, 70.000000, 0.000000)",
        "(290.000000, 70.000000, 0.000000)",
        "(290.000000, 70.000000, 0.000000)",
        "(290.000000, 70.000000, 0.000000)",
        "(290.000000, 70.000000, 0.000000)",
        "(290.000000, 70.000000, 0.000000)",
        "(290.000000, 70.000000, 0.000000)",
        "(290.000000, 70.000000, 0.000000)",
        "(290.000000, 70.000000, 0.000000)",
        "(290.000000, 70.000000, 0.000000)",
        "(290.000000, 70.000000, 0.000000)",
        "(290.000000, 70.000000, 0.000000)",
        "(290.000000, 70.000000, 0.000000)",
        "(290.000000, 70.000000, 0.000000)",
        "(290.000000, 70.000000, 0.000000)",
        "(290.000000, 70.000000, 0.000000)",
        "(290.000000, 70.000000, 0.000000)",
        "(290.000000, 70.000000, 0.000000)",
        "(290.000000, 70.000000, 0.000000)",
        "(290.000000, 70.000000, 0.000000)",
        "(290.000000, 70.000000, 0.000000)",
        "(290.000000, 70.000000, 0.000000)",
        "(290.000000, 70.000000, 0.000000)",
        "(290.000000, 70.000000, 0.000000)",
        "(290.000000, 70.000000, 0.000000)",
        "(290.000000, 70.000000, 0.000000)",
        "(290.000000, 70.000000, 0.000000)",
        "(290.000000, 70.000000, 0.000000)",
        "(290.000000, 70.000000, 0.000000)",
        "(290.000000, 70.000000, 0.000000)",
        "(290.000000, 70.000000, 0.000000)",
        "(290.000000, 70.000000, 0.000000)",
        "(290.000000, 70.000000, 0.000000)",
        "(290.000000, 70.000000, 0.000000)",
        "(290.000000, 70.000000, 0.000000)",
        "(290.000000, 70.000000, 0.000000)",
        "(290.000000, 70.000000, 0.000000)",
        "(290.000000, 70.000000, 0.000000)",
        "(290.000000, 70.000000, 0.000000)",
        "(290.000000, 70.000000, 0.000000)",
        "(290.000000, 70.000000, 0.000000)",
        "(290.000000, 70.000000, 0.000000)",
        "(290.000000, 70.000000, 0.000000)",
        "(290.000000, 70.000000, 0.000000)",
        "(290.000000, 70.000000, 0.000000)",
        "(290.000000, 70.000000, 0.000000)",
        "(290.000000, 70.000000, 0.000000)",
        "(290.000000, 70.000000, 0.000000)",
        "(290.000000, 70.000000, 0.000000)",
        "(290.000000, 70.000000, 0.000000)",
        "(290.000000, 70.000000, 0.000000)",
        "(290.000000, 70.000000, 0.000000)",
        "(290.000000, 70.000000, 0.000000)",
        "(290.000000, 70.000000, 0.000000)",
        "(290.000000, 70.000000, 0.000000)",
        "(290.000000, 70.000000, 0.000000)",
        "(290.000000, 70.000000, 0.000000)",
        "(290.000000, 70.000000, 0.000000)",
        "(290.000000, 70.000000, 0.000000)",
        "(290.000000, 70.000000, 0.000000)",
        "(290.000000, 70.000000, 0.000000)",
        "(290.000000, 70.000000, 0.000000)",
        "(290.000000, 70.000000, 0.000000)",
        "(290.000000, 70.000000, 0.000000)",
        "(290.000000, 70.000000, 0.000000)",
        "(290.000000, 70.000000, 0.000000)",
        "(290.000000, 70.000000, 0.000000)",
        "(290.000000, 70.000000, 0.000000)",
        "(290.000000, 70.000000, 0.000000)",
        "(290.000000, 70.000000, 0.000000)",
        "(290.000000, 70.000000, 0.000000)",
        "(290.000000, 70.000000, 0.000000)",
        "(290.000000, 70.000000, 0.000000)",
        "(290.000000, 70.000000, 0.000000)",
        "(290.000000, 70.000000, 0.000000)",
        "(290.000000, 70.000000, 0.000000)",
        "(290.000000, 70.000000, 0.000000)",
        "(290.000000, 70.000000, 0.000000)",
        "(290.000000, 70.000000, 0.000000)",
        "(290.000000, 70.000000, 0.000000)",
        "(290.000000, 70.000000, 0.000000)",
        "(290.000000, 70.000000, 0.000000)",
        "(290.000000, 70.000000, 0.000000)",
        "(290.000000, 70.000000, 0.000000)",
        "(290.000000, 70.000000, 0.000000)",
        "(290.000000, 70.000000, 0.000000)",
        "(290.000000, 70.000000, 0.000000)",
        "(290.000000, 70.000000, 0.000000)",
        "(290.000000, 70.000000, 0.000000)",
        "(290.000000, 70.000000, 0.000000)",
        "(290.000000, 70.000000, 0.000000)",
        "(290.000000, 70.000000, 0.000000)",
        "(290.000000, 70.000000, 0.000000)",
        "(290.000000, 70.000000, 0.000000)",
        "(290.000000, 70.000000, 0.000000)",
        "(290.000000, 70.000000, 0.000000)",
        "(290.000000, 70.000000, 0.000000)",
        "(290.000000, 70.000000, 0.000000)",
        "(290.000000, 70.000000, 0.000000)",
        "(290.000000, 70.000000, 0.000000)",
        "(290.000000, 70.000000, 0.000000)",
        "(290.000000, 70.000000, 0.000000)",
        "(290.000000, 70.000000, 0.000000)",
        "(290.000000, 70.000000, 0.000000)",
        "(290.000000, 70.000000, 0.000000)",
        "(290.000000, 70.000000, 0.000000)",
        "(290.000000, 70.000000, 0.000000)",
        "(290.000000, 70.000000, 0.000000)",
        "(290.000000, 70.000000, 0.000000)",
        "(290.000000, 70.000000, 0.000000)",
        "(290.000000, 70.000000, 0.000000)",
        "(290.000000, 70.000000, 0.000000)",
        "(290.000000, 70.000000, 0.000000)",
        "(290.000000, 70.000000, 0.000000)",
        "(290.000000, 70.000000, 0.000000)",
        "(290.000000, 70.000000, 0.000000)",
        "(290.000000, 70.000000, 0.000000)",
        "(290.000000, 70.000000, 0.000000)",
        "(290.000000, 70.000000, 0.000000)",
        "(290.000000, 70.000000, 0.000000)",
        "(290.000000, 70.000000, 0.000000)",
        "(290.000000, 70.000000, 0.000000)",
        "(290.000000, 70.000000, 0.000000)",
        "(290.000000, 70.000000, 0.000000)",
        "(290.000000, 70.000000, 0.000000)",
        "(290.000000, 70.000000, 0.000000)",
        "(290.000000, 70.000000, 0.000000)",
        "(290.000000, 70.000000, 0.000000)",
        "(290.000000, 70.000000, 0.000000)",
        "(290.000000, 70.000000, 0.000000)",
        "(290.000000, 70.000000, 0.000000)",
        "(290.000000, 70.000000, 0.000000)",
        "(290.000000, 70.000000, 0.000000)",
        "(290.000000, 70.000000, 0.000000)",
        "(290.000000, 70.000000, 0.000000)",
        "(290.000000, 70.000000, 0.000000)",
        "(290.000000, 70.000000, 0.000000)",
        "(290.000000, 70.000000, 0.000000)",
        "(290.000000, 70.000000, 0.000000)",
        "(290.000000, 70.000000, 0.000000)",
        "(290.000000, 70.000000, 0.000000)",
        "(290.000000, 70.000000, 0.000000)",
        "(290.000000, 70.000000, 0.000000)",
        "(290.000000, 70.000000, 0.000000)",
        "(290.000000, 70.000000, 0.000000)",
        "(290.000000, 70.000000, 0.000000)",
        "(290.000000, 70.000000, 0.000000)",
        "(290.000000, 70.000000, 0.000000)",
        "(290.000000, 70.000000, 0.000000)",
        "(290.000000, 70.000000, 0.000000)",
        "(290.000000, 70.000000, 0.000000)",
        "(290.000000, 70.000000, 0.000000)",
        "(290.000000, 70.000000, 0.000000)",
        "(290.000000, 70.000000, 0.000000)",
        "(290.000000, 70.000000, 0.000000)",
        "(290.000000, 70.000000, 0.000000)",
        "(290.000000, 70.000000, 0.000000)",
        "(290.000000, 70.000000, 0.000000)",
        "(290.000000, 70.000000, 0.000000)",
        "(290.000000, 70.000000, 0.000000)",
        "(290.000000, 70.000000, 0.000000)",
        "(290.000000, 70.000000, 0.000000)",
        "(290.000000, 70.000000, 0.000000)",
        "(290.000000, 70.000000, 0.000000)",
        "(290.000000, 70.000000, 0.000000)",
        "(290.000000, 70.000000, 0.000000)",
        "(290.000000, 70.000000, 0.000000)",
        "(290.000000, 70.000000, 0.000000)",
        "(290.000000, 70.000000, 0.000000)",
        "(290.000000, 70.000000, 0.000000)",
        "(290.000000, 70.000000, 0.000000)",
        "(290.000000, 70.000000, 0.000000)",
        "(290.000000, 70.000000, 0.000000)",
        "(290.000000, 70.000000, 0.000000)",
        "(290.000000, 70.000000, 0.000000)",
        "(290.000000, 70.000000, 0.000000)",
        "(290.000000, 70.000000, 0.000000)",
        "(290.000000, 70.000000, 0.000000)",
        "(290.000000, 70.000000, 0.000000)",
        "(290.000000, 70.000000, 0.000000)",
        "(290.000000, 70.000000, 0.000000)",
        "(290.000000, 70.000000, 0.000000)",
        "(290.000000, 70.000000, 0.000000)",
        "(290.000000, 70.000000, 0.000000)",
        "(290.000000, 70.000000, 0.000000)",
        "(290.000000, 70.000000, 0.000000)",
        "(290.000000, 70.000000, 0.000000)",
        "(290.000000, 70.000000, 0.000000)",
        "(290.000000, 70.000000, 0.000000)",
        "(290.000000, 70.000000, 0.000000)",
        "(290.000000, 70.000000, 0.000000)",
        "(290.000000, 70.000000, 0.000000)",
        "(290.000000, 70.000000, 0.000000)",
        "(290.000000, 70.000000, 0.000000)",
        "(290.000000, 70.000000, 0.000000)",
        "(290.000000, 70.000000, 0.000000)",
        "(290.000000, 70.000000, 0.000000)",
        "(290.000000, 70.000000, 0.000000)",
        "(290.000000, 70.000000, 0.000000)",
        "(290.000000, 70.000000, 0.000000)",
        "(290.000000, 70.000000, 0.000000)",
        "(290.000000, 70.000000, 0.000000)",
        "(290.000000, 70.000000, 0.000000)",
        "(290.000000, 70.000000, 0.000000)",
        "(290.000000, 70.000000, 0.000000)",
        "(290.000000, 70.000000, 0.000000)",
        "(290.000000, 70.000000, 0.000000)",
        "(290.000000, 70.000000, 0.000000)",
        "(290.000000, 70.000000, 0.000000)",
        "(290.000000, 70.000000, 0.000000)",
        "(290.000000, 70.000000, 0.000000)",
        "(290.000000, 70.000000, 0.000000)",
        "(290.000000, 70.000000, 0.000000)",
        "(290.000000, 70.000000, 0.000000)",
        "(290.000000, 70.000000, 0.000000)",
        "(290.000000, 70.000000, 0.000000)",
        "(290.000000, 70.000000, 0.000000)",
        "(290.000000, 70.000000, 0.000000)",
        "(290.000000, 70.000000, 0.000000)",
        "(290.000000, 70.000000, 0.000000)",
        "(290.000000, 70.000000, 0.000000)",
        "(290.000000, 70.000000, 0.000000)",
        "(290.000000, 70.000000, 0.000000)",
        "(290.000000, 70.000000, 0.000000)",
        "(290.000000, 70.000000, 0.000000)",
        "(290.000000, 70.000000, 0.000000)",
        "(290.000000, 70.000000, 0.000000)",
        "(290.000000, 70.000000, 0.000000)",
        "(290.000000, 70.000000, 0.000000)",
        "(290.000000, 70.000000, 0.000000)",
        "(290.000000, 70.000000, 0.000000)",
        "(290.000000, 70.000000, 0.000000)",
        "(290.000000, 70.000000, 0.000000)",
        "(290.000000, 70.000000, 0.000000)",
        "(290.000000, 70.000000, 0.000000)",
        "(290.000000, 70.000000, 0.000000)",
        "(290.000000, 70.000000, 0.000000)",
        "(290.000000, 70.000000, 0.000000)",
        "(290.000000, 70.000000, 0.000000)",
        "(290.000000, 70.000000, 0.000000)",
        "(290.000000, 70.000000, 0.000000)",
        "(290.000000, 70.000000, 0.000000)",
        "(290.000000, 70.000000, 0.000000)",
        "(290.000000, 70.000000, 0.000000)",
        "(290.000000, 70.000000, 0.000000)",
        "(290.000000, 70.000000, 0.000000)",
        "(290.000000, 70.000000, 0.000000)",
        "(290.000000, 70.000000, 0.000000)",
        "(290.000000, 70.000000, 0.000000)",
        "(290.000000, 70.000000, 0.000000)",
        "(290.000000, 70.000000, 0.000000)",
        "(290.000000, 70.000000, 0.000000)",
        "(290.000000, 70.000000, 0.000000)",
        "(290.000000, 70.000000, 0.000000)",
        "(290.000000, 70.000000, 0.000000)",
        "(290.000000, 70.000000, 0.000000)",
        "(290.000000, 70.000000, 0.000000)",
        "(290.000000, 70.000000, 0.000000)",
        "(290.000000, 70.000000, 0.000000)",
        "(290.000000, 70.000000, 0.000000)",
        "(290.000000, 70.000000, 0.000000)",
        "(290.000000, 70.000000, 0.000000)",
        "(290.000000, 70.000000, 0.000000)",
        "(290.000000, 70.000000, 0.000000)",
        "(290.000000, 70.000000, 0.000000)",
        "(290.000000, 70.000000, 0.000000)",
        "(290.000000, 70.000000, 0.000000)",
        "(290.000000, 70.000000, 0.000000)",
        "(290.000000, 70.000000, 0.000000)",
        "(290.000000, 70.000000, 0.000000)",
        "(290.000000, 70.000000, 0.000000)",
        "(290.000000, 70.000000, 0.000000)",
        "(290.000000, 70.000000, 0.000000)",
        "(290.000000, 70.000000, 0.000000)",
        "(290.000000, 70.000000, 0.000000)",
        "(290.000000, 70.000000, 0.000000)",
        "(290.000000, 70.000000, 0.000000)",
        "(290.000000, 70.000000, 0.000000)",
        "(290.000000, 70.000000, 0.000000)",
        "(290.000000, 70.000000, 0.000000)",
        "(290.000000, 70.000000, 0.000000)",
        "(290.000000, 70.000000, 0.000000)",
        "(290.000000, 70.000000, 0.000000)",
        "(290.000000, 70.000000, 0.000000)",
        "(290.000000, 70.000000, 0.000000)",
        "(290.000000, 70.000000, 0.000000)",
        "(290.000000, 70.000000, 0.000000)",
        "(290.000000, 70.000000, 0.000000)",
        "(290.000000, 70.000000, 0.000000)",
        "(290.000000, 70.000000, 0.000000)",
        "(290.000000, 70.000000, 0.000000)",
        "(290.000000, 70.000000, 0.000000)",
        "(290.000000, 70.000000, 0.000000)",
        "(290.000000, 70.000000, 0.000000)",
        "(290.000000, 70.000000, 0.000000)",
        "(290.000000, 70.000000, 0.000000)",
        "(290.000000, 70.000000, 0.000000)",
        "(290.000000, 70.000000, 0.000000)",
        "(290.000000, 70.000000, 0.000000)",
        "(290.000000, 70.000000, 0.000000)",
        "(290.000000, 70.000000, 0.000000)",
        "(290.000000, 70.000000, 0.000000)",
        "(290.000000, 70.000000, 0.000000)",
        "(290.000000, 70.000000, 0.000000)",
        "(290.000000, 70.000000, 0.000000)",
        "(290.000000, 70.000000, 0.000000)",
        "(290.000000, 70.000000, 0.000000)",
        "(290.000000, 70.000000, 0.000000)",
        "(290.000000, 70.000000, 0.000000)",
        "(290.000000, 70.000000, 0.000000)",
        "(290.000000, 70.000000, 0.000000)",
        "(290.000000, 70.000000, 0.000000)",
        "(290.000000, 70.000000, 0.000000)",
        "(290.000000, 70.000000, 0.000000)",
        "(290.000000, 70.000000, 0.000000)",
        "(290.000000, 70.000000, 0.000000)",
        "(290.000000, 70.000000, 0.000000)",
        "(290.000000, 70.000000, 0.000000)",
        "(290.000000, 70.000000, 0.000000)",
        "(290.000000, 70.000000, 0.000000)",
        "(290.000000, 70.000000, 0.000000)",
        "(290.000000, 70.000000, 0.000000)",
        "(290.000000, 70.000000, 0.000000)",
        "(290.000000, 70.000000, 0.000000)",
        "(290.000000, 70.000000, 0.000000)",
        "(290.000000, 70.000000, 0.000000)",
        "(290.000000, 70.000000, 0.000000)",
        "(290.000000, 70.000000, 0.000000)",
        "(290.000000, 70.000000, 0.000000)",
        "(290.000000, 70.000000, 0.000000)",
        "(290.000000, 70.000000, 0.000000)",
        "(290.000000, 70.000000, 0.000000)",
        "(290.000000, 70.000000, 0.000000)",
        "(290.000000, 70.000000, 0.000000)",
        "(290.000000, 70.000000, 0.000000)",
        "(290.000000, 70.000000, 0.000000)",
        "(290.000000, 70.000000, 0.000000)",
        "(290.000000, 70.000000, 0.000000)",
        "(290.000000, 70.000000, 0.000000)",
        "(290.000000, 70.000000, 0.000000)",
        "(290.000000, 70.000000, 0.000000)",
        "(290.000000, 70.000000, 0.000000)",
        "(290.000000, 70.000000, 0.000000)",
        "(290.000000, 70.000000, 0.000000)",
        "(290.000000, 70.000000, 0.000000)",
        "(290.000000, 70.000000, 0.000000)",
        "(290.000000, 70.000000, 0.000000)",
        "(290.000000, 70.000000, 0.000000)",
        "(290.000000, 70.000000, 0.000000)",
        "(290.000000, 70.000000, 0.000000)",
        "(290.000000, 70.000000, 0.000000)",
        "(290.000000, 70.000000, 0.000000)",
        "(290.000000, 70.000000, 0.000000)",
        "(290.000000, 70.000000, 0.000000)",
        "(290.000000, 70.000000, 0.000000)",
        "(290.000000, 70.000000, 0.000000)",
        "(290.000000, 70.000000, 0.000000)",
        "(290.000000, 70.000000, 0.000000)",
        "(290.000000, 70.000000, 0.000000)",
        "(290.000000, 70.000000, 0.000000)",
        "(290.000000, 70.000000, 0.000000)",
        "(290.000000, 70.000000, 0.000000)",
        "(290.000000, 70.000000, 0.000000)",
        "(290.000000, 70.000000, 0.000000)",
        "(290.000000, 70.000000, 0.000000)",
        "(290.000000, 70.000000, 0.000000)",
        "(290.000000, 70.000000, 0.000000)",
        "(290.000000, 70.000000, 0.000000)",
        "(290.000000, 70.000000, 0.000000)",
        "(290.000000, 70.000000, 0.000000)",
        "(290.000000, 70.000000, 0.000000)",
        "(290.000000, 70.000000, 0.000000)",
        "(290.000000, 70.000000, 0.000000)",
        "(290.000000, 70.000000, 0.000000)",
        "(290.000000, 70.000000, 0.000000)",
        "(290.000000, 70.000000, 0.000000)",
        "(290.000000, 70.000000, 0.000000)",
        "(290.000000, 70.000000, 0.000000)",
        "(290.000000, 70.000000, 0.000000)",
        "(290.000000, 70.000000, 0.000000)",
        "(290.000000, 70.000000, 0.000000)",
        "(290.000000, 70.000000, 0.000000)",
        "(290.000000, 70.000000, 0.000000)",
        "(290.000000, 70.000000, 0.000000)",
        "(290.000000, 70.000000, 0.000000)",
        "(290.000000, 70.000000, 0.000000)",
        "(290.000000, 70.000000, 0.000000)",
        "(290.000000, 70.000000, 0.000000)",
        "(290.000000, 70.000000, 0.000000)",
        "(290.000000, 70.000000, 0.000000)",
        "(290.000000, 70.000000, 0.000000)",
        "(290.000000, 70.000000, 0.000000)",
        "(290.000000, 70.000000, 0.000000)",
        "(290.000000, 70.000000, 0.000000)",
        "(290.000000, 70.000000, 0.000000)",
        "(290.000000, 70.000000, 0.000000)",
        "(290.000000, 70.000000, 0.000000)",
        "(290.000000, 70.000000, 0.000000)",
        "(290.000000, 70.000000, 0.000000)",
        "(290.000000, 70.000000, 0.000000)",
        "(290.000000, 70.000000, 0.000000)",
        "(290.000000, 70.000000, 0.000000)",
        "(290.000000, 70.000000, 0.000000)",
        "(290.000000, 70.000000, 0.000000)",
        "(290.000000, 70.000000, 0.000000)",
        "(290.000000, 70.000000, 0.000000)",
        "(290.000000, 70.000000, 0.000000)",
        "(290.000000, 70.000000, 0.000000)",
        "(290.000000, 70.000000, 0.000000)",
        "(290.000000, 70.000000, 0.000000)",
        "(290.000000, 70.000000, 0.000000)",
        "(290.000000, 70.000000, 0.000000)",
        "(290.000000, 70.000000, 0.000000)",
        "(290.000000, 70.000000, 0.000000)",
        "(290.000000, 70.000000, 0.000000)",
        "(290.000000, 70.000000, 0.000000)",
        "(290.000000, 70.000000, 0.000000)",
        "(290.000000, 70.000000, 0.000000)",
        "(290.000000, 70.000000, 0.000000)",
        "(290.000000, 70.000000, 0.000000)",
        "(290.000000, 70.000000, 0.000000)",
        "(290.000000, 70.000000, 0.000000)",
        "(290.000000, 70.000000, 0.000000)",
        "(290.000000, 70.000000, 0.000000)",
        "(290.000000, 70.000000, 0.000000)",
        "(290.000000, 70.000000, 0.000000)",
        "(290.000000, 70.000000, 0.000000)",
        "(290.000000, 70.000000, 0.000000)",
        "(290.000000, 70.000000, 0.000000)",
        "(290.000000, 70.000000, 0.000000)",
        "(290.000000, 70.000000, 0.000000)",
        "(290.000000, 70.000000, 0.000000)",
        "(290.000000, 70.000000, 0.000000)",
        "(290.000000, 70.000000, 0.000000)",
        "(290.000000, 70.000000, 0.000000)",
        "(290.000000, 70.000000, 0.000000)",
        "(290.000000, 70.000000, 0.000000)",
        "(290.000000, 70.000000, 0.000000)",
        "(290.000000, 70.000000, 0.000000)",
        "(290.000000, 70.000000, 0.000000)",
        "(290.000000, 70.000000, 0.000000)",
        "(290.000000, 70.000000, 0.000000)",
        "(290.000000, 70.000000, 0.000000)",
        "(290.000000, 70.000000, 0.000000)",
        "(290.000000, 70.000000, 0.000000)",
        "(290.000000, 70.000000, 0.000000)",
        "(290.000000, 70.000000, 0.000000)",
        "(290.000000, 70.000000, 0.000000)",
        "(290.000000, 70.000000, 0.000000)",
        "(290.000000, 70.000000, 0.000000)",
        "(290.000000, 70.000000, 0.000000)",
        "(290.000000, 70.000000, 0.000000)",
        "(290.000000, 70.000000, 0.000000)",
        "(290.000000, 70.000000, 0.000000)",
        "(290.000000, 70.000000, 0.000000)",
        "(290.000000, 70.000000, 0.000000)",
        "(290.000000, 70.000000, 0.000000)",
        "(290.000000, 70.000000, 0.000000)",
        "(290.000000, 70.000000, 0.000000)",
        "(290.000000, 70.000000, 0.000000)",
        "(290.000000, 70.000000, 0.000000)",
        "(290.000000, 70.000000, 0.000000)",
        "(290.000000, 70.000000, 0.000000)",
        "(290.000000, 70.000000, 0.000000)",
        "(290.000000, 70.000000, 0.000000)",
        "(290.000000, 70.000000, 0.000000)",
        "(290.000000, 70.000000, 0.000000)",
        "(290.000000, 70.000000, 0.000000)",
        "(290.000000, 70.000000, 0.000000)",
        "(290.000000, 70.000000, 0.000000)",
        "(290.000000, 70.000000, 0.000000)",
        "(290.000000, 70.000000, 0.000000)",
        "(290.000000, 70.000000, 0.000000)",
        "(290.000000, 70.000000, 0.000000)",
        "(290.000000, 70.000000, 0.000000)",
        "(290.000000, 70.000000, 0.000000)",
        "(290.000000, 70.000000, 0.000000)",
        "(290.000000, 70.000000, 0.000000)",
        "(290.000000, 70.000000, 0.000000)",
        "(290.000000, 70.000000, 0.000000)",
        "(290.000000, 70.000000, 0.000000)",
        "(290.000000, 70.000000, 0.000000)",
        "(290.000000, 70.000000, 0.000000)",
        "(290.000000, 70.000000, 0.000000)",
        "(290.000000, 70.000000, 0.000000)",
        "(290.000000, 70.000000, 0.000000)",
        "(290.000000, 70.000000, 0.000000)",
        "(290.000000, 70.000000, 0.000000)",
        "(290.000000, 70.000000, 0.000000)",
        "(290.000000, 70.000000, 0.000000)",
        "(290.000000, 70.000000, 0.000000)",
        "(290.000000, 70.000000, 0.000000)",
        "(290.000000, 70.000000, 0.000000)",
        "(290.000000, 70.000000, 0.000000)",
        "(290.000000, 70.000000, 0.000000)",
        "(290.000000, 70.000000, 0.000000)",
        "(290.000000, 70.000000, 0.000000)",
        "(290.000000, 70.000000, 0.000000)",
        "(290.000000, 70.000000, 0.000000)",
        "(290.000000, 70.000000, 0.000000)",
        "(290.000000, 70.000000, 0.000000)",
        "(290.000000, 70.000000, 0.000000)",
        "(290.000000, 70.000000, 0.000000)",
        "(290.000000, 70.000000, 0.000000)",
        "(290.000000, 70.000000, 0.000000)",
        "(290.000000, 70.000000, 0.000000)",
        "(290.000000, 70.000000, 0.000000)",
        "(290.000000, 70.000000, 0.000000)",
        "(290.000000, 70.000000, 0.000000)",
        "(290.000000, 70.000000, 0.000000)",
        "(290.000000, 70.000000, 0.000000)",
        "(290.000000, 70.000000, 0.000000)",
        "(290.000000, 70.000000, 0.000000)",
        "(290.000000, 70.000000, 0.000000)",
        "(290.000000, 70.000000, 0.000000)",
        "(290.000000, 70.000000, 0.000000)",
        "(290.000000, 70.000000, 0.000000)",
        "(290.000000, 70.000000, 0.000000)",
        "(290.000000, 70.000000, 0.000000)",
        "(290.000000, 70.000000, 0.000000)",
        "(290.000000, 70.000000, 0.000000)",
        "(290.000000, 70.000000, 0.000000)",
        "(290.000000, 70.000000, 0.000000)",
        "(290.000000, 70.000000, 0.000000)",
        "(290.000000, 70.000000, 0.000000)",
        "(290.000000, 70.000000, 0.000000)",
        "(290.000000, 70.000000, 0.000000)",
        "(290.000000, 70.000000, 0.000000)",
        "(290.000000, 70.000000, 0.000000)",
        "(290.000000, 70.000000, 0.000000)",
        "(290.000000, 70.000000, 0.000000)",
        "(290.000000, 70.000000, 0.000000)",
        "(290.000000, 70.000000, 0.000000)",
        "(290.000000, 70.000000, 0.000000)",
        "(290.000000, 70.000000, 0.000000)",
        "(290.000000, 70.000000, 0.000000)",
        "(290.000000, 70.000000, 0.000000)",
        "(290.000000, 70.000000, 0.000000)",
        "(290.000000, 70.000000, 0.000000)",
        "(290.000000, 70.000000, 0.000000)",
        "(290.000000, 70.000000, 0.000000)",
        "(290.000000, 70.000000, 0.000000)",
        "(290.000000, 70.000000, 0.000000)",
        "(290.000000, 70.000000, 0.000000)",
        "(290.000000, 70.000000, 0.000000)",
        "(290.000000, 70.000000, 0.000000)",
        "(290.000000, 70.000000, 0.000000)",
        "(290.000000, 70.000000, 0.000000)",
        "(290.000000, 70.000000, 0.000000)",
        "(290.000000, 70.000000, 0.000000)",
        "(290.000000, 70.000000, 0.000000)",
        "(290.000000, 70.000000, 0.000000)",
        "(290.000000, 70.000000, 0.000000)",
        "(290.000000, 70.000000, 0.000000)",
        "(290.000000, 70.000000, 0.000000)",
        "(290.000000, 70.000000, 0.000000)",
        "(290.000000, 70.000000, 0.000000)",
        "(290.000000, 70.000000, 0.000000)",
        "(290.000000, 70.000000, 0.000000)",
        "(290.000000, 70.000000, 0.000000)",
        "(290.000000, 70.000000, 0.000000)",
        "(290.000000, 70.000000, 0.000000)",
        "(290.000000, 70.000000, 0.000000)",
        "(290.000000, 70.000000, 0.000000)",
        "(290.000000, 70.000000, 0.000000)",
        "(290.000000, 70.000000, 0.000000)",
        "(290.000000, 70.000000, 0.000000)",
        "(290.000000, 70.000000, 0.000000)",
        "(290.000000, 70.000000, 0.000000)",
        "(290.000000, 70.000000, 0.000000)",
        "(290.000000, 70.000000, 0.000000)",
        "(290.000000, 70.000000, 0.000000)",
        "(290.000000, 70.000000, 0.000000)",
        "(290.000000, 70.000000, 0.000000)",
        "(290.000000, 70.000000, 0.000000)",
        "(290.000000, 70.000000, 0.000000)",
        "(290.000000, 70.000000, 0.000000)",
        "(290.000000, 70.000000, 0.000000)",
        "(290.000000, 70.000000, 0.000000)",
        "(290.000000, 70.000000, 0.000000)",
        "(290.000000, 70.000000, 0.000000)",
        "(290.000000, 70.000000, 0.000000)",
        "(290.000000, 70.000000, 0.000000)",
        "(290.000000, 70.000000, 0.000000)",
        "(290.000000, 70.000000, 0.000000)",
        "(290.000000, 70.000000, 0.000000)",
        "(290.000000, 70.000000, 0.000000)",
        "(290.000000, 70.000000, 0.000000)",
        "(290.000000, 70.000000, 0.000000)",
        "(290.000000, 70.000000, 0.000000)",
        "(290.000000, 70.000000, 0.000000)",
        "(290.000000, 70.000000, 0.000000)",
        "(290.000000, 70.000000, 0.000000)",
        "(290.000000, 70.000000, 0.000000)",
        "(290.000000, 70.000000, 0.000000)",
        "(290.000000, 70.000000, 0.000000)",
        "(290.000000, 70.000000, 0.000000)",
        "(290.000000, 70.000000, 0.000000)",
        "(290.000000, 70.000000, 0.000000)",
        "(290.000000, 70.000000, 0.000000)",
        "(290.000000, 70.000000, 0.000000)",
        "(290.000000, 70.000000, 0.000000)",
        "(290.000000, 70.000000, 0.000000)",
        "(290.000000, 70.000000, 0.000000)",
        "(290.000000, 70.000000, 0.000000)",
        "(290.000000, 70.000000, 0.000000)",
        "(290.000000, 70.000000, 0.000000)",
        "(290.000000, 70.000000, 0.000000)",
        "(290.000000, 70.000000, 0.000000)",
        "(290.000000, 70.000000, 0.000000)",
        "(290.000000, 70.000000, 0.000000)",
        "(290.000000, 70.000000, 0.000000)",
        "(290.000000, 70.000000, 0.000000)",
        "(290.000000, 70.000000, 0.000000)",
        "(290.000000, 70.000000, 0.000000)",
        "(290.000000, 70.000000, 0.000000)",
        "(290.000000, 70.000000, 0.000000)",
        "(290.000000, 70.000000, 0.000000)",
        "(290.000000, 70.000000, 0.000000)",
        "(290.000000, 70.000000, 0.000000)",
        "(290.000000, 70.000000, 0.000000)",
        "(290.000000, 70.000000, 0.000000)",
        "(290.000000, 70.000000, 0.000000)",
        "(290.000000, 70.000000, 0.000000)",
        "(290.000000, 70.000000, 0.000000)",
        "(290.000000, 70.000000, 0.000000)",
        "(290.000000, 70.000000, 0.000000)",
        "(290.000000, 70.000000, 0.000000)",
        "(290.000000, 70.000000, 0.000000)",
        "(290.000000, 70.000000, 0.000000)",
        "(290.000000, 70.000000, 0.000000)",
        "(290.000000, 70.000000, 0.000000)",
        "(290.000000, 70.000000, 0.000000)",
        "(290.000000, 70.000000, 0.000000)",
        "(290.000000, 70.000000, 0.000000)",
        "(290.000000, 70.000000, 0.000000)",
        "(290.000000, 70.000000, 0.000000)",
        "(290.000000, 70.000000, 0.000000)",
        "(290.000000, 70.000000, 0.000000)",
        "(290.000000, 70.000000, 0.000000)",
        "(290.000000, 70.000000, 0.000000)",
        "(290.000000, 70.000000, 0.000000)",
        "(290.000000, 70.000000, 0.000000)",
        "(290.000000, 70.000000, 0.000000)",
        "(290.000000, 70.000000, 0.000000)",
        "(290.000000, 70.000000, 0.000000)",
        "(290.000000, 70.000000, 0.000000)",
        "(290.000000, 70.000000, 0.000000)",
        "(290.000000, 70.000000, 0.000000)",
        "(290.000000, 70.000000, 0.000000)",
        "(290.000000, 70.000000, 0.000000)",
        "(290.000000, 70.000000, 0.000000)",
        "(290.000000, 70.000000, 0.000000)",
        "(290.000000, 70.000000, 0.000000)",
        "(290.000000, 70.000000, 0.000000)",
        "(290.000000, 70.000000, 0.000000)",
        "(290.000000, 70.000000, 0.000000)",
        "(290.000000, 70.000000, 0.000000)",
        "(290.000000, 70.000000, 0.000000)",
        "(290.000000, 70.000000, 0.000000)",
        "(290.000000, 70.000000, 0.000000)",
        "(290.000000, 70.000000, 0.000000)",
        "(290.000000, 70.000000, 0.000000)",
        "(290.000000, 70.000000, 0.000000)",
        "(290.000000, 70.000000, 0.000000)",
        "(290.000000, 70.000000, 0.000000)",
        "(290.000000, 70.000000, 0.000000)",
        "(290.000000, 70.000000, 0.000000)",
        "(290.000000, 70.000000, 0.000000)",
        "(290.000000, 70.000000, 0.000000)",
        "(290.000000, 70.000000, 0.000000)",
        "(290.000000, 70.000000, 0.000000)",
        "(290.000000, 70.000000, 0.000000)",
        "(290.000000, 70.000000, 0.000000)",
        "(290.000000, 70.000000, 0.000000)",
        "(290.000000, 70.000000, 0.000000)",
        "(290.000000, 70.000000, 0.000000)",
        "(290.000000, 70.000000, 0.000000)",
        "(290.000000, 70.000000, 0.000000)",
        "(290.000000, 70.000000, 0.000000)",
        "(290.000000, 70.000000, 0.000000)",
        "(290.000000, 70.000000, 0.000000)",
        "(290.000000, 70.000000, 0.000000)",
        "(290.000000, 70.000000, 0.000000)",
        "(290.000000, 70.000000, 0.000000)",
        "(290.000000, 70.000000, 0.000000)",
        "(290.000000, 70.000000, 0.000000)",
        "(290.000000, 70.000000, 0.000000)",
        "(290.000000, 70.000000, 0.000000)",
        "(290.000000, 70.000000, 0.000000)",
        "(290.000000, 70.000000, 0.000000)",
        "(290.000000, 70.000000, 0.000000)",
        "(290.000000, 70.000000, 0.000000)",
        "(290.000000, 70.000000, 0.000000)",
        "(290.000000, 70.000000, 0.000000)",
        "(290.000000, 70.000000, 0.000000)",
        "(290.000000, 70.000000, 0.000000)",
        "(290.000000, 70.000000, 0.000000)",
        "(290.000000, 70.000000, 0.000000)",
        "(290.000000, 70.000000, 0.000000)",
        "(290.000000, 70.000000, 0.000000)",
        "(290.000000, 70.000000, 0.000000)",
        "(290.000000, 70.000000, 0.000000)",
        "(290.000000, 70.000000, 0.000000)",
        "(290.000000, 70.000000, 0.000000)",
        "(290.000000, 70.000000, 0.000000)",
        "(290.000000, 70.000000, 0.000000)",
        "(290.000000, 70.000000, 0.000000)",
        "(290.000000, 70.000000, 0.000000)",
        "(290.000000, 70.000000, 0.000000)",
        "(290.000000, 70.000000, 0.000000)",
        "(290.000000, 70.000000, 0.000000)",
        "(290.000000, 70.000000, 0.000000)",
        "(290.000000, 70.000000, 0.000000)",
        "(290.000000, 70.000000, 0.000000)",
        "(290.000000, 70.000000, 0.000000)",
        "(290.000000, 70.000000, 0.000000)",
        "(290.000000, 70.000000, 0.000000)",
        "(290.000000, 70.000000, 0.000000)",
        "(290.000000, 70.000000, 0.000000)",
        "(290.000000, 70.000000, 0.000000)",
        "(290.000000, 70.000000, 0.000000)",
        "(290.000000, 70.000000, 0.000000)",
        "(290.000000, 70.000000, 0.000000)",
        "(290.000000, 70.000000, 0.000000)",
        "(290.000000, 70.000000, 0.000000)",
        "(290.000000, 70.000000, 0.000000)",
        "(290.000000, 70.000000, 0.000000)",
        "(290.000000, 70.000000, 0.000000)",
        "(290.000000, 70.000000, 0.000000)",
        "(290.000000, 70.000000, 0.000000)",
        "(290.000000, 70.000000, 0.000000)",
        "(290.000000, 70.000000, 0.000000)",
        "(290.000000, 70.000000, 0.000000)",
        "(290.000000, 70.000000, 0.000000)",
        "(290.000000, 70.000000, 0.000000)",
        "(290.000000, 70.000000, 0.000000)",
        "(290.000000, 70.000000, 0.000000)",
        "(290.000000, 70.000000, 0.000000)",
        "(290.000000, 70.000000, 0.000000)",
        "(290.000000, 70.000000, 0.000000)",
        "(290.000000, 70.000000, 0.000000)",
        "(290.000000, 70.000000, 0.000000)",
        "(290.000000, 70.000000, 0.000000)",
        "(290.000000, 70.000000, 0.000000)",
        "(290.000000, 70.000000, 0.000000)",
        "(290.000000, 70.000000, 0.000000)",
        "(290.000000, 70.000000, 0.000000)",
        "(290.000000, 70.000000, 0.000000)",
        "(290.000000, 70.000000, 0.000000)",
        "(290.000000, 70.000000, 0.000000)",
        "(290.000000, 70.000000, 0.000000)",
        "(290.000000, 70.000000, 0.000000)",
        "(290.000000, 70.000000, 0.000000)",
        "(290.000000, 70.000000, 0.000000)",
        "(290.000000, 70.000000, 0.000000)",
        "(290.000000, 70.000000, 0.000000)",
        "(290.000000, 70.000000, 0.000000)",
        "(290.000000, 70.000000, 0.000000)",
        "(290.000000, 70.000000, 0.000000)",
        "(290.000000, 70.000000, 0.000000)",
        "(290.000000, 70.000000, 0.000000)",
        "(290.000000, 70.000000, 0.000000)",
        "(290.000000, 70.000000, 0.000000)",
        "(290.000000, 70.000000, 0.000000)",
        "(290.000000, 70.000000, 0.000000)",
        "(290.000000, 70.000000, 0.000000)",
        "(290.000000, 70.000000, 0.000000)",
        "(290.000000, 70.000000, 0.000000)",
        "(290.000000, 70.000000, 0.000000)",
        "(290.000000, 70.000000, 0.000000)",
        "(290.000000, 70.000000, 0.000000)",
        "(290.000000, 70.000000, 0.000000)",
        "(290.000000, 70.000000, 0.000000)",
        "(290.000000, 70.000000, 0.000000)",
        "(290.000000, 70.000000, 0.000000)",
        "(290.000000, 70.000000, 0.000000)",
        "(290.000000, 70.000000, 0.000000)",
        "(290.000000, 70.000000, 0.000000)",
        "(290.000000, 70.000000, 0.000000)",
        "(290.000000, 70.000000, 0.000000)",
        "(290.000000, 70.000000, 0.000000)",
        "(290.000000, 70.000000, 0.000000)",
        "(290.000000, 70.000000, 0.000000)",
        "(290.000000, 70.000000, 0.000000)",
        "(290.000000, 70.000000, 0.000000)",
        "(290.000000, 70.000000, 0.000000)",
        "(290.000000, 70.000000, 0.000000)",
        "(290.000000, 70.000000, 0.000000)",
        "(290.000000, 70.000000, 0.000000)",
        "(290.000000, 70.000000, 0.000000)",
        "(290.000000, 70.000000, 0.000000)",
        "(290.000000, 70.000000, 0.000000)",
        "(290.000000, 70.000000, 0.000000)",
        "(290.000000, 70.000000, 0.000000)",
        "(290.000000, 70.000000, 0.000000)",
        "(290.000000, 70.000000, 0.000000)",
        "(290.000000, 70.000000, 0.000000)",
        "(290.000000, 70.000000, 0.000000)",
        "(290.000000, 70.000000, 0.000000)",
        "(290.000000, 70.000000, 0.000000)",
        "(290.000000, 70.000000, 0.000000)",
        "(290.000000, 70.000000, 0.000000)",
        "(290.000000, 70.000000, 0.000000)",
        "(290.000000, 70.000000, 0.000000)",
        "(290.000000, 70.000000, 0.000000)",
        "(290.000000, 70.000000, 0.000000)",
        "(290.000000, 70.000000, 0.000000)",
        "(290.000000, 70.000000, 0.000000)",
        "(290.000000, 70.000000, 0.000000)",
        "(290.000000, 70.000000, 0.000000)",
        "(290.000000, 70.000000, 0.000000)",
        "(290.000000, 70.000000, 0.000000)",
        "(290.000000, 70.000000, 0.000000)",
        "(290.000000, 70.000000, 0.000000)",
        "(290.000000, 70.000000, 0.000000)",
        "(290.000000, 70.000000, 0.000000)",
        "(290.000000, 70.000000, 0.000000)",
        "(290.000000, 70.000000, 0.000000)",
        "(290.000000, 70.000000, 0.000000)",
        "(290.000000, 70.000000, 0.000000)",
        "(290.000000, 70.000000, 0.000000)",
        "(290.000000, 70.000000, 0.000000)",
        "(290.000000, 70.000000, 0.000000)",
        "(290.000000, 70.000000, 0.000000)",
        "(290.000000, 70.000000, 0.000000)",
        "(290.000000, 70.000000, 0.000000)",
        "(290.000000, 70.000000, 0.000000)",
        "(290.000000, 70.000000, 0.000000)",
        "(290.000000, 70.000000, 0.000000)",
        "(290.000000, 70.000000, 0.000000)",
        "(290.000000, 70.000000, 0.000000)",
        "(290.000000, 70.000000, 0.000000)",
        "(290.000000, 70.000000, 0.000000)",
        "(290.000000, 70.000000, 0.000000)",
        "(290.000000, 70.000000, 0.000000)",
        "(290.000000, 70.000000, 0.000000)",
        "(290.000000, 70.000000, 0.000000)",
        "(290.000000, 70.000000, 0.000000)",
        "(290.000000, 70.000000, 0.000000)",
        "(290.000000, 70.000000, 0.000000)",
        "(290.000000, 70.000000, 0.000000)",
        "(290.000000, 70.000000, 0.000000)",
        "(290.000000, 70.000000, 0.000000)",
        "(290.000000, 70.000000, 0.000000)",
        "(290.000000, 70.000000, 0.000000)",
[truncated: 252,824 more chars]
