# Supplementary material for: Playing the mirror game in virtual reality with an autonomous character
Source: Sci Rep. 2022 Dec 9;12:21329. doi: 10.1038/s41598-022-25197-z (PMC9734752; doi:10.1038/s41598-022-25197-z)
Supplement: Supplementary file 2 — Supplementary Information 1. [file 41598_2022_25197_MOESM2_ESM.zip › Data/Couple21/condition3_trial1_player2.json]

{
    "isFemale": false,
    "eyesLevel": 1.6852006912231446,
    "timestamps": [
        0.0,
        0.02001953125,
        0.040008544921875,
        0.05999755859375,
        0.08001708984375,
        0.100006103515625,
        0.1199951171875,
        0.1400146484375,
        0.160003662109375,
        0.17999267578125,
        0.20001220703125,
        0.220001220703125,
        0.240020751953125,
        0.260009765625,
        0.279998779296875,
        0.300018310546875,
        0.32000732421875,
        0.339996337890625,
        0.360015869140625,
        0.3800048828125,
        0.399993896484375,
        0.420013427734375,
        0.44000244140625,
        0.46002197265625,
        0.480010986328125,
        0.5,
        0.52001953125,
        0.540008544921875,
        0.55999755859375,
        0.58001708984375,
        0.600006103515625,
        0.6199951171875,
        0.6400146484375,
        0.660003662109375,
        0.67999267578125,
        0.70001220703125,
        0.720001220703125,
        0.740020751953125,
        0.760009765625,
        0.779998779296875,
        0.800018310546875,
        0.82000732421875,
        0.839996337890625,
        0.860015869140625,
        0.8800048828125,
        0.899993896484375,
        0.920013427734375,
        0.94000244140625,
        0.96002197265625,
        0.980010986328125,
        1.0,
        1.02001953125,
        1.040008544921875,
        1.05999755859375,
        1.08001708984375,
        1.100006103515625,
        1.1199951171875,
        1.1400146484375,
        1.160003662109375,
        1.17999267578125,
        1.20001220703125,
        1.220001220703125,
        1.240020751953125,
        1.260009765625,
        1.279998779296875,
        1.300018310546875,
        1.32000732421875,
        1.339996337890625,
        1.360015869140625,
        1.3800048828125,
        1.399993896484375,
        1.420013427734375,
        1.44000244140625,
        1.46002197265625,
        1.480010986328125,
        1.5,
        1.52001953125,
        1.540008544921875,
        1.55999755859375,
        1.58001708984375,
        1.600006103515625,
        1.6199951171875,
        1.6400146484375,
        1.660003662109375,
        1.67999267578125,
        1.70001220703125,
        1.720001220703125,
        1.740020751953125,
        1.760009765625,
        1.779998779296875,
        1.800018310546875,
        1.82000732421875,
        1.839996337890625,
        1.860015869140625,
        1.8800048828125,
        1.899993896484375,
        1.920013427734375,
        1.94000244140625,
        1.96002197265625,
        1.980010986328125,
        2.0,
        2.02001953125,
        2.040008544921875,
        2.05999755859375,
        2.08001708984375,
        2.100006103515625,
        2.1199951171875,
        2.1400146484375,
        2.160003662109375,
        2.17999267578125,
        2.20001220703125,
        2.220001220703125,
        2.240020751953125,
        2.260009765625,
        2.279998779296875,
        2.300018310546875,
        2.32000732421875,
        2.339996337890625,
        2.360015869140625,
        2.3800048828125,
        2.399993896484375,
        2.420013427734375,
        2.44000244140625,
        2.46002197265625,
        2.480010986328125,
        2.5,
        2.52001953125,
        2.540008544921875,
        2.55999755859375,
        2.58001708984375,
        2.600006103515625,
        2.6199951171875,
        2.6400146484375,
        2.660003662109375,
        2.67999267578125,
        2.70001220703125,
        2.720001220703125,
        2.740020751953125,
        2.760009765625,
        2.779998779296875,
        2.800018310546875,
        2.82000732421875,
        2.839996337890625,
        2.860015869140625,
        2.8800048828125,
        2.899993896484375,
        2.920013427734375,
        2.94000244140625,
        2.96002197265625,
        2.980010986328125,
        3.0,
        3.02001953125,
        3.040008544921875,
        3.05999755859375,
        3.08001708984375,
        3.100006103515625,
        3.1199951171875,
        3.1400146484375,
        3.160003662109375,
        3.17999267578125,
        3.20001220703125,
        3.220001220703125,
        3.240020751953125,
        3.260009765625,
        3.279998779296875,
        3.300018310546875,
        3.32000732421875,
        3.339996337890625,
        3.360015869140625,
        3.3800048828125,
        3.399993896484375,
        3.420013427734375,
        3.44000244140625,
        3.46002197265625,
        3.480010986328125,
        3.5,
        3.52001953125,
        3.540008544921875,
        3.55999755859375,
        3.58001708984375,
        3.600006103515625,
        3.6199951171875,
        3.6400146484375,
        3.660003662109375,
        3.67999267578125,
        3.70001220703125,
        3.720001220703125,
        3.740020751953125,
        3.760009765625,
        3.779998779296875,
        3.800018310546875,
        3.82000732421875,
        3.839996337890625,
        3.860015869140625,
        3.8800048828125,
        3.899993896484375,
        3.920013427734375,
        3.94000244140625,
        3.96002197265625,
        3.980010986328125,
        4.0,
        4.02001953125,
        4.040008544921875,
        4.05999755859375,
        4.08001708984375,
        4.100006103515625,
        4.1199951171875,
        4.1400146484375,
        4.160003662109375,
        4.17999267578125,
        4.20001220703125,
        4.220001220703125,
        4.240020751953125,
        4.260009765625,
        4.279998779296875,
        4.300018310546875,
        4.32000732421875,
        4.339996337890625,
        4.360015869140625,
        4.3800048828125,
        4.399993896484375,
        4.420013427734375,
        4.44000244140625,
        4.46002197265625,
        4.480010986328125,
        4.5,
        4.52001953125,
        4.540008544921875,
        4.55999755859375,
        4.58001708984375,
        4.600006103515625,
        4.6199951171875,
        4.6400146484375,
        4.660003662109375,
        4.67999267578125,
        4.70001220703125,
        4.720001220703125,
        4.740020751953125,
        4.760009765625,
        4.779998779296875,
        4.800018310546875,
        4.82000732421875,
        4.839996337890625,
        4.860015869140625,
        4.8800048828125,
        4.899993896484375,
        4.920013427734375,
        4.94000244140625,
        4.96002197265625,
        4.980010986328125,
        5.0,
        5.02001953125,
        5.040008544921875,
        5.05999755859375,
        5.08001708984375,
        5.100006103515625,
        5.1199951171875,
        5.1400146484375,
        5.160003662109375,
        5.17999267578125,
        5.20001220703125,
        5.220001220703125,
        5.240020751953125,
        5.260009765625,
        5.279998779296875,
        5.300018310546875,
        5.32000732421875,
        5.339996337890625,
        5.360015869140625,
        5.3800048828125,
        5.399993896484375,
        5.420013427734375,
        5.44000244140625,
        5.46002197265625,
        5.480010986328125,
        5.5,
        5.52001953125,
        5.540008544921875,
        5.55999755859375,
        5.58001708984375,
        5.600006103515625,
        5.6199951171875,
        5.6400146484375,
        5.660003662109375,
        5.67999267578125,
        5.70001220703125,
        5.720001220703125,
        5.740020751953125,
        5.760009765625,
        5.779998779296875,
        5.800018310546875,
        5.82000732421875,
        5.839996337890625,
        5.860015869140625,
        5.8800048828125,
        5.899993896484375,
        5.920013427734375,
        5.94000244140625,
        5.96002197265625,
        5.980010986328125,
        6.0,
        6.02001953125,
        6.040008544921875,
        6.05999755859375,
        6.08001708984375,
        6.100006103515625,
        6.1199951171875,
        6.1400146484375,
        6.160003662109375,
        6.17999267578125,
        6.20001220703125,
        6.220001220703125,
        6.240020751953125,
        6.260009765625,
        6.279998779296875,
        6.300018310546875,
        6.32000732421875,
        6.339996337890625,
        6.360015869140625,
        6.3800048828125,
        6.399993896484375,
        6.420013427734375,
        6.44000244140625,
        6.46002197265625,
        6.480010986328125,
        6.5,
        6.52001953125,
        6.540008544921875,
        6.55999755859375,
        6.58001708984375,
        6.600006103515625,
        6.6199951171875,
        6.6400146484375,
        6.660003662109375,
        6.67999267578125,
        6.70001220703125,
        6.720001220703125,
        6.740020751953125,
        6.760009765625,
        6.779998779296875,
        6.800018310546875,
        6.82000732421875,
        6.839996337890625,
        6.860015869140625,
        6.8800048828125,
        6.899993896484375,
        6.920013427734375,
        6.94000244140625,
        6.96002197265625,
        6.980010986328125,
        7.0,
        7.02001953125,
        7.040008544921875,
        7.05999755859375,
        7.08001708984375,
        7.100006103515625,
        7.1199951171875,
        7.1400146484375,
        7.160003662109375,
        7.17999267578125,
        7.20001220703125,
        7.220001220703125,
        7.240020751953125,
        7.260009765625,
        7.279998779296875,
        7.300018310546875,
        7.32000732421875,
        7.339996337890625,
        7.360015869140625,
        7.3800048828125,
        7.399993896484375,
        7.420013427734375,
        7.44000244140625,
        7.46002197265625,
        7.480010986328125,
        7.5,
        7.52001953125,
        7.540008544921875,
        7.55999755859375,
        7.58001708984375,
        7.600006103515625,
        7.6199951171875,
        7.6400146484375,
        7.660003662109375,
        7.67999267578125,
        7.70001220703125,
        7.720001220703125,
        7.740020751953125,
        7.760009765625,
        7.779998779296875,
        7.800018310546875,
        7.82000732421875,
        7.839996337890625,
        7.860015869140625,
        7.8800048828125,
        7.899993896484375,
        7.920013427734375,
        7.94000244140625,
        7.96002197265625,
        7.980010986328125,
        8.0,
        8.02001953125,
        8.040008544921875,
        8.05999755859375,
        8.08001708984375,
        8.100006103515625,
        8.1199951171875,
        8.1400146484375,
        8.160003662109375,
        8.17999267578125,
        8.20001220703125,
        8.220001220703125,
        8.240020751953125,
        8.260009765625,
        8.279998779296875,
        8.300018310546875,
        8.32000732421875,
        8.339996337890625,
        8.360015869140625,
        8.3800048828125,
        8.399993896484375,
        8.420013427734375,
        8.44000244140625,
        8.46002197265625,
        8.480010986328125,
        8.5,
        8.52001953125,
        8.540008544921875,
        8.55999755859375,
        8.58001708984375,
        8.600006103515625,
        8.6199951171875,
        8.6400146484375,
        8.660003662109375,
        8.67999267578125,
        8.70001220703125,
        8.720001220703125,
        8.740020751953125,
        8.760009765625,
        8.779998779296875,
        8.800018310546875,
        8.82000732421875,
        8.839996337890625,
        8.860015869140625,
        8.8800048828125,
        8.899993896484375,
        8.920013427734375,
        8.94000244140625,
        8.96002197265625,
        8.980010986328125,
        9.0,
        9.02001953125,
        9.040008544921875,
        9.05999755859375,
        9.08001708984375,
        9.100006103515625,
        9.1199951171875,
        9.1400146484375,
        9.160003662109375,
        9.17999267578125,
        9.20001220703125,
        9.220001220703125,
        9.240020751953125,
        9.260009765625,
        9.279998779296875,
        9.300018310546875,
        9.32000732421875,
        9.339996337890625,
        9.360015869140625,
        9.3800048828125,
        9.399993896484375,
        9.420013427734375,
        9.44000244140625,
        9.46002197265625,
        9.480010986328125,
        9.5,
        9.52001953125,
        9.540008544921875,
        9.55999755859375,
        9.58001708984375,
        9.600006103515625,
        9.6199951171875,
        9.6400146484375,
        9.660003662109375,
        9.67999267578125,
        9.70001220703125,
        9.720001220703125,
        9.740020751953125,
        9.760009765625,
        9.779998779296875,
        9.800018310546875,
        9.82000732421875,
        9.839996337890625,
        9.860015869140625,
        9.8800048828125,
        9.899993896484375,
        9.920013427734375,
        9.94000244140625,
        9.96002197265625,
        9.980010986328125,
        10.0,
        10.02001953125,
        10.040008544921875,
        10.05999755859375,
        10.08001708984375,
        10.100006103515625,
        10.1199951171875,
        10.1400146484375,
        10.160003662109375,
        10.17999267578125,
        10.20001220703125,
        10.220001220703125,
        10.240020751953125,
        10.260009765625,
        10.279998779296875,
        10.300018310546875,
        10.32000732421875,
        10.339996337890625,
        10.360015869140625,
        10.3800048828125,
        10.399993896484375,
        10.420013427734375,
        10.44000244140625,
        10.46002197265625,
        10.480010986328125,
        10.5,
        10.52001953125,
        10.540008544921875,
        10.55999755859375,
        10.58001708984375,
        10.600006103515625,
        10.6199951171875,
        10.6400146484375,
        10.660003662109375,
        10.67999267578125,
        10.70001220703125,
        10.720001220703125,
        10.740020751953125,
        10.760009765625,
        10.779998779296875,
        10.800018310546875,
        10.82000732421875,
        10.839996337890625,
        10.860015869140625,
        10.8800048828125,
        10.899993896484375,
        10.920013427734375,
        10.94000244140625,
        10.96002197265625,
        10.980010986328125,
        11.0,
        11.02001953125,
        11.040008544921875,
        11.05999755859375,
        11.08001708984375,
        11.100006103515625,
        11.1199951171875,
        11.1400146484375,
        11.160003662109375,
        11.17999267578125,
        11.20001220703125,
        11.220001220703125,
        11.240020751953125,
        11.260009765625,
        11.279998779296875,
        11.300018310546875,
        11.32000732421875,
        11.339996337890625,
        11.360015869140625,
        11.3800048828125,
        11.399993896484375,
        11.420013427734375,
        11.44000244140625,
        11.46002197265625,
        11.480010986328125,
        11.5,
        11.52001953125,
        11.540008544921875,
        11.55999755859375,
        11.58001708984375,
        11.600006103515625,
        11.6199951171875,
        11.6400146484375,
        11.660003662109375,
        11.67999267578125,
        11.70001220703125,
        11.720001220703125,
        11.740020751953125,
        11.760009765625,
        11.779998779296875,
        11.800018310546875,
        11.82000732421875,
        11.839996337890625,
        11.860015869140625,
        11.8800048828125,
        11.899993896484375,
        11.920013427734375,
        11.94000244140625,
        11.96002197265625,
        11.980010986328125,
        12.0,
        12.02001953125,
        12.040008544921875,
        12.05999755859375,
        12.08001708984375,
        12.100006103515625,
        12.1199951171875,
        12.1400146484375,
        12.160003662109375,
        12.17999267578125,
        12.20001220703125,
        12.220001220703125,
        12.240020751953125,
        12.260009765625,
        12.279998779296875,
        12.300018310546875,
        12.32000732421875,
        12.339996337890625,
        12.360015869140625,
        12.3800048828125,
        12.399993896484375,
        12.420013427734375,
        12.44000244140625,
        12.46002197265625,
        12.480010986328125,
        12.5,
        12.52001953125,
        12.540008544921875,
        12.55999755859375,
        12.58001708984375,
        12.600006103515625,
        12.6199951171875,
        12.6400146484375,
        12.660003662109375,
        12.67999267578125,
        12.70001220703125,
        12.720001220703125,
        12.740020751953125,
        12.760009765625,
        12.779998779296875,
        12.800018310546875,
        12.82000732421875,
        12.839996337890625,
        12.860015869140625,
        12.8800048828125,
        12.899993896484375,
        12.920013427734375,
        12.94000244140625,
        12.96002197265625,
        12.980010986328125,
        13.0,
        13.02001953125,
        13.040008544921875,
        13.05999755859375,
        13.08001708984375,
        13.100006103515625,
        13.1199951171875,
        13.1400146484375,
        13.160003662109375,
        13.17999267578125,
        13.20001220703125,
        13.220001220703125,
        13.240020751953125,
        13.260009765625,
        13.279998779296875,
        13.300018310546875,
        13.32000732421875,
        13.339996337890625,
        13.360015869140625,
        13.3800048828125,
        13.399993896484375,
        13.420013427734375,
        13.44000244140625,
        13.46002197265625,
        13.480010986328125,
        13.5,
        13.52001953125,
        13.540008544921875,
        13.55999755859375,
        13.58001708984375,
        13.600006103515625,
        13.6199951171875,
        13.6400146484375,
        13.660003662109375,
        13.67999267578125,
        13.70001220703125,
        13.720001220703125,
        13.740020751953125,
        13.760009765625,
        13.779998779296875,
        13.800018310546875,
        13.82000732421875,
        13.839996337890625,
        13.860015869140625,
        13.8800048828125,
        13.899993896484375,
        13.920013427734375,
        13.94000244140625,
        13.96002197265625,
        13.980010986328125,
        14.0,
        14.02001953125,
        14.040008544921875,
        14.05999755859375,
        14.08001708984375,
        14.100006103515625,
        14.1199951171875,
        14.1400146484375,
        14.160003662109375,
        14.17999267578125,
        14.20001220703125,
        14.220001220703125,
        14.240020751953125,
        14.260009765625,
        14.279998779296875,
        14.300018310546875,
        14.32000732421875,
        14.339996337890625,
        14.360015869140625,
        14.3800048828125,
        14.399993896484375,
        14.420013427734375,
        14.44000244140625,
        14.46002197265625,
        14.480010986328125,
        14.5,
        14.52001953125,
        14.540008544921875,
        14.55999755859375,
        14.58001708984375,
        14.600006103515625,
        14.6199951171875,
        14.6400146484375,
        14.660003662109375,
        14.67999267578125,
        14.70001220703125,
        14.720001220703125,
        14.740020751953125,
        14.760009765625,
        14.779998779296875,
        14.800018310546875,
        14.82000732421875,
        14.839996337890625,
        14.860015869140625,
        14.8800048828125,
        14.899993896484375,
        14.920013427734375,
        14.94000244140625,
        14.96002197265625,
        14.980010986328125,
        15.0,
        15.02001953125,
        15.040008544921875,
        15.05999755859375,
        15.08001708984375,
        15.100006103515625,
        15.1199951171875,
        15.1400146484375,
        15.160003662109375,
        15.17999267578125,
        15.20001220703125,
        15.220001220703125,
        15.240020751953125,
        15.260009765625,
        15.279998779296875,
        15.300018310546875,
        15.32000732421875,
        15.339996337890625,
        15.360015869140625,
        15.3800048828125,
        15.399993896484375,
        15.420013427734375,
        15.44000244140625,
        15.46002197265625,
        15.480010986328125,
        15.5,
        15.52001953125,
        15.540008544921875,
        15.55999755859375,
        15.58001708984375,
        15.600006103515625,
        15.6199951171875,
        15.6400146484375,
        15.660003662109375,
        15.67999267578125,
        15.70001220703125,
        15.720001220703125,
        15.740020751953125,
        15.760009765625,
        15.779998779296875,
        15.800018310546875,
        15.82000732421875,
        15.839996337890625,
        15.860015869140625,
        15.8800048828125,
        15.899993896484375,
        15.920013427734375,
        15.94000244140625,
        15.96002197265625,
        15.980010986328125,
        16.0,
        16.02001953125,
        16.040008544921876,
        16.05999755859375,
        16.08001708984375,
        16.100006103515626,
        16.1199951171875,
        16.1400146484375,
        16.160003662109376,
        16.17999267578125,
        16.20001220703125,
        16.220001220703126,
        16.240020751953126,
        16.260009765625,
        16.279998779296876,
        16.300018310546876,
        16.32000732421875,
        16.339996337890626,
        16.360015869140626,
        16.3800048828125,
        16.399993896484376,
        16.420013427734376,
        16.44000244140625,
        16.46002197265625,
        16.480010986328126,
        16.5,
        16.52001953125,
        16.540008544921876,
        16.55999755859375,
        16.58001708984375,
        16.600006103515626,
        16.6199951171875,
        16.6400146484375,
        16.660003662109376,
        16.67999267578125,
        16.70001220703125,
        16.720001220703126,
        16.740020751953126,
        16.760009765625,
        16.779998779296876,
        16.800018310546876,
        16.82000732421875,
        16.839996337890626,
        16.860015869140626,
        16.8800048828125,
        16.899993896484376,
        16.920013427734376,
        16.94000244140625,
        16.96002197265625,
        16.980010986328126,
        17.0,
        17.02001953125,
        17.040008544921876,
        17.05999755859375,
        17.08001708984375,
        17.100006103515626,
        17.1199951171875,
        17.1400146484375,
        17.160003662109376,
        17.17999267578125,
        17.20001220703125,
        17.220001220703126,
        17.240020751953126,
        17.260009765625,
        17.279998779296876,
        17.300018310546876,
        17.32000732421875,
        17.339996337890626,
        17.360015869140626,
        17.3800048828125,
        17.399993896484376,
        17.420013427734376,
        17.44000244140625,
        17.46002197265625,
        17.480010986328126,
        17.5,
        17.52001953125,
        17.540008544921876,
        17.55999755859375,
        17.58001708984375,
        17.600006103515626,
        17.6199951171875,
        17.6400146484375,
        17.660003662109376,
        17.67999267578125,
        17.70001220703125,
        17.720001220703126,
        17.740020751953126,
        17.760009765625,
        17.779998779296876,
        17.800018310546876,
        17.82000732421875,
        17.839996337890626,
        17.860015869140626,
        17.8800048828125,
        17.899993896484376,
        17.920013427734376,
        17.94000244140625,
        17.96002197265625,
        17.980010986328126,
        18.0,
        18.02001953125,
        18.040008544921876,
        18.05999755859375,
        18.08001708984375,
        18.100006103515626,
        18.1199951171875,
        18.1400146484375,
        18.160003662109376,
        18.17999267578125,
        18.20001220703125,
        18.220001220703126,
        18.240020751953126,
        18.260009765625,
        18.279998779296876,
        18.300018310546876,
        18.32000732421875,
        18.339996337890626,
        18.360015869140626,
        18.3800048828125,
        18.399993896484376,
        18.420013427734376,
        18.44000244140625,
        18.46002197265625,
        18.480010986328126,
        18.5,
        18.52001953125,
        18.540008544921876,
        18.55999755859375,
        18.58001708984375,
        18.600006103515626,
        18.6199951171875,
        18.6400146484375,
        18.660003662109376,
        18.67999267578125,
        18.70001220703125,
        18.720001220703126,
        18.740020751953126,
        18.760009765625,
        18.779998779296876,
        18.800018310546876,
        18.82000732421875,
        18.839996337890626,
        18.860015869140626,
        18.8800048828125,
        18.899993896484376,
        18.920013427734376,
        18.94000244140625,
        18.96002197265625,
        18.980010986328126,
        19.0,
        19.02001953125,
        19.040008544921876,
        19.05999755859375,
        19.08001708984375,
        19.100006103515626,
        19.1199951171875,
        19.1400146484375,
        19.160003662109376,
        19.17999267578125,
        19.20001220703125,
        19.220001220703126,
        19.240020751953126,
        19.260009765625,
        19.279998779296876,
        19.300018310546876,
        19.32000732421875,
        19.339996337890626,
        19.360015869140626,
        19.3800048828125,
        19.399993896484376,
        19.420013427734376,
        19.44000244140625,
        19.46002197265625,
        19.480010986328126,
        19.5,
        19.52001953125,
        19.540008544921876,
        19.55999755859375,
        19.58001708984375,
        19.600006103515626,
        19.6199951171875,
        19.6400146484375,
        19.660003662109376,
        19.67999267578125,
        19.70001220703125,
        19.720001220703126,
        19.740020751953126,
        19.760009765625,
        19.779998779296876,
        19.800018310546876,
        19.82000732421875,
        19.839996337890626,
        19.860015869140626,
        19.8800048828125,
        19.899993896484376,
        19.920013427734376,
        19.94000244140625,
        19.96002197265625,
        19.980010986328126,
        20.0,
        20.02001953125,
        20.040008544921876,
        20.05999755859375,
        20.08001708984375,
        20.100006103515626,
        20.1199951171875,
        20.1400146484375,
        20.160003662109376,
        20.17999267578125,
        20.20001220703125,
        20.220001220703126,
        20.240020751953126,
        20.260009765625,
        20.279998779296876,
        20.300018310546876,
        20.32000732421875,
        20.339996337890626,
        20.360015869140626,
        20.3800048828125,
        20.399993896484376,
        20.420013427734376,
        20.44000244140625,
        20.46002197265625,
        20.480010986328126,
        20.5,
        20.52001953125,
        20.540008544921876,
        20.55999755859375,
        20.58001708984375,
        20.600006103515626,
        20.6199951171875,
        20.6400146484375,
        20.660003662109376,
        20.67999267578125,
        20.70001220703125,
        20.720001220703126,
        20.740020751953126,
        20.760009765625,
        20.779998779296876,
        20.800018310546876,
        20.82000732421875,
        20.839996337890626,
        20.860015869140626,
        20.8800048828125,
        20.899993896484376,
        20.920013427734376,
        20.94000244140625,
        20.96002197265625,
        20.980010986328126,
        21.0,
        21.02001953125,
        21.040008544921876,
        21.05999755859375,
        21.08001708984375,
        21.100006103515626,
        21.1199951171875,
        21.1400146484375,
        21.160003662109376,
        21.17999267578125,
        21.20001220703125,
        21.220001220703126,
        21.240020751953126,
        21.260009765625,
        21.279998779296876,
        21.300018310546876,
        21.32000732421875,
        21.339996337890626,
        21.360015869140626,
        21.3800048828125,
        21.399993896484376,
        21.420013427734376,
        21.44000244140625,
        21.46002197265625,
        21.480010986328126,
        21.5,
        21.52001953125,
        21.540008544921876,
        21.55999755859375,
        21.58001708984375,
        21.600006103515626,
        21.6199951171875,
        21.6400146484375,
        21.660003662109376,
        21.67999267578125,
        21.70001220703125,
        21.720001220703126,
        21.740020751953126,
        21.760009765625,
        21.779998779296876,
        21.800018310546876,
        21.82000732421875,
        21.839996337890626,
        21.860015869140626,
        21.8800048828125,
        21.899993896484376,
        21.920013427734376,
        21.94000244140625,
        21.96002197265625,
        21.980010986328126,
        22.0,
        22.02001953125,
        22.040008544921876,
        22.05999755859375,
        22.08001708984375,
        22.100006103515626,
        22.1199951171875,
        22.1400146484375,
        22.160003662109376,
        22.17999267578125,
        22.20001220703125,
        22.220001220703126,
        22.240020751953126,
        22.260009765625,
        22.279998779296876,
        22.300018310546876,
        22.32000732421875,
        22.339996337890626,
        22.360015869140626,
        22.3800048828125,
        22.399993896484376,
        22.420013427734376,
        22.44000244140625,
        22.46002197265625,
        22.480010986328126,
        22.5,
        22.52001953125,
        22.540008544921876,
        22.55999755859375,
        22.58001708984375,
        22.600006103515626,
        22.6199951171875,
        22.6400146484375,
        22.660003662109376,
        22.67999267578125,
        22.70001220703125,
        22.720001220703126,
        22.740020751953126,
        22.760009765625,
        22.779998779296876,
        22.800018310546876,
        22.82000732421875,
        22.839996337890626,
        22.860015869140626,
        22.8800048828125,
        22.899993896484376,
        22.920013427734376,
        22.94000244140625,
        22.96002197265625,
        22.980010986328126,
        23.0,
        23.02001953125,
        23.040008544921876,
        23.05999755859375,
        23.08001708984375,
        23.100006103515626,
        23.1199951171875,
        23.1400146484375,
        23.160003662109376,
        23.17999267578125,
        23.20001220703125,
        23.220001220703126,
        23.240020751953126,
        23.260009765625,
        23.279998779296876,
        23.300018310546876,
        23.32000732421875,
        23.339996337890626,
        23.360015869140626,
        23.3800048828125,
        23.399993896484376,
        23.420013427734376,
        23.44000244140625,
        23.46002197265625,
        23.480010986328126,
        23.5,
        23.52001953125,
        23.540008544921876,
        23.55999755859375,
        23.58001708984375,
        23.600006103515626,
        23.6199951171875,
        23.6400146484375,
        23.660003662109376,
        23.67999267578125,
        23.70001220703125,
        23.720001220703126,
        23.740020751953126,
        23.760009765625,
        23.779998779296876,
        23.800018310546876,
        23.82000732421875,
        23.839996337890626,
        23.860015869140626,
        23.8800048828125,
        23.899993896484376,
        23.920013427734376,
        23.94000244140625,
        23.96002197265625,
        23.980010986328126,
        24.0,
        24.02001953125,
        24.040008544921876,
        24.05999755859375,
        24.08001708984375,
        24.100006103515626,
        24.1199951171875,
        24.1400146484375,
        24.160003662109376,
        24.17999267578125,
        24.20001220703125,
        24.220001220703126,
        24.240020751953126,
        24.260009765625,
        24.279998779296876,
        24.300018310546876,
        24.32000732421875,
        24.339996337890626,
        24.360015869140626,
        24.3800048828125,
        24.399993896484376,
        24.420013427734376,
        24.44000244140625,
        24.46002197265625,
        24.480010986328126,
        24.5,
        24.52001953125,
        24.540008544921876,
        24.55999755859375,
        24.58001708984375,
        24.600006103515626,
        24.6199951171875,
        24.6400146484375,
        24.660003662109376,
        24.67999267578125,
        24.70001220703125,
        24.720001220703126,
        24.740020751953126,
        24.760009765625,
        24.779998779296876,
        24.800018310546876,
        24.82000732421875,
        24.839996337890626,
        24.860015869140626,
        24.8800048828125,
        24.899993896484376,
        24.920013427734376,
        24.94000244140625,
        24.96002197265625,
        24.980010986328126,
        25.0,
        25.02001953125,
        25.040008544921876,
        25.05999755859375,
        25.08001708984375,
        25.100006103515626,
        25.1199951171875,
        25.1400146484375,
        25.160003662109376,
        25.17999267578125,
        25.20001220703125,
        25.220001220703126,
        25.240020751953126,
        25.260009765625,
        25.279998779296876,
        25.300018310546876,
        25.32000732421875,
        25.339996337890626,
        25.360015869140626,
        25.3800048828125,
        25.399993896484376,
        25.420013427734376,
        25.44000244140625,
        25.46002197265625,
        25.480010986328126,
        25.5,
        25.52001953125,
        25.540008544921876,
        25.55999755859375,
        25.58001708984375,
        25.600006103515626,
        25.6199951171875,
        25.6400146484375,
        25.660003662109376,
        25.67999267578125,
        25.70001220703125,
        25.720001220703126,
        25.740020751953126,
        25.760009765625,
        25.779998779296876,
        25.800018310546876,
        25.82000732421875,
        25.839996337890626,
        25.860015869140626,
        25.8800048828125,
        25.899993896484376,
        25.920013427734376,
        25.94000244140625,
        25.96002197265625,
        25.980010986328126,
        26.0,
        26.02001953125,
        26.040008544921876,
        26.05999755859375,
        26.08001708984375,
        26.100006103515626,
        26.1199951171875,
        26.1400146484375,
        26.160003662109376,
        26.17999267578125,
        26.20001220703125,
        26.220001220703126,
        26.240020751953126,
        26.260009765625,
        26.279998779296876,
        26.300018310546876,
        26.32000732421875,
        26.339996337890626,
        26.360015869140626,
        26.3800048828125,
        26.399993896484376,
        26.420013427734376,
        26.44000244140625,
        26.459991455078126,
        26.480010986328126,
        26.5,
        26.52001953125,
        26.540008544921876,
        26.55999755859375,
        26.58001708984375,
        26.600006103515626,
        26.6199951171875,
        26.6400146484375,
        26.660003662109376,
        26.67999267578125,
        26.70001220703125,
        26.720001220703126,
        26.740020751953126,
        26.760009765625,
        26.779998779296876,
        26.800018310546876,
        26.82000732421875,
        26.839996337890626,
        26.860015869140626,
        26.8800048828125,
        26.899993896484376,
        26.920013427734376,
        26.94000244140625,
        26.959991455078126,
        26.980010986328126,
        27.0,
        27.02001953125,
        27.040008544921876,
        27.05999755859375,
        27.08001708984375,
        27.100006103515626,
        27.1199951171875,
        27.1400146484375,
        27.160003662109376,
        27.17999267578125,
        27.20001220703125,
        27.220001220703126,
        27.240020751953126,
        27.260009765625,
        27.279998779296876,
        27.300018310546876,
        27.32000732421875,
        27.339996337890626,
        27.360015869140626,
        27.3800048828125,
        27.399993896484376,
        27.420013427734376,
        27.44000244140625,
        27.459991455078126,
        27.480010986328126,
        27.5,
        27.52001953125,
        27.540008544921876,
        27.55999755859375,
        27.58001708984375,
        27.600006103515626,
        27.6199951171875,
        27.6400146484375,
        27.660003662109376,
        27.67999267578125,
        27.70001220703125,
        27.720001220703126,
        27.740020751953126,
        27.760009765625,
        27.779998779296876,
        27.800018310546876,
        27.82000732421875,
        27.839996337890626,
        27.860015869140626,
        27.8800048828125,
        27.899993896484376,
        27.920013427734376,
        27.94000244140625,
        27.959991455078126,
        27.980010986328126,
        28.0,
        28.02001953125,
        28.040008544921876,
        28.05999755859375,
        28.08001708984375,
        28.100006103515626,
        28.1199951171875,
        28.1400146484375,
        28.160003662109376,
        28.17999267578125,
        28.20001220703125,
        28.220001220703126,
        28.240020751953126,
        28.260009765625,
        28.279998779296876,
        28.300018310546876,
        28.32000732421875,
        28.339996337890626,
        28.360015869140626,
        28.3800048828125,
        28.399993896484376,
        28.420013427734376,
        28.44000244140625,
        28.459991455078126,
        28.480010986328126,
        28.5,
        28.52001953125,
        28.540008544921876,
        28.55999755859375,
        28.58001708984375,
        28.600006103515626,
        28.6199951171875,
        28.6400146484375,
        28.660003662109376,
        28.67999267578125,
        28.70001220703125,
        28.720001220703126,
        28.740020751953126,
        28.760009765625,
        28.779998779296876,
        28.800018310546876,
        28.82000732421875,
        28.839996337890626,
        28.860015869140626,
        28.8800048828125,
        28.899993896484376,
        28.920013427734376,
        28.94000244140625,
        28.959991455078126,
        28.980010986328126,
        29.0,
        29.02001953125,
        29.040008544921876,
        29.05999755859375,
        29.08001708984375,
        29.100006103515626,
        29.1199951171875,
        29.1400146484375,
        29.160003662109376,
        29.17999267578125,
        29.20001220703125,
        29.220001220703126,
        29.240020751953126,
        29.260009765625,
        29.279998779296876,
        29.300018310546876,
        29.32000732421875,
        29.339996337890626,
        29.360015869140626,
        29.3800048828125,
        29.399993896484376,
        29.420013427734376,
        29.44000244140625,
        29.459991455078126,
        29.480010986328126,
        29.5,
        29.52001953125,
        29.540008544921876,
        29.55999755859375,
        29.58001708984375,
        29.600006103515626,
        29.6199951171875,
        29.6400146484375,
        29.660003662109376,
        29.67999267578125,
        29.70001220703125,
        29.720001220703126,
        29.740020751953126,
        29.760009765625,
        29.779998779296876,
        29.800018310546876,
        29.82000732421875,
        29.839996337890626,
        29.860015869140626,
        29.8800048828125,
        29.899993896484376,
        29.920013427734376,
        29.94000244140625,
        29.959991455078126,
        29.980010986328126,
        30.0,
        30.02001953125,
        30.040008544921876,
        30.05999755859375,
        30.08001708984375,
        30.100006103515626,
        30.1199951171875,
        30.1400146484375,
        30.160003662109376,
        30.17999267578125,
        30.20001220703125,
        30.220001220703126,
        30.240020751953126,
        30.260009765625,
        30.279998779296876,
        30.300018310546876,
        30.32000732421875,
        30.339996337890626,
        30.360015869140626,
        30.3800048828125,
        30.399993896484376,
        30.420013427734376,
        30.44000244140625,
        30.459991455078126,
        30.480010986328126,
        30.5,
        30.52001953125,
        30.540008544921876,
        30.55999755859375,
        30.58001708984375,
        30.600006103515626,
        30.6199951171875,
        30.6400146484375,
        30.660003662109376,
        30.67999267578125,
        30.70001220703125,
        30.720001220703126,
        30.740020751953126,
        30.760009765625,
        30.779998779296876,
        30.800018310546876,
        30.82000732421875,
        30.839996337890626,
        30.860015869140626,
        30.8800048828125,
        30.899993896484376,
        30.920013427734376,
        30.94000244140625,
        30.959991455078126,
        30.980010986328126,
        31.0,
        31.02001953125,
        31.040008544921876,
        31.05999755859375,
        31.08001708984375,
        31.100006103515626,
        31.1199951171875,
        31.1400146484375,
        31.160003662109376,
        31.17999267578125,
        31.20001220703125,
        31.220001220703126,
        31.240020751953126,
        31.260009765625,
        31.279998779296876,
        31.300018310546876,
        31.32000732421875,
        31.339996337890626,
        31.360015869140626,
        31.3800048828125,
        31.399993896484376,
        31.420013427734376,
        31.44000244140625,
        31.459991455078126,
        31.480010986328126,
        31.5,
        31.52001953125,
        31.540008544921876,
        31.55999755859375,
        31.58001708984375,
        31.600006103515626,
        31.6199951171875,
        31.6400146484375,
        31.660003662109376,
        31.67999267578125,
        31.70001220703125,
        31.720001220703126,
        31.740020751953126,
        31.760009765625,
        31.779998779296876,
        31.800018310546876,
        31.82000732421875,
        31.839996337890626,
        31.860015869140626,
        31.8800048828125,
        31.899993896484376,
        31.920013427734376,
        31.94000244140625,
        31.959991455078126,
        31.980010986328126,
        32.0,
        32.02001953125,
        32.040008544921878,
        32.05999755859375,
        32.08001708984375,
        32.100006103515628,
        32.1199951171875,
        32.1400146484375,
        32.160003662109378,
        32.17999267578125,
        32.20001220703125,
        32.220001220703128,
        32.240020751953128,
        32.260009765625,
        32.279998779296878,
        32.300018310546878,
        32.32000732421875,
        32.339996337890628,
        32.360015869140628,
        32.3800048828125,
        32.399993896484378,
        32.420013427734378,
        32.44000244140625,
        32.459991455078128,
        32.480010986328128,
        32.5,
        32.52001953125,
        32.540008544921878,
        32.55999755859375,
        32.58001708984375,
        32.600006103515628,
        32.6199951171875,
        32.6400146484375,
        32.660003662109378,
        32.67999267578125,
        32.70001220703125,
        32.720001220703128,
        32.740020751953128,
        32.760009765625,
        32.779998779296878,
        32.800018310546878,
        32.82000732421875,
        32.839996337890628,
        32.860015869140628,
        32.8800048828125,
        32.899993896484378,
        32.920013427734378,
        32.94000244140625,
        32.959991455078128,
        32.980010986328128,
        33.0,
        33.02001953125,
        33.040008544921878,
        33.05999755859375,
        33.08001708984375,
        33.100006103515628,
        33.1199951171875,
        33.1400146484375,
        33.160003662109378,
        33.17999267578125,
        33.20001220703125,
        33.220001220703128,
        33.240020751953128,
        33.260009765625,
        33.279998779296878,
        33.300018310546878,
        33.32000732421875,
        33.339996337890628,
        33.360015869140628,
        33.3800048828125,
        33.399993896484378,
        33.420013427734378,
        33.44000244140625,
        33.459991455078128,
        33.480010986328128,
        33.5,
        33.52001953125,
        33.540008544921878,
        33.55999755859375,
        33.58001708984375,
        33.600006103515628,
        33.6199951171875,
        33.6400146484375,
        33.660003662109378,
        33.67999267578125,
        33.70001220703125,
        33.720001220703128,
        33.740020751953128,
        33.760009765625,
        33.779998779296878,
        33.800018310546878,
        33.82000732421875,
        33.839996337890628,
        33.860015869140628,
        33.8800048828125,
        33.899993896484378,
        33.920013427734378,
        33.94000244140625,
        33.959991455078128,
        33.980010986328128,
        34.0,
        34.02001953125,
        34.040008544921878,
        34.05999755859375,
        34.08001708984375,
        34.100006103515628,
        34.1199951171875,
        34.1400146484375,
        34.160003662109378,
        34.17999267578125,
        34.20001220703125,
        34.220001220703128,
        34.240020751953128,
        34.260009765625,
        34.279998779296878,
        34.300018310546878,
        34.32000732421875,
        34.339996337890628,
        34.360015869140628,
        34.3800048828125,
        34.399993896484378,
        34.420013427734378,
        34.44000244140625,
        34.459991455078128,
        34.480010986328128,
        34.5,
        34.52001953125,
        34.540008544921878,
        34.55999755859375,
        34.58001708984375,
        34.600006103515628,
        34.6199951171875,
        34.6400146484375,
        34.660003662109378,
        34.67999267578125,
        34.70001220703125,
        34.720001220703128,
        34.740020751953128,
        34.760009765625,
        34.779998779296878,
        34.800018310546878,
        34.82000732421875,
        34.839996337890628,
        34.860015869140628,
        34.8800048828125,
        34.899993896484378,
        34.920013427734378,
        34.94000244140625,
        34.959991455078128,
        34.980010986328128,
        35.0,
        35.02001953125,
        35.040008544921878,
        35.05999755859375,
        35.08001708984375,
        35.100006103515628,
        35.1199951171875,
        35.1400146484375,
        35.160003662109378,
        35.17999267578125,
        35.20001220703125,
        35.220001220703128,
        35.240020751953128,
        35.260009765625,
        35.279998779296878,
        35.300018310546878,
        35.32000732421875,
        35.339996337890628,
        35.360015869140628,
        35.3800048828125,
        35.399993896484378,
        35.420013427734378,
        35.44000244140625,
        35.459991455078128,
        35.480010986328128,
        35.5,
        35.52001953125,
        35.540008544921878,
        35.55999755859375,
        35.58001708984375,
        35.600006103515628,
        35.6199951171875,
        35.6400146484375,
        35.660003662109378,
        35.67999267578125,
        35.70001220703125,
        35.720001220703128,
        35.740020751953128,
        35.760009765625,
        35.779998779296878,
        35.800018310546878,
        35.82000732421875,
        35.839996337890628,
        35.860015869140628,
        35.8800048828125,
        35.899993896484378,
        35.920013427734378,
        35.94000244140625,
        35.959991455078128,
        35.980010986328128,
        36.0,
        36.02001953125,
        36.040008544921878,
        36.05999755859375,
        36.08001708984375,
        36.100006103515628,
        36.1199951171875,
        36.1400146484375,
        36.160003662109378,
        36.17999267578125,
        36.20001220703125,
        36.220001220703128,
        36.240020751953128,
        36.260009765625,
        36.279998779296878,
        36.300018310546878,
        36.32000732421875,
        36.339996337890628,
        36.360015869140628,
        36.3800048828125,
        36.399993896484378,
        36.420013427734378,
        36.44000244140625,
        36.459991455078128,
        36.480010986328128,
        36.5,
        36.52001953125,
        36.540008544921878,
        36.55999755859375,
        36.58001708984375,
        36.600006103515628,
        36.6199951171875,
        36.6400146484375,
        36.660003662109378,
        36.67999267578125,
        36.70001220703125,
        36.720001220703128,
        36.740020751953128,
        36.760009765625,
        36.779998779296878,
        36.800018310546878,
        36.82000732421875,
        36.839996337890628,
        36.860015869140628,
        36.8800048828125,
        36.899993896484378,
        36.920013427734378,
        36.94000244140625,
        36.959991455078128,
        36.980010986328128,
        37.0,
        37.02001953125,
        37.040008544921878,
        37.05999755859375,
        37.08001708984375,
        37.100006103515628,
        37.1199951171875,
        37.1400146484375,
        37.160003662109378,
        37.17999267578125,
        37.20001220703125,
        37.220001220703128,
        37.240020751953128,
        37.260009765625,
        37.279998779296878,
        37.300018310546878,
        37.32000732421875,
        37.339996337890628,
        37.360015869140628,
        37.3800048828125,
        37.399993896484378,
        37.420013427734378,
        37.44000244140625,
        37.459991455078128,
        37.480010986328128,
        37.5,
        37.52001953125,
        37.540008544921878,
        37.55999755859375,
        37.58001708984375,
        37.600006103515628,
        37.6199951171875,
        37.6400146484375,
        37.660003662109378,
        37.67999267578125,
        37.70001220703125,
        37.720001220703128,
        37.740020751953128,
        37.760009765625,
        37.779998779296878,
        37.800018310546878,
        37.82000732421875,
        37.839996337890628,
        37.860015869140628,
        37.8800048828125,
        37.899993896484378,
        37.920013427734378,
        37.94000244140625,
        37.959991455078128,
        37.980010986328128,
        38.0,
        38.02001953125,
        38.040008544921878,
        38.05999755859375,
        38.08001708984375,
        38.100006103515628,
        38.1199951171875,
        38.1400146484375,
        38.160003662109378,
        38.17999267578125,
        38.20001220703125,
        38.220001220703128,
        38.240020751953128,
        38.260009765625,
        38.279998779296878,
        38.300018310546878,
        38.32000732421875,
        38.339996337890628,
        38.360015869140628,
        38.3800048828125,
        38.399993896484378,
        38.420013427734378,
        38.44000244140625,
        38.459991455078128,
        38.480010986328128,
        38.5,
        38.52001953125,
        38.540008544921878,
        38.55999755859375,
        38.58001708984375,
        38.600006103515628,
        38.6199951171875,
        38.6400146484375,
        38.660003662109378,
        38.67999267578125,
        38.70001220703125,
        38.720001220703128,
        38.740020751953128,
        38.760009765625,
        38.779998779296878,
        38.800018310546878,
        38.82000732421875,
        38.839996337890628,
        38.860015869140628,
        38.8800048828125,
        38.899993896484378,
        38.920013427734378,
        38.94000244140625,
        38.959991455078128,
        38.980010986328128,
        39.0,
        39.02001953125,
        39.040008544921878,
        39.05999755859375,
        39.08001708984375,
        39.100006103515628,
        39.1199951171875,
        39.1400146484375,
        39.160003662109378,
        39.17999267578125,
        39.20001220703125,
        39.220001220703128,
        39.240020751953128,
        39.260009765625,
        39.279998779296878,
        39.300018310546878,
        39.32000732421875,
        39.339996337890628,
        39.360015869140628,
        39.3800048828125,
        39.399993896484378,
        39.420013427734378,
        39.44000244140625,
        39.459991455078128,
        39.480010986328128,
        39.5,
        39.52001953125,
        39.540008544921878,
        39.55999755859375,
        39.58001708984375,
        39.600006103515628,
        39.6199951171875,
        39.6400146484375,
        39.660003662109378,
        39.67999267578125,
        39.70001220703125,
        39.720001220703128,
        39.740020751953128,
        39.760009765625,
        39.779998779296878,
        39.800018310546878,
        39.82000732421875,
        39.839996337890628,
        39.860015869140628,
        39.8800048828125,
        39.899993896484378,
        39.920013427734378,
        39.94000244140625,
        39.959991455078128,
        39.980010986328128,
        40.0,
        40.02001953125,
        40.040008544921878,
        40.05999755859375,
        40.08001708984375,
        40.100006103515628,
        40.1199951171875,
        40.1400146484375,
        40.160003662109378,
        40.17999267578125,
        40.20001220703125,
        40.220001220703128,
        40.240020751953128,
        40.260009765625,
        40.279998779296878,
        40.300018310546878,
        40.32000732421875,
        40.339996337890628,
        40.360015869140628,
        40.3800048828125,
        40.399993896484378,
        40.420013427734378,
        40.44000244140625,
        40.459991455078128,
        40.480010986328128,
        40.5,
        40.52001953125,
        40.540008544921878,
        40.55999755859375,
        40.58001708984375,
        40.600006103515628,
        40.6199951171875,
        40.6400146484375,
        40.660003662109378,
        40.67999267578125,
        40.70001220703125,
        40.720001220703128,
        40.740020751953128,
        40.760009765625,
        40.779998779296878,
        40.800018310546878,
        40.82000732421875,
        40.839996337890628,
        40.860015869140628,
        40.8800048828125,
        40.899993896484378,
        40.920013427734378,
        40.94000244140625,
        40.959991455078128,
        40.980010986328128,
        41.0,
        41.02001953125,
        41.040008544921878,
        41.05999755859375,
        41.08001708984375,
        41.100006103515628,
        41.1199951171875,
        41.1400146484375,
        41.160003662109378,
        41.17999267578125,
        41.20001220703125,
        41.220001220703128,
        41.240020751953128,
        41.260009765625,
        41.279998779296878,
        41.300018310546878,
        41.32000732421875,
        41.339996337890628,
        41.360015869140628,
        41.3800048828125,
        41.399993896484378,
        41.420013427734378,
        41.44000244140625,
        41.459991455078128,
        41.480010986328128,
        41.5,
        41.52001953125,
        41.540008544921878,
        41.55999755859375,
        41.58001708984375,
        41.600006103515628,
        41.6199951171875,
        41.6400146484375,
        41.660003662109378,
        41.67999267578125,
        41.70001220703125,
        41.720001220703128,
        41.740020751953128,
        41.760009765625,
        41.779998779296878,
        41.800018310546878,
        41.82000732421875,
        41.839996337890628,
        41.860015869140628,
        41.8800048828125,
        41.899993896484378,
        41.920013427734378,
        41.94000244140625,
        41.959991455078128,
        41.980010986328128,
        42.0,
        42.02001953125,
        42.040008544921878,
        42.05999755859375,
        42.08001708984375,
        42.100006103515628,
        42.1199951171875,
        42.1400146484375,
        42.160003662109378,
        42.17999267578125,
        42.20001220703125,
        42.220001220703128,
        42.240020751953128,
        42.260009765625,
        42.279998779296878,
        42.300018310546878,
        42.32000732421875,
        42.339996337890628,
        42.360015869140628,
        42.3800048828125,
        42.399993896484378,
        42.420013427734378,
        42.44000244140625,
        42.459991455078128,
        42.480010986328128,
        42.5,
        42.52001953125,
        42.540008544921878,
        42.55999755859375,
        42.58001708984375,
        42.600006103515628,
        42.6199951171875,
        42.6400146484375,
        42.660003662109378,
        42.67999267578125,
        42.70001220703125,
        42.720001220703128,
        42.740020751953128,
        42.760009765625,
        42.779998779296878,
        42.800018310546878,
        42.82000732421875,
        42.839996337890628,
        42.860015869140628,
        42.8800048828125,
        42.899993896484378,
        42.920013427734378,
        42.94000244140625,
        42.959991455078128,
        42.980010986328128,
        43.0,
        43.02001953125,
        43.040008544921878,
        43.05999755859375,
        43.08001708984375,
        43.100006103515628,
        43.1199951171875,
        43.1400146484375,
        43.160003662109378,
        43.17999267578125,
        43.20001220703125,
        43.220001220703128,
        43.240020751953128,
        43.260009765625,
        43.279998779296878,
        43.300018310546878,
        43.32000732421875,
        43.339996337890628,
        43.360015869140628,
        43.3800048828125,
        43.399993896484378,
        43.420013427734378,
        43.44000244140625,
        43.459991455078128,
        43.480010986328128,
        43.5,
        43.52001953125,
        43.540008544921878,
        43.55999755859375,
        43.58001708984375,
        43.600006103515628,
        43.6199951171875,
        43.6400146484375,
        43.660003662109378,
        43.67999267578125,
        43.70001220703125,
        43.720001220703128,
        43.740020751953128,
        43.760009765625,
        43.779998779296878,
        43.800018310546878,
        43.82000732421875,
        43.839996337890628,
        43.860015869140628,
        43.8800048828125,
        43.899993896484378,
        43.920013427734378,
        43.94000244140625,
        43.959991455078128,
        43.980010986328128,
        44.0,
        44.02001953125,
        44.040008544921878,
        44.05999755859375,
        44.08001708984375,
        44.100006103515628,
        44.1199951171875,
        44.1400146484375,
        44.160003662109378,
        44.17999267578125,
        44.20001220703125,
        44.220001220703128,
        44.240020751953128,
        44.260009765625,
        44.279998779296878,
        44.300018310546878,
        44.32000732421875,
        44.339996337890628,
        44.360015869140628,
        44.3800048828125,
        44.399993896484378,
        44.420013427734378,
        44.44000244140625,
        44.459991455078128,
        44.480010986328128,
        44.5,
        44.52001953125,
        44.540008544921878,
        44.55999755859375,
        44.58001708984375,
        44.600006103515628,
        44.6199951171875,
        44.6400146484375,
        44.660003662109378,
        44.67999267578125,
        44.70001220703125,
        44.720001220703128,
        44.740020751953128,
        44.760009765625,
        44.779998779296878,
        44.800018310546878,
        44.82000732421875,
        44.839996337890628,
        44.860015869140628,
        44.8800048828125,
        44.899993896484378,
        44.920013427734378,
        44.94000244140625,
        44.959991455078128,
        44.980010986328128,
        45.0,
        45.02001953125,
        45.040008544921878,
        45.05999755859375,
        45.08001708984375,
        45.100006103515628,
        45.1199951171875,
        45.1400146484375,
        45.160003662109378,
        45.17999267578125,
        45.20001220703125,
        45.220001220703128,
        45.240020751953128,
        45.260009765625,
        45.279998779296878,
        45.300018310546878,
        45.32000732421875,
        45.339996337890628,
        45.360015869140628,
        45.3800048828125,
        45.399993896484378,
        45.420013427734378,
        45.44000244140625,
        45.459991455078128,
        45.480010986328128,
        45.5,
        45.52001953125,
        45.540008544921878,
        45.55999755859375,
        45.58001708984375,
        45.600006103515628,
        45.6199951171875,
        45.6400146484375,
        45.660003662109378,
        45.67999267578125,
        45.70001220703125,
        45.720001220703128,
        45.740020751953128,
        45.760009765625,
        45.779998779296878,
        45.800018310546878,
        45.82000732421875,
        45.839996337890628,
        45.860015869140628,
        45.8800048828125,
        45.899993896484378,
        45.920013427734378,
        45.94000244140625,
        45.959991455078128,
        45.980010986328128,
        46.0,
        46.02001953125,
        46.040008544921878,
        46.05999755859375,
        46.08001708984375,
        46.100006103515628,
        46.1199951171875,
        46.1400146484375,
        46.160003662109378,
        46.17999267578125,
        46.20001220703125,
        46.220001220703128,
        46.240020751953128,
        46.260009765625,
        46.279998779296878,
        46.300018310546878,
        46.32000732421875,
        46.339996337890628,
        46.360015869140628,
        46.3800048828125,
        46.399993896484378,
        46.420013427734378,
        46.44000244140625,
        46.459991455078128,
        46.480010986328128,
        46.5,
        46.52001953125,
        46.540008544921878,
        46.55999755859375,
        46.58001708984375,
        46.600006103515628,
        46.6199951171875,
        46.6400146484375,
        46.660003662109378,
        46.67999267578125,
        46.70001220703125,
        46.720001220703128,
        46.740020751953128,
        46.760009765625,
        46.779998779296878,
        46.800018310546878,
        46.82000732421875,
        46.839996337890628,
        46.860015869140628,
        46.8800048828125,
        46.899993896484378,
        46.920013427734378,
        46.94000244140625,
        46.959991455078128,
        46.980010986328128,
        47.0,
        47.02001953125,
        47.040008544921878,
        47.05999755859375,
        47.08001708984375,
        47.100006103515628,
        47.1199951171875,
        47.1400146484375,
        47.160003662109378,
        47.17999267578125,
        47.20001220703125,
        47.220001220703128,
        47.240020751953128,
        47.260009765625,
        47.279998779296878,
        47.300018310546878,
        47.32000732421875,
        47.339996337890628,
        47.360015869140628,
        47.3800048828125,
        47.399993896484378,
        47.420013427734378,
        47.44000244140625,
        47.459991455078128,
        47.480010986328128,
        47.5,
        47.52001953125,
        47.540008544921878,
        47.55999755859375,
        47.58001708984375,
        47.600006103515628,
        47.6199951171875,
        47.6400146484375,
        47.660003662109378,
        47.67999267578125,
        47.70001220703125,
        47.720001220703128,
        47.740020751953128,
        47.760009765625,
        47.779998779296878,
        47.800018310546878,
        47.82000732421875,
        47.839996337890628,
        47.860015869140628,
        47.8800048828125,
        47.899993896484378,
        47.920013427734378,
        47.94000244140625,
        47.959991455078128,
        47.980010986328128,
        48.0,
        48.02001953125,
        48.040008544921878,
        48.05999755859375,
        48.08001708984375,
        48.100006103515628,
        48.1199951171875,
        48.1400146484375,
        48.160003662109378,
        48.17999267578125,
        48.20001220703125,
        48.220001220703128,
        48.240020751953128,
        48.260009765625,
        48.279998779296878,
        48.300018310546878,
        48.32000732421875,
        48.339996337890628,
        48.360015869140628,
        48.3800048828125,
        48.399993896484378,
        48.420013427734378,
        48.44000244140625,
        48.459991455078128,
        48.480010986328128,
        48.5,
        48.52001953125,
        48.540008544921878,
        48.55999755859375,
        48.58001708984375,
        48.600006103515628,
        48.6199951171875,
        48.6400146484375,
        48.660003662109378,
        48.67999267578125,
        48.70001220703125,
        48.720001220703128,
        48.740020751953128,
        48.760009765625,
        48.779998779296878,
        48.800018310546878,
        48.82000732421875,
        48.839996337890628,
        48.860015869140628,
        48.8800048828125,
        48.899993896484378,
        48.920013427734378,
        48.94000244140625,
        48.959991455078128,
        48.980010986328128,
        49.0,
        49.02001953125,
        49.040008544921878,
        49.05999755859375,
        49.08001708984375,
        49.100006103515628,
        49.1199951171875,
        49.1400146484375,
        49.160003662109378,
        49.17999267578125,
        49.20001220703125,
        49.220001220703128,
        49.240020751953128,
        49.260009765625,
        49.279998779296878,
        49.300018310546878,
        49.32000732421875,
        49.339996337890628,
        49.360015869140628,
        49.3800048828125,
        49.399993896484378,
        49.420013427734378,
        49.44000244140625,
        49.459991455078128,
        49.480010986328128,
        49.5,
        49.52001953125,
        49.540008544921878,
        49.55999755859375,
        49.58001708984375,
        49.600006103515628,
        49.6199951171875,
        49.6400146484375,
        49.660003662109378,
        49.67999267578125,
        49.70001220703125,
        49.720001220703128,
        49.740020751953128,
        49.760009765625,
        49.779998779296878,
        49.800018310546878,
        49.82000732421875,
        49.839996337890628,
        49.860015869140628,
        49.8800048828125,
        49.899993896484378,
        49.920013427734378,
        49.94000244140625,
        49.959991455078128,
        49.980010986328128,
        50.0,
        50.02001953125,
        50.040008544921878,
        50.05999755859375,
        50.08001708984375,
        50.100006103515628,
        50.1199951171875,
        50.1400146484375,
        50.160003662109378,
        50.17999267578125,
        50.20001220703125,
        50.220001220703128,
        50.240020751953128,
        50.260009765625,
        50.279998779296878,
        50.300018310546878,
        50.32000732421875,
        50.339996337890628,
        50.360015869140628,
        50.3800048828125,
        50.399993896484378,
        50.420013427734378,
        50.44000244140625,
        50.459991455078128,
        50.480010986328128,
        50.5,
        50.52001953125,
        50.540008544921878,
        50.55999755859375,
        50.58001708984375,
        50.600006103515628,
        50.6199951171875,
        50.6400146484375,
        50.660003662109378,
        50.67999267578125,
        50.70001220703125,
        50.720001220703128,
        50.740020751953128,
        50.760009765625,
        50.779998779296878,
        50.800018310546878,
        50.82000732421875,
        50.839996337890628,
        50.860015869140628,
        50.8800048828125,
        50.899993896484378,
        50.920013427734378,
        50.94000244140625,
        50.959991455078128,
        50.980010986328128,
        51.0,
        51.02001953125,
        51.040008544921878,
        51.05999755859375,
        51.08001708984375,
        51.100006103515628,
        51.1199951171875,
        51.1400146484375,
        51.160003662109378,
        51.17999267578125,
        51.20001220703125,
        51.220001220703128,
        51.240020751953128,
        51.260009765625,
        51.279998779296878,
        51.300018310546878,
        51.32000732421875,
        51.339996337890628,
        51.360015869140628,
        51.3800048828125,
        51.399993896484378,
        51.420013427734378,
        51.44000244140625,
        51.459991455078128,
        51.480010986328128,
        51.5,
        51.52001953125,
        51.540008544921878,
        51.55999755859375,
        51.58001708984375,
        51.600006103515628,
        51.6199951171875,
        51.6400146484375,
        51.660003662109378,
        51.67999267578125,
        51.70001220703125,
        51.720001220703128,
        51.740020751953128,
        51.760009765625,
        51.779998779296878,
        51.800018310546878,
        51.82000732421875,
        51.839996337890628,
        51.860015869140628,
        51.8800048828125,
        51.899993896484378,
        51.920013427734378,
        51.94000244140625,
        51.959991455078128,
        51.980010986328128,
        52.0,
        52.02001953125,
        52.040008544921878,
        52.05999755859375,
        52.08001708984375,
        52.100006103515628,
        52.1199951171875,
        52.1400146484375,
        52.160003662109378,
        52.17999267578125,
        52.20001220703125,
        52.220001220703128,
        52.240020751953128,
        52.260009765625,
        52.279998779296878,
        52.300018310546878,
        52.32000732421875,
        52.339996337890628,
        52.360015869140628,
        52.3800048828125,
        52.399993896484378,
        52.420013427734378,
        52.44000244140625,
        52.459991455078128,
        52.480010986328128,
        52.5,
        52.52001953125,
        52.540008544921878,
        52.55999755859375,
        52.58001708984375,
        52.600006103515628,
        52.6199951171875,
        52.6400146484375,
        52.660003662109378,
        52.67999267578125,
        52.70001220703125,
        52.720001220703128,
        52.740020751953128,
        52.760009765625,
        52.779998779296878,
        52.800018310546878,
        52.82000732421875,
        52.839996337890628,
        52.860015869140628,
        52.8800048828125,
        52.899993896484378,
        52.920013427734378,
        52.94000244140625,
        52.959991455078128,
        52.980010986328128,
        53.0,
        53.02001953125,
        53.040008544921878,
        53.05999755859375,
        53.08001708984375,
        53.100006103515628,
        53.1199951171875,
        53.1400146484375,
        53.160003662109378,
        53.17999267578125,
        53.20001220703125,
        53.220001220703128,
        53.240020751953128,
        53.260009765625,
        53.279998779296878,
        53.300018310546878,
        53.32000732421875,
        53.339996337890628,
        53.360015869140628,
        53.3800048828125,
        53.399993896484378,
        53.420013427734378,
        53.44000244140625,
        53.459991455078128,
        53.480010986328128,
        53.5,
        53.52001953125,
        53.540008544921878,
        53.55999755859375,
        53.58001708984375,
        53.600006103515628,
        53.6199951171875,
        53.6400146484375,
        53.660003662109378,
        53.67999267578125,
        53.70001220703125,
        53.720001220703128,
        53.740020751953128,
        53.760009765625,
        53.779998779296878,
        53.800018310546878,
        53.82000732421875,
        53.839996337890628,
        53.860015869140628,
        53.8800048828125,
        53.899993896484378,
        53.920013427734378,
        53.94000244140625,
        53.959991455078128,
        53.980010986328128,
        54.0,
        54.02001953125,
        54.040008544921878,
        54.05999755859375,
        54.08001708984375,
        54.100006103515628,
        54.1199951171875,
        54.1400146484375,
        54.160003662109378,
        54.17999267578125,
        54.20001220703125,
        54.220001220703128,
        54.240020751953128,
        54.260009765625,
        54.279998779296878,
        54.300018310546878,
        54.32000732421875,
        54.339996337890628,
        54.360015869140628,
        54.3800048828125,
        54.399993896484378,
        54.420013427734378,
        54.44000244140625,
        54.459991455078128,
        54.480010986328128,
        54.5,
        54.52001953125,
        54.540008544921878,
        54.55999755859375,
        54.58001708984375,
        54.600006103515628,
        54.6199951171875,
        54.6400146484375,
        54.660003662109378,
        54.67999267578125,
        54.70001220703125,
        54.720001220703128,
        54.740020751953128,
        54.760009765625,
        54.779998779296878,
        54.800018310546878,
        54.82000732421875,
        54.839996337890628,
        54.860015869140628,
        54.8800048828125,
        54.899993896484378,
        54.920013427734378,
        54.94000244140625,
        54.959991455078128,
        54.980010986328128,
        55.0,
        55.02001953125,
        55.040008544921878,
        55.05999755859375,
        55.08001708984375,
        55.100006103515628,
        55.1199951171875,
        55.1400146484375,
        55.160003662109378,
        55.17999267578125,
        55.20001220703125,
        55.220001220703128,
        55.240020751953128,
        55.260009765625,
        55.279998779296878,
        55.300018310546878,
        55.32000732421875,
        55.339996337890628,
        55.360015869140628,
        55.3800048828125,
        55.399993896484378,
        55.420013427734378,
        55.44000244140625,
        55.459991455078128,
        55.480010986328128,
        55.5,
        55.52001953125,
        55.540008544921878,
        55.55999755859375,
        55.58001708984375,
        55.600006103515628,
        55.6199951171875,
        55.6400146484375,
        55.660003662109378,
        55.67999267578125,
        55.70001220703125,
        55.720001220703128,
        55.740020751953128,
        55.760009765625,
        55.779998779296878,
        55.800018310546878,
        55.82000732421875,
        55.839996337890628,
        55.860015869140628,
        55.8800048828125,
        55.899993896484378,
        55.920013427734378,
        55.94000244140625,
        55.959991455078128,
        55.980010986328128,
        56.0,
        56.02001953125,
        56.040008544921878,
        56.05999755859375,
        56.08001708984375,
        56.100006103515628,
        56.1199951171875,
        56.1400146484375,
        56.160003662109378,
        56.17999267578125,
        56.20001220703125,
        56.220001220703128,
        56.240020751953128,
        56.260009765625,
        56.279998779296878,
        56.300018310546878,
        56.32000732421875,
        56.339996337890628,
        56.360015869140628,
        56.3800048828125,
        56.399993896484378,
        56.420013427734378,
        56.44000244140625,
        56.459991455078128,
        56.480010986328128,
        56.5,
        56.52001953125,
        56.540008544921878,
        56.55999755859375,
        56.58001708984375,
        56.600006103515628,
        56.6199951171875,
        56.6400146484375,
        56.660003662109378,
        56.67999267578125,
        56.70001220703125,
        56.720001220703128,
        56.740020751953128,
        56.760009765625,
        56.779998779296878,
        56.800018310546878,
        56.82000732421875,
        56.839996337890628,
        56.860015869140628,
        56.8800048828125,
        56.899993896484378,
        56.920013427734378,
        56.94000244140625,
        56.959991455078128,
        56.980010986328128,
        57.0,
        57.02001953125,
        57.040008544921878,
        57.05999755859375,
        57.08001708984375,
        57.100006103515628,
        57.1199951171875,
        57.1400146484375,
        57.160003662109378,
        57.17999267578125,
        57.20001220703125,
        57.220001220703128,
        57.240020751953128,
        57.260009765625,
        57.279998779296878,
        57.300018310546878,
        57.32000732421875,
        57.339996337890628,
        57.360015869140628,
        57.3800048828125,
        57.399993896484378,
        57.420013427734378,
        57.44000244140625,
        57.459991455078128,
        57.480010986328128,
        57.5,
        57.52001953125,
        57.540008544921878,
        57.55999755859375,
        57.58001708984375,
        57.600006103515628,
        57.6199951171875,
        57.6400146484375,
        57.660003662109378,
        57.67999267578125,
        57.70001220703125,
        57.720001220703128,
        57.740020751953128,
        57.760009765625,
        57.779998779296878,
        57.800018310546878,
        57.82000732421875,
        57.839996337890628,
        57.860015869140628,
        57.8800048828125,
        57.899993896484378,
        57.920013427734378,
        57.94000244140625,
        57.959991455078128,
        57.980010986328128,
        58.0,
        58.02001953125,
        58.040008544921878,
        58.05999755859375,
        58.08001708984375,
        58.100006103515628,
        58.1199951171875,
        58.1400146484375,
        58.160003662109378,
        58.17999267578125,
        58.20001220703125,
        58.220001220703128,
        58.240020751953128,
        58.260009765625,
        58.279998779296878,
        58.300018310546878,
        58.32000732421875,
        58.339996337890628,
        58.360015869140628,
        58.3800048828125,
        58.399993896484378,
        58.420013427734378,
        58.44000244140625,
        58.459991455078128,
        58.480010986328128,
        58.5,
        58.52001953125,
        58.540008544921878,
        58.55999755859375,
        58.58001708984375,
        58.600006103515628,
        58.6199951171875,
        58.6400146484375,
        58.660003662109378,
        58.67999267578125,
        58.70001220703125,
        58.720001220703128,
        58.740020751953128,
        58.760009765625,
        58.779998779296878,
        58.800018310546878,
        58.82000732421875,
        58.839996337890628,
        58.860015869140628,
        58.8800048828125,
        58.899993896484378,
        58.920013427734378,
        58.94000244140625,
        58.959991455078128,
        58.980010986328128,
        59.0,
        59.02001953125,
        59.040008544921878,
        59.05999755859375,
        59.08001708984375,
        59.100006103515628,
        59.1199951171875,
        59.1400146484375,
        59.160003662109378,
        59.17999267578125,
        59.20001220703125,
        59.220001220703128,
        59.240020751953128,
        59.260009765625,
        59.279998779296878,
        59.300018310546878,
        59.32000732421875,
        59.339996337890628,
        59.360015869140628,
        59.3800048828125,
        59.399993896484378,
        59.420013427734378,
        59.44000244140625,
        59.459991455078128,
        59.480010986328128,
        59.5,
        59.52001953125,
        59.540008544921878,
        59.55999755859375,
        59.58001708984375,
        59.600006103515628,
        59.6199951171875,
        59.6400146484375,
        59.660003662109378,
        59.67999267578125,
        59.70001220703125,
        59.720001220703128,
        59.740020751953128,
        59.760009765625,
        59.779998779296878,
        59.800018310546878,
        59.82000732421875,
        59.839996337890628,
        59.860015869140628,
        59.8800048828125,
        59.899993896484378,
        59.920013427734378,
        59.94000244140625,
        59.959991455078128,
        59.980010986328128
    ],
    "rightHandPositions": [
        "(0.281764, 1.249358, 0.146340)",
        "(0.281278, 1.249607, 0.145824)",
        "(0.280858, 1.249833, 0.145392)",
        "(0.280412, 1.250044, 0.144932)",
        "(0.280182, 1.250155, 0.144692)",
        "(0.279832, 1.250333, 0.144300)",
        "(0.279509, 1.250479, 0.143926)",
        "(0.279176, 1.250605, 0.143520)",
        "(0.278989, 1.250624, 0.143323)",
        "(0.278858, 1.250604, 0.143180)",
        "(0.278553, 1.250540, 0.142793)",
        "(0.278263, 1.250485, 0.142440)",
        "(0.278165, 1.250489, 0.142188)",
        "(0.278023, 1.250707, 0.141636)",
        "(0.277996, 1.250792, 0.141449)",
        "(0.277921, 1.250959, 0.141174)",
        "(0.277856, 1.251083, 0.141134)",
        "(0.277772, 1.251813, 0.140841)",
        "(0.277723, 1.252403, 0.140431)",
        "(0.277676, 1.252774, 0.140287)",
        "(0.277460, 1.253633, 0.140106)",
        "(0.277089, 1.254567, 0.140165)",
        "(0.276614, 1.255536, 0.140325)",
        "(0.276092, 1.256491, 0.140468)",
        "(0.275911, 1.256993, 0.140451)",
        "(0.275534, 1.258054, 0.140368)",
        "(0.275152, 1.259249, 0.140260)",
        "(0.274394, 1.260633, 0.140074)",
        "(0.273244, 1.262316, 0.139640)",
        "(0.272632, 1.263332, 0.139373)",
        "(0.271263, 1.265672, 0.138598)",
        "(0.269718, 1.268605, 0.137510)",
        "(0.267943, 1.272143, 0.136535)",
        "(0.265696, 1.276208, 0.135886)",
        "(0.264317, 1.278336, 0.135687)",
        "(0.261391, 1.282755, 0.135407)",
        "(0.258234, 1.287749, 0.135474)",
        "(0.254977, 1.293052, 0.135507)",
        "(0.251762, 1.298644, 0.135917)",
        "(0.250159, 1.301502, 0.136324)",
        "(0.247046, 1.307106, 0.137018)",
        "(0.244108, 1.312405, 0.137564)",
        "(0.241399, 1.317629, 0.138139)",
        "(0.238617, 1.322539, 0.138827)",
        "(0.237159, 1.324798, 0.139220)",
        "(0.234290, 1.329206, 0.139996)",
        "(0.231651, 1.333367, 0.140541)",
        "(0.229266, 1.337308, 0.140994)",
        "(0.227175, 1.340859, 0.141009)",
        "(0.226210, 1.342534, 0.140907)",
        "(0.224369, 1.345882, 0.140869)",
        "(0.222768, 1.348962, 0.140564)",
        "(0.221461, 1.351843, 0.139927)",
        "(0.220484, 1.354810, 0.139304)",
        "(0.220038, 1.356234, 0.138956)",
        "(0.219078, 1.358871, 0.138337)",
        "(0.218346, 1.361342, 0.137613)",
        "(0.217685, 1.363747, 0.137076)",
        "(0.217103, 1.365988, 0.136463)",
        "(0.216856, 1.367028, 0.136183)",
        "(0.216464, 1.368771, 0.135427)",
        "(0.216180, 1.370397, 0.134803)",
        "(0.216101, 1.372199, 0.134518)",
        "(0.216135, 1.373823, 0.134263)",
        "(0.216174, 1.374473, 0.134054)",
        "(0.216394, 1.375584, 0.133565)",
        "(0.216566, 1.376606, 0.133245)",
        "(0.216699, 1.377470, 0.133048)",
        "(0.216732, 1.378100, 0.132873)",
        "(0.216731, 1.378348, 0.132777)",
        "(0.216764, 1.378747, 0.132578)",
        "(0.216814, 1.379166, 0.132481)",
        "(0.216871, 1.379671, 0.132381)",
        "(0.216896, 1.380151, 0.132197)",
        "(0.216883, 1.380380, 0.132140)",
        "(0.216858, 1.380948, 0.132064)",
        "(0.216824, 1.381544, 0.131892)",
        "(0.216766, 1.382163, 0.131711)",
        "(0.216672, 1.382737, 0.131520)",
        "(0.216550, 1.382951, 0.131410)",
        "(0.216410, 1.383445, 0.131256)",
        "(0.216389, 1.384084, 0.131292)",
        "(0.216317, 1.384751, 0.131396)",
        "(0.216335, 1.385751, 0.131528)",
        "(0.216334, 1.386436, 0.131729)",
        "(0.216293, 1.387952, 0.132238)",
        "(0.216215, 1.389676, 0.132885)",
        "(0.216244, 1.391517, 0.133545)",
        "(0.216295, 1.393271, 0.134217)",
        "(0.216360, 1.394120, 0.134533)",
        "(0.216368, 1.395779, 0.135102)",
        "(0.216251, 1.397772, 0.135700)",
        "(0.216186, 1.400177, 0.136296)",
        "(0.215985, 1.402696, 0.136746)",
        "(0.215917, 1.404119, 0.136876)",
        "(0.215733, 1.407253, 0.137249)",
        "(0.215469, 1.410859, 0.137678)",
        "(0.215091, 1.415009, 0.138107)",
        "(0.214629, 1.419684, 0.138704)",
        "(0.214440, 1.422190, 0.139035)",
        "(0.214029, 1.427356, 0.139798)",
        "(0.213495, 1.432514, 0.140490)",
        "(0.212998, 1.437487, 0.141277)",
        "(0.212695, 1.442302, 0.142061)",
        "(0.212534, 1.444653, 0.142450)",
        "(0.212158, 1.449083, 0.143163)",
        "(0.211748, 1.453298, 0.143955)",
        "(0.211397, 1.457308, 0.144875)",
        "(0.211066, 1.461246, 0.145978)",
        "(0.210897, 1.463220, 0.146633)",
        "(0.210558, 1.467135, 0.148149)",
        "(0.210152, 1.471001, 0.150020)",
        "(0.210050, 1.474899, 0.152257)",
        "(0.210134, 1.478885, 0.154973)",
        "(0.210188, 1.480837, 0.156528)",
        "(0.210417, 1.484666, 0.159866)",
        "(0.210716, 1.488445, 0.163565)",
        "(0.211033, 1.492055, 0.167670)",
        "(0.211412, 1.495474, 0.172126)",
        "(0.211604, 1.497067, 0.174458)",
        "(0.212018, 1.500020, 0.179412)",
        "(0.212369, 1.502437, 0.184507)",
        "(0.212741, 1.504447, 0.189730)",
        "(0.213102, 1.506042, 0.195168)",
        "(0.213257, 1.506661, 0.197961)",
        "(0.213522, 1.507520, 0.203568)",
        "(0.213660, 1.507739, 0.209243)",
        "(0.213797, 1.507615, 0.215013)",
        "(0.214085, 1.507309, 0.220808)",
        "(0.214233, 1.507119, 0.223700)",
        "(0.214570, 1.506679, 0.229535)",
        "(0.215075, 1.506109, 0.235324)",
        "(0.215404, 1.505318, 0.241022)",
        "(0.215596, 1.504296, 0.246572)",
        "(0.215725, 1.503707, 0.249260)",
        "(0.216103, 1.502384, 0.254504)",
        "(0.216655, 1.500863, 0.259513)",
        "(0.216966, 1.498914, 0.264377)",
        "(0.216994, 1.496548, 0.269084)",
        "(0.217018, 1.495274, 0.271426)",
        "(0.217350, 1.492614, 0.275937)",
        "(0.217648, 1.489437, 0.280259)",
        "(0.217904, 1.486008, 0.284453)",
        "(0.218149, 1.482551, 0.288391)",
        "(0.218356, 1.480829, 0.290202)",
        "(0.218787, 1.477526, 0.293739)",
        "(0.219216, 1.474310, 0.296990)",
        "(0.219723, 1.471100, 0.299943)",
        "(0.220422, 1.468007, 0.302581)",
        "(0.220769, 1.466464, 0.303846)",
        "(0.221398, 1.463261, 0.306248)",
        "(0.221951, 1.460003, 0.308555)",
        "(0.222476, 1.456738, 0.310723)",
        "(0.222977, 1.453308, 0.312817)",
        "(0.223251, 1.451546, 0.313847)",
        "(0.223803, 1.447899, 0.315859)",
        "(0.224481, 1.444125, 0.317712)",
        "(0.225143, 1.440127, 0.319419)",
        "(0.225631, 1.435927, 0.321073)",
        "(0.225842, 1.433730, 0.321888)",
        "(0.226195, 1.429083, 0.323339)",
        "(0.226481, 1.424304, 0.324769)",
        "(0.226712, 1.419694, 0.326154)",
        "(0.226901, 1.415195, 0.327323)",
        "(0.227043, 1.413048, 0.327921)",
        "(0.227532, 1.408584, 0.329072)",
        "(0.228215, 1.403749, 0.329846)",
        "(0.228578, 1.398578, 0.330579)",
        "(0.228784, 1.393140, 0.331041)",
        "(0.228924, 1.390370, 0.331237)",
        "(0.229165, 1.384746, 0.331609)",
        "(0.229636, 1.379088, 0.331933)",
        "(0.230188, 1.373309, 0.332252)",
        "(0.230825, 1.367333, 0.332299)",
        "(0.231104, 1.364315, 0.332329)",
        "(0.231576, 1.358074, 0.332239)",
        "(0.232034, 1.351899, 0.331768)",
        "(0.232659, 1.345933, 0.331002)",
        "(0.233524, 1.340313, 0.329954)",
        "(0.233925, 1.337542, 0.329395)",
        "(0.234870, 1.332225, 0.328083)",
        "(0.235859, 1.327006, 0.326475)",
        "(0.236672, 1.321653, 0.324594)",
        "(0.237283, 1.316320, 0.322540)",
        "(0.237556, 1.313757, 0.321558)",
        "(0.238209, 1.308883, 0.319570)",
        "(0.238923, 1.304301, 0.317359)",
        "(0.239445, 1.299816, 0.314982)",
        "(0.240017, 1.295747, 0.312493)",
        "(0.240286, 1.293797, 0.311203)",
        "(0.240794, 1.290189, 0.308564)",
        "(0.241277, 1.287021, 0.305878)",
        "(0.241724, 1.284234, 0.303215)",
        "(0.242050, 1.281677, 0.300463)",
        "(0.242186, 1.280430, 0.299058)",
        "(0.242463, 1.278241, 0.296138)",
        "(0.242757, 1.276333, 0.293350)",
        "(0.243069, 1.274543, 0.290579)",
        "(0.243294, 1.272789, 0.287806)",
        "(0.243434, 1.271953, 0.286385)",
        "(0.243868, 1.270343, 0.283403)",
        "(0.244243, 1.268581, 0.280275)",
        "(0.244595, 1.266771, 0.277194)",
        "(0.245101, 1.265027, 0.274142)",
        "(0.245341, 1.264153, 0.272636)",
        "(0.245934, 1.262426, 0.269555)",
        "(0.246532, 1.260549, 0.266308)",
        "(0.247090, 1.258639, 0.262951)",
        "(0.247661, 1.256768, 0.259496)",
        "(0.247930, 1.255837, 0.257730)",
        "(0.248309, 1.253991, 0.254137)",
        "(0.248607, 1.252255, 0.250403)",
        "(0.248839, 1.250660, 0.246597)",
        "(0.249089, 1.249339, 0.242659)",
        "(0.249263, 1.248841, 0.240611)",
        "(0.249515, 1.247914, 0.236403)",
        "(0.249729, 1.247219, 0.231985)",
        "(0.249910, 1.246846, 0.227474)",
        "(0.250028, 1.246770, 0.222821)",
        "(0.250036, 1.246865, 0.220439)",
        "(0.250068, 1.247457, 0.215701)",
        "(0.250045, 1.248584, 0.210922)",
        "(0.249936, 1.250174, 0.206074)",
        "(0.249718, 1.252118, 0.201065)",
        "(0.249564, 1.253292, 0.198552)",
        "(0.249300, 1.255753, 0.193599)",
        "(0.249057, 1.258602, 0.188566)",
        "(0.248702, 1.261751, 0.183603)",
        "(0.248418, 1.265335, 0.178730)",
        "(0.248239, 1.267188, 0.176280)",
        "(0.247819, 1.270922, 0.171334)",
        "(0.247419, 1.274891, 0.166447)",
        "(0.247104, 1.279056, 0.161660)",
        "(0.246875, 1.283314, 0.156887)",
        "(0.246712, 1.285456, 0.154556)",
        "(0.246280, 1.289763, 0.150039)",
        "(0.245875, 1.293943, 0.145812)",
        "(0.245433, 1.298381, 0.141450)",
        "(0.244942, 1.302648, 0.137318)",
        "(0.244643, 1.304704, 0.135374)",
        "(0.243970, 1.308699, 0.131571)",
        "(0.243200, 1.312666, 0.127963)",
        "(0.242551, 1.316919, 0.124637)",
        "(0.241895, 1.321290, 0.121467)",
        "(0.241550, 1.323482, 0.119936)",
        "(0.240799, 1.327905, 0.116954)",
        "(0.239988, 1.332235, 0.113981)",
        "(0.239214, 1.336785, 0.111170)",
        "(0.238303, 1.341388, 0.108522)",
        "(0.237781, 1.343653, 0.107249)",
        "(0.236673, 1.348263, 0.104932)",
        "(0.235476, 1.352950, 0.102830)",
        "(0.234333, 1.357960, 0.101070)",
        "(0.233033, 1.363188, 0.099549)",
        "(0.232386, 1.365905, 0.098850)",
        "(0.231147, 1.371585, 0.097620)",
        "(0.230090, 1.377715, 0.096607)",
        "(0.228955, 1.384073, 0.095676)",
        "(0.227831, 1.390493, 0.094867)",
        "(0.227306, 1.393820, 0.094592)",
        "(0.226193, 1.400718, 0.094336)",
        "(0.225016, 1.407698, 0.094248)",
        "(0.223865, 1.414821, 0.094415)",
        "(0.222880, 1.421988, 0.094682)",
        "(0.222493, 1.425614, 0.094827)",
        "(0.221815, 1.432889, 0.095242)",
        "(0.221332, 1.440214, 0.095797)",
        "(0.220823, 1.447357, 0.096436)",
        "(0.220368, 1.454298, 0.097258)",
        "(0.220284, 1.457767, 0.097803)",
        "(0.220208, 1.464715, 0.099148)",
        "(0.220004, 1.471441, 0.100652)",
        "(0.219644, 1.477907, 0.102459)",
        "(0.219112, 1.484173, 0.104688)",
        "(0.218889, 1.487253, 0.105944)",
        "(0.218632, 1.493163, 0.109009)",
        "(0.218350, 1.498749, 0.112442)",
        "(0.218031, 1.503702, 0.115974)",
        "(0.217881, 1.508281, 0.119788)",
        "(0.217832, 1.510474, 0.121840)",
        "(0.217890, 1.514543, 0.126338)",
        "(0.217845, 1.518108, 0.131042)",
        "(0.217576, 1.521081, 0.136035)",
        "(0.217304, 1.523610, 0.141352)",
        "(0.217204, 1.524712, 0.144136)",
        "(0.217046, 1.526418, 0.149861)",
        "(0.216797, 1.527701, 0.155711)",
        "(0.216602, 1.528632, 0.161850)",
        "(0.216420, 1.529350, 0.168217)",
        "(0.216384, 1.529618, 0.171519)",
        "(0.216371, 1.529999, 0.178195)",
        "(0.216294, 1.529889, 0.184705)",
        "(0.216156, 1.529256, 0.191062)",
        "(0.216138, 1.528623, 0.197577)",
        "(0.216077, 1.528267, 0.200920)",
        "(0.215812, 1.527449, 0.207576)",
        "(0.215420, 1.526368, 0.214088)",
        "(0.215110, 1.524885, 0.220310)",
        "(0.215066, 1.523365, 0.226546)",
        "(0.215123, 1.522628, 0.229696)",
        "(0.215100, 1.521090, 0.235900)",
        "(0.215139, 1.519409, 0.241868)",
        "(0.215441, 1.517763, 0.247679)",
        "(0.215812, 1.516039, 0.253321)",
        "(0.215967, 1.515068, 0.256034)",
        "(0.216407, 1.513013, 0.261320)",
        "(0.216882, 1.510834, 0.266504)",
        "(0.217298, 1.508391, 0.271530)",
        "(0.217795, 1.505760, 0.276420)",
        "(0.218007, 1.504396, 0.278847)",
        "(0.218494, 1.501580, 0.283525)",
        "(0.219034, 1.498569, 0.288061)",
        "(0.219568, 1.495364, 0.292300)",
        "(0.220066, 1.491889, 0.296163)",
        "(0.220419, 1.490121, 0.297936)",
        "(0.221120, 1.486439, 0.301360)",
        "(0.221746, 1.482519, 0.304502)",
        "(0.222297, 1.478451, 0.307374)",
        "(0.222977, 1.474318, 0.310106)",
        "(0.223315, 1.472224, 0.311389)",
        "(0.223781, 1.467845, 0.313706)",
        "(0.224089, 1.463343, 0.315882)",
        "(0.224648, 1.458810, 0.318018)",
        "(0.225387, 1.454288, 0.320014)",
        "(0.225724, 1.452055, 0.320879)",
        "(0.226086, 1.447389, 0.322480)",
        "(0.226551, 1.442664, 0.323969)",
        "(0.227433, 1.438019, 0.325415)",
        "(0.228201, 1.433239, 0.326820)",
        "(0.228464, 1.430781, 0.327443)",
        "(0.228775, 1.425840, 0.328523)",
        "(0.229112, 1.420834, 0.329192)",
        "(0.229247, 1.415706, 0.329612)",
        "(0.229389, 1.410652, 0.329946)",
        "(0.229477, 1.408131, 0.330094)",
        "(0.229677, 1.403040, 0.330073)",
        "(0.229655, 1.397762, 0.329831)",
        "(0.229784, 1.392513, 0.329371)",
        "(0.230116, 1.387419, 0.328800)",
        "(0.230210, 1.384813, 0.328401)",
        "(0.230275, 1.379442, 0.327309)",
        "(0.230285, 1.374031, 0.326082)",
        "(0.230383, 1.368567, 0.324793)",
        "(0.230541, 1.363011, 0.323348)",
        "(0.230544, 1.360206, 0.322509)",
        "(0.230563, 1.354599, 0.320769)",
        "(0.230700, 1.349201, 0.318981)",
        "(0.230942, 1.343903, 0.317004)",
        "(0.231210, 1.338711, 0.314685)",
        "(0.231330, 1.336162, 0.313447)",
        "(0.231572, 1.331181, 0.310749)",
        "(0.232004, 1.326371, 0.307885)",
        "(0.232637, 1.321766, 0.304813)",
        "(0.233171, 1.317143, 0.301402)",
        "(0.233398, 1.314881, 0.299588)",
        "(0.233927, 1.310495, 0.295875)",
        "(0.234381, 1.306205, 0.291929)",
        "(0.234847, 1.302017, 0.287692)",
        "(0.235311, 1.297882, 0.283243)",
        "(0.235487, 1.295771, 0.280864)",
        "(0.235731, 1.291552, 0.276051)",
        "(0.235988, 1.287409, 0.270959)",
        "(0.236509, 1.283520, 0.265564)",
        "(0.237096, 1.279827, 0.260065)",
        "(0.237341, 1.277991, 0.257227)",
        "(0.237933, 1.274492, 0.251522)",
        "(0.238489, 1.271225, 0.245746)",
        "(0.239082, 1.268167, 0.239835)",
        "(0.239673, 1.265315, 0.233882)",
        "(0.240000, 1.264037, 0.230920)",
        "(0.240657, 1.261680, 0.225069)",
        "(0.241298, 1.259493, 0.219210)",
        "(0.241935, 1.257518, 0.213258)",
        "(0.242624, 1.255711, 0.207191)",
        "(0.242930, 1.254928, 0.204112)",
        "(0.243623, 1.253778, 0.198128)",
        "(0.244401, 1.253266, 0.192423)",
        "(0.245172, 1.253189, 0.186902)",
        "(0.245853, 1.253267, 0.181352)",
        "(0.246202, 1.253391, 0.178570)",
        "(0.247058, 1.254066, 0.172956)",
        "(0.247994, 1.255130, 0.167373)",
        "(0.249072, 1.256718, 0.161871)",
        "(0.250106, 1.258509, 0.156298)",
        "(0.250569, 1.259502, 0.153494)",
        "(0.251374, 1.261650, 0.147953)",
        "(0.252082, 1.264264, 0.142574)",
        "(0.252806, 1.267256, 0.137327)",
        "(0.253319, 1.270526, 0.132214)",
        "(0.253491, 1.272324, 0.129708)",
        "(0.253810, 1.276150, 0.124822)",
        "(0.254116, 1.280517, 0.120045)",
        "(0.254510, 1.285334, 0.115573)",
        "(0.254667, 1.290416, 0.111345)",
        "(0.254688, 1.293059, 0.109325)",
        "(0.254383, 1.298304, 0.105437)",
        "(0.254063, 1.303963, 0.101990)",
        "(0.253701, 1.310014, 0.098958)",
        "(0.253167, 1.316350, 0.096165)",
        "(0.252768, 1.319585, 0.094879)",
        "(0.251774, 1.326071, 0.092405)",
        "(0.250371, 1.332698, 0.090228)",
        "(0.249028, 1.339611, 0.088491)",
        "(0.247421, 1.346744, 0.087032)",
        "(0.246530, 1.350369, 0.086372)",
        "(0.244724, 1.357762, 0.085303)",
        "(0.242730, 1.365291, 0.084541)",
        "(0.240495, 1.372911, 0.084005)",
        "(0.238699, 1.380854, 0.083804)",
        "(0.237812, 1.384773, 0.083701)",
        "(0.236048, 1.392517, 0.083492)",
        "(0.234434, 1.400354, 0.083584)",
        "(0.232837, 1.408116, 0.083825)",
        "(0.231191, 1.415645, 0.084126)",
        "(0.230391, 1.419384, 0.084365)",
        "(0.229047, 1.426681, 0.085075)",
        "(0.227877, 1.433855, 0.086106)",
        "(0.226808, 1.440670, 0.087295)",
        "(0.225826, 1.447027, 0.088469)",
        "(0.225426, 1.450114, 0.089166)",
        "(0.224776, 1.456231, 0.090774)",
        "(0.224466, 1.462099, 0.092679)",
        "(0.224213, 1.467707, 0.094866)",
        "(0.223882, 1.472864, 0.097181)",
        "(0.223711, 1.475303, 0.098449)",
        "(0.223660, 1.480069, 0.101118)",
        "(0.223665, 1.484494, 0.103934)",
        "(0.223616, 1.488679, 0.106984)",
        "(0.223446, 1.492682, 0.110365)",
        "(0.223331, 1.494584, 0.112177)",
        "(0.223123, 1.498235, 0.115935)",
        "(0.222889, 1.501477, 0.119857)",
        "(0.222663, 1.504377, 0.123873)",
        "(0.222454, 1.507110, 0.128240)",
        "(0.222308, 1.508395, 0.130530)",
        "(0.221844, 1.510761, 0.135297)",
        "(0.221347, 1.512865, 0.140454)",
        "(0.220959, 1.514883, 0.145947)",
        "(0.220466, 1.516603, 0.151555)",
        "(0.220251, 1.517314, 0.154395)",
        "(0.219938, 1.518773, 0.160298)",
        "(0.219830, 1.520164, 0.166460)",
        "(0.219640, 1.521377, 0.172748)",
        "(0.219476, 1.522361, 0.179004)",
        "(0.219431, 1.522739, 0.182155)",
        "(0.219376, 1.523318, 0.188354)",
        "(0.219207, 1.523609, 0.194574)",
        "(0.218991, 1.523670, 0.200804)",
        "(0.218679, 1.523546, 0.207060)",
        "(0.218503, 1.523394, 0.210185)",
        "(0.218185, 1.522924, 0.216357)",
        "(0.217979, 1.522111, 0.222364)",
        "(0.217800, 1.521059, 0.228386)",
        "(0.217758, 1.519825, 0.234397)",
        "(0.217716, 1.519122, 0.237377)",
        "(0.217594, 1.517468, 0.243181)",
        "(0.217558, 1.515498, 0.248783)",
        "(0.217757, 1.513296, 0.254128)",
        "(0.217747, 1.510808, 0.259269)",
        "(0.217663, 1.509403, 0.261711)",
        "(0.217444, 1.506452, 0.266562)",
        "(0.217501, 1.503396, 0.271249)",
        "(0.217443, 1.499963, 0.275679)",
        "(0.217391, 1.496135, 0.279805)",
        "(0.217358, 1.494112, 0.281809)",
        "(0.217172, 1.489904, 0.285833)",
        "(0.216949, 1.485367, 0.289623)",
        "(0.216792, 1.480496, 0.293004)",
        "(0.216741, 1.475388, 0.295960)",
        "(0.216668, 1.472786, 0.297309)",
        "(0.216411, 1.467496, 0.299918)",
        "(0.216288, 1.462362, 0.302367)",
        "(0.216265, 1.457459, 0.304718)",
        "(0.216171, 1.452578, 0.306881)",
        "(0.216092, 1.450142, 0.307953)",
        "(0.215986, 1.445471, 0.310142)",
        "(0.215818, 1.440834, 0.312317)",
        "(0.215714, 1.436219, 0.314335)",
        "(0.215625, 1.431579, 0.316251)",
        "(0.215588, 1.429305, 0.317143)",
        "(0.215570, 1.424795, 0.318813)",
        "(0.215589, 1.420178, 0.320233)",
        "(0.215715, 1.415536, 0.321466)",
        "(0.215890, 1.410926, 0.322619)",
        "(0.215879, 1.408539, 0.323106)",
        "(0.215570, 1.403606, 0.324064)",
        "(0.215418, 1.398685, 0.324965)",
        "(0.215523, 1.393760, 0.325598)",
        "(0.215578, 1.388576, 0.325899)",
        "(0.215607, 1.385933, 0.325908)",
        "(0.215611, 1.380588, 0.325890)",
        "(0.215730, 1.375141, 0.325626)",
        "(0.216125, 1.369664, 0.325083)",
        "(0.216597, 1.364048, 0.324114)",
        "(0.216794, 1.361146, 0.323449)",
        "(0.217088, 1.355204, 0.321868)",
        "(0.217556, 1.349360, 0.320178)",
        "(0.218289, 1.343709, 0.318320)",
        "(0.218789, 1.337788, 0.316028)",
        "(0.218945, 1.334759, 0.314749)",
        "(0.219358, 1.328880, 0.312193)",
        "(0.219963, 1.323282, 0.309560)",
        "(0.220538, 1.317651, 0.306621)",
        "(0.221077, 1.312205, 0.303673)",
        "(0.221404, 1.309573, 0.302120)",
        "(0.221942, 1.304216, 0.298865)",
        "(0.222406, 1.298877, 0.295157)",
        "(0.222874, 1.293709, 0.291241)",
        "(0.223439, 1.288833, 0.287150)",
        "(0.223720, 1.286474, 0.285082)",
        "(0.224290, 1.282102, 0.280891)",
        "(0.224726, 1.277990, 0.276785)",
        "(0.225140, 1.274263, 0.272671)",
        "(0.225447, 1.270784, 0.268415)",
        "(0.225665, 1.269216, 0.266224)",
        "(0.226203, 1.266266, 0.261666)",
        "(0.226840, 1.263691, 0.256977)",
        "(0.227438, 1.261415, 0.252233)",
        "(0.228079, 1.259441, 0.247509)",
        "(0.228346, 1.258466, 0.245135)",
        "(0.228887, 1.256588, 0.240253)",
        "(0.229540, 1.254958, 0.235348)",
        "(0.230165, 1.253487, 0.230470)",
        "(0.230756, 1.252072, 0.225458)",
        "(0.231053, 1.251352, 0.222873)",
        "(0.231676, 1.249923, 0.217521)",
        "(0.232473, 1.248610, 0.212060)",
        "(0.233373, 1.247580, 0.206653)",
        "(0.234204, 1.246976, 0.201512)",
        "(0.234555, 1.246809, 0.199046)",
        "(0.235270, 1.246816, 0.194335)",
        "(0.235905, 1.247231, 0.189876)",
        "(0.236498, 1.247903, 0.185199)",
        "(0.237061, 1.248909, 0.180635)",
        "(0.237286, 1.249584, 0.178507)",
        "(0.237715, 1.251173, 0.174410)",
        "(0.238151, 1.253058, 0.170469)",
        "(0.238643, 1.255125, 0.166488)",
        "(0.239191, 1.257377, 0.162407)",
        "(0.239516, 1.258621, 0.160356)",
        "(0.240166, 1.261282, 0.156281)",
        "(0.240862, 1.264246, 0.152214)",
        "(0.241622, 1.267408, 0.148053)",
        "(0.242574, 1.270876, 0.143906)",
        "(0.243076, 1.272733, 0.141797)",
        "(0.243981, 1.276582, 0.137618)",
        "(0.244730, 1.280659, 0.133579)",
        "(0.245359, 1.284972, 0.129669)",
        "(0.246014, 1.289600, 0.125911)",
        "(0.246312, 1.291985, 0.124055)",
        "(0.246731, 1.296817, 0.120379)",
        "(0.246910, 1.301824, 0.116929)",
        "(0.246778, 1.307139, 0.113730)",
        "(0.246500, 1.312761, 0.110840)",
        "(0.246376, 1.315760, 0.109523)",
        "(0.246082, 1.322001, 0.106981)",
        "(0.245514, 1.328455, 0.104492)",
        "(0.244775, 1.335191, 0.102160)",
        "(0.243923, 1.342149, 0.100054)",
        "(0.243481, 1.345766, 0.099140)",
        "(0.242625, 1.353351, 0.097722)",
        "(0.241608, 1.361148, 0.096572)",
        "(0.240511, 1.369096, 0.095649)",
        "(0.239252, 1.377261, 0.095063)",
        "(0.238617, 1.381480, 0.094881)",
        "(0.237394, 1.389931, 0.094569)",
        "(0.236452, 1.398600, 0.094557)",
        "(0.235595, 1.407428, 0.094819)",
        "(0.234672, 1.416113, 0.095068)",
        "(0.234168, 1.420284, 0.095146)",
        "(0.233049, 1.428339, 0.095261)",
        "(0.232629, 1.436384, 0.095810)",
        "(0.232398, 1.444150, 0.096683)",
        "(0.232038, 1.451531, 0.097588)",
        "(0.231817, 1.455118, 0.098103)",
        "(0.231352, 1.462087, 0.099231)",
        "(0.231038, 1.468726, 0.100540)",
        "(0.230843, 1.475105, 0.102166)",
        "(0.230671, 1.481154, 0.103984)",
        "(0.230614, 1.484119, 0.105026)",
        "(0.230461, 1.489902, 0.107364)",
        "(0.230297, 1.495365, 0.109902)",
        "(0.230095, 1.500418, 0.112696)",
        "(0.229943, 1.505102, 0.115862)",
        "(0.229858, 1.507220, 0.117493)",
        "(0.229742, 1.511142, 0.120935)",
        "(0.229574, 1.514736, 0.124691)",
        "(0.229206, 1.517879, 0.128770)",
        "(0.228789, 1.520743, 0.133262)",
        "(0.228590, 1.522000, 0.135765)",
        "(0.228132, 1.524277, 0.140953)",
        "(0.227623, 1.526207, 0.146453)",
        "(0.227001, 1.527715, 0.152054)",
        "(0.226532, 1.528877, 0.157981)",
        "(0.226367, 1.529338, 0.161090)",
        "(0.225973, 1.530116, 0.167443)",
        "(0.225467, 1.530482, 0.173913)",
        "(0.225004, 1.530461, 0.180290)",
        "(0.224533, 1.530200, 0.186804)",
        "(0.224319, 1.530032, 0.190179)",
        "(0.223962, 1.529564, 0.197022)",
        "(0.223471, 1.528714, 0.203760)",
        "(0.223097, 1.527648, 0.210450)",
        "(0.223001, 1.526483, 0.217248)",
        "(0.222993, 1.525836, 0.220681)",
        "(0.222899, 1.524375, 0.227476)",
        "(0.222814, 1.522658, 0.234176)",
        "(0.222879, 1.520839, 0.240886)",
        "(0.222847, 1.518781, 0.247550)",
        "(0.222804, 1.517667, 0.250826)",
        "(0.222585, 1.515239, 0.257137)",
        "(0.222482, 1.512596, 0.263248)",
        "(0.222597, 1.509875, 0.269219)",
        "(0.222654, 1.506937, 0.274972)",
        "(0.222622, 1.505320, 0.277694)",
        "(0.222632, 1.501833, 0.282977)",
        "(0.222710, 1.498002, 0.288146)",
        "(0.223053, 1.494174, 0.293347)",
        "(0.223143, 1.490093, 0.298353)",
        "(0.223068, 1.487892, 0.300696)",
        "(0.222989, 1.483296, 0.305177)",
        "(0.223125, 1.478495, 0.309453)",
        "(0.223362, 1.473335, 0.313468)",
        "(0.223425, 1.467851, 0.317155)",
        "(0.223371, 1.464992, 0.318804)",
        "(0.223396, 1.459179, 0.321615)",
        "(0.223446, 1.453116, 0.323878)",
        "(0.223506, 1.446831, 0.325874)",
        "(0.223563, 1.440325, 0.327690)",
        "(0.223484, 1.436968, 0.328494)",
        "(0.223233, 1.430174, 0.329972)",
        "(0.223125, 1.423264, 0.331135)",
        "(0.223068, 1.416170, 0.331840)",
        "(0.223190, 1.408915, 0.332039)",
        "(0.223289, 1.405225, 0.331926)",
        "(0.223303, 1.397580, 0.331497)",
        "(0.223436, 1.389855, 0.330820)",
        "(0.223623, 1.382089, 0.329920)",
        "(0.223685, 1.374276, 0.328815)",
        "(0.223692, 1.370427, 0.328313)",
        "(0.223826, 1.362939, 0.327379)",
        "(0.223910, 1.355534, 0.326284)",
        "(0.223782, 1.348079, 0.324792)",
        "(0.223938, 1.340929, 0.323154)",
        "(0.224068, 1.337486, 0.322247)",
        "(0.224242, 1.330711, 0.320274)",
        "(0.224357, 1.324037, 0.318052)",
        "(0.224356, 1.317445, 0.315661)",
        "(0.224416, 1.311053, 0.313046)",
        "(0.224463, 1.307940, 0.311671)",
        "(0.224728, 1.301922, 0.308998)",
        "(0.225196, 1.296162, 0.306358)",
        "(0.225543, 1.290366, 0.303526)",
        "(0.225868, 1.284500, 0.300220)",
        "(0.226095, 1.281529, 0.298329)",
        "(0.226711, 1.275691, 0.294403)",
        "(0.227490, 1.270233, 0.290585)",
        "(0.228267, 1.264920, 0.286671)",
        "(0.229203, 1.259669, 0.282317)",
        "(0.229745, 1.257037, 0.279884)",
        "(0.230888, 1.252031, 0.274910)",
        "(0.231994, 1.247152, 0.269754)",
        "(0.233159, 1.242565, 0.264430)",
        "(0.234377, 1.238105, 0.258655)",
        "(0.235062, 1.236001, 0.255587)",
        "(0.236545, 1.232051, 0.249370)",
        "(0.237932, 1.228281, 0.243101)",
        "(0.239291, 1.224755, 0.236827)",
        "(0.240611, 1.221555, 0.230582)",
        "(0.241260, 1.220054, 0.227388)",
        "(0.242574, 1.217118, 0.220696)",
        "(0.244086, 1.214597, 0.213965)",
        "(0.245713, 1.212554, 0.207130)",
        "(0.247325, 1.211078, 0.200415)",
        "(0.248153, 1.210634, 0.197141)",
        "(0.249692, 1.210158, 0.190891)",
        "(0.251078, 1.210198, 0.185021)",
        "(0.252282, 1.210608, 0.179420)",
        "(0.253371, 1.211424, 0.174021)",
        "(0.253928, 1.212032, 0.171374)",
        "(0.255070, 1.213495, 0.166166)",
        "(0.256177, 1.215267, 0.161005)",
        "(0.257155, 1.217384, 0.155984)",
        "(0.258037, 1.220043, 0.151270)",
        "(0.258417, 1.221683, 0.149087)",
        "(0.258970, 1.225326, 0.144983)",
        "(0.259168, 1.229563, 0.141202)",
        "(0.259079, 1.234556, 0.137717)",
        "(0.258849, 1.240383, 0.134465)",
        "(0.258702, 1.243625, 0.132948)",
        "(0.258342, 1.250540, 0.129964)",
        "(0.257801, 1.258043, 0.127120)",
        "(0.257070, 1.266085, 0.124500)",
        "(0.256096, 1.274541, 0.121982)",
        "(0.255544, 1.279003, 0.120893)",
        "(0.254487, 1.288178, 0.118915)",
        "(0.253174, 1.297453, 0.117059)",
        "(0.251729, 1.306787, 0.115410)",
        "(0.250222, 1.316364, 0.114077)",
        "(0.249519, 1.321227, 0.113532)",
        "(0.248181, 1.330874, 0.112571)",
        "(0.246837, 1.340491, 0.111854)",
        "(0.245493, 1.350036, 0.111326)",
        "(0.244008, 1.359355, 0.110849)",
        "(0.243401, 1.364035, 0.110714)",
        "(0.242321, 1.373374, 0.110628)",
        "(0.241260, 1.382494, 0.110626)",
        "(0.240344, 1.391443, 0.110810)",
        "(0.239325, 1.400033, 0.111049)",
        "(0.238757, 1.404195, 0.111277)",
        "(0.237793, 1.412603, 0.112007)",
        "(0.236924, 1.420938, 0.113005)",
        "(0.236278, 1.428953, 0.113951)",
        "(0.236046, 1.436703, 0.114786)",
        "(0.235965, 1.440550, 0.115267)",
        "(0.235636, 1.448135, 0.116413)",
        "(0.235181, 1.455493, 0.117911)",
        "(0.234860, 1.462708, 0.119832)",
        "(0.234599, 1.469626, 0.122046)",
        "(0.234519, 1.472961, 0.123213)",
        "(0.234413, 1.479411, 0.125562)",
        "(0.234422, 1.485629, 0.128211)",
        "(0.234411, 1.491707, 0.131180)",
        "(0.234495, 1.497561, 0.134589)",
        "(0.234547, 1.500351, 0.136390)",
        "(0.234579, 1.505579, 0.139886)",
        "(0.234762, 1.510508, 0.143621)",
        "(0.235054, 1.515345, 0.147873)",
        "(0.235232, 1.519815, 0.152396)",
        "(0.235294, 1.521926, 0.154789)",
        "(0.235404, 1.525774, 0.159598)",
        "(0.235584, 1.529044, 0.164477)",
        "(0.235904, 1.532164, 0.169699)",
        "(0.236190, 1.534993, 0.175155)",
        "(0.236302, 1.536325, 0.177951)",
        "(0.236468, 1.538637, 0.183610)",
        "(0.236752, 1.540464, 0.189256)",
        "(0.237252, 1.542102, 0.194985)",
        "(0.237601, 1.543437, 0.200757)",
        "(0.237713, 1.543953, 0.203677)",
        "(0.237875, 1.544758, 0.209610)",
        "(0.237971, 1.545132, 0.215524)",
        "(0.238088, 1.545059, 0.221311)",
        "(0.238383, 1.544827, 0.227204)",
        "(0.238521, 1.544643, 0.230188)",
        "(0.238703, 1.544049, 0.236206)",
        "(0.238876, 1.543043, 0.242208)",
        "(0.239011, 1.541617, 0.248121)",
        "(0.239208, 1.539861, 0.253970)",
        "(0.239304, 1.538832, 0.256835)",
        "(0.239325, 1.536480, 0.262451)",
        "(0.239166, 1.533677, 0.267858)",
        "(0.238886, 1.530370, 0.272983)",
        "(0.238606, 1.526637, 0.277885)",
        "(0.238464, 1.524618, 0.280192)",
        "(0.238006, 1.520393, 0.284641)",
        "(0.237387, 1.515849, 0.288673)",
        "(0.236909, 1.511122, 0.292605)",
        "(0.236431, 1.506341, 0.296426)",
        "(0.236184, 1.503905, 0.298228)",
        "(0.235665, 1.498892, 0.301679)",
        "(0.235060, 1.493699, 0.304909)",
        "(0.234581, 1.488503, 0.308332)",
        "(0.233880, 1.483212, 0.311701)",
        "(0.233438, 1.480510, 0.313329)",
        "(0.232626, 1.475028, 0.316438)",
        "(0.232055, 1.469495, 0.319426)",
        "(0.231481, 1.463802, 0.322357)",
        "(0.230731, 1.457954, 0.325205)",
        "(0.230359, 1.454950, 0.326512)",
        "(0.229728, 1.448811, 0.328721)",
        "(0.229292, 1.442546, 0.330589)",
        "(0.228942, 1.436180, 0.332347)",
        "(0.228470, 1.429546, 0.333899)",
        "(0.228245, 1.426082, 0.334525)",
        "(0.228037, 1.418985, 0.335544)",
        "(0.227868, 1.411449, 0.336178)",
        "(0.227799, 1.403677, 0.336512)",
        "(0.227877, 1.395755, 0.336380)",
        "(0.227974, 1.391766, 0.336156)",
        "(0.228255, 1.383798, 0.335468)",
        "(0.228365, 1.375681, 0.334388)",
        "(0.228604, 1.367716, 0.333040)",
        "(0.228958, 1.359937, 0.331274)",
        "(0.229062, 1.355994, 0.330116)",
        "(0.229130, 1.348037, 0.327229)",
        "(0.229417, 1.340381, 0.323917)",
        "(0.230024, 1.333164, 0.320512)",
        "(0.230627, 1.326157, 0.316854)",
        "(0.230838, 1.322670, 0.314830)",
        "(0.231374, 1.315960, 0.310459)",
        "(0.232019, 1.309590, 0.305814)",
        "(0.232803, 1.303483, 0.300900)",
        "(0.233440, 1.297479, 0.295625)",
        "(0.233792, 1.294609, 0.292897)",
        "(0.234553, 1.289140, 0.287412)",
        "(0.235207, 1.283926, 0.281749)",
        "(0.235826, 1.278935, 0.275843)",
        "(0.236474, 1.274249, 0.269655)",
        "(0.236809, 1.272024, 0.266423)",
        "(0.237472, 1.267780, 0.259805)",
        "(0.238077, 1.263787, 0.253010)",
        "(0.238771, 1.260101, 0.246018)",
        "(0.239536, 1.256722, 0.238858)",
        "(0.239946, 1.255189, 0.235277)",
        "(0.240650, 1.252293, 0.228155)",
        "(0.241184, 1.249748, 0.220928)",
        "(0.241725, 1.247629, 0.213622)",
        "(0.242045, 1.246746, 0.209890)",
        "(0.242658, 1.245042, 0.202243)",
        "(0.243316, 1.243755, 0.194566)",
        "(0.243994, 1.242987, 0.187122)",
        "(0.244701, 1.242629, 0.179730)",
        "(0.245483, 1.242575, 0.172118)",
        "(0.245949, 1.242694, 0.168185)",
        "(0.246861, 1.243132, 0.160302)",
        "(0.247750, 1.243805, 0.152361)",
        "(0.248527, 1.244612, 0.144297)",
        "(0.249342, 1.245776, 0.136200)",
        "(0.249749, 1.246543, 0.132195)",
        "(0.250459, 1.248467, 0.124509)",
        "(0.250741, 1.250920, 0.117310)",
        "(0.250560, 1.254170, 0.110748)",
        "(0.250034, 1.258365, 0.104759)",
        "(0.249773, 1.260714, 0.102088)",
        "(0.249278, 1.266204, 0.096311)",
        "(0.248555, 1.272465, 0.090774)",
        "(0.247599, 1.279306, 0.085822)",
        "(0.246459, 1.286564, 0.081375)",
        "(0.245864, 1.290403, 0.079400)",
        "(0.244547, 1.298452, 0.075949)",
        "(0.243113, 1.306875, 0.073052)",
        "(0.241394, 1.315605, 0.070752)",
        "(0.239551, 1.324718, 0.069162)",
        "(0.238609, 1.329337, 0.068528)",
        "(0.236909, 1.338705, 0.067448)",
        "(0.235289, 1.348262, 0.066871)",
        "(0.233535, 1.357993, 0.066840)",
        "(0.231527, 1.367782, 0.067300)",
        "(0.230571, 1.372732, 0.067771)",
        "(0.229019, 1.382753, 0.068977)",
        "(0.228010, 1.392871, 0.070504)",
        "(0.227232, 1.402799, 0.072227)",
        "(0.226443, 1.412540, 0.074234)",
        "(0.226057, 1.417293, 0.075328)",
        "(0.225591, 1.426577, 0.077631)",
        "(0.225586, 1.435476, 0.080140)",
        "(0.225670, 1.443966, 0.082809)",
        "(0.225611, 1.452020, 0.085669)",
        "(0.225513, 1.455841, 0.087134)",
        "(0.225487, 1.463284, 0.090258)",
        "(0.225925, 1.470562, 0.093810)",
        "(0.226471, 1.477461, 0.097489)",
        "(0.226979, 1.483909, 0.101187)",
        "(0.227239, 1.487018, 0.103158)",
        "(0.227832, 1.493182, 0.107413)",
        "(0.228485, 1.499166, 0.112130)",
        "(0.229038, 1.504718, 0.117044)",
        "(0.229651, 1.509670, 0.121966)",
        "(0.230135, 1.511981, 0.124551)",
        "(0.231090, 1.516430, 0.129939)",
        "(0.231734, 1.520527, 0.135721)",
        "(0.232106, 1.524204, 0.141864)",
        "(0.232461, 1.527474, 0.148436)",
        "(0.232661, 1.528964, 0.151937)",
        "(0.232922, 1.531645, 0.159178)",
        "(0.232971, 1.533791, 0.166577)",
        "(0.232938, 1.535492, 0.174196)",
        "(0.232998, 1.536925, 0.182256)",
        "(0.233061, 1.537539, 0.186403)",
        "(0.233174, 1.538585, 0.194885)",
        "(0.233086, 1.539114, 0.203329)",
        "(0.232954, 1.539110, 0.211506)",
        "(0.232977, 1.538959, 0.219858)",
        "(0.233036, 1.538828, 0.224089)",
        "(0.233059, 1.538298, 0.232561)",
        "(0.233034, 1.537335, 0.240805)",
        "(0.232922, 1.535858, 0.248715)",
        "(0.232975, 1.534028, 0.256541)",
        "(0.233012, 1.532959, 0.260396)",
        "(0.232996, 1.530453, 0.267814)",
        "(0.232962, 1.527371, 0.274600)",
        "(0.233029, 1.523931, 0.280903)",
        "(0.233133, 1.520165, 0.286754)",
        "(0.233135, 1.518072, 0.289490)",
        "(0.232961, 1.513476, 0.294657)",
        "(0.232594, 1.508456, 0.299481)",
        "(0.232080, 1.503042, 0.303915)",
        "(0.231574, 1.497080, 0.307841)",
        "(0.231383, 1.493877, 0.309565)",
        "(0.231105, 1.487199, 0.312629)",
        "(0.230914, 1.480190, 0.315347)",
        "(0.230638, 1.472924, 0.317770)",
        "(0.230287, 1.465373, 0.319755)",
        "(0.230137, 1.461512, 0.320612)",
        "(0.230082, 1.453858, 0.322351)",
        "(0.230116, 1.446255, 0.324102)",
        "(0.230178, 1.438463, 0.325628)",
        "(0.230403, 1.430543, 0.326811)",
        "(0.230432, 1.426558, 0.327314)",
        "(0.230386, 1.418443, 0.328106)",
        "(0.230252, 1.410112, 0.328817)",
        "(0.230564, 1.401760, 0.329619)",
        "(0.230954, 1.393335, 0.330329)",
        "(0.231042, 1.389058, 0.330448)",
        "(0.231111, 1.380467, 0.330270)",
        "(0.231280, 1.371915, 0.329793)",
        "(0.231963, 1.363544, 0.329071)",
        "(0.232601, 1.355010, 0.328126)",
        "(0.232917, 1.350662, 0.327351)",
        "(0.233610, 1.341875, 0.325115)",
        "(0.234282, 1.333082, 0.322297)",
        "(0.235124, 1.324330, 0.319142)",
        "(0.236114, 1.315708, 0.315706)",
        "(0.236680, 1.311457, 0.313793)",
        "(0.237675, 1.302900, 0.309623)",
        "(0.238591, 1.294386, 0.304924)",
        "(0.239644, 1.286091, 0.299743)",
        "(0.240794, 1.278167, 0.294135)",
        "(0.241382, 1.274350, 0.291172)",
        "(0.242433, 1.266883, 0.285209)",
        "(0.243624, 1.259827, 0.279136)",
        "(0.244834, 1.253165, 0.273019)",
        "(0.245994, 1.246726, 0.266607)",
        "(0.246632, 1.243647, 0.263217)",
        "(0.247857, 1.237747, 0.256370)",
        "(0.249091, 1.232375, 0.249569)",
        "(0.250420, 1.227454, 0.242553)",
        "(0.251805, 1.222545, 0.234723)",
        "(0.252568, 1.220099, 0.230401)",
        "(0.254307, 1.215473, 0.221553)",
        "(0.256056, 1.211210, 0.212557)",
        "(0.257899, 1.207095, 0.203153)",
        "(0.259849, 1.202869, 0.193054)",
        "(0.260870, 1.200889, 0.187990)",
        "(0.262994, 1.197631, 0.178316)",
        "(0.264826, 1.195185, 0.169433)",
        "(0.266244, 1.193348, 0.160912)",
        "(0.267506, 1.192241, 0.152496)",
        "(0.268099, 1.192175, 0.148477)",
        "(0.269115, 1.192755, 0.140653)",
        "(0.269808, 1.194323, 0.133205)",
        "(0.270249, 1.196810, 0.126131)",
        "(0.270614, 1.199951, 0.119219)",
        "(0.270812, 1.201820, 0.115802)",
        "(0.271062, 1.205612, 0.108970)",
        "(0.271070, 1.210168, 0.102583)",
        "(0.270918, 1.215269, 0.096750)",
        "(0.270403, 1.221078, 0.091467)",
        "(0.270068, 1.224216, 0.088986)",
        "(0.269296, 1.231038, 0.084410)",
        "(0.268196, 1.238659, 0.080508)",
        "(0.266748, 1.247024, 0.077142)",
        "(0.264773, 1.256167, 0.074439)",
        "(0.263704, 1.261095, 0.073411)",
        "(0.261434, 1.271313, 0.071660)",
        "(0.258944, 1.281940, 0.070246)",
        "(0.256350, 1.293134, 0.069334)",
        "(0.253822, 1.304917, 0.068939)",
        "(0.252577, 1.310978, 0.068937)",
        "(0.250015, 1.323297, 0.069242)",
        "(0.247436, 1.336002, 0.069967)",
        "(0.244885, 1.348955, 0.071126)",
        "(0.242585, 1.362141, 0.072757)",
        "(0.241512, 1.368781, 0.073753)",
        "(0.239513, 1.381976, 0.075747)",
        "(0.237928, 1.394837, 0.077874)",
        "(0.236232, 1.407189, 0.080169)",
        "(0.234986, 1.419422, 0.083081)",
        "(0.234433, 1.425398, 0.084710)",
        "(0.233303, 1.436941, 0.088066)",
        "(0.232240, 1.447781, 0.091665)",
        "(0.231194, 1.458055, 0.095682)",
        "(0.230584, 1.468002, 0.100332)",
        "(0.230469, 1.472784, 0.102860)",
        "(0.230171, 1.481903, 0.107996)",
        "(0.229843, 1.490125, 0.113251)",
        "(0.229564, 1.497672, 0.118586)",
        "(0.229582, 1.504833, 0.124450)",
        "(0.229670, 1.508216, 0.127581)",
        "(0.229720, 1.514472, 0.133907)",
        "(0.229651, 1.519953, 0.140334)",
        "(0.229588, 1.524579, 0.146658)",
        "(0.229842, 1.528809, 0.153289)",
        "(0.229989, 1.530756, 0.156730)",
        "(0.230136, 1.534222, 0.163675)",
        "(0.230201, 1.537198, 0.170922)",
        "(0.230252, 1.539619, 0.178318)",
        "(0.230555, 1.541497, 0.185728)",
        "(0.230770, 1.542228, 0.189431)",
        "(0.231086, 1.543391, 0.196930)",
        "(0.231311, 1.544267, 0.204565)",
        "(0.231562, 1.544839, 0.212341)",
        "(0.231817, 1.545151, 0.220271)",
        "(0.232061, 1.545141, 0.224207)",
        "(0.232519, 1.544730, 0.231838)",
        "(0.233102, 1.544053, 0.239405)",
        "(0.233793, 1.543034, 0.247038)",
        "(0.234470, 1.541646, 0.254656)",
        "(0.234862, 1.540754, 0.258462)",
        "(0.235596, 1.538594, 0.265860)",
        "(0.236295, 1.536130, 0.273282)",
        "(0.236962, 1.533348, 0.280774)",
        "(0.237558, 1.530112, 0.288107)",
        "(0.237847, 1.528269, 0.291657)",
        "(0.238300, 1.524166, 0.298393)",
        "(0.238778, 1.519608, 0.304653)",
        "(0.239325, 1.514785, 0.310670)",
        "(0.239717, 1.509444, 0.316310)",
        "(0.239865, 1.506571, 0.318966)",
        "(0.240215, 1.500574, 0.324121)",
        "(0.240657, 1.494111, 0.328902)",
        "(0.241148, 1.487294, 0.333538)",
        "(0.241361, 1.480215, 0.338027)",
        "(0.241325, 1.476498, 0.340055)",
        "(0.241210, 1.468621, 0.343577)",
        "(0.241121, 1.460362, 0.346704)",
        "(0.241181, 1.452102, 0.349703)",
        "(0.240978, 1.443726, 0.352265)",
        "(0.240718, 1.439437, 0.353313)",
        "(0.240301, 1.430880, 0.355178)",
        "(0.240121, 1.422333, 0.356859)",
        "(0.240014, 1.413779, 0.358349)",
        "(0.239505, 1.404973, 0.359548)",
        "(0.239142, 1.400442, 0.359921)",
        "(0.238347, 1.391328, 0.360470)",
        "(0.237791, 1.382308, 0.360723)",
        "(0.236975, 1.373071, 0.360339)",
        "(0.235939, 1.363787, 0.359375)",
        "(0.235529, 1.359285, 0.358756)",
        "(0.235100, 1.350654, 0.357496)",
        "(0.234776, 1.342409, 0.356031)",
        "(0.234129, 1.334038, 0.353819)",
        "(0.233220, 1.325644, 0.350901)",
        "(0.232945, 1.321657, 0.349344)",
        "(0.232534, 1.313852, 0.346157)",
        "(0.232137, 1.306151, 0.342671)",
        "(0.231654, 1.298296, 0.338283)",
        "(0.231415, 1.290654, 0.333418)",
        "(0.231481, 1.287000, 0.330877)",
        "(0.231683, 1.279860, 0.325407)",
        "(0.231850, 1.272895, 0.319456)",
        "(0.232378, 1.266372, 0.313092)",
        "(0.233130, 1.260147, 0.306333)",
        "(0.233522, 1.257141, 0.302814)",
        "(0.234271, 1.251420, 0.295751)",
        "(0.235079, 1.246189, 0.288652)",
        "(0.235905, 1.241285, 0.281231)",
        "(0.236933, 1.236649, 0.273060)",
        "(0.237475, 1.234449, 0.268744)",
        "(0.238649, 1.230257, 0.259872)",
        "(0.239948, 1.226573, 0.250839)",
        "(0.241184, 1.223363, 0.241732)",
        "(0.242378, 1.220615, 0.232507)",
        "(0.242979, 1.219456, 0.227894)",
        "(0.244110, 1.217523, 0.218984)",
        "(0.245206, 1.216323, 0.210635)",
        "(0.246252, 1.215445, 0.201899)",
        "(0.247334, 1.214854, 0.192955)",
        "(0.247936, 1.214865, 0.188567)",
        "(0.249091, 1.215319, 0.180079)",
        "(0.250174, 1.216364, 0.171938)",
        "(0.251132, 1.217859, 0.163957)",
        "(0.252103, 1.219756, 0.156063)",
        "(0.252547, 1.220886, 0.152233)",
        "(0.253375, 1.223465, 0.144783)",
        "(0.253984, 1.226535, 0.137719)",
        "(0.254411, 1.230213, 0.131128)",
        "(0.254629, 1.234436, 0.124837)",
        "(0.254681, 1.236730, 0.121773)",
        "(0.254771, 1.241742, 0.115810)",
        "(0.254859, 1.247337, 0.110213)",
        "(0.254808, 1.253560, 0.105099)",
        "(0.254540, 1.260384, 0.100548)",
        "(0.254326, 1.264056, 0.098506)",
        "(0.253783, 1.271789, 0.094830)",
        "(0.253038, 1.280161, 0.091726)",
        "(0.252178, 1.289144, 0.089116)",
        "(0.251278, 1.298481, 0.086744)",
        "(0.250837, 1.303368, 0.085750)",
        "(0.249805, 1.313440, 0.084091)",
        "(0.248630, 1.323860, 0.082760)",
        "(0.247396, 1.334396, 0.081597)",
        "(0.246251, 1.345248, 0.080912)",
        "(0.245700, 1.350855, 0.080901)",
        "(0.244479, 1.362132, 0.081139)",
        "(0.243158, 1.373431, 0.081637)",
        "(0.241861, 1.384630, 0.082355)",
        "(0.240773, 1.395533, 0.083230)",
        "(0.240231, 1.400867, 0.083781)",
        "(0.238952, 1.411371, 0.085128)",
        "(0.237495, 1.421482, 0.086836)",
        "(0.236048, 1.431270, 0.088940)",
        "(0.235288, 1.440676, 0.091266)",
        "(0.235122, 1.445176, 0.092428)",
        "(0.234788, 1.453746, 0.094585)",
        "(0.234297, 1.461975, 0.097061)",
        "(0.233860, 1.469895, 0.099968)",
        "(0.233654, 1.477491, 0.103208)",
        "(0.233738, 1.481177, 0.105012)",
        "(0.233762, 1.488156, 0.108699)",
        "(0.233770, 1.494617, 0.112530)",
        "(0.233768, 1.500781, 0.116694)",
        "(0.233756, 1.506607, 0.121225)",
        "(0.233773, 1.509406, 0.123692)",
        "(0.233845, 1.514721, 0.128873)",
        "(0.233913, 1.519557, 0.134111)",
        "(0.234017, 1.524060, 0.139600)",
        "(0.234163, 1.528192, 0.145301)",
        "(0.234218, 1.530064, 0.148223)",
        "(0.234322, 1.533592, 0.154326)",
        "(0.234421, 1.536892, 0.160812)",
        "(0.234781, 1.540045, 0.167712)",
        "(0.235109, 1.542777, 0.174712)",
        "(0.235209, 1.543878, 0.178102)",
        "(0.235405, 1.545704, 0.184922)",
        "(0.235782, 1.547428, 0.192181)",
        "(0.236161, 1.548864, 0.199795)",
        "(0.236255, 1.549450, 0.203590)",
        "(0.236389, 1.550705, 0.214943)",
        "(0.236596, 1.550740, 0.222343)",
        "(0.236833, 1.550774, 0.226214)",
        "(0.237276, 1.550634, 0.234001)",
        "(0.237624, 1.550176, 0.241876)",
        "(0.237847, 1.549140, 0.249773)",
        "(0.237941, 1.548381, 0.253640)",
        "(0.238191, 1.546760, 0.261527)",
        "(0.238370, 1.544781, 0.269430)",
        "(0.238363, 1.542319, 0.277210)",
        "(0.238362, 1.540809, 0.280947)",
        "(0.238442, 1.537176, 0.287899)",
        "(0.238848, 1.533013, 0.294273)",
        "(0.239218, 1.528711, 0.300420)",
        "(0.239232, 1.524020, 0.306359)",
        "(0.239213, 1.521499, 0.309247)",
        "(0.239219, 1.516057, 0.314768)",
        "(0.239238, 1.510030, 0.319854)",
        "(0.239196, 1.503665, 0.324560)",
        "(0.239013, 1.497374, 0.329170)",
        "(0.238831, 1.494098, 0.331396)",
        "(0.238474, 1.487368, 0.335718)",
        "(0.238221, 1.480393, 0.339640)",
        "(0.238244, 1.473567, 0.343405)",
        "(0.238010, 1.466658, 0.346806)",
        "(0.237738, 1.463156, 0.348343)",
        "(0.237378, 1.456152, 0.351185)",
        "(0.237466, 1.449160, 0.353537)",
        "(0.237527, 1.441848, 0.355411)",
        "(0.237438, 1.433958, 0.356824)",
        "(0.237377, 1.429844, 0.357386)",
        "(0.237221, 1.421455, 0.358378)",
        "(0.236912, 1.412482, 0.358768)",
        "(0.236914, 1.403063, 0.358714)",
        "(0.237037, 1.393226, 0.358214)",
        "(0.237028, 1.388186, 0.357731)",
        "(0.236866, 1.378139, 0.356498)",
        "(0.237210, 1.368389, 0.354910)",
        "(0.237661, 1.358820, 0.353166)",
        "(0.238160, 1.349518, 0.351294)",
        "(0.238362, 1.344964, 0.350297)",
        "(0.238742, 1.336112, 0.348112)",
        "(0.239181, 1.327598, 0.345701)",
        "(0.239680, 1.319323, 0.342842)",
        "(0.240222, 1.311445, 0.339808)",
        "(0.240555, 1.307673, 0.338234)",
        "(0.241143, 1.300203, 0.335029)",
        "(0.241678, 1.292789, 0.331400)",
        "(0.242249, 1.285416, 0.327030)",
        "(0.242868, 1.278248, 0.322269)",
        "(0.243207, 1.274770, 0.319768)",
        "(0.243936, 1.267889, 0.314233)",
        "(0.244790, 1.261238, 0.307736)",
        "(0.245611, 1.254921, 0.300750)",
        "(0.246598, 1.249132, 0.293579)",
        "(0.247091, 1.246393, 0.289765)",
        "(0.247954, 1.241048, 0.281784)",
        "(0.248726, 1.236209, 0.273464)",
        "(0.249439, 1.232094, 0.265206)",
        "(0.250038, 1.228667, 0.257003)",
        "(0.250224, 1.227208, 0.252926)",
        "(0.250481, 1.224742, 0.244815)",
        "(0.250733, 1.223004, 0.236813)",
        "(0.250950, 1.221923, 0.228860)",
        "(0.251171, 1.221336, 0.220957)",
        "(0.251278, 1.221213, 0.217043)",
        "(0.251496, 1.221274, 0.209450)",
        "(0.251638, 1.221795, 0.202212)",
        "(0.251791, 1.222675, 0.195113)",
        "(0.252130, 1.223864, 0.187841)",
        "(0.252349, 1.224588, 0.184127)",
        "(0.252747, 1.226247, 0.176551)",
        "(0.253173, 1.228200, 0.168850)",
        "(0.253591, 1.230580, 0.161203)",
        "(0.253910, 1.233416, 0.153802)",
        "(0.253927, 1.234963, 0.150192)",
        "(0.253836, 1.238136, 0.142943)",
        "(0.253789, 1.241764, 0.135667)",
        "(0.253910, 1.245809, 0.128492)",
        "(0.254091, 1.250272, 0.121432)",
        "(0.254187, 1.252657, 0.118016)",
        "(0.254342, 1.257546, 0.111429)",
        "(0.254380, 1.262687, 0.105226)",
        "(0.254382, 1.268243, 0.099574)",
        "(0.254311, 1.274259, 0.094561)",
        "(0.254205, 1.277414, 0.092285)",
        "(0.253826, 1.283887, 0.088108)",
        "(0.253273, 1.290708, 0.084521)",
        "(0.252484, 1.297860, 0.081426)",
        "(0.251584, 1.305420, 0.078707)",
        "(0.251168, 1.309506, 0.077573)",
        "(0.250213, 1.317958, 0.075622)",
        "(0.249093, 1.326675, 0.073953)",
        "(0.247991, 1.335755, 0.072564)",
        "(0.246863, 1.345132, 0.071388)",
        "(0.246246, 1.349981, 0.070843)",
        "(0.244981, 1.359856, 0.069920)",
        "(0.243787, 1.370136, 0.069404)",
        "(0.242666, 1.380868, 0.069465)",
        "(0.241527, 1.391690, 0.069828)",
        "(0.240903, 1.396997, 0.069991)",
        "(0.239833, 1.407417, 0.070235)",
        "(0.239064, 1.417966, 0.071044)",
        "(0.238479, 1.428405, 0.072329)",
        "(0.237880, 1.438505, 0.073848)",
        "(0.237542, 1.443402, 0.074712)",
        "(0.236863, 1.452794, 0.076473)",
        "(0.236491, 1.461789, 0.078511)",
        "(0.236548, 1.470626, 0.081024)",
        "(0.236560, 1.479057, 0.083778)",
        "(0.236491, 1.483102, 0.085274)",
        "(0.236243, 1.490857, 0.088413)",
        "(0.235952, 1.498055, 0.091696)",
        "(0.236316, 1.504966, 0.095548)",
        "(0.236609, 1.511413, 0.099644)",
        "(0.236688, 1.514392, 0.101744)",
        "(0.236720, 1.520037, 0.106130)",
        "(0.236422, 1.525123, 0.110904)",
        "(0.236216, 1.529812, 0.116059)",
        "(0.236315, 1.533967, 0.121546)",
        "(0.236338, 1.535746, 0.124324)",
        "(0.236238, 1.538936, 0.129869)",
        "(0.236047, 1.541855, 0.135941)",
        "(0.235930, 1.544473, 0.142644)",
        "(0.235788, 1.546571, 0.149572)",
        "(0.235717, 1.547418, 0.153160)",
        "(0.235538, 1.548728, 0.160265)",
        "(0.235209, 1.549709, 0.167701)",
        "(0.234918, 1.550478, 0.175671)",
        "(0.234432, 1.550835, 0.183572)",
        "(0.234168, 1.550756, 0.187556)",
        "(0.233701, 1.550229, 0.195351)",
        "(0.233338, 1.549281, 0.202968)",
        "(0.232878, 1.548092, 0.210624)",
        "(0.232326, 1.546458, 0.218124)",
        "(0.232087, 1.545440, 0.221831)",
        "(0.231614, 1.543144, 0.229101)",
        "(0.231270, 1.540504, 0.236133)",
        "(0.230924, 1.537465, 0.242915)",
        "(0.230710, 1.534124, 0.249347)",
        "(0.230620, 1.532231, 0.252276)",
        "(0.230423, 1.528149, 0.257734)",
        "(0.230431, 1.523856, 0.263000)",
        "(0.230459, 1.519234, 0.268149)",
        "(0.230201, 1.514292, 0.273262)",
        "(0.229971, 1.511698, 0.275687)",
        "(0.229559, 1.506340, 0.280355)",
        "(0.229401, 1.500840, 0.284782)",
        "(0.229347, 1.495148, 0.289010)",
        "(0.229394, 1.489303, 0.293087)",
        "(0.229311, 1.486290, 0.295052)",
        "(0.229102, 1.480138, 0.298872)",
        "(0.228907, 1.473823, 0.302626)",
        "(0.228857, 1.467354, 0.306172)",
        "(0.228896, 1.460745, 0.309578)",
        "(0.228932, 1.457470, 0.311304)",
        "(0.229068, 1.450968, 0.314672)",
        "(0.229234, 1.444374, 0.317659)",
        "(0.229502, 1.437762, 0.320138)",
        "(0.229593, 1.431056, 0.322223)",
        "(0.229627, 1.427660, 0.323100)",
        "(0.229696, 1.420813, 0.324638)",
        "(0.229522, 1.413691, 0.325557)",
        "(0.229355, 1.406333, 0.325904)",
        "(0.229062, 1.398512, 0.325718)",
        "(0.228883, 1.394403, 0.325437)",
        "(0.228491, 1.385879, 0.324679)",
        "(0.228178, 1.376922, 0.323547)",
        "(0.227907, 1.367202, 0.321586)",
        "(0.227583, 1.356875, 0.318800)",
        "(0.227412, 1.351629, 0.317081)",
        "(0.227231, 1.341327, 0.313393)",
        "(0.227276, 1.331152, 0.309238)",
        "(0.227233, 1.320867, 0.304362)",
        "(0.227286, 1.310666, 0.298612)",
        "(0.227531, 1.305781, 0.295422)",
        "(0.227994, 1.296282, 0.288824)",
        "(0.228556, 1.287411, 0.282021)",
        "(0.229253, 1.279083, 0.274863)",
        "(0.230068, 1.271150, 0.267089)",
        "(0.230546, 1.267410, 0.263074)",
        "(0.231576, 1.260366, 0.255039)",
        "(0.232728, 1.253657, 0.246638)",
        "(0.233825, 1.247120, 0.237513)",
        "(0.235134, 1.241473, 0.228407)",
        "(0.235821, 1.239024, 0.223973)",
        "(0.237044, 1.234489, 0.215353)",
        "(0.238002, 1.230431, 0.206917)",
        "(0.239050, 1.227312, 0.198813)",
        "(0.239994, 1.225113, 0.191121)",
        "(0.240383, 1.224309, 0.187432)",
        "(0.241019, 1.223429, 0.180364)",
        "(0.241628, 1.222869, 0.173089)",
        "(0.242315, 1.222909, 0.165750)",
        "(0.242671, 1.223288, 0.162159)",
        "(0.243232, 1.224164, 0.154967)",
        "(0.243645, 1.225490, 0.147667)",
        "(0.244067, 1.227330, 0.140317)",
        "(0.244417, 1.229707, 0.132991)",
        "(0.244555, 1.232585, 0.125811)",
        "(0.244507, 1.234331, 0.122370)",
        "(0.244266, 1.238391, 0.115772)",
        "(0.243760, 1.243036, 0.109676)",
        "(0.242902, 1.248239, 0.103947)",
        "(0.242071, 1.253880, 0.098338)",
        "(0.241703, 1.257002, 0.095696)",
        "(0.240866, 1.263624, 0.090714)",
        "(0.239973, 1.270696, 0.086167)",
        "(0.239033, 1.278006, 0.082003)",
        "(0.238088, 1.285373, 0.078187)",
        "(0.237620, 1.289039, 0.076410)",
        "(0.236697, 1.296444, 0.073042)",
        "(0.235881, 1.304180, 0.070245)",
        "(0.235030, 1.312147, 0.067896)",
        "(0.233942, 1.320161, 0.065852)",
        "(0.233330, 1.324233, 0.065012)",
        "(0.232065, 1.332481, 0.063658)",
        "(0.230729, 1.340925, 0.062698)",
        "(0.229266, 1.349645, 0.062063)",
        "(0.227792, 1.358676, 0.061871)",
        "(0.227110, 1.363306, 0.061943)",
        "(0.225876, 1.372874, 0.062394)",
        "(0.224549, 1.382503, 0.062933)",
        "(0.223326, 1.392423, 0.063874)",
        "(0.222290, 1.402633, 0.065331)",
        "(0.221804, 1.407797, 0.066177)",
        "(0.220963, 1.418147, 0.068309)",
        "(0.220293, 1.428371, 0.070646)",
        "(0.219826, 1.438491, 0.073177)",
        "(0.219507, 1.448567, 0.076094)",
        "(0.219407, 1.453566, 0.077766)",
        "(0.219274, 1.463148, 0.081083)",
        "(0.219354, 1.472215, 0.084389)",
        "(0.219667, 1.480861, 0.087922)",
        "(0.219977, 1.489143, 0.091853)",
        "(0.220060, 1.493092, 0.093901)",
        "(0.220193, 1.500575, 0.098042)",
        "(0.220379, 1.507519, 0.102338)",
        "(0.220842, 1.513801, 0.106911)",
        "(0.221244, 1.519592, 0.111632)",
        "(0.221531, 1.522284, 0.114108)",
        "(0.222202, 1.527376, 0.119220)",
        "(0.222952, 1.531972, 0.124509)",
        "(0.223686, 1.535978, 0.130162)",
        "(0.224303, 1.539520, 0.136212)",
        "(0.224588, 1.541082, 0.139399)",
        "(0.225077, 1.543928, 0.146018)",
        "(0.225337, 1.546242, 0.152884)",
        "(0.225418, 1.547808, 0.159696)",
        "(0.225601, 1.548934, 0.166828)",
        "(0.225710, 1.549361, 0.170596)",
        "(0.225850, 1.549906, 0.178225)",
        "(0.225704, 1.550008, 0.185933)",
        "(0.225561, 1.549785, 0.193795)",
        "(0.225472, 1.549179, 0.201708)",
        "(0.225442, 1.548769, 0.205729)",
        "(0.225451, 1.547780, 0.213766)",
        "(0.225399, 1.546333, 0.221520)",
        "(0.225418, 1.544485, 0.229080)",
        "(0.225520, 1.542351, 0.236624)",
        "(0.225561, 1.541158, 0.240392)",
        "(0.225690, 1.538604, 0.247915)",
        "(0.225657, 1.535789, 0.255114)",
        "(0.225467, 1.532586, 0.261787)",
        "(0.225349, 1.529107, 0.268053)",
        "(0.225446, 1.527312, 0.271048)",
        "(0.225719, 1.523668, 0.276841)",
        "(0.225893, 1.519784, 0.282260)",
        "(0.225994, 1.515509, 0.287296)",
        "(0.226096, 1.510982, 0.292119)",
        "(0.226261, 1.508637, 0.294470)",
        "(0.226757, 1.503816, 0.298995)",
        "(0.226858, 1.498332, 0.302881)",
        "(0.226752, 1.492305, 0.306349)",
        "(0.226738, 1.486046, 0.309773)",
        "(0.226705, 1.482810, 0.311369)",
        "(0.226388, 1.476062, 0.314164)",
        "(0.225839, 1.468890, 0.316424)",
        "(0.225636, 1.461655, 0.318511)",
        "(0.225707, 1.454419, 0.320448)",
        "(0.225753, 1.450787, 0.321272)",
        "(0.225686, 1.443313, 0.322496)",
        "(0.225607, 1.435647, 0.323316)",
        "(0.225475, 1.427943, 0.324057)",
        "(0.225185, 1.420258, 0.324675)",
        "(0.225038, 1.416353, 0.324808)",
        "(0.224698, 1.408393, 0.324723)",
        "(0.224315, 1.400429, 0.324404)",
        "(0.223829, 1.392421, 0.323650)",
        "(0.223372, 1.384226, 0.322284)",
        "(0.223164, 1.379988, 0.321273)",
        "(0.222708, 1.371540, 0.318965)",
        "(0.222370, 1.362460, 0.316343)",
        "(0.221997, 1.353738, 0.313630)",
        "(0.221815, 1.345225, 0.310573)",
        "(0.221741, 1.340974, 0.308856)",
        "(0.221845, 1.332629, 0.304780)",
        "(0.222015, 1.324384, 0.300041)",
        "(0.222027, 1.316041, 0.294552)",
        "(0.222150, 1.308107, 0.288639)",
        "(0.222297, 1.304427, 0.285568)",
        "(0.222554, 1.297455, 0.279313)",
        "(0.222744, 1.290983, 0.272765)",
        "(0.222896, 1.284858, 0.265719)",
        "(0.223194, 1.279125, 0.258202)",
        "(0.223429, 1.276363, 0.254177)",
        "(0.223878, 1.271046, 0.245735)",
        "(0.224408, 1.266158, 0.236894)",
        "(0.225053, 1.261975, 0.228052)",
        "(0.225622, 1.258219, 0.219251)",
        "(0.225916, 1.256557, 0.214908)",
        "(0.226556, 1.253545, 0.206308)",
        "(0.227174, 1.251055, 0.197757)",
        "(0.227782, 1.248968, 0.189426)",
        "(0.228363, 1.247416, 0.181392)",
        "(0.228634, 1.246870, 0.177487)",
        "(0.229197, 1.246047, 0.169787)",
        "(0.229942, 1.245633, 0.162128)",
        "(0.230756, 1.245564, 0.154479)",
        "(0.231516, 1.245821, 0.147020)",
        "(0.231849, 1.246114, 0.143459)",
        "(0.232461, 1.246855, 0.136524)",
        "(0.232986, 1.247895, 0.129952)",
        "(0.233422, 1.249242, 0.123643)",
        "(0.233749, 1.250879, 0.117551)",
        "(0.233901, 1.251878, 0.114632)",
        "(0.234096, 1.254118, 0.109019)",
        "(0.234228, 1.256799, 0.103722)",
        "(0.234396, 1.259938, 0.098688)",
        "(0.234409, 1.261709, 0.096288)",
        "(0.234337, 1.265360, 0.091550)",
        "(0.234039, 1.269500, 0.087153)",
        "(0.233507, 1.274035, 0.083021)",
        "(0.233045, 1.279129, 0.079232)",
        "(0.232572, 1.284714, 0.075824)",
        "(0.232262, 1.287687, 0.074231)",
        "(0.231535, 1.293978, 0.071291)",
        "(0.230654, 1.300632, 0.068606)",
        "(0.229670, 1.307828, 0.066307)",
        "(0.228410, 1.315570, 0.064521)",
        "(0.227732, 1.319629, 0.063760)",
        "(0.226214, 1.328193, 0.062632)",
        "(0.224779, 1.337391, 0.061931)",
        "(0.223442, 1.347157, 0.061501)",
        "(0.222313, 1.357451, 0.061369)",
        "(0.221787, 1.362779, 0.061417)",
        "(0.220904, 1.373667, 0.061678)",
        "(0.220310, 1.384814, 0.062191)",
        "(0.220098, 1.396216, 0.063134)",
        "(0.220170, 1.407811, 0.064575)",
        "(0.220269, 1.413612, 0.065444)",
        "(0.220615, 1.424928, 0.067243)",
        "(0.221231, 1.436094, 0.069304)",
        "(0.222511, 1.447392, 0.072093)",
        "(0.224040, 1.458493, 0.075396)",
        "(0.224820, 1.463867, 0.077169)",
        "(0.226459, 1.474310, 0.080915)",
        "(0.228093, 1.484307, 0.084908)",
        "(0.230014, 1.493655, 0.089255)",
        "(0.232082, 1.502406, 0.093786)",
        "(0.233162, 1.506521, 0.096151)",
        "(0.235257, 1.514462, 0.101104)",
        "(0.237036, 1.521756, 0.106397)",
        "(0.238430, 1.528422, 0.111970)",
        "(0.239777, 1.534463, 0.117949)",
        "(0.240402, 1.537221, 0.121126)",
        "(0.241572, 1.542357, 0.127698)",
        "(0.242451, 1.546776, 0.134525)",
        "(0.243100, 1.550606, 0.141736)",
        "(0.243448, 1.553857, 0.149331)",
        "(0.243447, 1.555210, 0.153304)",
        "(0.243366, 1.557567, 0.161550)",
        "(0.243180, 1.559291, 0.170072)",
        "(0.242900, 1.560339, 0.178565)",
        "(0.242594, 1.560932, 0.187132)",
        "(0.242478, 1.561105, 0.191511)",
        "(0.242185, 1.561110, 0.200484)",
        "(0.241918, 1.560802, 0.209495)",
        "(0.241450, 1.559943, 0.218189)",
        "(0.240906, 1.558682, 0.226593)",
        "(0.240739, 1.558013, 0.230816)",
        "(0.240352, 1.556408, 0.239150)",
        "(0.239997, 1.554459, 0.247338)",
        "(0.239636, 1.552225, 0.255292)",
        "(0.239126, 1.549409, 0.262663)",
        "(0.238908, 1.547802, 0.266095)",
        "(0.238700, 1.544467, 0.272817)",
        "(0.238601, 1.540833, 0.279104)",
        "(0.238465, 1.536789, 0.284796)",
        "(0.238218, 1.532287, 0.289980)",
        "(0.238088, 1.529956, 0.292448)",
        "(0.237876, 1.525237, 0.297291)",
        "(0.237386, 1.520094, 0.301574)",
        "(0.236851, 1.514700, 0.305590)",
        "(0.236311, 1.509086, 0.309373)",
        "(0.236072, 1.506202, 0.311168)",
        "(0.235541, 1.500366, 0.314750)",
        "(0.234877, 1.494235, 0.318000)",
        "(0.234325, 1.487931, 0.320883)",
        "(0.234074, 1.484706, 0.322215)",
        "(0.233695, 1.478012, 0.324590)",
        "(0.233337, 1.471112, 0.326723)",
        "(0.232941, 1.464077, 0.328688)",
        "(0.232661, 1.456901, 0.330440)",
        "(0.232583, 1.449417, 0.331933)",
        "(0.232643, 1.445537, 0.332522)",
        "(0.232761, 1.437612, 0.333407)",
        "(0.232603, 1.429293, 0.333661)",
        "(0.232209, 1.420505, 0.333171)",
        "(0.232059, 1.411647, 0.332391)",
        "(0.232009, 1.407185, 0.331856)",
        "(0.232007, 1.398074, 0.330166)",
        "(0.231755, 1.388793, 0.328070)",
        "(0.231643, 1.379673, 0.325901)",
        "(0.231739, 1.370997, 0.323664)",
        "(0.231830, 1.366737, 0.322487)",
        "(0.231877, 1.358120, 0.319622)",
        "(0.231993, 1.349623, 0.316087)",
        "(0.232202, 1.341483, 0.312545)",
        "(0.232351, 1.333598, 0.308986)",
        "(0.232384, 1.329782, 0.307177)",
        "(0.232417, 1.322492, 0.303585)",
        "(0.232556, 1.315802, 0.300031)",
        "(0.232846, 1.309451, 0.296371)",
        "(0.233210, 1.303249, 0.292274)",
        "(0.233428, 1.300263, 0.289976)",
        "(0.233868, 1.294429, 0.285464)",
        "(0.234397, 1.288797, 0.280706)",
        "(0.234948, 1.283235, 0.275716)",
        "(0.235581, 1.277629, 0.270242)",
        "(0.235922, 1.274818, 0.267314)",
        "(0.236688, 1.269420, 0.261286)",
        "(0.237477, 1.264194, 0.254845)",
        "(0.238236, 1.258984, 0.247711)",
        "(0.238951, 1.253784, 0.239698)",
        "(0.239400, 1.251245, 0.235457)",
        "(0.240430, 1.246347, 0.226715)",
        "(0.241588, 1.241724, 0.217538)",
        "(0.242860, 1.237439, 0.207956)",
        "(0.244198, 1.233777, 0.198419)",
        "(0.244953, 1.232294, 0.193740)",
        "(0.246499, 1.229859, 0.184552)",
        "(0.248148, 1.228017, 0.175278)",
        "(0.249977, 1.226633, 0.165647)",
        "(0.251954, 1.225766, 0.155885)",
        "(0.252989, 1.225647, 0.151108)",
        "(0.254984, 1.225937, 0.141833)",
        "(0.256827, 1.226945, 0.133009)",
        "(0.258710, 1.228716, 0.124419)",
        "(0.260584, 1.231171, 0.116105)",
        "(0.261468, 1.232677, 0.112145)",
        "(0.263106, 1.236180, 0.104717)",
        "(0.264610, 1.240391, 0.098050)",
        "(0.265778, 1.245082, 0.092069)",
        "(0.266618, 1.250239, 0.086745)",
        "(0.266905, 1.253030, 0.084443)",
        "(0.267208, 1.258828, 0.080264)",
        "(0.267212, 1.264933, 0.076627)",
        "(0.266914, 1.271444, 0.073514)",
        "(0.266370, 1.278304, 0.070767)",
        "(0.266011, 1.281894, 0.069512)",
        "(0.264978, 1.289464, 0.067292)",
        "(0.263588, 1.297494, 0.065464)",
        "(0.261926, 1.306095, 0.064086)",
        "(0.259795, 1.315026, 0.062966)",
        "(0.258616, 1.319659, 0.062557)",
        "(0.255997, 1.329438, 0.062114)",
        "(0.253145, 1.339760, 0.061992)",
        "(0.250251, 1.350574, 0.062302)",
        "(0.247532, 1.361933, 0.062964)",
        "(0.246170, 1.367690, 0.063317)",
        "(0.243485, 1.379384, 0.064239)",
        "(0.241029, 1.391452, 0.065649)",
        "(0.238749, 1.403558, 0.067435)",
        "(0.236929, 1.415585, 0.069685)",
        "(0.236191, 1.421418, 0.070822)",
        "(0.235023, 1.433005, 0.073327)",
        "(0.234020, 1.444384, 0.076426)",
        "(0.232950, 1.455360, 0.079874)",
        "(0.232170, 1.466016, 0.083952)",
        "(0.231860, 1.471071, 0.086144)",
        "(0.231751, 1.480683, 0.090491)",
        "(0.232009, 1.489597, 0.094811)",
        "(0.232404, 1.498039, 0.099500)",
        "(0.232697, 1.505897, 0.104444)",
        "(0.232879, 1.509638, 0.107037)",
        "(0.233326, 1.516631, 0.112601)",
        "(0.234193, 1.523186, 0.118589)",
        "(0.234896, 1.528917, 0.124612)",
        "(0.235601, 1.534037, 0.130844)",
        "(0.235925, 1.536330, 0.134112)",
        "(0.236621, 1.540551, 0.140871)",
        "(0.237359, 1.544261, 0.148075)",
        "(0.237894, 1.547338, 0.155475)",
        "(0.238359, 1.549646, 0.162934)",
        "(0.238592, 1.550633, 0.166765)",
        "(0.238976, 1.552172, 0.174714)",
        "(0.239246, 1.553317, 0.182853)",
        "(0.239447, 1.553983, 0.191097)",
        "(0.239606, 1.554133, 0.199261)",
        "(0.239693, 1.554037, 0.203246)",
        "(0.239948, 1.553450, 0.211084)",
        "(0.240197, 1.552510, 0.218815)",
        "(0.240339, 1.551013, 0.226246)",
        "(0.240548, 1.549020, 0.233681)",
        "(0.240652, 1.547813, 0.237402)",
        "(0.240882, 1.545086, 0.244764)",
        "(0.240981, 1.541942, 0.251995)",
        "(0.241199, 1.538421, 0.259115)",
        "(0.241396, 1.534258, 0.265811)",
        "(0.241521, 1.531983, 0.269024)",
        "(0.241932, 1.527255, 0.275356)",
        "(0.242293, 1.522229, 0.281397)",
        "(0.242538, 1.516937, 0.287223)",
        "(0.242576, 1.511100, 0.292682)",
        "(0.242613, 1.508065, 0.295263)",
        "(0.242720, 1.501961, 0.300331)",
        "(0.242606, 1.495641, 0.305142)",
        "(0.242401, 1.489088, 0.309609)",
        "(0.242325, 1.482364, 0.313717)",
        "(0.242284, 1.478927, 0.315632)",
        "(0.242240, 1.471985, 0.319404)",
        "(0.242151, 1.464978, 0.322943)",
        "(0.242213, 1.457852, 0.326140)",
        "(0.242411, 1.450568, 0.328815)",
        "(0.242594, 1.446960, 0.329991)",
        "(0.242830, 1.439770, 0.332139)",
        "(0.242706, 1.432328, 0.333768)",
        "(0.242401, 1.424731, 0.334862)",
        "(0.242101, 1.417202, 0.335471)",
        "(0.241963, 1.413443, 0.335681)",
        "(0.241667, 1.405978, 0.335908)",
        "(0.241281, 1.398437, 0.335892)",
        "(0.240930, 1.390886, 0.335667)",
        "(0.240771, 1.383312, 0.335021)",
        "(0.240761, 1.379483, 0.334524)",
        "(0.240725, 1.371746, 0.333289)",
        "(0.240863, 1.363993, 0.331549)",
        "(0.240910, 1.356014, 0.329544)",
        "(0.240963, 1.351936, 0.328379)",
        "(0.240954, 1.343534, 0.325359)",
        "(0.240970, 1.335100, 0.321716)",
        "(0.241154, 1.326686, 0.317618)",
        "(0.241445, 1.318267, 0.312874)",
        "(0.241735, 1.309978, 0.307340)",
        "(0.241918, 1.306009, 0.304259)",
        "(0.242352, 1.298489, 0.297904)",
        "(0.243032, 1.291016, 0.290332)",
        "(0.243724, 1.284048, 0.282289)",
        "(0.244473, 1.277616, 0.273450)",
        "(0.244938, 1.274660, 0.268895)",
        "(0.245801, 1.268992, 0.259546)",
        "(0.246595, 1.263769, 0.249559)",
        "(0.247477, 1.258719, 0.238967)",
        "(0.248528, 1.254089, 0.227870)",
        "(0.249083, 1.252083, 0.222486)",
        "(0.250034, 1.248587, 0.212297)",
        "(0.250652, 1.245674, 0.202682)",
        "(0.251051, 1.243354, 0.193371)",
        "(0.251414, 1.241688, 0.184174)",
        "(0.251633, 1.241044, 0.179492)",
        "(0.252193, 1.240173, 0.170138)",
        "(0.252813, 1.239858, 0.160923)",
        "(0.253447, 1.240113, 0.151989)",
        "(0.254034, 1.240935, 0.143577)",
        "(0.254277, 1.241495, 0.139562)",
        "(0.254634, 1.243122, 0.132066)",
        "(0.254793, 1.245206, 0.125159)",
        "(0.254743, 1.247621, 0.118707)",
        "(0.254562, 1.250369, 0.112500)",
        "(0.254438, 1.251873, 0.109569)",
        "(0.254072, 1.255337, 0.104150)",
        "(0.253642, 1.259086, 0.099053)",
        "(0.253120, 1.263271, 0.094466)",
        "(0.252444, 1.267855, 0.090419)",
        "(0.252089, 1.270220, 0.088508)",
        "(0.251294, 1.275005, 0.084774)",
        "(0.250468, 1.280071, 0.081431)",
        "(0.249598, 1.285249, 0.078273)",
        "(0.248599, 1.290474, 0.075363)",
        "(0.248085, 1.293134, 0.074065)",
        "(0.247030, 1.298492, 0.071584)",
        "(0.246029, 1.303993, 0.069389)",
        "(0.245031, 1.309615, 0.067515)",
        "(0.243952, 1.315311, 0.065953)",
        "(0.243348, 1.318198, 0.065315)",
        "(0.242139, 1.324105, 0.064187)",
        "(0.240885, 1.330251, 0.063306)",
        "(0.239773, 1.336611, 0.062613)",
        "(0.238569, 1.343189, 0.062079)",
        "(0.237951, 1.346621, 0.061864)",
        "(0.236674, 1.353656, 0.061515)",
        "(0.235431, 1.361179, 0.061477)",
        "(0.234246, 1.369267, 0.061842)",
        "(0.232999, 1.378000, 0.062729)",
        "(0.232368, 1.382630, 0.063386)",
        "(0.231110, 1.392161, 0.065016)",
        "(0.229791, 1.402122, 0.067180)",
        "(0.228603, 1.412450, 0.069869)",
        "(0.227913, 1.422989, 0.072942)",
        "(0.227709, 1.428264, 0.074525)",
        "(0.227535, 1.438798, 0.077953)",
        "(0.227415, 1.449084, 0.081556)",
        "(0.227417, 1.459082, 0.085507)",
        "(0.227719, 1.468750, 0.089750)",
        "(0.227983, 1.473457, 0.091969)",
        "(0.228545, 1.482299, 0.096447)",
        "(0.229114, 1.490665, 0.101106)",
        "(0.229705, 1.498512, 0.106115)",
        "(0.230364, 1.505848, 0.111513)",
        "(0.230725, 1.509326, 0.114418)",
        "(0.231473, 1.515873, 0.120363)",
        "(0.232023, 1.521610, 0.126371)",
        "(0.232637, 1.526627, 0.132482)",
        "(0.233281, 1.531128, 0.138982)",
        "(0.233610, 1.533257, 0.142312)",
        "(0.234300, 1.536884, 0.149463)",
        "(0.234791, 1.540026, 0.157017)",
        "(0.235106, 1.542588, 0.164579)",
        "(0.235222, 1.544595, 0.172332)",
        "(0.235271, 1.545435, 0.176352)",
        "(0.235451, 1.546948, 0.184638)",
        "(0.235464, 1.548027, 0.193161)",
        "(0.235268, 1.548596, 0.201480)",
        "(0.235007, 1.548602, 0.209561)",
        "(0.234881, 1.548463, 0.213564)",
        "(0.234880, 1.548100, 0.221786)",
        "(0.234810, 1.547461, 0.230029)",
        "(0.234740, 1.546437, 0.238174)",
        "(0.234716, 1.545030, 0.246121)",
        "(0.234857, 1.544301, 0.250139)",
        "(0.235300, 1.542815, 0.258212)",
        "(0.235737, 1.541152, 0.266184)",
        "(0.236133, 1.539097, 0.273735)",
        "(0.236517, 1.536716, 0.280866)",
        "(0.236872, 1.535491, 0.284318)",
        "(0.237682, 1.532974, 0.291004)",
        "(0.238260, 1.530041, 0.297192)",
        "(0.238607, 1.526696, 0.302871)",
        "(0.238871, 1.522995, 0.308105)",
        "(0.238911, 1.521007, 0.310555)",
        "(0.239005, 1.516750, 0.315002)",
        "(0.239110, 1.512246, 0.319102)",
        "(0.239165, 1.507270, 0.322695)",
        "(0.239220, 1.501768, 0.325915)",
        "(0.239292, 1.498837, 0.327384)",
        "(0.239281, 1.492742, 0.330018)",
        "(0.239003, 1.486155, 0.332085)",
        "(0.238618, 1.479274, 0.333793)",
        "(0.238311, 1.472264, 0.335411)",
        "(0.238194, 1.468754, 0.336174)",
        "(0.238081, 1.461681, 0.337535)",
        "(0.237931, 1.454425, 0.338490)",
        "(0.237875, 1.447205, 0.339114)",
        "(0.237978, 1.440067, 0.339395)",
        "(0.238047, 1.436437, 0.339318)",
        "(0.238152, 1.429057, 0.339083)",
        "(0.238321, 1.421554, 0.338623)",
        "(0.238160, 1.413837, 0.337681)",
        "(0.237769, 1.405792, 0.336096)",
        "(0.237652, 1.401714, 0.335109)",
        "(0.237480, 1.393581, 0.333056)",
        "(0.237202, 1.385361, 0.330747)",
        "(0.236774, 1.376827, 0.327814)",
        "(0.236367, 1.368253, 0.324256)",
        "(0.236196, 1.364086, 0.322406)",
        "(0.235862, 1.355895, 0.318743)",
        "(0.235752, 1.347874, 0.314801)",
        "(0.235542, 1.339729, 0.310139)",
        "(0.235369, 1.331568, 0.304798)",
        "(0.235316, 1.327543, 0.301971)",
        "(0.235230, 1.319636, 0.296391)",
        "(0.235080, 1.312126, 0.291049)",
        "(0.234914, 1.305068, 0.285852)",
        "(0.234769, 1.298310, 0.280555)",
        "(0.234660, 1.295030, 0.277776)",
        "(0.234494, 1.288684, 0.271996)",
        "(0.234558, 1.282788, 0.265867)",
        "(0.234756, 1.277150, 0.259326)",
        "(0.234997, 1.271712, 0.252390)",
        "(0.235169, 1.269109, 0.248754)",
        "(0.235501, 1.264077, 0.241245)",
        "(0.235966, 1.259443, 0.233456)",
        "(0.236530, 1.255261, 0.225496)",
        "(0.237221, 1.251426, 0.217230)",
        "(0.237646, 1.249661, 0.212962)",
        "(0.238645, 1.246351, 0.204278)",
        "(0.239707, 1.243439, 0.195617)",
        "(0.240844, 1.241133, 0.187249)",
        "(0.241903, 1.239214, 0.178993)",
        "(0.242412, 1.238344, 0.174857)",
        "(0.243403, 1.236955, 0.166597)",
        "(0.244378, 1.236209, 0.158527)",
        "(0.245176, 1.235980, 0.150738)",
        "(0.245853, 1.236295, 0.143042)",
        "(0.246140, 1.236704, 0.139197)",
        "(0.246706, 1.237987, 0.131687)",
        "(0.247147, 1.240003, 0.124513)",
        "(0.247332, 1.242793, 0.117740)",
        "(0.247276, 1.246411, 0.111604)",
        "(0.247081, 1.248506, 0.108761)",
        "(0.246480, 1.253046, 0.103349)",
        "(0.245572, 1.258411, 0.098521)",
        "(0.244309, 1.264535, 0.094171)",
        "(0.242925, 1.271390, 0.090252)",
        "(0.242191, 1.275130, 0.088436)",
        "(0.240693, 1.283082, 0.085035)",
        "(0.239149, 1.291779, 0.081977)",
        "(0.237733, 1.301076, 0.079160)",
        "(0.236315, 1.310944, 0.076587)",
        "(0.235524, 1.316112, 0.075474)",
        "(0.233892, 1.326787, 0.073565)",
        "(0.232220, 1.337999, 0.072264)",
        "(0.230692, 1.349723, 0.071539)",
        "(0.229133, 1.361659, 0.071211)",
        "(0.228330, 1.367681, 0.071231)",
        "(0.226731, 1.379739, 0.071665)",
        "(0.225195, 1.391688, 0.072565)",
        "(0.224055, 1.403668, 0.074073)",
        "(0.223187, 1.415525, 0.076065)",
        "(0.222739, 1.421241, 0.077100)",
        "(0.221969, 1.432374, 0.079430)",
        "(0.221393, 1.443207, 0.082363)",
        "(0.220992, 1.453608, 0.085788)",
        "(0.220900, 1.463611, 0.089821)",
        "(0.220921, 1.468383, 0.092036)",
        "(0.220903, 1.477346, 0.096404)",
        "(0.221078, 1.485504, 0.100814)",
        "(0.221401, 1.493150, 0.105686)",
        "(0.221673, 1.500180, 0.110967)",
        "(0.221771, 1.503411, 0.113732)",
        "(0.222001, 1.509495, 0.119534)",
        "(0.222261, 1.515030, 0.125782)",
        "(0.222504, 1.519883, 0.132219)",
        "(0.222755, 1.524053, 0.138744)",
        "(0.222831, 1.525922, 0.142121)",
        "(0.222853, 1.529396, 0.149204)",
        "(0.222922, 1.532445, 0.156804)",
        "(0.223008, 1.535038, 0.164742)",
        "(0.223195, 1.537223, 0.172803)",
        "(0.223334, 1.538136, 0.176858)",
        "(0.223599, 1.539793, 0.185034)",
        "(0.224015, 1.541022, 0.193531)",
        "(0.224547, 1.542008, 0.202396)",
        "(0.225052, 1.542525, 0.211388)",
        "(0.225296, 1.542556, 0.215814)",
        "(0.225791, 1.542371, 0.224719)",
        "(0.226428, 1.541800, 0.233688)",
        "(0.227109, 1.541050, 0.242777)",
        "(0.227745, 1.539800, 0.251532)",
        "(0.228036, 1.538708, 0.255482)",
        "(0.228739, 1.536385, 0.263234)",
        "(0.229560, 1.533635, 0.270756)",
        "(0.230250, 1.530214, 0.277871)",
        "(0.230537, 1.528165, 0.281186)",
        "(0.230955, 1.523677, 0.287619)",
        "(0.231214, 1.518588, 0.293490)",
        "(0.231692, 1.513144, 0.299028)",
        "(0.231996, 1.507305, 0.304185)",
        "(0.232031, 1.501232, 0.308934)",
        "(0.231975, 1.498065, 0.311094)",
        "(0.231891, 1.491528, 0.315135)",
        "(0.232103, 1.484825, 0.318711)",
        "(0.232381, 1.478266, 0.322102)",
        "(0.232414, 1.471672, 0.325061)",
        "(0.232445, 1.468373, 0.326407)",
        "(0.232581, 1.461658, 0.328949)",
        "(0.232940, 1.454822, 0.331161)",
        "(0.233527, 1.447941, 0.333119)",
        "(0.233887, 1.440834, 0.334786)",
        "(0.233998, 1.437176, 0.335507)",
        "(0.234164, 1.429859, 0.336803)",
        "(0.234423, 1.422734, 0.337953)",
        "(0.234755, 1.415675, 0.338954)",
        "(0.235275, 1.408601, 0.339471)",
        "(0.235608, 1.405053, 0.339528)",
        "(0.236135, 1.397848, 0.339354)",
        "(0.236645, 1.390579, 0.338681)",
        "(0.236941, 1.383291, 0.337554)",
        "(0.237148, 1.375888, 0.335808)",
        "(0.237228, 1.372110, 0.334740)",
        "(0.237321, 1.364637, 0.332558)",
        "(0.237569, 1.357427, 0.330343)",
        "(0.237662, 1.350267, 0.327987)",
        "(0.237869, 1.343240, 0.325174)",
        "(0.238073, 1.339782, 0.323592)",
        "(0.238561, 1.332909, 0.320211)",
        "(0.239037, 1.325984, 0.316406)",
        "(0.239338, 1.318843, 0.312170)",
        "(0.239802, 1.311394, 0.307198)",
        "(0.240063, 1.307637, 0.304410)",
        "(0.240435, 1.300152, 0.298643)",
        "(0.240812, 1.292968, 0.292635)",
        "(0.241319, 1.286313, 0.286624)",
        "(0.241887, 1.280064, 0.280293)",
        "(0.242148, 1.277005, 0.276754)",
        "(0.242671, 1.271143, 0.269161)",
        "(0.243228, 1.266050, 0.261542)",
        "(0.243771, 1.261494, 0.253692)",
        "(0.244058, 1.259422, 0.249484)",
        "(0.244764, 1.255402, 0.240817)",
        "(0.245534, 1.251801, 0.231402)",
        "(0.246238, 1.248616, 0.221922)",
        "(0.246861, 1.245989, 0.212700)",
        "(0.247156, 1.244789, 0.208163)",
        "(0.247657, 1.242611, 0.199103)",
        "(0.248157, 1.240866, 0.190182)",
        "(0.248765, 1.239644, 0.181405)",
        "(0.249404, 1.238653, 0.172641)",
        "(0.249961, 1.238099, 0.164252)",
        "(0.250163, 1.237986, 0.160226)",
        "(0.250522, 1.238211, 0.152514)",
        "(0.250883, 1.238949, 0.145014)",
        "(0.251312, 1.239953, 0.137527)",
        "(0.251727, 1.241325, 0.130322)",
        "(0.251936, 1.242203, 0.126900)",
        "(0.252225, 1.244148, 0.120192)",
        "(0.252442, 1.246452, 0.113848)",
        "(0.252662, 1.249127, 0.108198)",
        "(0.252796, 1.252255, 0.102739)",
        "(0.252783, 1.253962, 0.100041)",
        "(0.252567, 1.257466, 0.094950)",
        "(0.251967, 1.261262, 0.090533)",
        "(0.251325, 1.265436, 0.086603)",
        "(0.250672, 1.269918, 0.082948)",
        "(0.250257, 1.272396, 0.081397)",
        "(0.249230, 1.277586, 0.078463)",
        "(0.248037, 1.283077, 0.075716)",
        "(0.246929, 1.288942, 0.073170)",
        "(0.246018, 1.295094, 0.070720)",
        "(0.245583, 1.298289, 0.069575)",
        "(0.244659, 1.304767, 0.067521)",
        "(0.243690, 1.311459, 0.065670)",
        "(0.242612, 1.318512, 0.064261)",
        "(0.241445, 1.325822, 0.063190)",
        "(0.240825, 1.329576, 0.062741)",
        "(0.239575, 1.337327, 0.061966)",
        "(0.238356, 1.345498, 0.061321)",
        "(0.237232, 1.354128, 0.060873)",
        "(0.236011, 1.363334, 0.060758)",
        "(0.235430, 1.368178, 0.060863)",
        "(0.234430, 1.378367, 0.061309)",
        "(0.233571, 1.389109, 0.062185)",
        "(0.232803, 1.400314, 0.063690)",
        "(0.232158, 1.411900, 0.065795)",
        "(0.231872, 1.417807, 0.067058)",
        "(0.231451, 1.429793, 0.069925)",
        "(0.231309, 1.441534, 0.072717)",
        "(0.231843, 1.453022, 0.075830)",
        "(0.232620, 1.464323, 0.079318)",
        "(0.233023, 1.469777, 0.081115)",
        "(0.233813, 1.480290, 0.084727)",
        "(0.234487, 1.490173, 0.088426)",
        "(0.235315, 1.499450, 0.092439)",
        "(0.236723, 1.508298, 0.097082)",
        "(0.237399, 1.512475, 0.099421)",
        "(0.238561, 1.520065, 0.103858)",
        "(0.239814, 1.526959, 0.108440)",
        "(0.241163, 1.533378, 0.113416)",
        "(0.242385, 1.539127, 0.118563)",
        "(0.242973, 1.541844, 0.121270)",
        "(0.243965, 1.546772, 0.126862)",
        "(0.244579, 1.550956, 0.132668)",
        "(0.245062, 1.554455, 0.138547)",
        "(0.245632, 1.557272, 0.144599)",
        "(0.245927, 1.558524, 0.147713)",
        "(0.246470, 1.560667, 0.154303)",
        "(0.246736, 1.562441, 0.161032)",
        "(0.246964, 1.563971, 0.168102)",
        "(0.247178, 1.565124, 0.175278)",
        "(0.247232, 1.565508, 0.178828)",
        "(0.247308, 1.566124, 0.185968)",
        "(0.247263, 1.566500, 0.193256)",
        "(0.247228, 1.566730, 0.200757)",
        "(0.247269, 1.566856, 0.208486)",
        "(0.247331, 1.566796, 0.212286)",
        "(0.247350, 1.566310, 0.219515)",
        "(0.247500, 1.565595, 0.226624)",
        "(0.247708, 1.564796, 0.233916)",
        "(0.247845, 1.563694, 0.241150)",
        "(0.247928, 1.563029, 0.244771)",
        "(0.247958, 1.561421, 0.251773)",
        "(0.247989, 1.559240, 0.258372)",
        "(0.248072, 1.556754, 0.264933)",
        "(0.247904, 1.553756, 0.271298)",
        "(0.247713, 1.552039, 0.274316)",
        "(0.247300, 1.548356, 0.280289)",
        "(0.247048, 1.544265, 0.286079)",
        "(0.246682, 1.539631, 0.291488)",
        "(0.246173, 1.534288, 0.296176)",
        "(0.245939, 1.531449, 0.298430)",
        "(0.245662, 1.525426, 0.302731)",
        "(0.245196, 1.518885, 0.306680)",
        "(0.244426, 1.511896, 0.310304)",
        "(0.243604, 1.504387, 0.313517)",
        "(0.243258, 1.500491, 0.315065)",
        "(0.242889, 1.492704, 0.318258)",
        "(0.242545, 1.484673, 0.321299)",
        "(0.242223, 1.480467, 0.322694)",
        "(0.241501, 1.471956, 0.325374)",
        "(0.240874, 1.463296, 0.327919)",
        "(0.240387, 1.454596, 0.330243)",
        "(0.239889, 1.445754, 0.332068)",
        "(0.239305, 1.436677, 0.333053)",
        "(0.239164, 1.427884, 0.333587)",
        "(0.239049, 1.423528, 0.333717)",
        "(0.238778, 1.414775, 0.333734)",
        "(0.238425, 1.405954, 0.333404)",
        "(0.237902, 1.397009, 0.332533)",
        "(0.237493, 1.388214, 0.331061)",
        "(0.237344, 1.383896, 0.330057)",
        "(0.236979, 1.375278, 0.327683)",
        "(0.236737, 1.366836, 0.324739)",
        "(0.236632, 1.358717, 0.321531)",
        "(0.236588, 1.350836, 0.318094)",
        "(0.236641, 1.347042, 0.316326)",
        "(0.236821, 1.339627, 0.312480)",
        "(0.237016, 1.332222, 0.307815)",
        "(0.237334, 1.324999, 0.302800)",
        "(0.237602, 1.317838, 0.297532)",
        "(0.237700, 1.314316, 0.294781)",
        "(0.237835, 1.307339, 0.289070)",
        "(0.238030, 1.300548, 0.283023)",
        "(0.238501, 1.294013, 0.276662)",
        "(0.239055, 1.287586, 0.269961)",
        "(0.239307, 1.284434, 0.266532)",
        "(0.239854, 1.278433, 0.259581)",
        "(0.240538, 1.272933, 0.252778)",
        "(0.241088, 1.267483, 0.245665)",
        "(0.241610, 1.261976, 0.237883)",
        "(0.241880, 1.259345, 0.233891)",
        "(0.242550, 1.254420, 0.225882)",
        "(0.243452, 1.250203, 0.217957)",
        "(0.244335, 1.246279, 0.209990)",
        "(0.245144, 1.242616, 0.201728)",
        "(0.245656, 1.240946, 0.197406)",
        "(0.246952, 1.238011, 0.188618)",
        "(0.248322, 1.235374, 0.179620)",
        "(0.249698, 1.233082, 0.170644)",
        "(0.250909, 1.231225, 0.161890)",
        "(0.251514, 1.230510, 0.157602)",
        "(0.252683, 1.229247, 0.148884)",
        "(0.253816, 1.228430, 0.140164)",
        "(0.254938, 1.228213, 0.131747)",
        "(0.255986, 1.228617, 0.123713)",
        "(0.256396, 1.229038, 0.119847)",
        "(0.257149, 1.230264, 0.112462)",
        "(0.257661, 1.232022, 0.105571)",
        "(0.257972, 1.234413, 0.099355)",
        "(0.258090, 1.237397, 0.093685)",
        "(0.258071, 1.239073, 0.091008)",
        "(0.257907, 1.243024, 0.086119)",
        "(0.257556, 1.247603, 0.081799)",
        "(0.256829, 1.252844, 0.078085)",
        "(0.255656, 1.258670, 0.074809)",
        "(0.254922, 1.261850, 0.073375)",
        "(0.253415, 1.268763, 0.070991)",
        "(0.251595, 1.276371, 0.069203)",
        "(0.249441, 1.284606, 0.067846)",
        "(0.247179, 1.293154, 0.066594)",
        "(0.245969, 1.297650, 0.066076)",
        "(0.243515, 1.306967, 0.065271)",
        "(0.241148, 1.316937, 0.064889)",
        "(0.238889, 1.327422, 0.064651)",
        "(0.236644, 1.338323, 0.064597)",
        "(0.235526, 1.344011, 0.064759)",
        "(0.233389, 1.355622, 0.065272)",
        "(0.231483, 1.367631, 0.066184)",
        "(0.229731, 1.379808, 0.067443)",
        "(0.228249, 1.392139, 0.069061)",
        "(0.227590, 1.398299, 0.070020)",
        "(0.226420, 1.410571, 0.072167)",
        "(0.225839, 1.422906, 0.074967)",
        "(0.225641, 1.435027, 0.078093)",
        "(0.225466, 1.446602, 0.081397)",
        "(0.225395, 1.452171, 0.083169)",
        "(0.225350, 1.463167, 0.087047)",
        "(0.225516, 1.473691, 0.091549)",
        "(0.225886, 1.483732, 0.096192)",
        "(0.226534, 1.492844, 0.100744)",
        "(0.226930, 1.497184, 0.103086)",
        "(0.227839, 1.505689, 0.108075)",
        "(0.228687, 1.513417, 0.113305)",
        "(0.229418, 1.520530, 0.118565)",
        "(0.230052, 1.526972, 0.123922)",
        "(0.230522, 1.530034, 0.126744)",
        "(0.231591, 1.535725, 0.132824)",
        "(0.232385, 1.540810, 0.138983)",
        "(0.232926, 1.545172, 0.145078)",
        "(0.233429, 1.548825, 0.151198)",
        "(0.233787, 1.550454, 0.154441)",
        "(0.234404, 1.553299, 0.161089)",
        "(0.234889, 1.555468, 0.167799)",
        "(0.235146, 1.557129, 0.174601)",
        "(0.235373, 1.558400, 0.181599)",
        "(0.235556, 1.558933, 0.185153)",
        "(0.236062, 1.559633, 0.192418)",
        "(0.236536, 1.559942, 0.199598)",
        "(0.237027, 1.559818, 0.206752)",
        "(0.237492, 1.559250, 0.213925)",
        "(0.237757, 1.558862, 0.217623)",
        "(0.238317, 1.557963, 0.225049)",
        "(0.238845, 1.556642, 0.232403)",
        "(0.239316, 1.555009, 0.239831)",
        "(0.239620, 1.552843, 0.247147)",
        "(0.239761, 1.551584, 0.250787)",
        "(0.240047, 1.548866, 0.257982)",
        "(0.240312, 1.545740, 0.265073)",
        "(0.240489, 1.542034, 0.271888)",
        "(0.240421, 1.537670, 0.278426)",
        "(0.240349, 1.535207, 0.281579)",
        "(0.240156, 1.529954, 0.287725)",
        "(0.240016, 1.524390, 0.293735)",
        "(0.239826, 1.518325, 0.299319)",
        "(0.239460, 1.511653, 0.304263)",
        "(0.239260, 1.508197, 0.306576)",
        "(0.238956, 1.501085, 0.310953)",
        "(0.238877, 1.493762, 0.315071)",
        "(0.239025, 1.486407, 0.318971)",
        "(0.239037, 1.479006, 0.322623)",
        "(0.239028, 1.475278, 0.324320)",
        "(0.239262, 1.467773, 0.327214)",
        "(0.239809, 1.460210, 0.329601)",
        "(0.240258, 1.452594, 0.331458)",
        "(0.240447, 1.444837, 0.332826)",
        "(0.240533, 1.440936, 0.333249)",
        "(0.240560, 1.432974, 0.333477)",
        "(0.240453, 1.424903, 0.333020)",
        "(0.240300, 1.416942, 0.332271)",
        "(0.240212, 1.408870, 0.331277)",
        "(0.240205, 1.404765, 0.330561)",
        "(0.240073, 1.396377, 0.328656)",
        "(0.239716, 1.387724, 0.325897)",
        "(0.239438, 1.379165, 0.322838)",
        "(0.239486, 1.370950, 0.319718)",
        "(0.239605, 1.367004, 0.318112)",
        "(0.239576, 1.359038, 0.314623)",
        "(0.239370, 1.350969, 0.310489)",
        "(0.239220, 1.343022, 0.305849)",
        "(0.239175, 1.339126, 0.303495)",
        "(0.239058, 1.331631, 0.298659)",
        "(0.238853, 1.324279, 0.293466)",
        "(0.238528, 1.317169, 0.287755)",
        "(0.238224, 1.310431, 0.281585)",
        "(0.238143, 1.304183, 0.275124)",
        "(0.238021, 1.301086, 0.271679)",
        "(0.237682, 1.294791, 0.264419)",
        "(0.237391, 1.288647, 0.256865)",
        "(0.237211, 1.282623, 0.248946)",
        "(0.237140, 1.276617, 0.240621)",
        "(0.237091, 1.273548, 0.236232)",
        "(0.236990, 1.267426, 0.227232)",
        "(0.237125, 1.261742, 0.218216)",
        "(0.237504, 1.256772, 0.209629)",
        "(0.238009, 1.252434, 0.201415)",
        "(0.238282, 1.250506, 0.197389)",
        "(0.238975, 1.246835, 0.189020)",
        "(0.239932, 1.243618, 0.180314)",
        "(0.240992, 1.241324, 0.172131)",
        "(0.241828, 1.239644, 0.164396)",
        "(0.242156, 1.239000, 0.160631)",
        "(0.242794, 1.237957, 0.153108)",
        "(0.243502, 1.237515, 0.145562)",
        "(0.244177, 1.237534, 0.137966)",
        "(0.244863, 1.238076, 0.130577)",
        "(0.245189, 1.238440, 0.126891)",
        "(0.245805, 1.239454, 0.119505)",
        "(0.246331, 1.240862, 0.112366)",
        "(0.246731, 1.242664, 0.105461)",
        "(0.246979, 1.245046, 0.099067)",
        "(0.247017, 1.246471, 0.096049)",
        "(0.246928, 1.249654, 0.090265)",
        "(0.246706, 1.253294, 0.084657)",
        "(0.246324, 1.257565, 0.079481)",
        "(0.245820, 1.262404, 0.074789)",
        "(0.245434, 1.265021, 0.072654)",
        "(0.244541, 1.270588, 0.068699)",
        "(0.243427, 1.276621, 0.065231)",
        "(0.241995, 1.282989, 0.062106)",
        "(0.240354, 1.289847, 0.059441)",
        "(0.239497, 1.293495, 0.058301)",
        "(0.237759, 1.301084, 0.056208)",
        "(0.235959, 1.309306, 0.054456)",
        "(0.234034, 1.317935, 0.052995)",
        "(0.231980, 1.327174, 0.051879)",
        "(0.230928, 1.332085, 0.051515)",
        "(0.228827, 1.342391, 0.051218)",
        "(0.226811, 1.353276, 0.051288)",
        "(0.224870, 1.364567, 0.051613)",
        "(0.223022, 1.376242, 0.052279)",
        "(0.222218, 1.382244, 0.052851)",
        "(0.220950, 1.394462, 0.054374)",
        "(0.219872, 1.406816, 0.056313)",
        "(0.218965, 1.419245, 0.058761)",
        "(0.218248, 1.431562, 0.061637)",
        "(0.217979, 1.437587, 0.063203)",
        "(0.217894, 1.449403, 0.066425)",
        "(0.218258, 1.460984, 0.070073)",
        "(0.218858, 1.472195, 0.074153)",
        "(0.219566, 1.482895, 0.078616)",
        "(0.219939, 1.487953, 0.080991)",
        "(0.220627, 1.497572, 0.085934)",
        "(0.221508, 1.506536, 0.091371)",
        "(0.222566, 1.514841, 0.097148)",
        "(0.223615, 1.522485, 0.103256)",
        "(0.224158, 1.525940, 0.106390)",
        "(0.225194, 1.532262, 0.112706)",
        "(0.226452, 1.537700, 0.119178)",
        "(0.227668, 1.542572, 0.126011)",
        "(0.228761, 1.546749, 0.133142)",
        "(0.229221, 1.548515, 0.136749)",
        "(0.229956, 1.551567, 0.144023)",
        "(0.230773, 1.553982, 0.151491)",
        "(0.231348, 1.554913, 0.155396)",
        "(0.232279, 1.556623, 0.163131)",
        "(0.233085, 1.557844, 0.171087)",
        "(0.233768, 1.558724, 0.179272)",
        "(0.234274, 1.559280, 0.187507)",
        "(0.234996, 1.559633, 0.195948)",
        "(0.235938, 1.559846, 0.204549)",
        "(0.236386, 1.559802, 0.208839)",
        "(0.237267, 1.559445, 0.217171)",
        "(0.238071, 1.558573, 0.225197)",
        "(0.239167, 1.557437, 0.233323)",
        "(0.240239, 1.555939, 0.241400)",
        "(0.240697, 1.554943, 0.245294)",
        "(0.241599, 1.552729, 0.253061)",
        "(0.242400, 1.549895, 0.260520)",
        "(0.243193, 1.546433, 0.267545)",
        "(0.243716, 1.542293, 0.274078)",
        "(0.243861, 1.540022, 0.277211)",
        "(0.243940, 1.534898, 0.283087)",
        "(0.243761, 1.529062, 0.288447)",
        "(0.243672, 1.522879, 0.293533)",
        "(0.243635, 1.516249, 0.298237)",
        "(0.243512, 1.512734, 0.300417)",
        "(0.243169, 1.505333, 0.304388)",
        "(0.243036, 1.497616, 0.307946)",
        "(0.243060, 1.489775, 0.311176)",
        "(0.242964, 1.481773, 0.314007)",
        "(0.242789, 1.477639, 0.315235)",
        "(0.242545, 1.469400, 0.317535)",
        "(0.242517, 1.461430, 0.319655)",
        "(0.242442, 1.453545, 0.321408)",
        "(0.242232, 1.445521, 0.322518)",
        "(0.242117, 1.441559, 0.322767)",
        "(0.241764, 1.433725, 0.323023)",
        "(0.241386, 1.425839, 0.322839)",
        "(0.240997, 1.417802, 0.322233)",
        "(0.240985, 1.409876, 0.321399)",
        "(0.241003, 1.405845, 0.320826)",
        "(0.240816, 1.397603, 0.319315)",
        "(0.240307, 1.388967, 0.317122)",
        "(0.239825, 1.380153, 0.314492)",
        "(0.239448, 1.371141, 0.311657)",
        "(0.239289, 1.366558, 0.310195)",
        "(0.238918, 1.357352, 0.307080)",
        "(0.238294, 1.347884, 0.303365)",
        "(0.237793, 1.338491, 0.299104)",
        "(0.237604, 1.329491, 0.294706)",
        "(0.237622, 1.325149, 0.292384)",
        "(0.237621, 1.316347, 0.287251)",
        "(0.237536, 1.307494, 0.281237)",
        "(0.237585, 1.298972, 0.274871)",
        "(0.237837, 1.291055, 0.268217)",
        "(0.237923, 1.287179, 0.264660)",
        "(0.238034, 1.279609, 0.257202)",
        "(0.238253, 1.272640, 0.249556)",
        "(0.238687, 1.266327, 0.241683)",
        "(0.239151, 1.260362, 0.233366)",
        "(0.239380, 1.257441, 0.228955)",
        "(0.239894, 1.251632, 0.219665)",
        "(0.240634, 1.246467, 0.210314)",
        "(0.241467, 1.242064, 0.201210)",
        "(0.242248, 1.238190, 0.192235)",
        "(0.242655, 1.236617, 0.188022)",
        "(0.243616, 1.233259, 0.178414)",
        "(0.244614, 1.230659, 0.168938)",
        "(0.245474, 1.229147, 0.160279)",
        "(0.246202, 1.228525, 0.152205)",
        "(0.246571, 1.228398, 0.148106)",
        "(0.247578, 1.228488, 0.139704)",
        "(0.248688, 1.229239, 0.131387)",
        "(0.249679, 1.230558, 0.123308)",
        "(0.250559, 1.232320, 0.115396)",
        "(0.250905, 1.233379, 0.111527)",
        "(0.251538, 1.235886, 0.103981)",
        "(0.252022, 1.239093, 0.096885)",
        "(0.252315, 1.243207, 0.090461)",
        "(0.252280, 1.248201, 0.084630)",
        "(0.252102, 1.251040, 0.081979)",
        "(0.251674, 1.257207, 0.077083)",
        "(0.250984, 1.263968, 0.072720)",
        "(0.250141, 1.271335, 0.068753)",
        "(0.249676, 1.275181, 0.066909)",
        "(0.248540, 1.283383, 0.063782)",
        "(0.247293, 1.292133, 0.061159)",
        "(0.245756, 1.301272, 0.059002)",
        "(0.243935, 1.310831, 0.057384)",
        "(0.242079, 1.320760, 0.056151)",
        "(0.241105, 1.325829, 0.055634)",
        "(0.239043, 1.336425, 0.055166)",
        "(0.236848, 1.347561, 0.055380)",
        "(0.234493, 1.359024, 0.056030)",
        "(0.232285, 1.370957, 0.057299)",
        "(0.231310, 1.377024, 0.058123)",
        "(0.229481, 1.389404, 0.060134)",
        "(0.227764, 1.402012, 0.062531)",
        "(0.226286, 1.414596, 0.065211)",
        "(0.225237, 1.427214, 0.068372)",
        "(0.224948, 1.433530, 0.070186)",
        "(0.224553, 1.446059, 0.074033)",
        "(0.224402, 1.458267, 0.078155)",
        "(0.224438, 1.469838, 0.082408)",
        "(0.224544, 1.480721, 0.086864)",
        "(0.224767, 1.485971, 0.089364)",
        "(0.225358, 1.496077, 0.094662)",
        "(0.225906, 1.505407, 0.100102)",
        "(0.226416, 1.513905, 0.105708)",
        "(0.227029, 1.521578, 0.111449)",
        "(0.227491, 1.525151, 0.114527)",
        "(0.228621, 1.531883, 0.121061)",
        "(0.229791, 1.537786, 0.127796)",
        "(0.230838, 1.542795, 0.134678)",
        "(0.231708, 1.547127, 0.141942)",
        "(0.232212, 1.549129, 0.145792)",
        "(0.233281, 1.552453, 0.153831)",
        "(0.234089, 1.555119, 0.161929)",
        "(0.234655, 1.557271, 0.170387)",
        "(0.235101, 1.558868, 0.179177)",
        "(0.235351, 1.559420, 0.183700)",
        "(0.235864, 1.560265, 0.192821)",
        "(0.236379, 1.560690, 0.202031)",
        "(0.236852, 1.560791, 0.211274)",
        "(0.237267, 1.560553, 0.220384)",
        "(0.237624, 1.560272, 0.224872)",
        "(0.238415, 1.559632, 0.233679)",
        "(0.239267, 1.558657, 0.242325)",
        "(0.240234, 1.557417, 0.250784)",
        "(0.241121, 1.555912, 0.258937)",
        "(0.241494, 1.555001, 0.262820)",
        "(0.242132, 1.552895, 0.270345)",
        "(0.242688, 1.550485, 0.277579)",
        "(0.243173, 1.547759, 0.284412)",
        "(0.243485, 1.544649, 0.290918)",
        "(0.243562, 1.542901, 0.293993)",
        "(0.243661, 1.539178, 0.299884)",
        "(0.243841, 1.535173, 0.305334)",
        "(0.243900, 1.530772, 0.310283)",
        "(0.244022, 1.525941, 0.314799)",
        "(0.244158, 1.523349, 0.316922)",
        "(0.244303, 1.518007, 0.320953)",
        "(0.244279, 1.512344, 0.324645)",
        "(0.244031, 1.506441, 0.327991)",
        "(0.244269, 1.500400, 0.331095)",
        "(0.244538, 1.497241, 0.332448)",
        "(0.244983, 1.490788, 0.335002)",
        "(0.245168, 1.484315, 0.337480)",
        "(0.245084, 1.477725, 0.339827)",
        "(0.245263, 1.470908, 0.341965)",
        "(0.245571, 1.467429, 0.342994)",
        "(0.246171, 1.460336, 0.344957)",
        "(0.246394, 1.452880, 0.346712)",
        "(0.246400, 1.445089, 0.348210)",
        "(0.246406, 1.436875, 0.349232)",
        "(0.246559, 1.432706, 0.349618)",
        "(0.246652, 1.424178, 0.350203)",
        "(0.246328, 1.415328, 0.350415)",
        "(0.245903, 1.406354, 0.350258)",
        "(0.245835, 1.397555, 0.349874)",
        "(0.245847, 1.393102, 0.349550)",
        "(0.245581, 1.383919, 0.348618)",
        "(0.245136, 1.374504, 0.347419)",
        "(0.244818, 1.364946, 0.345619)",
        "(0.244651, 1.360177, 0.344570)",
        "(0.244352, 1.350645, 0.342290)",
        "(0.244245, 1.341193, 0.339821)",
        "(0.244301, 1.331731, 0.337077)",
        "(0.244415, 1.322034, 0.333617)",
        "(0.244554, 1.312094, 0.329405)",
        "(0.244621, 1.307096, 0.327148)",
        "(0.244803, 1.297234, 0.322538)",
        "(0.245219, 1.287603, 0.317774)",
        "(0.245726, 1.278002, 0.312329)",
        "(0.246184, 1.268455, 0.305877)",
        "(0.246390, 1.263780, 0.302391)",
        "(0.246991, 1.254851, 0.295234)",
        "(0.247649, 1.246201, 0.287518)",
        "(0.248322, 1.237858, 0.279298)",
        "(0.249066, 1.229976, 0.270805)",
        "(0.249482, 1.226254, 0.266460)",
        "(0.250434, 1.219118, 0.257373)",
        "(0.251361, 1.212352, 0.247541)",
        "(0.252421, 1.206527, 0.237455)",
        "(0.253555, 1.201402, 0.226977)",
        "(0.254119, 1.199126, 0.221520)",
        "(0.255250, 1.195034, 0.210300)",
        "(0.256382, 1.191946, 0.199052)",
        "(0.257395, 1.189916, 0.187930)",
        "(0.258193, 1.188656, 0.176832)",
        "(0.258564, 1.188343, 0.171268)",
        "(0.259291, 1.188303, 0.160331)",
        "(0.259859, 1.189318, 0.149844)",
        "(0.260064, 1.191428, 0.139957)",
        "(0.259848, 1.194472, 0.130617)",
        "(0.259638, 1.196461, 0.126154)",
        "(0.259152, 1.201015, 0.117415)",
        "(0.258543, 1.206493, 0.109286)",
        "(0.257768, 1.212724, 0.101794)",
        "(0.256640, 1.219773, 0.095035)",
        "(0.255931, 1.223683, 0.092023)",
        "(0.254361, 1.232095, 0.086536)",
        "(0.252613, 1.241356, 0.081886)",
        "(0.250656, 1.251386, 0.078117)",
        "(0.248540, 1.261920, 0.074813)",
        "(0.247457, 1.267470, 0.073441)",
        "(0.245401, 1.279004, 0.071157)",
        "(0.243392, 1.290972, 0.069365)",
        "(0.241530, 1.303460, 0.068099)",
        "(0.239569, 1.316235, 0.067269)",
        "(0.238632, 1.322803, 0.067073)",
        "(0.236957, 1.336084, 0.066875)",
        "(0.235443, 1.349565, 0.067063)",
        "(0.234048, 1.363057, 0.067671)",
        "(0.232711, 1.376429, 0.068667)",
        "(0.232189, 1.383090, 0.069309)",
        "(0.231380, 1.396287, 0.070823)",
        "(0.230735, 1.408963, 0.072431)",
        "(0.230396, 1.421285, 0.074250)",
        "(0.230235, 1.433366, 0.076580)",
        "(0.230186, 1.439201, 0.077901)",
        "(0.230221, 1.450570, 0.080750)",
        "(0.230733, 1.461658, 0.084161)",
        "(0.231192, 1.472268, 0.087973)",
        "(0.231589, 1.482250, 0.092143)",
        "(0.231887, 1.487024, 0.094425)",
        "(0.232588, 1.496240, 0.099297)",
        "(0.233418, 1.504842, 0.104562)",
        "(0.234149, 1.512759, 0.110175)",
        "(0.234745, 1.519963, 0.116100)",
        "(0.234914, 1.523250, 0.119157)",
        "(0.235280, 1.529564, 0.125616)",
        "(0.236094, 1.535430, 0.132632)",
        "(0.236734, 1.540763, 0.140006)",
        "(0.237176, 1.545365, 0.147470)",
        "(0.237389, 1.547360, 0.151225)",
        "(0.237766, 1.550978, 0.158806)",
        "(0.238292, 1.554192, 0.166771)",
        "(0.239011, 1.557058, 0.175024)",
        "(0.239605, 1.559505, 0.183441)",
        "(0.239843, 1.560466, 0.187585)",
        "(0.240276, 1.561885, 0.195712)",
        "(0.241040, 1.563006, 0.204133)",
        "(0.241717, 1.563834, 0.212647)",
        "(0.241908, 1.563966, 0.216786)",
        "(0.242272, 1.563941, 0.225083)",
        "(0.242667, 1.563561, 0.233463)",
        "(0.243081, 1.562777, 0.241785)",
        "(0.243728, 1.561694, 0.250130)",
        "(0.244497, 1.560253, 0.258443)",
        "(0.244817, 1.559289, 0.262450)",
        "(0.245385, 1.556872, 0.270147)",
        "(0.245929, 1.553751, 0.277476)",
        "(0.246486, 1.550042, 0.284582)",
        "(0.246802, 1.545501, 0.291291)",
        "(0.246831, 1.542798, 0.294369)",
        "(0.246543, 1.536516, 0.299945)",
        "(0.246095, 1.529270, 0.304923)",
        "(0.245609, 1.521307, 0.309477)",
        "(0.244907, 1.512402, 0.313494)",
        "(0.244478, 1.507773, 0.315447)",
        "(0.243496, 1.497891, 0.319021)",
        "(0.242720, 1.487827, 0.322284)",
        "(0.242224, 1.477773, 0.325357)",
        "(0.241787, 1.467611, 0.328186)",
        "(0.241598, 1.462430, 0.329448)",
        "(0.241280, 1.451999, 0.331683)",
        "(0.240771, 1.441592, 0.333475)",
        "(0.240215, 1.431365, 0.334789)",
        "(0.239873, 1.421087, 0.335440)",
        "(0.239723, 1.415848, 0.335500)",
        "(0.239345, 1.405286, 0.335350)",
        "(0.238945, 1.394640, 0.334773)",
        "(0.238427, 1.383841, 0.333767)",
        "(0.237752, 1.372596, 0.331677)",
        "(0.237410, 1.366935, 0.330392)",
        "(0.236751, 1.355699, 0.327427)",
        "(0.236313, 1.344807, 0.324162)",
        "(0.235908, 1.334151, 0.320352)",
        "(0.235620, 1.323819, 0.315631)",
        "(0.235581, 1.318921, 0.313053)",
        "(0.235499, 1.309480, 0.307654)",
        "(0.235400, 1.300701, 0.302189)",
        "(0.235460, 1.292819, 0.296786)",
        "(0.235636, 1.285763, 0.291232)",
        "(0.235639, 1.282372, 0.288197)",
        "(0.235558, 1.275702, 0.281577)",
        "(0.235481, 1.269634, 0.274890)",
        "(0.235539, 1.264149, 0.268158)",
        "(0.235585, 1.259067, 0.261351)",
        "(0.235501, 1.256611, 0.257909)",
        "(0.235345, 1.251832, 0.250895)",
        "(0.235351, 1.247627, 0.243891)",
        "(0.235337, 1.243730, 0.236696)",
        "(0.235233, 1.239924, 0.229202)",
        "(0.235245, 1.238187, 0.225395)",
        "(0.235514, 1.235062, 0.217830)",
        "(0.235745, 1.232410, 0.210536)",
        "(0.236001, 1.229887, 0.202769)",
        "(0.236343, 1.227669, 0.194794)",
        "(0.236538, 1.226803, 0.190869)",
        "(0.236968, 1.225406, 0.183109)",
        "(0.237433, 1.224630, 0.175620)",
        "(0.237859, 1.224439, 0.168500)",
        "(0.238157, 1.224583, 0.161467)",
        "(0.238314, 1.224794, 0.157972)",
        "(0.238781, 1.225529, 0.150903)",
        "(0.239273, 1.226637, 0.144080)",
        "(0.239757, 1.227965, 0.137343)",
        "(0.240055, 1.229594, 0.130961)",
        "(0.240145, 1.230546, 0.127851)",
        "(0.240279, 1.232715, 0.121700)",
        "(0.240409, 1.235279, 0.115769)",
        "(0.240411, 1.238311, 0.110228)",
        "(0.240283, 1.241744, 0.105006)",
        "(0.240176, 1.243688, 0.102531)",
        "(0.240006, 1.247859, 0.097772)",
        "(0.239869, 1.252465, 0.093216)",
        "(0.239764, 1.257465, 0.088912)",
        "(0.239551, 1.262852, 0.084888)",
        "(0.239392, 1.265704, 0.083001)",
        "(0.239081, 1.271596, 0.079400)",
        "(0.238829, 1.277947, 0.076089)",
        "(0.238573, 1.284413, 0.072923)",
        "(0.238435, 1.287793, 0.071512)",
        "(0.238023, 1.294801, 0.068936)",
        "(0.237342, 1.302182, 0.066623)",
        "(0.236463, 1.310111, 0.064687)",
        "(0.235328, 1.318783, 0.063385)",
        "(0.233833, 1.327954, 0.062298)",
        "(0.232977, 1.332786, 0.061885)",
        "(0.231104, 1.343206, 0.061589)",
        "(0.229199, 1.354558, 0.061904)",
        "(0.227370, 1.366664, 0.062702)",
        "(0.225551, 1.379415, 0.063970)",
        "(0.224752, 1.386049, 0.064804)",
        "(0.223446, 1.399634, 0.066771)",
        "(0.222600, 1.413558, 0.069157)",
        "(0.222180, 1.427605, 0.072014)",
        "(0.221964, 1.441444, 0.075177)",
        "(0.221947, 1.448193, 0.076838)",
        "(0.221987, 1.461374, 0.080369)",
        "(0.222512, 1.474215, 0.084418)",
        "(0.223628, 1.486491, 0.088858)",
        "(0.225068, 1.498101, 0.093679)",
        "(0.225822, 1.503544, 0.096144)",
        "(0.227276, 1.513785, 0.101061)",
        "(0.228877, 1.523333, 0.106390)",
        "(0.230722, 1.532112, 0.112050)",
        "(0.232491, 1.540011, 0.117924)",
        "(0.233307, 1.543505, 0.120840)",
        "(0.234790, 1.549966, 0.126704)",
        "(0.236467, 1.555690, 0.132817)",
        "(0.238248, 1.560625, 0.139252)",
        "(0.239855, 1.564734, 0.145737)",
        "(0.240564, 1.566515, 0.149076)",
        "(0.241886, 1.569680, 0.155979)",
        "(0.243265, 1.572257, 0.163129)",
        "(0.244457, 1.574195, 0.170468)",
        "(0.245431, 1.575453, 0.177902)",
        "(0.245842, 1.575803, 0.181669)",
        "(0.246640, 1.576222, 0.189362)",
        "(0.247481, 1.576325, 0.197415)",
        "(0.248176, 1.575999, 0.205555)",
        "(0.248769, 1.575174, 0.213625)",
        "(0.249012, 1.574544, 0.217622)",
        "(0.249664, 1.573038, 0.225682)",
        "(0.250278, 1.570977, 0.233706)",
        "(0.250835, 1.568350, 0.241560)",
        "(0.251242, 1.565333, 0.249339)",
        "(0.251373, 1.563651, 0.253154)",
        "(0.251654, 1.559954, 0.260611)",
        "(0.251921, 1.555859, 0.267951)",
        "(0.252122, 1.551348, 0.274946)",
        "(0.252145, 1.546391, 0.281344)",
        "(0.252199, 1.543795, 0.284435)",
        "(0.252289, 1.538493, 0.290666)",
        "(0.252113, 1.532743, 0.296738)",
        "(0.251921, 1.526565, 0.302623)",
        "(0.251842, 1.520018, 0.308483)",
        "(0.251788, 1.516595, 0.311328)",
        "(0.251376, 1.509408, 0.316773)",
        "(0.251060, 1.501898, 0.321926)",
        "(0.251002, 1.494050, 0.326628)",
        "(0.251149, 1.485881, 0.330673)",
        "(0.251286, 1.481744, 0.332465)",
        "(0.251572, 1.473359, 0.335710)",
        "(0.251972, 1.464653, 0.338411)",
        "(0.252407, 1.455807, 0.340837)",
        "(0.252598, 1.451288, 0.341884)",
        "(0.252786, 1.442040, 0.343672)",
        "(0.252930, 1.432554, 0.345154)",
        "(0.252950, 1.422683, 0.346123)",
        "(0.252841, 1.412498, 0.346516)",
        "(0.252587, 1.401867, 0.346387)",
        "(0.252360, 1.396378, 0.346184)",
        "(0.251789, 1.385067, 0.345279)",
        "(0.251093, 1.373402, 0.343814)",
        "(0.250480, 1.361637, 0.341573)",
        "(0.250086, 1.349994, 0.338579)",
        "(0.249927, 1.344270, 0.336800)",
        "(0.249720, 1.333031, 0.332930)",
        "(0.249428, 1.321932, 0.328566)",
        "(0.249006, 1.311196, 0.323824)",
        "(0.248532, 1.300721, 0.318451)",
        "(0.248292, 1.295619, 0.315536)",
        "(0.247792, 1.285786, 0.309711)",
        "(0.247536, 1.276886, 0.303948)",
        "(0.247428, 1.268802, 0.298056)",
        "(0.247425, 1.261317, 0.291526)",
        "(0.247454, 1.257735, 0.287863)",
        "(0.247493, 1.250947, 0.280303)",
        "(0.247708, 1.244966, 0.272740)",
        "(0.247966, 1.239606, 0.265215)",
        "(0.248153, 1.234471, 0.257314)",
        "(0.248220, 1.231897, 0.253137)",
        "(0.248454, 1.227078, 0.244493)",
        "(0.248835, 1.222914, 0.235933)",
        "(0.249435, 1.219361, 0.227437)",
        "(0.250031, 1.216221, 0.218774)",
        "(0.250366, 1.214785, 0.214255)",
        "(0.251186, 1.212123, 0.204864)",
        "(0.252110, 1.209976, 0.195439)",
        "(0.252979, 1.208307, 0.186340)",
        "(0.253662, 1.207142, 0.177494)",
        "(0.253979, 1.206770, 0.173095)",
        "(0.254765, 1.206389, 0.164047)",
        "(0.255661, 1.206655, 0.154960)",
        "(0.256484, 1.207578, 0.146127)",
        "(0.257328, 1.208967, 0.137275)",
        "(0.257783, 1.209884, 0.132851)",
        "(0.258566, 1.212202, 0.124289)",
        "(0.259152, 1.215116, 0.116135)",
        "(0.259665, 1.218500, 0.108347)",
        "(0.259828, 1.220370, 0.104670)",
        "(0.259988, 1.224391, 0.097625)",
        "(0.259836, 1.228939, 0.091043)",
        "(0.259360, 1.234154, 0.085080)",
        "(0.258669, 1.240080, 0.079730)",
        "(0.257719, 1.246884, 0.075185)",
        "(0.257050, 1.250580, 0.073232)",
        "(0.255574, 1.258561, 0.069855)",
        "(0.253851, 1.267184, 0.067037)",
        "(0.252026, 1.276426, 0.064665)",
        "(0.250126, 1.286344, 0.062824)",
        "(0.249131, 1.291518, 0.062057)",
        "(0.247084, 1.302186, 0.060740)",
        "(0.244720, 1.313549, 0.060051)",
        "(0.242304, 1.325484, 0.059852)",
        "(0.239842, 1.337943, 0.060143)",
        "(0.238632, 1.344325, 0.060444)",
        "(0.236311, 1.357462, 0.061428)",
        "(0.234254, 1.370988, 0.062899)",
        "(0.232446, 1.384671, 0.064833)",
        "(0.230771, 1.398362, 0.067183)",
        "(0.229975, 1.405196, 0.068545)",
        "(0.228610, 1.418677, 0.071508)",
        "(0.227787, 1.431909, 0.074956)",
        "(0.227647, 1.444955, 0.079043)",
        "(0.227708, 1.457410, 0.083394)",
        "(0.227831, 1.463373, 0.085668)",
        "(0.228194, 1.474959, 0.090579)",
        "(0.228682, 1.485946, 0.095911)",
        "(0.229592, 1.496489, 0.101814)",
        "(0.230804, 1.506479, 0.108254)",
        "(0.231420, 1.511081, 0.111504)",
        "(0.232669, 1.519728, 0.118154)",
        "(0.234105, 1.527590, 0.125093)",
        "(0.235711, 1.534838, 0.132467)",
        "(0.237320, 1.541347, 0.140062)",
        "(0.238186, 1.544286, 0.143967)",
        "(0.239875, 1.549590, 0.151746)",
        "(0.241615, 1.554108, 0.159604)",
        "(0.243333, 1.558007, 0.167731)",
        "(0.244985, 1.561319, 0.176197)",
        "(0.245761, 1.562676, 0.180410)",
        "(0.247241, 1.564877, 0.188721)",
        "(0.248699, 1.566408, 0.197056)",
        "(0.250190, 1.567497, 0.205532)",
        "(0.251571, 1.568024, 0.214001)",
        "(0.252211, 1.568020, 0.218208)",
        "(0.253375, 1.567589, 0.226523)",
        "(0.254620, 1.566542, 0.234773)",
        "(0.255986, 1.564952, 0.242957)",
        "(0.257111, 1.562651, 0.250828)",
        "(0.257650, 1.561337, 0.254676)",
        "(0.258630, 1.558197, 0.262238)",
        "(0.259634, 1.554522, 0.269531)",
        "(0.260589, 1.550274, 0.276381)",
        "(0.261463, 1.545395, 0.282830)",
        "(0.261895, 1.542743, 0.285942)",
        "(0.262615, 1.537217, 0.292110)",
        "(0.263273, 1.531191, 0.297839)",
        "(0.263661, 1.524567, 0.302932)",
        "(0.263944, 1.517247, 0.307518)",
        "(0.264087, 1.513369, 0.309676)",
        "(0.264116, 1.505287, 0.313897)",
        "(0.263680, 1.496593, 0.317857)",
        "(0.263353, 1.487612, 0.321668)",
        "(0.263274, 1.482979, 0.323409)",
        "(0.263063, 1.473361, 0.326371)",
        "(0.262757, 1.463331, 0.328852)",
        "(0.262244, 1.453070, 0.330986)",
        "(0.261631, 1.443034, 0.332835)",
        "(0.261355, 1.438121, 0.333679)",
        "(0.260984, 1.428446, 0.335083)",
        "(0.260617, 1.418665, 0.336134)",
        "(0.260091, 1.408665, 0.336644)",
        "(0.259384, 1.398518, 0.336788)",
        "(0.258884, 1.393351, 0.336757)",
        "(0.257789, 1.382944, 0.336596)",
        "(0.256569, 1.372380, 0.336203)",
        "(0.255353, 1.361552, 0.335067)",
        "(0.254352, 1.350735, 0.333170)",
        "(0.253878, 1.345375, 0.331906)",
        "(0.253012, 1.334994, 0.329165)",
        "(0.252236, 1.325044, 0.326085)",
        "(0.251576, 1.315494, 0.322697)",
        "(0.250942, 1.306294, 0.318827)",
        "(0.250379, 1.297466, 0.314664)",
        "(0.250121, 1.293205, 0.312495)",
        "(0.249804, 1.285288, 0.307787)",
        "(0.249681, 1.277965, 0.303024)",
        "(0.249518, 1.270876, 0.297964)",
        "(0.249378, 1.267436, 0.295379)",
        "(0.249322, 1.260944, 0.290288)",
        "(0.249423, 1.254801, 0.284963)",
        "(0.249329, 1.248776, 0.279188)",
        "(0.249153, 1.243110, 0.272995)",
        "(0.248910, 1.237844, 0.266712)",
        "(0.248826, 1.235382, 0.263522)",
        "(0.248733, 1.230513, 0.256771)",
        "(0.248475, 1.225592, 0.249434)",
        "(0.248330, 1.221031, 0.241691)",
        "(0.248239, 1.216778, 0.233306)",
        "(0.248270, 1.214920, 0.229035)",
        "(0.248409, 1.211726, 0.220840)",
        "(0.248536, 1.209074, 0.212690)",
        "(0.248680, 1.206764, 0.203990)",
        "(0.248967, 1.205042, 0.194927)",
        "(0.249244, 1.204526, 0.190386)",
        "(0.249863, 1.203798, 0.181308)",
        "(0.250583, 1.203330, 0.171970)",
        "(0.251571, 1.203258, 0.162500)",
        "(0.252536, 1.203501, 0.153208)",
        "(0.252972, 1.203752, 0.148680)",
        "(0.253819, 1.204453, 0.139810)",
        "(0.254508, 1.205543, 0.131343)",
        "(0.255069, 1.207012, 0.123287)",
        "(0.255512, 1.208874, 0.115264)",
        "(0.255749, 1.210047, 0.111303)",
        "(0.256170, 1.212867, 0.103875)",
        "(0.256283, 1.216215, 0.097184)",
        "(0.256119, 1.220000, 0.091048)",
        "(0.255670, 1.224306, 0.085556)",
        "(0.255205, 1.226856, 0.083265)",
        "(0.254168, 1.232117, 0.079007)",
        "(0.252823, 1.237759, 0.075254)",
        "(0.251294, 1.243643, 0.071968)",
        "(0.249593, 1.249949, 0.069281)",
        "(0.248650, 1.253294, 0.068141)",
        "(0.246707, 1.260170, 0.066010)",
        "(0.244693, 1.267391, 0.064191)",
        "(0.242657, 1.275006, 0.062706)",
        "(0.240563, 1.283074, 0.061465)",
        "(0.239422, 1.287319, 0.060956)",
        "(0.237156, 1.296181, 0.060192)",
        "(0.234720, 1.305636, 0.059877)",
        "(0.232214, 1.315703, 0.059835)",
        "(0.229549, 1.326253, 0.059952)",
        "(0.228215, 1.331824, 0.060230)",
        "(0.225605, 1.343404, 0.061035)",
        "(0.223124, 1.355495, 0.062219)",
        "(0.220736, 1.368098, 0.063899)",
        "(0.219608, 1.374531, 0.064956)",
        "(0.217456, 1.387493, 0.067245)",
        "(0.215606, 1.400599, 0.069855)",
        "(0.214409, 1.413869, 0.073026)",
        "(0.213565, 1.426940, 0.076443)",
        "(0.212979, 1.439772, 0.080237)",
        "(0.212689, 1.445970, 0.082225)",
        "(0.211999, 1.457893, 0.086243)",
        "(0.212082, 1.469418, 0.090734)",
        "(0.213031, 1.480672, 0.095983)",
        "(0.214040, 1.491150, 0.101245)",
        "(0.214730, 1.495970, 0.104034)",
        "(0.216191, 1.505641, 0.109746)",
        "(0.218170, 1.514735, 0.116007)",
        "(0.220418, 1.523260, 0.122605)",
        "(0.221584, 1.527187, 0.126025)",
        "(0.224069, 1.534664, 0.133123)",
        "(0.226567, 1.541436, 0.140574)",
        "(0.229189, 1.547421, 0.148241)",
        "(0.231990, 1.552699, 0.156066)",
        "(0.235022, 1.557194, 0.163938)",
        "(0.236521, 1.559201, 0.167884)",
        "(0.239293, 1.562465, 0.175689)",
        "(0.241816, 1.565072, 0.183428)",
        "(0.244180, 1.567075, 0.191339)",
        "(0.246649, 1.568634, 0.199433)",
        "(0.247728, 1.568961, 0.203392)",
        "(0.249582, 1.569238, 0.211105)",
        "(0.251201, 1.568882, 0.218683)",
        "(0.252746, 1.568003, 0.226271)",
        "(0.254255, 1.566517, 0.233749)",
        "(0.254856, 1.565440, 0.237361)",
        "(0.255742, 1.562827, 0.244486)",
        "(0.256277, 1.559615, 0.251525)",
        "(0.256785, 1.555808, 0.258502)",
        "(0.257267, 1.551501, 0.265430)",
        "(0.257458, 1.549112, 0.268821)",
        "(0.257552, 1.543869, 0.275264)",
        "(0.257202, 1.537972, 0.281337)",
        "(0.257157, 1.531860, 0.287409)",
        "(0.257157, 1.525425, 0.293135)",
        "(0.257010, 1.522029, 0.295894)",
        "(0.256491, 1.514890, 0.301078)",
        "(0.256011, 1.507241, 0.305699)",
        "(0.255692, 1.499332, 0.309838)",
        "(0.255357, 1.491260, 0.313574)",
        "(0.255088, 1.487067, 0.315244)",
        "(0.254452, 1.478531, 0.318482)",
        "(0.253944, 1.470042, 0.321702)",
        "(0.253324, 1.461452, 0.324611)",
        "(0.252530, 1.452798, 0.327145)",
        "(0.252110, 1.448460, 0.328235)",
        "(0.251143, 1.439651, 0.330003)",
        "(0.250055, 1.430642, 0.331301)",
        "(0.248883, 1.421494, 0.332276)",
        "(0.247681, 1.412175, 0.332784)",
        "(0.246983, 1.407362, 0.332767)",
        "(0.245674, 1.397749, 0.332388)",
        "(0.244628, 1.388248, 0.331615)",
        "(0.243575, 1.378490, 0.330118)",
        "(0.242305, 1.368464, 0.328067)",
        "(0.241707, 1.363454, 0.326821)",
        "(0.240587, 1.353409, 0.324036)",
        "(0.239704, 1.343457, 0.320823)",
        "(0.238630, 1.333395, 0.316965)",
        "(0.237510, 1.323590, 0.312415)",
        "(0.237006, 1.318931, 0.309972)",
        "(0.236190, 1.310060, 0.304937)",
        "(0.235648, 1.301924, 0.299695)",
        "(0.235044, 1.294246, 0.294240)",
        "(0.234326, 1.286970, 0.288424)",
        "(0.234012, 1.283531, 0.285334)",
        "(0.233610, 1.276857, 0.278785)",
        "(0.233320, 1.270193, 0.271555)",
        "(0.233182, 1.263622, 0.263719)",
        "(0.233235, 1.257239, 0.255532)",
        "(0.233362, 1.254197, 0.251372)",
        "(0.233466, 1.248144, 0.243087)",
        "(0.233571, 1.242532, 0.234974)",
        "(0.233677, 1.240029, 0.230990)",
        "(0.233717, 1.235108, 0.222951)",
        "(0.233869, 1.229924, 0.213758)",
        "(0.234097, 1.225405, 0.204348)",
        "(0.234501, 1.221695, 0.195061)",
        "(0.235046, 1.218817, 0.185966)",
        "(0.235354, 1.217663, 0.181514)",
        "(0.236021, 1.215503, 0.172473)",
        "(0.236905, 1.213624, 0.163125)",
        "(0.238069, 1.212298, 0.153822)",
        "(0.239309, 1.211680, 0.144913)",
        "(0.240521, 1.211702, 0.136548)",
        "(0.241139, 1.211967, 0.132533)",
        "(0.242422, 1.212884, 0.124665)",
        "(0.243790, 1.214443, 0.117097)",
        "(0.245050, 1.216680, 0.110053)",
        "(0.246035, 1.219393, 0.103270)",
        "(0.246492, 1.221038, 0.100170)",
        "(0.247270, 1.224732, 0.094313)",
        "(0.247942, 1.229003, 0.088901)",
        "(0.248441, 1.234032, 0.084071)",
        "(0.248654, 1.239858, 0.079910)",
        "(0.248621, 1.243094, 0.078111)",
        "(0.248454, 1.250100, 0.074891)",
        "(0.248040, 1.258075, 0.072519)",
        "(0.247365, 1.266796, 0.070771)",
        "(0.246428, 1.276287, 0.069641)",
        "(0.245830, 1.281363, 0.069324)",
        "(0.244543, 1.291954, 0.068917)",
        "(0.243145, 1.303168, 0.068890)",
        "(0.241841, 1.314956, 0.069180)",
        "(0.240606, 1.327192, 0.069748)",
        "(0.240025, 1.333444, 0.070080)",
        "(0.238929, 1.345996, 0.070784)",
        "(0.237834, 1.358631, 0.071729)",
        "(0.236836, 1.371382, 0.073079)",
        "(0.236126, 1.384430, 0.075135)",
        "(0.235849, 1.390917, 0.076353)",
        "(0.235287, 1.403678, 0.078983)",
        "(0.234707, 1.416278, 0.082329)",
        "(0.234253, 1.428658, 0.086511)",
        "(0.233977, 1.440709, 0.091368)",
        "(0.233904, 1.446439, 0.093895)",
        "(0.233954, 1.457419, 0.098951)",
        "(0.234400, 1.467806, 0.104350)",
        "(0.235159, 1.477632, 0.110128)",
        "(0.235992, 1.486813, 0.116215)",
        "(0.236439, 1.491117, 0.119424)",
        "(0.237415, 1.499269, 0.125994)",
        "(0.238735, 1.506784, 0.132848)",
        "(0.240267, 1.513737, 0.140081)",
        "(0.241652, 1.520076, 0.147697)",
        "(0.242239, 1.522937, 0.151648)",
        "(0.243457, 1.528323, 0.159891)",
        "(0.244871, 1.533201, 0.168546)",
        "(0.246244, 1.537480, 0.177330)",
        "(0.246912, 1.539373, 0.181793)",
        "(0.248182, 1.542710, 0.190785)",
        "(0.249562, 1.545533, 0.199945)",
        "(0.251194, 1.547791, 0.209230)",
        "(0.252546, 1.549229, 0.218307)",
        "(0.253601, 1.549791, 0.226924)",
        "(0.254252, 1.549915, 0.231280)",
        "(0.255671, 1.550063, 0.240174)",
        "(0.256794, 1.549694, 0.248811)",
        "(0.257903, 1.548871, 0.257281)",
        "(0.258290, 1.548159, 0.261334)",
        "(0.259039, 1.546214, 0.269032)",
        "(0.259739, 1.543617, 0.276340)",
        "(0.260292, 1.540467, 0.283277)",
        "(0.260483, 1.536777, 0.289935)",
        "(0.260425, 1.534703, 0.293166)",
        "(0.260066, 1.529914, 0.299140)",
        "(0.259906, 1.524680, 0.304653)",
        "(0.259850, 1.519248, 0.309628)",
        "(0.259268, 1.513269, 0.313985)",
        "(0.258822, 1.509979, 0.315920)",
        "(0.258414, 1.503330, 0.319948)",
        "(0.258306, 1.496516, 0.323971)",
        "(0.257855, 1.489250, 0.327578)",
        "(0.256798, 1.481486, 0.330812)",
        "(0.256232, 1.477447, 0.332299)",
        "(0.255468, 1.469253, 0.335274)",
        "(0.255216, 1.460916, 0.338072)",
        "(0.254837, 1.452311, 0.340410)",
        "(0.254047, 1.443472, 0.342497)",
        "(0.253243, 1.434612, 0.344409)",
        "(0.253106, 1.430304, 0.345237)",
        "(0.252872, 1.421851, 0.346357)",
        "(0.252512, 1.413516, 0.346711)",
        "(0.252343, 1.405613, 0.346600)",
        "(0.252271, 1.398015, 0.346097)",
        "(0.252190, 1.394251, 0.345651)",
        "(0.251990, 1.386681, 0.344492)",
        "(0.251753, 1.379181, 0.342972)",
        "(0.251596, 1.371675, 0.341113)",
        "(0.251334, 1.364109, 0.338873)",
        "(0.251214, 1.360311, 0.337588)",
        "(0.250930, 1.352435, 0.334721)",
        "(0.250817, 1.344170, 0.331391)",
        "(0.250738, 1.335608, 0.327820)",
        "(0.250650, 1.326889, 0.324076)",
        "(0.250694, 1.322577, 0.322270)",
        "(0.250858, 1.313857, 0.318695)",
        "(0.251261, 1.305103, 0.314974)",
        "(0.251753, 1.296213, 0.310839)",
        "(0.252163, 1.287066, 0.306009)",
        "(0.252260, 1.282393, 0.303376)",
        "(0.252674, 1.273275, 0.297904)",
        "(0.253128, 1.264212, 0.291665)",
        "(0.253586, 1.255356, 0.285007)",
        "(0.254152, 1.246818, 0.278018)",
        "(0.254389, 1.242617, 0.274443)",
        "(0.254766, 1.234402, 0.267161)",
        "(0.255188, 1.226556, 0.259251)",
        "(0.255950, 1.219360, 0.250779)",
        "(0.256780, 1.212650, 0.241953)",
        "(0.257283, 1.209533, 0.237268)"
    ],
    "leftHandPositions": [
        "(0.254047, 1.280268, -0.060352)",
        "(0.254071, 1.280432, -0.061135)",
        "(0.254078, 1.280605, -0.061889)",
        "(0.254008, 1.280737, -0.062635)",
        "(0.253927, 1.280753, -0.062993)",
        "(0.253784, 1.280746, -0.063594)",
        "(0.253590, 1.280659, -0.064430)",
        "(0.253598, 1.280648, -0.065047)",
        "(0.253621, 1.280633, -0.065492)",
        "(0.253640, 1.280611, -0.065644)",
        "(0.253709, 1.280697, -0.066052)",
        "(0.253718, 1.280805, -0.066432)",
        "(0.253674, 1.280758, -0.066979)",
        "(0.253585, 1.280760, -0.067189)",
        "(0.253506, 1.280876, -0.067425)",
        "(0.253062, 1.281322, -0.068342)",
        "(0.252511, 1.281977, -0.069672)",
        "(0.252010, 1.282848, -0.071077)",
        "(0.251558, 1.283878, -0.072244)",
        "(0.251418, 1.284482, -0.072720)",
        "(0.251305, 1.285883, -0.073534)",
        "(0.251087, 1.286997, -0.074149)",
        "(0.250957, 1.288010, -0.074692)",
        "(0.250744, 1.288920, -0.075305)",
        "(0.250590, 1.289341, -0.075566)",
        "(0.250289, 1.290137, -0.075957)",
        "(0.250013, 1.290928, -0.076490)",
        "(0.249688, 1.291753, -0.076725)",
        "(0.249260, 1.292915, -0.076067)",
        "(0.249094, 1.293769, -0.075566)",
        "(0.248657, 1.295724, -0.074510)",
        "(0.247690, 1.298025, -0.073000)",
        "(0.246436, 1.301187, -0.071942)",
        "(0.244690, 1.304493, -0.071420)",
        "(0.243554, 1.306184, -0.071247)",
        "(0.241132, 1.309379, -0.070589)",
        "(0.238854, 1.312908, -0.069462)",
        "(0.236660, 1.316922, -0.068589)",
        "(0.234503, 1.321256, -0.068328)",
        "(0.233422, 1.323406, -0.068279)",
        "(0.231405, 1.327549, -0.068049)",
        "(0.229780, 1.331182, -0.066925)",
        "(0.228449, 1.334597, -0.065582)",
        "(0.226717, 1.338163, -0.065190)",
        "(0.225649, 1.339990, -0.065364)",
        "(0.223474, 1.343415, -0.065785)",
        "(0.221195, 1.346343, -0.065797)",
        "(0.218917, 1.349337, -0.065724)",
        "(0.216596, 1.352672, -0.065877)",
        "(0.215546, 1.354440, -0.066049)",
        "(0.213360, 1.357913, -0.066289)",
        "(0.211482, 1.361176, -0.066178)",
        "(0.209898, 1.364188, -0.065801)",
        "(0.208068, 1.366936, -0.065294)",
        "(0.207333, 1.368345, -0.065049)",
        "(0.205712, 1.371258, -0.064663)",
        "(0.204414, 1.374163, -0.064353)",
        "(0.203483, 1.376767, -0.063929)",
        "(0.202513, 1.378899, -0.063312)",
        "(0.202035, 1.379948, -0.063021)",
        "(0.201199, 1.382111, -0.062614)",
        "(0.200573, 1.384035, -0.062360)",
        "(0.200196, 1.385762, -0.062169)",
        "(0.199920, 1.387401, -0.062175)",
        "(0.199807, 1.388124, -0.062175)",
        "(0.199775, 1.389412, -0.062124)",
        "(0.199819, 1.390411, -0.062156)",
        "(0.199888, 1.391115, -0.062309)",
        "(0.199728, 1.391449, -0.062558)",
        "(0.199642, 1.391581, -0.062696)",
        "(0.199454, 1.391809, -0.063205)",
        "(0.199315, 1.392022, -0.063768)",
        "(0.199035, 1.392114, -0.064338)",
        "(0.198755, 1.392165, -0.064765)",
        "(0.198726, 1.392198, -0.064877)",
        "(0.198528, 1.392505, -0.065551)",
        "(0.198265, 1.392870, -0.066029)",
        "(0.198030, 1.393320, -0.066321)",
        "(0.197985, 1.393834, -0.066393)",
        "(0.197996, 1.394122, -0.066347)",
        "(0.198114, 1.394754, -0.066196)",
        "(0.198418, 1.395595, -0.066213)",
        "(0.198664, 1.396528, -0.066329)",
        "(0.198877, 1.397751, -0.066557)",
        "(0.199051, 1.398558, -0.066698)",
        "(0.199537, 1.400375, -0.067167)",
        "(0.199941, 1.402451, -0.067987)",
        "(0.200126, 1.404419, -0.068947)",
        "(0.200144, 1.406509, -0.070185)",
        "(0.200107, 1.407606, -0.070891)",
        "(0.199983, 1.409754, -0.072113)",
        "(0.199851, 1.412197, -0.073175)",
        "(0.199640, 1.415099, -0.074288)",
        "(0.199362, 1.418178, -0.075278)",
        "(0.199177, 1.419738, -0.075689)",
        "(0.198731, 1.423000, -0.076345)",
        "(0.198285, 1.426826, -0.076999)",
        "(0.197832, 1.431280, -0.077693)",
        "(0.197402, 1.436202, -0.078444)",
        "(0.197176, 1.438744, -0.078851)",
        "(0.196891, 1.444113, -0.079786)",
        "(0.196775, 1.449737, -0.080949)",
        "(0.196631, 1.455361, -0.082229)",
        "(0.196486, 1.460825, -0.083468)",
        "(0.196420, 1.463420, -0.084037)",
        "(0.196244, 1.468361, -0.085043)",
        "(0.195984, 1.472978, -0.086018)",
        "(0.195927, 1.477633, -0.087057)",
        "(0.195911, 1.482227, -0.088104)",
        "(0.195878, 1.484487, -0.088609)",
        "(0.195840, 1.489079, -0.089812)",
        "(0.195911, 1.493863, -0.091357)",
        "(0.196294, 1.498709, -0.093112)",
        "(0.196674, 1.503543, -0.095368)",
        "(0.196869, 1.505949, -0.096694)",
        "(0.197481, 1.510679, -0.099560)",
        "(0.198116, 1.515160, -0.102770)",
        "(0.198707, 1.519462, -0.106382)",
        "(0.199335, 1.523447, -0.110410)",
        "(0.199699, 1.525302, -0.112535)",
        "(0.200301, 1.528601, -0.117022)",
        "(0.200710, 1.531344, -0.121668)",
        "(0.201088, 1.533798, -0.126573)",
        "(0.201229, 1.535716, -0.131538)",
        "(0.201248, 1.536413, -0.134006)",
        "(0.201302, 1.537526, -0.138938)",
        "(0.201277, 1.538166, -0.144029)",
        "(0.201390, 1.538542, -0.149121)",
        "(0.201408, 1.538417, -0.153975)",
        "(0.201386, 1.538205, -0.156266)",
        "(0.201350, 1.537672, -0.160766)",
        "(0.201436, 1.537008, -0.165186)",
        "(0.201669, 1.536249, -0.169396)",
        "(0.201989, 1.535152, -0.173170)",
        "(0.202194, 1.534585, -0.175005)",
        "(0.202665, 1.533217, -0.178391)",
        "(0.203004, 1.531569, -0.181557)",
        "(0.203127, 1.529693, -0.184585)",
        "(0.203200, 1.527534, -0.187526)",
        "(0.203199, 1.526253, -0.188909)",
        "(0.203127, 1.523397, -0.191545)",
        "(0.202995, 1.520326, -0.194202)",
        "(0.202695, 1.516891, -0.196785)",
        "(0.202300, 1.513035, -0.199179)",
        "(0.202199, 1.510998, -0.200242)",
        "(0.202328, 1.507058, -0.202202)",
        "(0.202414, 1.503384, -0.204245)",
        "(0.202280, 1.499868, -0.206315)",
        "(0.202209, 1.496396, -0.208317)",
        "(0.202237, 1.494707, -0.209308)",
        "(0.202362, 1.491434, -0.211371)",
        "(0.202572, 1.488347, -0.213616)",
        "(0.202803, 1.485178, -0.215731)",
        "(0.203126, 1.481795, -0.217595)",
        "(0.203292, 1.480018, -0.218487)",
        "(0.203629, 1.476426, -0.220252)",
        "(0.204016, 1.472712, -0.221864)",
        "(0.204280, 1.468797, -0.223285)",
        "(0.204281, 1.464699, -0.224581)",
        "(0.204256, 1.462581, -0.225186)",
        "(0.204356, 1.458264, -0.226460)",
        "(0.204557, 1.453843, -0.227829)",
        "(0.204678, 1.449448, -0.229149)",
        "(0.204575, 1.445047, -0.230278)",
        "(0.204492, 1.442822, -0.230767)",
        "(0.204579, 1.438284, -0.231623)",
        "(0.204734, 1.433407, -0.232133)",
        "(0.204967, 1.428350, -0.232386)",
        "(0.205326, 1.423132, -0.232483)",
        "(0.205515, 1.420461, -0.232491)",
        "(0.205894, 1.414803, -0.232378)",
        "(0.206387, 1.408985, -0.232354)",
        "(0.206908, 1.402971, -0.232185)",
        "(0.206921, 1.396601, -0.231887)",
        "(0.206803, 1.393376, -0.231697)",
        "(0.206583, 1.387126, -0.231340)",
        "(0.206803, 1.381228, -0.230938)",
        "(0.207190, 1.375568, -0.230552)",
        "(0.207535, 1.370229, -0.230230)",
        "(0.207559, 1.367623, -0.230075)",
        "(0.207412, 1.362594, -0.229788)",
        "(0.207186, 1.357706, -0.229393)",
        "(0.207067, 1.352842, -0.228627)",
        "(0.207351, 1.348251, -0.227448)",
        "(0.207579, 1.346085, -0.226786)",
        "(0.207950, 1.341947, -0.225325)",
        "(0.208169, 1.337868, -0.223568)",
        "(0.208461, 1.334064, -0.221643)",
        "(0.208713, 1.330615, -0.219713)",
        "(0.208808, 1.328951, -0.218728)",
        "(0.208657, 1.325681, -0.216630)",
        "(0.208452, 1.322747, -0.214462)",
        "(0.208426, 1.320155, -0.212218)",
        "(0.208410, 1.317803, -0.209879)",
        "(0.208497, 1.316718, -0.208611)",
        "(0.208652, 1.314712, -0.205886)",
        "(0.208721, 1.312808, -0.203094)",
        "(0.208936, 1.311070, -0.200252)",
        "(0.209084, 1.309217, -0.197321)",
        "(0.209071, 1.308227, -0.195824)",
        "(0.209114, 1.306258, -0.192724)",
        "(0.209335, 1.304408, -0.189635)",
        "(0.209650, 1.302617, -0.186596)",
        "(0.209925, 1.300919, -0.183646)",
        "(0.210122, 1.300128, -0.182216)",
        "(0.210330, 1.298501, -0.179343)",
        "(0.210579, 1.296725, -0.176165)",
        "(0.211044, 1.295123, -0.172991)",
        "(0.211554, 1.293686, -0.169988)",
        "(0.211771, 1.292975, -0.168473)",
        "(0.212166, 1.291526, -0.165322)",
        "(0.212564, 1.290305, -0.162013)",
        "(0.213105, 1.289278, -0.158444)",
        "(0.213753, 1.288393, -0.154684)",
        "(0.214123, 1.288091, -0.152841)",
        "(0.214674, 1.287713, -0.149235)",
        "(0.215011, 1.287511, -0.145522)",
        "(0.215275, 1.287527, -0.141714)",
        "(0.215631, 1.288001, -0.137965)",
        "(0.215956, 1.288465, -0.136145)",
        "(0.216341, 1.289444, -0.132593)",
        "(0.216486, 1.290562, -0.129090)",
        "(0.216547, 1.291913, -0.125487)",
        "(0.216713, 1.293427, -0.122009)",
        "(0.216806, 1.294365, -0.120389)",
        "(0.217038, 1.296451, -0.117251)",
        "(0.217060, 1.298828, -0.114247)",
        "(0.216949, 1.301525, -0.111273)",
        "(0.216921, 1.304433, -0.108263)",
        "(0.217012, 1.305966, -0.106692)",
        "(0.217081, 1.309088, -0.103528)",
        "(0.217050, 1.312256, -0.100370)",
        "(0.216972, 1.315485, -0.097295)",
        "(0.217046, 1.318873, -0.094230)",
        "(0.217095, 1.320584, -0.092602)",
        "(0.217129, 1.324055, -0.089384)",
        "(0.217158, 1.327671, -0.086328)",
        "(0.217103, 1.331391, -0.083504)",
        "(0.216914, 1.335100, -0.080820)",
        "(0.216754, 1.336989, -0.079591)",
        "(0.216458, 1.340914, -0.077316)",
        "(0.216048, 1.344882, -0.075147)",
        "(0.215722, 1.348873, -0.073058)",
        "(0.215355, 1.353080, -0.071268)",
        "(0.215226, 1.355238, -0.070372)",
        "(0.214903, 1.359411, -0.068491)",
        "(0.214550, 1.363544, -0.066671)",
        "(0.214069, 1.367820, -0.065072)",
        "(0.213693, 1.372305, -0.063515)",
        "(0.213496, 1.374536, -0.062676)",
        "(0.213023, 1.379059, -0.060984)",
        "(0.212520, 1.383897, -0.059475)",
        "(0.212071, 1.389090, -0.058114)",
        "(0.211711, 1.394588, -0.056948)",
        "(0.211473, 1.397432, -0.056386)",
        "(0.210833, 1.403222, -0.055207)",
        "(0.210100, 1.409272, -0.054091)",
        "(0.209390, 1.415616, -0.053031)",
        "(0.209011, 1.422225, -0.052090)",
        "(0.208800, 1.425608, -0.051708)",
        "(0.208139, 1.432410, -0.050888)",
        "(0.207194, 1.439170, -0.050009)",
        "(0.206356, 1.446256, -0.049346)",
        "(0.205918, 1.453627, -0.048870)",
        "(0.205755, 1.457323, -0.048603)",
        "(0.205322, 1.464713, -0.048029)",
        "(0.204833, 1.472131, -0.047414)",
        "(0.204348, 1.479710, -0.046927)",
        "(0.203905, 1.487314, -0.046682)",
        "(0.203819, 1.491092, -0.046626)",
        "(0.203870, 1.498640, -0.046684)",
        "(0.204372, 1.506097, -0.046945)",
        "(0.204959, 1.513207, -0.047289)",
        "(0.205292, 1.519952, -0.047720)",
        "(0.205428, 1.523221, -0.048037)",
        "(0.205633, 1.529441, -0.049000)",
        "(0.206110, 1.535256, -0.050273)",
        "(0.206933, 1.540514, -0.051677)",
        "(0.207535, 1.545366, -0.053374)",
        "(0.207768, 1.547622, -0.054361)",
        "(0.208235, 1.551750, -0.056453)",
        "(0.208554, 1.555267, -0.058798)",
        "(0.208844, 1.558279, -0.061489)",
        "(0.208957, 1.560938, -0.064753)",
        "(0.208886, 1.562062, -0.066520)",
        "(0.208555, 1.563940, -0.070205)",
        "(0.208320, 1.565345, -0.074195)",
        "(0.208228, 1.566321, -0.078513)",
        "(0.208094, 1.566903, -0.082994)",
        "(0.207986, 1.567009, -0.085306)",
        "(0.207698, 1.566936, -0.090007)",
        "(0.207328, 1.566501, -0.094820)",
        "(0.206908, 1.565921, -0.099696)",
        "(0.206659, 1.565318, -0.104595)",
        "(0.206528, 1.564950, -0.107038)",
        "(0.206305, 1.564114, -0.111781)",
        "(0.206079, 1.563084, -0.116330)",
        "(0.205996, 1.561851, -0.120709)",
        "(0.206080, 1.560427, -0.124842)",
        "(0.206055, 1.559582, -0.126741)",
        "(0.205683, 1.557605, -0.130277)",
        "(0.205130, 1.555455, -0.133546)",
        "(0.204589, 1.553472, -0.137024)",
        "(0.204471, 1.551489, -0.140488)",
        "(0.204533, 1.550416, -0.142084)",
        "(0.204588, 1.548187, -0.145014)",
        "(0.204487, 1.545924, -0.147752)",
        "(0.204332, 1.543591, -0.150351)",
        "(0.204432, 1.541092, -0.152844)",
        "(0.204603, 1.539787, -0.154007)",
        "(0.204933, 1.536969, -0.156059)",
        "(0.204917, 1.533898, -0.157919)",
        "(0.204493, 1.530699, -0.159848)",
        "(0.203924, 1.527282, -0.161877)",
        "(0.203666, 1.525405, -0.162884)",
        "(0.203508, 1.521423, -0.164916)",
        "(0.203490, 1.517289, -0.166978)",
        "(0.203047, 1.512987, -0.169135)",
        "(0.202527, 1.508449, -0.171204)",
        "(0.202288, 1.506148, -0.172211)",
        "(0.202105, 1.501427, -0.173927)",
        "(0.202255, 1.496695, -0.175385)",
        "(0.202246, 1.491876, -0.176829)",
        "(0.202060, 1.487113, -0.178497)",
        "(0.201929, 1.484760, -0.179406)",
        "(0.201655, 1.479943, -0.181199)",
        "(0.201661, 1.475144, -0.182919)",
        "(0.201905, 1.470379, -0.184521)",
        "(0.201778, 1.465517, -0.186063)",
        "(0.201606, 1.463053, -0.186820)",
        "(0.201155, 1.458256, -0.188467)",
        "(0.201075, 1.453632, -0.190113)",
        "(0.200956, 1.448984, -0.191526)",
        "(0.200793, 1.444238, -0.192806)",
        "(0.200726, 1.441875, -0.193454)",
        "(0.200466, 1.437154, -0.194723)",
        "(0.200128, 1.432274, -0.195878)",
        "(0.199824, 1.427189, -0.196799)",
        "(0.199708, 1.422130, -0.197544)",
        "(0.199781, 1.419581, -0.197862)",
        "(0.199910, 1.414479, -0.198408)",
        "(0.199908, 1.409284, -0.198933)",
        "(0.199942, 1.404098, -0.199496)",
        "(0.199597, 1.398792, -0.199965)",
        "(0.199295, 1.396090, -0.200096)",
        "(0.199006, 1.390846, -0.200232)",
        "(0.199220, 1.385777, -0.200169)",
        "(0.199646, 1.380621, -0.199600)",
        "(0.199772, 1.375393, -0.198750)",
        "(0.199735, 1.372844, -0.198342)",
        "(0.199818, 1.367795, -0.197330)",
        "(0.200235, 1.362833, -0.195790)",
        "(0.200995, 1.358062, -0.193956)",
        "(0.201894, 1.353355, -0.191568)",
        "(0.202246, 1.350959, -0.190152)",
        "(0.202934, 1.346113, -0.187017)",
        "(0.203702, 1.341486, -0.183751)",
        "(0.204670, 1.337181, -0.180471)",
        "(0.205444, 1.333024, -0.177077)",
        "(0.205694, 1.330987, -0.175334)",
        "(0.206166, 1.326925, -0.171680)",
        "(0.206940, 1.323013, -0.167589)",
        "(0.207795, 1.319220, -0.163322)",
        "(0.208558, 1.315735, -0.159016)",
        "(0.208920, 1.314023, -0.156872)",
        "(0.209465, 1.310541, -0.152577)",
        "(0.210178, 1.307413, -0.148507)",
        "(0.210970, 1.304897, -0.144812)",
        "(0.211714, 1.302503, -0.141071)",
        "(0.212041, 1.301394, -0.139148)",
        "(0.212749, 1.299476, -0.135378)",
        "(0.213649, 1.298025, -0.131679)",
        "(0.214618, 1.296740, -0.127961)",
        "(0.215476, 1.295621, -0.124195)",
        "(0.215948, 1.295147, -0.122221)",
        "(0.216892, 1.294295, -0.118169)",
        "(0.217766, 1.293766, -0.114176)",
        "(0.218727, 1.293758, -0.110540)",
        "(0.219578, 1.294202, -0.107272)",
        "(0.219973, 1.294531, -0.105634)",
        "(0.220564, 1.295345, -0.102167)",
        "(0.221318, 1.296402, -0.098614)",
        "(0.222294, 1.297817, -0.095061)",
        "(0.223379, 1.299540, -0.091462)",
        "(0.223884, 1.300490, -0.089618)",
        "(0.224748, 1.302487, -0.085876)",
        "(0.225547, 1.304538, -0.082047)",
        "(0.226359, 1.306778, -0.078168)",
        "(0.227417, 1.309499, -0.074434)",
        "(0.227809, 1.310924, -0.072583)",
        "(0.228280, 1.313713, -0.068821)",
        "(0.228295, 1.316659, -0.065160)",
        "(0.228300, 1.320218, -0.061976)",
        "(0.228501, 1.324281, -0.059092)",
        "(0.228496, 1.326378, -0.057680)",
        "(0.228166, 1.330559, -0.054799)",
        "(0.227546, 1.335119, -0.052130)",
        "(0.227351, 1.340377, -0.049846)",
        "(0.226963, 1.346039, -0.047814)",
        "(0.226589, 1.349029, -0.046827)",
        "(0.225747, 1.355251, -0.045003)",
        "(0.224892, 1.362094, -0.043598)",
        "(0.223904, 1.369458, -0.042496)",
        "(0.222661, 1.377124, -0.041514)",
        "(0.222095, 1.380969, -0.041052)",
        "(0.220818, 1.388896, -0.040247)",
        "(0.219517, 1.397096, -0.039604)",
        "(0.218152, 1.405307, -0.039081)",
        "(0.216854, 1.413549, -0.038682)",
        "(0.216211, 1.417691, -0.038523)",
        "(0.214932, 1.425818, -0.038189)",
        "(0.213837, 1.433769, -0.037803)",
        "(0.212513, 1.441644, -0.037526)",
        "(0.210938, 1.448950, -0.037465)",
        "(0.210196, 1.452632, -0.037507)",
        "(0.208977, 1.460064, -0.037699)",
        "(0.207944, 1.467524, -0.038016)",
        "(0.207056, 1.474809, -0.038333)",
        "(0.206027, 1.481969, -0.038789)",
        "(0.205573, 1.485494, -0.039147)",
        "(0.205055, 1.492453, -0.040123)",
        "(0.204993, 1.499228, -0.041568)",
        "(0.204915, 1.505611, -0.043112)",
        "(0.204849, 1.511578, -0.044621)",
        "(0.204819, 1.514429, -0.045475)",
        "(0.204895, 1.519937, -0.047355)",
        "(0.204860, 1.524963, -0.049460)",
        "(0.204448, 1.529424, -0.051687)",
        "(0.204096, 1.533322, -0.054009)",
        "(0.203933, 1.535072, -0.055187)",
        "(0.203601, 1.538256, -0.057687)",
        "(0.203421, 1.541376, -0.060700)",
        "(0.203244, 1.544230, -0.063992)",
        "(0.202833, 1.546687, -0.067362)",
        "(0.202646, 1.547794, -0.069134)",
        "(0.202397, 1.549932, -0.072916)",
        "(0.202357, 1.551764, -0.076869)",
        "(0.202410, 1.553510, -0.081073)",
        "(0.202474, 1.555263, -0.085753)",
        "(0.202488, 1.556116, -0.088231)",
        "(0.202397, 1.557707, -0.093310)",
        "(0.202235, 1.559096, -0.098518)",
        "(0.202162, 1.560248, -0.103745)",
        "(0.202229, 1.561220, -0.108967)",
        "(0.202234, 1.561577, -0.111542)",
        "(0.201870, 1.562130, -0.116489)",
        "(0.201306, 1.562453, -0.121224)",
        "(0.200987, 1.562732, -0.125906)",
        "(0.201022, 1.562883, -0.130409)",
        "(0.201090, 1.562850, -0.132581)",
        "(0.201174, 1.562579, -0.136774)",
        "(0.200907, 1.562028, -0.140694)",
        "(0.200583, 1.561374, -0.144612)",
        "(0.200507, 1.560353, -0.148420)",
        "(0.200527, 1.559748, -0.150312)",
        "(0.200549, 1.558571, -0.154168)",
        "(0.200511, 1.557235, -0.158065)",
        "(0.200101, 1.555588, -0.161784)",
        "(0.199508, 1.553545, -0.165214)",
        "(0.199255, 1.552357, -0.166859)",
        "(0.198790, 1.549730, -0.170052)",
        "(0.197810, 1.546671, -0.173135)",
        "(0.196558, 1.543072, -0.175950)",
        "(0.195378, 1.539104, -0.178740)",
        "(0.194994, 1.537041, -0.180144)",
        "(0.194295, 1.532781, -0.182942)",
        "(0.193160, 1.528210, -0.185505)",
        "(0.191561, 1.523401, -0.187894)",
        "(0.190213, 1.518396, -0.190043)",
        "(0.189861, 1.515906, -0.191026)",
        "(0.189337, 1.510992, -0.192962)",
        "(0.188608, 1.506217, -0.194637)",
        "(0.187778, 1.501635, -0.195965)",
        "(0.187139, 1.497277, -0.197223)",
        "(0.186944, 1.495186, -0.197822)",
        "(0.186617, 1.491042, -0.198937)",
        "(0.186274, 1.486894, -0.200010)",
        "(0.185635, 1.482830, -0.201419)",
        "(0.185122, 1.478716, -0.203039)",
        "(0.185015, 1.476592, -0.203812)",
        "(0.184892, 1.472217, -0.205258)",
        "(0.184794, 1.467740, -0.206588)",
        "(0.184459, 1.463136, -0.207911)",
        "(0.184220, 1.458585, -0.209330)",
        "(0.184258, 1.456360, -0.210146)",
        "(0.184328, 1.451777, -0.211825)",
        "(0.184053, 1.446938, -0.213457)",
        "(0.183567, 1.442085, -0.215132)",
        "(0.183090, 1.437135, -0.216803)",
        "(0.182896, 1.434571, -0.217570)",
        "(0.182462, 1.429323, -0.218998)",
        "(0.182020, 1.423834, -0.219991)",
        "(0.181631, 1.418061, -0.220408)",
        "(0.181584, 1.412328, -0.220370)",
        "(0.181650, 1.409503, -0.220223)",
        "(0.181792, 1.403967, -0.219837)",
        "(0.181839, 1.398521, -0.219323)",
        "(0.181966, 1.393182, -0.218527)",
        "(0.182620, 1.387897, -0.217105)",
        "(0.182902, 1.385247, -0.216175)",
        "(0.183254, 1.380002, -0.214168)",
        "(0.183662, 1.374809, -0.211960)",
        "(0.183807, 1.369492, -0.209602)",
        "(0.183785, 1.364315, -0.207138)",
        "(0.183867, 1.361836, -0.205804)",
        "(0.184170, 1.356863, -0.202883)",
        "(0.184438, 1.351827, -0.199631)",
        "(0.184629, 1.347055, -0.196464)",
        "(0.184971, 1.342487, -0.193073)",
        "(0.185314, 1.340230, -0.191145)",
        "(0.186087, 1.335751, -0.186942)",
        "(0.186802, 1.331467, -0.182662)",
        "(0.187396, 1.327443, -0.178570)",
        "(0.187896, 1.323467, -0.174450)",
        "(0.188153, 1.321528, -0.172332)",
        "(0.188835, 1.317975, -0.168007)",
        "(0.189463, 1.314721, -0.163769)",
        "(0.190225, 1.311914, -0.159667)",
        "(0.190946, 1.309169, -0.155498)",
        "(0.191372, 1.307924, -0.153253)",
        "(0.192349, 1.305694, -0.148827)",
        "(0.193437, 1.303947, -0.144718)",
        "(0.194656, 1.302486, -0.140622)",
        "(0.195717, 1.301034, -0.136598)",
        "(0.196137, 1.300344, -0.134663)",
        "(0.197029, 1.299087, -0.130873)",
        "(0.198018, 1.297978, -0.127131)",
        "(0.198615, 1.296766, -0.123547)",
        "(0.199172, 1.295677, -0.120020)",
        "(0.199566, 1.295213, -0.118184)",
        "(0.200281, 1.294341, -0.114557)",
        "(0.200885, 1.293942, -0.111289)",
        "(0.201639, 1.293898, -0.108161)",
        "(0.202371, 1.293853, -0.104818)",
        "(0.202725, 1.293930, -0.103127)",
        "(0.203463, 1.294350, -0.099862)",
        "(0.204288, 1.295279, -0.096628)",
        "(0.205239, 1.296495, -0.093349)",
        "(0.206286, 1.297895, -0.089934)",
        "(0.206831, 1.298736, -0.088229)",
        "(0.207760, 1.300642, -0.084861)",
        "(0.208617, 1.302782, -0.081485)",
        "(0.209662, 1.305172, -0.078127)",
        "(0.210649, 1.307858, -0.074755)",
        "(0.211086, 1.309286, -0.073041)",
        "(0.211925, 1.312262, -0.069521)",
        "(0.212706, 1.315430, -0.065935)",
        "(0.213511, 1.319056, -0.062511)",
        "(0.214273, 1.323047, -0.059196)",
        "(0.214593, 1.325129, -0.057488)",
        "(0.215220, 1.329599, -0.054037)",
        "(0.215728, 1.334361, -0.050668)",
        "(0.216179, 1.339565, -0.047303)",
        "(0.216632, 1.344988, -0.043960)",
        "(0.216849, 1.347862, -0.042340)",
        "(0.217058, 1.353808, -0.039222)",
        "(0.216845, 1.360140, -0.036294)",
        "(0.216375, 1.366641, -0.033571)",
        "(0.215874, 1.373767, -0.031305)",
        "(0.215762, 1.377457, -0.030256)",
        "(0.215361, 1.384950, -0.028297)",
        "(0.214486, 1.392690, -0.026553)",
        "(0.213469, 1.400766, -0.025006)",
        "(0.212573, 1.409018, -0.023635)",
        "(0.212274, 1.413268, -0.023070)",
        "(0.211830, 1.421853, -0.022170)",
        "(0.211071, 1.430341, -0.021363)",
        "(0.210113, 1.438675, -0.020614)",
        "(0.209248, 1.446881, -0.020059)",
        "(0.208940, 1.450921, -0.019929)",
        "(0.208289, 1.458956, -0.020021)",
        "(0.207727, 1.466584, -0.020297)",
        "(0.207032, 1.473831, -0.020616)",
        "(0.206348, 1.480919, -0.021294)",
        "(0.206111, 1.484398, -0.021811)",
        "(0.205880, 1.491135, -0.022913)",
        "(0.205715, 1.497639, -0.024338)",
        "(0.205334, 1.504088, -0.026239)",
        "(0.205114, 1.510204, -0.028343)",
        "(0.205078, 1.513098, -0.029435)",
        "(0.205204, 1.518770, -0.031764)",
        "(0.205271, 1.524066, -0.034327)",
        "(0.205108, 1.528817, -0.036933)",
        "(0.204919, 1.533166, -0.039799)",
        "(0.204909, 1.535204, -0.041361)",
        "(0.205111, 1.538954, -0.044503)",
        "(0.205037, 1.542308, -0.047945)",
        "(0.204868, 1.545538, -0.051936)",
        "(0.204928, 1.548533, -0.056371)",
        "(0.205011, 1.549848, -0.058655)",
        "(0.205154, 1.552149, -0.063360)",
        "(0.205360, 1.554217, -0.068701)",
        "(0.205461, 1.556012, -0.074537)",
        "(0.205183, 1.557323, -0.080501)",
        "(0.204996, 1.557725, -0.083494)",
        "(0.204848, 1.558441, -0.089696)",
        "(0.204882, 1.559039, -0.096190)",
        "(0.204887, 1.559474, -0.102714)",
        "(0.204626, 1.559525, -0.108909)",
        "(0.204357, 1.559425, -0.111867)",
        "(0.203901, 1.559140, -0.117773)",
        "(0.203794, 1.558767, -0.123767)",
        "(0.203644, 1.558262, -0.129437)",
        "(0.203276, 1.557262, -0.134839)",
        "(0.203208, 1.556579, -0.137334)",
        "(0.203223, 1.555333, -0.142581)",
        "(0.203270, 1.554072, -0.147833)",
        "(0.203102, 1.552392, -0.152633)",
        "(0.202734, 1.550359, -0.156872)",
        "(0.202428, 1.549317, -0.158836)",
        "(0.201758, 1.547224, -0.162612)",
        "(0.201185, 1.544963, -0.166147)",
        "(0.200995, 1.542569, -0.169594)",
        "(0.200517, 1.539963, -0.172763)",
        "(0.199908, 1.538484, -0.174048)",
        "(0.198635, 1.535376, -0.176500)",
        "(0.198008, 1.532319, -0.179156)",
        "(0.197802, 1.529127, -0.181870)",
        "(0.197109, 1.525633, -0.184321)",
        "(0.196421, 1.523732, -0.185285)",
        "(0.195259, 1.519819, -0.186907)",
        "(0.194985, 1.516025, -0.188529)",
        "(0.195167, 1.512187, -0.190043)",
        "(0.195224, 1.508189, -0.191294)",
        "(0.194941, 1.506164, -0.191920)",
        "(0.194285, 1.501827, -0.192828)",
        "(0.193883, 1.497071, -0.193298)",
        "(0.193614, 1.492044, -0.193847)",
        "(0.193176, 1.486673, -0.194665)",
        "(0.192712, 1.483810, -0.195135)",
        "(0.191352, 1.477676, -0.195853)",
        "(0.189968, 1.471158, -0.196384)",
        "(0.189212, 1.464349, -0.196710)",
        "(0.188314, 1.457067, -0.196947)",
        "(0.187792, 1.453250, -0.196989)",
        "(0.186686, 1.445530, -0.197087)",
        "(0.185617, 1.437548, -0.196936)",
        "(0.184646, 1.429354, -0.196375)",
        "(0.183661, 1.421216, -0.195882)",
        "(0.183190, 1.417366, -0.195856)",
        "(0.182269, 1.410005, -0.196065)",
        "(0.181432, 1.402711, -0.196174)",
        "(0.180525, 1.395479, -0.196010)",
        "(0.179716, 1.388511, -0.195603)",
        "(0.179420, 1.385159, -0.195355)",
        "(0.178957, 1.378628, -0.194855)",
        "(0.178943, 1.372165, -0.194028)",
        "(0.179073, 1.365704, -0.192893)",
        "(0.179187, 1.359374, -0.191324)",
        "(0.179273, 1.356235, -0.190339)",
        "(0.179561, 1.349939, -0.188179)",
        "(0.180055, 1.343895, -0.185981)",
        "(0.180726, 1.338237, -0.183932)",
        "(0.181480, 1.332769, -0.181778)",
        "(0.181893, 1.330036, -0.180583)",
        "(0.182504, 1.324418, -0.178079)",
        "(0.183121, 1.318874, -0.175517)",
        "(0.184126, 1.313748, -0.173056)",
        "(0.185251, 1.308874, -0.170574)",
        "(0.185798, 1.306395, -0.169178)",
        "(0.187032, 1.301418, -0.166030)",
        "(0.188197, 1.296566, -0.162574)",
        "(0.189210, 1.291991, -0.158885)",
        "(0.190586, 1.287786, -0.154834)",
        "(0.191306, 1.285820, -0.152771)",
        "(0.192893, 1.282221, -0.148620)",
        "(0.194541, 1.278897, -0.144224)",
        "(0.196271, 1.275783, -0.139636)",
        "(0.198158, 1.273076, -0.135109)",
        "(0.199107, 1.271858, -0.132856)",
        "(0.200908, 1.269367, -0.128206)",
        "(0.202576, 1.266988, -0.123387)",
        "(0.204526, 1.265141, -0.118607)",
        "(0.206733, 1.263680, -0.113672)",
        "(0.207811, 1.262988, -0.111071)",
        "(0.209743, 1.261925, -0.106203)",
        "(0.211583, 1.261744, -0.102156)",
        "(0.213024, 1.262031, -0.098562)",
        "(0.214196, 1.262631, -0.095148)",
        "(0.214666, 1.263052, -0.093526)",
        "(0.215750, 1.264208, -0.090256)",
        "(0.217040, 1.265928, -0.087066)",
        "(0.218185, 1.268099, -0.083976)",
        "(0.219009, 1.270664, -0.080956)",
        "(0.219429, 1.272172, -0.079435)",
        "(0.220570, 1.275538, -0.076283)",
        "(0.221603, 1.279426, -0.073151)",
        "(0.222422, 1.283943, -0.070191)",
        "(0.222759, 1.288972, -0.067295)",
        "(0.222833, 1.291746, -0.065859)",
        "(0.223123, 1.297961, -0.063237)",
        "(0.223571, 1.305160, -0.061049)",
        "(0.223583, 1.312927, -0.059012)",
        "(0.222913, 1.320941, -0.057000)",
        "(0.222260, 1.324994, -0.056076)",
        "(0.221166, 1.333484, -0.054325)",
        "(0.220589, 1.342557, -0.052985)",
        "(0.219946, 1.351826, -0.051908)",
        "(0.218863, 1.360860, -0.050719)",
        "(0.218229, 1.365244, -0.050059)",
        "(0.216949, 1.373899, -0.048875)",
        "(0.216275, 1.382846, -0.048154)",
        "(0.216040, 1.391803, -0.047797)",
        "(0.215179, 1.400049, -0.046992)",
        "(0.214548, 1.403931, -0.046362)",
        "(0.213472, 1.411802, -0.045200)",
        "(0.212658, 1.419861, -0.044430)",
        "(0.212213, 1.428137, -0.044026)",
        "(0.212085, 1.436352, -0.043844)",
        "(0.211954, 1.440378, -0.043702)",
        "(0.211527, 1.448500, -0.043630)",
        "(0.210780, 1.456903, -0.044097)",
        "(0.210471, 1.465406, -0.044918)",
        "(0.210720, 1.473774, -0.045825)",
        "(0.210993, 1.477878, -0.046210)",
        "(0.211541, 1.485999, -0.046888)",
        "(0.211873, 1.493876, -0.047671)",
        "(0.211867, 1.501581, -0.048655)",
        "(0.211805, 1.508891, -0.049783)",
        "(0.211884, 1.512497, -0.050503)",
        "(0.212178, 1.519597, -0.052084)",
        "(0.212480, 1.526169, -0.053694)",
        "(0.212640, 1.532262, -0.055353)",
        "(0.213129, 1.538130, -0.057294)",
        "(0.213496, 1.540899, -0.058352)",
        "(0.214369, 1.546199, -0.060471)",
        "(0.215125, 1.551158, -0.062747)",
        "(0.215788, 1.555737, -0.065271)",
        "(0.216334, 1.560036, -0.068210)",
        "(0.216580, 1.562066, -0.069831)",
        "(0.217194, 1.565859, -0.073160)",
        "(0.217941, 1.569222, -0.076713)",
        "(0.218638, 1.572228, -0.080290)",
        "(0.219067, 1.574829, -0.084095)",
        "(0.219300, 1.576096, -0.086071)",
        "(0.219652, 1.578219, -0.090331)",
        "(0.219676, 1.579920, -0.094523)",
        "(0.219429, 1.581031, -0.098553)",
        "(0.219250, 1.581982, -0.102765)",
        "(0.218985, 1.582289, -0.104989)",
        "(0.218376, 1.582848, -0.109485)",
        "(0.217801, 1.583162, -0.114180)",
        "(0.217262, 1.583188, -0.118799)",
        "(0.216957, 1.582896, -0.123283)",
        "(0.216900, 1.582695, -0.125507)",
        "(0.216867, 1.582159, -0.129988)",
        "(0.216552, 1.581298, -0.134488)",
        "(0.215977, 1.579916, -0.138921)",
        "(0.215243, 1.578363, -0.143292)",
        "(0.215003, 1.577491, -0.145503)",
        "(0.214661, 1.575667, -0.150046)",
        "(0.214392, 1.573550, -0.154540)",
        "(0.213820, 1.570863, -0.158666)",
        "(0.212885, 1.567831, -0.162614)",
        "(0.212439, 1.566345, -0.164680)",
        "(0.211595, 1.563472, -0.168937)",
        "(0.210727, 1.560155, -0.172708)",
        "(0.209811, 1.556267, -0.175851)",
        "(0.208580, 1.552349, -0.178889)",
        "(0.207906, 1.550353, -0.180396)",
        "(0.206730, 1.546057, -0.183202)",
        "(0.205614, 1.541251, -0.185706)",
        "(0.204808, 1.536199, -0.188068)",
        "(0.203876, 1.530924, -0.190373)",
        "(0.203282, 1.528071, -0.191419)",
        "(0.202080, 1.522144, -0.193574)",
        "(0.201061, 1.516179, -0.196011)",
        "(0.200311, 1.510179, -0.198468)",
        "(0.199408, 1.504041, -0.200806)",
        "(0.198918, 1.500975, -0.201994)",
        "(0.197977, 1.494906, -0.204328)",
        "(0.197162, 1.488965, -0.206580)",
        "(0.196815, 1.483024, -0.208428)",
        "(0.196508, 1.476832, -0.209992)",
        "(0.196267, 1.473593, -0.210674)",
        "(0.195862, 1.466998, -0.211994)",
        "(0.195271, 1.460457, -0.213393)",
        "(0.194779, 1.453833, -0.214552)",
        "(0.194473, 1.446909, -0.215174)",
        "(0.194432, 1.443398, -0.215372)",
        "(0.194450, 1.436285, -0.215614)",
        "(0.194210, 1.428835, -0.215402)",
        "(0.193487, 1.421134, -0.214636)",
        "(0.193059, 1.413417, -0.213307)",
        "(0.193066, 1.409545, -0.212356)",
        "(0.193038, 1.401816, -0.210137)",
        "(0.193012, 1.394277, -0.207516)",
        "(0.192949, 1.386882, -0.204301)",
        "(0.193265, 1.379692, -0.200584)",
        "(0.193527, 1.376306, -0.198785)",
        "(0.194100, 1.369832, -0.195328)",
        "(0.194569, 1.363358, -0.191449)",
        "(0.194820, 1.357262, -0.187146)",
        "(0.195348, 1.351162, -0.182311)",
        "(0.195678, 1.348161, -0.179794)",
        "(0.196288, 1.342382, -0.174951)",
        "(0.196573, 1.336839, -0.170129)",
        "(0.196715, 1.331365, -0.164745)",
        "(0.197137, 1.326525, -0.159336)",
        "(0.197391, 1.324491, -0.156839)",
        "(0.197900, 1.320744, -0.151895)",
        "(0.198238, 1.316978, -0.146352)",
        "(0.198795, 1.313367, -0.140223)",
        "(0.199644, 1.310129, -0.134111)",
        "(0.200085, 1.308623, -0.131180)",
        "(0.200885, 1.305682, -0.125382)",
        "(0.201778, 1.302889, -0.119486)",
        "(0.202784, 1.300162, -0.113315)",
        "(0.203349, 1.298961, -0.110266)",
        "(0.204372, 1.296694, -0.104542)",
        "(0.205120, 1.294721, -0.099405)",
        "(0.205625, 1.292985, -0.094475)",
        "(0.206207, 1.291584, -0.089514)",
        "(0.206988, 1.290937, -0.085102)",
        "(0.207360, 1.290877, -0.083111)",
        "(0.207994, 1.290744, -0.079061)",
        "(0.208657, 1.290746, -0.074851)",
        "(0.209416, 1.291194, -0.070799)",
        "(0.210263, 1.291893, -0.066747)",
        "(0.210673, 1.292359, -0.064770)",
        "(0.211221, 1.293590, -0.061057)",
        "(0.211424, 1.295311, -0.057602)",
        "(0.211392, 1.297368, -0.054082)",
        "(0.211349, 1.300245, -0.050877)",
        "(0.211294, 1.302079, -0.049563)",
        "(0.210857, 1.306142, -0.046948)",
        "(0.210079, 1.310728, -0.044448)",
        "(0.209062, 1.315798, -0.042065)",
        "(0.208088, 1.321451, -0.039799)",
        "(0.207669, 1.324639, -0.038857)",
        "(0.206651, 1.331511, -0.037300)",
        "(0.205270, 1.338938, -0.035954)",
        "(0.203509, 1.346697, -0.034746)",
        "(0.201730, 1.355001, -0.033884)",
        "(0.201057, 1.359486, -0.033708)",
        "(0.200108, 1.368793, -0.033644)",
        "(0.199254, 1.378298, -0.033770)",
        "(0.198241, 1.387908, -0.033978)",
        "(0.197165, 1.397662, -0.034308)",
        "(0.196782, 1.402620, -0.034468)",
        "(0.196839, 1.412799, -0.035014)",
        "(0.197343, 1.423196, -0.036188)",
        "(0.197463, 1.433576, -0.037613)",
        "(0.197228, 1.443648, -0.039126)",
        "(0.197107, 1.448524, -0.039952)",
        "(0.197332, 1.458179, -0.041803)",
        "(0.197836, 1.467508, -0.043808)",
        "(0.198104, 1.476371, -0.045858)",
        "(0.198168, 1.484734, -0.047916)",
        "(0.198286, 1.488713, -0.048919)",
        "(0.198939, 1.496433, -0.050855)",
        "(0.199809, 1.503837, -0.052937)",
        "(0.200712, 1.511072, -0.055439)",
        "(0.201611, 1.518044, -0.058180)",
        "(0.202137, 1.521358, -0.059572)",
        "(0.203241, 1.527630, -0.062267)",
        "(0.204541, 1.533656, -0.065175)",
        "(0.205689, 1.539459, -0.068524)",
        "(0.206589, 1.544865, -0.072146)",
        "(0.206958, 1.547389, -0.074014)",
        "(0.207675, 1.552207, -0.077913)",
        "(0.208749, 1.556759, -0.082267)",
        "(0.209846, 1.560966, -0.086976)",
        "(0.210454, 1.564710, -0.091671)",
        "(0.210702, 1.566369, -0.094026)",
        "(0.211371, 1.569556, -0.098951)",
        "(0.212323, 1.572396, -0.104130)",
        "(0.213237, 1.574733, -0.109403)",
        "(0.213942, 1.576622, -0.114640)",
        "(0.214236, 1.577401, -0.117271)",
        "(0.214710, 1.578753, -0.122741)",
        "(0.215023, 1.579772, -0.128498)",
        "(0.215042, 1.580438, -0.134326)",
        "(0.214821, 1.580542, -0.139965)",
        "(0.214577, 1.580372, -0.142655)",
        "(0.214220, 1.579895, -0.148149)",
        "(0.213762, 1.579199, -0.153880)",
        "(0.213019, 1.578037, -0.159490)",
        "(0.212045, 1.576190, -0.164758)",
        "(0.211515, 1.574965, -0.167218)",
        "(0.210532, 1.572362, -0.172027)",
        "(0.209704, 1.569502, -0.176802)",
        "(0.209018, 1.565999, -0.181254)",
        "(0.208134, 1.561820, -0.185257)",
        "(0.207688, 1.559641, -0.187153)",
        "(0.206812, 1.554818, -0.190659)",
        "(0.205750, 1.549508, -0.193953)",
        "(0.204689, 1.543921, -0.197268)",
        "(0.203826, 1.538014, -0.200476)",
        "(0.203353, 1.534871, -0.201788)",
        "(0.202192, 1.528267, -0.203945)",
        "(0.200924, 1.521438, -0.205863)",
        "(0.200189, 1.514691, -0.207709)",
        "(0.199625, 1.507796, -0.209316)",
        "(0.199232, 1.504260, -0.210053)",
        "(0.198273, 1.497007, -0.211594)",
        "(0.197233, 1.489711, -0.213268)",
        "(0.196305, 1.482359, -0.214880)",
        "(0.195722, 1.474737, -0.216085)",
        "(0.195445, 1.470814, -0.216567)",
        "(0.194901, 1.462869, -0.217398)",
        "(0.194537, 1.455013, -0.218034)",
        "(0.194303, 1.447277, -0.218769)",
        "(0.193881, 1.439239, -0.219431)",
        "(0.193622, 1.435157, -0.219592)",
        "(0.193150, 1.426854, -0.219460)",
        "(0.192899, 1.418599, -0.219037)",
        "(0.193258, 1.410483, -0.218626)",
        "(0.193760, 1.402188, -0.218235)",
        "(0.193861, 1.397936, -0.217852)",
        "(0.193841, 1.389240, -0.216444)",
        "(0.194094, 1.380588, -0.214505)",
        "(0.194883, 1.372152, -0.212340)",
        "(0.195791, 1.363934, -0.210042)",
        "(0.196182, 1.359972, -0.208857)",
        "(0.196980, 1.352337, -0.206502)",
        "(0.197784, 1.345073, -0.204216)",
        "(0.198685, 1.338175, -0.201843)",
        "(0.199893, 1.331631, -0.199244)",
        "(0.200565, 1.328511, -0.197819)",
        "(0.201811, 1.322312, -0.194707)",
        "(0.202939, 1.316147, -0.191256)",
        "(0.204514, 1.310231, -0.187150)",
        "(0.206046, 1.304246, -0.182691)",
        "(0.206736, 1.301146, -0.180342)",
        "(0.207902, 1.294913, -0.175605)",
        "(0.209413, 1.289061, -0.170808)",
        "(0.211438, 1.283295, -0.165789)",
        "(0.213008, 1.277389, -0.160617)",
        "(0.213798, 1.274523, -0.157901)",
        "(0.215178, 1.268941, -0.152345)",
        "(0.216569, 1.263583, -0.146526)",
        "(0.218040, 1.258892, -0.140654)",
        "(0.219635, 1.254857, -0.134548)",
        "(0.220356, 1.253062, -0.131401)",
        "(0.221853, 1.250000, -0.125144)",
        "(0.223516, 1.247862, -0.118943)",
        "(0.225123, 1.246153, -0.112407)",
        "(0.226790, 1.244928, -0.105626)",
        "(0.227659, 1.244561, -0.102208)",
        "(0.229574, 1.244109, -0.095185)",
        "(0.231358, 1.243819, -0.087995)",
        "(0.233105, 1.244083, -0.081217)",
        "(0.234657, 1.244617, -0.074534)",
        "(0.235454, 1.244882, -0.071065)",
        "(0.236909, 1.245498, -0.063988)",
        "(0.238253, 1.247081, -0.057670)",
        "(0.239248, 1.249729, -0.052191)",
        "(0.239696, 1.252988, -0.046959)",
        "(0.239768, 1.254836, -0.044424)",
        "(0.239686, 1.259128, -0.039667)",
        "(0.239203, 1.264702, -0.035841)",
        "(0.238166, 1.271628, -0.032977)",
        "(0.236502, 1.279598, -0.030714)",
        "(0.235477, 1.284010, -0.029740)",
        "(0.233380, 1.293579, -0.028261)",
        "(0.231159, 1.304332, -0.027541)",
        "(0.228776, 1.315704, -0.027115)",
        "(0.226053, 1.327273, -0.026686)",
        "(0.224727, 1.333301, -0.026545)",
        "(0.222442, 1.345811, -0.026464)",
        "(0.220727, 1.358656, -0.026500)",
        "(0.218907, 1.371410, -0.026524)",
        "(0.216584, 1.384130, -0.026501)",
        "(0.215249, 1.390385, -0.026430)",
        "(0.212825, 1.403047, -0.026574)",
        "(0.211137, 1.416226, -0.027661)",
        "(0.209572, 1.429245, -0.029175)",
        "(0.207507, 1.441478, -0.030397)",
        "(0.206283, 1.447372, -0.030995)",
        "(0.204827, 1.459140, -0.032665)",
        "(0.204637, 1.470736, -0.035010)",
        "(0.204236, 1.481440, -0.037244)",
        "(0.203440, 1.491285, -0.039300)",
        "(0.203181, 1.496060, -0.040485)",
        "(0.203232, 1.505534, -0.043266)",
        "(0.203599, 1.514308, -0.046116)",
        "(0.203931, 1.522177, -0.048876)",
        "(0.204331, 1.529614, -0.052013)",
        "(0.204630, 1.532894, -0.053677)",
        "(0.205275, 1.539260, -0.057281)",
        "(0.205754, 1.545043, -0.060906)",
        "(0.206027, 1.550099, -0.064542)",
        "(0.206548, 1.554590, -0.068311)",
        "(0.206998, 1.556656, -0.070304)",
        "(0.207852, 1.560426, -0.074422)",
        "(0.208594, 1.563659, -0.078685)",
        "(0.209249, 1.566308, -0.083066)",
        "(0.209786, 1.568401, -0.087559)",
        "(0.210108, 1.569288, -0.089939)",
        "(0.210871, 1.570971, -0.094993)",
        "(0.211289, 1.572301, -0.100341)",
        "(0.211558, 1.573207, -0.105702)",
        "(0.211933, 1.573913, -0.111369)",
        "(0.212168, 1.574184, -0.114369)",
        "(0.212632, 1.574628, -0.120701)",
        "(0.213063, 1.574824, -0.127428)",
        "(0.213019, 1.574508, -0.134157)",
        "(0.212817, 1.573658, -0.140747)",
        "(0.212821, 1.573113, -0.144237)",
        "(0.213095, 1.571925, -0.151630)",
        "(0.213432, 1.570358, -0.159326)",
        "(0.213723, 1.568117, -0.166708)",
        "(0.213780, 1.565358, -0.173762)",
        "(0.213895, 1.563741, -0.177156)",
        "(0.214312, 1.560099, -0.183861)",
        "(0.214833, 1.555916, -0.190481)",
        "(0.214747, 1.551290, -0.196822)",
        "(0.214298, 1.546039, -0.202523)",
        "(0.214202, 1.543146, -0.205189)",
        "(0.214508, 1.537158, -0.210512)",
        "(0.215068, 1.530949, -0.215847)",
        "(0.215045, 1.524335, -0.220647)",
        "(0.214018, 1.516984, -0.224451)",
        "(0.213386, 1.513011, -0.225986)",
        "(0.212678, 1.504883, -0.228832)",
        "(0.212594, 1.496862, -0.231675)",
        "(0.212401, 1.488888, -0.234318)",
        "(0.211638, 1.480590, -0.236531)",
        "(0.211223, 1.476331, -0.237434)",
        "(0.210954, 1.467879, -0.238948)",
        "(0.211188, 1.459670, -0.240343)",
        "(0.211111, 1.451378, -0.241601)",
        "(0.210695, 1.442672, -0.242389)",
        "(0.210380, 1.438182, -0.242524)",
        "(0.209858, 1.429178, -0.242606)",
        "(0.209394, 1.420160, -0.242484)",
        "(0.208732, 1.411033, -0.241939)",
        "(0.207803, 1.402070, -0.240866)",
        "(0.207256, 1.397763, -0.240224)",
        "(0.206592, 1.389640, -0.238903)",
        "(0.206275, 1.381767, -0.237133)",
        "(0.205582, 1.373751, -0.234423)",
        "(0.204459, 1.365738, -0.231136)",
        "(0.203916, 1.361797, -0.229360)",
        "(0.203190, 1.354085, -0.225564)",
        "(0.202656, 1.346589, -0.221581)",
        "(0.202201, 1.339399, -0.217356)",
        "(0.201901, 1.332337, -0.212927)",
        "(0.201738, 1.328855, -0.210652)",
        "(0.201449, 1.322173, -0.206263)",
        "(0.201387, 1.315929, -0.202236)",
        "(0.201352, 1.309888, -0.198104)",
        "(0.201430, 1.303884, -0.193414)",
        "(0.201475, 1.300958, -0.190851)",
        "(0.201710, 1.295317, -0.185442)",
        "(0.202125, 1.290095, -0.179821)",
        "(0.202887, 1.285427, -0.173999)",
        "(0.203844, 1.281046, -0.167498)",
        "(0.204214, 1.278853, -0.163975)",
        "(0.204849, 1.274786, -0.157051)",
        "(0.205609, 1.271534, -0.150412)",
        "(0.206486, 1.268860, -0.143729)",
        "(0.207268, 1.266710, -0.136945)",
        "(0.207769, 1.265891, -0.133519)",
        "(0.208780, 1.264578, -0.126749)",
        "(0.209578, 1.263806, -0.120406)",
        "(0.210259, 1.263541, -0.114379)",
        "(0.210908, 1.263482, -0.108151)",
        "(0.211244, 1.263506, -0.104918)",
        "(0.212113, 1.263880, -0.098505)",
        "(0.213219, 1.264927, -0.092511)",
        "(0.214184, 1.266494, -0.086836)",
        "(0.215154, 1.268287, -0.081093)",
        "(0.215632, 1.269153, -0.078039)",
        "(0.216690, 1.271255, -0.072100)",
        "(0.217977, 1.274283, -0.066852)",
        "(0.219067, 1.277673, -0.062035)",
        "(0.219683, 1.281034, -0.057284)",
        "(0.219925, 1.282819, -0.054917)",
        "(0.220713, 1.286748, -0.050456)",
        "(0.221614, 1.291344, -0.046645)",
        "(0.222200, 1.296353, -0.043088)",
        "(0.222266, 1.301613, -0.039761)",
        "(0.222270, 1.304461, -0.038244)",
        "(0.222696, 1.310692, -0.035497)",
        "(0.222967, 1.317464, -0.033188)",
        "(0.222850, 1.324514, -0.030988)",
        "(0.222076, 1.331876, -0.028907)",
        "(0.221653, 1.335855, -0.027971)",
        "(0.221159, 1.344557, -0.026501)",
        "(0.220623, 1.354102, -0.025524)",
        "(0.219761, 1.364322, -0.024900)",
        "(0.218387, 1.375071, -0.024508)",
        "(0.217739, 1.380670, -0.024401)",
        "(0.216832, 1.392013, -0.024116)",
        "(0.216737, 1.403977, -0.024131)",
        "(0.216881, 1.416015, -0.024574)",
        "(0.216396, 1.427615, -0.025081)",
        "(0.215956, 1.433196, -0.025209)",
        "(0.215255, 1.444099, -0.025498)",
        "(0.215173, 1.454724, -0.026199)",
        "(0.215189, 1.464904, -0.027363)",
        "(0.214559, 1.474478, -0.028708)",
        "(0.214003, 1.479013, -0.029475)",
        "(0.213230, 1.487494, -0.030822)",
        "(0.213189, 1.495295, -0.032198)",
        "(0.213485, 1.502647, -0.033875)",
        "(0.213344, 1.509552, -0.035823)",
        "(0.213248, 1.512819, -0.036911)",
        "(0.213314, 1.519082, -0.039268)",
        "(0.213741, 1.525068, -0.041825)",
        "(0.214362, 1.530777, -0.044842)",
        "(0.214895, 1.536430, -0.048403)",
        "(0.215130, 1.539040, -0.050310)",
        "(0.215269, 1.544011, -0.053974)",
        "(0.215405, 1.548898, -0.058090)",
        "(0.215839, 1.553811, -0.062813)",
        "(0.216236, 1.558285, -0.067655)",
        "(0.216288, 1.560206, -0.069954)",
        "(0.216388, 1.563807, -0.074590)",
        "(0.216862, 1.567410, -0.079849)",
        "(0.217136, 1.570655, -0.085347)",
        "(0.217295, 1.573369, -0.090971)",
        "(0.217351, 1.574541, -0.093868)",
        "(0.217209, 1.576667, -0.099898)",
        "(0.216844, 1.578723, -0.106587)",
        "(0.216770, 1.580675, -0.113988)",
        "(0.216801, 1.581549, -0.117652)",
        "(0.216886, 1.583459, -0.128409)",
        "(0.216994, 1.583903, -0.135241)",
        "(0.217122, 1.584121, -0.138910)",
        "(0.217261, 1.584676, -0.146721)",
        "(0.217506, 1.584872, -0.154916)",
        "(0.217641, 1.584162, -0.162587)",
        "(0.217696, 1.583570, -0.166189)",
        "(0.217746, 1.582122, -0.173214)",
        "(0.217607, 1.580568, -0.180519)",
        "(0.217259, 1.578483, -0.187798)",
        "(0.217253, 1.577135, -0.191256)",
        "(0.217692, 1.573882, -0.197495)",
        "(0.218456, 1.569867, -0.202878)",
        "(0.218864, 1.565414, -0.207798)",
        "(0.218498, 1.560285, -0.212220)",
        "(0.218337, 1.557562, -0.214354)",
        "(0.218347, 1.551858, -0.218323)",
        "(0.218224, 1.545642, -0.221568)",
        "(0.217519, 1.538989, -0.224447)",
        "(0.216738, 1.532542, -0.227745)",
        "(0.216472, 1.529392, -0.229466)",
        "(0.216010, 1.523013, -0.232695)",
        "(0.215352, 1.516361, -0.235454)",
        "(0.214516, 1.509549, -0.237809)",
        "(0.213656, 1.502656, -0.239908)",
        "(0.213167, 1.499181, -0.240887)",
        "(0.212144, 1.492193, -0.242788)",
        "(0.211358, 1.485101, -0.244183)",
        "(0.210491, 1.477727, -0.244782)",
        "(0.209649, 1.470048, -0.244974)",
        "(0.209246, 1.466238, -0.245120)",
        "(0.208456, 1.458691, -0.245306)",
        "(0.207647, 1.450894, -0.244756)",
        "(0.206783, 1.443247, -0.244291)",
        "(0.206941, 1.435902, -0.244031)",
        "(0.207235, 1.432155, -0.243822)",
        "(0.207397, 1.424351, -0.243267)",
        "(0.206886, 1.416390, -0.242324)",
        "(0.206301, 1.408158, -0.240805)",
        "(0.206304, 1.399636, -0.238670)",
        "(0.206304, 1.395299, -0.237492)",
        "(0.206040, 1.386563, -0.235009)",
        "(0.205503, 1.377755, -0.231938)",
        "(0.205264, 1.368717, -0.227844)",
        "(0.205348, 1.359538, -0.223336)",
        "(0.205484, 1.355004, -0.221069)",
        "(0.205670, 1.346104, -0.216742)",
        "(0.205571, 1.337132, -0.212402)",
        "(0.205632, 1.328814, -0.207888)",
        "(0.205997, 1.320986, -0.203329)",
        "(0.206295, 1.317462, -0.201232)",
        "(0.206817, 1.310800, -0.197283)",
        "(0.207078, 1.304214, -0.193076)",
        "(0.207055, 1.297607, -0.188355)",
        "(0.207573, 1.291820, -0.183752)",
        "(0.208013, 1.289311, -0.181552)",
        "(0.209113, 1.284487, -0.176637)",
        "(0.210109, 1.279571, -0.170717)",
        "(0.210877, 1.274953, -0.164593)",
        "(0.211913, 1.271194, -0.158936)",
        "(0.212432, 1.269646, -0.156304)",
        "(0.213274, 1.266910, -0.151203)",
        "(0.214023, 1.264804, -0.146278)",
        "(0.214796, 1.263430, -0.141550)",
        "(0.215357, 1.262642, -0.136986)",
        "(0.215581, 1.262456, -0.134782)",
        "(0.215879, 1.262359, -0.130650)",
        "(0.216075, 1.262909, -0.126961)",
        "(0.216277, 1.263998, -0.123462)",
        "(0.216451, 1.265261, -0.119746)",
        "(0.216473, 1.265843, -0.117652)",
        "(0.216639, 1.267256, -0.113181)",
        "(0.217268, 1.269263, -0.108515)",
        "(0.217958, 1.271667, -0.103820)",
        "(0.218426, 1.274437, -0.099161)",
        "(0.218603, 1.275988, -0.096895)",
        "(0.219078, 1.279404, -0.092473)",
        "(0.219737, 1.283252, -0.087972)",
        "(0.220324, 1.287086, -0.083279)",
        "(0.221060, 1.291380, -0.078773)",
        "(0.221498, 1.293774, -0.076761)",
        "(0.222051, 1.298585, -0.072995)",
        "(0.222283, 1.303314, -0.069302)",
        "(0.222108, 1.307933, -0.065634)",
        "(0.221962, 1.312960, -0.062290)",
        "(0.222082, 1.315685, -0.060791)",
        "(0.221918, 1.321156, -0.058111)",
        "(0.221215, 1.326619, -0.055503)",
        "(0.220183, 1.332362, -0.053057)",
        "(0.219269, 1.338623, -0.050798)",
        "(0.218994, 1.342068, -0.049824)",
        "(0.218420, 1.349262, -0.047939)",
        "(0.217531, 1.356796, -0.045750)",
        "(0.216085, 1.364832, -0.043528)",
        "(0.214799, 1.373692, -0.041691)",
        "(0.214500, 1.378513, -0.040937)",
        "(0.213923, 1.388334, -0.039520)",
        "(0.212933, 1.398406, -0.038161)",
        "(0.211671, 1.408633, -0.036792)",
        "(0.210645, 1.419212, -0.035751)",
        "(0.210341, 1.424650, -0.035477)",
        "(0.209530, 1.435458, -0.035142)",
        "(0.208361, 1.445807, -0.034528)",
        "(0.206860, 1.455774, -0.033806)",
        "(0.205506, 1.465652, -0.033468)",
        "(0.205293, 1.470627, -0.033575)",
        "(0.205188, 1.480286, -0.034002)",
        "(0.204963, 1.489493, -0.034552)",
        "(0.204444, 1.498285, -0.035168)",
        "(0.204178, 1.506896, -0.036106)",
        "(0.204362, 1.511130, -0.036742)",
        "(0.205118, 1.519309, -0.038270)",
        "(0.205694, 1.526953, -0.039922)",
        "(0.206150, 1.534029, -0.041520)",
        "(0.206520, 1.540618, -0.043293)",
        "(0.206790, 1.543715, -0.044349)",
        "(0.207508, 1.549639, -0.046684)",
        "(0.208084, 1.554922, -0.049392)",
        "(0.208316, 1.559646, -0.052214)",
        "(0.208313, 1.563883, -0.055446)",
        "(0.208378, 1.565838, -0.057300)",
        "(0.209032, 1.569389, -0.061315)",
        "(0.209366, 1.572460, -0.065703)",
        "(0.209275, 1.575092, -0.070349)",
        "(0.209150, 1.577235, -0.075344)",
        "(0.209143, 1.578122, -0.077999)",
        "(0.209391, 1.579719, -0.083733)",
        "(0.209562, 1.580915, -0.090005)",
        "(0.209471, 1.581503, -0.096698)",
        "(0.209288, 1.581594, -0.103101)",
        "(0.209266, 1.581453, -0.106351)",
        "(0.209537, 1.581185, -0.113220)",
        "(0.210010, 1.580631, -0.120464)",
        "(0.210296, 1.579739, -0.127741)",
        "(0.210131, 1.578181, -0.134500)",
        "(0.210050, 1.577159, -0.137653)",
        "(0.210254, 1.575073, -0.144036)",
        "(0.210768, 1.572870, -0.150586)",
        "(0.210975, 1.570302, -0.156976)",
        "(0.210866, 1.567089, -0.162737)",
        "(0.210794, 1.565278, -0.165414)",
        "(0.210895, 1.561848, -0.170983)",
        "(0.211292, 1.558408, -0.176835)",
        "(0.211381, 1.554610, -0.182631)",
        "(0.211040, 1.550144, -0.187751)",
        "(0.210932, 1.547678, -0.190045)",
        "(0.211119, 1.542798, -0.194816)",
        "(0.211529, 1.537959, -0.199797)",
        "(0.211371, 1.532807, -0.204567)",
        "(0.210854, 1.527187, -0.208964)",
        "(0.210843, 1.524236, -0.211015)",
        "(0.211019, 1.518205, -0.214887)",
        "(0.211210, 1.511826, -0.218431)",
        "(0.211274, 1.505115, -0.221812)",
        "(0.211173, 1.498013, -0.224905)",
        "(0.211075, 1.494284, -0.226239)",
        "(0.211084, 1.486752, -0.228848)",
        "(0.211274, 1.479070, -0.231628)",
        "(0.211467, 1.471493, -0.234618)",
        "(0.211333, 1.463765, -0.237256)",
        "(0.211170, 1.459771, -0.238235)",
        "(0.210937, 1.451644, -0.239748)",
        "(0.210798, 1.443615, -0.241035)",
        "(0.210375, 1.435692, -0.242495)",
        "(0.209835, 1.427477, -0.243509)",
        "(0.209632, 1.423270, -0.243774)",
        "(0.209438, 1.414733, -0.243713)",
        "(0.209264, 1.406133, -0.243481)",
        "(0.208770, 1.397196, -0.242898)",
        "(0.208055, 1.388129, -0.241982)",
        "(0.207924, 1.383636, -0.241155)",
        "(0.208120, 1.374766, -0.238984)",
        "(0.208185, 1.365945, -0.236197)",
        "(0.207963, 1.357277, -0.233095)",
        "(0.207571, 1.348671, -0.229529)",
        "(0.207338, 1.344373, -0.227399)",
        "(0.206897, 1.335920, -0.222757)",
        "(0.206827, 1.327998, -0.217871)",
        "(0.207103, 1.320587, -0.212857)",
        "(0.207083, 1.313876, -0.207812)",
        "(0.206888, 1.311006, -0.205449)",
        "(0.206829, 1.305742, -0.200621)",
        "(0.207161, 1.300827, -0.195044)",
        "(0.207580, 1.296115, -0.188861)",
        "(0.207982, 1.292133, -0.182921)",
        "(0.208163, 1.290709, -0.180245)",
        "(0.208569, 1.288049, -0.174881)",
        "(0.209052, 1.285827, -0.168971)",
        "(0.209839, 1.283893, -0.162659)",
        "(0.210545, 1.282449, -0.156012)",
        "(0.210894, 1.281754, -0.152663)",
        "(0.211485, 1.280590, -0.145549)",
        "(0.211860, 1.279441, -0.138334)",
        "(0.212299, 1.278801, -0.131214)",
        "(0.212657, 1.278868, -0.127773)",
        "(0.213183, 1.279013, -0.120811)",
        "(0.213528, 1.279292, -0.113456)",
        "(0.213664, 1.279919, -0.106045)",
        "(0.213812, 1.281344, -0.099074)",
        "(0.213876, 1.283460, -0.092435)",
        "(0.213728, 1.284616, -0.089137)",
        "(0.213194, 1.287057, -0.082591)",
        "(0.212679, 1.290190, -0.076515)",
        "(0.212305, 1.294329, -0.071234)",
        "(0.211806, 1.298755, -0.066411)",
        "(0.211445, 1.301080, -0.064183)",
        "(0.210608, 1.305977, -0.060089)",
        "(0.209867, 1.311215, -0.056370)",
        "(0.209483, 1.316675, -0.052882)",
        "(0.208892, 1.322216, -0.049610)",
        "(0.208449, 1.325034, -0.048083)",
        "(0.207454, 1.330878, -0.045340)",
        "(0.206694, 1.337210, -0.042997)",
        "(0.205822, 1.343895, -0.040766)",
        "(0.204766, 1.350734, -0.038730)",
        "(0.204144, 1.354258, -0.037868)",
        "(0.202679, 1.361593, -0.036271)",
        "(0.201655, 1.369644, -0.035076)",
        "(0.201049, 1.378130, -0.034263)",
        "(0.200024, 1.386968, -0.033534)",
        "(0.199469, 1.391548, -0.033209)",
        "(0.198215, 1.401102, -0.032798)",
        "(0.196963, 1.410919, -0.032494)",
        "(0.196342, 1.421084, -0.032438)",
        "(0.195855, 1.431364, -0.032672)",
        "(0.195590, 1.436458, -0.032756)",
        "(0.194890, 1.446524, -0.032922)",
        "(0.193818, 1.456394, -0.033191)",
        "(0.193081, 1.466183, -0.033785)",
        "(0.193083, 1.475878, -0.034958)",
        "(0.193090, 1.480593, -0.035580)",
        "(0.192759, 1.489562, -0.036596)",
        "(0.192365, 1.498196, -0.037676)",
        "(0.192153, 1.507068, -0.039389)",
        "(0.192662, 1.515219, -0.041605)",
        "(0.192916, 1.519114, -0.042807)",
        "(0.192997, 1.526745, -0.045142)",
        "(0.193170, 1.534090, -0.047459)",
        "(0.193637, 1.541197, -0.050132)",
        "(0.194154, 1.548005, -0.053202)",
        "(0.194478, 1.551205, -0.054908)",
        "(0.195002, 1.557279, -0.058499)",
        "(0.195516, 1.562877, -0.062335)",
        "(0.196094, 1.567907, -0.066639)",
        "(0.196868, 1.572452, -0.071328)",
        "(0.197408, 1.574490, -0.073875)",
        "(0.198309, 1.577993, -0.079073)",
        "(0.199047, 1.580762, -0.084224)",
        "(0.199946, 1.583127, -0.089728)",
        "(0.200647, 1.585030, -0.095667)",
        "(0.201033, 1.585740, -0.098720)",
        "(0.201794, 1.586724, -0.104865)",
        "(0.202056, 1.587008, -0.110927)",
        "(0.202087, 1.586949, -0.117164)",
        "(0.202270, 1.586711, -0.123743)",
        "(0.202593, 1.586448, -0.127150)",
        "(0.203411, 1.585617, -0.134027)",
        "(0.204071, 1.584307, -0.140738)",
        "(0.204327, 1.582695, -0.147449)",
        "(0.204623, 1.580861, -0.154488)",
        "(0.204997, 1.579877, -0.158138)",
        "(0.206023, 1.577448, -0.165289)",
        "(0.206907, 1.574465, -0.171709)",
        "(0.207374, 1.571171, -0.177801)",
        "(0.207775, 1.567756, -0.183984)",
        "(0.208028, 1.565932, -0.187071)",
        "(0.208511, 1.562034, -0.193185)",
        "(0.208888, 1.557620, -0.199015)",
        "(0.209030, 1.552493, -0.204086)",
        "(0.208927, 1.546735, -0.208497)",
        "(0.208847, 1.543770, -0.210713)",
        "(0.208925, 1.537912, -0.215453)",
        "(0.209543, 1.531913, -0.220193)",
        "(0.209971, 1.525355, -0.224082)",
        "(0.209853, 1.517953, -0.226855)",
        "(0.209738, 1.514093, -0.228009)",
        "(0.209847, 1.506709, -0.230740)",
        "(0.209711, 1.499522, -0.233780)",
        "(0.209139, 1.491898, -0.236370)",
        "(0.208582, 1.483811, -0.238174)",
        "(0.208558, 1.479833, -0.238987)",
        "(0.208679, 1.471964, -0.240574)",
        "(0.208072, 1.463701, -0.241802)",
        "(0.207053, 1.455025, -0.242557)",
        "(0.206915, 1.446376, -0.242692)",
        "(0.206798, 1.442083, -0.242673)",
        "(0.206336, 1.433427, -0.242351)",
        "(0.205656, 1.424642, -0.241610)",
        "(0.205086, 1.415919, -0.240539)",
        "(0.204722, 1.407290, -0.239491)",
        "(0.204513, 1.402946, -0.238942)",
        "(0.203586, 1.393979, -0.237513)",
        "(0.202190, 1.384674, -0.235369)",
        "(0.201001, 1.375379, -0.232746)",
        "(0.199836, 1.366261, -0.229850)",
        "(0.199205, 1.361717, -0.228286)",
        "(0.197885, 1.352677, -0.224825)",
        "(0.196754, 1.343977, -0.221259)",
        "(0.195614, 1.335656, -0.217773)",
        "(0.194474, 1.327631, -0.213683)",
        "(0.193951, 1.323794, -0.211251)",
        "(0.193198, 1.316955, -0.206413)",
        "(0.192979, 1.311741, -0.202042)",
        "(0.192861, 1.307534, -0.197809)",
        "(0.192568, 1.303688, -0.192812)",
        "(0.192443, 1.301935, -0.189892)",
        "(0.192359, 1.298971, -0.183981)",
        "(0.192546, 1.296819, -0.178173)",
        "(0.192773, 1.295061, -0.172250)",
        "(0.192878, 1.293497, -0.166081)",
        "(0.193040, 1.292899, -0.162995)",
        "(0.193522, 1.291967, -0.156899)",
        "(0.194221, 1.291487, -0.150921)",
        "(0.194936, 1.291313, -0.145073)",
        "(0.195469, 1.291303, -0.139310)",
        "(0.195778, 1.291362, -0.136377)",
        "(0.196618, 1.291549, -0.130302)",
        "(0.197445, 1.291831, -0.124241)",
        "(0.198419, 1.292661, -0.118585)",
        "(0.199284, 1.293409, -0.112905)",
        "(0.199677, 1.293692, -0.109868)",
        "(0.200675, 1.294388, -0.103826)",
        "(0.201825, 1.295358, -0.098038)",
        "(0.202898, 1.296369, -0.092375)",
        "(0.203698, 1.297363, -0.086662)",
        "(0.203937, 1.297819, -0.083700)",
        "(0.204561, 1.299016, -0.077793)",
        "(0.205390, 1.300937, -0.072535)",
        "(0.205739, 1.303416, -0.067925)",
        "(0.205643, 1.304771, -0.065736)",
        "(0.205289, 1.307375, -0.061173)",
        "(0.204908, 1.310400, -0.056699)",
        "(0.204822, 1.314205, -0.052680)",
        "(0.204656, 1.318478, -0.049219)",
        "(0.203869, 1.323121, -0.046198)",
        "(0.203389, 1.325620, -0.044740)",
        "(0.202605, 1.331126, -0.041885)",
        "(0.202033, 1.337287, -0.039334)",
        "(0.201164, 1.344136, -0.037043)",
        "(0.200101, 1.351759, -0.034820)",
        "(0.199519, 1.355685, -0.033743)",
        "(0.198060, 1.364413, -0.032002)",
        "(0.197369, 1.374184, -0.030853)",
        "(0.197215, 1.384617, -0.029950)",
        "(0.196883, 1.395346, -0.028864)",
        "(0.196664, 1.400900, -0.028356)",
        "(0.196215, 1.412161, -0.027475)",
        "(0.196070, 1.423733, -0.026932)",
        "(0.196524, 1.435822, -0.027073)",
        "(0.197027, 1.448119, -0.027686)",
        "(0.197210, 1.454118, -0.027994)",
        "(0.197577, 1.465863, -0.028627)",
        "(0.198010, 1.477621, -0.029693)",
        "(0.199451, 1.489322, -0.031586)",
        "(0.201623, 1.500523, -0.033724)",
        "(0.202721, 1.505671, -0.034817)",
        "(0.204518, 1.515560, -0.036855)",
        "(0.206532, 1.524964, -0.039207)",
        "(0.208636, 1.533755, -0.042084)",
        "(0.210661, 1.542114, -0.045423)",
        "(0.211606, 1.546112, -0.047307)",
        "(0.213348, 1.553627, -0.051055)",
        "(0.215251, 1.560138, -0.054953)",
        "(0.217159, 1.566142, -0.059194)",
        "(0.218855, 1.571615, -0.063962)",
        "(0.219496, 1.574073, -0.066507)",
        "(0.220727, 1.578649, -0.071761)",
        "(0.222112, 1.582501, -0.077545)",
        "(0.223513, 1.585832, -0.083539)",
        "(0.224679, 1.588574, -0.090043)",
        "(0.225184, 1.589834, -0.093516)",
        "(0.226133, 1.591985, -0.100509)",
        "(0.226897, 1.593324, -0.107491)",
        "(0.227629, 1.594307, -0.114615)",
        "(0.228347, 1.595131, -0.122038)",
        "(0.228690, 1.595424, -0.125837)",
        "(0.228989, 1.595471, -0.133180)",
        "(0.229153, 1.595073, -0.140145)",
        "(0.229503, 1.594513, -0.147389)",
        "(0.229613, 1.593718, -0.154776)",
        "(0.229534, 1.593160, -0.158464)",
        "(0.229422, 1.591896, -0.165868)",
        "(0.229230, 1.590212, -0.173135)",
        "(0.228912, 1.588315, -0.180177)",
        "(0.228666, 1.586256, -0.187267)",
        "(0.228521, 1.585152, -0.190801)",
        "(0.228339, 1.582564, -0.197606)",
        "(0.228599, 1.579277, -0.203593)",
        "(0.228961, 1.575398, -0.208817)",
        "(0.228644, 1.571282, -0.213848)",
        "(0.228387, 1.569144, -0.216374)",
        "(0.227878, 1.564636, -0.221277)",
        "(0.227358, 1.559354, -0.225261)",
        "(0.226751, 1.553583, -0.228534)",
        "(0.225865, 1.547614, -0.231519)",
        "(0.225295, 1.544603, -0.233031)",
        "(0.223957, 1.538462, -0.235930)",
        "(0.222512, 1.531939, -0.238270)",
        "(0.221756, 1.525155, -0.240131)",
        "(0.221397, 1.521707, -0.241012)",
        "(0.220486, 1.514439, -0.242313)",
        "(0.219358, 1.506904, -0.243332)",
        "(0.218404, 1.499246, -0.244369)",
        "(0.217791, 1.491685, -0.245431)",
        "(0.216925, 1.484142, -0.246245)",
        "(0.216348, 1.480385, -0.246569)",
        "(0.215181, 1.472953, -0.247088)",
        "(0.214087, 1.465539, -0.247472)",
        "(0.213270, 1.458137, -0.247510)",
        "(0.212668, 1.450657, -0.247013)",
        "(0.212319, 1.446868, -0.246628)",
        "(0.211370, 1.439175, -0.245639)",
        "(0.210376, 1.431356, -0.244507)",
        "(0.209634, 1.423393, -0.242721)",
        "(0.209054, 1.415020, -0.239572)",
        "(0.208852, 1.410778, -0.237763)",
        "(0.208689, 1.402474, -0.233910)",
        "(0.208390, 1.394754, -0.230583)",
        "(0.208215, 1.387553, -0.227588)",
        "(0.208119, 1.380494, -0.224282)",
        "(0.207931, 1.376801, -0.222281)",
        "(0.207356, 1.370288, -0.218796)",
        "(0.207190, 1.364210, -0.215659)",
        "(0.207134, 1.358220, -0.212650)",
        "(0.206742, 1.351932, -0.209244)",
        "(0.206504, 1.348746, -0.207399)",
        "(0.206260, 1.342613, -0.203678)",
        "(0.206243, 1.336645, -0.199876)",
        "(0.206085, 1.330628, -0.195908)",
        "(0.205690, 1.324567, -0.191676)",
        "(0.205549, 1.321581, -0.189558)",
        "(0.205392, 1.315941, -0.185467)",
        "(0.205544, 1.310862, -0.181542)",
        "(0.205940, 1.306030, -0.177217)",
        "(0.206511, 1.301291, -0.172044)",
        "(0.206973, 1.299004, -0.169170)",
        "(0.208013, 1.294590, -0.163237)",
        "(0.209096, 1.290271, -0.156933)",
        "(0.210159, 1.286101, -0.150211)",
        "(0.211458, 1.282445, -0.143466)",
        "(0.212129, 1.280824, -0.140089)",
        "(0.213582, 1.277920, -0.133274)",
        "(0.215183, 1.275551, -0.126355)",
        "(0.217018, 1.273715, -0.119260)",
        "(0.219082, 1.272291, -0.111851)",
        "(0.220081, 1.271723, -0.108160)",
        "(0.222038, 1.271088, -0.101205)",
        "(0.223832, 1.271154, -0.094907)",
        "(0.225459, 1.271527, -0.088918)",
        "(0.227322, 1.272560, -0.083108)",
        "(0.228360, 1.273381, -0.080346)",
        "(0.230254, 1.275283, -0.074977)",
        "(0.231926, 1.277488, -0.069887)",
        "(0.233300, 1.280242, -0.065474)",
        "(0.234725, 1.283621, -0.061792)",
        "(0.235473, 1.285550, -0.060197)",
        "(0.236679, 1.289625, -0.057175)",
        "(0.237471, 1.293933, -0.054311)",
        "(0.237848, 1.298648, -0.051775)",
        "(0.237822, 1.303923, -0.049552)",
        "(0.237707, 1.306781, -0.048538)",
        "(0.237395, 1.313125, -0.046821)",
        "(0.236353, 1.320159, -0.045525)",
        "(0.234542, 1.327975, -0.044491)",
        "(0.231636, 1.336423, -0.043709)",
        "(0.230043, 1.340848, -0.043396)",
        "(0.226941, 1.350677, -0.043146)",
        "(0.224011, 1.361596, -0.043359)",
        "(0.221027, 1.372719, -0.043298)",
        "(0.217978, 1.384208, -0.043279)",
        "(0.216568, 1.390159, -0.043419)",
        "(0.214157, 1.402293, -0.043867)",
        "(0.212114, 1.414387, -0.044407)",
        "(0.210387, 1.426381, -0.045017)",
        "(0.209034, 1.438449, -0.046110)",
        "(0.208567, 1.444474, -0.046818)",
        "(0.207747, 1.456403, -0.048332)",
        "(0.206929, 1.467904, -0.050135)",
        "(0.205922, 1.479168, -0.052312)",
        "(0.205510, 1.490076, -0.055036)",
        "(0.205326, 1.495280, -0.056463)",
        "(0.204842, 1.505326, -0.059443)",
        "(0.204627, 1.515059, -0.062865)",
        "(0.204771, 1.524232, -0.066519)",
        "(0.205246, 1.532774, -0.070268)",
        "(0.205503, 1.536831, -0.072201)",
        "(0.206127, 1.544318, -0.076243)",
        "(0.206817, 1.551247, -0.080586)",
        "(0.207693, 1.557548, -0.085175)",
        "(0.208864, 1.563234, -0.090185)",
        "(0.209529, 1.565891, -0.092942)",
        "(0.210980, 1.570925, -0.098791)",
        "(0.212298, 1.575198, -0.104600)",
        "(0.213536, 1.578814, -0.110436)",
        "(0.215079, 1.582098, -0.116761)",
        "(0.216013, 1.583615, -0.120089)",
        "(0.217984, 1.586056, -0.126847)",
        "(0.219732, 1.587947, -0.133450)",
        "(0.221340, 1.589336, -0.140046)",
        "(0.222740, 1.590324, -0.146790)",
        "(0.223409, 1.590710, -0.150205)",
        "(0.224823, 1.590951, -0.157043)",
        "(0.226158, 1.590556, -0.163633)",
        "(0.227144, 1.589764, -0.170094)",
        "(0.227797, 1.588571, -0.176562)",
        "(0.228026, 1.587710, -0.179708)",
        "(0.228400, 1.585549, -0.186098)",
        "(0.229020, 1.582765, -0.192537)",
        "(0.229641, 1.579364, -0.198816)",
        "(0.229649, 1.575262, -0.204790)",
        "(0.229539, 1.572894, -0.207698)",
        "(0.229435, 1.567888, -0.213676)",
        "(0.229825, 1.562256, -0.219365)",
        "(0.230036, 1.555894, -0.224416)",
        "(0.229488, 1.549013, -0.228921)",
        "(0.229070, 1.545460, -0.231045)",
        "(0.228285, 1.538364, -0.235360)",
        "(0.227778, 1.531178, -0.239540)",
        "(0.227236, 1.523912, -0.243683)",
        "(0.226667, 1.516263, -0.247251)",
        "(0.226295, 1.512349, -0.248769)",
        "(0.225465, 1.504556, -0.251709)",
        "(0.224725, 1.496961, -0.254798)",
        "(0.224236, 1.489296, -0.257587)",
        "(0.223863, 1.481561, -0.259741)",
        "(0.223604, 1.477769, -0.260578)",
        "(0.222891, 1.470335, -0.262069)",
        "(0.222060, 1.463007, -0.263290)",
        "(0.221463, 1.455813, -0.264077)",
        "(0.221000, 1.448840, -0.264359)",
        "(0.220716, 1.445431, -0.264403)",
        "(0.219683, 1.438789, -0.264427)",
        "(0.218737, 1.432281, -0.264332)",
        "(0.218488, 1.425776, -0.263677)",
        "(0.218279, 1.418998, -0.262215)",
        "(0.218008, 1.415474, -0.261229)",
        "(0.217317, 1.407931, -0.258716)",
        "(0.216525, 1.399594, -0.255652)",
        "(0.216066, 1.390967, -0.252211)",
        "(0.215919, 1.386683, -0.250382)",
        "(0.215663, 1.377906, -0.246299)",
        "(0.215063, 1.368693, -0.241712)",
        "(0.214718, 1.359354, -0.236671)",
        "(0.214995, 1.350444, -0.231439)",
        "(0.215357, 1.341887, -0.225965)",
        "(0.215474, 1.337649, -0.223026)",
        "(0.215506, 1.329012, -0.216655)",
        "(0.215494, 1.320554, -0.209297)",
        "(0.215736, 1.312800, -0.201899)",
        "(0.216053, 1.305978, -0.194419)",
        "(0.216276, 1.302797, -0.190588)",
        "(0.216619, 1.296660, -0.182674)",
        "(0.216827, 1.291346, -0.174416)",
        "(0.217149, 1.286726, -0.166210)",
        "(0.217751, 1.283196, -0.158319)",
        "(0.218073, 1.281723, -0.154505)",
        "(0.218547, 1.278965, -0.146832)",
        "(0.218975, 1.276528, -0.138880)",
        "(0.219446, 1.274889, -0.131223)",
        "(0.219983, 1.273830, -0.124061)",
        "(0.220192, 1.273501, -0.120629)",
        "(0.220480, 1.272951, -0.113722)",
        "(0.220605, 1.272710, -0.107048)",
        "(0.220684, 1.273052, -0.101044)",
        "(0.220708, 1.273945, -0.095598)",
        "(0.220679, 1.274413, -0.092921)",
        "(0.220462, 1.275467, -0.087648)",
        "(0.220215, 1.276680, -0.082479)",
        "(0.219979, 1.278245, -0.077637)",
        "(0.219888, 1.280343, -0.073339)",
        "(0.219735, 1.281403, -0.071229)",
        "(0.219122, 1.283720, -0.067159)",
        "(0.218452, 1.286532, -0.063466)",
        "(0.217864, 1.290091, -0.060431)",
        "(0.217151, 1.294197, -0.058074)",
        "(0.216659, 1.296342, -0.057043)",
        "(0.215615, 1.300779, -0.054921)",
        "(0.214558, 1.305404, -0.052786)",
        "(0.213743, 1.310330, -0.050817)",
        "(0.212882, 1.315610, -0.049243)",
        "(0.212373, 1.318295, -0.048540)",
        "(0.211351, 1.323587, -0.047182)",
        "(0.210452, 1.329018, -0.045985)",
        "(0.209712, 1.334577, -0.044825)",
        "(0.208958, 1.340090, -0.043717)",
        "(0.208570, 1.342848, -0.043246)",
        "(0.207636, 1.348430, -0.042341)",
        "(0.206699, 1.354204, -0.041328)",
        "(0.206173, 1.360308, -0.040333)",
        "(0.205717, 1.366714, -0.039398)",
        "(0.205328, 1.370043, -0.039009)",
        "(0.204483, 1.377004, -0.038337)",
        "(0.203645, 1.384424, -0.037636)",
        "(0.202881, 1.392270, -0.036891)",
        "(0.202010, 1.400877, -0.036421)",
        "(0.201528, 1.405519, -0.036397)",
        "(0.200539, 1.415335, -0.036839)",
        "(0.199653, 1.425827, -0.037863)",
        "(0.198861, 1.436945, -0.039522)",
        "(0.198155, 1.448246, -0.041401)",
        "(0.197890, 1.453889, -0.042418)",
        "(0.197592, 1.465201, -0.044808)",
        "(0.197390, 1.476343, -0.047460)",
        "(0.197341, 1.487139, -0.050303)",
        "(0.197589, 1.497469, -0.053225)",
        "(0.197856, 1.502457, -0.054669)",
        "(0.199092, 1.512157, -0.057498)",
        "(0.200454, 1.520819, -0.060238)",
        "(0.201919, 1.529143, -0.063127)",
        "(0.203556, 1.536938, -0.066143)",
        "(0.204534, 1.540589, -0.067717)",
        "(0.206739, 1.547602, -0.071074)",
        "(0.208781, 1.553990, -0.074720)",
        "(0.210621, 1.559817, -0.078749)",
        "(0.212489, 1.565009, -0.083152)",
        "(0.213399, 1.567366, -0.085408)",
        "(0.215296, 1.571427, -0.090051)",
        "(0.217302, 1.574830, -0.094952)",
        "(0.219185, 1.577767, -0.100128)",
        "(0.220579, 1.580107, -0.105469)",
        "(0.221099, 1.580984, -0.108148)",
        "(0.221982, 1.582427, -0.113611)",
        "(0.222666, 1.583348, -0.119504)",
        "(0.223684, 1.584027, -0.125814)",
        "(0.224473, 1.584166, -0.131999)",
        "(0.224651, 1.584027, -0.134964)",
        "(0.225051, 1.583688, -0.140997)",
        "(0.225700, 1.583112, -0.147221)",
        "(0.226073, 1.582295, -0.153716)",
        "(0.226674, 1.581328, -0.160497)",
        "(0.227153, 1.580728, -0.163842)",
        "(0.228001, 1.579190, -0.170249)",
        "(0.228586, 1.577382, -0.176581)",
        "(0.229332, 1.575466, -0.183281)",
        "(0.230178, 1.573355, -0.190127)",
        "(0.230577, 1.572172, -0.193408)",
        "(0.231207, 1.569579, -0.199692)",
        "(0.231641, 1.566747, -0.205893)",
        "(0.231999, 1.563853, -0.212151)",
        "(0.232518, 1.560870, -0.218262)",
        "(0.232767, 1.559167, -0.221028)",
        "(0.232922, 1.555083, -0.225425)",
        "(0.233069, 1.550751, -0.229152)",
        "(0.233279, 1.546222, -0.232866)",
        "(0.233573, 1.541420, -0.236610)",
        "(0.233546, 1.538751, -0.238302)",
        "(0.233049, 1.532660, -0.240747)",
        "(0.232135, 1.525970, -0.242503)",
        "(0.231610, 1.519139, -0.244278)",
        "(0.230883, 1.511914, -0.245943)",
        "(0.230179, 1.507965, -0.246565)",
        "(0.228479, 1.499532, -0.247179)",
        "(0.227312, 1.490837, -0.247528)",
        "(0.226393, 1.482148, -0.248053)",
        "(0.224974, 1.473492, -0.248575)",
        "(0.224017, 1.469097, -0.248767)",
        "(0.222147, 1.460159, -0.248889)",
        "(0.221013, 1.451173, -0.248299)",
        "(0.220016, 1.442045, -0.246814)",
        "(0.218565, 1.432796, -0.244391)",
        "(0.217821, 1.428184, -0.242841)",
        "(0.216745, 1.419237, -0.239815)",
        "(0.215913, 1.410544, -0.236687)",
        "(0.214780, 1.401785, -0.232721)",
        "(0.213148, 1.393068, -0.228037)",
        "(0.212489, 1.388914, -0.225535)",
        "(0.211656, 1.381021, -0.220407)",
        "(0.211079, 1.373632, -0.215201)",
        "(0.210583, 1.366752, -0.210033)",
        "(0.209747, 1.360072, -0.204675)",
        "(0.209321, 1.356692, -0.201831)",
        "(0.208316, 1.349858, -0.196038)",
        "(0.207440, 1.343215, -0.190303)",
        "(0.206763, 1.336596, -0.184472)",
        "(0.205797, 1.329770, -0.178594)",
        "(0.205071, 1.326382, -0.175682)",
        "(0.203853, 1.320054, -0.169882)",
        "(0.203142, 1.314487, -0.164356)",
        "(0.202729, 1.309825, -0.159330)",
        "(0.202380, 1.305698, -0.154394)",
        "(0.202144, 1.303643, -0.151698)",
        "(0.201598, 1.299501, -0.146069)",
        "(0.201123, 1.295859, -0.140780)",
        "(0.200987, 1.292901, -0.135913)",
        "(0.201121, 1.290175, -0.131008)",
        "(0.201152, 1.288819, -0.128447)",
        "(0.201228, 1.286505, -0.123463)",
        "(0.201553, 1.285017, -0.118982)",
        "(0.201915, 1.283891, -0.114535)",
        "(0.202332, 1.282854, -0.109710)",
        "(0.202576, 1.282445, -0.107220)",
        "(0.203158, 1.282082, -0.102265)",
        "(0.203752, 1.282324, -0.097452)",
        "(0.204306, 1.282907, -0.092661)",
        "(0.204778, 1.283741, -0.087731)",
        "(0.205068, 1.284262, -0.085156)",
        "(0.205676, 1.285541, -0.080038)",
        "(0.206100, 1.287374, -0.075275)",
        "(0.206263, 1.289744, -0.070913)",
        "(0.206133, 1.292602, -0.066891)",
        "(0.205923, 1.294252, -0.064939)",
        "(0.205519, 1.298012, -0.061168)",
        "(0.205116, 1.302575, -0.057752)",
        "(0.204491, 1.307825, -0.054599)",
        "(0.203868, 1.314248, -0.051879)",
        "(0.203610, 1.317669, -0.050477)",
        "(0.202829, 1.324831, -0.047785)",
        "(0.202024, 1.332835, -0.045408)",
        "(0.201419, 1.341767, -0.043154)",
        "(0.200886, 1.351501, -0.041005)",
        "(0.200697, 1.356686, -0.040026)",
        "(0.200073, 1.367513, -0.038373)",
        "(0.199394, 1.379134, -0.037290)",
        "(0.198700, 1.391375, -0.036736)",
        "(0.198119, 1.403725, -0.036330)",
        "(0.197930, 1.409904, -0.036218)",
        "(0.197532, 1.422204, -0.036286)",
        "(0.197220, 1.434488, -0.036580)",
        "(0.196948, 1.446720, -0.037089)",
        "(0.197291, 1.458957, -0.037895)",
        "(0.197533, 1.464978, -0.038532)",
        "(0.197773, 1.476646, -0.039967)",
        "(0.197740, 1.487950, -0.041632)",
        "(0.197753, 1.498809, -0.043876)",
        "(0.198137, 1.509318, -0.046539)",
        "(0.198510, 1.514388, -0.048053)",
        "(0.199513, 1.524151, -0.051234)",
        "(0.200652, 1.532950, -0.054570)",
        "(0.201587, 1.541100, -0.057981)",
        "(0.202634, 1.548668, -0.061711)",
        "(0.203203, 1.552199, -0.063759)",
        "(0.204430, 1.558822, -0.068069)",
        "(0.205685, 1.564693, -0.072671)",
        "(0.206693, 1.569793, -0.077569)",
        "(0.207523, 1.574147, -0.082730)",
        "(0.207868, 1.576082, -0.085533)",
        "(0.208633, 1.579599, -0.091349)",
        "(0.209771, 1.582389, -0.097611)",
        "(0.211023, 1.584675, -0.104005)",
        "(0.211867, 1.586278, -0.110653)",
        "(0.212299, 1.586975, -0.114085)",
        "(0.213373, 1.588142, -0.121356)",
        "(0.214325, 1.588826, -0.129076)",
        "(0.215075, 1.588840, -0.136954)",
        "(0.215860, 1.588352, -0.144814)",
        "(0.216200, 1.587941, -0.148855)",
        "(0.216823, 1.587149, -0.157128)",
        "(0.217487, 1.585828, -0.165613)",
        "(0.218503, 1.583762, -0.173848)",
        "(0.219683, 1.580995, -0.181335)",
        "(0.220320, 1.579333, -0.184931)",
        "(0.221399, 1.575974, -0.192296)",
        "(0.222532, 1.572035, -0.199420)",
        "(0.223638, 1.567367, -0.205940)",
        "(0.224035, 1.564654, -0.208848)",
        "(0.224730, 1.558934, -0.214296)",
        "(0.225430, 1.552988, -0.219470)",
        "(0.225891, 1.546830, -0.224459)",
        "(0.226017, 1.540302, -0.228968)",
        "(0.225815, 1.533347, -0.232905)",
        "(0.225682, 1.529890, -0.234815)",
        "(0.225666, 1.523071, -0.238457)",
        "(0.225261, 1.516178, -0.241526)",
        "(0.224567, 1.509367, -0.244408)",
        "(0.224398, 1.502873, -0.247070)",
        "(0.224500, 1.499843, -0.248328)",
        "(0.224643, 1.493785, -0.250389)",
        "(0.224374, 1.487633, -0.251898)",
        "(0.223834, 1.481378, -0.252840)",
        "(0.223704, 1.475216, -0.253383)",
        "(0.223717, 1.472156, -0.253538)",
        "(0.223584, 1.465961, -0.253463)",
        "(0.223302, 1.459454, -0.253049)",
        "(0.222934, 1.452535, -0.252201)",
        "(0.222521, 1.445560, -0.251153)",
        "(0.222203, 1.442073, -0.250614)",
        "(0.221321, 1.435007, -0.249473)",
        "(0.220336, 1.427699, -0.248249)",
        "(0.219635, 1.420188, -0.246625)",
        "(0.219067, 1.412596, -0.244460)",
        "(0.218682, 1.408755, -0.243263)",
        "(0.217757, 1.401107, -0.241047)",
        "(0.216830, 1.393336, -0.238774)",
        "(0.216324, 1.385374, -0.236145)",
        "(0.215959, 1.377480, -0.233167)",
        "(0.215717, 1.373566, -0.231463)",
        "(0.214918, 1.365624, -0.227762)",
        "(0.213896, 1.357633, -0.223857)",
        "(0.213527, 1.349738, -0.219736)",
        "(0.213054, 1.341725, -0.215277)",
        "(0.212651, 1.337820, -0.213016)",
        "(0.212016, 1.330671, -0.208713)",
        "(0.211974, 1.324441, -0.204562)",
        "(0.212196, 1.318318, -0.199808)",
        "(0.212441, 1.312214, -0.194363)",
        "(0.212547, 1.309238, -0.191459)",
        "(0.212595, 1.303498, -0.185408)",
        "(0.212611, 1.298170, -0.179135)",
        "(0.213037, 1.293451, -0.172392)",
        "(0.213356, 1.291256, -0.168703)",
        "(0.213817, 1.286963, -0.161194)",
        "(0.214398, 1.283469, -0.153521)",
        "(0.215055, 1.280640, -0.145736)",
        "(0.215674, 1.278272, -0.137800)",
        "(0.215994, 1.277236, -0.133903)",
        "(0.216688, 1.275445, -0.126083)",
        "(0.217249, 1.273936, -0.118245)",
        "(0.217716, 1.273148, -0.111108)",
        "(0.218333, 1.273237, -0.105072)",
        "(0.218523, 1.273534, -0.099579)",
        "(0.218599, 1.273715, -0.096820)",
        "(0.218802, 1.274188, -0.091422)",
        "(0.219173, 1.274845, -0.086339)",
        "(0.219263, 1.275525, -0.081609)",
        "(0.219190, 1.276377, -0.077172)",
        "(0.219140, 1.276912, -0.075042)",
        "(0.219207, 1.278183, -0.070953)",
        "(0.219191, 1.279776, -0.067153)",
        "(0.219057, 1.281733, -0.063771)",
        "(0.218857, 1.284235, -0.060810)",
        "(0.218759, 1.285646, -0.059373)",
        "(0.218703, 1.288590, -0.056423)",
        "(0.218522, 1.291894, -0.053847)",
        "(0.218197, 1.295495, -0.051471)",
        "(0.217846, 1.299285, -0.049022)",
        "(0.217777, 1.301372, -0.047854)",
        "(0.217661, 1.305897, -0.045861)",
        "(0.217217, 1.310596, -0.044238)",
        "(0.216329, 1.315283, -0.042823)",
        "(0.215313, 1.320125, -0.041556)",
        "(0.214945, 1.322707, -0.040970)",
        "(0.214183, 1.328179, -0.039978)",
        "(0.213059, 1.334022, -0.039303)",
        "(0.211578, 1.340289, -0.038790)",
        "(0.210004, 1.346978, -0.038302)",
        "(0.209205, 1.350556, -0.038113)",
        "(0.207557, 1.358129, -0.037923)",
        "(0.206126, 1.366371, -0.037859)",
        "(0.204916, 1.375085, -0.037750)",
        "(0.203708, 1.384257, -0.037462)",
        "(0.203138, 1.389071, -0.037250)",
        "(0.202270, 1.399277, -0.036881)",
        "(0.201666, 1.410185, -0.036843)",
        "(0.201155, 1.421567, -0.037187)",
        "(0.200648, 1.433334, -0.037884)",
        "(0.200334, 1.439322, -0.038402)",
        "(0.199768, 1.451544, -0.039945)",
        "(0.199712, 1.463646, -0.041650)",
        "(0.199820, 1.475210, -0.043148)",
        "(0.199843, 1.486474, -0.044715)",
        "(0.199975, 1.492022, -0.045756)",
        "(0.200567, 1.502878, -0.048151)",
        "(0.201337, 1.512865, -0.050424)",
        "(0.201916, 1.522118, -0.052646)",
        "(0.202992, 1.530995, -0.055210)",
        "(0.203781, 1.535214, -0.056474)",
        "(0.205833, 1.543010, -0.058895)",
        "(0.208055, 1.550122, -0.061460)",
        "(0.210154, 1.556765, -0.064278)",
        "(0.212310, 1.562770, -0.067334)",
        "(0.213379, 1.565558, -0.068904)",
        "(0.215536, 1.570633, -0.072248)",
        "(0.217730, 1.575004, -0.075791)",
        "(0.219680, 1.578907, -0.079627)",
        "(0.221366, 1.582244, -0.083759)",
        "(0.222120, 1.583708, -0.085893)",
        "(0.223442, 1.586056, -0.090401)",
        "(0.224811, 1.588128, -0.095211)",
        "(0.226046, 1.589673, -0.100525)",
        "(0.226941, 1.590840, -0.105905)",
        "(0.227251, 1.591238, -0.108633)",
        "(0.227942, 1.591882, -0.114286)",
        "(0.228542, 1.592323, -0.120273)",
        "(0.229046, 1.592712, -0.126661)",
        "(0.229605, 1.593071, -0.133458)",
        "(0.229885, 1.593160, -0.136884)",
        "(0.230400, 1.593047, -0.143679)",
        "(0.231006, 1.592653, -0.150479)",
        "(0.231605, 1.592122, -0.157336)",
        "(0.231889, 1.591475, -0.164429)",
        "(0.231927, 1.591059, -0.167990)",
        "(0.232014, 1.589979, -0.174898)",
        "(0.232329, 1.588446, -0.181525)",
        "(0.232610, 1.586625, -0.188039)",
        "(0.232518, 1.584627, -0.194687)",
        "(0.232477, 1.583541, -0.198060)",
        "(0.232511, 1.580948, -0.204545)",
        "(0.232702, 1.577601, -0.210504)",
        "(0.232838, 1.573533, -0.216018)",
        "(0.232887, 1.569064, -0.221462)",
        "(0.232825, 1.566723, -0.224128)",
        "(0.232198, 1.561121, -0.228586)",
        "(0.231460, 1.554742, -0.232111)",
        "(0.231135, 1.547885, -0.235136)",
        "(0.230771, 1.540642, -0.238132)",
        "(0.230439, 1.536799, -0.239606)",
        "(0.229460, 1.528725, -0.242523)",
        "(0.228755, 1.520257, -0.244937)",
        "(0.228737, 1.515956, -0.245735)",
        "(0.228578, 1.507362, -0.247138)",
        "(0.228074, 1.498568, -0.248178)",
        "(0.227398, 1.489944, -0.249155)",
        "(0.227047, 1.481363, -0.249865)",
        "(0.226691, 1.472645, -0.249551)",
        "(0.226171, 1.464121, -0.248794)",
        "(0.225805, 1.460009, -0.248343)",
        "(0.225302, 1.451763, -0.247250)",
        "(0.224772, 1.443473, -0.245444)",
        "(0.223777, 1.435281, -0.243204)",
        "(0.222631, 1.427320, -0.241010)",
        "(0.222171, 1.423401, -0.239881)",
        "(0.221411, 1.415638, -0.237374)",
        "(0.220946, 1.408099, -0.234156)",
        "(0.220618, 1.400712, -0.230278)",
        "(0.220392, 1.393292, -0.226001)",
        "(0.220239, 1.389632, -0.223893)",
        "(0.219906, 1.382743, -0.220058)",
        "(0.219836, 1.376388, -0.216552)",
        "(0.219599, 1.369929, -0.212646)",
        "(0.219018, 1.363542, -0.208503)",
        "(0.218737, 1.360500, -0.206463)",
        "(0.218464, 1.354631, -0.202396)",
        "(0.218135, 1.348666, -0.197982)",
        "(0.217662, 1.342538, -0.193202)",
        "(0.217200, 1.336589, -0.188447)",
        "(0.216999, 1.333693, -0.186138)",
        "(0.216823, 1.328418, -0.181786)",
        "(0.216872, 1.323627, -0.177588)",
        "(0.216999, 1.319221, -0.173338)",
        "(0.217056, 1.315121, -0.169050)",
        "(0.217063, 1.313146, -0.166846)",
        "(0.216924, 1.309127, -0.162285)",
        "(0.216468, 1.305271, -0.157322)",
        "(0.216413, 1.301852, -0.152180)",
        "(0.216340, 1.298558, -0.146587)",
        "(0.216317, 1.296892, -0.143559)",
        "(0.216082, 1.293498, -0.137450)",
        "(0.216041, 1.290416, -0.131318)",
        "(0.216332, 1.287696, -0.125035)",
        "(0.216687, 1.285323, -0.118629)",
        "(0.216906, 1.284275, -0.115386)",
        "(0.217207, 1.282206, -0.108676)",
        "(0.217738, 1.280158, -0.101501)",
        "(0.218464, 1.278367, -0.094164)",
        "(0.219243, 1.277109, -0.087267)",
        "(0.219681, 1.276685, -0.083937)",
        "(0.220558, 1.275908, -0.077286)",
        "(0.221272, 1.275552, -0.070996)",
        "(0.222001, 1.275984, -0.065420)",
        "(0.222743, 1.277004, -0.060016)",
        "(0.222980, 1.277765, -0.057418)",
        "(0.223330, 1.279873, -0.052654)",
        "(0.223394, 1.283030, -0.048687)",
        "(0.222933, 1.287055, -0.045387)",
        "(0.222084, 1.291847, -0.042529)",
        "(0.221525, 1.294552, -0.041278)",
        "(0.220227, 1.300774, -0.039216)",
        "(0.218710, 1.308012, -0.037881)",
        "(0.216970, 1.315987, -0.037035)",
        "(0.215248, 1.324346, -0.036142)",
        "(0.214329, 1.328770, -0.035691)",
        "(0.212227, 1.337714, -0.034800)",
        "(0.210205, 1.347042, -0.034091)",
        "(0.208560, 1.356874, -0.033426)",
        "(0.207375, 1.367017, -0.032554)",
        "(0.206770, 1.372188, -0.032102)",
        "(0.205350, 1.382774, -0.031388)",
        "(0.203639, 1.393587, -0.031005)",
        "(0.202247, 1.404753, -0.031098)",
        "(0.201268, 1.416359, -0.031785)",
        "(0.200798, 1.422230, -0.032274)",
        "(0.199879, 1.433801, -0.033018)",
        "(0.198912, 1.445245, -0.033762)",
        "(0.197783, 1.456713, -0.035035)",
        "(0.196891, 1.468128, -0.036862)",
        "(0.196815, 1.473767, -0.038004)",
        "(0.197252, 1.484833, -0.040411)",
        "(0.197981, 1.494674, -0.042410)",
        "(0.198873, 1.504447, -0.044609)",
        "(0.199832, 1.513898, -0.047279)",
        "(0.200352, 1.518480, -0.048737)",
        "(0.201899, 1.527290, -0.051790)",
        "(0.203906, 1.535346, -0.055141)",
        "(0.205898, 1.542873, -0.058646)",
        "(0.207992, 1.549804, -0.062424)",
        "(0.209042, 1.553034, -0.064404)",
        "(0.211173, 1.558847, -0.068562)",
        "(0.213187, 1.564013, -0.072834)",
        "(0.215094, 1.568608, -0.077477)",
        "(0.216929, 1.572720, -0.082505)",
        "(0.217791, 1.574557, -0.085179)",
        "(0.219481, 1.577779, -0.090557)",
        "(0.220975, 1.580419, -0.095967)",
        "(0.222238, 1.582603, -0.101660)",
        "(0.223407, 1.584376, -0.107630)",
        "(0.224057, 1.585124, -0.110633)",
        "(0.225556, 1.586310, -0.116977)",
        "(0.226773, 1.587317, -0.123624)",
        "(0.227594, 1.588010, -0.130470)",
        "(0.228353, 1.588298, -0.137517)",
        "(0.228685, 1.588305, -0.141081)",
        "(0.229265, 1.588187, -0.148296)",
        "(0.229929, 1.587608, -0.155588)",
        "(0.230727, 1.586626, -0.162749)",
        "(0.231396, 1.585220, -0.169838)",
        "(0.231675, 1.584266, -0.173308)",
        "(0.232147, 1.581972, -0.180111)",
        "(0.232683, 1.579364, -0.187043)",
        "(0.233314, 1.576342, -0.194025)",
        "(0.233783, 1.572582, -0.200618)",
        "(0.234051, 1.570400, -0.203717)",
        "(0.234582, 1.565691, -0.209781)",
        "(0.234880, 1.560664, -0.215674)",
        "(0.235029, 1.555123, -0.221104)",
        "(0.234818, 1.548969, -0.226016)",
        "(0.234689, 1.545673, -0.228272)",
        "(0.234320, 1.538877, -0.232650)",
        "(0.233687, 1.531695, -0.236828)",
        "(0.232989, 1.524064, -0.240832)",
        "(0.232552, 1.516111, -0.244534)",
        "(0.232383, 1.511992, -0.246107)",
        "(0.232051, 1.503421, -0.248645)",
        "(0.231645, 1.494908, -0.251213)",
        "(0.231821, 1.486517, -0.253695)",
        "(0.231944, 1.477904, -0.255432)",
        "(0.231768, 1.473536, -0.255954)",
        "(0.231173, 1.464979, -0.256882)",
        "(0.230420, 1.456650, -0.257594)",
        "(0.229843, 1.448592, -0.257921)",
        "(0.229514, 1.440776, -0.257775)",
        "(0.229385, 1.436923, -0.257464)",
        "(0.228993, 1.429042, -0.256289)",
        "(0.228288, 1.420951, -0.254318)",
        "(0.227784, 1.413121, -0.251895)",
        "(0.227514, 1.405604, -0.249353)",
        "(0.227379, 1.401820, -0.247904)",
        "(0.226914, 1.394013, -0.244575)",
        "(0.226345, 1.386039, -0.240369)",
        "(0.225788, 1.378009, -0.235032)",
        "(0.225485, 1.373937, -0.232055)",
        "(0.224754, 1.365637, -0.225143)",
        "(0.223924, 1.357398, -0.217744)",
        "(0.223329, 1.350094, -0.210983)",
        "(0.223185, 1.343935, -0.205092)",
        "(0.223064, 1.338396, -0.199424)",
        "(0.222792, 1.335651, -0.196476)",
        "(0.221778, 1.329842, -0.190085)",
        "(0.220780, 1.323902, -0.183159)",
        "(0.219757, 1.318197, -0.176239)",
        "(0.218795, 1.312728, -0.169626)",
        "(0.218332, 1.310016, -0.166399)",
        "(0.217196, 1.304386, -0.159888)",
        "(0.215985, 1.299012, -0.153683)",
        "(0.215287, 1.294698, -0.148269)",
        "(0.215118, 1.291094, -0.143065)",
        "(0.215009, 1.289375, -0.140341)",
        "(0.214739, 1.286216, -0.134771)",
        "(0.214622, 1.283750, -0.129427)",
        "(0.214765, 1.281857, -0.124195)",
        "(0.214941, 1.280209, -0.118965)",
        "(0.214999, 1.279505, -0.116401)",
        "(0.215079, 1.278353, -0.111345)",
        "(0.215247, 1.277603, -0.106296)",
        "(0.215595, 1.277099, -0.101008)",
        "(0.215834, 1.277041, -0.096051)",
        "(0.215931, 1.277251, -0.093815)",
        "(0.216045, 1.278118, -0.089730)",
        "(0.216136, 1.279014, -0.085473)",
        "(0.216123, 1.279880, -0.080957)",
        "(0.216145, 1.281207, -0.076559)",
        "(0.216173, 1.282114, -0.074451)",
        "(0.216336, 1.284223, -0.070392)",
        "(0.216478, 1.286684, -0.066328)",
        "(0.216380, 1.289606, -0.062403)",
        "(0.215973, 1.293131, -0.058884)",
        "(0.215749, 1.295243, -0.057297)",
        "(0.215275, 1.299949, -0.054400)",
        "(0.214543, 1.305216, -0.051845)",
        "(0.213291, 1.310989, -0.049733)",
        "(0.211529, 1.317105, -0.047778)",
        "(0.210471, 1.320363, -0.046893)",
        "(0.208679, 1.327626, -0.045539)",
        "(0.207361, 1.335835, -0.044784)",
        "(0.205806, 1.344489, -0.044172)",
        "(0.203877, 1.353448, -0.043494)",
        "(0.202900, 1.358107, -0.043171)",
        "(0.201458, 1.368258, -0.042636)",
        "(0.200433, 1.378794, -0.042213)",
        "(0.199295, 1.389847, -0.041967)",
        "(0.198018, 1.401173, -0.041820)",
        "(0.197309, 1.406976, -0.041866)",
        "(0.196539, 1.418780, -0.042104)",
        "(0.196505, 1.431084, -0.042927)",
        "(0.196709, 1.443567, -0.044254)",
        "(0.196741, 1.455916, -0.045872)",
        "(0.196706, 1.462045, -0.046837)",
        "(0.196684, 1.474148, -0.049066)",
        "(0.197045, 1.486040, -0.051877)",
        "(0.197616, 1.497625, -0.055293)",
        "(0.198144, 1.508603, -0.058928)",
        "(0.198332, 1.513783, -0.060857)",
        "(0.198771, 1.523633, -0.064787)",
        "(0.199378, 1.532759, -0.069017)",
        "(0.200494, 1.541136, -0.073400)",
        "(0.202051, 1.548577, -0.078144)",
        "(0.202950, 1.552054, -0.080630)",
        "(0.204708, 1.558524, -0.085655)",
        "(0.206510, 1.563856, -0.090624)",
        "(0.208332, 1.568525, -0.095760)",
        "(0.210007, 1.572703, -0.101274)",
        "(0.210821, 1.574443, -0.104255)",
        "(0.212584, 1.577668, -0.110425)",
        "(0.214437, 1.580197, -0.116750)",
        "(0.215326, 1.581072, -0.119871)",
        "(0.217038, 1.582733, -0.126056)",
        "(0.218585, 1.583749, -0.132294)",
        "(0.219992, 1.584617, -0.138852)",
        "(0.221425, 1.585191, -0.145638)",
        "(0.222600, 1.585326, -0.152215)",
        "(0.223488, 1.585226, -0.158704)",
        "(0.223884, 1.585113, -0.162013)",
        "(0.224771, 1.584890, -0.168842)",
        "(0.225810, 1.584466, -0.175889)",
        "(0.227282, 1.583686, -0.182908)",
        "(0.228584, 1.582258, -0.189379)",
        "(0.229038, 1.581330, -0.192500)",
        "(0.230081, 1.579347, -0.198906)",
        "(0.231500, 1.577086, -0.205384)",
        "(0.232847, 1.574176, -0.211394)",
        "(0.233712, 1.570504, -0.216822)",
        "(0.234112, 1.568485, -0.219452)",
        "(0.234768, 1.564139, -0.224574)",
        "(0.234918, 1.559053, -0.229069)",
        "(0.234946, 1.553244, -0.233082)",
        "(0.234848, 1.546692, -0.236693)",
        "(0.234709, 1.543170, -0.238374)",
        "(0.234065, 1.535933, -0.241756)",
        "(0.233179, 1.528507, -0.245175)",
        "(0.232601, 1.520845, -0.248387)",
        "(0.232315, 1.512882, -0.250991)",
        "(0.232282, 1.508842, -0.252052)",
        "(0.231955, 1.500806, -0.254127)",
        "(0.231244, 1.493099, -0.256394)",
        "(0.230512, 1.485524, -0.258402)",
        "(0.230275, 1.477823, -0.259509)",
        "(0.230092, 1.473955, -0.259776)",
        "(0.229492, 1.466418, -0.259878)",
        "(0.228572, 1.459043, -0.259479)",
        "(0.227620, 1.451754, -0.258746)",
        "(0.227125, 1.444576, -0.257674)",
        "(0.227021, 1.440970, -0.256785)",
        "(0.226466, 1.433627, -0.254575)",
        "(0.225423, 1.426462, -0.252186)",
        "(0.224516, 1.419469, -0.249708)",
        "(0.223691, 1.412222, -0.246830)",
        "(0.223284, 1.408457, -0.245150)",
        "(0.222524, 1.400820, -0.241584)",
        "(0.221666, 1.392966, -0.237665)",
        "(0.220518, 1.384821, -0.233605)",
        "(0.219340, 1.376169, -0.229390)",
        "(0.218901, 1.371962, -0.227221)",
        "(0.218192, 1.363675, -0.222585)",
        "(0.217410, 1.354786, -0.217444)",
        "(0.216053, 1.345519, -0.212357)",
        "(0.214874, 1.336815, -0.207651)",
        "(0.214468, 1.332860, -0.205492)",
        "(0.213791, 1.325389, -0.201017)",
        "(0.213226, 1.318174, -0.195857)",
        "(0.212858, 1.311457, -0.190338)",
        "(0.212651, 1.305402, -0.184912)",
        "(0.212483, 1.302429, -0.182087)",
        "(0.211789, 1.296550, -0.176049)",
        "(0.211331, 1.291397, -0.169620)",
        "(0.211699, 1.287232, -0.162957)",
        "(0.211935, 1.283378, -0.156080)",
        "(0.211938, 1.281649, -0.152611)",
        "(0.211922, 1.278767, -0.145833)",
        "(0.212369, 1.276692, -0.138802)",
        "(0.212986, 1.275258, -0.131640)",
        "(0.213650, 1.274708, -0.124941)",
        "(0.213952, 1.274569, -0.121690)",
        "(0.214366, 1.274473, -0.115137)",
        "(0.214642, 1.274574, -0.108428)",
        "(0.215071, 1.275259, -0.102010)",
        "(0.215519, 1.276430, -0.096089)",
        "(0.215612, 1.277043, -0.093155)",
        "(0.215775, 1.278276, -0.087078)",
        "(0.215797, 1.279773, -0.081048)",
        "(0.215967, 1.282071, -0.075440)",
        "(0.216236, 1.285147, -0.070233)",
        "(0.216143, 1.286807, -0.067711)",
        "(0.215644, 1.290381, -0.062826)",
        "(0.215051, 1.294486, -0.058182)",
        "(0.214486, 1.299543, -0.053888)",
        "(0.214128, 1.302378, -0.051991)",
        "(0.213277, 1.308765, -0.048880)",
        "(0.211975, 1.315722, -0.046180)",
        "(0.210253, 1.323252, -0.043780)",
        "(0.208567, 1.331363, -0.041724)",
        "(0.206907, 1.340166, -0.039861)",
        "(0.206029, 1.344731, -0.038861)",
        "(0.204164, 1.354434, -0.037016)",
        "(0.202136, 1.365062, -0.035613)",
        "(0.199950, 1.376583, -0.034478)",
        "(0.198230, 1.388698, -0.033475)",
        "(0.197669, 1.395082, -0.033190)",
        "(0.196777, 1.408357, -0.033078)",
        "(0.195858, 1.421974, -0.033487)",
        "(0.194989, 1.435804, -0.034206)",
        "(0.194305, 1.449630, -0.035202)",
        "(0.194128, 1.456492, -0.035868)",
        "(0.194442, 1.470124, -0.037488)",
        "(0.195144, 1.483328, -0.039348)",
        "(0.195699, 1.495986, -0.041220)",
        "(0.195915, 1.508142, -0.043361)",
        "(0.196010, 1.513996, -0.044661)",
        "(0.197019, 1.525350, -0.047572)",
        "(0.198788, 1.535776, -0.050717)",
        "(0.200374, 1.545144, -0.053779)",
        "(0.201993, 1.553812, -0.057041)",
        "(0.202867, 1.557848, -0.058806)",
        "(0.205016, 1.565384, -0.062531)",
        "(0.207904, 1.572007, -0.066471)",
        "(0.210684, 1.577834, -0.070783)",
        "(0.213350, 1.582989, -0.075674)",
        "(0.214731, 1.585376, -0.078332)",
        "(0.217539, 1.589410, -0.084060)",
        "(0.220298, 1.592646, -0.089839)",
        "(0.222879, 1.595248, -0.096117)",
        "(0.225149, 1.597371, -0.103043)",
        "(0.226156, 1.598195, -0.106671)",
        "(0.227861, 1.599479, -0.114118)",
        "(0.229122, 1.600228, -0.121652)",
        "(0.230200, 1.600481, -0.129255)",
        "(0.231153, 1.600251, -0.136910)",
        "(0.231468, 1.599969, -0.140710)",
        "(0.232101, 1.599175, -0.148248)",
        "(0.232904, 1.598127, -0.155777)",
        "(0.233773, 1.596663, -0.162963)",
        "(0.234583, 1.594693, -0.169541)",
        "(0.234856, 1.593591, -0.172731)",
        "(0.235296, 1.591248, -0.179144)",
        "(0.235766, 1.588544, -0.185394)",
        "(0.236365, 1.585305, -0.191014)",
        "(0.236534, 1.581610, -0.196024)",
        "(0.236462, 1.579629, -0.198426)",
        "(0.236234, 1.575657, -0.203352)",
        "(0.236203, 1.571620, -0.208270)",
        "(0.236326, 1.567331, -0.212809)",
        "(0.236107, 1.562680, -0.216970)",
        "(0.236000, 1.560220, -0.218906)",
        "(0.235776, 1.555150, -0.222635)",
        "(0.235730, 1.549665, -0.225845)",
        "(0.236025, 1.543933, -0.228671)",
        "(0.236142, 1.537827, -0.230925)",
        "(0.236014, 1.534744, -0.231940)",
        "(0.235700, 1.528631, -0.234172)",
        "(0.235565, 1.522734, -0.236940)",
        "(0.236213, 1.517018, -0.239764)",
        "(0.236611, 1.511081, -0.242201)",
        "(0.236433, 1.507957, -0.243239)",
        "(0.235800, 1.501634, -0.245254)",
        "(0.235316, 1.495378, -0.247305)",
        "(0.235389, 1.488924, -0.248910)",
        "(0.235114, 1.481843, -0.249718)",
        "(0.234740, 1.478032, -0.249845)",
        "(0.233751, 1.470209, -0.250001)",
        "(0.232605, 1.462252, -0.250252)",
        "(0.231679, 1.454304, -0.250671)",
        "(0.230847, 1.446015, -0.250820)",
        "(0.230306, 1.441669, -0.250710)",
        "(0.229010, 1.432467, -0.249614)",
        "(0.227673, 1.423170, -0.247995)",
        "(0.226264, 1.414016, -0.246045)",
        "(0.225706, 1.409572, -0.245106)",
        "(0.224548, 1.400620, -0.243087)",
        "(0.223346, 1.391356, -0.240238)",
        "(0.221849, 1.381840, -0.236871)",
        "(0.220293, 1.372494, -0.233421)",
        "(0.218892, 1.363072, -0.229901)",
        "(0.218211, 1.358355, -0.228084)",
        "(0.217292, 1.349090, -0.224064)",
        "(0.216836, 1.339813, -0.219328)",
        "(0.216150, 1.330249, -0.214264)",
        "(0.215249, 1.320329, -0.209000)",
        "(0.214755, 1.315412, -0.206409)",
        "(0.214364, 1.306116, -0.201297)",
        "(0.214717, 1.297211, -0.195947)",
        "(0.214992, 1.287940, -0.190104)",
        "(0.215065, 1.278932, -0.184373)",
        "(0.215280, 1.274931, -0.181698)",
        "(0.216155, 1.267488, -0.176085)",
        "(0.217085, 1.260230, -0.169743)",
        "(0.217825, 1.253379, -0.162806)",
        "(0.218681, 1.247491, -0.155974)",
        "(0.219142, 1.245080, -0.152475)",
        "(0.220188, 1.240550, -0.145158)",
        "(0.221222, 1.236600, -0.137298)",
        "(0.222224, 1.233366, -0.129158)",
        "(0.223387, 1.231616, -0.121218)",
        "(0.223908, 1.231113, -0.117315)",
        "(0.224802, 1.230464, -0.109222)",
        "(0.225671, 1.230476, -0.100807)",
        "(0.226722, 1.231666, -0.092481)",
        "(0.227513, 1.233885, -0.084717)",
        "(0.227722, 1.235455, -0.081143)",
        "(0.227815, 1.239084, -0.074277)",
        "(0.227476, 1.243351, -0.067775)",
        "(0.227072, 1.248566, -0.061778)",
        "(0.226751, 1.254802, -0.056288)",
        "(0.226547, 1.258266, -0.053803)",
        "(0.225783, 1.265822, -0.049324)",
        "(0.224514, 1.274240, -0.045457)",
        "(0.223326, 1.283504, -0.042105)",
        "(0.222375, 1.293644, -0.039446)",
        "(0.221819, 1.299007, -0.038392)",
        "(0.220335, 1.310003, -0.036716)",
        "(0.218449, 1.321347, -0.035290)",
        "(0.216489, 1.333121, -0.034037)",
        "(0.215098, 1.345643, -0.033339)",
        "(0.214334, 1.352158, -0.033256)",
        "(0.212587, 1.365205, -0.033320)",
        "(0.210887, 1.378090, -0.033214)",
        "(0.208991, 1.390669, -0.032929)",
        "(0.207372, 1.403246, -0.032807)",
        "(0.206874, 1.409467, -0.032789)",
        "(0.206356, 1.421520, -0.032556)",
        "(0.206046, 1.433132, -0.031996)",
        "(0.205522, 1.444487, -0.031600)",
        "(0.204671, 1.455584, -0.031653)",
        "(0.204220, 1.460931, -0.031800)",
        "(0.204079, 1.471464, -0.032237)",
        "(0.204454, 1.481841, -0.033294)",
        "(0.204443, 1.492183, -0.034976)",
        "(0.204738, 1.502293, -0.037037)",
        "(0.204988, 1.507188, -0.038243)",
        "(0.205671, 1.516718, -0.040874)",
        "(0.206637, 1.525865, -0.043946)",
        "(0.207747, 1.534550, -0.047457)",
        "(0.209039, 1.542667, -0.051284)",
        "(0.209724, 1.546439, -0.053295)",
        "(0.211271, 1.553532, -0.057470)",
        "(0.213131, 1.560174, -0.062224)",
        "(0.215050, 1.566568, -0.067720)",
        "(0.216667, 1.571932, -0.073075)",
        "(0.217395, 1.574376, -0.075872)",
        "(0.218793, 1.578888, -0.081557)",
        "(0.219935, 1.582766, -0.087338)",
        "(0.220989, 1.586267, -0.093478)",
        "(0.222139, 1.589258, -0.100014)",
        "(0.222662, 1.590482, -0.103370)",
        "(0.223636, 1.592362, -0.110005)",
        "(0.224478, 1.593683, -0.116719)",
        "(0.225193, 1.594845, -0.123784)",
        "(0.225586, 1.595300, -0.127457)",
        "(0.226515, 1.595761, -0.134687)",
        "(0.227477, 1.595355, -0.141481)",
        "(0.228319, 1.594390, -0.148004)",
        "(0.229147, 1.593240, -0.154940)",
        "(0.230019, 1.591843, -0.162225)",
        "(0.230461, 1.590840, -0.165823)",
        "(0.231367, 1.588188, -0.172598)",
        "(0.232139, 1.584730, -0.179038)",
        "(0.232755, 1.580753, -0.185566)",
        "(0.233034, 1.576018, -0.192078)",
        "(0.232990, 1.573177, -0.195204)",
        "(0.232856, 1.566729, -0.201107)",
        "(0.232774, 1.559380, -0.206727)",
        "(0.232462, 1.551388, -0.212132)",
        "(0.231642, 1.542919, -0.217436)",
        "(0.231176, 1.538507, -0.219912)",
        "(0.230199, 1.529010, -0.224203)",
        "(0.229707, 1.519095, -0.227900)",
        "(0.229397, 1.509268, -0.231809)",
        "(0.228730, 1.499426, -0.235870)",
        "(0.228293, 1.494286, -0.237654)",
        "(0.227448, 1.483428, -0.240399)",
        "(0.226752, 1.472209, -0.242141)",
        "(0.226515, 1.461005, -0.243167)",
        "(0.226208, 1.449303, -0.243327)",
        "(0.225794, 1.443280, -0.243161)",
        "(0.224845, 1.431536, -0.242767)",
        "(0.224057, 1.420529, -0.242248)",
        "(0.223664, 1.410111, -0.241319)",
        "(0.223488, 1.400297, -0.240189)",
        "(0.223366, 1.395538, -0.239563)",
        "(0.222803, 1.386415, -0.238025)",
        "(0.221641, 1.377647, -0.236108)",
        "(0.220333, 1.369273, -0.233849)",
        "(0.219433, 1.361427, -0.231174)",
        "(0.219295, 1.357811, -0.229577)",
        "(0.218922, 1.351068, -0.226281)",
        "(0.218223, 1.345120, -0.223140)",
        "(0.217425, 1.339649, -0.219862)",
        "(0.216967, 1.334484, -0.216121)",
        "(0.216885, 1.332114, -0.214139)",
        "(0.216641, 1.327594, -0.210194)",
        "(0.216147, 1.323120, -0.205949)",
        "(0.215606, 1.318613, -0.201206)",
        "(0.215709, 1.314398, -0.195989)",
        "(0.215786, 1.312373, -0.193292)",
        "(0.215587, 1.308414, -0.187918)",
        "(0.215034, 1.304757, -0.182736)",
        "(0.214341, 1.301545, -0.177696)",
        "(0.213987, 1.298978, -0.172790)",
        "(0.213770, 1.297888, -0.170479)",
        "(0.213183, 1.295635, -0.165852)",
        "(0.212220, 1.293052, -0.161101)",
        "(0.211215, 1.290402, -0.156270)",
        "(0.210578, 1.287929, -0.151212)",
        "(0.210465, 1.286781, -0.148585)",
        "(0.210218, 1.284556, -0.143359)",
        "(0.210040, 1.282540, -0.138136)",
        "(0.210181, 1.280903, -0.132992)",
        "(0.210573, 1.279572, -0.127850)",
        "(0.210772, 1.278944, -0.125229)",
        "(0.210977, 1.277731, -0.119876)",
        "(0.211148, 1.276816, -0.114601)",
        "(0.211474, 1.276378, -0.109447)",
        "(0.211803, 1.276433, -0.104449)",
        "(0.211965, 1.276555, -0.101935)",
        "(0.212260, 1.276955, -0.096804)",
        "(0.212581, 1.277717, -0.091717)",
        "(0.213078, 1.279081, -0.087019)",
        "(0.213518, 1.280631, -0.082337)",
        "(0.213693, 1.281415, -0.079953)",
        "(0.213895, 1.283130, -0.075339)",
        "(0.214051, 1.285076, -0.070804)",
        "(0.214465, 1.287420, -0.066391)",
        "(0.214976, 1.290462, -0.062571)",
        "(0.215096, 1.292208, -0.060857)",
        "(0.215122, 1.295858, -0.057396)",
        "(0.214972, 1.300033, -0.054046)",
        "(0.214886, 1.304648, -0.050823)",
        "(0.214835, 1.307148, -0.049303)",
        "(0.214626, 1.312595, -0.046436)",
        "(0.214274, 1.318609, -0.043869)",
        "(0.213639, 1.325354, -0.041496)",
        "(0.212693, 1.332766, -0.039262)",
        "(0.211240, 1.340997, -0.037217)",
        "(0.210459, 1.345405, -0.036199)",
        "(0.208936, 1.354991, -0.034102)",
        "(0.207241, 1.365659, -0.031996)",
        "(0.205358, 1.377437, -0.030482)",
        "(0.203686, 1.390306, -0.029806)",
        "(0.202846, 1.397003, -0.029512)",
        "(0.201321, 1.410433, -0.028737)",
        "(0.200538, 1.424376, -0.028330)",
        "(0.200081, 1.438549, -0.028458)",
        "(0.199716, 1.452694, -0.028935)",
        "(0.199678, 1.459613, -0.029269)",
        "(0.199987, 1.473257, -0.030157)",
        "(0.200771, 1.486640, -0.031677)",
        "(0.201744, 1.499647, -0.033609)",
        "(0.202779, 1.512059, -0.035636)",
        "(0.203508, 1.517883, -0.036816)",
        "(0.205457, 1.529240, -0.039529)",
        "(0.207966, 1.540044, -0.042901)",
        "(0.210653, 1.550211, -0.046799)",
        "(0.213365, 1.559607, -0.051118)",
        "(0.214705, 1.563958, -0.053444)",
        "(0.217498, 1.572242, -0.058314)",
        "(0.220403, 1.579728, -0.063291)",
        "(0.223127, 1.586433, -0.068587)",
        "(0.225685, 1.592364, -0.074297)",
        "(0.226849, 1.594935, -0.077215)",
        "(0.229012, 1.599559, -0.083190)",
        "(0.231232, 1.603516, -0.089858)",
        "(0.233777, 1.606722, -0.097102)",
        "(0.235775, 1.609166, -0.104530)",
        "(0.236512, 1.609974, -0.108222)",
        "(0.237799, 1.611016, -0.115491)",
        "(0.238876, 1.611183, -0.123081)",
        "(0.240191, 1.611182, -0.131163)",
        "(0.241080, 1.610453, -0.139288)",
        "(0.241334, 1.609874, -0.143224)",
        "(0.241414, 1.607910, -0.150671)",
        "(0.241602, 1.605472, -0.157954)",
        "(0.242094, 1.602519, -0.165319)",
        "(0.242522, 1.598937, -0.172352)",
        "(0.242586, 1.596812, -0.175660)",
        "(0.242425, 1.592102, -0.181792)",
        "(0.242339, 1.586771, -0.187411)",
        "(0.242405, 1.581239, -0.193034)",
        "(0.242146, 1.575163, -0.198519)",
        "(0.241888, 1.571995, -0.201205)",
        "(0.241289, 1.565453, -0.206307)",
        "(0.240838, 1.558666, -0.211071)",
        "(0.240706, 1.551594, -0.215559)",
        "(0.240741, 1.544161, -0.219899)",
        "(0.240728, 1.540436, -0.222009)",
        "(0.240424, 1.532992, -0.226073)",
        "(0.239711, 1.525359, -0.229788)",
        "(0.239492, 1.517601, -0.233051)",
        "(0.239522, 1.509710, -0.236117)",
        "(0.239623, 1.505643, -0.237449)",
        "(0.239830, 1.497468, -0.239754)",
        "(0.239660, 1.488908, -0.241325)",
        "(0.239317, 1.479863, -0.242379)",
        "(0.239121, 1.475100, -0.242720)",
        "(0.238812, 1.465440, -0.243322)",
        "(0.238193, 1.455806, -0.243823)",
        "(0.237212, 1.446298, -0.244156)",
        "(0.236221, 1.436942, -0.244413)",
        "(0.235224, 1.427442, -0.244272)",
        "(0.234768, 1.422557, -0.243978)",
        "(0.233699, 1.412426, -0.242698)",
        "(0.232108, 1.402226, -0.240940)",
        "(0.230438, 1.392210, -0.238853)",
        "(0.229321, 1.382487, -0.236378)",
        "(0.228979, 1.377655, -0.234881)",
        "(0.228356, 1.367893, -0.231419)",
        "(0.227389, 1.357916, -0.227537)",
        "(0.226191, 1.348017, -0.223582)",
        "(0.225172, 1.338311, -0.219570)",
        "(0.225041, 1.333623, -0.217374)",
        "(0.225171, 1.324537, -0.212739)",
        "(0.225389, 1.315795, -0.208069)",
        "(0.225361, 1.307189, -0.203548)",
        "(0.225157, 1.299258, -0.199362)",
        "(0.225240, 1.295667, -0.197343)",
        "(0.225565, 1.288642, -0.192983)",
        "(0.225937, 1.281849, -0.188025)",
        "(0.226467, 1.275788, -0.183133)",
        "(0.226646, 1.270275, -0.178522)",
        "(0.226722, 1.267543, -0.176136)",
        "(0.227022, 1.262221, -0.171027)",
        "(0.227603, 1.257855, -0.166251)",
        "(0.228148, 1.254097, -0.161575)",
        "(0.228582, 1.250654, -0.156646)",
        "(0.228855, 1.249071, -0.153999)",
        "(0.229499, 1.246363, -0.148557)",
        "(0.230208, 1.244468, -0.143364)",
        "(0.230550, 1.242936, -0.138302)",
        "(0.230751, 1.241868, -0.133003)",
        "(0.230824, 1.241677, -0.130366)",
        "(0.231087, 1.241907, -0.125230)",
        "(0.231369, 1.242652, -0.120104)",
        "(0.231352, 1.243618, -0.114950)",
        "(0.231152, 1.244934, -0.109754)",
        "(0.230995, 1.245758, -0.107169)",
        "(0.230724, 1.247698, -0.102009)",
        "(0.230557, 1.250115, -0.096913)",
        "(0.230259, 1.252881, -0.091876)",
        "(0.229980, 1.254343, -0.089314)",
        "(0.229396, 1.257601, -0.084232)",
        "(0.228899, 1.261438, -0.079166)",
        "(0.228441, 1.266021, -0.074069)",
        "(0.227974, 1.271340, -0.069081)",
        "(0.227349, 1.277285, -0.064237)",
        "(0.226929, 1.280519, -0.061963)",
        "(0.225651, 1.287249, -0.057747)",
        "(0.224014, 1.294665, -0.054070)",
        "(0.222585, 1.303047, -0.050886)",
        "(0.221396, 1.312278, -0.048088)",
        "(0.220709, 1.317222, -0.046954)",
        "(0.219231, 1.327577, -0.045048)",
        "(0.217610, 1.338752, -0.043615)",
        "(0.216036, 1.350814, -0.042623)",
        "(0.214628, 1.363652, -0.042094)",
        "(0.214001, 1.370209, -0.041899)",
        "(0.212887, 1.383667, -0.041708)",
        "(0.211911, 1.397482, -0.041998)",
        "(0.211042, 1.411501, -0.042781)",
        "(0.210187, 1.425410, -0.043812)",
        "(0.209860, 1.432258, -0.044436)",
        "(0.209567, 1.445717, -0.045840)",
        "(0.209275, 1.458867, -0.047569)",
        "(0.209061, 1.471868, -0.049784)",
        "(0.209338, 1.484622, -0.052671)",
        "(0.209704, 1.490808, -0.054361)",
        "(0.210677, 1.502805, -0.057787)",
        "(0.211854, 1.514417, -0.061594)",
        "(0.213323, 1.525538, -0.065751)",
        "(0.215082, 1.536345, -0.070534)",
        "(0.216121, 1.541349, -0.073011)",
        "(0.218400, 1.550466, -0.077526)",
        "(0.220892, 1.558869, -0.082131)",
        "(0.223330, 1.566635, -0.087180)",
        "(0.225660, 1.573350, -0.092271)",
        "(0.226842, 1.576187, -0.094633)",
        "(0.229221, 1.581300, -0.099386)",
        "(0.231391, 1.585697, -0.104395)",
        "(0.233152, 1.589294, -0.109498)",
        "(0.234593, 1.592056, -0.114772)",
        "(0.235292, 1.593142, -0.117469)",
        "(0.237253, 1.595101, -0.122948)",
        "(0.239602, 1.596568, -0.128595)",
        "(0.241328, 1.597333, -0.133850)",
        "(0.242749, 1.597464, -0.138724)",
        "(0.243457, 1.597257, -0.141122)",
        "(0.244855, 1.596598, -0.146079)",
        "(0.246434, 1.595793, -0.151621)",
        "(0.248005, 1.594455, -0.157428)",
        "(0.249049, 1.592043, -0.162702)",
        "(0.249423, 1.590578, -0.165227)",
        "(0.250234, 1.587299, -0.170592)",
        "(0.251343, 1.583666, -0.176540)",
        "(0.252407, 1.579227, -0.182501)",
        "(0.252686, 1.574107, -0.188070)",
        "(0.252522, 1.571223, -0.190715)",
        "(0.252017, 1.564947, -0.195712)",
        "(0.251914, 1.558152, -0.200459)",
        "(0.252030, 1.551000, -0.205040)",
        "(0.251539, 1.543389, -0.209291)",
        "(0.251276, 1.539391, -0.211260)",
        "(0.251297, 1.531244, -0.215184)",
        "(0.251858, 1.522664, -0.218639)",
        "(0.252017, 1.513629, -0.221558)",
        "(0.251944, 1.509085, -0.222962)",
        "(0.252046, 1.500081, -0.225866)",
        "(0.252531, 1.490974, -0.228563)",
        "(0.252913, 1.481400, -0.230427)",
        "(0.252942, 1.471525, -0.231498)",
        "(0.252738, 1.466522, -0.231924)",
        "(0.252201, 1.456706, -0.232936)",
        "(0.251469, 1.446797, -0.233773)",
        "(0.251237, 1.436753, -0.233942)",
        "(0.251126, 1.426543, -0.233252)",
        "(0.250774, 1.421420, -0.232757)",
        "(0.249642, 1.411428, -0.231833)",
        "(0.249006, 1.401982, -0.231051)",
        "(0.248287, 1.392692, -0.229926)",
        "(0.247733, 1.383447, -0.228216)",
        "(0.247445, 1.378822, -0.227253)",
        "(0.246368, 1.369472, -0.225464)",
        "(0.244750, 1.360083, -0.223972)",
        "(0.242966, 1.350727, -0.222468)",
        "(0.241479, 1.341546, -0.220498)",
        "(0.240342, 1.332516, -0.218380)",
        "(0.239731, 1.328015, -0.217300)",
        "(0.238241, 1.319253, -0.215052)",
        "(0.236794, 1.311507, -0.212831)",
        "(0.236106, 1.304708, -0.210264)",
        "(0.236187, 1.301721, -0.208700)",
        "(0.235934, 1.295247, -0.205293)",
        "(0.234851, 1.288836, -0.201667)",
        "(0.234077, 1.283197, -0.198324)",
        "(0.233551, 1.278004, -0.194536)",
        "(0.233384, 1.273049, -0.190191)",
        "(0.233360, 1.270603, -0.187753)",
        "(0.232500, 1.265457, -0.182935)",
        "(0.231695, 1.260640, -0.177858)",
        "(0.231593, 1.256518, -0.172358)",
        "(0.232000, 1.252815, -0.166154)",
        "(0.232117, 1.251065, -0.162920)",
        "(0.232238, 1.247911, -0.156816)",
        "(0.232032, 1.244965, -0.150855)",
        "(0.231831, 1.242169, -0.144478)",
        "(0.231861, 1.239891, -0.137969)",
        "(0.231966, 1.239135, -0.134892)",
        "(0.232199, 1.237921, -0.128986)",
        "(0.232175, 1.236595, -0.122832)",
        "(0.232114, 1.235399, -0.116617)",
        "(0.232197, 1.234723, -0.110756)",
        "(0.232221, 1.234461, -0.107869)",
        "(0.232303, 1.234099, -0.102200)",
        "(0.232304, 1.234187, -0.096954)",
        "(0.232059, 1.234379, -0.091694)",
        "(0.231702, 1.234812, -0.086296)",
        "(0.231658, 1.235245, -0.083654)",
        "(0.231576, 1.236693, -0.078826)",
        "(0.231204, 1.238336, -0.074077)",
        "(0.230553, 1.240299, -0.069486)",
        "(0.229809, 1.242937, -0.065526)",
        "(0.229363, 1.244754, -0.063883)",
        "(0.228370, 1.248371, -0.060356)",
        "(0.227309, 1.252436, -0.056878)",
        "(0.226076, 1.257133, -0.053807)",
        "(0.224479, 1.262390, -0.051192)",
        "(0.223572, 1.265354, -0.050166)",
        "(0.221694, 1.271788, -0.048426)",
        "(0.219445, 1.278776, -0.046993)",
        "(0.216881, 1.286389, -0.045989)",
        "(0.214153, 1.294708, -0.045197)",
        "(0.212747, 1.299163, -0.044829)",
        "(0.210120, 1.308556, -0.044169)",
        "(0.207461, 1.318514, -0.043749)",
        "(0.204708, 1.328983, -0.043509)",
        "(0.201835, 1.339797, -0.043278)",
        "(0.200373, 1.345334, -0.043087)",
        "(0.198120, 1.356738, -0.042640)",
        "(0.196385, 1.368522, -0.042155)",
        "(0.194593, 1.380681, -0.041808)",
        "(0.193481, 1.386961, -0.041908)",
        "(0.191110, 1.399856, -0.042609)",
        "(0.189449, 1.413448, -0.043956)",
        "(0.188838, 1.427358, -0.045627)",
        "(0.188568, 1.441259, -0.047412)",
        "(0.188290, 1.455231, -0.049693)",
        "(0.188203, 1.462238, -0.051116)",
        "(0.188384, 1.475976, -0.054100)",
        "(0.189715, 1.489415, -0.057403)",
        "(0.191941, 1.502450, -0.061187)",
        "(0.193988, 1.514811, -0.065225)",
        "(0.195217, 1.520522, -0.067300)",
        "(0.197770, 1.531809, -0.071599)",
        "(0.200820, 1.542419, -0.076394)",
        "(0.204317, 1.552344, -0.081498)",
        "(0.206302, 1.556896, -0.084145)",
        "(0.210190, 1.565452, -0.089591)",
        "(0.213978, 1.573239, -0.095359)",
        "(0.217876, 1.580205, -0.101490)",
        "(0.221930, 1.586324, -0.107996)",
        "(0.225913, 1.591605, -0.114741)",
        "(0.227882, 1.593884, -0.118177)",
        "(0.231681, 1.597806, -0.124914)",
        "(0.235105, 1.600756, -0.131512)",
        "(0.238407, 1.602891, -0.138256)",
        "(0.241210, 1.604191, -0.144462)",
        "(0.242523, 1.604574, -0.147486)",
        "(0.245102, 1.604943, -0.153476)",
        "(0.247207, 1.604731, -0.159288)",
        "(0.248907, 1.604044, -0.165146)",
        "(0.250263, 1.602780, -0.170968)",
        "(0.250720, 1.601948, -0.173823)",
        "(0.251517, 1.599941, -0.179503)",
        "(0.252217, 1.597298, -0.184995)",
        "(0.252741, 1.594065, -0.190003)",
        "(0.252820, 1.590276, -0.194610)",
        "(0.252767, 1.588147, -0.196902)",
        "(0.252752, 1.583586, -0.201540)",
        "(0.252532, 1.578531, -0.205937)",
        "(0.251816, 1.573032, -0.209898)",
        "(0.250979, 1.567170, -0.213727)",
        "(0.250547, 1.564089, -0.215590)",
        "(0.249503, 1.557788, -0.219168)",
        "(0.248176, 1.551046, -0.222251)",
        "(0.246831, 1.543900, -0.225026)",
        "(0.245759, 1.536394, -0.227561)",
        "(0.245191, 1.532467, -0.228677)",
        "(0.243728, 1.524459, -0.230578)",
        "(0.241917, 1.516265, -0.231819)",
        "(0.240042, 1.507918, -0.232479)",
        "(0.238445, 1.499377, -0.232668)",
        "(0.237536, 1.495079, -0.232663)",
        "(0.235368, 1.486265, -0.232353)",
        "(0.232402, 1.477352, -0.231602)",
        "(0.229521, 1.468459, -0.230424)",
        "(0.227381, 1.459669, -0.228969)",
        "(0.226531, 1.455319, -0.228069)",
        "(0.224823, 1.446773, -0.226076)",
        "(0.223063, 1.438209, -0.223592)",
        "(0.221298, 1.429417, -0.220318)",
        "(0.220041, 1.420749, -0.216712)",
        "(0.219593, 1.416581, -0.214955)",
        "(0.218573, 1.408402, -0.211558)",
        "(0.217478, 1.400102, -0.207743)",
        "(0.216344, 1.391693, -0.203462)",
        "(0.215222, 1.383384, -0.199101)",
        "(0.214728, 1.379283, -0.196842)",
        "(0.213749, 1.370968, -0.192113)",
        "(0.212591, 1.362400, -0.187134)",
        "(0.211226, 1.353577, -0.182059)",
        "(0.210251, 1.345233, -0.177351)",
        "(0.210041, 1.341373, -0.175271)",
        "(0.209529, 1.333787, -0.171230)",
        "(0.208831, 1.326150, -0.166944)",
        "(0.208200, 1.318485, -0.162254)",
        "(0.207974, 1.311271, -0.157519)",
        "(0.208060, 1.307919, -0.155263)",
        "(0.208194, 1.301236, -0.150767)",
        "(0.208281, 1.294807, -0.146102)",
        "(0.208456, 1.291820, -0.143692)",
        "(0.208864, 1.285998, -0.138897)",
        "(0.209572, 1.280461, -0.133892)",
        "(0.210276, 1.275159, -0.128688)",
        "(0.210991, 1.270589, -0.123741)",
        "(0.212169, 1.267013, -0.119207)",
        "(0.212896, 1.265578, -0.117063)",
        "(0.214164, 1.262838, -0.112726)",
        "(0.215156, 1.260487, -0.108266)",
        "(0.216379, 1.258988, -0.104030)",
        "(0.217636, 1.258079, -0.099957)",
        "(0.218679, 1.257453, -0.095826)",
        "(0.219094, 1.257326, -0.093736)",
        "(0.219902, 1.257519, -0.089675)",
        "(0.220665, 1.258216, -0.085662)",
        "(0.221214, 1.259254, -0.081618)",
        "(0.221598, 1.260727, -0.077614)",
        "(0.221896, 1.261779, -0.075700)",
        "(0.222513, 1.264366, -0.072079)",
        "(0.222816, 1.267278, -0.068497)",
        "(0.222766, 1.270593, -0.065143)",
        "(0.222472, 1.274597, -0.062197)",
        "(0.222327, 1.277005, -0.060887)",
        "(0.221883, 1.282280, -0.058453)",
        "(0.221171, 1.288413, -0.056135)",
        "(0.220206, 1.295360, -0.053901)",
        "(0.219379, 1.303166, -0.051809)",
        "(0.218931, 1.307491, -0.050928)",
        "(0.217893, 1.316857, -0.049479)",
        "(0.216685, 1.326915, -0.048032)",
        "(0.215242, 1.337444, -0.046540)",
        "(0.213876, 1.348660, -0.045436)",
        "(0.213425, 1.354569, -0.045047)",
        "(0.212608, 1.366544, -0.044363)",
        "(0.211643, 1.378533, -0.043718)",
        "(0.210598, 1.390509, -0.043113)",
        "(0.209647, 1.402523, -0.042375)",
        "(0.209345, 1.408615, -0.042142)",
        "(0.209135, 1.420974, -0.042275)",
        "(0.209015, 1.433331, -0.043137)",
        "(0.208370, 1.445480, -0.044458)",
        "(0.207575, 1.457307, -0.046270)",
        "(0.207511, 1.463187, -0.047411)",
        "(0.208011, 1.474905, -0.050108)",
        "(0.208997, 1.486142, -0.053304)",
        "(0.209841, 1.496831, -0.056713)",
        "(0.210741, 1.507008, -0.060547)",
        "(0.211320, 1.511877, -0.062616)",
        "(0.212698, 1.521225, -0.066931)",
        "(0.214541, 1.530124, -0.071712)",
        "(0.216678, 1.538421, -0.076951)",
        "(0.218950, 1.545888, -0.082275)",
        "(0.220128, 1.549293, -0.085000)",
        "(0.222400, 1.555848, -0.090750)",
        "(0.224723, 1.561805, -0.096902)",
        "(0.227127, 1.567062, -0.103433)",
        "(0.228492, 1.569358, -0.106826)",
        "(0.231022, 1.573624, -0.113837)",
        "(0.233241, 1.577036, -0.121146)",
        "(0.235224, 1.579838, -0.128485)",
        "(0.236959, 1.581787, -0.136120)",
        "(0.238439, 1.583246, -0.143766)",
        "(0.239133, 1.583565, -0.147598)",
        "(0.240740, 1.583852, -0.154973)",
        "(0.241990, 1.583520, -0.162005)",
        "(0.242813, 1.582702, -0.168889)",
        "(0.243163, 1.582128, -0.172313)",
        "(0.244036, 1.580494, -0.178958)",
        "(0.244962, 1.577998, -0.184950)",
        "(0.245763, 1.574639, -0.190289)",
        "(0.246515, 1.570654, -0.195495)",
        "(0.246842, 1.568583, -0.198201)",
        "(0.247097, 1.564212, -0.203695)",
        "(0.247045, 1.559364, -0.208968)",
        "(0.246542, 1.553693, -0.213730)",
        "(0.246262, 1.547710, -0.218351)",
        "(0.246093, 1.544511, -0.220529)",
        "(0.245495, 1.537729, -0.224529)",
        "(0.244940, 1.530709, -0.228193)",
        "(0.244954, 1.523523, -0.231491)",
        "(0.244891, 1.515949, -0.234275)",
        "(0.244592, 1.511895, -0.235358)",
        "(0.243698, 1.503531, -0.237167)",
        "(0.242997, 1.495122, -0.238806)",
        "(0.242816, 1.486913, -0.240426)",
        "(0.242648, 1.478698, -0.241959)",
        "(0.241964, 1.470272, -0.243034)",
        "(0.241344, 1.466031, -0.243381)",
        "(0.240330, 1.457847, -0.244114)",
        "(0.240411, 1.450134, -0.244519)",
        "(0.240661, 1.442533, -0.244485)",
        "(0.240296, 1.434871, -0.244018)",
        "(0.239805, 1.431122, -0.243764)",
        "(0.238781, 1.423937, -0.243319)",
        "(0.238115, 1.416942, -0.242610)",
        "(0.237828, 1.409763, -0.241084)",
        "(0.237292, 1.402247, -0.238776)",
        "(0.236762, 1.398434, -0.237444)",
        "(0.235489, 1.390748, -0.234764)",
        "(0.234658, 1.382999, -0.231806)",
        "(0.234389, 1.375084, -0.228481)",
        "(0.233840, 1.366737, -0.224843)",
        "(0.233343, 1.362512, -0.223017)",
        "(0.232126, 1.354194, -0.219642)",
        "(0.230933, 1.346010, -0.216626)",
        "(0.230088, 1.337749, -0.213452)",
        "(0.229184, 1.329095, -0.209636)",
        "(0.228619, 1.324631, -0.207438)",
        "(0.227327, 1.315978, -0.202936)",
        "(0.226657, 1.308178, -0.198437)",
        "(0.226281, 1.300835, -0.193590)",
        "(0.225883, 1.293415, -0.188102)",
        "(0.225656, 1.289623, -0.185175)",
        "(0.225000, 1.281837, -0.179363)",
        "(0.224047, 1.274307, -0.173733)",
        "(0.223322, 1.267339, -0.168218)",
        "(0.223189, 1.260625, -0.161991)",
        "(0.223297, 1.257121, -0.158363)"
    ],
    "rightHandRotations": [
        "(348.541500, 268.248100, 269.063500)",
        "(348.502600, 268.180800, 269.056900)",
        "(348.465700, 268.126600, 269.050400)",
        "(348.395700, 268.087200, 269.063300)",
        "(348.363600, 268.065200, 269.086400)",
        "(348.327800, 268.003600, 269.126500)",
        "(348.308100, 267.936100, 269.139300)",
        "(348.283800, 267.865400, 269.174900)",
        "(348.243600, 267.870100, 269.176300)",
        "(348.235200, 267.880400, 269.187100)",
        "(348.223500, 267.839600, 269.246600)",
        "(348.277400, 267.781000, 269.187700)",
        "(348.246400, 267.773400, 269.190400)",
        "(348.065100, 267.828600, 269.425400)",
        "(348.033700, 267.801400, 269.520700)",
        "(347.975400, 267.711000, 269.612900)",
        "(347.995100, 267.701100, 269.519300)",
        "(347.777600, 267.775100, 269.659600)",
        "(347.424300, 267.800500, 270.376400)",
        "(347.239900, 267.812600, 270.697300)",
        "(346.865500, 267.852200, 271.226400)",
        "(346.645100, 267.895500, 271.388900)",
        "(346.416600, 267.998500, 271.470300)",
        "(346.161500, 268.145400, 271.678000)",
        "(345.917500, 268.215300, 272.019500)",
        "(345.377400, 268.485200, 272.806000)",
        "(344.960000, 268.499000, 273.335000)",
        "(344.607300, 268.633000, 273.770400)",
        "(344.182200, 268.978900, 274.459700)",
        "(343.903000, 269.041900, 274.748700)",
        "(343.080500, 269.212800, 275.818700)",
        "(341.884500, 269.509600, 277.523800)",
        "(340.555800, 269.472000, 279.128900)",
        "(339.276400, 269.478800, 280.327500)",
        "(338.762400, 269.451100, 280.867200)",
        "(337.531300, 269.668200, 282.379300)",
        "(335.885200, 270.225400, 284.200700)",
        "(334.029300, 270.654400, 286.230200)",
        "(332.496400, 270.912800, 287.706800)",
        "(332.021500, 271.083100, 288.140400)",
        "(331.061100, 271.161100, 289.225700)",
        "(329.437800, 271.675000, 291.322100)",
        "(327.511000, 272.178800, 293.631800)",
        "(325.995300, 272.430500, 295.531200)",
        "(325.488300, 272.608300, 296.216600)",
        "(324.671000, 272.732200, 297.401900)",
        "(323.570800, 273.097300, 298.575200)",
        "(322.384100, 273.389300, 299.988900)",
        "(320.947800, 273.502200, 302.030500)",
        "(320.286400, 273.536000, 302.985800)",
        "(319.398600, 273.699900, 304.070400)",
        "(318.881800, 273.712700, 304.916900)",
        "(317.983300, 273.653300, 306.219500)",
        "(316.903000, 273.738100, 307.353100)",
        "(316.425200, 273.781300, 307.877000)",
        "(315.626300, 273.798300, 308.870900)",
        "(314.872800, 273.720000, 309.824700)",
        "(314.159600, 273.710600, 310.613500)",
        "(313.317300, 273.676900, 311.619200)",
        "(312.951200, 273.611500, 312.071200)",
        "(312.183600, 273.173300, 313.588700)",
        "(311.550800, 272.930600, 314.754500)",
        "(311.375100, 272.927500, 314.719900)",
        "(311.246100, 272.977700, 314.637200)",
        "(311.021100, 272.960600, 314.924700)",
        "(310.543500, 272.693200, 315.748600)",
        "(310.248300, 272.596400, 316.204400)",
        "(310.101300, 272.573400, 316.285700)",
        "(309.989200, 272.521200, 316.501000)",
        "(309.922800, 272.465000, 316.685300)",
        "(309.750400, 272.286900, 317.207700)",
        "(309.428800, 272.215900, 317.725400)",
        "(309.155800, 272.261700, 318.123100)",
        "(309.074700, 272.141600, 318.390000)",
        "(309.075900, 272.025100, 318.504400)",
        "(308.891000, 272.018500, 318.767900)",
        "(308.526400, 272.005200, 319.261700)",
        "(308.329400, 271.960500, 319.541300)",
        "(308.118500, 271.849000, 319.981000)",
        "(307.981700, 271.737200, 320.416000)",
        "(307.808500, 271.592900, 320.936300)",
        "(307.668400, 271.467900, 321.144600)",
        "(307.148300, 271.437400, 321.933500)",
        "(306.573500, 271.232000, 322.855900)",
        "(306.425900, 271.177000, 323.094500)",
        "(306.213400, 271.159300, 323.339200)",
        "(306.131900, 271.309800, 323.196800)",
        "(305.850100, 271.365900, 323.320400)",
        "(305.372700, 271.466600, 323.613300)",
        "(305.170900, 271.467200, 323.711000)",
        "(304.861700, 271.427600, 323.989600)",
        "(304.679500, 271.599700, 323.832700)",
        "(304.645300, 271.747100, 323.302700)",
        "(304.457000, 271.779300, 323.285900)",
        "(304.261400, 271.688000, 323.419900)",
        "(303.924000, 271.599900, 323.495700)",
        "(303.511800, 271.439200, 323.702500)",
        "(302.929500, 271.164600, 324.225300)",
        "(302.472900, 270.905000, 324.562400)",
        "(302.264700, 270.797000, 324.663100)",
        "(301.833600, 270.610800, 324.895300)",
        "(301.453900, 270.342800, 325.321700)",
        "(301.098000, 270.049200, 325.743300)",
        "(300.404400, 269.830700, 326.226700)",
        "(300.098000, 269.748400, 326.468300)",
        "(299.591500, 269.441400, 327.034100)",
        "(299.173100, 269.262300, 327.400800)",
        "(298.772900, 269.136400, 327.645100)",
        "(298.391700, 269.153000, 327.703200)",
        "(298.238900, 269.249400, 327.594900)",
        "(297.958800, 269.317400, 327.500900)",
        "(297.736600, 269.497700, 327.508000)",
        "(297.447000, 269.723500, 327.222000)",
        "(297.000900, 270.194700, 326.881300)",
        "(296.751100, 270.470000, 326.772700)",
        "(296.199700, 270.921400, 326.710800)",
        "(295.759600, 271.634900, 326.518800)",
        "(295.445900, 272.483100, 325.917600)",
        "(295.168000, 273.570000, 325.072800)",
        "(295.023700, 274.122200, 324.654500)",
        "(294.727000, 275.417600, 323.719000)",
        "(294.414200, 276.612100, 323.132700)",
        "(294.152800, 277.867800, 322.399400)",
        "(294.073300, 279.284200, 321.324900)",
        "(294.093100, 280.018400, 320.693800)",
        "(294.208200, 281.433700, 319.456400)",
        "(294.319800, 282.640300, 318.727000)",
        "(294.348400, 283.834500, 318.143100)",
        "(294.396800, 285.054600, 317.491300)",
        "(294.421400, 285.758200, 317.085200)",
        "(294.570700, 287.167600, 316.104900)",
        "(294.855300, 288.555400, 314.878000)",
        "(295.325400, 289.785000, 313.804600)",
        "(295.749500, 290.898700, 313.165600)",
        "(295.878000, 291.388600, 312.912900)",
        "(296.044200, 292.397600, 312.379400)",
        "(296.114300, 293.430400, 311.740700)",
        "(296.316600, 294.293900, 311.384900)",
        "(296.774700, 294.813500, 311.285200)",
        "(297.034500, 295.185000, 311.103500)",
        "(297.461800, 296.021900, 310.412900)",
        "(298.099700, 296.131300, 310.098400)",
        "(298.358000, 296.896100, 309.718000)",
        "(298.739000, 297.539000, 309.689000)",
        "(298.965600, 297.801900, 309.636000)",
        "(299.454600, 298.324900, 309.291100)",
        "(299.932800, 298.882100, 309.043700)",
        "(300.405700, 299.300500, 308.955000)",
        "(300.634100, 299.808700, 308.746400)",
        "(300.802900, 300.088300, 308.649300)",
        "(301.099400, 300.426800, 308.650100)",
        "(301.529100, 300.659600, 308.642100)",
        "(301.986800, 300.898300, 308.605000)",
        "(302.435500, 301.148600, 308.593700)",
        "(302.710900, 301.281800, 308.557000)",
        "(303.292800, 301.550700, 308.398600)",
        "(303.698200, 301.829600, 308.165900)",
        "(304.032700, 302.126800, 308.080400)",
        "(304.521400, 302.314700, 308.073100)",
        "(304.818400, 302.378800, 308.054600)",
        "(305.471000, 302.311900, 308.195100)",
        "(306.112900, 302.224300, 308.391800)",
        "(306.675100, 302.315500, 308.533700)",
        "(307.316800, 302.106000, 308.891200)",
        "(307.581900, 302.130800, 308.969600)",
        "(308.105900, 302.285600, 308.813800)",
        "(308.871500, 301.802900, 308.762100)",
        "(309.475800, 301.673600, 308.868300)",
        "(310.078900, 301.580000, 309.269600)",
        "(310.454500, 301.422100, 309.491600)",
        "(311.253100, 301.275500, 309.720400)",
        "(312.173100, 301.035700, 309.621600)",
        "(312.951600, 300.842700, 309.526600)",
        "(313.625200, 300.396200, 309.722800)",
        "(313.942100, 300.263600, 309.842400)",
        "(314.596200, 300.079700, 310.073900)",
        "(315.636200, 299.652600, 310.124300)",
        "(316.468100, 299.205600, 310.283600)",
        "(316.974300, 298.917800, 310.486100)",
        "(317.250500, 298.766500, 310.613800)",
        "(317.796900, 298.464400, 310.696200)",
        "(318.372100, 298.134400, 310.717600)",
        "(319.014700, 297.589400, 310.908200)",
        "(319.701900, 296.876500, 311.319800)",
        "(319.977000, 296.611600, 311.512600)",
        "(320.444900, 296.252100, 311.761200)",
        "(320.917800, 295.868400, 311.713000)",
        "(321.443000, 295.353000, 312.018500)",
        "(321.920200, 294.882800, 312.098100)",
        "(322.112900, 294.650200, 312.115400)",
        "(322.486400, 294.101800, 312.333000)",
        "(322.779600, 293.548500, 312.506900)",
        "(323.132000, 293.138900, 312.440900)",
        "(323.438400, 292.738300, 312.455700)",
        "(323.567900, 292.508400, 312.509600)",
        "(323.759600, 291.972100, 312.666700)",
        "(323.857100, 291.628800, 312.687800)",
        "(324.068900, 291.247900, 312.608100)",
        "(324.310800, 290.935400, 312.523500)",
        "(324.420700, 290.788100, 312.433100)",
        "(324.556300, 290.466700, 312.210900)",
        "(324.711400, 290.000500, 312.240400)",
        "(324.892700, 289.532400, 312.324100)",
        "(325.046200, 289.118500, 312.221000)",
        "(325.098000, 288.947700, 312.159900)",
        "(325.123600, 288.679800, 311.981900)",
        "(325.283000, 288.280000, 311.785900)",
        "(325.376500, 287.874900, 311.773200)",
        "(325.480300, 287.497200, 311.695400)",
        "(325.551300, 287.282300, 311.618800)",
        "(325.764100, 286.842300, 311.514300)",
        "(326.043900, 286.396300, 311.342800)",
        "(326.280800, 285.906700, 311.226600)",
        "(326.336400, 285.456300, 311.178700)",
        "(326.347700, 285.220700, 311.069900)",
        "(326.388800, 284.735700, 310.943700)",
        "(326.400400, 284.120000, 310.890200)",
        "(326.341000, 283.539200, 310.796900)",
        "(326.211500, 282.928500, 310.778500)",
        "(326.126800, 282.601800, 310.886200)",
        "(325.879600, 282.018100, 310.927900)",
        "(325.745700, 281.449100, 310.660600)",
        "(325.513100, 280.889500, 310.448900)",
        "(325.186700, 280.200600, 310.477000)",
        "(325.008200, 279.876200, 310.487100)",
        "(324.603000, 279.286800, 310.362100)",
        "(324.172100, 278.597600, 310.236400)",
        "(323.774000, 277.947800, 310.076200)",
        "(323.282900, 277.376600, 309.847700)",
        "(323.011400, 277.077200, 309.775900)",
        "(322.584200, 276.419900, 309.625500)",
        "(322.134300, 275.692600, 309.496000)",
        "(321.484900, 275.061100, 309.490300)",
        "(320.759200, 274.343000, 309.630200)",
        "(320.435500, 274.003800, 309.668200)",
        "(319.893200, 273.361500, 309.682900)",
        "(319.357400, 272.677400, 309.672600)",
        "(318.653800, 272.036800, 309.742700)",
        "(317.979500, 271.410600, 309.825300)",
        "(317.677100, 271.065200, 309.909900)",
        "(317.098800, 270.362200, 310.151200)",
        "(316.587800, 269.637200, 310.436100)",
        "(316.004900, 268.995600, 310.494800)",
        "(315.309000, 268.457400, 310.710600)",
        "(314.963800, 268.164900, 310.843900)",
        "(314.304600, 267.603400, 311.184100)",
        "(313.713200, 266.821000, 311.677500)",
        "(312.984100, 266.198600, 312.066300)",
        "(312.336900, 265.626300, 312.410400)",
        "(312.042400, 265.316100, 312.614000)",
        "(311.410700, 264.762900, 313.013800)",
        "(310.820700, 264.218200, 313.419900)",
        "(310.178800, 263.781500, 313.582800)",
        "(309.563400, 263.429300, 313.869800)",
        "(309.260300, 263.216700, 314.094100)",
        "(308.611800, 262.811100, 314.488700)",
        "(307.855100, 262.466600, 314.731000)",
        "(307.064000, 262.031800, 315.178900)",
        "(306.350300, 261.413600, 315.870000)",
        "(305.939500, 261.148600, 316.147500)",
        "(305.108800, 260.918600, 316.438300)",
        "(304.363900, 260.579300, 316.805200)",
        "(303.685100, 260.365400, 317.049000)",
        "(303.000400, 260.046700, 317.468800)",
        "(302.666300, 259.809100, 317.721700)",
        "(301.890400, 259.509100, 318.182700)",
        "(301.056200, 259.243800, 318.632700)",
        "(300.317900, 258.857100, 319.244900)",
        "(299.707600, 258.458900, 319.801700)",
        "(299.344200, 258.282000, 319.985500)",
        "(298.455100, 258.231400, 320.088800)",
        "(297.754700, 258.116600, 320.316300)",
        "(297.164200, 258.061400, 320.574600)",
        "(296.631200, 258.279900, 320.579100)",
        "(296.432000, 258.424900, 320.453100)",
        "(295.889800, 258.900200, 319.945000)",
        "(295.304700, 259.542100, 319.407700)",
        "(294.781100, 259.714200, 319.762800)",
        "(294.145700, 259.898700, 320.275400)",
        "(293.852500, 260.084400, 320.375900)",
        "(293.324900, 260.734600, 320.147700)",
        "(292.978700, 261.349000, 319.959100)",
        "(292.683000, 262.071500, 319.737700)",
        "(292.435800, 262.971900, 319.314300)",
        "(292.299000, 263.513900, 319.026400)",
        "(291.988100, 264.592800, 318.593100)",
        "(291.780300, 265.493500, 318.438600)",
        "(291.642600, 266.617800, 318.024100)",
        "(291.666700, 268.055600, 317.041000)",
        "(291.694700, 268.913200, 316.333700)",
        "(291.684700, 270.717300, 314.929100)",
        "(291.747600, 271.985500, 314.270000)",
        "(291.697200, 272.764900, 314.450900)",
        "(291.634300, 273.861400, 314.121000)",
        "(291.669900, 274.622400, 313.681000)",
        "(291.949300, 276.063400, 312.757400)",
        "(292.355300, 277.277500, 311.990500)",
        "(292.502900, 277.914600, 312.213500)",
        "(292.494000, 278.803900, 312.193300)",
        "(292.530000, 279.388900, 311.916700)",
        "(292.674400, 280.546600, 311.505100)",
        "(292.958700, 281.328700, 311.408400)",
        "(293.166400, 282.317100, 310.971800)",
        "(293.379700, 283.243100, 310.510200)",
        "(293.450000, 283.655200, 310.464800)",
        "(293.488800, 284.376100, 310.468400)",
        "(293.653300, 285.131500, 310.301800)",
        "(293.928700, 285.744600, 310.219100)",
        "(294.091100, 286.413800, 310.186200)",
        "(294.172300, 286.817000, 310.130600)",
        "(294.463100, 287.686200, 309.801600)",
        "(294.888300, 288.554700, 309.171000)",
        "(295.205000, 289.406500, 308.807300)",
        "(295.485800, 290.073800, 308.695200)",
        "(295.657200, 290.254900, 308.646500)",
        "(295.957800, 290.799300, 308.395900)",
        "(296.203400, 291.461700, 308.135000)",
        "(296.475300, 292.006200, 307.983800)",
        "(296.751800, 292.655600, 307.575200)",
        "(296.922600, 292.971300, 307.349400)",
        "(297.282500, 293.301300, 307.360200)",
        "(297.767400, 293.645800, 307.374300)",
        "(298.177000, 294.201800, 307.019800)",
        "(298.599900, 294.850400, 306.425600)",
        "(298.826400, 295.072000, 306.204400)",
        "(299.307500, 295.158600, 306.419700)",
        "(299.696900, 295.295300, 306.695500)",
        "(299.957900, 295.824800, 306.378900)",
        "(300.363600, 296.216600, 306.156000)",
        "(300.617600, 296.305000, 306.091800)",
        "(301.269800, 296.461500, 305.891800)",
        "(301.672000, 296.608100, 305.874900)",
        "(302.086600, 296.504900, 306.315800)",
        "(302.659600, 296.369200, 306.562300)",
        "(302.927400, 296.460800, 306.485300)",
        "(303.468800, 296.386200, 306.399300)",
        "(304.009800, 296.186200, 306.797900)",
        "(304.624100, 296.019300, 307.025800)",
        "(305.183300, 296.134300, 306.692600)",
        "(305.436600, 296.139500, 306.653900)",
        "(305.921600, 295.847900, 306.944400)",
        "(306.476800, 295.595100, 307.232800)",
        "(307.040900, 295.499200, 307.286100)",
        "(307.703700, 295.360500, 307.195600)",
        "(308.052600, 295.215000, 307.268200)",
        "(308.690400, 294.839700, 307.546000)",
        "(309.230000, 294.625000, 307.732200)",
        "(309.774600, 294.429900, 307.784100)",
        "(310.476300, 294.093400, 307.796100)",
        "(310.801300, 293.871900, 307.842000)",
        "(311.354200, 293.442900, 308.118000)",
        "(311.822500, 293.058300, 308.338700)",
        "(312.226300, 292.758300, 308.319900)",
        "(312.674300, 292.262400, 308.556300)",
        "(312.914100, 291.974400, 308.678100)",
        "(313.395400, 291.557700, 308.644100)",
        "(313.866100, 291.084400, 308.690900)",
        "(314.218200, 290.563200, 308.866700)",
        "(314.657100, 290.110800, 308.818600)",
        "(314.940900, 289.693900, 308.877500)",
        "(315.463300, 289.060400, 309.032400)",
        "(315.938400, 288.389400, 309.049000)",
        "(316.232900, 287.598600, 309.226400)",
        "(316.516900, 286.855700, 309.393000)",
        "(316.728400, 286.420300, 309.504500)",
        "(317.115800, 285.569700, 309.574700)",
        "(317.408200, 284.837800, 309.672800)",
        "(317.710500, 284.019600, 309.860800)",
        "(318.072900, 283.100600, 310.096800)",
        "(318.261700, 282.654400, 310.130400)",
        "(318.551600, 281.880100, 310.133400)",
        "(318.737100, 281.097700, 310.224700)",
        "(318.959500, 280.293800, 310.270200)",
        "(319.267200, 279.462900, 310.227100)",
        "(319.437000, 278.981900, 310.250700)",
        "(319.505600, 278.132200, 310.460800)",
        "(319.543600, 277.464200, 310.342700)",
        "(319.587000, 276.862100, 310.132400)",
        "(319.585300, 276.215500, 310.102400)",
        "(319.643900, 275.862800, 310.025600)",
        "(319.634900, 275.140700, 309.859100)",
        "(319.405600, 274.411300, 309.966700)",
        "(319.154200, 273.735400, 309.841700)",
        "(318.962300, 272.902300, 309.794100)",
        "(318.866500, 272.452500, 309.832800)",
        "(318.662200, 271.608600, 309.950700)",
        "(318.303300, 270.956200, 309.977200)",
        "(317.866000, 270.196300, 309.945500)",
        "(317.502400, 269.420700, 309.987900)",
        "(317.347100, 269.089500, 309.963600)",
        "(316.992700, 268.491100, 309.772000)",
        "(316.478500, 267.765500, 309.850700)",
        "(315.758600, 267.087300, 309.942700)",
        "(315.174200, 266.435000, 310.029000)",
        "(314.893100, 266.057600, 310.042700)",
        "(314.354000, 265.372300, 310.381300)",
        "(313.825100, 264.652400, 310.504300)",
        "(313.065000, 264.201800, 310.599000)",
        "(312.306000, 263.640000, 310.724900)",
        "(311.926200, 263.342100, 310.900100)",
        "(311.135000, 262.744200, 311.453000)",
        "(310.599500, 262.039500, 312.010400)",
        "(309.847400, 261.511500, 312.304600)",
        "(309.063200, 261.080800, 312.598000)",
        "(308.677200, 260.750300, 312.931900)",
        "(307.803400, 260.247100, 313.562800)",
        "(306.958400, 259.891000, 314.101400)",
        "(306.308100, 259.625700, 314.487100)",
        "(305.533300, 259.334100, 314.489600)",
        "(305.080000, 259.187700, 314.712600)",
        "(304.207800, 258.695400, 315.468000)",
        "(303.243200, 258.475300, 315.968700)",
        "(302.329400, 258.405200, 316.279300)",
        "(301.656600, 258.150900, 316.707300)",
        "(301.302200, 258.067800, 316.802000)",
        "(300.639500, 257.927800, 316.893100)",
        "(299.866100, 258.121300, 316.713600)",
        "(299.113500, 258.253100, 316.707900)",
        "(298.389500, 258.055600, 317.279900)",
        "(298.000100, 258.059000, 317.468000)",
        "(297.272600, 258.338200, 317.416600)",
        "(296.595900, 258.502800, 317.327900)",
        "(295.945500, 258.943000, 317.017000)",
        "(295.478200, 259.091100, 317.031800)",
        "(295.191200, 259.213400, 317.126500)",
        "(294.500900, 259.425500, 317.293700)",
        "(293.893200, 259.532900, 317.586300)",
        "(293.413200, 259.751300, 317.717800)",
        "(293.073300, 260.397300, 317.310600)",
        "(292.955600, 260.874500, 316.951200)",
        "(292.777800, 261.749100, 316.217300)",
        "(292.443400, 262.339500, 316.047500)",
        "(292.075100, 262.662200, 316.353700)",
        "(291.704200, 263.375100, 316.230400)",
        "(291.570200, 263.819500, 316.049500)",
        "(291.436800, 264.819800, 315.519300)",
        "(291.467400, 265.905200, 314.681400)",
        "(291.360200, 267.194400, 313.732300)",
        "(291.152500, 268.338200, 313.364700)",
        "(291.063800, 268.769000, 313.452500)",
        "(290.866600, 269.932700, 313.158200)",
        "(290.790400, 271.277200, 312.324300)",
        "(290.820000, 272.734700, 311.392300)",
        "(290.814600, 274.027800, 310.779800)",
        "(290.763900, 274.580000, 310.645700)",
        "(290.667900, 275.591300, 310.395400)",
        "(290.627100, 276.638900, 310.133300)",
        "(290.625000, 277.742200, 309.806200)",
        "(290.701200, 278.940700, 309.398300)",
        "(290.765400, 279.578000, 309.134300)",
        "(290.952000, 280.659900, 308.716100)",
        "(291.061800, 281.586700, 308.571200)",
        "(291.118100, 282.674100, 308.338500)",
        "(291.301500, 283.779100, 307.796900)",
        "(291.421500, 284.458200, 307.438100)",
        "(291.819900, 285.472000, 306.879600)",
        "(292.047400, 286.487200, 306.576000)",
        "(292.110400, 287.402200, 306.313900)",
        "(292.337300, 288.265200, 306.167900)",
        "(292.525000, 288.491300, 306.279700)",
        "(292.968900, 289.005000, 306.364300)",
        "(293.378300, 289.808100, 305.864400)",
        "(293.781600, 290.445200, 305.679700)",
        "(294.040900, 290.855300, 306.004000)",
        "(294.159000, 291.081400, 306.151400)",
        "(294.696500, 291.536100, 306.117500)",
        "(295.434400, 291.910500, 305.998000)",
        "(296.095100, 292.317200, 305.902600)",
        "(296.591900, 292.575600, 306.000400)",
        "(296.792100, 292.646900, 306.166700)",
        "(297.304000, 292.728100, 306.634900)",
        "(297.938800, 292.788200, 306.796000)",
        "(298.446100, 293.005800, 306.809500)",
        "(298.979700, 293.087300, 307.068400)",
        "(299.265700, 293.121100, 307.226200)",
        "(299.863900, 293.392200, 307.224200)",
        "(300.466800, 293.713400, 307.114600)",
        "(301.025500, 293.950300, 307.081200)",
        "(301.515900, 294.295800, 307.104200)",
        "(301.809800, 294.435500, 307.074200)",
        "(302.412200, 294.761300, 306.894800)",
        "(302.897200, 294.966200, 306.898900)",
        "(303.367500, 295.123800, 306.946400)",
        "(303.845100, 295.244900, 306.871800)",
        "(304.066800, 295.257200, 306.985600)",
        "(304.727200, 295.075400, 307.376400)",
        "(305.348200, 295.061700, 307.478600)",
        "(305.795400, 295.096600, 307.558400)",
        "(306.286900, 294.965200, 307.906100)",
        "(306.603100, 294.818400, 308.045100)",
        "(307.271000, 294.567700, 308.293600)",
        "(307.866400, 294.351400, 308.589700)",
        "(308.362200, 294.253300, 308.681600)",
        "(308.968000, 294.038900, 308.704300)",
        "(309.262900, 293.843900, 308.812500)",
        "(309.854000, 293.338400, 309.304400)",
        "(310.349500, 292.977400, 309.591400)",
        "(310.860100, 292.860700, 309.466700)",
        "(311.461100, 292.436100, 309.661300)",
        "(311.771000, 292.087100, 309.952900)",
        "(312.425700, 291.580500, 310.292800)",
        "(312.887600, 291.364300, 310.193500)",
        "(313.434100, 290.933600, 310.355000)",
        "(313.850900, 290.641100, 310.477900)",
        "(314.173800, 290.510900, 310.349700)",
        "(314.882900, 290.151200, 310.162000)",
        "(315.498700, 289.573400, 310.340300)",
        "(316.116500, 288.980100, 310.478600)",
        "(316.605300, 288.438500, 310.521500)",
        "(316.780300, 288.166000, 310.628100)",
        "(317.161100, 287.536400, 310.850000)",
        "(317.688800, 287.015100, 310.885700)",
        "(318.238300, 286.561200, 310.662900)",
        "(318.697500, 286.031600, 310.656700)",
        "(318.906800, 285.786700, 310.628600)",
        "(319.224100, 285.216800, 310.579700)",
        "(319.413600, 284.573400, 310.655600)",
        "(319.598100, 283.897900, 310.816500)",
        "(319.852400, 283.284200, 310.702700)",
        "(320.010300, 283.003400, 310.631000)",
        "(320.297900, 282.294900, 310.620700)",
        "(320.372400, 281.642600, 310.752300)",
        "(320.565700, 281.043500, 310.646800)",
        "(320.849500, 280.417400, 310.422900)",
        "(320.951000, 280.070600, 310.401600)",
        "(321.155500, 279.306600, 310.414000)",
        "(321.354100, 278.515600, 310.418600)",
        "(321.358000, 277.700700, 310.606900)",
        "(321.349300, 276.974500, 310.653300)",
        "(321.371400, 276.649000, 310.634900)",
        "(321.384500, 276.085800, 310.450600)",
        "(321.394200, 275.612400, 310.218300)",
        "(321.344000, 275.065900, 310.087300)",
        "(321.186500, 274.376800, 310.185800)",
        "(321.065300, 274.119200, 310.218000)",
        "(320.898100, 273.587200, 310.129500)",
        "(320.743500, 273.161400, 309.911700)",
        "(320.578700, 272.647200, 309.756000)",
        "(320.348000, 272.105900, 309.729400)",
        "(320.181100, 271.829800, 309.711100)",
        "(319.913300, 271.290200, 309.641500)",
        "(319.630000, 270.821000, 309.438700)",
        "(319.342500, 270.249100, 309.298400)",
        "(318.840600, 269.757300, 309.208800)",
        "(318.573700, 269.467300, 309.230200)",
        "(318.045500, 268.843100, 309.409500)",
        "(317.581900, 268.278100, 309.497100)",
        "(317.146800, 267.761100, 309.391200)",
        "(316.548600, 267.287600, 309.255300)",
        "(316.202200, 266.994400, 309.307800)",
        "(315.539000, 266.305200, 309.617600)",
        "(314.872900, 265.629400, 309.941300)",
        "(314.221300, 265.055400, 310.243000)",
        "(313.626200, 264.550300, 310.267100)",
        "(313.233600, 264.318800, 310.274000)",
        "(312.383000, 263.947900, 310.314500)",
        "(311.545500, 263.438000, 310.609600)",
        "(310.765200, 262.835000, 310.888500)",
        "(309.910600, 262.209400, 311.346900)",
        "(309.456600, 261.871000, 311.606200)",
        "(308.447200, 261.435900, 311.827900)",
        "(307.476600, 261.062700, 312.056600)",
        "(306.523400, 260.579300, 312.481300)",
        "(305.553700, 260.239800, 312.878900)",
        "(305.091300, 260.089300, 312.986900)",
        "(304.125800, 259.704100, 313.428300)",
        "(303.078300, 259.391700, 313.777700)",
        "(302.072200, 259.413500, 313.719700)",
        "(301.318500, 259.325500, 313.673700)",
        "(300.963400, 259.153500, 313.904100)",
        "(300.267000, 258.706700, 314.724100)",
        "(299.249200, 258.400300, 315.064400)",
        "(298.088400, 258.384800, 315.266700)",
        "(297.213400, 258.216400, 315.622400)",
        "(296.857900, 258.230000, 315.671600)",
        "(296.287300, 258.272600, 315.669400)",
        "(295.629900, 258.290500, 315.704700)",
        "(294.797000, 258.362900, 315.814900)",
        "(293.936100, 258.211100, 316.452400)",
        "(293.549900, 258.216100, 316.649800)",
        "(292.970900, 258.443400, 316.659300)",
        "(292.491700, 258.725000, 316.557600)",
        "(292.036500, 259.056200, 316.514200)",
        "(291.454500, 259.457500, 316.511900)",
        "(291.117500, 259.577100, 316.700900)",
        "(290.556600, 259.712100, 317.124700)",
        "(290.091000, 260.254700, 317.075400)",
        "(289.816700, 260.860500, 316.857800)",
        "(289.542600, 261.781100, 316.384700)",
        "(289.392900, 262.395700, 315.998600)",
        "(289.154300, 263.714200, 315.117800)",
        "(288.954300, 265.179700, 314.174000)",
        "(288.775200, 266.436400, 313.717800)",
        "(288.656900, 267.809800, 313.007200)",
        "(288.607500, 268.665000, 312.419300)",
        "(288.640600, 270.491100, 311.087200)",
        "(288.747800, 272.123000, 310.038500)",
        "(288.730600, 273.454300, 309.584700)",
        "(288.726000, 274.755200, 309.169800)",
        "(288.766700, 275.605700, 308.701100)",
        "(288.968700, 277.322700, 307.512600)",
        "(289.193300, 278.645100, 306.976000)",
        "(289.292900, 279.847700, 306.748000)",
        "(289.497600, 281.272600, 305.994900)",
        "(289.669500, 282.050900, 305.462900)",
        "(290.041400, 283.264800, 304.856400)",
        "(290.283000, 284.274300, 304.714800)",
        "(290.462300, 285.398600, 304.375900)",
        "(290.740100, 286.518000, 304.016500)",
        "(290.916900, 286.937900, 303.941100)",
        "(291.246600, 287.623400, 304.176900)",
        "(291.572000, 288.201500, 304.434500)",
        "(291.948300, 289.078900, 304.192800)",
        "(292.435100, 289.995400, 303.892500)",
        "(292.712100, 290.295900, 303.893400)",
        "(293.153300, 290.782500, 304.122500)",
        "(293.497300, 291.165100, 304.543500)",
        "(293.887900, 292.148700, 304.023800)",
        "(294.429700, 293.074900, 303.540400)",
        "(294.728800, 293.302500, 303.619400)",
        "(295.286300, 293.739300, 303.817000)",
        "(295.767500, 294.371100, 303.651800)",
        "(296.288200, 295.025600, 303.316600)",
        "(296.952800, 295.514500, 303.137400)",
        "(297.296800, 295.693100, 303.194500)",
        "(297.826000, 295.798200, 303.408800)",
        "(298.230400, 295.794300, 303.874400)",
        "(298.675600, 295.699500, 304.407700)",
        "(299.414400, 295.635900, 304.552900)",
        "(299.838100, 295.573700, 304.681500)",
        "(300.589000, 295.583800, 304.841600)",
        "(301.319400, 295.651300, 304.881000)",
        "(302.094100, 295.569900, 305.067400)",
        "(302.873400, 295.367600, 305.176400)",
        "(303.252700, 295.283900, 305.285800)",
        "(304.047100, 294.894600, 305.690700)",
        "(304.851700, 294.515200, 305.963300)",
        "(305.512800, 294.274400, 306.222000)",
        "(306.256000, 293.891900, 306.715400)",
        "(306.628100, 293.786000, 306.898100)",
        "(307.522200, 293.708200, 306.733000)",
        "(308.432900, 293.655900, 306.644400)",
        "(309.337600, 293.150600, 307.127700)",
        "(310.221500, 292.816600, 307.264100)",
        "(310.585800, 292.647900, 307.279400)",
        "(311.269200, 292.210900, 307.577400)",
        "(311.955800, 291.698600, 307.940900)",
        "(312.803200, 291.312100, 308.138200)",
        "(313.636700, 290.859100, 308.299000)",
        "(314.003300, 290.576300, 308.465900)",
        "(314.608300, 290.155900, 308.753400)",
        "(315.205000, 289.950000, 308.630200)",
        "(315.964800, 289.745100, 308.444900)",
        "(316.826700, 289.364600, 308.355700)",
        "(317.206200, 289.126800, 308.418500)",
        "(317.855400, 288.383300, 308.795500)",
        "(318.390400, 287.954900, 308.816600)",
        "(319.100000, 287.605200, 308.589800)",
        "(319.740400, 287.198100, 308.457200)",
        "(319.997600, 286.817300, 308.614900)",
        "(320.477700, 286.113100, 308.858300)",
        "(321.073200, 285.381200, 309.006700)",
        "(321.771600, 284.854500, 308.759100)",
        "(322.396500, 284.117500, 308.690100)",
        "(322.605300, 283.670600, 308.818100)",
        "(322.991900, 282.817000, 308.948300)",
        "(323.455400, 281.930800, 309.067800)",
        "(323.788700, 281.125100, 309.213300)",
        "(324.151900, 280.430800, 309.110700)",
        "(324.405200, 280.088900, 308.960800)",
        "(324.934300, 279.112400, 308.899300)",
        "(325.112200, 278.184600, 309.125200)",
        "(325.294100, 277.222500, 309.248200)",
        "(325.364300, 276.232400, 309.504700)",
        "(325.353200, 275.728500, 309.626600)",
        "(325.291000, 274.875900, 309.670900)",
        "(325.311100, 274.149900, 309.595500)",
        "(325.325800, 273.454700, 309.523300)",
        "(325.333500, 272.816600, 309.381000)",
        "(325.353400, 272.528800, 309.243400)",
        "(325.253900, 271.919200, 309.005300)",
        "(324.985500, 271.185200, 309.041700)",
        "(324.682100, 270.342800, 309.269300)",
        "(324.280500, 269.559600, 309.496500)",
        "(324.046700, 269.207300, 309.554000)",
        "(323.582800, 268.571600, 309.615100)",
        "(323.091500, 268.003300, 309.670600)",
        "(322.594100, 267.561300, 309.582200)",
        "(321.961700, 267.122600, 309.446900)",
        "(321.555200, 266.905900, 309.400900)",
        "(320.664800, 266.374500, 309.495500)",
        "(319.719600, 265.868100, 309.730900)",
        "(318.733200, 265.421800, 309.825200)",
        "(317.763100, 264.851600, 310.088500)",
        "(317.233800, 264.656000, 310.151300)",
        "(316.140000, 264.281700, 310.143400)",
        "(314.981800, 263.845600, 310.477500)",
        "(313.976700, 263.287100, 310.934000)",
        "(313.054000, 262.929700, 311.076000)",
        "(312.559100, 262.763500, 311.102300)",
        "(311.545500, 262.408300, 311.307000)",
        "(310.547100, 262.174000, 311.486900)",
        "(309.587400, 261.946100, 311.582900)",
        "(308.727500, 261.583500, 312.021300)",
        "(308.244600, 261.414000, 312.193000)",
        "(307.246000, 261.169500, 312.285500)",
        "(306.198100, 260.877400, 312.619700)",
        "(304.988800, 260.696300, 313.019700)",
        "(303.961000, 260.297400, 313.697400)",
        "(303.509300, 260.149400, 313.985700)",
        "(302.598800, 260.071700, 314.076700)",
        "(301.797100, 260.298600, 313.720500)",
        "(300.961200, 260.259200, 313.875200)",
        "(299.786600, 259.760200, 314.966900)",
        "(299.264200, 259.637500, 315.334500)",
        "(298.539200, 259.449600, 315.753500)",
        "(297.863300, 259.452200, 316.001300)",
        "(297.048800, 259.733600, 315.928300)",
        "(296.337700, 259.961500, 315.874100)",
        "(295.976200, 260.121600, 315.843600)",
        "(295.175600, 260.145900, 316.211900)",
        "(294.406400, 260.293800, 316.539300)",
        "(293.823000, 260.762600, 316.277700)",
        "(293.376300, 261.579500, 315.473300)",
        "(293.087200, 262.005200, 315.147400)",
        "(292.395700, 262.273800, 315.522700)",
        "(291.623400, 262.438500, 316.102500)",
        "(291.084500, 263.308800, 315.544300)",
        "(290.769500, 264.422800, 314.664100)",
        "(290.633100, 265.115200, 314.105700)",
        "(290.272000, 266.273300, 313.432600)",
        "(289.718200, 266.873800, 313.683800)",
        "(289.306900, 268.084300, 313.070300)",
        "(289.103400, 269.507700, 312.044500)",
        "(289.040800, 270.292500, 311.447100)",
        "(288.932800, 271.849600, 310.371600)",
        "(288.651700, 273.073600, 309.913400)",
        "(288.339100, 274.500800, 309.204100)",
        "(288.241300, 276.098200, 308.200900)",
        "(288.272400, 276.827800, 307.725600)",
        "(288.343900, 278.462500, 306.545100)",
        "(288.392600, 279.932300, 305.720700)",
        "(288.300900, 281.039500, 305.512900)",
        "(288.298300, 282.423500, 304.839800)",
        "(288.404600, 283.084100, 304.429900)",
        "(288.674300, 284.624500, 303.405800)",
        "(288.941400, 286.043200, 302.533600)",
        "(289.116100, 287.278200, 302.049900)",
        "(289.226200, 288.460700, 301.659800)",
        "(289.368300, 288.954500, 301.488100)",
        "(289.787700, 289.863500, 301.119900)",
        "(290.252900, 290.743700, 300.784600)",
        "(290.646100, 291.364300, 300.840200)",
        "(291.032700, 291.976000, 300.900600)",
        "(291.252800, 292.216800, 300.959000)",
        "(291.792200, 292.581800, 301.155300)",
        "(292.463500, 292.625900, 301.566200)",
        "(293.045900, 292.884000, 301.771000)",
        "(293.614500, 293.522000, 301.644100)",
        "(293.929800, 293.760400, 301.553200)",
        "(294.411500, 294.211200, 301.627400)",
        "(294.977300, 294.317300, 302.163900)",
        "(295.591200, 294.904900, 301.893800)",
        "(296.229900, 295.499700, 301.706900)",
        "(296.549300, 295.744500, 301.716400)",
        "(297.197300, 296.155500, 301.823300)",
        "(297.846300, 296.627800, 301.660800)",
        "(298.388700, 297.183800, 301.461500)",
        "(299.071400, 297.655800, 301.345100)",
        "(299.416700, 297.953500, 301.293700)",
        "(300.157700, 298.112400, 301.457900)",
        "(300.790000, 298.192000, 301.710600)",
        "(301.499900, 298.299300, 301.753100)",
        "(302.247400, 298.388700, 301.944100)",
        "(302.615800, 298.397600, 302.117000)",
        "(303.396300, 298.345900, 302.321800)",
        "(304.265000, 298.072000, 302.726400)",
        "(305.263200, 297.888200, 302.916900)",
        "(306.127200, 297.643800, 303.274600)",
        "(306.501500, 297.523400, 303.507000)",
        "(307.186800, 297.202500, 303.930000)",
        "(308.015600, 296.634200, 304.572200)",
        "(308.895600, 296.237000, 304.942600)",
        "(309.791700, 295.940500, 304.916400)",
        "(310.266600, 295.716600, 304.987400)",
        "(311.109900, 294.851500, 305.756400)",
        "(311.727700, 293.992400, 306.671000)",
        "(312.379700, 293.443800, 307.019300)",
        "(313.363300, 292.985000, 306.855300)",
        "(313.861400, 292.676000, 306.924100)",
        "(314.607300, 292.055200, 307.204900)",
        "(315.228900, 291.487300, 307.414400)",
        "(315.931500, 290.938100, 307.377300)",
        "(316.690000, 290.241500, 307.506200)",
        "(317.046100, 289.891000, 307.587500)",
        "(317.642000, 289.345100, 307.547600)",
        "(318.419200, 288.821700, 307.263200)",
        "(319.173700, 288.291900, 306.997800)",
        "(319.723400, 287.636900, 306.931500)",
        "(319.935700, 287.294400, 306.986300)",
        "(320.421600, 286.492900, 307.012700)",
        "(320.955200, 285.710000, 306.954900)",
        "(321.405500, 284.900300, 306.853500)",
        "(321.729500, 284.041400, 306.928100)",
        "(321.872300, 283.621100, 306.950600)",
        "(322.179700, 282.881700, 306.885200)",
        "(322.548100, 282.215400, 306.599500)",
        "(322.907600, 281.569800, 306.177800)",
        "(323.023200, 281.239100, 306.025500)",
        "(323.255300, 280.371400, 305.947600)",
        "(323.262900, 279.382400, 306.242800)",
        "(323.260600, 278.595400, 306.191800)",
        "(323.480000, 277.890800, 305.658400)",
        "(323.684300, 277.098600, 305.246100)",
        "(323.630600, 276.601700, 305.278000)",
        "(323.440600, 275.579300, 305.403900)",
        "(323.281600, 274.573900, 305.438800)",
        "(323.242600, 273.509200, 305.378500)",
        "(323.151600, 272.398800, 305.285900)",
        "(322.991400, 271.806600, 305.403200)",
        "(322.502400, 270.737700, 305.662800)",
        "(322.100600, 269.791500, 305.791000)",
        "(321.835500, 269.048600, 305.587500)",
        "(321.553700, 268.515500, 305.133500)",
        "(321.297800, 268.242800, 304.980300)",
        "(320.479200, 267.581400, 304.966800)",
        "(319.565400, 266.921200, 305.108200)",
        "(318.761700, 266.231300, 305.081200)",
        "(317.877000, 265.545900, 305.232600)",
        "(317.364300, 265.169100, 305.379400)",
        "(316.146800, 264.689000, 305.673500)",
        "(314.971100, 264.145300, 305.987600)",
        "(313.919300, 263.733400, 306.290700)",
        "(312.917300, 263.591400, 306.159200)",
        "(312.406800, 263.525600, 306.118800)",
        "(311.223400, 263.142000, 306.366800)",
        "(309.823900, 262.799200, 306.907400)",
        "(308.627400, 262.542600, 307.179800)",
        "(307.602200, 262.414600, 307.436100)",
        "(307.112200, 262.450200, 307.465700)",
        "(305.996800, 262.558800, 307.444700)",
        "(304.610300, 262.685600, 307.566600)",
        "(303.316800, 262.753200, 307.868400)",
        "(302.281100, 262.910600, 307.977100)",
        "(301.819100, 263.052800, 307.948900)",
        "(300.909700, 263.219200, 307.838200)",
        "(299.718000, 263.407900, 307.957300)",
        "(298.549700, 263.484600, 308.301100)",
        "(297.619800, 263.665100, 308.572300)",
        "(297.296400, 263.714400, 308.731500)",
        "(296.667900, 263.793400, 308.949700)",
        "(295.844800, 264.217700, 308.660400)",
        "(294.962500, 264.603000, 308.711400)",
        "(294.094800, 264.515500, 309.484100)",
        "(293.742400, 264.543800, 309.746900)",
        "(293.105400, 264.961600, 309.707400)",
        "(292.683100, 265.869900, 308.957400)",
        "(292.376600, 266.748400, 308.307300)",
        "(291.771500, 267.143500, 308.773200)",
        "(291.309300, 267.274800, 309.131000)",
        "(290.513500, 267.857200, 309.429800)",
        "(290.083500, 268.564400, 309.411700)",
        "(289.825300, 269.554800, 309.104900)",
        "(289.572500, 270.807900, 308.452000)",
        "(289.393700, 271.701900, 307.897500)",
        "(289.116900, 273.345400, 306.947200)",
        "(288.880000, 274.647300, 306.664500)",
        "(288.663500, 275.865800, 306.584600)",
        "(288.594300, 277.444300, 305.840600)",
        "(288.595400, 278.460200, 305.179000)",
        "(288.758300, 280.562200, 303.586100)",
        "(288.890400, 282.284100, 302.751600)",
        "(288.781300, 283.461800, 303.005500)",
        "(288.821300, 284.929500, 302.668100)",
        "(288.985100, 285.763700, 302.163600)",
        "(289.337600, 287.406400, 301.183400)",
        "(289.632900, 288.851100, 300.583500)",
        "(289.766800, 289.960800, 300.694900)",
        "(290.011700, 291.349800, 300.198200)",
        "(290.214200, 292.097500, 299.740500)",
        "(290.719200, 293.352500, 299.155600)",
        "(291.120100, 294.067400, 299.406900)",
        "(291.470800, 294.791000, 299.565600)",
        "(291.882900, 295.577000, 299.396500)",
        "(292.121000, 295.831700, 299.373900)",
        "(292.573800, 296.431900, 299.427000)",
        "(293.165300, 296.899600, 299.565500)",
        "(293.911900, 297.183500, 299.706600)",
        "(294.725800, 297.346600, 299.873800)",
        "(295.048700, 297.435200, 300.009900)",
        "(295.582000, 297.408500, 300.574500)",
        "(296.100000, 297.482300, 300.971000)",
        "(296.948900, 297.519500, 301.098100)",
        "(297.780500, 297.385600, 301.477400)",
        "(298.135700, 297.327600, 301.765200)",
        "(298.812700, 297.378200, 302.031100)",
        "(299.616200, 297.597500, 301.939700)",
        "(300.393100, 297.814500, 301.927800)",
        "(301.112000, 297.981000, 301.948700)",
        "(301.494400, 298.086000, 301.946000)",
        "(302.352200, 297.881700, 302.258900)",
        "(303.206400, 297.558800, 302.902700)",
        "(304.014300, 297.644100, 302.946400)",
        "(304.958100, 298.030900, 302.595000)",
        "(305.485300, 298.037200, 302.601800)",
        "(306.465500, 297.669200, 303.077100)",
        "(307.427900, 297.215900, 303.568100)",
        "(308.247700, 297.041100, 303.651600)",
        "(309.202900, 296.984300, 303.697600)",
        "(309.728500, 296.883100, 303.761500)",
        "(310.808700, 296.257600, 304.086900)",
        "(311.776800, 295.492400, 304.719700)",
        "(312.784000, 294.747100, 305.178900)",
        "(313.701200, 294.207500, 305.450300)",
        "(314.182400, 293.949400, 305.453800)",
        "(315.257300, 293.249600, 305.683100)",
        "(316.381400, 292.380400, 306.055700)",
        "(317.326100, 291.550800, 306.480900)",
        "(318.179800, 290.620800, 306.801500)",
        "(318.604400, 290.081600, 306.996900)",
        "(319.416400, 289.072600, 307.528900)",
        "(320.208800, 288.026800, 307.929900)",
        "(321.068400, 287.217000, 307.981600)",
        "(322.011600, 286.377600, 307.860800)",
        "(322.392800, 285.906500, 307.897900)",
        "(323.027200, 284.793600, 308.271100)",
        "(323.596500, 283.931900, 308.469600)",
        "(324.257200, 283.275400, 308.106000)",
        "(325.052900, 282.358300, 307.801100)",
        "(325.351200, 281.725300, 307.947800)",
        "(325.756400, 280.471000, 308.235500)",
        "(326.213700, 279.476300, 308.129500)",
        "(326.781900, 278.458000, 307.795500)",
        "(327.407100, 276.824800, 308.071400)",
        "(327.553200, 275.960500, 308.430400)",
        "(327.551400, 274.393700, 309.198700)",
        "(327.755000, 273.380100, 308.980000)",
        "(328.174000, 272.554400, 308.449100)",
        "(328.464100, 271.437000, 308.349600)",
        "(328.410500, 270.938100, 308.399300)",
        "(328.250700, 270.003400, 308.344500)",
        "(328.170700, 269.111600, 308.125000)",
        "(327.921700, 268.360900, 307.863200)",
        "(327.574700, 267.535300, 307.688100)",
        "(327.331000, 267.125100, 307.536400)",
        "(326.851400, 266.114100, 307.610300)",
        "(326.185800, 265.145200, 307.875300)",
        "(325.590700, 264.374600, 307.765000)",
        "(324.939300, 263.679100, 307.704500)",
        "(324.561700, 263.324800, 307.746500)",
        "(323.731700, 262.677200, 307.779300)",
        "(322.689900, 262.168800, 307.759300)",
        "(321.601100, 261.652000, 307.805900)",
        "(320.517000, 261.411300, 307.773700)",
        "(320.012300, 261.298800, 307.602200)",
        "(318.794900, 261.108400, 307.506000)",
        "(317.459600, 260.841100, 307.795300)",
        "(316.131400, 260.504500, 308.000200)",
        "(314.802800, 260.268100, 307.935100)",
        "(314.155000, 260.154500, 307.913600)",
        "(312.678900, 259.938200, 308.212400)",
        "(311.193000, 259.728800, 308.690500)",
        "(309.874400, 259.614300, 308.926400)",
        "(308.468800, 259.655600, 308.919900)",
        "(307.850000, 259.700100, 308.834700)",
        "(306.544900, 259.671400, 308.886300)",
        "(305.170800, 259.366500, 309.395800)",
        "(303.912300, 259.100700, 310.281900)",
        "(302.582800, 259.024100, 310.539400)",
        "(301.934900, 259.129300, 310.593300)",
        "(300.682500, 259.164100, 310.931800)",
        "(299.481800, 259.083300, 311.678800)",
        "(298.244800, 259.154000, 312.483700)",
        "(297.106500, 259.492400, 312.603100)",
        "(296.518100, 259.783500, 312.460300)",
        "(295.578200, 260.332900, 312.270200)",
        "(294.720800, 260.635200, 312.660100)",
        "(293.779400, 260.860700, 313.515500)",
        "(292.987100, 261.393100, 313.532900)",
        "(292.542900, 261.869800, 313.319200)",
        "(291.790200, 262.931200, 312.933800)",
        "(291.291400, 263.927400, 312.558700)",
        "(290.669900, 264.536700, 312.985100)",
        "(290.058800, 265.434800, 312.907400)",
        "(289.788800, 266.108100, 312.587900)",
        "(289.426500, 267.495200, 311.910300)",
        "(289.333600, 269.270600, 310.613600)",
        "(289.242600, 271.121000, 309.371500)",
        "(288.922200, 272.666900, 308.609700)",
        "(288.695600, 273.461700, 308.344600)",
        "(288.468400, 274.908500, 307.850900)",
        "(288.531900, 276.663300, 306.820500)",
        "(288.718300, 278.519900, 305.465300)",
        "(288.955600, 280.720700, 303.831300)",
        "(289.007000, 281.621200, 303.260900)",
        "(288.974000, 282.932400, 302.991900)",
        "(288.935800, 284.225200, 302.766800)",
        "(289.130300, 285.589900, 302.120300)",
        "(289.353000, 286.974600, 301.532200)",
        "(289.434000, 287.768000, 301.202100)",
        "(289.532800, 288.855600, 301.186500)",
        "(289.802600, 290.017400, 300.996600)",
        "(290.227800, 291.282100, 300.519000)",
        "(290.778900, 292.496800, 299.986200)",
        "(291.113600, 293.035800, 299.729300)",
        "(291.687600, 293.846200, 299.725700)",
        "(292.042600, 294.367200, 300.305500)",
        "(292.546600, 294.918400, 300.537600)",
        "(293.196000, 295.329600, 300.871000)",
        "(293.559600, 295.413100, 301.151600)",
        "(294.237900, 295.645400, 301.619400)",
        "(294.800000, 295.831500, 302.213100)",
        "(295.416600, 296.253100, 302.459900)",
        "(296.430800, 296.766800, 302.276800)",
        "(296.985700, 296.894900, 302.300400)",
        "(297.886900, 296.851800, 302.861100)",
        "(298.566700, 296.810300, 303.620800)",
        "(299.398500, 297.170800, 303.560600)",
        "(300.383700, 297.410800, 303.498100)",
        "(300.877300, 297.409900, 303.724700)",
        "(301.764500, 297.303100, 304.277500)",
        "(302.544500, 297.379300, 304.585400)",
        "(303.256700, 297.626300, 304.605800)",
        "(304.142800, 297.817600, 304.649900)",
        "(304.641300, 297.707400, 304.836500)",
        "(305.648000, 297.542100, 305.224200)",
        "(306.678500, 297.687500, 304.930500)",
        "(307.800200, 297.570300, 305.027800)",
        "(308.816200, 297.018900, 305.729000)",
        "(309.272200, 296.743100, 306.122000)",
        "(310.063300, 296.501100, 306.422500)",
        "(311.131400, 296.490600, 305.938800)",
        "(312.298200, 296.128200, 305.924700)",
        "(313.207000, 295.254300, 306.838400)",
        "(313.537500, 294.926600, 307.155300)",
        "(314.219100, 294.471200, 307.359400)",
        "(315.226700, 294.266100, 306.967400)",
        "(316.254300, 293.513900, 307.254700)",
        "(317.055600, 292.693100, 307.734400)",
        "(317.420100, 292.387800, 307.722800)",
        "(318.272300, 291.778500, 307.647500)",
        "(319.180300, 290.910000, 307.888500)",
        "(319.863500, 289.997000, 308.166400)",
        "(320.538000, 289.133300, 308.260700)",
        "(320.981300, 288.559600, 308.375200)",
        "(321.715000, 287.558400, 308.606800)",
        "(322.382100, 286.781600, 308.523100)",
        "(323.133700, 286.054300, 308.136800)",
        "(323.707700, 285.080800, 308.141700)",
        "(323.939900, 284.509900, 308.284900)",
        "(324.450800, 283.261700, 308.493500)",
        "(324.910600, 282.110600, 308.536100)",
        "(325.291500, 280.978800, 308.522000)",
        "(325.630500, 279.784800, 308.584500)",
        "(325.723000, 279.143400, 308.695000)",
        "(325.741100, 278.037500, 309.040400)",
        "(325.915100, 277.258100, 308.679900)",
        "(326.328900, 276.601800, 307.816500)",
        "(326.484500, 275.443600, 307.784000)",
        "(326.377000, 274.852100, 307.955700)",
        "(326.113600, 273.773200, 308.153700)",
        "(325.927200, 272.774900, 308.068300)",
        "(325.771700, 271.829300, 307.895600)",
        "(325.540500, 270.744300, 307.841300)",
        "(325.320300, 270.215600, 307.941400)",
        "(324.748600, 269.161600, 308.245900)",
        "(324.195500, 268.201800, 308.461200)",
        "(323.732200, 267.421500, 308.288400)",
        "(323.241300, 266.716700, 308.033000)",
        "(322.978700, 266.277300, 308.062700)",
        "(322.296800, 265.418500, 308.209500)",
        "(321.464600, 264.566500, 308.387900)",
        "(320.480800, 263.796300, 308.633900)",
        "(319.545200, 263.072900, 308.804500)",
        "(319.070300, 262.742600, 308.897700)",
        "(318.048600, 262.121100, 309.053600)",
        "(317.010300, 261.747500, 309.019300)",
        "(315.941300, 261.469200, 308.866900)",
        "(314.707600, 261.054700, 309.095100)",
        "(314.055200, 260.860200, 309.164600)",
        "(312.855900, 260.553200, 309.174100)",
        "(311.681200, 260.250900, 309.226600)",
        "(310.416400, 259.789300, 309.664100)",
        "(309.051600, 259.345200, 310.196400)",
        "(308.364400, 259.294800, 310.216300)",
        "(307.095600, 259.344800, 310.109300)",
        "(305.927800, 259.309000, 310.040000)",
        "(304.776000, 259.261200, 310.149600)",
        "(303.474800, 258.997700, 310.706900)",
        "(302.844900, 258.828200, 311.033000)",
        "(301.744600, 258.770900, 311.309500)",
        "(300.926600, 258.910900, 311.264000)",
        "(300.284800, 259.347400, 310.839000)",
        "(299.330000, 259.537100, 310.688800)",
        "(298.634800, 259.611100, 310.922000)",
        "(297.346400, 259.292000, 312.039700)",
        "(296.581400, 259.175900, 312.548500)",
        "(295.965400, 259.409600, 312.453000)",
        "(295.236900, 259.911200, 312.089800)",
        "(294.809400, 260.127000, 311.851300)",
        "(293.951300, 260.577600, 311.884900)",
        "(293.189400, 260.565400, 312.550800)",
        "(292.527500, 260.897500, 312.873900)",
        "(292.028800, 261.399500, 312.827200)",
        "(291.808300, 261.813200, 312.529000)",
        "(291.405300, 262.850300, 311.793700)",
        "(290.909500, 263.586800, 311.637100)",
        "(290.358000, 264.354300, 311.595200)",
        "(289.884600, 265.243800, 311.364500)",
        "(289.685100, 265.594700, 311.389700)",
        "(289.292600, 266.456500, 311.304100)",
        "(289.054800, 267.971000, 310.441300)",
        "(288.936400, 270.072000, 308.527200)",
        "(288.783000, 272.171900, 306.844800)",
        "(288.673800, 272.828200, 306.661500)",
        "(288.262600, 273.886600, 306.856300)",
        "(288.122100, 275.606800, 305.869900)",
        "(288.228600, 277.818800, 304.011200)",
        "(288.314200, 278.718300, 303.335700)",
        "(288.406800, 281.206600, 302.080500)",
        "(288.048500, 282.068700, 302.784200)",
        "(288.048900, 282.798300, 302.482800)",
        "(288.322000, 284.131600, 301.766800)",
        "(288.602900, 285.519700, 301.114000)",
        "(288.700100, 287.000100, 300.815100)",
        "(288.698900, 287.468500, 301.014900)",
        "(288.950700, 288.790100, 300.680800)",
        "(289.511500, 290.170100, 299.877200)",
        "(290.260700, 291.511300, 298.972900)",
        "(290.601600, 292.136600, 298.570800)",
        "(290.933200, 293.008500, 298.749000)",
        "(291.163000, 293.510800, 299.308000)",
        "(291.722900, 294.319600, 299.071800)",
        "(292.778900, 294.856300, 298.746000)",
        "(293.280200, 295.036700, 298.683700)",
        "(293.965900, 295.656600, 298.743700)",
        "(294.468500, 296.021700, 299.299000)",
        "(294.967500, 296.264200, 299.957600)",
        "(295.684500, 296.824300, 300.038500)",
        "(296.137900, 297.006400, 300.110300)",
        "(297.034500, 297.277200, 300.307200)",
        "(297.833600, 297.462600, 300.721300)",
        "(298.333000, 298.274700, 300.534500)",
        "(299.035100, 298.806500, 300.508500)",
        "(299.520800, 298.844300, 300.651600)",
        "(300.417000, 299.093600, 300.691600)",
        "(300.997600, 299.597700, 300.547500)",
        "(301.570400, 299.972300, 300.639600)",
        "(302.358100, 300.010000, 300.928500)",
        "(302.815800, 300.042300, 300.951600)",
        "(303.771500, 300.108900, 300.956700)",
        "(304.797200, 299.942100, 301.215200)",
        "(305.737200, 299.866400, 301.498500)",
        "(306.700000, 299.865300, 301.518400)",
        "(307.287600, 299.767600, 301.633500)",
        "(308.536800, 299.338300, 302.103500)",
        "(309.539400, 299.093500, 302.236300)",
        "(310.443100, 298.920200, 302.456700)",
        "(311.450100, 298.667800, 302.607500)",
        "(312.047200, 298.475800, 302.662700)",
        "(313.176400, 298.192200, 302.636800)",
        "(314.245500, 298.068600, 302.425500)",
        "(315.011300, 297.662200, 302.729500)",
        "(315.612800, 297.244900, 303.256000)",
        "(316.013400, 297.020400, 303.342900)",
        "(317.090400, 296.663000, 303.199900)",
        "(318.225100, 296.315800, 302.938200)",
        "(319.082700, 295.673500, 303.275300)",
        "(319.939500, 294.995300, 303.564100)",
        "(320.463100, 294.723400, 303.454800)",
        "(321.623000, 294.070900, 303.199000)",
        "(322.456800, 293.160900, 303.433700)",
        "(323.255800, 292.255200, 303.700000)",
        "(324.120500, 291.555300, 303.458500)",
        "(324.517700, 291.183600, 303.349500)",
        "(325.323600, 290.243400, 303.274400)",
        "(325.866600, 289.145400, 303.538300)",
        "(326.222600, 288.200800, 303.748400)",
        "(326.769000, 287.314100, 303.490400)",
        "(327.023700, 286.842700, 303.434400)",
        "(327.355700, 285.853200, 303.499000)",
        "(327.535200, 284.871700, 303.525100)",
        "(327.616000, 283.788600, 303.592300)",
        "(327.562500, 282.672000, 303.828100)",
        "(327.548100, 282.055000, 303.947100)",
        "(327.533600, 280.954000, 303.981400)",
        "(327.452600, 280.053700, 303.914200)",
        "(327.432200, 279.123500, 303.752200)",
        "(327.265600, 278.100800, 303.777800)",
        "(327.134100, 277.580100, 303.824300)",
        "(326.969600, 276.484900, 303.853400)",
        "(326.678500, 275.314300, 304.040400)",
        "(326.196800, 274.060100, 304.409100)",
        "(325.729200, 273.011500, 304.491100)",
        "(325.560400, 272.553800, 304.407100)",
        "(325.264000, 271.650500, 304.234700)",
        "(324.860400, 270.646000, 304.153600)",
        "(324.196500, 269.712800, 304.142900)",
        "(323.493700, 268.735200, 304.187900)",
        "(323.119000, 268.282200, 304.198200)",
        "(322.339100, 267.467400, 304.280700)",
        "(321.593100, 266.651600, 304.395100)",
        "(320.796000, 265.919300, 304.454400)",
        "(319.889700, 265.314200, 304.426300)",
        "(319.402900, 264.987800, 304.433300)",
        "(318.458200, 264.381500, 304.568800)",
        "(317.505000, 263.842800, 304.685200)",
        "(316.534000, 263.325800, 304.888500)",
        "(315.553900, 262.751600, 305.236800)",
        "(315.015000, 262.520200, 305.291800)",
        "(313.968200, 262.180400, 305.322200)",
        "(312.939200, 261.825900, 305.399900)",
        "(311.823900, 261.467400, 305.569900)",
        "(310.615100, 261.060900, 305.933400)",
        "(310.060800, 260.839100, 306.126400)",
        "(308.972000, 260.326900, 306.477300)",
        "(307.750600, 259.991600, 306.757000)",
        "(306.501400, 259.973000, 306.491500)",
        "(305.270800, 259.988400, 306.246800)",
        "(304.622300, 259.904800, 306.412000)",
        "(303.310500, 259.289000, 307.445200)",
        "(301.931200, 259.094600, 308.004400)",
        "(300.675600, 259.160500, 308.009800)",
        "(299.591300, 259.258100, 307.914700)",
        "(299.151800, 259.353700, 307.813300)",
        "(298.239400, 259.386700, 308.096500)",
        "(297.120300, 259.247600, 308.816100)",
        "(295.924000, 259.459400, 308.901600)",
        "(295.023500, 259.775400, 308.747700)",
        "(294.694900, 259.942300, 308.597500)",
        "(294.100300, 260.391400, 308.356000)",
        "(293.456700, 260.698700, 308.556700)",
        "(292.398900, 261.234100, 308.405200)",
        "(291.477300, 261.895700, 308.278700)",
        "(291.167500, 262.068200, 308.318400)",
        "(290.581500, 262.641000, 308.251000)",
        "(290.190400, 263.491100, 307.874200)",
        "(289.830000, 264.484900, 307.212900)",
        "(289.203900, 265.848200, 306.417800)",
        "(288.894000, 266.287800, 306.415200)",
        "(288.288700, 266.920600, 306.866200)",
        "(287.938100, 268.169400, 306.387600)",
        "(287.704800, 270.108700, 304.999600)",
        "(287.458600, 271.915800, 303.908200)",
        "(287.384000, 272.857900, 303.288700)",
        "(287.167200, 274.202900, 302.879300)",
        "(286.932100, 275.823700, 302.405900)",
        "(287.027200, 278.262400, 300.609100)",
        "(287.244400, 280.381500, 299.225800)",
        "(287.395200, 281.278700, 298.656700)",
        "(287.437500, 282.899000, 298.157100)",
        "(287.453100, 284.161100, 297.992500)",
        "(287.740900, 285.681400, 297.320800)",
        "(288.113000, 286.789900, 297.077900)",
        "(288.308000, 287.375600, 296.929400)",
        "(288.584000, 288.543500, 296.766100)",
        "(288.942000, 289.657200, 296.480800)",
        "(289.480800, 290.696100, 296.167800)",
        "(290.070000, 291.744100, 295.746100)",
        "(290.319300, 292.074200, 295.807300)",
        "(290.753600, 292.264200, 296.504600)",
        "(291.150900, 292.737700, 296.747300)",
        "(291.626200, 293.300800, 296.836200)",
        "(292.364000, 293.832100, 296.843700)",
        "(292.764500, 293.872800, 297.067500)",
        "(293.471100, 293.938400, 297.685600)",
        "(294.103500, 294.134800, 298.063200)",
        "(294.742100, 294.270900, 298.529600)",
        "(295.391400, 294.445200, 298.841600)",
        "(295.758500, 294.476900, 299.091800)",
        "(296.508800, 294.505100, 299.693100)",
        "(297.296700, 294.609100, 300.147500)",
        "(298.027300, 294.822400, 300.470300)",
        "(298.754400, 294.907900, 300.923200)",
        "(299.165800, 295.090800, 301.024100)",
        "(300.152400, 295.397600, 300.939000)",
        "(300.946800, 295.708300, 301.008100)",
        "(301.579200, 295.851400, 301.334200)",
        "(302.314500, 295.739400, 301.839700)",
        "(302.748500, 295.639800, 302.050000)",
        "(303.574900, 295.577100, 302.236200)",
        "(304.328300, 295.294300, 302.822600)",
        "(305.078200, 294.948900, 303.370800)",
        "(305.967600, 294.413400, 303.983100)",
        "(306.422300, 294.140800, 304.300100)",
        "(307.429300, 293.653600, 304.779600)",
        "(308.407800, 293.325000, 305.061600)",
        "(309.509500, 292.853800, 305.306800)",
        "(310.791600, 292.057600, 305.733400)",
        "(311.348400, 291.593800, 306.070800)",
        "(312.378200, 290.778000, 306.641500)",
        "(313.433700, 290.124200, 306.868800)",
        "(314.775000, 289.272600, 307.087100)",
        "(316.139000, 288.212100, 307.524800)",
        "(316.758700, 287.592700, 307.651700)",
        "(317.769400, 286.469100, 308.129400)",
        "(318.791700, 285.478800, 308.361400)",
        "(319.903100, 284.700100, 308.187500)",
        "(320.890900, 283.488800, 308.515900)",
        "(321.267700, 282.932400, 308.745800)",
        "(322.130100, 282.013300, 308.654000)",
        "(323.150300, 281.208600, 308.097500)",
        "(323.972100, 279.865200, 308.438500)",
        "(324.436000, 278.614100, 308.774700)",
        "(324.580400, 278.092900, 308.840500)",
        "(325.124300, 277.028000, 308.673100)",
        "(325.826100, 275.829500, 308.695300)",
        "(326.136400, 274.771300, 308.747200)",
        "(326.283600, 273.802700, 308.810200)",
        "(326.329000, 273.373500, 308.791600)",
        "(326.567700, 272.657200, 308.343400)",
        "(326.788400, 271.731100, 308.179500)",
        "(326.687100, 270.744000, 308.302600)",
        "(326.552300, 270.329900, 308.271400)",
        "(326.374300, 269.531300, 308.098000)",
        "(326.197600, 268.697100, 307.957600)",
        "(325.893000, 267.805700, 307.899700)",
        "(325.459800, 266.858200, 307.924800)",
        "(324.825600, 265.843000, 308.336600)",
        "(324.477300, 265.444400, 308.459800)",
        "(323.922400, 264.769400, 308.283100)",
        "(323.324700, 264.378300, 307.800100)",
        "(322.690300, 263.899300, 307.522200)",
        "(321.868800, 263.237300, 307.637500)",
        "(321.344100, 262.902600, 307.754000)",
        "(320.297500, 262.390700, 307.884500)",
        "(319.354900, 261.974900, 307.740100)",
        "(318.516000, 261.587800, 307.470100)",
        "(317.655600, 261.254900, 307.285600)",
        "(317.212000, 261.044100, 307.303600)",
        "(316.226800, 260.570600, 307.566500)",
        "(315.207900, 260.236800, 307.578400)",
        "(314.266600, 259.993200, 307.388300)",
        "(313.290300, 259.590800, 307.507200)",
        "(312.765800, 259.456300, 307.605100)",
        "(311.760500, 259.176700, 307.750000)",
        "(310.712300, 258.940200, 307.874400)",
        "(309.762800, 258.704800, 307.992200)",
        "(308.736700, 258.486000, 308.160800)",
        "(308.228600, 258.425700, 308.199300)",
        "(307.018300, 258.288100, 308.345500)",
        "(305.940700, 257.999800, 308.841500)",
        "(304.813700, 257.780200, 309.249600)",
        "(303.717100, 257.799400, 309.241700)",
        "(303.214100, 257.871100, 309.140900)",
        "(302.205400, 258.199200, 308.794000)",
        "(301.139600, 258.464300, 308.739000)",
        "(300.002300, 258.573800, 308.945700)",
        "(298.980200, 258.866900, 308.761900)",
        "(298.493400, 259.212900, 308.410000)",
        "(297.521900, 259.649800, 308.157100)",
        "(296.436000, 259.680300, 308.751000)",
        "(295.330200, 259.752000, 309.356000)",
        "(294.423900, 260.139100, 309.408500)",
        "(294.103900, 260.362100, 309.319400)",
        "(293.462800, 260.935500, 309.206100)",
        "(292.848900, 261.491100, 309.111200)",
        "(292.028800, 261.954200, 309.124800)",
        "(291.205700, 262.573000, 309.286000)",
        "(290.863800, 262.841500, 309.305200)",
        "(290.192400, 263.523500, 309.198800)",
[truncated: 522,892 more chars]
