# Supplementary material for: Playing the mirror game in virtual reality with an autonomous character
Source: Sci Rep. 2022 Dec 9;12:21329. doi: 10.1038/s41598-022-25197-z (PMC9734752; doi:10.1038/s41598-022-25197-z)
Supplement: Supplementary file 2 — Supplementary Information 1. [file 41598_2022_25197_MOESM2_ESM.zip › Data/Couple21/questionnaire3_player2.json]

{(9 -> -1), (2 -> -1), (7 -> -2), (4 -> 3), (8 -> 3), (6 -> 3), (1 -> 2), (5 -> -2), (0 -> 2), (3 -> 1)}
