# Supplementary material for: Playing the mirror game in virtual reality with an autonomous character
Source: Sci Rep. 2022 Dec 9;12:21329. doi: 10.1038/s41598-022-25197-z (PMC9734752; doi:10.1038/s41598-022-25197-z)
Supplement: Supplementary file 2 — Supplementary Information 1. [file 41598_2022_25197_MOESM2_ESM.zip › Data/Couple22/baseline_player1.json]

{
    "isFemale": false,
    "eyesLevel": 1.6801409721374512,
    "timestamps": [
        0.0,
        0.019989013671875,
        0.0399932861328125,
        0.05999755859375,
        0.079986572265625,
        0.0999908447265625,
        0.1199951171875,
        0.1399993896484375,
        0.1599884033203125,
        0.17999267578125,
        0.1999969482421875,
        0.220001220703125,
        0.239990234375,
        0.2599945068359375,
        0.279998779296875,
        0.29998779296875,
        0.3199920654296875,
        0.339996337890625,
        0.3600006103515625,
        0.3799896240234375,
        0.399993896484375,
        0.4199981689453125,
        0.4399871826171875,
        0.459991455078125,
        0.4799957275390625,
        0.5,
        0.519989013671875,
        0.5399932861328125,
        0.55999755859375,
        0.579986572265625,
        0.5999908447265625,
        0.6199951171875,
        0.6399993896484375,
        0.6599884033203125,
        0.67999267578125,
        0.6999969482421875,
        0.720001220703125,
        0.739990234375,
        0.7599945068359375,
        0.779998779296875,
        0.79998779296875,
        0.8199920654296875,
        0.839996337890625,
        0.8600006103515625,
        0.8799896240234375,
        0.899993896484375,
        0.9199981689453125,
        0.9399871826171875,
        0.959991455078125,
        0.9799957275390625,
        1.0,
        1.019989013671875,
        1.0399932861328126,
        1.05999755859375,
        1.079986572265625,
        1.0999908447265626,
        1.1199951171875,
        1.1399993896484376,
        1.1599884033203126,
        1.17999267578125,
        1.1999969482421876,
        1.220001220703125,
        1.239990234375,
        1.2599945068359376,
        1.279998779296875,
        1.29998779296875,
        1.3199920654296876,
        1.339996337890625,
        1.3600006103515626,
        1.3799896240234376,
        1.399993896484375,
        1.4199981689453126,
        1.4399871826171876,
        1.459991455078125,
        1.4799957275390626,
        1.5,
        1.519989013671875,
        1.5399932861328126,
        1.55999755859375,
        1.579986572265625,
        1.5999908447265626,
        1.6199951171875,
        1.6399993896484376,
        1.6599884033203126,
        1.67999267578125,
        1.6999969482421876,
        1.720001220703125,
        1.739990234375,
        1.7599945068359376,
        1.779998779296875,
        1.79998779296875,
        1.8199920654296876,
        1.839996337890625,
        1.8600006103515626,
        1.8799896240234376,
        1.899993896484375,
        1.9199981689453126,
        1.9399871826171876,
        1.959991455078125,
        1.9799957275390626,
        2.0,
        2.019989013671875,
        2.0399932861328127,
        2.05999755859375,
        2.079986572265625,
        2.0999908447265627,
        2.1199951171875,
        2.1399993896484377,
        2.1599884033203127,
        2.17999267578125,
        2.1999969482421877,
        2.220001220703125,
        2.239990234375,
        2.2599945068359377,
        2.279998779296875,
        2.29998779296875,
        2.3199920654296877,
        2.339996337890625,
        2.3600006103515627,
        2.3799896240234377,
        2.399993896484375,
        2.4199981689453127,
        2.4399871826171877,
        2.459991455078125,
        2.4799957275390627,
        2.5,
        2.519989013671875,
        2.5399932861328127,
        2.55999755859375,
        2.579986572265625,
        2.5999908447265627,
        2.6199951171875,
        2.6399993896484377,
        2.6599884033203127,
        2.67999267578125,
        2.6999969482421877,
        2.720001220703125,
        2.739990234375,
        2.7599945068359377,
        2.779998779296875,
        2.79998779296875,
        2.8199920654296877,
        2.839996337890625,
        2.8600006103515627,
        2.8799896240234377,
        2.899993896484375,
        2.9199981689453127,
        2.9399871826171877,
        2.959991455078125,
        2.9799957275390627,
        3.0,
        3.019989013671875,
        3.0399932861328127,
        3.05999755859375,
        3.079986572265625,
        3.0999908447265627,
        3.1199951171875,
        3.1399993896484377,
        3.1599884033203127,
        3.17999267578125,
        3.1999969482421877,
        3.220001220703125,
        3.239990234375,
        3.2599945068359377,
        3.279998779296875,
        3.29998779296875,
        3.3199920654296877,
        3.339996337890625,
        3.3600006103515627,
        3.3799896240234377,
        3.399993896484375,
        3.4199981689453127,
        3.4399871826171877,
        3.459991455078125,
        3.4799957275390627,
        3.5,
        3.519989013671875,
        3.5399932861328127,
        3.55999755859375,
        3.579986572265625,
        3.5999908447265627,
        3.6199951171875,
        3.6399993896484377,
        3.6599884033203127,
        3.67999267578125,
        3.6999969482421877,
        3.720001220703125,
        3.739990234375,
        3.7599945068359377,
        3.779998779296875,
        3.79998779296875,
        3.8199920654296877,
        3.839996337890625,
        3.8600006103515627,
        3.8799896240234377,
        3.899993896484375,
        3.9199981689453127,
        3.9399871826171877,
        3.959991455078125,
        3.9799957275390627,
        4.0,
        4.019989013671875,
        4.0399932861328129,
        4.05999755859375,
        4.079986572265625,
        4.0999908447265629,
        4.1199951171875,
        4.1399993896484379,
        4.1599884033203129,
        4.17999267578125,
        4.1999969482421879,
        4.220001220703125,
        4.239990234375,
        4.2599945068359379,
        4.279998779296875,
        4.29998779296875,
        4.3199920654296879,
        4.339996337890625,
        4.3600006103515629,
        4.3799896240234379,
        4.399993896484375,
        4.4199981689453129,
        4.4399871826171879,
        4.459991455078125,
        4.4799957275390629,
        4.5,
        4.519989013671875,
        4.5399932861328129,
        4.55999755859375,
        4.579986572265625,
        4.5999908447265629,
        4.6199951171875,
        4.6399993896484379,
        4.6599884033203129,
        4.67999267578125,
        4.6999969482421879,
        4.720001220703125,
        4.739990234375,
        4.7599945068359379,
        4.779998779296875,
        4.79998779296875,
        4.8199920654296879,
        4.839996337890625,
        4.8600006103515629,
        4.8799896240234379,
        4.899993896484375,
        4.9199981689453129,
        4.9399871826171879,
        4.959991455078125,
        4.9799957275390629,
        5.0,
        5.019989013671875,
        5.0399932861328129,
        5.05999755859375,
        5.079986572265625,
        5.0999908447265629,
        5.1199951171875,
        5.1399993896484379,
        5.1599884033203129,
        5.17999267578125,
        5.1999969482421879,
        5.220001220703125,
        5.239990234375,
        5.2599945068359379,
        5.279998779296875,
        5.29998779296875,
        5.3199920654296879,
        5.339996337890625,
        5.3600006103515629,
        5.3799896240234379,
        5.399993896484375,
        5.4199981689453129,
        5.4399871826171879,
        5.459991455078125,
        5.4799957275390629,
        5.5,
        5.519989013671875,
        5.5399932861328129,
        5.55999755859375,
        5.579986572265625,
        5.5999908447265629,
        5.6199951171875,
        5.6399993896484379,
        5.6599884033203129,
        5.67999267578125,
        5.6999969482421879,
        5.720001220703125,
        5.739990234375,
        5.7599945068359379,
        5.779998779296875,
        5.79998779296875,
        5.8199920654296879,
        5.839996337890625,
        5.8600006103515629,
        5.8799896240234379,
        5.899993896484375,
        5.9199981689453129,
        5.9399871826171879,
        5.959991455078125,
        5.9799957275390629,
        6.0,
        6.019989013671875,
        6.0399932861328129,
        6.05999755859375,
        6.079986572265625,
        6.0999908447265629,
        6.1199951171875,
        6.1399993896484379,
        6.1599884033203129,
        6.17999267578125,
        6.1999969482421879,
        6.220001220703125,
        6.239990234375,
        6.2599945068359379,
        6.279998779296875,
        6.29998779296875,
        6.3199920654296879,
        6.339996337890625,
        6.3600006103515629,
        6.3799896240234379,
        6.399993896484375,
        6.4199981689453129,
        6.4399871826171879,
        6.459991455078125,
        6.4799957275390629,
        6.5,
        6.519989013671875,
        6.5399932861328129,
        6.55999755859375,
        6.579986572265625,
        6.5999908447265629,
        6.6199951171875,
        6.6399993896484379,
        6.6599884033203129,
        6.67999267578125,
        6.6999969482421879,
        6.720001220703125,
        6.739990234375,
        6.7599945068359379,
        6.779998779296875,
        6.79998779296875,
        6.8199920654296879,
        6.839996337890625,
        6.8600006103515629,
        6.8799896240234379,
        6.899993896484375,
        6.9199981689453129,
        6.9399871826171879,
        6.959991455078125,
        6.9799957275390629,
        7.0,
        7.019989013671875,
        7.0399932861328129,
        7.05999755859375,
        7.079986572265625,
        7.0999908447265629,
        7.1199951171875,
        7.1399993896484379,
        7.1599884033203129,
        7.17999267578125,
        7.1999969482421879,
        7.220001220703125,
        7.239990234375,
        7.2599945068359379,
        7.279998779296875,
        7.29998779296875,
        7.3199920654296879,
        7.339996337890625,
        7.3600006103515629,
        7.3799896240234379,
        7.399993896484375,
        7.4199981689453129,
        7.4399871826171879,
        7.459991455078125,
        7.4799957275390629,
        7.5,
        7.519989013671875,
        7.5399932861328129,
        7.55999755859375,
        7.579986572265625,
        7.5999908447265629,
        7.6199951171875,
        7.6399993896484379,
        7.6599884033203129,
        7.67999267578125,
        7.6999969482421879,
        7.720001220703125,
        7.739990234375,
        7.7599945068359379,
        7.779998779296875,
        7.79998779296875,
        7.8199920654296879,
        7.839996337890625,
        7.8600006103515629,
        7.8799896240234379,
        7.899993896484375,
        7.9199981689453129,
        7.9399871826171879,
        7.959991455078125,
        7.9799957275390629,
        8.0,
        8.019989013671875,
        8.039993286132813,
        8.05999755859375,
        8.079986572265625,
        8.099990844726563,
        8.1199951171875,
        8.139999389648438,
        8.159988403320313,
        8.17999267578125,
        8.199996948242188,
        8.220001220703125,
        8.239990234375,
        8.259994506835938,
        8.279998779296875,
        8.29998779296875,
        8.319992065429688,
        8.339996337890625,
        8.360000610351563,
        8.379989624023438,
        8.399993896484375,
        8.419998168945313,
        8.439987182617188,
        8.459991455078125,
        8.479995727539063,
        8.5,
        8.519989013671875,
        8.539993286132813,
        8.55999755859375,
        8.579986572265625,
        8.599990844726563,
        8.6199951171875,
        8.639999389648438,
        8.659988403320313,
        8.67999267578125,
        8.699996948242188,
        8.720001220703125,
        8.739990234375,
        8.759994506835938,
        8.779998779296875,
        8.79998779296875,
        8.819992065429688,
        8.839996337890625,
        8.860000610351563,
        8.879989624023438,
        8.899993896484375,
        8.919998168945313,
        8.939987182617188,
        8.959991455078125,
        8.979995727539063,
        9.0,
        9.019989013671875,
        9.039993286132813,
        9.05999755859375,
        9.079986572265625,
        9.099990844726563,
        9.1199951171875,
        9.139999389648438,
        9.159988403320313,
        9.17999267578125,
        9.199996948242188,
        9.220001220703125,
        9.239990234375,
        9.259994506835938,
        9.279998779296875,
        9.29998779296875,
        9.319992065429688,
        9.339996337890625,
        9.360000610351563,
        9.379989624023438,
        9.399993896484375,
        9.419998168945313,
        9.439987182617188,
        9.459991455078125,
        9.479995727539063,
        9.5,
        9.519989013671875,
        9.539993286132813,
        9.55999755859375,
        9.579986572265625,
        9.599990844726563,
        9.6199951171875,
        9.639999389648438,
        9.659988403320313,
        9.67999267578125,
        9.699996948242188,
        9.720001220703125,
        9.739990234375,
        9.759994506835938,
        9.779998779296875,
        9.79998779296875,
        9.819992065429688,
        9.839996337890625,
        9.860000610351563,
        9.879989624023438,
        9.899993896484375,
        9.919998168945313,
        9.939987182617188,
        9.959991455078125,
        9.979995727539063,
        10.0,
        10.019989013671875,
        10.039993286132813,
        10.05999755859375,
        10.079986572265625,
        10.099990844726563,
        10.1199951171875,
        10.139999389648438,
        10.159988403320313,
        10.17999267578125,
        10.199996948242188,
        10.220001220703125,
        10.239990234375,
        10.259994506835938,
        10.279998779296875,
        10.29998779296875,
        10.319992065429688,
        10.339996337890625,
        10.360000610351563,
        10.379989624023438,
        10.399993896484375,
        10.419998168945313,
        10.439987182617188,
        10.459991455078125,
        10.479995727539063,
        10.5,
        10.519989013671875,
        10.539993286132813,
        10.55999755859375,
        10.579986572265625,
        10.599990844726563,
        10.6199951171875,
        10.639999389648438,
        10.659988403320313,
        10.67999267578125,
        10.699996948242188,
        10.720001220703125,
        10.739990234375,
        10.759994506835938,
        10.779998779296875,
        10.79998779296875,
        10.819992065429688,
        10.839996337890625,
        10.860000610351563,
        10.879989624023438,
        10.899993896484375,
        10.919998168945313,
        10.939987182617188,
        10.959991455078125,
        10.979995727539063,
        11.0,
        11.019989013671875,
        11.039993286132813,
        11.05999755859375,
        11.079986572265625,
        11.099990844726563,
        11.1199951171875,
        11.139999389648438,
        11.159988403320313,
        11.17999267578125,
        11.199996948242188,
        11.220001220703125,
        11.239990234375,
        11.259994506835938,
        11.279998779296875,
        11.29998779296875,
        11.319992065429688,
        11.339996337890625,
        11.360000610351563,
        11.379989624023438,
        11.399993896484375,
        11.419998168945313,
        11.439987182617188,
        11.459991455078125,
        11.479995727539063,
        11.5,
        11.519989013671875,
        11.539993286132813,
        11.55999755859375,
        11.579986572265625,
        11.599990844726563,
        11.6199951171875,
        11.639999389648438,
        11.659988403320313,
        11.67999267578125,
        11.699996948242188,
        11.720001220703125,
        11.739990234375,
        11.759994506835938,
        11.779998779296875,
        11.79998779296875,
        11.819992065429688,
        11.839996337890625,
        11.860000610351563,
        11.879989624023438,
        11.899993896484375,
        11.919998168945313,
        11.939987182617188,
        11.959991455078125,
        11.979995727539063,
        12.0,
        12.019989013671875,
        12.039993286132813,
        12.05999755859375,
        12.079986572265625,
        12.099990844726563,
        12.1199951171875,
        12.139999389648438,
        12.159988403320313,
        12.17999267578125,
        12.199996948242188,
        12.220001220703125,
        12.239990234375,
        12.259994506835938,
        12.279998779296875,
        12.29998779296875,
        12.319992065429688,
        12.339996337890625,
        12.360000610351563,
        12.379989624023438,
        12.399993896484375,
        12.419998168945313,
        12.439987182617188,
        12.459991455078125,
        12.479995727539063,
        12.5,
        12.519989013671875,
        12.539993286132813,
        12.55999755859375,
        12.579986572265625,
        12.599990844726563,
        12.6199951171875,
        12.639999389648438,
        12.659988403320313,
        12.67999267578125,
        12.699996948242188,
        12.720001220703125,
        12.739990234375,
        12.759994506835938,
        12.779998779296875,
        12.79998779296875,
        12.819992065429688,
        12.839996337890625,
        12.860000610351563,
        12.879989624023438,
        12.899993896484375,
        12.919998168945313,
        12.939987182617188,
        12.959991455078125,
        12.979995727539063,
        13.0,
        13.019989013671875,
        13.039993286132813,
        13.05999755859375,
        13.079986572265625,
        13.099990844726563,
        13.1199951171875,
        13.139999389648438,
        13.159988403320313,
        13.17999267578125,
        13.199996948242188,
        13.219985961914063,
        13.239990234375,
        13.259994506835938,
        13.279998779296875,
        13.29998779296875,
        13.319992065429688,
        13.339996337890625,
        13.360000610351563,
        13.379989624023438,
        13.399993896484375,
        13.419998168945313,
        13.439987182617188,
        13.459991455078125,
        13.479995727539063,
        13.5,
        13.519989013671875,
        13.539993286132813,
        13.55999755859375,
        13.579986572265625,
        13.599990844726563,
        13.6199951171875,
        13.639999389648438,
        13.659988403320313,
        13.67999267578125,
        13.699996948242188,
        13.719985961914063,
        13.739990234375,
        13.759994506835938,
        13.779998779296875,
        13.79998779296875,
        13.819992065429688,
        13.839996337890625,
        13.860000610351563,
        13.879989624023438,
        13.899993896484375,
        13.919998168945313,
        13.939987182617188,
        13.959991455078125,
        13.979995727539063,
        14.0,
        14.019989013671875,
        14.039993286132813,
        14.05999755859375,
        14.079986572265625,
        14.099990844726563,
        14.1199951171875,
        14.139999389648438,
        14.159988403320313,
        14.17999267578125,
        14.199996948242188,
        14.219985961914063,
        14.239990234375,
        14.259994506835938,
        14.279998779296875,
        14.29998779296875,
        14.319992065429688,
        14.339996337890625,
        14.360000610351563,
        14.379989624023438,
        14.399993896484375,
        14.419998168945313,
        14.439987182617188,
        14.459991455078125,
        14.479995727539063,
        14.5,
        14.519989013671875,
        14.539993286132813,
        14.55999755859375,
        14.579986572265625,
        14.599990844726563,
        14.6199951171875,
        14.639999389648438,
        14.659988403320313,
        14.67999267578125,
        14.699996948242188,
        14.719985961914063,
        14.739990234375,
        14.759994506835938,
        14.779998779296875,
        14.79998779296875,
        14.819992065429688,
        14.839996337890625,
        14.860000610351563,
        14.879989624023438,
        14.899993896484375,
        14.919998168945313,
        14.939987182617188,
        14.959991455078125,
        14.979995727539063,
        15.0,
        15.019989013671875,
        15.039993286132813,
        15.05999755859375,
        15.079986572265625,
        15.099990844726563,
        15.1199951171875,
        15.139999389648438,
        15.159988403320313,
        15.17999267578125,
        15.199996948242188,
        15.219985961914063,
        15.239990234375,
        15.259994506835938,
        15.279998779296875,
        15.29998779296875,
        15.319992065429688,
        15.339996337890625,
        15.360000610351563,
        15.379989624023438,
        15.399993896484375,
        15.419998168945313,
        15.439987182617188,
        15.459991455078125,
        15.479995727539063,
        15.5,
        15.519989013671875,
        15.539993286132813,
        15.55999755859375,
        15.579986572265625,
        15.599990844726563,
        15.6199951171875,
        15.639999389648438,
        15.659988403320313,
        15.67999267578125,
        15.699996948242188,
        15.719985961914063,
        15.739990234375,
        15.759994506835938,
        15.779998779296875,
        15.79998779296875,
        15.819992065429688,
        15.839996337890625,
        15.860000610351563,
        15.879989624023438,
        15.899993896484375,
        15.919998168945313,
        15.939987182617188,
        15.959991455078125,
        15.979995727539063,
        16.0,
        16.019989013671876,
        16.039993286132814,
        16.05999755859375,
        16.079986572265626,
        16.099990844726564,
        16.1199951171875,
        16.139999389648439,
        16.159988403320314,
        16.17999267578125,
        16.199996948242189,
        16.219985961914064,
        16.239990234375,
        16.259994506835939,
        16.279998779296876,
        16.29998779296875,
        16.319992065429689,
        16.339996337890626,
        16.360000610351564,
        16.379989624023439,
        16.399993896484376,
        16.419998168945314,
        16.439987182617189,
        16.459991455078126,
        16.479995727539064,
        16.5,
        16.519989013671876,
        16.539993286132814,
        16.55999755859375,
        16.579986572265626,
        16.599990844726564,
        16.6199951171875,
        16.639999389648439,
        16.659988403320314,
        16.67999267578125,
        16.699996948242189,
        16.719985961914064,
        16.739990234375,
        16.759994506835939,
        16.779998779296876,
        16.79998779296875,
        16.819992065429689,
        16.839996337890626,
        16.860000610351564,
        16.879989624023439,
        16.899993896484376,
        16.919998168945314,
        16.939987182617189,
        16.959991455078126,
        16.979995727539064,
        17.0,
        17.019989013671876,
        17.039993286132814,
        17.05999755859375,
        17.079986572265626,
        17.099990844726564,
        17.1199951171875,
        17.139999389648439,
        17.159988403320314,
        17.17999267578125,
        17.199996948242189,
        17.219985961914064,
        17.239990234375,
        17.259994506835939,
        17.279998779296876,
        17.29998779296875,
        17.319992065429689,
        17.339996337890626,
        17.360000610351564,
        17.379989624023439,
        17.399993896484376,
        17.419998168945314,
        17.439987182617189,
        17.459991455078126,
        17.479995727539064,
        17.5,
        17.519989013671876,
        17.539993286132814,
        17.55999755859375,
        17.579986572265626,
        17.599990844726564,
        17.6199951171875,
        17.639999389648439,
        17.659988403320314,
        17.67999267578125,
        17.699996948242189,
        17.719985961914064,
        17.739990234375,
        17.759994506835939,
        17.779998779296876,
        17.79998779296875,
        17.819992065429689,
        17.839996337890626,
        17.860000610351564,
        17.879989624023439,
        17.899993896484376,
        17.919998168945314,
        17.939987182617189,
        17.959991455078126,
        17.979995727539064,
        18.0,
        18.019989013671876,
        18.039993286132814,
        18.05999755859375,
        18.079986572265626,
        18.099990844726564,
        18.1199951171875,
        18.139999389648439,
        18.159988403320314,
        18.17999267578125,
        18.199996948242189,
        18.219985961914064,
        18.239990234375,
        18.259994506835939,
        18.279998779296876,
        18.29998779296875,
        18.319992065429689,
        18.339996337890626,
        18.360000610351564,
        18.379989624023439,
        18.399993896484376,
        18.419998168945314,
        18.439987182617189,
        18.459991455078126,
        18.479995727539064,
        18.5,
        18.519989013671876,
        18.539993286132814,
        18.55999755859375,
        18.579986572265626,
        18.599990844726564,
        18.6199951171875,
        18.639999389648439,
        18.659988403320314,
        18.67999267578125,
        18.699996948242189,
        18.719985961914064,
        18.739990234375,
        18.759994506835939,
        18.779998779296876,
        18.79998779296875,
        18.819992065429689,
        18.839996337890626,
        18.860000610351564,
        18.879989624023439,
        18.899993896484376,
        18.919998168945314,
        18.939987182617189,
        18.959991455078126,
        18.979995727539064,
        19.0,
        19.019989013671876,
        19.039993286132814,
        19.05999755859375,
        19.079986572265626,
        19.099990844726564,
        19.1199951171875,
        19.139999389648439,
        19.159988403320314,
        19.17999267578125,
        19.199996948242189,
        19.219985961914064,
        19.239990234375,
        19.259994506835939,
        19.279998779296876,
        19.29998779296875,
        19.319992065429689,
        19.339996337890626,
        19.360000610351564,
        19.379989624023439,
        19.399993896484376,
        19.419998168945314,
        19.439987182617189,
        19.459991455078126,
        19.479995727539064,
        19.5,
        19.519989013671876,
        19.539993286132814,
        19.55999755859375,
        19.579986572265626,
        19.599990844726564,
        19.6199951171875,
        19.639999389648439,
        19.659988403320314,
        19.67999267578125,
        19.699996948242189,
        19.719985961914064,
        19.739990234375,
        19.759994506835939,
        19.779998779296876,
        19.79998779296875,
        19.819992065429689,
        19.839996337890626,
        19.860000610351564,
        19.879989624023439,
        19.899993896484376,
        19.919998168945314,
        19.939987182617189,
        19.959991455078126,
        19.979995727539064,
        20.0,
        20.019989013671876,
        20.039993286132814,
        20.05999755859375,
        20.079986572265626,
        20.099990844726564,
        20.1199951171875,
        20.139999389648439,
        20.159988403320314,
        20.17999267578125,
        20.199996948242189,
        20.219985961914064,
        20.239990234375,
        20.259994506835939,
        20.279998779296876,
        20.29998779296875,
        20.319992065429689,
        20.339996337890626,
        20.360000610351564,
        20.379989624023439,
        20.399993896484376,
        20.419998168945314,
        20.439987182617189,
        20.459991455078126,
        20.479995727539064,
        20.5,
        20.519989013671876,
        20.539993286132814,
        20.55999755859375,
        20.579986572265626,
        20.599990844726564,
        20.6199951171875,
        20.639999389648439,
        20.659988403320314,
        20.67999267578125,
        20.699996948242189,
        20.719985961914064,
        20.739990234375,
        20.759994506835939,
        20.779998779296876,
        20.79998779296875,
        20.819992065429689,
        20.839996337890626,
        20.860000610351564,
        20.879989624023439,
        20.899993896484376,
        20.919998168945314,
        20.939987182617189,
        20.959991455078126,
        20.979995727539064,
        21.0,
        21.019989013671876,
        21.039993286132814,
        21.05999755859375,
        21.079986572265626,
        21.099990844726564,
        21.1199951171875,
        21.139999389648439,
        21.159988403320314,
        21.17999267578125,
        21.199996948242189,
        21.219985961914064,
        21.239990234375,
        21.259994506835939,
        21.279998779296876,
        21.29998779296875,
        21.319992065429689,
        21.339996337890626,
        21.360000610351564,
        21.379989624023439,
        21.399993896484376,
        21.419998168945314,
        21.439987182617189,
        21.459991455078126,
        21.479995727539064,
        21.5,
        21.519989013671876,
        21.539993286132814,
        21.55999755859375,
        21.579986572265626,
        21.599990844726564,
        21.6199951171875,
        21.639999389648439,
        21.659988403320314,
        21.67999267578125,
        21.699996948242189,
        21.719985961914064,
        21.739990234375,
        21.759994506835939,
        21.779998779296876,
        21.79998779296875,
        21.819992065429689,
        21.839996337890626,
        21.860000610351564,
        21.879989624023439,
        21.899993896484376,
        21.919998168945314,
        21.939987182617189,
        21.959991455078126,
        21.979995727539064,
        22.0,
        22.019989013671876,
        22.039993286132814,
        22.05999755859375,
        22.079986572265626,
        22.099990844726564,
        22.1199951171875,
        22.139999389648439,
        22.159988403320314,
        22.17999267578125,
        22.199996948242189,
        22.219985961914064,
        22.239990234375,
        22.259994506835939,
        22.279998779296876,
        22.29998779296875,
        22.319992065429689,
        22.339996337890626,
        22.360000610351564,
        22.379989624023439,
        22.399993896484376,
        22.419998168945314,
        22.439987182617189,
        22.459991455078126,
        22.479995727539064,
        22.5,
        22.519989013671876,
        22.539993286132814,
        22.55999755859375,
        22.579986572265626,
        22.599990844726564,
        22.6199951171875,
        22.639999389648439,
        22.659988403320314,
        22.67999267578125,
        22.699996948242189,
        22.719985961914064,
        22.739990234375,
        22.759994506835939,
        22.779998779296876,
        22.79998779296875,
        22.819992065429689,
        22.839996337890626,
        22.860000610351564,
        22.879989624023439,
        22.899993896484376,
        22.919998168945314,
        22.939987182617189,
        22.959991455078126,
        22.979995727539064,
        23.0,
        23.019989013671876,
        23.039993286132814,
        23.05999755859375,
        23.079986572265626,
        23.099990844726564,
        23.1199951171875,
        23.139999389648439,
        23.159988403320314,
        23.17999267578125,
        23.199996948242189,
        23.219985961914064,
        23.239990234375,
        23.259994506835939,
        23.279998779296876,
        23.29998779296875,
        23.319992065429689,
        23.339996337890626,
        23.360000610351564,
        23.379989624023439,
        23.399993896484376,
        23.419998168945314,
        23.439987182617189,
        23.459991455078126,
        23.479995727539064,
        23.5,
        23.519989013671876,
        23.539993286132814,
        23.55999755859375,
        23.579986572265626,
        23.599990844726564,
        23.6199951171875,
        23.639999389648439,
        23.659988403320314,
        23.67999267578125,
        23.699996948242189,
        23.719985961914064,
        23.739990234375,
        23.759994506835939,
        23.779998779296876,
        23.79998779296875,
        23.819992065429689,
        23.839996337890626,
        23.860000610351564,
        23.879989624023439,
        23.899993896484376,
        23.919998168945314,
        23.939987182617189,
        23.959991455078126,
        23.979995727539064,
        24.0,
        24.019989013671876,
        24.039993286132814,
        24.05999755859375,
        24.079986572265626,
        24.099990844726564,
        24.1199951171875,
        24.139999389648439,
        24.159988403320314,
        24.17999267578125,
        24.199996948242189,
        24.219985961914064,
        24.239990234375,
        24.259994506835939,
        24.279998779296876,
        24.29998779296875,
        24.319992065429689,
        24.339996337890626,
        24.360000610351564,
        24.379989624023439,
        24.399993896484376,
        24.419998168945314,
        24.439987182617189,
        24.459991455078126,
        24.479995727539064,
        24.5,
        24.519989013671876,
        24.539993286132814,
        24.55999755859375,
        24.579986572265626,
        24.599990844726564,
        24.6199951171875,
        24.639999389648439,
        24.659988403320314,
        24.67999267578125,
        24.699996948242189,
        24.719985961914064,
        24.739990234375,
        24.759994506835939,
        24.779998779296876,
        24.79998779296875,
        24.819992065429689,
        24.839996337890626,
        24.860000610351564,
        24.879989624023439,
        24.899993896484376,
        24.919998168945314,
        24.939987182617189,
        24.959991455078126,
        24.979995727539064,
        25.0,
        25.019989013671876,
        25.039993286132814,
        25.05999755859375,
        25.079986572265626,
        25.099990844726564,
        25.1199951171875,
        25.139999389648439,
        25.159988403320314,
        25.17999267578125,
        25.199996948242189,
        25.219985961914064,
        25.239990234375,
        25.259994506835939,
        25.279998779296876,
        25.29998779296875,
        25.319992065429689,
        25.339996337890626,
        25.360000610351564,
        25.379989624023439,
        25.399993896484376,
        25.419998168945314,
        25.439987182617189,
        25.459991455078126,
        25.479995727539064,
        25.5,
        25.519989013671876,
        25.539993286132814,
        25.55999755859375,
        25.579986572265626,
        25.599990844726564,
        25.6199951171875,
        25.639999389648439,
        25.659988403320314,
        25.67999267578125,
        25.699996948242189,
        25.719985961914064,
        25.739990234375,
        25.759994506835939,
        25.779998779296876,
        25.79998779296875,
        25.819992065429689,
        25.839996337890626,
        25.860000610351564,
        25.879989624023439,
        25.899993896484376,
        25.919998168945314,
        25.939987182617189,
        25.959991455078126,
        25.979995727539064,
        26.0,
        26.019989013671876,
        26.039993286132814,
        26.05999755859375,
        26.079986572265626,
        26.099990844726564,
        26.1199951171875,
        26.139999389648439,
        26.159988403320314,
        26.17999267578125,
        26.199996948242189,
        26.219985961914064,
        26.239990234375,
        26.259994506835939,
        26.279998779296876,
        26.29998779296875,
        26.319992065429689,
        26.339996337890626,
        26.360000610351564,
        26.379989624023439,
        26.399993896484376,
        26.419998168945314,
        26.439987182617189,
        26.459991455078126,
        26.479995727539064,
        26.5,
        26.519989013671876,
        26.539993286132814,
        26.55999755859375,
        26.579986572265626,
        26.599990844726564,
        26.6199951171875,
        26.639999389648439,
        26.659988403320314,
        26.67999267578125,
        26.699996948242189,
        26.719985961914064,
        26.739990234375,
        26.759994506835939,
        26.779998779296876,
        26.79998779296875,
        26.819992065429689,
        26.839996337890626,
        26.860000610351564,
        26.879989624023439,
        26.899993896484376,
        26.919998168945314,
        26.939987182617189,
        26.959991455078126,
        26.979995727539064,
        27.0,
        27.019989013671876,
        27.039993286132814,
        27.05999755859375,
        27.079986572265626,
        27.099990844726564,
        27.1199951171875,
        27.139999389648439,
        27.159988403320314,
        27.17999267578125,
        27.199996948242189,
        27.219985961914064,
        27.239990234375,
        27.259994506835939,
        27.279998779296876,
        27.29998779296875,
        27.319992065429689,
        27.339996337890626,
        27.360000610351564,
        27.379989624023439,
        27.399993896484376,
        27.419998168945314,
        27.439987182617189,
        27.459991455078126,
        27.479995727539064,
        27.5,
        27.519989013671876,
        27.539993286132814,
        27.55999755859375,
        27.579986572265626,
        27.599990844726564,
        27.6199951171875,
        27.639999389648439,
        27.659988403320314,
        27.67999267578125,
        27.699996948242189,
        27.719985961914064,
        27.739990234375,
        27.759994506835939,
        27.779998779296876,
        27.79998779296875,
        27.819992065429689,
        27.839996337890626,
        27.860000610351564,
        27.879989624023439,
        27.899993896484376,
        27.919998168945314,
        27.939987182617189,
        27.959991455078126,
        27.979995727539064,
        28.0,
        28.019989013671876,
        28.039993286132814,
        28.05999755859375,
        28.079986572265626,
        28.099990844726564,
        28.1199951171875,
        28.139999389648439,
        28.159988403320314,
        28.17999267578125,
        28.199996948242189,
        28.219985961914064,
        28.239990234375,
        28.259994506835939,
        28.279998779296876,
        28.29998779296875,
        28.319992065429689,
        28.339996337890626,
        28.360000610351564,
        28.379989624023439,
        28.399993896484376,
        28.419998168945314,
        28.439987182617189,
        28.459991455078126,
        28.479995727539064,
        28.5,
        28.519989013671876,
        28.539993286132814,
        28.55999755859375,
        28.579986572265626,
        28.599990844726564,
        28.6199951171875,
        28.639999389648439,
        28.659988403320314,
        28.67999267578125,
        28.699996948242189,
        28.719985961914064,
        28.739990234375,
        28.759994506835939,
        28.779998779296876,
        28.79998779296875,
        28.819992065429689,
        28.839996337890626,
        28.860000610351564,
        28.879989624023439,
        28.899993896484376,
        28.919998168945314,
        28.939987182617189,
        28.959991455078126,
        28.979995727539064,
        29.0,
        29.019989013671876,
        29.039993286132814,
        29.05999755859375,
        29.079986572265626,
        29.099990844726564,
        29.1199951171875,
        29.139999389648439,
        29.159988403320314,
        29.17999267578125,
        29.199996948242189,
        29.219985961914064,
        29.239990234375,
        29.259994506835939,
        29.279998779296876,
        29.29998779296875,
        29.319992065429689,
        29.339996337890626,
        29.360000610351564,
        29.379989624023439,
        29.399993896484376,
        29.419998168945314,
        29.439987182617189,
        29.459991455078126,
        29.479995727539064,
        29.5,
        29.519989013671876,
        29.539993286132814,
        29.55999755859375,
        29.579986572265626,
        29.599990844726564,
        29.6199951171875,
        29.639999389648439,
        29.659988403320314,
        29.67999267578125,
        29.699996948242189,
        29.719985961914064,
        29.739990234375,
        29.759994506835939,
        29.779998779296876,
        29.79998779296875,
        29.819992065429689,
        29.839996337890626,
        29.860000610351564,
        29.879989624023439,
        29.899993896484376,
        29.919998168945314,
        29.939987182617189,
        29.959991455078126,
        29.979995727539064,
        30.0,
        30.019989013671876,
        30.039993286132814,
        30.05999755859375,
        30.079986572265626,
        30.099990844726564,
        30.1199951171875,
        30.139999389648439,
        30.159988403320314,
        30.17999267578125,
        30.199996948242189,
        30.219985961914064,
        30.239990234375,
        30.259994506835939,
        30.279998779296876,
        30.29998779296875,
        30.319992065429689,
        30.339996337890626,
        30.360000610351564,
        30.379989624023439,
        30.399993896484376,
        30.419998168945314,
        30.439987182617189,
        30.459991455078126,
        30.479995727539064,
        30.5,
        30.519989013671876,
        30.539993286132814,
        30.55999755859375,
        30.579986572265626,
        30.599990844726564,
        30.6199951171875,
        30.639999389648439,
        30.659988403320314,
        30.67999267578125,
        30.699996948242189,
        30.719985961914064,
        30.739990234375,
        30.759994506835939,
        30.779998779296876,
        30.79998779296875,
        30.819992065429689,
        30.839996337890626,
        30.860000610351564,
        30.879989624023439,
        30.899993896484376,
        30.919998168945314,
        30.939987182617189,
        30.959991455078126,
        30.979995727539064,
        31.0,
        31.019989013671876,
        31.039993286132814,
        31.05999755859375,
        31.079986572265626,
        31.099990844726564,
        31.1199951171875,
        31.139999389648439,
        31.159988403320314,
        31.17999267578125,
        31.199996948242189,
        31.219985961914064,
        31.239990234375,
        31.259994506835939,
        31.279998779296876,
        31.29998779296875,
        31.319992065429689,
        31.339996337890626,
        31.360000610351564,
        31.379989624023439,
        31.399993896484376,
        31.419998168945314,
        31.439987182617189,
        31.459991455078126,
        31.479995727539064,
        31.5,
        31.519989013671876,
        31.539993286132814,
        31.55999755859375,
        31.579986572265626,
        31.599990844726564,
        31.6199951171875,
        31.639999389648439,
        31.659988403320314,
        31.67999267578125,
        31.699996948242189,
        31.719985961914064,
        31.739990234375,
        31.759994506835939,
        31.779998779296876,
        31.79998779296875,
        31.819992065429689,
        31.839996337890626,
        31.860000610351564,
        31.879989624023439,
        31.899993896484376,
        31.919998168945314,
        31.939987182617189,
        31.959991455078126,
        31.979995727539064,
        32.0,
        32.019989013671878,
        32.03999328613281,
        32.05999755859375,
        32.079986572265628,
        32.09999084472656,
        32.1199951171875,
        32.13999938964844,
        32.15998840332031,
        32.17999267578125,
        32.19999694824219,
        32.21998596191406,
        32.239990234375,
        32.25999450683594,
        32.279998779296878,
        32.29998779296875,
        32.31999206542969,
        32.339996337890628,
        32.36000061035156,
        32.37998962402344,
        32.399993896484378,
        32.41999816894531,
        32.43998718261719,
        32.459991455078128,
        32.47999572753906,
        32.5,
        32.519989013671878,
        32.53999328613281,
        32.55999755859375,
        32.579986572265628,
        32.59999084472656,
        32.6199951171875,
        32.63999938964844,
        32.65998840332031,
        32.67999267578125,
        32.69999694824219,
        32.71998596191406,
        32.739990234375,
        32.75999450683594,
        32.779998779296878,
        32.79998779296875,
        32.81999206542969,
        32.839996337890628,
        32.86000061035156,
        32.87998962402344,
        32.899993896484378,
        32.91999816894531,
        32.93998718261719,
        32.959991455078128,
        32.97999572753906,
        33.0,
        33.019989013671878,
        33.03999328613281,
        33.05999755859375,
        33.079986572265628,
        33.09999084472656,
        33.1199951171875,
        33.13999938964844,
        33.15998840332031,
        33.17999267578125,
        33.19999694824219,
        33.21998596191406,
        33.239990234375,
        33.25999450683594,
        33.279998779296878,
        33.29998779296875,
        33.31999206542969,
        33.339996337890628,
        33.36000061035156,
        33.37998962402344,
        33.399993896484378,
        33.41999816894531,
        33.43998718261719,
        33.459991455078128,
        33.47999572753906,
        33.5,
        33.519989013671878,
        33.53999328613281,
        33.55999755859375,
        33.579986572265628,
        33.59999084472656,
        33.6199951171875,
        33.63999938964844,
        33.65998840332031,
        33.67999267578125,
        33.69999694824219,
        33.71998596191406,
        33.739990234375,
        33.75999450683594,
        33.779998779296878,
        33.79998779296875,
        33.81999206542969,
        33.839996337890628,
        33.86000061035156,
        33.87998962402344,
        33.899993896484378,
        33.91999816894531,
        33.93998718261719,
        33.959991455078128,
        33.97999572753906,
        34.0,
        34.019989013671878,
        34.03999328613281,
        34.05999755859375,
        34.079986572265628,
        34.09999084472656,
        34.1199951171875,
        34.13999938964844,
        34.15998840332031,
        34.17999267578125,
        34.19999694824219,
        34.21998596191406,
        34.239990234375,
        34.25999450683594,
        34.279998779296878,
        34.29998779296875,
        34.31999206542969,
        34.339996337890628,
        34.36000061035156,
        34.37998962402344,
        34.399993896484378,
        34.41999816894531,
        34.43998718261719,
        34.459991455078128,
        34.47999572753906,
        34.5,
        34.519989013671878,
        34.53999328613281,
        34.55999755859375,
        34.579986572265628,
        34.59999084472656,
        34.6199951171875,
        34.63999938964844,
        34.65998840332031,
        34.67999267578125,
        34.69999694824219,
        34.71998596191406,
        34.739990234375,
        34.75999450683594,
        34.779998779296878,
        34.79998779296875,
        34.81999206542969,
        34.839996337890628,
        34.86000061035156,
        34.87998962402344,
        34.899993896484378,
        34.91999816894531,
        34.93998718261719,
        34.959991455078128,
        34.97999572753906,
        35.0,
        35.019989013671878,
        35.03999328613281,
        35.05999755859375,
        35.079986572265628,
        35.09999084472656,
        35.1199951171875,
        35.13999938964844,
        35.15998840332031,
        35.17999267578125,
        35.19999694824219,
        35.21998596191406,
        35.239990234375,
        35.25999450683594,
        35.279998779296878,
        35.29998779296875,
        35.31999206542969,
        35.339996337890628,
        35.36000061035156,
        35.37998962402344,
        35.399993896484378,
        35.41999816894531,
        35.43998718261719,
        35.459991455078128,
        35.47999572753906,
        35.5,
        35.519989013671878,
        35.53999328613281,
        35.55999755859375,
        35.579986572265628,
        35.59999084472656,
        35.6199951171875,
        35.63999938964844,
        35.65998840332031,
        35.67999267578125,
        35.69999694824219,
        35.71998596191406,
        35.739990234375,
        35.75999450683594,
        35.779998779296878,
        35.79998779296875,
        35.81999206542969,
        35.839996337890628,
        35.86000061035156,
        35.87998962402344,
        35.899993896484378,
        35.91999816894531,
        35.93998718261719,
        35.959991455078128,
        35.97999572753906,
        36.0,
        36.019989013671878,
        36.03999328613281,
        36.05999755859375,
        36.079986572265628,
        36.09999084472656,
        36.1199951171875,
        36.13999938964844,
        36.15998840332031,
        36.17999267578125,
        36.19999694824219,
        36.21998596191406,
        36.239990234375,
        36.25999450683594,
        36.279998779296878,
        36.29998779296875,
        36.31999206542969,
        36.339996337890628,
        36.36000061035156,
        36.37998962402344,
        36.399993896484378,
        36.41999816894531,
        36.43998718261719,
        36.459991455078128,
        36.47999572753906,
        36.5,
        36.519989013671878,
        36.53999328613281,
        36.55999755859375,
        36.579986572265628,
        36.59999084472656,
        36.6199951171875,
        36.63999938964844,
        36.65998840332031,
        36.67999267578125,
        36.69999694824219,
        36.71998596191406,
        36.739990234375,
        36.75999450683594,
        36.779998779296878,
        36.79998779296875,
        36.81999206542969,
        36.839996337890628,
        36.86000061035156,
        36.87998962402344,
        36.899993896484378,
        36.91999816894531,
        36.93998718261719,
        36.959991455078128,
        36.97999572753906,
        37.0,
        37.019989013671878,
        37.03999328613281,
        37.05999755859375,
        37.079986572265628,
        37.09999084472656,
        37.1199951171875,
        37.13999938964844,
        37.15998840332031,
        37.17999267578125,
        37.19999694824219,
        37.21998596191406,
        37.239990234375,
        37.25999450683594,
        37.279998779296878,
        37.29998779296875,
        37.31999206542969,
        37.339996337890628,
        37.36000061035156,
        37.37998962402344,
        37.399993896484378,
        37.41999816894531,
        37.43998718261719,
        37.459991455078128,
        37.47999572753906,
        37.5,
        37.519989013671878,
        37.53999328613281,
        37.55999755859375,
        37.579986572265628,
        37.59999084472656,
        37.6199951171875,
        37.63999938964844,
        37.65998840332031,
        37.67999267578125,
        37.69999694824219,
        37.71998596191406,
        37.739990234375,
        37.75999450683594,
        37.779998779296878,
        37.79998779296875,
        37.81999206542969,
        37.839996337890628,
        37.86000061035156,
        37.87998962402344,
        37.899993896484378,
        37.91999816894531,
        37.93998718261719,
        37.959991455078128,
        37.97999572753906,
        38.0,
        38.019989013671878,
        38.03999328613281,
        38.05999755859375,
        38.079986572265628,
        38.09999084472656,
        38.1199951171875,
        38.13999938964844,
        38.15998840332031,
        38.17999267578125,
        38.19999694824219,
        38.21998596191406,
        38.239990234375,
        38.25999450683594,
        38.279998779296878,
        38.29998779296875,
        38.31999206542969,
        38.339996337890628,
        38.36000061035156,
        38.37998962402344,
        38.399993896484378,
        38.41999816894531,
        38.43998718261719,
        38.459991455078128,
        38.47999572753906,
        38.5,
        38.519989013671878,
        38.53999328613281,
        38.55999755859375,
        38.579986572265628,
        38.59999084472656,
        38.6199951171875,
        38.63999938964844,
        38.65998840332031,
        38.67999267578125,
        38.69999694824219,
        38.71998596191406,
        38.739990234375,
        38.75999450683594,
        38.779998779296878,
        38.79998779296875,
        38.81999206542969,
        38.839996337890628,
        38.86000061035156,
        38.87998962402344,
        38.899993896484378,
        38.91999816894531,
        38.93998718261719,
        38.959991455078128,
        38.97999572753906,
        39.0,
        39.019989013671878,
        39.03999328613281,
        39.05999755859375,
        39.079986572265628,
        39.09999084472656,
        39.1199951171875,
        39.13999938964844,
        39.15998840332031,
        39.17999267578125,
        39.19999694824219,
        39.21998596191406,
        39.239990234375,
        39.25999450683594,
        39.279998779296878,
        39.29998779296875,
        39.31999206542969,
        39.339996337890628,
        39.36000061035156,
        39.37998962402344,
        39.399993896484378,
        39.41999816894531,
        39.43998718261719,
        39.459991455078128,
        39.47999572753906,
        39.5,
        39.519989013671878,
        39.53999328613281,
        39.55999755859375,
        39.579986572265628,
        39.59999084472656,
        39.6199951171875,
        39.63999938964844,
        39.65998840332031,
        39.67999267578125,
        39.69999694824219,
        39.71998596191406,
        39.739990234375,
        39.75999450683594,
        39.779998779296878,
        39.79998779296875,
        39.81999206542969,
        39.839996337890628,
        39.86000061035156,
        39.87998962402344,
        39.899993896484378,
        39.91999816894531,
        39.93998718261719,
        39.959991455078128,
        39.97999572753906,
        40.0,
        40.019989013671878,
        40.03999328613281,
        40.05999755859375,
        40.079986572265628,
        40.09999084472656,
        40.1199951171875,
        40.13999938964844,
        40.15998840332031,
        40.17999267578125,
        40.19999694824219,
        40.21998596191406,
        40.239990234375,
        40.25999450683594,
        40.279998779296878,
        40.29998779296875,
        40.31999206542969,
        40.339996337890628,
        40.3599853515625,
        40.37998962402344,
        40.399993896484378,
        40.41999816894531,
        40.43998718261719,
        40.459991455078128,
        40.47999572753906,
        40.5,
        40.519989013671878,
        40.53999328613281,
        40.55999755859375,
        40.579986572265628,
        40.59999084472656,
        40.6199951171875,
        40.63999938964844,
        40.65998840332031,
        40.67999267578125,
        40.69999694824219,
        40.71998596191406,
        40.739990234375,
        40.75999450683594,
        40.779998779296878,
        40.79998779296875,
        40.81999206542969,
        40.839996337890628,
        40.8599853515625,
        40.87998962402344,
        40.899993896484378,
        40.91999816894531,
        40.93998718261719,
        40.959991455078128,
        40.97999572753906,
        41.0,
        41.019989013671878,
        41.03999328613281,
        41.05999755859375,
        41.079986572265628,
        41.09999084472656,
        41.1199951171875,
        41.13999938964844,
        41.15998840332031,
        41.17999267578125,
        41.19999694824219,
        41.21998596191406,
        41.239990234375,
        41.25999450683594,
        41.279998779296878,
        41.29998779296875,
        41.31999206542969,
        41.339996337890628,
        41.3599853515625,
        41.37998962402344,
        41.399993896484378,
        41.41999816894531,
        41.43998718261719,
        41.459991455078128,
        41.47999572753906,
        41.5,
        41.519989013671878,
        41.53999328613281,
        41.55999755859375,
        41.579986572265628,
        41.59999084472656,
        41.6199951171875,
        41.63999938964844,
        41.65998840332031,
        41.67999267578125,
        41.69999694824219,
        41.71998596191406,
        41.739990234375,
        41.75999450683594,
        41.779998779296878,
        41.79998779296875,
        41.81999206542969,
        41.839996337890628,
        41.8599853515625,
        41.87998962402344,
        41.899993896484378,
        41.91999816894531,
        41.93998718261719,
        41.959991455078128,
        41.97999572753906,
        42.0,
        42.019989013671878,
        42.03999328613281,
        42.05999755859375,
        42.079986572265628,
        42.09999084472656,
        42.1199951171875,
        42.13999938964844,
        42.15998840332031,
        42.17999267578125,
        42.19999694824219,
        42.21998596191406,
        42.239990234375,
        42.25999450683594,
        42.279998779296878,
        42.29998779296875,
        42.31999206542969,
        42.339996337890628,
        42.3599853515625,
        42.37998962402344,
        42.399993896484378,
        42.41999816894531,
        42.43998718261719,
        42.459991455078128,
        42.47999572753906,
        42.5,
        42.519989013671878,
        42.53999328613281,
        42.55999755859375,
        42.579986572265628,
        42.59999084472656,
        42.6199951171875,
        42.63999938964844,
        42.65998840332031,
        42.67999267578125,
        42.69999694824219,
        42.71998596191406,
        42.739990234375,
        42.75999450683594,
        42.779998779296878,
        42.79998779296875,
        42.81999206542969,
        42.839996337890628,
        42.8599853515625,
        42.87998962402344,
        42.899993896484378,
        42.91999816894531,
        42.93998718261719,
        42.959991455078128,
        42.97999572753906,
        43.0,
        43.019989013671878,
        43.03999328613281,
        43.05999755859375,
        43.079986572265628,
        43.09999084472656,
        43.1199951171875,
        43.13999938964844,
        43.15998840332031,
        43.17999267578125,
        43.19999694824219,
        43.21998596191406,
        43.239990234375,
        43.25999450683594,
        43.279998779296878,
        43.29998779296875,
        43.31999206542969,
        43.339996337890628,
        43.3599853515625,
        43.37998962402344,
        43.399993896484378,
        43.41999816894531,
        43.43998718261719,
        43.459991455078128,
        43.47999572753906,
        43.5,
        43.519989013671878,
        43.53999328613281,
        43.55999755859375,
        43.579986572265628,
        43.59999084472656,
        43.6199951171875,
        43.63999938964844,
        43.65998840332031,
        43.67999267578125,
        43.69999694824219,
        43.71998596191406,
        43.739990234375,
        43.75999450683594,
        43.779998779296878,
        43.79998779296875,
        43.81999206542969,
        43.839996337890628,
        43.8599853515625,
        43.87998962402344,
        43.899993896484378,
        43.91999816894531,
        43.93998718261719,
        43.959991455078128,
        43.97999572753906,
        44.0,
        44.019989013671878,
        44.03999328613281,
        44.05999755859375,
        44.079986572265628,
        44.09999084472656,
        44.1199951171875,
        44.13999938964844,
        44.15998840332031,
        44.17999267578125,
        44.19999694824219,
        44.21998596191406,
        44.239990234375,
        44.25999450683594,
        44.279998779296878,
        44.29998779296875,
        44.31999206542969,
        44.339996337890628,
        44.3599853515625,
        44.37998962402344,
        44.399993896484378,
        44.41999816894531,
        44.43998718261719,
        44.459991455078128,
        44.47999572753906,
        44.5,
        44.519989013671878,
        44.53999328613281,
        44.55999755859375,
        44.579986572265628,
        44.59999084472656,
        44.6199951171875,
        44.63999938964844,
        44.65998840332031,
        44.67999267578125,
        44.69999694824219,
        44.71998596191406,
        44.739990234375,
        44.75999450683594,
        44.779998779296878,
        44.79998779296875,
        44.81999206542969,
        44.839996337890628,
        44.8599853515625,
        44.87998962402344,
        44.899993896484378,
        44.91999816894531,
        44.93998718261719,
        44.959991455078128,
        44.97999572753906,
        45.0,
        45.019989013671878,
        45.03999328613281,
        45.05999755859375,
        45.079986572265628,
        45.09999084472656,
        45.1199951171875,
        45.13999938964844,
        45.15998840332031,
        45.17999267578125,
        45.19999694824219,
        45.21998596191406,
        45.239990234375,
        45.25999450683594,
        45.279998779296878,
        45.29998779296875,
        45.31999206542969,
        45.339996337890628,
        45.3599853515625,
        45.37998962402344,
        45.399993896484378,
        45.41999816894531,
        45.43998718261719,
        45.459991455078128,
        45.47999572753906,
        45.5,
        45.519989013671878,
        45.53999328613281,
        45.55999755859375,
        45.579986572265628,
        45.59999084472656,
        45.6199951171875,
        45.63999938964844,
        45.65998840332031,
        45.67999267578125,
        45.69999694824219,
        45.71998596191406,
        45.739990234375,
        45.75999450683594,
        45.779998779296878,
        45.79998779296875,
        45.81999206542969,
        45.839996337890628,
        45.8599853515625,
        45.87998962402344,
        45.899993896484378,
        45.91999816894531,
        45.93998718261719,
        45.959991455078128,
        45.97999572753906,
        46.0,
        46.019989013671878,
        46.03999328613281,
        46.05999755859375,
        46.079986572265628,
        46.09999084472656,
        46.1199951171875,
        46.13999938964844,
        46.15998840332031,
        46.17999267578125,
        46.19999694824219,
        46.21998596191406,
        46.239990234375,
        46.25999450683594,
        46.279998779296878,
        46.29998779296875,
        46.31999206542969,
        46.339996337890628,
        46.3599853515625,
        46.37998962402344,
        46.399993896484378,
        46.41999816894531,
        46.43998718261719,
        46.459991455078128,
        46.47999572753906,
        46.5,
        46.519989013671878,
        46.53999328613281,
        46.55999755859375,
        46.579986572265628,
        46.59999084472656,
        46.6199951171875,
        46.63999938964844,
        46.65998840332031,
        46.67999267578125,
        46.69999694824219,
        46.71998596191406,
        46.739990234375,
        46.75999450683594,
        46.779998779296878,
        46.79998779296875,
        46.81999206542969,
        46.839996337890628,
        46.8599853515625,
        46.87998962402344,
        46.899993896484378,
        46.91999816894531,
        46.93998718261719,
        46.959991455078128,
        46.97999572753906,
        47.0,
        47.019989013671878,
        47.03999328613281,
        47.05999755859375,
        47.079986572265628,
        47.09999084472656,
        47.1199951171875,
        47.13999938964844,
        47.15998840332031,
        47.17999267578125,
        47.19999694824219,
        47.21998596191406,
        47.239990234375,
        47.25999450683594,
        47.279998779296878,
        47.29998779296875,
        47.31999206542969,
        47.339996337890628,
        47.3599853515625,
        47.37998962402344,
        47.399993896484378,
        47.41999816894531,
        47.43998718261719,
        47.459991455078128,
        47.47999572753906,
        47.5,
        47.519989013671878,
        47.53999328613281,
        47.55999755859375,
        47.579986572265628,
        47.59999084472656,
        47.6199951171875,
        47.63999938964844,
        47.65998840332031,
        47.67999267578125,
        47.69999694824219,
        47.71998596191406,
        47.739990234375,
        47.75999450683594,
        47.779998779296878,
        47.79998779296875,
        47.81999206542969,
        47.839996337890628,
        47.8599853515625,
        47.87998962402344,
        47.899993896484378,
        47.91999816894531,
        47.93998718261719,
        47.959991455078128,
        47.97999572753906,
        48.0,
        48.019989013671878,
        48.03999328613281,
        48.05999755859375,
        48.079986572265628,
        48.09999084472656,
        48.1199951171875,
        48.13999938964844,
        48.15998840332031,
        48.17999267578125,
        48.19999694824219,
        48.21998596191406,
        48.239990234375,
        48.25999450683594,
        48.279998779296878,
        48.29998779296875,
        48.31999206542969,
        48.339996337890628,
        48.3599853515625,
        48.37998962402344,
        48.399993896484378,
        48.41999816894531,
        48.43998718261719,
        48.459991455078128,
        48.47999572753906,
        48.5,
        48.519989013671878,
        48.53999328613281,
        48.55999755859375,
        48.579986572265628,
        48.59999084472656,
        48.6199951171875,
        48.63999938964844,
        48.65998840332031,
        48.67999267578125,
        48.69999694824219,
        48.71998596191406,
        48.739990234375,
        48.75999450683594,
        48.779998779296878,
        48.79998779296875,
        48.81999206542969,
        48.839996337890628,
        48.8599853515625,
        48.87998962402344,
        48.899993896484378,
        48.91999816894531,
        48.93998718261719,
        48.959991455078128,
        48.97999572753906,
        49.0,
        49.019989013671878,
        49.03999328613281,
        49.05999755859375,
        49.079986572265628,
        49.09999084472656,
        49.1199951171875,
        49.13999938964844,
        49.15998840332031,
        49.17999267578125,
        49.19999694824219,
        49.21998596191406,
        49.239990234375,
        49.25999450683594,
        49.279998779296878,
        49.29998779296875,
        49.31999206542969,
        49.339996337890628,
        49.3599853515625,
        49.37998962402344,
        49.399993896484378,
        49.41999816894531,
        49.43998718261719,
        49.459991455078128,
        49.47999572753906,
        49.5,
        49.519989013671878,
        49.53999328613281,
        49.55999755859375,
        49.579986572265628,
        49.59999084472656,
        49.6199951171875,
        49.63999938964844,
        49.65998840332031,
        49.67999267578125,
        49.69999694824219,
        49.71998596191406,
        49.739990234375,
        49.75999450683594,
        49.779998779296878,
        49.79998779296875,
        49.81999206542969,
        49.839996337890628,
        49.8599853515625,
        49.87998962402344,
        49.899993896484378,
        49.91999816894531,
        49.93998718261719,
        49.959991455078128,
        49.97999572753906,
        50.0,
        50.019989013671878,
        50.03999328613281,
        50.05999755859375,
        50.079986572265628,
        50.09999084472656,
        50.1199951171875,
        50.13999938964844,
        50.15998840332031,
        50.17999267578125,
        50.19999694824219,
        50.21998596191406,
        50.239990234375,
        50.25999450683594,
        50.279998779296878,
        50.29998779296875,
        50.31999206542969,
        50.339996337890628,
        50.3599853515625,
        50.37998962402344,
        50.399993896484378,
        50.41999816894531,
        50.43998718261719,
        50.459991455078128,
        50.47999572753906,
        50.5,
        50.519989013671878,
        50.53999328613281,
        50.55999755859375,
        50.579986572265628,
        50.59999084472656,
        50.6199951171875,
        50.63999938964844,
        50.65998840332031,
        50.67999267578125,
        50.69999694824219,
        50.71998596191406,
        50.739990234375,
        50.75999450683594,
        50.779998779296878,
        50.79998779296875,
        50.81999206542969,
        50.839996337890628,
        50.8599853515625,
        50.87998962402344,
        50.899993896484378,
        50.91999816894531,
        50.93998718261719,
        50.959991455078128,
        50.97999572753906,
        51.0,
        51.019989013671878,
        51.03999328613281,
        51.05999755859375,
        51.079986572265628,
        51.09999084472656,
        51.1199951171875,
        51.13999938964844,
        51.15998840332031,
        51.17999267578125,
        51.19999694824219,
        51.21998596191406,
        51.239990234375,
        51.25999450683594,
        51.279998779296878,
        51.29998779296875,
        51.31999206542969,
        51.339996337890628,
        51.3599853515625,
        51.37998962402344,
        51.399993896484378,
        51.41999816894531,
        51.43998718261719,
        51.459991455078128,
        51.47999572753906,
        51.5,
        51.519989013671878,
        51.53999328613281,
        51.55999755859375,
        51.579986572265628,
        51.59999084472656,
        51.6199951171875,
        51.63999938964844,
        51.65998840332031,
        51.67999267578125,
        51.69999694824219,
        51.71998596191406,
        51.739990234375,
        51.75999450683594,
        51.779998779296878,
        51.79998779296875,
        51.81999206542969,
        51.839996337890628,
        51.8599853515625,
        51.87998962402344,
        51.899993896484378,
        51.91999816894531,
        51.93998718261719,
        51.959991455078128,
        51.97999572753906,
        52.0,
        52.019989013671878,
        52.03999328613281,
        52.05999755859375,
        52.079986572265628,
        52.09999084472656,
        52.1199951171875,
        52.13999938964844,
        52.15998840332031,
        52.17999267578125,
        52.19999694824219,
        52.21998596191406,
        52.239990234375,
        52.25999450683594,
        52.279998779296878,
        52.29998779296875,
        52.31999206542969,
        52.339996337890628,
        52.3599853515625,
        52.37998962402344,
        52.399993896484378,
        52.41999816894531,
        52.43998718261719,
        52.459991455078128,
        52.47999572753906,
        52.5,
        52.519989013671878,
        52.53999328613281,
        52.55999755859375,
        52.579986572265628,
        52.59999084472656,
        52.6199951171875,
        52.63999938964844,
        52.65998840332031,
        52.67999267578125,
        52.69999694824219,
        52.71998596191406,
        52.739990234375,
        52.75999450683594,
        52.779998779296878,
        52.79998779296875,
        52.81999206542969,
        52.839996337890628,
        52.8599853515625,
        52.87998962402344,
        52.899993896484378,
        52.91999816894531,
        52.93998718261719,
        52.959991455078128,
        52.97999572753906,
        53.0,
        53.019989013671878,
        53.03999328613281,
        53.05999755859375,
        53.079986572265628,
        53.09999084472656,
        53.1199951171875,
        53.13999938964844,
        53.15998840332031,
        53.17999267578125,
        53.19999694824219,
        53.21998596191406,
        53.239990234375,
        53.25999450683594,
        53.279998779296878,
        53.29998779296875,
        53.31999206542969,
        53.339996337890628,
        53.3599853515625,
        53.37998962402344,
        53.399993896484378,
        53.41999816894531,
        53.43998718261719,
        53.459991455078128,
        53.47999572753906,
        53.5,
        53.519989013671878,
        53.53999328613281,
        53.55999755859375,
        53.579986572265628,
        53.59999084472656,
        53.6199951171875,
        53.63999938964844,
        53.65998840332031,
        53.67999267578125,
        53.69999694824219,
        53.71998596191406,
        53.739990234375,
        53.75999450683594,
        53.779998779296878,
        53.79998779296875,
        53.81999206542969,
        53.839996337890628,
        53.8599853515625,
        53.87998962402344,
        53.899993896484378,
        53.91999816894531,
        53.93998718261719,
        53.959991455078128,
        53.97999572753906,
        54.0,
        54.019989013671878,
        54.03999328613281,
        54.05999755859375,
        54.079986572265628,
        54.09999084472656,
        54.1199951171875,
        54.13999938964844,
        54.15998840332031,
        54.17999267578125,
        54.19999694824219,
        54.21998596191406,
        54.239990234375,
        54.25999450683594,
        54.279998779296878,
        54.29998779296875,
        54.31999206542969,
        54.339996337890628,
        54.3599853515625,
        54.37998962402344,
        54.399993896484378,
        54.41999816894531,
        54.43998718261719,
        54.459991455078128,
        54.47999572753906,
        54.5,
        54.519989013671878,
        54.53999328613281,
        54.55999755859375,
        54.579986572265628,
        54.59999084472656,
        54.6199951171875,
        54.63999938964844,
        54.65998840332031,
        54.67999267578125,
        54.69999694824219,
        54.71998596191406,
        54.739990234375,
        54.75999450683594,
        54.779998779296878,
        54.79998779296875,
        54.81999206542969,
        54.839996337890628,
        54.8599853515625,
        54.87998962402344,
        54.899993896484378,
        54.91999816894531,
        54.93998718261719,
        54.959991455078128,
        54.97999572753906,
        55.0,
        55.019989013671878,
        55.03999328613281,
        55.05999755859375,
        55.079986572265628,
        55.09999084472656,
        55.1199951171875,
        55.13999938964844,
        55.15998840332031,
        55.17999267578125,
        55.19999694824219,
        55.21998596191406,
        55.239990234375,
        55.25999450683594,
        55.279998779296878,
        55.29998779296875,
        55.31999206542969,
        55.339996337890628,
        55.3599853515625,
        55.37998962402344,
        55.399993896484378,
        55.41999816894531,
        55.43998718261719,
        55.459991455078128,
        55.47999572753906,
        55.5,
        55.519989013671878,
        55.53999328613281,
        55.55999755859375,
        55.579986572265628,
        55.59999084472656,
        55.6199951171875,
        55.63999938964844,
        55.65998840332031,
        55.67999267578125,
        55.69999694824219,
        55.71998596191406,
        55.739990234375,
        55.75999450683594,
        55.779998779296878,
        55.79998779296875,
        55.81999206542969,
        55.839996337890628,
        55.8599853515625,
        55.87998962402344,
        55.899993896484378,
        55.91999816894531,
        55.93998718261719,
        55.959991455078128,
        55.97999572753906,
        56.0,
        56.019989013671878,
        56.03999328613281,
        56.05999755859375,
        56.079986572265628,
        56.09999084472656,
        56.1199951171875,
        56.13999938964844,
        56.15998840332031,
        56.17999267578125,
        56.19999694824219,
        56.21998596191406,
        56.239990234375,
        56.25999450683594,
        56.279998779296878,
        56.29998779296875,
        56.31999206542969,
        56.339996337890628,
        56.3599853515625,
        56.37998962402344,
        56.399993896484378,
        56.41999816894531,
        56.43998718261719,
        56.459991455078128,
        56.47999572753906,
        56.5,
        56.519989013671878,
        56.53999328613281,
        56.55999755859375,
        56.579986572265628,
        56.59999084472656,
        56.6199951171875,
        56.63999938964844,
        56.65998840332031,
        56.67999267578125,
        56.69999694824219,
        56.71998596191406,
        56.739990234375,
        56.75999450683594,
        56.779998779296878,
        56.79998779296875,
        56.81999206542969,
        56.839996337890628,
        56.8599853515625,
        56.87998962402344,
        56.899993896484378,
        56.91999816894531,
        56.93998718261719,
        56.959991455078128,
        56.97999572753906,
        57.0,
        57.019989013671878,
        57.03999328613281,
        57.05999755859375,
        57.079986572265628,
        57.09999084472656,
        57.1199951171875,
        57.13999938964844,
        57.15998840332031,
        57.17999267578125,
        57.19999694824219,
        57.21998596191406,
        57.239990234375,
        57.25999450683594,
        57.279998779296878,
        57.29998779296875,
        57.31999206542969,
        57.339996337890628,
        57.3599853515625,
        57.37998962402344,
        57.399993896484378,
        57.41999816894531,
        57.43998718261719,
        57.459991455078128,
        57.47999572753906,
        57.5,
        57.519989013671878,
        57.53999328613281,
        57.55999755859375,
        57.579986572265628,
        57.59999084472656,
        57.6199951171875,
        57.63999938964844,
        57.65998840332031,
        57.67999267578125,
        57.69999694824219,
        57.71998596191406,
        57.739990234375,
        57.75999450683594,
        57.779998779296878,
        57.79998779296875,
        57.81999206542969,
        57.839996337890628,
        57.8599853515625,
        57.87998962402344,
        57.899993896484378,
        57.91999816894531,
        57.93998718261719,
        57.959991455078128,
        57.97999572753906,
        58.0,
        58.019989013671878,
        58.03999328613281,
        58.05999755859375,
        58.079986572265628,
        58.09999084472656,
        58.1199951171875,
        58.13999938964844,
        58.15998840332031,
        58.17999267578125,
        58.19999694824219,
        58.21998596191406,
        58.239990234375,
        58.25999450683594,
        58.279998779296878,
        58.29998779296875,
        58.31999206542969,
        58.339996337890628,
        58.3599853515625,
        58.37998962402344,
        58.399993896484378,
        58.41999816894531,
        58.43998718261719,
        58.459991455078128,
        58.47999572753906,
        58.5,
        58.519989013671878,
        58.53999328613281,
        58.55999755859375,
        58.579986572265628,
        58.59999084472656,
        58.6199951171875,
        58.63999938964844,
        58.65998840332031,
        58.67999267578125,
        58.69999694824219,
        58.71998596191406,
        58.739990234375,
        58.75999450683594,
        58.779998779296878,
        58.79998779296875,
        58.81999206542969,
        58.839996337890628,
        58.8599853515625,
        58.87998962402344,
        58.899993896484378,
        58.91999816894531,
        58.93998718261719,
        58.959991455078128,
        58.97999572753906,
        59.0,
        59.019989013671878,
        59.03999328613281,
        59.05999755859375,
        59.079986572265628,
        59.09999084472656,
        59.1199951171875,
        59.13999938964844,
        59.15998840332031,
        59.17999267578125,
        59.19999694824219,
        59.21998596191406,
        59.239990234375,
        59.25999450683594,
        59.279998779296878,
        59.29998779296875,
        59.31999206542969,
        59.339996337890628,
        59.3599853515625,
        59.37998962402344,
        59.399993896484378,
        59.41999816894531,
        59.43998718261719,
        59.459991455078128,
        59.47999572753906,
        59.5,
        59.519989013671878,
        59.53999328613281,
        59.55999755859375,
        59.579986572265628,
        59.59999084472656,
        59.6199951171875,
        59.63999938964844,
        59.65998840332031,
        59.67999267578125,
        59.69999694824219,
        59.71998596191406,
        59.739990234375,
        59.75999450683594,
        59.779998779296878,
        59.79998779296875,
        59.81999206542969,
        59.839996337890628,
        59.8599853515625,
        59.87998962402344,
        59.899993896484378,
        59.91999816894531,
        59.93998718261719,
        59.959991455078128,
        59.97999572753906
    ],
    "rightHandPositions": [
        "(-0.208883, 1.497560, -0.111436)",
        "(-0.208749, 1.497369, -0.111457)",
        "(-0.208127, 1.496711, -0.111551)",
        "(-0.207591, 1.496214, -0.111621)",
        "(-0.207591, 1.496214, -0.111621)",
        "(-0.206954, 1.495592, -0.111682)",
        "(-0.206806, 1.495433, -0.111796)",
        "(-0.206800, 1.495398, -0.111926)",
        "(-0.206892, 1.495446, -0.112001)",
        "(-0.206892, 1.495446, -0.112001)",
        "(-0.206944, 1.495152, -0.111934)",
        "(-0.206959, 1.494985, -0.111839)",
        "(-0.206804, 1.494590, -0.111718)",
        "(-0.206506, 1.494061, -0.111485)",
        "(-0.206506, 1.494061, -0.111485)",
        "(-0.205839, 1.492881, -0.110837)",
        "(-0.205401, 1.492044, -0.110457)",
        "(-0.204905, 1.491132, -0.110123)",
        "(-0.204235, 1.490148, -0.109868)",
        "(-0.204235, 1.490148, -0.109868)",
        "(-0.203030, 1.488693, -0.109188)",
        "(-0.202377, 1.487839, -0.108742)",
        "(-0.201982, 1.487174, -0.108357)",
        "(-0.201968, 1.487023, -0.108197)",
        "(-0.201968, 1.487023, -0.108197)",
        "(-0.201669, 1.486308, -0.107559)",
        "(-0.201667, 1.486242, -0.107331)",
        "(-0.201274, 1.485825, -0.106765)",
        "(-0.201168, 1.485712, -0.106334)",
        "(-0.201168, 1.485712, -0.106334)",
        "(-0.201398, 1.486007, -0.106077)",
        "(-0.201580, 1.486320, -0.105702)",
        "(-0.201766, 1.486633, -0.105425)",
        "(-0.201909, 1.486976, -0.105119)",
        "(-0.201909, 1.486976, -0.105119)",
        "(-0.202021, 1.487607, -0.104353)",
        "(-0.202292, 1.488016, -0.104099)",
        "(-0.202532, 1.488597, -0.103735)",
        "(-0.202694, 1.488943, -0.103418)",
        "(-0.202694, 1.488943, -0.103418)",
        "(-0.202802, 1.489366, -0.102498)",
        "(-0.202906, 1.489628, -0.101710)",
        "(-0.203001, 1.489949, -0.100767)",
        "(-0.202953, 1.490531, -0.099625)",
        "(-0.202953, 1.490531, -0.099625)",
        "(-0.202390, 1.492362, -0.097038)",
        "(-0.201743, 1.494259, -0.094666)",
        "(-0.200633, 1.496769, -0.091252)",
        "(-0.199266, 1.500004, -0.086677)",
        "(-0.199266, 1.500004, -0.086677)",
        "(-0.196605, 1.506225, -0.079519)",
        "(-0.194085, 1.511671, -0.075658)",
        "(-0.191397, 1.518689, -0.072306)",
        "(-0.188798, 1.526660, -0.069064)",
        "(-0.188798, 1.526660, -0.069064)",
        "(-0.183856, 1.540410, -0.065006)",
        "(-0.180097, 1.551361, -0.063594)",
        "(-0.176668, 1.563579, -0.063499)",
        "(-0.173983, 1.577121, -0.064835)",
        "(-0.173983, 1.577121, -0.064835)",
        "(-0.170556, 1.599146, -0.070192)",
        "(-0.168789, 1.614170, -0.075834)",
        "(-0.167343, 1.627353, -0.082085)",
        "(-0.167344, 1.633796, -0.085964)",
        "(-0.167344, 1.633796, -0.085964)",
        "(-0.169764, 1.659765, -0.103363)",
        "(-0.172597, 1.671360, -0.114619)",
        "(-0.175832, 1.681220, -0.126898)",
        "(-0.179368, 1.688961, -0.140318)",
        "(-0.179368, 1.688961, -0.140318)",
        "(-0.186381, 1.697733, -0.162271)",
        "(-0.191816, 1.701293, -0.177577)",
        "(-0.196761, 1.702723, -0.192986)",
        "(-0.200763, 1.701705, -0.208123)",
        "(-0.200763, 1.701705, -0.208123)",
        "(-0.206889, 1.697187, -0.230721)",
        "(-0.211389, 1.693139, -0.245152)",
        "(-0.215186, 1.687616, -0.258389)",
        "(-0.217534, 1.679792, -0.270217)",
        "(-0.217534, 1.679792, -0.270217)",
        "(-0.219663, 1.665144, -0.285599)",
        "(-0.221282, 1.655209, -0.294535)",
        "(-0.222916, 1.644371, -0.302493)",
        "(-0.223930, 1.632470, -0.309580)",
        "(-0.223930, 1.632470, -0.309580)",
        "(-0.224012, 1.612287, -0.317866)",
        "(-0.223616, 1.597720, -0.322071)",
        "(-0.223069, 1.582489, -0.324910)",
        "(-0.222670, 1.566615, -0.326438)",
        "(-0.222670, 1.566615, -0.326438)",
        "(-0.221622, 1.542265, -0.325683)",
        "(-0.220700, 1.525457, -0.322901)",
        "(-0.219509, 1.508413, -0.318323)",
        "(-0.217701, 1.491541, -0.311989)",
        "(-0.217701, 1.491541, -0.311989)",
        "(-0.215528, 1.467178, -0.298906)",
        "(-0.213671, 1.451659, -0.288413)",
        "(-0.210910, 1.436537, -0.275796)",
        "(-0.207818, 1.422593, -0.262318)",
        "(-0.207818, 1.422593, -0.262318)",
        "(-0.203195, 1.405012, -0.241629)",
        "(-0.200301, 1.395896, -0.227136)",
        "(-0.197174, 1.388294, -0.211719)",
        "(-0.193763, 1.381870, -0.195495)",
        "(-0.193763, 1.381870, -0.195495)",
        "(-0.189268, 1.375972, -0.171740)",
        "(-0.187030, 1.375973, -0.156680)",
        "(-0.186006, 1.377419, -0.149307)",
        "(-0.182254, 1.381067, -0.127139)",
        "(-0.182254, 1.381067, -0.127139)",
        "(-0.178268, 1.389103, -0.107018)",
        "(-0.176115, 1.397250, -0.095071)",
        "(-0.174643, 1.409244, -0.085200)",
        "(-0.172982, 1.422047, -0.076245)",
        "(-0.172982, 1.422047, -0.076245)",
        "(-0.170206, 1.444099, -0.065992)",
        "(-0.168000, 1.460470, -0.061762)",
        "(-0.166861, 1.479076, -0.059870)",
        "(-0.166210, 1.498306, -0.059589)",
        "(-0.166210, 1.498306, -0.059589)",
        "(-0.166462, 1.526863, -0.060589)",
        "(-0.167926, 1.546165, -0.062924)",
        "(-0.170605, 1.565679, -0.066746)",
        "(-0.173839, 1.584673, -0.072756)",
        "(-0.173839, 1.584673, -0.072756)",
        "(-0.178582, 1.611091, -0.084007)",
        "(-0.183148, 1.627387, -0.092979)",
        "(-0.188867, 1.642800, -0.102864)",
        "(-0.194677, 1.656804, -0.113969)",
        "(-0.194677, 1.656804, -0.113969)",
        "(-0.203410, 1.674559, -0.133498)",
        "(-0.209260, 1.683632, -0.145928)",
        "(-0.215389, 1.691636, -0.158726)",
        "(-0.221439, 1.697897, -0.172101)",
        "(-0.221439, 1.697897, -0.172101)",
        "(-0.229953, 1.703123, -0.192551)",
        "(-0.234972, 1.704506, -0.206276)",
        "(-0.239270, 1.704082, -0.219874)",
        "(-0.242920, 1.701537, -0.233665)",
        "(-0.242920, 1.701537, -0.233665)",
        "(-0.247776, 1.694547, -0.253968)",
        "(-0.249976, 1.687994, -0.266960)",
        "(-0.250583, 1.683333, -0.272754)",
        "(-0.251966, 1.668847, -0.289882)",
        "(-0.251966, 1.668847, -0.289882)",
        "(-0.251376, 1.650463, -0.304508)",
        "(-0.250957, 1.636180, -0.313221)",
        "(-0.250332, 1.620273, -0.320549)",
        "(-0.248645, 1.603255, -0.326397)",
        "(-0.248645, 1.603255, -0.326397)",
        "(-0.244215, 1.574403, -0.331978)",
        "(-0.241115, 1.553646, -0.333332)",
        "(-0.237909, 1.532453, -0.332782)",
        "(-0.234007, 1.510203, -0.330075)",
        "(-0.234007, 1.510203, -0.330075)",
        "(-0.227128, 1.476078, -0.323147)",
        "(-0.223158, 1.454412, -0.316011)",
        "(-0.219499, 1.434249, -0.307236)",
        "(-0.215591, 1.414588, -0.296707)",
        "(-0.215591, 1.414588, -0.296707)",
        "(-0.209329, 1.385500, -0.275822)",
        "(-0.205396, 1.367652, -0.258705)",
        "(-0.202293, 1.352110, -0.239886)",
        "(-0.199388, 1.337738, -0.220132)",
        "(-0.199388, 1.337738, -0.220132)",
        "(-0.196425, 1.320912, -0.187830)",
        "(-0.195266, 1.313349, -0.166553)",
        "(-0.194198, 1.308475, -0.146169)",
        "(-0.192920, 1.306112, -0.127536)",
        "(-0.192920, 1.306112, -0.127536)",
        "(-0.191081, 1.307398, -0.101625)",
        "(-0.189875, 1.311929, -0.086751)",
        "(-0.187954, 1.319388, -0.074561)",
        "(-0.186120, 1.329905, -0.063903)",
        "(-0.186120, 1.329905, -0.063903)",
        "(-0.183914, 1.351470, -0.050679)",
        "(-0.182180, 1.367802, -0.044050)",
        "(-0.180545, 1.386202, -0.039283)",
        "(-0.179819, 1.395947, -0.037401)",
        "(-0.179819, 1.395947, -0.037401)",
        "(-0.177361, 1.436775, -0.033289)",
        "(-0.176792, 1.458257, -0.033225)",
        "(-0.176384, 1.479732, -0.034104)",
        "(-0.176703, 1.501582, -0.036457)",
        "(-0.176703, 1.501582, -0.036457)",
        "(-0.177832, 1.533273, -0.042715)",
        "(-0.179466, 1.553893, -0.048910)",
        "(-0.182218, 1.573836, -0.056198)",
        "(-0.185262, 1.593135, -0.065458)",
        "(-0.185262, 1.593135, -0.065458)",
        "(-0.190862, 1.619670, -0.081105)",
        "(-0.195699, 1.636177, -0.092885)",
        "(-0.201325, 1.651295, -0.105153)",
        "(-0.207039, 1.664430, -0.118070)",
        "(-0.207039, 1.664430, -0.118070)",
        "(-0.215660, 1.681344, -0.138622)",
        "(-0.221859, 1.690508, -0.152746)",
        "(-0.227645, 1.698163, -0.167574)",
        "(-0.232851, 1.704069, -0.182640)",
        "(-0.232851, 1.704069, -0.182640)",
        "(-0.240968, 1.708809, -0.205320)",
        "(-0.246137, 1.709265, -0.219358)",
        "(-0.250539, 1.707289, -0.233585)",
        "(-0.254510, 1.704649, -0.248188)",
        "(-0.254510, 1.704649, -0.248188)",
        "(-0.259772, 1.697146, -0.270327)",
        "(-0.263114, 1.690048, -0.284321)",
        "(-0.265699, 1.681441, -0.297749)",
        "(-0.267689, 1.671394, -0.311026)",
        "(-0.267689, 1.671394, -0.311026)",
        "(-0.269155, 1.652904, -0.330073)",
        "(-0.269077, 1.639099, -0.341726)",
        "(-0.268455, 1.631340, -0.346648)",
        "(-0.266204, 1.606993, -0.359854)",
        "(-0.264981, 1.597917, -0.362879)",
        "(-0.261643, 1.579082, -0.367350)",
        "(-0.257340, 1.559205, -0.369862)",
        "(-0.251929, 1.538321, -0.370306)",
        "(-0.246182, 1.517248, -0.368529)",
        "(-0.246182, 1.517248, -0.368529)",
        "(-0.236158, 1.485495, -0.362053)",
        "(-0.228763, 1.463930, -0.356469)",
        "(-0.220392, 1.442049, -0.348263)",
        "(-0.212003, 1.420737, -0.336618)",
        "(-0.212003, 1.420737, -0.336618)",
        "(-0.200657, 1.390710, -0.315842)",
        "(-0.193639, 1.372629, -0.299156)",
        "(-0.186852, 1.355484, -0.280749)",
        "(-0.181280, 1.340643, -0.260586)",
        "(-0.181280, 1.340643, -0.260586)",
        "(-0.174704, 1.323875, -0.229900)",
        "(-0.171453, 1.317247, -0.208606)",
        "(-0.168496, 1.313750, -0.186851)",
        "(-0.165574, 1.313334, -0.165014)",
        "(-0.165574, 1.313334, -0.165014)",
        "(-0.162799, 1.319138, -0.133532)",
        "(-0.161867, 1.326952, -0.114397)",
        "(-0.160955, 1.337896, -0.098197)",
        "(-0.159719, 1.350838, -0.084600)",
        "(-0.159719, 1.350838, -0.084600)",
        "(-0.157993, 1.375183, -0.069516)",
        "(-0.158032, 1.394221, -0.061606)",
        "(-0.158996, 1.414400, -0.055080)",
        "(-0.160214, 1.434269, -0.050291)",
        "(-0.160214, 1.434269, -0.050291)",
        "(-0.161952, 1.462223, -0.046006)",
        "(-0.163096, 1.480584, -0.045018)",
        "(-0.166145, 1.500135, -0.046014)",
        "(-0.169945, 1.519666, -0.048434)",
        "(-0.169945, 1.519666, -0.048434)",
        "(-0.175649, 1.546873, -0.054204)",
        "(-0.179889, 1.564026, -0.059256)",
        "(-0.184764, 1.581086, -0.065742)",
        "(-0.189838, 1.597729, -0.073731)",
        "(-0.189838, 1.597729, -0.073731)",
        "(-0.197193, 1.619927, -0.087816)",
        "(-0.202222, 1.633235, -0.097694)",
        "(-0.207600, 1.645486, -0.107955)",
        "(-0.213118, 1.656848, -0.119143)",
        "(-0.213118, 1.656848, -0.119143)",
        "(-0.221250, 1.670671, -0.136529)",
        "(-0.226983, 1.677897, -0.148259)",
        "(-0.232712, 1.683494, -0.160822)",
        "(-0.238258, 1.687284, -0.174562)",
        "(-0.238258, 1.687284, -0.174562)",
        "(-0.245325, 1.690199, -0.196818)",
        "(-0.248791, 1.690390, -0.212782)",
        "(-0.251949, 1.688617, -0.229127)",
        "(-0.254552, 1.685067, -0.245658)",
        "(-0.254552, 1.685067, -0.245658)",
        "(-0.257934, 1.676689, -0.270761)",
        "(-0.259595, 1.669106, -0.286373)",
        "(-0.260855, 1.659696, -0.302067)",
        "(-0.261415, 1.648888, -0.317562)",
        "(-0.261415, 1.648888, -0.317562)",
        "(-0.261037, 1.629087, -0.339312)",
        "(-0.260366, 1.613884, -0.352052)",
        "(-0.258319, 1.597137, -0.363126)",
        "(-0.254898, 1.578570, -0.372347)",
        "(-0.254898, 1.578570, -0.372347)",
        "(-0.250756, 1.549866, -0.380406)",
        "(-0.247824, 1.530288, -0.382456)",
        "(-0.243605, 1.509319, -0.382153)",
        "(-0.238679, 1.487853, -0.379225)",
        "(-0.238679, 1.487853, -0.379225)",
        "(-0.231361, 1.457141, -0.371169)",
        "(-0.226114, 1.437500, -0.363607)",
        "(-0.220045, 1.417697, -0.353338)",
        "(-0.213691, 1.398534, -0.341396)",
        "(-0.213691, 1.398534, -0.341396)",
        "(-0.204135, 1.373119, -0.320651)",
        "(-0.198095, 1.358602, -0.303822)",
        "(-0.192233, 1.345822, -0.285343)",
        "(-0.186080, 1.334659, -0.266110)",
        "(-0.186080, 1.334659, -0.266110)",
        "(-0.177105, 1.322629, -0.236086)",
        "(-0.171658, 1.318439, -0.216072)",
        "(-0.166793, 1.316958, -0.196402)",
        "(-0.162640, 1.318719, -0.177202)",
        "(-0.160978, 1.320777, -0.167451)",
        "(-0.157915, 1.326164, -0.148613)",
        "(-0.154912, 1.333529, -0.131656)",
        "(-0.152277, 1.342524, -0.115927)",
        "(-0.150834, 1.354010, -0.101473)",
        "(-0.150834, 1.354010, -0.101473)",
        "(-0.149297, 1.375128, -0.084435)",
        "(-0.148092, 1.389635, -0.075524)",
        "(-0.147268, 1.405431, -0.069032)",
        "(-0.146454, 1.422029, -0.065192)",
        "(-0.146454, 1.422029, -0.065192)",
        "(-0.146471, 1.448749, -0.062832)",
        "(-0.146944, 1.466828, -0.063135)",
        "(-0.148111, 1.484975, -0.065918)",
        "(-0.148866, 1.494015, -0.068526)",
        "(-0.148866, 1.494015, -0.068526)",
        "(-0.152540, 1.529428, -0.081866)",
        "(-0.156011, 1.546863, -0.091020)",
        "(-0.160256, 1.563880, -0.102064)",
        "(-0.164903, 1.580073, -0.114769)",
        "(-0.164903, 1.580073, -0.114769)",
        "(-0.172552, 1.602397, -0.136526)",
        "(-0.177672, 1.615627, -0.152684)",
        "(-0.182765, 1.627372, -0.169555)",
        "(-0.188229, 1.638121, -0.186958)",
        "(-0.188229, 1.638121, -0.186958)",
        "(-0.197176, 1.651092, -0.213447)",
        "(-0.202810, 1.657901, -0.230766)",
        "(-0.208462, 1.662119, -0.247978)",
        "(-0.214482, 1.664225, -0.265187)",
        "(-0.214482, 1.664225, -0.265187)",
        "(-0.223098, 1.662904, -0.290801)",
        "(-0.228194, 1.659082, -0.307100)",
        "(-0.232658, 1.653315, -0.323220)",
        "(-0.236249, 1.644348, -0.338642)",
        "(-0.236249, 1.644348, -0.338642)",
        "(-0.239897, 1.627909, -0.359394)",
        "(-0.240617, 1.614494, -0.371419)",
        "(-0.240281, 1.598702, -0.381386)",
        "(-0.239549, 1.581265, -0.389185)",
        "(-0.238463, 1.571002, -0.391998)",
        "(-0.236145, 1.552018, -0.396811)",
        "(-0.233341, 1.531419, -0.399061)",
        "(-0.230245, 1.510049, -0.399487)",
        "(-0.226892, 1.487789, -0.397312)",
        "(-0.226892, 1.487789, -0.397312)",
        "(-0.221236, 1.453568, -0.391192)",
        "(-0.216749, 1.431237, -0.385472)",
        "(-0.212035, 1.409182, -0.376967)",
        "(-0.207068, 1.387350, -0.365756)",
        "(-0.207068, 1.387350, -0.365756)",
        "(-0.199168, 1.355880, -0.344828)",
        "(-0.194100, 1.336388, -0.328232)",
        "(-0.189631, 1.318982, -0.309434)",
        "(-0.185503, 1.304494, -0.290149)",
        "(-0.185503, 1.304494, -0.290149)",
        "(-0.179357, 1.287121, -0.259762)",
        "(-0.174990, 1.278004, -0.238949)",
        "(-0.170822, 1.272674, -0.218709)",
        "(-0.167264, 1.271343, -0.198475)",
        "(-0.167264, 1.271343, -0.198475)",
        "(-0.162493, 1.275912, -0.168097)",
        "(-0.159694, 1.282567, -0.149141)",
        "(-0.157431, 1.292699, -0.131500)",
        "(-0.156731, 1.300120, -0.124058)",
        "(-0.156731, 1.300120, -0.124058)",
        "(-0.154246, 1.331956, -0.097157)",
        "(-0.153601, 1.351815, -0.087311)",
        "(-0.152827, 1.373422, -0.079543)",
        "(-0.151899, 1.395293, -0.072744)",
        "(-0.151899, 1.395293, -0.072744)",
        "(-0.151725, 1.429613, -0.064586)",
        "(-0.152380, 1.452847, -0.060299)",
        "(-0.153715, 1.476152, -0.057723)",
        "(-0.155463, 1.499098, -0.056554)",
        "(-0.155463, 1.499098, -0.056554)",
        "(-0.158798, 1.532532, -0.057448)",
        "(-0.161879, 1.554381, -0.060354)",
        "(-0.165207, 1.575341, -0.064562)",
        "(-0.168637, 1.595196, -0.071058)",
        "(-0.168637, 1.595196, -0.071058)",
        "(-0.174677, 1.623427, -0.083643)",
        "(-0.179226, 1.640891, -0.093525)",
        "(-0.184471, 1.656309, -0.105196)",
        "(-0.189534, 1.670760, -0.117782)",
        "(-0.189534, 1.670760, -0.117782)",
        "(-0.197897, 1.688466, -0.138797)",
        "(-0.203474, 1.698000, -0.153594)",
        "(-0.208627, 1.705390, -0.168528)",
        "(-0.213477, 1.710597, -0.183925)",
        "(-0.213477, 1.710597, -0.183925)",
        "(-0.220417, 1.714230, -0.207665)",
        "(-0.224468, 1.714507, -0.223659)",
        "(-0.227933, 1.712363, -0.239825)",
        "(-0.231274, 1.707125, -0.256221)",
        "(-0.231274, 1.707125, -0.256221)",
        "(-0.236037, 1.696758, -0.280802)",
        "(-0.237888, 1.687668, -0.296885)",
        "(-0.239198, 1.677055, -0.312464)",
        "(-0.240284, 1.663574, -0.327241)",
        "(-0.240284, 1.663574, -0.327241)",
        "(-0.240624, 1.640791, -0.347873)",
        "(-0.239398, 1.623787, -0.359804)",
        "(-0.237478, 1.604984, -0.369380)",
        "(-0.235196, 1.584902, -0.377163)",
        "(-0.235196, 1.584902, -0.377163)",
        "(-0.231213, 1.553205, -0.384311)",
        "(-0.228526, 1.531186, -0.386294)",
        "(-0.225483, 1.508196, -0.385992)",
        "(-0.225483, 1.508196, -0.385992)",
        "(-0.222320, 1.485141, -0.383537)",
        "(-0.216810, 1.449810, -0.373577)",
        "(-0.212723, 1.426677, -0.365189)",
        "(-0.208935, 1.404023, -0.354339)",
        "(-0.204949, 1.381503, -0.341773)",
        "(-0.204949, 1.381503, -0.341773)",
        "(-0.199002, 1.349229, -0.319132)",
        "(-0.195343, 1.329173, -0.301274)",
        "(-0.191869, 1.310653, -0.281580)",
        "(-0.188844, 1.294233, -0.261096)",
        "(-0.188844, 1.294233, -0.261096)",
        "(-0.184689, 1.274526, -0.227784)",
        "(-0.181802, 1.264740, -0.204710)",
        "(-0.179298, 1.258580, -0.181491)",
        "(-0.177183, 1.256374, -0.159065)",
        "(-0.177183, 1.256374, -0.159065)",
        "(-0.174387, 1.261378, -0.129213)",
        "(-0.172791, 1.268902, -0.110794)",
        "(-0.171396, 1.280531, -0.095128)",
        "(-0.170744, 1.288740, -0.089107)",
        "(-0.170744, 1.288740, -0.089107)",
        "(-0.167912, 1.322477, -0.067383)",
        "(-0.166271, 1.342851, -0.061387)",
        "(-0.164771, 1.365078, -0.057458)",
        "(-0.163760, 1.388608, -0.055443)",
        "(-0.163760, 1.388608, -0.055443)",
        "(-0.163689, 1.424358, -0.054883)",
        "(-0.164478, 1.448445, -0.056176)",
        "(-0.166069, 1.472926, -0.058640)",
        "(-0.168692, 1.497327, -0.062822)",
        "(-0.170320, 1.509134, -0.065606)",
        "(-0.173419, 1.532037, -0.071361)",
        "(-0.177163, 1.553863, -0.078849)",
        "(-0.181322, 1.574887, -0.088246)",
        "(-0.185800, 1.594967, -0.099383)",
        "(-0.185800, 1.594967, -0.099383)",
        "(-0.192623, 1.622643, -0.119154)",
        "(-0.196923, 1.638613, -0.134064)",
        "(-0.201212, 1.652565, -0.149757)",
        "(-0.205879, 1.665120, -0.166240)",
        "(-0.205879, 1.665120, -0.166240)",
        "(-0.212435, 1.680070, -0.191981)",
        "(-0.216397, 1.686771, -0.209737)",
        "(-0.220795, 1.690607, -0.227244)",
        "(-0.225985, 1.691815, -0.244459)",
        "(-0.225985, 1.691815, -0.244459)",
        "(-0.232878, 1.690042, -0.270264)",
        "(-0.236684, 1.685578, -0.287614)",
        "(-0.240057, 1.677788, -0.304800)",
        "(-0.242879, 1.668054, -0.321552)",
        "(-0.243945, 1.662054, -0.329715)",
        "(-0.245656, 1.649736, -0.345905)",
        "(-0.246717, 1.634872, -0.360993)",
        "(-0.247502, 1.617938, -0.374755)",
        "(-0.247127, 1.599158, -0.387241)",
        "(-0.247127, 1.599158, -0.387241)",
        "(-0.243778, 1.567614, -0.402410)",
        "(-0.240864, 1.544352, -0.409102)",
        "(-0.237596, 1.520265, -0.413226)",
        "(-0.235611, 1.507886, -0.413744)",
        "(-0.235611, 1.507886, -0.413744)",
        "(-0.226946, 1.457577, -0.413269)",
        "(-0.222333, 1.431982, -0.408936)",
        "(-0.217507, 1.406825, -0.401842)",
        "(-0.212326, 1.381769, -0.391527)",
        "(-0.212326, 1.381769, -0.391527)",
        "(-0.204124, 1.344729, -0.371409)",
        "(-0.199235, 1.321702, -0.355346)",
        "(-0.195118, 1.300699, -0.337132)",
        "(-0.191121, 1.281311, -0.315881)",
        "(-0.191121, 1.281311, -0.315881)",
        "(-0.185641, 1.257706, -0.283205)",
        "(-0.182479, 1.245470, -0.259463)",
        "(-0.179608, 1.235652, -0.235146)",
        "(-0.177025, 1.228816, -0.210661)",
        "(-0.177025, 1.228816, -0.210661)",
        "(-0.173250, 1.225914, -0.175555)",
        "(-0.170321, 1.228853, -0.153034)",
        "(-0.167343, 1.235425, -0.131730)",
        "(-0.164438, 1.246136, -0.112857)",
        "(-0.164438, 1.246136, -0.112857)",
        "(-0.160293, 1.269930, -0.089081)",
        "(-0.157501, 1.289998, -0.077191)",
        "(-0.154817, 1.311181, -0.066772)",
        "(-0.152350, 1.334493, -0.058887)",
        "(-0.152350, 1.334493, -0.058887)",
        "(-0.148598, 1.371853, -0.051763)",
        "(-0.146377, 1.397557, -0.048877)",
        "(-0.144820, 1.423743, -0.047678)",
        "(-0.144030, 1.450542, -0.048578)",
        "(-0.144030, 1.450542, -0.048578)",
        "(-0.144940, 1.490712, -0.053433)",
        "(-0.146610, 1.516917, -0.059521)",
        "(-0.149153, 1.542323, -0.067805)",
        "(-0.151023, 1.554340, -0.073274)",
        "(-0.151023, 1.554340, -0.073274)",
        "(-0.158366, 1.599640, -0.096574)",
        "(-0.163115, 1.619276, -0.110974)",
        "(-0.168213, 1.637334, -0.126403)",
        "(-0.173746, 1.652814, -0.143025)",
        "(-0.173746, 1.652814, -0.143025)",
        "(-0.181468, 1.671954, -0.169336)",
        "(-0.186506, 1.681099, -0.187821)",
        "(-0.191842, 1.688382, -0.206740)",
        "(-0.198025, 1.692040, -0.226240)",
        "(-0.198025, 1.692040, -0.226240)",
        "(-0.206770, 1.693664, -0.257312)",
        "(-0.211601, 1.691411, -0.278620)",
        "(-0.215805, 1.686533, -0.300135)",
        "(-0.219768, 1.678977, -0.321678)",
        "(-0.219768, 1.678977, -0.321678)",
        "(-0.224767, 1.662334, -0.352265)",
        "(-0.227391, 1.647727, -0.370679)",
        "(-0.229566, 1.630462, -0.387569)",
        "(-0.230960, 1.610420, -0.402139)",
        "(-0.230960, 1.610420, -0.402139)",
        "(-0.230909, 1.575131, -0.419594)",
        "(-0.229910, 1.548566, -0.428193)",
        "(-0.228097, 1.520343, -0.434469)",
        "(-0.224984, 1.491222, -0.438561)",
        "(-0.224984, 1.491222, -0.438561)",
        "(-0.217716, 1.445812, -0.437722)",
        "(-0.212869, 1.416129, -0.433853)",
        "(-0.207980, 1.387451, -0.426635)",
        "(-0.203255, 1.359886, -0.415595)",
        "(-0.203255, 1.359886, -0.415595)",
        "(-0.195364, 1.320411, -0.390666)",
        "(-0.189686, 1.295724, -0.369598)",
        "(-0.184271, 1.273599, -0.346079)",
        "(-0.178870, 1.254332, -0.321217)",
        "(-0.178870, 1.254332, -0.321217)",
        "(-0.171542, 1.231199, -0.281259)",
        "(-0.166987, 1.220356, -0.253738)",
        "(-0.162363, 1.214234, -0.226048)",
        "(-0.157657, 1.211007, -0.198010)",
        "(-0.157657, 1.211007, -0.198010)",
        "(-0.150751, 1.214712, -0.158042)",
        "(-0.146658, 1.222363, -0.133335)",
        "(-0.143097, 1.235082, -0.111677)",
        "(-0.139529, 1.253166, -0.093768)",
        "(-0.139529, 1.253166, -0.093768)",
        "(-0.134859, 1.282501, -0.072890)",
        "(-0.131648, 1.305020, -0.063523)",
        "(-0.128844, 1.329233, -0.056478)",
        "(-0.126950, 1.354897, -0.052041)",
        "(-0.126950, 1.354897, -0.052041)",
        "(-0.125219, 1.393728, -0.048838)",
        "(-0.124836, 1.419182, -0.048874)",
        "(-0.125246, 1.444698, -0.051077)",
        "(-0.126697, 1.470361, -0.055946)",
        "(-0.126697, 1.470361, -0.055946)",
        "(-0.130688, 1.508582, -0.066594)",
        "(-0.134191, 1.532541, -0.076225)",
        "(-0.138452, 1.554793, -0.087694)",
        "(-0.143366, 1.575857, -0.100532)",
        "(-0.143366, 1.575857, -0.100532)",
        "(-0.151256, 1.604400, -0.122489)",
        "(-0.156705, 1.620787, -0.138923)",
        "(-0.162444, 1.635069, -0.156481)",
        "(-0.168238, 1.647409, -0.174646)",
        "(-0.168238, 1.647409, -0.174646)",
        "(-0.176547, 1.660954, -0.202857)",
        "(-0.182320, 1.666165, -0.221975)",
        "(-0.188012, 1.669286, -0.241092)",
        "(-0.193522, 1.669733, -0.260120)",
        "(-0.193522, 1.669733, -0.260120)",
        "(-0.201144, 1.664919, -0.288401)",
        "(-0.205673, 1.658280, -0.306689)",
        "(-0.209673, 1.649289, -0.324170)",
        "(-0.213067, 1.638459, -0.341055)",
        "(-0.213067, 1.638459, -0.341055)",
        "(-0.217354, 1.617279, -0.364263)",
        "(-0.219569, 1.601309, -0.378498)",
        "(-0.220424, 1.582943, -0.390714)",
        "(-0.220211, 1.562790, -0.400974)",
        "(-0.220211, 1.562790, -0.400974)",
        "(-0.218796, 1.529818, -0.412843)",
        "(-0.217065, 1.506727, -0.417707)",
        "(-0.214804, 1.483542, -0.420472)",
        "(-0.211886, 1.459740, -0.420004)",
        "(-0.211886, 1.459740, -0.420004)",
        "(-0.207310, 1.424122, -0.414933)",
        "(-0.204624, 1.401782, -0.409131)",
        "(-0.201592, 1.379856, -0.401808)",
        "(-0.198184, 1.357978, -0.391226)",
        "(-0.198184, 1.357978, -0.391226)",
        "(-0.193159, 1.326286, -0.370608)",
        "(-0.190239, 1.307043, -0.355326)",
        "(-0.187572, 1.289311, -0.339288)",
        "(-0.184739, 1.272926, -0.321597)",
        "(-0.184739, 1.272926, -0.321597)",
        "(-0.179948, 1.250152, -0.291916)",
        "(-0.176391, 1.236856, -0.270525)",
        "(-0.173038, 1.226742, -0.248477)",
        "(-0.169718, 1.220247, -0.226531)",
        "(-0.169718, 1.220247, -0.226531)",
        "(-0.164592, 1.217737, -0.193791)",
        "(-0.160771, 1.220140, -0.171011)",
        "(-0.156872, 1.225968, -0.149240)",
        "(-0.153081, 1.236108, -0.129660)",
        "(-0.153081, 1.236108, -0.129660)",
        "(-0.148067, 1.257181, -0.103055)",
        "(-0.144780, 1.274643, -0.089171)",
        "(-0.141577, 1.294345, -0.077857)",
        "(-0.139949, 1.304777, -0.073362)",
        "(-0.135075, 1.335703, -0.060785)",
        "(-0.134056, 1.347747, -0.059093)",
        "(-0.132529, 1.370544, -0.054088)",
        "(-0.131667, 1.393146, -0.051147)",
        "(-0.131576, 1.415335, -0.051473)",
        "(-0.131468, 1.426258, -0.051748)",
        "(-0.132321, 1.448490, -0.054937)",
        "(-0.134362, 1.471398, -0.060145)",
        "(-0.137058, 1.493948, -0.067334)",
        "(-0.140314, 1.515554, -0.076237)",
        "(-0.140314, 1.515554, -0.076237)",
        "(-0.146341, 1.546037, -0.092210)",
        "(-0.151059, 1.565021, -0.104618)",
        "(-0.156146, 1.582649, -0.118276)",
        "(-0.161328, 1.598539, -0.133094)",
        "(-0.161328, 1.598539, -0.133094)",
        "(-0.169134, 1.619467, -0.156333)",
        "(-0.174197, 1.631346, -0.172132)",
        "(-0.179170, 1.640724, -0.187919)",
        "(-0.184279, 1.647537, -0.203994)",
        "(-0.184279, 1.647537, -0.203994)",
        "(-0.192065, 1.654119, -0.228584)",
        "(-0.197039, 1.656189, -0.245006)",
        "(-0.201475, 1.655933, -0.261533)",
        "(-0.205635, 1.653353, -0.277921)",
        "(-0.205635, 1.653353, -0.277921)",
        "(-0.211294, 1.645223, -0.302387)",
        "(-0.214566, 1.637179, -0.318119)",
        "(-0.217629, 1.626765, -0.333528)",
        "(-0.220222, 1.614536, -0.348595)",
        "(-0.220978, 1.607169, -0.355545)",
        "(-0.221863, 1.591923, -0.368893)",
        "(-0.221959, 1.574042, -0.380159)",
        "(-0.221774, 1.554173, -0.389490)",
        "(-0.221166, 1.532966, -0.397113)",
        "(-0.221166, 1.532966, -0.397113)",
        "(-0.218486, 1.498790, -0.405173)",
        "(-0.215757, 1.474520, -0.407770)",
        "(-0.213422, 1.449520, -0.408343)",
        "(-0.211107, 1.424509, -0.407161)",
        "(-0.211107, 1.424509, -0.407161)",
        "(-0.206573, 1.386107, -0.399627)",
        "(-0.203434, 1.360116, -0.391198)",
        "(-0.200853, 1.335191, -0.381108)",
        "(-0.198674, 1.311829, -0.369800)",
        "(-0.197671, 1.300812, -0.362845)",
        "(-0.195088, 1.278391, -0.348496)",
        "(-0.192140, 1.258097, -0.332529)",
        "(-0.189805, 1.241244, -0.315883)",
        "(-0.187395, 1.227048, -0.297865)",
        "(-0.187395, 1.227048, -0.297865)",
        "(-0.182456, 1.209226, -0.266267)",
        "(-0.178513, 1.201225, -0.243922)",
        "(-0.174933, 1.197806, -0.221534)",
        "(-0.171363, 1.196978, -0.198657)",
        "(-0.171363, 1.196978, -0.198657)",
        "(-0.165756, 1.202287, -0.165098)",
        "(-0.162086, 1.209732, -0.144164)",
        "(-0.158498, 1.220033, -0.124400)",
        "(-0.154747, 1.233189, -0.107111)",
        "(-0.154747, 1.233189, -0.107111)",
        "(-0.148697, 1.257573, -0.085771)",
        "(-0.145150, 1.277036, -0.074016)",
        "(-0.141937, 1.298454, -0.064665)",
        "(-0.139144, 1.320643, -0.056617)",
        "(-0.139144, 1.320643, -0.056617)",
        "(-0.135140, 1.355081, -0.048129)",
        "(-0.132989, 1.378692, -0.043860)",
        "(-0.133002, 1.391743, -0.043051)",
        "(-0.132718, 1.429962, -0.041991)",
        "(-0.132718, 1.429962, -0.041991)",
        "(-0.133575, 1.467872, -0.046102)",
        "(-0.134470, 1.492924, -0.051640)",
        "(-0.135879, 1.517491, -0.059305)",
        "(-0.138538, 1.542479, -0.069752)",
        "(-0.138538, 1.542479, -0.069752)",
        "(-0.144719, 1.575671, -0.088558)",
        "(-0.149661, 1.595727, -0.102848)",
        "(-0.155337, 1.613237, -0.119014)",
        "(-0.161569, 1.628566, -0.136250)",
        "(-0.161569, 1.628566, -0.136250)",
        "(-0.171832, 1.646744, -0.164191)",
        "(-0.178667, 1.655455, -0.183554)",
        "(-0.185623, 1.660633, -0.203417)",
        "(-0.192699, 1.662722, -0.224219)",
        "(-0.192699, 1.662722, -0.224219)",
        "(-0.202150, 1.660060, -0.256255)",
        "(-0.206865, 1.653618, -0.277713)",
        "(-0.210505, 1.643092, -0.298734)",
        "(-0.213886, 1.629758, -0.318893)",
        "(-0.213886, 1.629758, -0.318893)",
        "(-0.215550, 1.605653, -0.348204)",
        "(-0.216056, 1.586027, -0.366508)",
        "(-0.216486, 1.564090, -0.382468)",
        "(-0.217313, 1.541321, -0.396581)",
        "(-0.217313, 1.541321, -0.396581)",
        "(-0.218067, 1.503665, -0.413352)",
        "(-0.218447, 1.476404, -0.421259)",
        "(-0.218886, 1.448966, -0.425928)",
        "(-0.219348, 1.421191, -0.427765)",
        "(-0.219348, 1.421191, -0.427765)",
        "(-0.219196, 1.379334, -0.424495)",
        "(-0.218377, 1.352514, -0.417230)",
        "(-0.217243, 1.326212, -0.408079)",
        "(-0.215543, 1.300590, -0.394206)",
        "(-0.215543, 1.300590, -0.394206)",
        "(-0.211626, 1.264789, -0.367259)",
        "(-0.208622, 1.244339, -0.346595)",
        "(-0.205273, 1.227044, -0.323222)",
        "(-0.201423, 1.213089, -0.298275)",
        "(-0.201423, 1.213089, -0.298275)",
        "(-0.194499, 1.199889, -0.258656)",
        "(-0.189399, 1.196117, -0.231438)",
        "(-0.183699, 1.196460, -0.204408)",
        "(-0.177699, 1.202081, -0.178622)",
        "(-0.174756, 1.204798, -0.165772)",
        "(-0.169203, 1.214281, -0.141295)",
        "(-0.164151, 1.228106, -0.119821)",
        "(-0.159599, 1.244246, -0.100506)",
        "(-0.155474, 1.262166, -0.083384)",
        "(-0.155474, 1.262166, -0.083384)",
        "(-0.149730, 1.293260, -0.063450)",
        "(-0.146566, 1.316200, -0.053384)",
        "(-0.143837, 1.340114, -0.045891)",
        "(-0.141440, 1.364074, -0.040090)",
        "(-0.141440, 1.364074, -0.040090)",
        "(-0.139142, 1.400239, -0.034754)",
        "(-0.138854, 1.424817, -0.033733)",
        "(-0.139695, 1.449131, -0.034844)",
        "(-0.141893, 1.473623, -0.038815)",
        "(-0.141893, 1.473623, -0.038815)",
        "(-0.148029, 1.511401, -0.049734)",
        "(-0.153410, 1.536444, -0.059809)",
        "(-0.159609, 1.560644, -0.072731)",
        "(-0.166270, 1.583557, -0.087376)",
        "(-0.166270, 1.583557, -0.087376)",
        "(-0.177566, 1.615031, -0.112438)",
        "(-0.185982, 1.633929, -0.131092)",
        "(-0.194693, 1.650911, -0.150844)",
        "(-0.203260, 1.665386, -0.171403)",
        "(-0.203260, 1.665386, -0.171403)",
        "(-0.216092, 1.683151, -0.203468)",
        "(-0.224723, 1.691358, -0.224742)",
        "(-0.233231, 1.695825, -0.246505)",
        "(-0.233231, 1.695825, -0.246505)",
        "(-0.241067, 1.697120, -0.266714)",
        "(-0.251804, 1.693056, -0.296185)",
        "(-0.258575, 1.687469, -0.315849)",
        "(-0.264868, 1.679341, -0.335539)",
        "(-0.270429, 1.668725, -0.354815)",
        "(-0.270429, 1.668725, -0.354815)",
        "(-0.277177, 1.647715, -0.381729)",
        "(-0.281034, 1.630816, -0.397706)",
        "(-0.284036, 1.612371, -0.411752)",
        "(-0.285411, 1.591676, -0.423786)",
        "(-0.285411, 1.591676, -0.423786)",
        "(-0.285671, 1.556297, -0.437561)",
        "(-0.286164, 1.531373, -0.444117)",
        "(-0.285685, 1.505320, -0.448970)",
        "(-0.283885, 1.477951, -0.451868)",
        "(-0.283885, 1.477951, -0.451868)",
        "(-0.279822, 1.434482, -0.451658)",
        "(-0.276136, 1.404819, -0.449199)",
        "(-0.271323, 1.375127, -0.443909)",
        "(-0.265852, 1.346197, -0.435629)",
        "(-0.265852, 1.346197, -0.435629)",
        "(-0.258189, 1.305688, -0.417246)",
        "(-0.252710, 1.280766, -0.401577)",
        "(-0.246570, 1.258418, -0.382068)",
        "(-0.240279, 1.238238, -0.360982)",
        "(-0.240279, 1.238238, -0.360982)",
        "(-0.231054, 1.214517, -0.326797)",
        "(-0.224386, 1.202601, -0.301822)",
        "(-0.217742, 1.193776, -0.276726)",
        "(-0.210891, 1.189191, -0.251990)",
        "(-0.210891, 1.189191, -0.251990)",
        "(-0.200009, 1.189967, -0.215360)",
        "(-0.192385, 1.194673, -0.192127)",
        "(-0.185299, 1.202885, -0.169369)",
        "(-0.179140, 1.214531, -0.147593)",
        "(-0.179140, 1.214531, -0.147593)",
        "(-0.170893, 1.237212, -0.119788)",
        "(-0.166078, 1.255127, -0.104163)",
        "(-0.161870, 1.275519, -0.091298)",
        "(-0.157956, 1.297736, -0.081211)",
        "(-0.157956, 1.297736, -0.081211)",
        "(-0.152551, 1.333380, -0.070409)",
        "(-0.149468, 1.358249, -0.065876)",
        "(-0.148362, 1.371222, -0.064982)",
        "(-0.145548, 1.410177, -0.062636)",
        "(-0.145173, 1.423277, -0.063138)",
        "(-0.144941, 1.449422, -0.064919)",
        "(-0.145969, 1.475505, -0.068787)",
        "(-0.148583, 1.501451, -0.074827)",
        "(-0.152521, 1.526666, -0.083029)",
        "(-0.152521, 1.526666, -0.083029)",
        "(-0.160364, 1.562040, -0.099079)",
        "(-0.166515, 1.583160, -0.112046)",
        "(-0.173348, 1.602588, -0.126551)",
        "(-0.180616, 1.619625, -0.142288)",
        "(-0.180616, 1.619625, -0.142288)",
        "(-0.191227, 1.641285, -0.166754)",
        "(-0.198201, 1.652061, -0.183639)",
        "(-0.204940, 1.660553, -0.200861)",
        "(-0.211222, 1.666967, -0.218382)",
        "(-0.211222, 1.666967, -0.218382)",
        "(-0.220087, 1.671910, -0.244572)",
        "(-0.225727, 1.671925, -0.261773)",
        "(-0.231029, 1.669919, -0.278738)",
        "(-0.235586, 1.666039, -0.295099)",
        "(-0.235586, 1.666039, -0.295099)",
        "(-0.241065, 1.655729, -0.318274)",
        "(-0.244322, 1.646062, -0.332471)",
        "(-0.246968, 1.634174, -0.345846)",
        "(-0.248504, 1.621001, -0.357852)",
        "(-0.248504, 1.621001, -0.357852)",
        "(-0.249827, 1.596172, -0.373350)",
        "(-0.250406, 1.577443, -0.381931)",
        "(-0.250083, 1.557465, -0.389101)",
        "(-0.248788, 1.535592, -0.394052)",
        "(-0.248788, 1.535592, -0.394052)",
        "(-0.246405, 1.500359, -0.397947)",
        "(-0.244894, 1.476036, -0.398233)",
        "(-0.243052, 1.451228, -0.396132)",
        "(-0.240280, 1.425983, -0.392958)",
        "(-0.238759, 1.413179, -0.390587)",
        "(-0.235905, 1.387720, -0.384474)",
        "(-0.233113, 1.363197, -0.376687)",
        "(-0.230129, 1.339403, -0.366667)",
        "(-0.227118, 1.316195, -0.355165)",
        "(-0.227118, 1.316195, -0.355165)",
        "(-0.223214, 1.284632, -0.333182)",
        "(-0.220748, 1.265655, -0.316148)",
        "(-0.218195, 1.249016, -0.298038)",
        "(-0.215631, 1.234590, -0.278952)",
        "(-0.215631, 1.234590, -0.278952)",
        "(-0.211764, 1.217975, -0.247575)",
        "(-0.208921, 1.210844, -0.224758)",
        "(-0.205974, 1.206781, -0.202517)",
        "(-0.202678, 1.206424, -0.180856)",
        "(-0.202678, 1.206424, -0.180856)",
        "(-0.197689, 1.212440, -0.149301)",
        "(-0.194507, 1.221102, -0.130157)",
        "(-0.191688, 1.233872, -0.113215)",
        "(-0.188672, 1.248390, -0.097734)",
        "(-0.187184, 1.257011, -0.090815)",
        "(-0.184190, 1.275015, -0.078304)",
        "(-0.181283, 1.294404, -0.067973)",
        "(-0.178603, 1.314415, -0.058948)",
        "(-0.176129, 1.335195, -0.051707)",
        "(-0.176129, 1.335195, -0.051707)",
        "(-0.172885, 1.370274, -0.047526)",
        "(-0.171184, 1.394899, -0.047070)",
        "(-0.169985, 1.420333, -0.048476)",
        "(-0.169740, 1.446445, -0.051629)",
        "(-0.169740, 1.446445, -0.051629)",
        "(-0.171444, 1.485837, -0.060298)",
        "(-0.173732, 1.511597, -0.068985)",
        "(-0.177095, 1.536356, -0.080164)",
        "(-0.181022, 1.559793, -0.093307)",
        "(-0.183318, 1.570688, -0.100803)",
        "(-0.188464, 1.591356, -0.116618)",
        "(-0.193990, 1.610034, -0.134180)",
        "(-0.199442, 1.626837, -0.152715)",
        "(-0.205135, 1.640431, -0.172177)",
        "(-0.205135, 1.640431, -0.172177)",
        "(-0.213904, 1.655243, -0.201973)",
        "(-0.219794, 1.661303, -0.222032)",
        "(-0.225049, 1.663147, -0.242088)",
        "(-0.230041, 1.663081, -0.261985)",
        "(-0.232530, 1.660960, -0.271687)",
        "(-0.237219, 1.654284, -0.290891)",
        "(-0.241241, 1.644678, -0.309414)",
        "(-0.244140, 1.632218, -0.327046)",
        "(-0.246174, 1.616693, -0.343694)",
        "(-0.246174, 1.616693, -0.343694)",
        "(-0.248343, 1.587511, -0.366475)",
        "(-0.249089, 1.565142, -0.380044)",
        "(-0.248628, 1.540444, -0.391639)",
        "(-0.248628, 1.540444, -0.391639)",
        "(-0.245466, 1.499063, -0.404319)",
        "(-0.242475, 1.469414, -0.409737)",
        "(-0.239507, 1.437926, -0.412475)",
        "(-0.237041, 1.407223, -0.412029)",
        "(-0.235093, 1.376188, -0.408671)",
        "(-0.234051, 1.360726, -0.406198)",
        "(-0.231809, 1.330138, -0.398921)",
        "(-0.229786, 1.300923, -0.388884)",
        "(-0.228134, 1.273971, -0.376322)",
        "(-0.226203, 1.248751, -0.361219)",
        "(-0.226203, 1.248751, -0.361219)",
        "(-0.221982, 1.214395, -0.331201)",
        "(-0.218729, 1.195476, -0.307459)",
        "(-0.215521, 1.180563, -0.282691)",
        "(-0.211721, 1.169224, -0.256846)",
        "(-0.211721, 1.169224, -0.256846)",
        "(-0.205124, 1.160230, -0.216954)",
        "(-0.200176, 1.159669, -0.190602)",
        "(-0.194791, 1.163494, -0.164612)",
        "(-0.189240, 1.171614, -0.140448)",
        "(-0.189240, 1.171614, -0.140448)",
        "(-0.181298, 1.190848, -0.107928)",
        "(-0.176106, 1.208323, -0.090493)",
        "(-0.170946, 1.228426, -0.075377)",
        "(-0.165842, 1.251226, -0.062833)",
        "(-0.165842, 1.251226, -0.062833)",
        "(-0.157898, 1.289803, -0.050639)",
        "(-0.153203, 1.317118, -0.045635)",
        "(-0.149933, 1.345275, -0.043421)",
        "(-0.147345, 1.373092, -0.041921)",
        "(-0.146510, 1.386974, -0.041888)",
        "(-0.145841, 1.414718, -0.043723)",
        "(-0.146294, 1.442116, -0.047715)",
        "(-0.148054, 1.468591, -0.053860)",
        "(-0.150731, 1.493873, -0.061835)",
        "(-0.152384, 1.505990, -0.066411)",
        "(-0.156499, 1.529040, -0.076972)",
        "(-0.161291, 1.550632, -0.089169)",
        "(-0.166773, 1.569879, -0.103523)",
        "(-0.172501, 1.587326, -0.119194)",
        "(-0.172501, 1.587326, -0.119194)",
        "(-0.181906, 1.609939, -0.145091)",
        "(-0.188073, 1.622170, -0.163796)",
        "(-0.194050, 1.632462, -0.183061)",
        "(-0.199953, 1.640515, -0.202936)",
        "(-0.199953, 1.640515, -0.202936)",
        "(-0.208956, 1.647170, -0.233345)",
        "(-0.214826, 1.648307, -0.253626)",
        "(-0.220496, 1.646816, -0.273666)",
        "(-0.223029, 1.644693, -0.283464)",
        "(-0.223029, 1.644693, -0.283464)",
        "(-0.232134, 1.630022, -0.321323)",
        "(-0.236344, 1.618593, -0.338772)",
        "(-0.239265, 1.604538, -0.355058)",
        "(-0.240955, 1.588241, -0.370112)",
        "(-0.240955, 1.588241, -0.370112)",
        "(-0.242425, 1.558564, -0.388548)",
        "(-0.242224, 1.536817, -0.398296)",
        "(-0.240825, 1.513374, -0.405502)",
        "(-0.238983, 1.488190, -0.410088)",
        "(-0.238983, 1.488190, -0.410088)",
        "(-0.235919, 1.448670, -0.411781)",
        "(-0.233573, 1.422305, -0.410033)",
        "(-0.230934, 1.395959, -0.406602)",
        "(-0.228056, 1.369605, -0.401525)",
        "(-0.228056, 1.369605, -0.401525)",
        "(-0.223115, 1.331130, -0.389242)",
        "(-0.219675, 1.306478, -0.378177)",
        "(-0.216830, 1.283463, -0.365551)",
        "(-0.213709, 1.262092, -0.351268)",
        "(-0.213709, 1.262092, -0.351268)",
        "(-0.207682, 1.232031, -0.323303)",
        "(-0.203573, 1.213931, -0.301671)",
        "(-0.199230, 1.198276, -0.277204)",
        "(-0.195267, 1.186288, -0.253501)",
        "(-0.195267, 1.186288, -0.253501)",
        "(-0.189834, 1.172863, -0.214580)",
        "(-0.186911, 1.168432, -0.189082)",
        "(-0.184270, 1.168446, -0.164528)",
        "(-0.181652, 1.172266, -0.140028)",
        "(-0.181652, 1.172266, -0.140028)",
        "(-0.177896, 1.185905, -0.106316)",
        "(-0.175555, 1.199314, -0.086577)",
        "(-0.173117, 1.215786, -0.069838)",
        "(-0.170600, 1.234993, -0.056197)",
        "(-0.170600, 1.234993, -0.056197)",
        "(-0.166553, 1.268263, -0.041933)",
        "(-0.163982, 1.291314, -0.034894)",
        "(-0.161643, 1.315842, -0.031244)",
        "(-0.159769, 1.341118, -0.029757)",
        "(-0.159261, 1.354082, -0.030139)",
        "(-0.158324, 1.379870, -0.031254)",
        "(-0.158041, 1.406130, -0.035168)",
        "(-0.158126, 1.432706, -0.041873)",
        "(-0.158920, 1.458919, -0.050601)",
        "(-0.158920, 1.458919, -0.050601)",
        "(-0.161890, 1.497255, -0.067492)",
        "(-0.165325, 1.521948, -0.081501)",
        "(-0.169506, 1.545191, -0.097191)",
        "(-0.174034, 1.566576, -0.114083)",
        "(-0.174034, 1.566576, -0.114083)",
        "(-0.181489, 1.594664, -0.140719)",
        "(-0.187211, 1.610448, -0.159260)",
        "(-0.193318, 1.623225, -0.178138)",
        "(-0.199169, 1.632975, -0.197232)",
        "(-0.199169, 1.632975, -0.197232)",
        "(-0.206945, 1.641164, -0.225921)",
        "(-0.211745, 1.642492, -0.245437)",
        "(-0.216835, 1.640640, -0.265029)",
        "(-0.221891, 1.635787, -0.284559)",
        "(-0.221891, 1.635787, -0.284559)",
        "(-0.227748, 1.621799, -0.313303)",
        "(-0.231106, 1.608116, -0.331766)",
        "(-0.234434, 1.591062, -0.349313)",
        "(-0.236972, 1.570839, -0.365171)",
        "(-0.236972, 1.570839, -0.365171)",
        "(-0.238207, 1.534775, -0.385507)",
        "(-0.238815, 1.507920, -0.396480)",
        "(-0.238969, 1.478827, -0.404315)",
        "(-0.238540, 1.448032, -0.409422)",
        "(-0.238293, 1.432718, -0.411710)",
        "(-0.237660, 1.401328, -0.413352)",
        "(-0.236890, 1.369478, -0.412066)",
        "(-0.236067, 1.337968, -0.408418)",
        "(-0.235220, 1.307077, -0.402022)",
        "(-0.235220, 1.307077, -0.402022)",
        "(-0.233115, 1.263517, -0.385781)",
        "(-0.231605, 1.237229, -0.371420)",
        "(-0.229922, 1.213115, -0.354370)",
        "(-0.227809, 1.191111, -0.333920)",
        "(-0.227809, 1.191111, -0.333920)",
        "(-0.224078, 1.163920, -0.298988)",
        "(-0.221203, 1.150020, -0.273471)",
        "(-0.218026, 1.139919, -0.246365)",
        "(-0.214573, 1.133111, -0.219060)",
        "(-0.214573, 1.133111, -0.219060)",
        "(-0.208132, 1.133794, -0.178855)",
        "(-0.202893, 1.138876, -0.154001)",
        "(-0.197273, 1.147487, -0.129549)",
        "(-0.191514, 1.160776, -0.107069)",
        "(-0.191514, 1.160776, -0.107069)",
        "(-0.181815, 1.188528, -0.080557)",
        "(-0.174757, 1.211637, -0.066286)",
        "(-0.168258, 1.234998, -0.055557)",
        "(-0.162291, 1.259860, -0.046372)",
        "(-0.162291, 1.259860, -0.046372)",
        "(-0.154804, 1.299066, -0.034142)",
        "(-0.154804, 1.299066, -0.034142)",
        "(-0.149077, 1.339834, -0.026056)",
        "(-0.145196, 1.382028, -0.022502)",
        "(-0.145196, 1.382028, -0.022502)",
        "(-0.146054, 1.426499, -0.026551)",
        "(-0.148347, 1.455251, -0.032258)",
        "(-0.151957, 1.483304, -0.040681)",
        "(-0.156652, 1.509892, -0.051430)",
        "(-0.156652, 1.509892, -0.051430)",
        "(-0.165291, 1.546532, -0.071608)",
        "(-0.171628, 1.568288, -0.087023)",
        "(-0.178394, 1.587750, -0.104100)",
        "(-0.185215, 1.605525, -0.122107)",
        "(-0.185215, 1.605525, -0.122107)",
        "(-0.195442, 1.627066, -0.150805)",
        "(-0.202808, 1.638292, -0.170410)",
        "(-0.210080, 1.646562, -0.189998)",
        "(-0.217195, 1.652072, -0.209776)",
        "(-0.217195, 1.652072, -0.209776)",
        "(-0.227351, 1.654948, -0.239405)",
        "(-0.233656, 1.653020, -0.258694)",
        "(-0.239175, 1.648294, -0.277432)",
        "(-0.243302, 1.640936, -0.295178)",
        "(-0.243302, 1.640936, -0.295178)",
        "(-0.247883, 1.624573, -0.320470)",
        "(-0.250660, 1.610652, -0.336593)",
        "(-0.252144, 1.594854, -0.351843)",
        "(-0.252216, 1.576381, -0.365637)",
        "(-0.252148, 1.566861, -0.372248)",
        "(-0.250960, 1.545742, -0.383706)",
        "(-0.248605, 1.522242, -0.392386)",
        "(-0.245879, 1.496946, -0.398478)",
        "(-0.242745, 1.470085, -0.402478)",
        "(-0.242745, 1.470085, -0.402478)",
        "(-0.237371, 1.427975, -0.404818)",
        "(-0.233683, 1.398960, -0.403066)",
        "(-0.230181, 1.370265, -0.398655)",
        "(-0.227004, 1.342352, -0.391419)",
        "(-0.227004, 1.342352, -0.391419)",
        "(-0.222748, 1.301796, -0.376641)",
        "(-0.219682, 1.276047, -0.363665)",
        "(-0.216359, 1.251149, -0.348110)",
        "(-0.213161, 1.227874, -0.330004)",
        "(-0.213161, 1.227874, -0.330004)",
        "(-0.208669, 1.196056, -0.298367)",
        "(-0.205990, 1.178115, -0.274001)",
        "(-0.203563, 1.163281, -0.249535)",
        "(-0.201359, 1.152396, -0.224592)",
        "(-0.201359, 1.152396, -0.224592)",
        "(-0.197692, 1.143507, -0.187739)",
        "(-0.194923, 1.142926, -0.164909)",
        "(-0.191972, 1.146442, -0.142762)",
        "(-0.188762, 1.154399, -0.122666)",
        "(-0.188762, 1.154399, -0.122666)",
        "(-0.183111, 1.174487, -0.097715)",
        "(-0.178791, 1.192120, -0.084260)",
        "(-0.174414, 1.212615, -0.072868)",
        "(-0.169951, 1.234987, -0.063757)",
        "(-0.169951, 1.234987, -0.063757)",
        "(-0.163660, 1.271327, -0.053426)",
        "(-0.159899, 1.296828, -0.049314)",
        "(-0.156503, 1.323088, -0.047282)",
        "(-0.153861, 1.349656, -0.046904)",
        "(-0.152515, 1.362762, -0.046788)",
        "(-0.150667, 1.390373, -0.048560)",
        "(-0.150021, 1.416531, -0.051526)",
        "(-0.150096, 1.442828, -0.056045)",
        "(-0.151042, 1.469416, -0.062166)",
        "(-0.151922, 1.482562, -0.065874)",
        "(-0.154245, 1.508279, -0.074101)",
        "(-0.157716, 1.532944, -0.084012)",
        "(-0.162035, 1.556456, -0.094826)",
        "(-0.167368, 1.578007, -0.107526)",
        "(-0.167368, 1.578007, -0.107526)",
        "(-0.176248, 1.606845, -0.128671)",
        "(-0.182363, 1.623375, -0.144125)",
        "(-0.188553, 1.637474, -0.160268)",
        "(-0.194939, 1.648782, -0.176804)",
        "(-0.194939, 1.648782, -0.176804)",
        "(-0.204173, 1.659870, -0.202225)",
        "(-0.209832, 1.664228, -0.219856)",
        "(-0.215105, 1.666119, -0.238330)",
        "(-0.219953, 1.664979, -0.257160)",
        "(-0.219953, 1.664979, -0.257160)",
        "(-0.226041, 1.659026, -0.284656)",
        "(-0.229288, 1.651455, -0.302527)",
        "(-0.232204, 1.641045, -0.319866)",
        "(-0.234447, 1.628212, -0.336058)",
        "(-0.234447, 1.628212, -0.336058)",
        "(-0.235948, 1.604947, -0.358309)",
        "(-0.236180, 1.586105, -0.370801)",
        "(-0.236126, 1.565344, -0.381371)",
        "(-0.234968, 1.542428, -0.389464)",
        "(-0.234968, 1.542428, -0.389464)",
        "(-0.232309, 1.504893, -0.397424)",
        "(-0.230595, 1.478866, -0.400082)",
        "(-0.228683, 1.452140, -0.400403)",
        "(-0.226425, 1.424434, -0.398398)",
        "(-0.225154, 1.410259, -0.396570)",
        "(-0.222420, 1.381521, -0.390684)",
        "(-0.219742, 1.353024, -0.382727)",
        "(-0.217309, 1.324927, -0.372860)",
        "(-0.214829, 1.297205, -0.360195)",
        "(-0.214829, 1.297205, -0.360195)",
        "(-0.210710, 1.256861, -0.335977)",
        "(-0.208105, 1.232372, -0.316930)",
        "(-0.205776, 1.210288, -0.295735)",
        "(-0.203752, 1.191494, -0.272254)",
        "(-0.203752, 1.191494, -0.272254)",
        "(-0.199863, 1.169056, -0.236186)",
        "(-0.197159, 1.159285, -0.211724)",
        "(-0.194669, 1.154382, -0.187960)",
        "(-0.191839, 1.153788, -0.166087)",
        "(-0.190197, 1.156004, -0.155531)",
        "(-0.186703, 1.162143, -0.134857)",
        "(-0.182881, 1.172351, -0.116082)",
        "(-0.182881, 1.172351, -0.116082)",
        "(-0.175645, 1.202199, -0.083687)",
        "(-0.175645, 1.202199, -0.083687)",
        "(-0.169398, 1.232076, -0.066520)",
        "(-0.165213, 1.254239, -0.056942)",
        "(-0.161602, 1.278277, -0.049436)",
        "(-0.158618, 1.303463, -0.043739)",
        "(-0.158618, 1.303463, -0.043739)",
        "(-0.155319, 1.342295, -0.038367)",
        "(-0.154048, 1.368550, -0.037145)",
        "(-0.153922, 1.381801, -0.038017)",
        "(-0.153679, 1.421274, -0.041906)",
        "(-0.153998, 1.434399, -0.044835)",
        "(-0.155105, 1.460299, -0.051742)",
        "(-0.157176, 1.485292, -0.060581)",
        "(-0.160150, 1.508966, -0.071487)",
        "(-0.163697, 1.531603, -0.084297)",
        "(-0.163697, 1.531603, -0.084297)",
        "(-0.170364, 1.563122, -0.106955)",
        "(-0.175393, 1.581065, -0.123272)",
        "(-0.180550, 1.597145, -0.140670)",
        "(-0.185717, 1.611304, -0.158974)",
        "(-0.185717, 1.611304, -0.158974)",
        "(-0.193509, 1.628002, -0.188452)",
        "(-0.198733, 1.636010, -0.208589)",
        "(-0.203558, 1.640510, -0.229058)",
        "(-0.208112, 1.641744, -0.249828)",
        "(-0.208112, 1.641744, -0.249828)",
        "(-0.214830, 1.638681, -0.281279)",
        "(-0.218894, 1.632759, -0.301985)",
        "(-0.221730, 1.624204, -0.322000)",
        "(-0.223155, 1.612471, -0.341467)",
        "(-0.224015, 1.605892, -0.350973)",
        "(-0.226181, 1.590521, -0.368796)",
        "(-0.227888, 1.572330, -0.384353)",
        "(-0.228250, 1.552708, -0.398324)",
        "(-0.227569, 1.530468, -0.409304)",
        "(-0.227121, 1.518579, -0.413777)",
        "(-0.226231, 1.493930, -0.421153)",
        "(-0.224704, 1.468122, -0.426193)",
        "(-0.222481, 1.440701, -0.427738)",
        "(-0.220151, 1.412589, -0.426784)",
        "(-0.220151, 1.412589, -0.426784)",
        "(-0.217407, 1.370238, -0.421350)",
        "(-0.215538, 1.342358, -0.414023)",
        "(-0.213640, 1.314198, -0.402735)",
        "(-0.212433, 1.286938, -0.389367)",
        "(-0.212433, 1.286938, -0.389367)",
        "(-0.210827, 1.248964, -0.365936)",
        "(-0.209611, 1.225277, -0.347993)",
        "(-0.208520, 1.204013, -0.328133)",
        "(-0.207254, 1.185729, -0.306430)",
        "(-0.207254, 1.185729, -0.306430)",
        "(-0.205096, 1.163440, -0.271290)",
        "(-0.203605, 1.153651, -0.246522)",
        "(-0.201893, 1.147814, -0.221165)",
        "(-0.199998, 1.145490, -0.195267)",
        "(-0.199077, 1.146143, -0.182623)",
        "(-0.197019, 1.149870, -0.158215)",
        "(-0.194619, 1.157125, -0.135340)",
        "(-0.191854, 1.167971, -0.113773)",
        "(-0.188745, 1.182825, -0.095536)",
        "(-0.187094, 1.191839, -0.087818)",
        "(-0.183352, 1.211125, -0.074009)",
        "(-0.179228, 1.233499, -0.063252)",
        "(-0.175179, 1.257389, -0.054251)",
        "(-0.171534, 1.282957, -0.047260)",
        "(-0.171534, 1.282957, -0.047260)",
        "(-0.167259, 1.323049, -0.040768)",
        "(-0.165026, 1.350185, -0.037731)",
        "(-0.163514, 1.378159, -0.037532)",
        "(-0.162604, 1.406265, -0.039391)",
        "(-0.162628, 1.420479, -0.041208)",
        "(-0.163308, 1.448548, -0.046183)",
        "(-0.164644, 1.475896, -0.052997)",
        "(-0.166452, 1.502149, -0.061711)",
        "(-0.168755, 1.527224, -0.072727)",
        "(-0.170108, 1.539297, -0.078874)",
        "(-0.173476, 1.562147, -0.092575)",
        "(-0.177370, 1.583270, -0.107792)",
        "(-0.181445, 1.602354, -0.124390)",
        "(-0.185776, 1.618862, -0.142186)",
        "(-0.185776, 1.618862, -0.142186)",
        "(-0.192652, 1.638918, -0.170659)",
        "(-0.197620, 1.649239, -0.190553)",
        "(-0.202776, 1.656640, -0.211240)",
        "(-0.207534, 1.661512, -0.232484)",
        "(-0.209808, 1.662656, -0.244041)",
        "(-0.213857, 1.663297, -0.265569)",
        "(-0.217901, 1.661125, -0.286950)",
        "(-0.221944, 1.655964, -0.308248)",
        "(-0.225486, 1.647706, -0.329443)",
        "(-0.225486, 1.647706, -0.329443)",
        "(-0.229304, 1.631451, -0.360977)",
        "(-0.231214, 1.617244, -0.380959)",
        "(-0.233338, 1.600163, -0.399204)",
        "(-0.235150, 1.580361, -0.415411)",
        "(-0.235783, 1.569974, -0.422821)",
        "(-0.236024, 1.547273, -0.435733)",
        "(-0.235711, 1.522328, -0.446262)",
        "(-0.235980, 1.496736, -0.454802)",
        "(-0.236347, 1.470568, -0.461213)",
        "(-0.236355, 1.456973, -0.463163)",
        "(-0.236210, 1.429728, -0.466650)",
        "(-0.236589, 1.402126, -0.467448)",
        "(-0.237351, 1.374400, -0.466342)",
        "(-0.237643, 1.346608, -0.463075)",
        "(-0.237449, 1.332470, -0.460265)",
        "(-0.236804, 1.304182, -0.452953)",
        "(-0.236170, 1.276844, -0.442669)",
        "(-0.235586, 1.251063, -0.430431)",
        "(-0.234350, 1.226323, -0.415948)",
        "(-0.234350, 1.226323, -0.415948)",
        "(-0.231460, 1.191548, -0.389268)",
        "(-0.229455, 1.171513, -0.368217)",
        "(-0.227409, 1.153967, -0.344948)",
        "(-0.225373, 1.140454, -0.319065)",
        "(-0.225373, 1.140454, -0.319065)",
        "(-0.222107, 1.126414, -0.281663)",
        "(-0.219293, 1.121585, -0.255732)",
        "(-0.216030, 1.119924, -0.227813)",
        "(-0.212893, 1.121697, -0.198573)",
        "(-0.212893, 1.121697, -0.198573)",
        "(-0.209090, 1.131616, -0.157952)",
        "(-0.206506, 1.141477, -0.133900)",
        "(-0.204003, 1.153521, -0.110756)",
        "(-0.201580, 1.168334, -0.090574)",
        "(-0.200372, 1.176786, -0.081944)",
        "(-0.197906, 1.194832, -0.066141)",
        "(-0.195318, 1.214787, -0.053068)",
        "(-0.193962, 1.225920, -0.048514)",
        "(-0.189803, 1.259217, -0.035966)",
        "(-0.188325, 1.271065, -0.033376)",
        "(-0.185333, 1.295308, -0.029973)",
        "(-0.182179, 1.320743, -0.029344)",
        "(-0.178869, 1.345608, -0.030478)",
        "(-0.176241, 1.370639, -0.033002)",
        "(-0.175268, 1.383426, -0.035492)",
        "(-0.173485, 1.408934, -0.040198)",
        "(-0.173232, 1.434036, -0.046851)",
        "(-0.173476, 1.458212, -0.054604)",
        "(-0.174404, 1.481199, -0.063740)",
        "(-0.174404, 1.481199, -0.063740)",
        "(-0.176886, 1.513577, -0.080460)",
        "(-0.179211, 1.533632, -0.093975)",
        "(-0.181470, 1.552185, -0.109308)",
        "(-0.183589, 1.568838, -0.126217)",
        "(-0.183589, 1.568838, -0.126217)",
        "(-0.187075, 1.589721, -0.154338)",
        "(-0.189687, 1.600861, -0.174107)",
        "(-0.192442, 1.609767, -0.194669)",
        "(-0.195088, 1.616515, -0.216355)",
        "(-0.195088, 1.616515, -0.216355)",
        "(-0.199954, 1.621823, -0.250163)",
        "(-0.203551, 1.622126, -0.273522)",
        "(-0.206755, 1.619998, -0.296992)",
        "(-0.209556, 1.614996, -0.321398)",
        "(-0.209556, 1.614996, -0.321398)",
        "(-0.214143, 1.603186, -0.355568)",
        "(-0.217955, 1.592050, -0.377320)",
        "(-0.221411, 1.577977, -0.397821)",
        "(-0.224310, 1.561075, -0.416904)",
        "(-0.224310, 1.561075, -0.416904)",
        "(-0.228294, 1.531236, -0.443054)",
        "(-0.230955, 1.508536, -0.457538)",
        "(-0.233749, 1.483580, -0.469066)",
        "(-0.236141, 1.457069, -0.477820)",
        "(-0.236141, 1.457069, -0.477820)",
        "(-0.238844, 1.415423, -0.484972)",
        "(-0.240473, 1.386320, -0.486071)",
        "(-0.242186, 1.356958, -0.484132)",
        "(-0.243719, 1.327648, -0.478677)",
        "(-0.243719, 1.327648, -0.478677)",
        "(-0.244640, 1.283291, -0.463788)",
        "(-0.244387, 1.253450, -0.449506)",
        "(-0.243449, 1.224668, -0.431906)",
        "(-0.242524, 1.198640, -0.411079)",
        "(-0.242524, 1.198640, -0.411079)",
        "(-0.241148, 1.164811, -0.375448)",
        "(-0.239752, 1.145792, -0.348831)",
        "(-0.237823, 1.129928, -0.319944)",
        "(-0.235584, 1.118122, -0.289111)",
        "(-0.234489, 1.114712, -0.273705)",
        "(-0.232033, 1.109618, -0.243740)",
        "(-0.229335, 1.108845, -0.213547)",
        "(-0.226188, 1.112431, -0.184311)",
        "(-0.222908, 1.119658, -0.157385)",
        "(-0.222908, 1.119658, -0.157385)",
        "(-0.217982, 1.136784, -0.120892)",
        "(-0.214400, 1.151568, -0.099698)",
        "(-0.210184, 1.169626, -0.083134)",
        "(-0.205511, 1.190989, -0.071170)",
        "(-0.203147, 1.201462, -0.065176)",
        "(-0.197956, 1.225967, -0.058734)",
        "(-0.192758, 1.251361, -0.054619)",
        "(-0.187794, 1.277950, -0.053528)",
        "(-0.183243, 1.304813, -0.054187)",
        "(-0.181085, 1.318373, -0.055600)",
        "(-0.177384, 1.345703, -0.059923)",
        "(-0.174755, 1.372752, -0.066065)",
        "(-0.172994, 1.398924, -0.073172)",
        "(-0.172430, 1.424417, -0.081498)",
        "(-0.172469, 1.436730, -0.086233)",
        "(-0.172932, 1.460522, -0.096634)",
        "(-0.174098, 1.483274, -0.108414)",
        "(-0.175936, 1.504215, -0.121842)",
        "(-0.178152, 1.524063, -0.136118)",
        "(-0.178152, 1.524063, -0.136118)",
        "(-0.182842, 1.550543, -0.160421)",
        "(-0.186331, 1.566205, -0.177937)",
        "(-0.190235, 1.579924, -0.196337)",
        "(-0.194676, 1.591238, -0.215620)",
        "(-0.194676, 1.591238, -0.215620)",
        "(-0.202241, 1.601845, -0.245752)",
        "(-0.207801, 1.606406, -0.266303)",
        "(-0.213383, 1.608684, -0.287498)",
        "(-0.219068, 1.608251, -0.308927)",
        "(-0.219068, 1.608251, -0.308927)",
        "(-0.227784, 1.602401, -0.340235)",
        "(-0.232959, 1.594867, -0.360198)",
        "(-0.237617, 1.585858, -0.379783)",
        "(-0.242102, 1.573717, -0.398109)",
        "(-0.244542, 1.566682, -0.406514)",
        "(-0.249399, 1.551291, -0.422196)",
        "(-0.254172, 1.534338, -0.436536)",
        "(-0.258461, 1.515211, -0.449350)",
        "(-0.261761, 1.492526, -0.460596)",
        "(-0.263229, 1.481285, -0.465434)",
        "(-0.266175, 1.457869, -0.473273)",
        "(-0.269291, 1.433458, -0.478733)",
        "(-0.271978, 1.407630, -0.481865)",
        "(-0.274118, 1.379690, -0.482284)",
        "(-0.275133, 1.365885, -0.482495)",
        "(-0.277154, 1.337612, -0.480604)",
        "(-0.278571, 1.309072, -0.475844)",
        "(-0.279385, 1.280451, -0.467605)",
        "(-0.279703, 1.252178, -0.456523)",
        "(-0.279648, 1.238365, -0.450288)",
        "(-0.279237, 1.212284, -0.435737)",
        "(-0.278593, 1.188401, -0.418382)",
        "(-0.277643, 1.166449, -0.398138)",
        "(-0.276419, 1.146384, -0.377067)",
        "(-0.276419, 1.146384, -0.377067)",
        "(-0.272615, 1.119449, -0.342804)",
        "(-0.268515, 1.104007, -0.317697)",
        "(-0.263400, 1.091655, -0.291212)",
        "(-0.257612, 1.083268, -0.264154)",
        "(-0.257612, 1.083268, -0.264154)",
        "(-0.247916, 1.080685, -0.224152)",
        "(-0.241011, 1.085087, -0.198344)",
        "(-0.233959, 1.093226, -0.172933)",
        "(-0.226978, 1.105514, -0.148918)",
        "(-0.223538, 1.113304, -0.138142)",
        "(-0.216718, 1.130451, -0.118354)",
        "(-0.210230, 1.150511, -0.101153)",
        "(-0.204081, 1.172916, -0.086528)",
        "(-0.198364, 1.197232, -0.074614)",
        "(-0.195877, 1.210106, -0.070061)",
        "(-0.190718, 1.235131, -0.060811)",
        "(-0.185853, 1.261342, -0.055531)",
        "(-0.181303, 1.287729, -0.051862)",
        "(-0.177408, 1.314029, -0.049557)",
        "(-0.177408, 1.314029, -0.049557)",
        "(-0.173020, 1.354152, -0.049575)",
        "(-0.171138, 1.381474, -0.052312)",
        "(-0.169926, 1.408659, -0.056757)",
        "(-0.169321, 1.435628, -0.062800)",
        "(-0.169321, 1.435628, -0.062800)",
        "(-0.170562, 1.474467, -0.075318)",
        "(-0.172310, 1.499214, -0.085356)",
        "(-0.174989, 1.522481, -0.096954)",
        "(-0.178145, 1.544465, -0.109631)",
        "(-0.178145, 1.544465, -0.109631)",
        "(-0.183847, 1.573689, -0.131950)",
        "(-0.188004, 1.590626, -0.148325)",
        "(-0.192586, 1.605326, -0.165710)",
        "(-0.197384, 1.617904, -0.184092)",
        "(-0.197384, 1.617904, -0.184092)",
        "(-0.204827, 1.632521, -0.213502)",
        "(-0.209529, 1.639272, -0.234099)",
        "(-0.213963, 1.642874, -0.255562)",
        "(-0.218488, 1.643625, -0.277707)",
        "(-0.218488, 1.643625, -0.277707)",
        "(-0.225305, 1.639766, -0.311485)",
        "(-0.229580, 1.633170, -0.334136)",
        "(-0.233787, 1.623175, -0.356654)",
        "(-0.237731, 1.609789, -0.378952)",
        "(-0.237731, 1.609789, -0.378952)",
        "(-0.242761, 1.584566, -0.411156)",
        "(-0.245477, 1.565115, -0.431478)",
        "(-0.248267, 1.542738, -0.449322)",
        "(-0.248267, 1.542738, -0.449322)",
        "(-0.252418, 1.507157, -0.471064)",
        "(-0.255007, 1.482323, -0.482031)",
        "(-0.257766, 1.457019, -0.490142)",
        "(-0.261517, 1.431455, -0.494424)",
        "(-0.264758, 1.407336, -0.496714)",
        "(-0.266193, 1.395503, -0.496322)",
        "(-0.268654, 1.371261, -0.494239)",
        "(-0.270500, 1.346423, -0.489442)",
        "(-0.271451, 1.321419, -0.482132)",
        "(-0.272103, 1.296662, -0.472680)",
        "(-0.272305, 1.284413, -0.466885)",
        "(-0.272178, 1.260146, -0.453810)",
        "(-0.271210, 1.236815, -0.438172)",
        "(-0.269488, 1.214430, -0.420628)",
        "(-0.267293, 1.193416, -0.400152)",
        "(-0.267293, 1.193416, -0.400152)",
        "(-0.263519, 1.165988, -0.365586)",
        "(-0.260472, 1.151127, -0.340463)",
        "(-0.257146, 1.139123, -0.313658)",
        "(-0.253609, 1.130473, -0.286275)",
        "(-0.253609, 1.130473, -0.286275)",
        "(-0.246998, 1.124765, -0.245067)",
        "(-0.241874, 1.124994, -0.217384)",
        "(-0.236174, 1.128846, -0.191213)",
        "(-0.229895, 1.136620, -0.167615)",
        "(-0.229895, 1.136620, -0.167615)",
        "(-0.219114, 1.153952, -0.135176)",
        "(-0.211426, 1.167460, -0.115296)",
        "(-0.203707, 1.182697, -0.098189)",
        "(-0.196215, 1.199693, -0.083620)",
        "(-0.192703, 1.209318, -0.078080)",
        "(-0.185468, 1.227927, -0.066690)",
        "(-0.178197, 1.247472, -0.058419)",
        "(-0.171110, 1.267450, -0.052153)",
        "(-0.164446, 1.288706, -0.048315)",
        "(-0.164446, 1.288706, -0.048315)",
        "(-0.155190, 1.322187, -0.045085)",
        "(-0.149902, 1.345589, -0.045070)",
        "(-0.145430, 1.369158, -0.046358)",
        "(-0.141471, 1.393008, -0.048289)",
        "(-0.140150, 1.405335, -0.050093)",
        "(-0.138540, 1.430602, -0.054420)",
        "(-0.138245, 1.455866, -0.059935)",
        "(-0.138952, 1.480209, -0.066714)",
        "(-0.140743, 1.503442, -0.074471)",
        "(-0.140743, 1.503442, -0.074471)",
        "(-0.145483, 1.536075, -0.087705)",
        "(-0.149074, 1.556003, -0.097409)",
        "(-0.152906, 1.574383, -0.107898)",
        "(-0.156754, 1.590971, -0.119312)",
        "(-0.156754, 1.590971, -0.119312)",
        "(-0.163028, 1.613527, -0.138102)",
        "(-0.167099, 1.626976, -0.151490)",
        "(-0.170928, 1.639127, -0.165522)",
        "(-0.174829, 1.649462, -0.180364)",
        "(-0.174829, 1.649462, -0.180364)",
        "(-0.180849, 1.661651, -0.204060)",
        "(-0.184740, 1.668269, -0.220673)",
        "(-0.188388, 1.673487, -0.238091)",
        "(-0.192400, 1.677084, -0.255844)",
        "(-0.192400, 1.677084, -0.255844)",
        "(-0.197056, 1.678087, -0.274051)",
        "(-0.203665, 1.678900, -0.301539)",
        "(-0.203665, 1.678900, -0.301539)",
        "(-0.212308, 1.674224, -0.339083)",
        "(-0.212308, 1.674224, -0.339083)",
        "(-0.220131, 1.666095, -0.365989)",
        "(-0.225707, 1.658733, -0.383147)",
        "(-0.231132, 1.649635, -0.399893)",
        "(-0.236274, 1.638577, -0.415542)",
        "(-0.238822, 1.633100, -0.423317)",
        "(-0.244174, 1.620741, -0.437741)",
        "(-0.249287, 1.607119, -0.451287)",
        "(-0.253726, 1.591842, -0.463981)",
        "(-0.257798, 1.576643, -0.474820)",
        "(-0.257798, 1.576643, -0.474820)",
        "(-0.263655, 1.552547, -0.488908)",
        "(-0.266812, 1.535291, -0.496858)",
        "(-0.268297, 1.526168, -0.500134)",
        "(-0.272437, 1.499027, -0.509175)",
        "(-0.273512, 1.489784, -0.511367)",
        "(-0.275425, 1.471241, -0.514685)",
        "(-0.276724, 1.452312, -0.516433)",
        "(-0.277935, 1.433410, -0.517443)",
        "(-0.278794, 1.414861, -0.517222)",
        "(-0.278794, 1.414861, -0.517222)",
        "(-0.278713, 1.386849, -0.513462)",
        "(-0.278107, 1.368086, -0.509092)",
        "(-0.277130, 1.349574, -0.503446)",
        "(-0.275469, 1.331402, -0.496271)",
        "(-0.275469, 1.331402, -0.496271)",
        "(-0.271903, 1.303824, -0.481768)",
        "(-0.269175, 1.285384, -0.470121)",
        "(-0.266122, 1.267500, -0.457526)",
        "(-0.262876, 1.250177, -0.443979)",
        "(-0.262876, 1.250177, -0.443979)",
        "(-0.257564, 1.225093, -0.420241)",
        "(-0.253344, 1.208732, -0.401970)",
        "(-0.248497, 1.193277, -0.381454)",
        "(-0.243304, 1.179621, -0.359284)",
        "(-0.243304, 1.179621, -0.359284)",
        "(-0.235756, 1.163561, -0.324654)",
        "(-0.230307, 1.155378, -0.300511)",
        "(-0.224982, 1.149569, -0.275501)",
        "(-0.219855, 1.146981, -0.250004)",
        "(-0.217242, 1.145717, -0.237522)",
        "(-0.212238, 1.145736, -0.213084)",
        "(-0.207469, 1.148676, -0.189095)",
        "(-0.202829, 1.153626, -0.166183)",
        "(-0.198309, 1.160929, -0.146038)",
        "(-0.198309, 1.160929, -0.146038)",
        "(-0.192229, 1.177500, -0.119847)",
        "(-0.188465, 1.190511, -0.104743)",
        "(-0.184769, 1.204757, -0.091679)",
        "(-0.181005, 1.219586, -0.080261)",
        "(-0.179013, 1.227848, -0.076464)",
        "(-0.174832, 1.243982, -0.068718)",
        "(-0.170893, 1.261097, -0.062607)",
        "(-0.167424, 1.279089, -0.057889)",
        "(-0.164132, 1.297305, -0.054204)",
        "(-0.164132, 1.297305, -0.054204)",
        "(-0.159799, 1.325270, -0.050820)",
        "(-0.157044, 1.344233, -0.049651)",
        "(-0.154365, 1.363231, -0.049544)",
        "(-0.152246, 1.382496, -0.050265)",
        "(-0.152246, 1.382496, -0.050265)",
        "(-0.150495, 1.412509, -0.053000)",
        "(-0.150026, 1.433010, -0.056475)",
        "(-0.150058, 1.453081, -0.061150)",
        "(-0.150609, 1.473027, -0.067150)",
        "(-0.150609, 1.473027, -0.067150)",
        "(-0.152430, 1.502240, -0.078516)",
        "(-0.153740, 1.520593, -0.087182)",
        "(-0.155333, 1.538051, -0.096399)",
        "(-0.157342, 1.554891, -0.106378)",
        "(-0.157342, 1.554891, -0.106378)",
        "(-0.161293, 1.578736, -0.123321)",
        "(-0.164439, 1.593112, -0.135966)",
        "(-0.167977, 1.606135, -0.149752)",
        "(-0.171529, 1.617710, -0.164486)",
        "(-0.171529, 1.617710, -0.164486)",
        "(-0.176682, 1.631693, -0.188178)",
        "(-0.180537, 1.639021, -0.205691)",
        "(-0.184599, 1.644588, -0.222760)",
        "(-0.188793, 1.648618, -0.240838)",
        "(-0.188793, 1.648618, -0.240838)",
        "(-0.194575, 1.650294, -0.269013)",
        "(-0.198612, 1.649228, -0.288116)",
        "(-0.202579, 1.646760, -0.307564)",
        "(-0.206147, 1.642217, -0.327208)",
        "(-0.206147, 1.642217, -0.327208)",
        "(-0.211362, 1.631422, -0.356594)",
        "(-0.214771, 1.622723, -0.375753)",
        "(-0.216541, 1.617419, -0.384809)",
        "(-0.221984, 1.600707, -0.411099)",
        "(-0.223969, 1.594244, -0.419261)",
        "(-0.228225, 1.580889, -0.435018)",
        "(-0.232470, 1.566327, -0.449328)",
        "(-0.235839, 1.549919, -0.462160)",
        "(-0.239055, 1.531948, -0.473666)",
        "(-0.239055, 1.531948, -0.473666)",
        "(-0.244218, 1.503125, -0.487609)",
        "(-0.247089, 1.482967, -0.494839)",
        "(-0.249405, 1.461074, -0.499712)",
        "(-0.251459, 1.438382, -0.502625)",
        "(-0.252420, 1.427027, -0.503461)",
        "(-0.253840, 1.403931, -0.503430)",
        "(-0.254309, 1.380091, -0.501015)",
        "(-0.254230, 1.356127, -0.496115)",
        "(-0.253546, 1.332146, -0.489259)",
        "(-0.253546, 1.332146, -0.489259)",
        "(-0.251564, 1.296310, -0.474634)",
        "(-0.249818, 1.273017, -0.462850)",
        "(-0.247356, 1.249846, -0.449075)",
        "(-0.244246, 1.227092, -0.432918)",
        "(-0.244246, 1.227092, -0.432918)",
        "(-0.239623, 1.195722, -0.406123)",
        "(-0.236179, 1.176921, -0.386551)",
        "(-0.232379, 1.160022, -0.364977)",
        "(-0.228371, 1.145234, -0.342201)",
        "(-0.228371, 1.145234, -0.342201)",
        "(-0.221890, 1.128464, -0.307695)",
        "(-0.217278, 1.121094, -0.283752)",
        "(-0.212447, 1.116385, -0.259219)",
        "(-0.207474, 1.114471, -0.234769)",
        "(-0.207474, 1.114471, -0.234769)",
        "(-0.199507, 1.117474, -0.198474)",
        "(-0.194282, 1.123618, -0.176091)",
        "(-0.189191, 1.130860, -0.154062)",
        "(-0.184776, 1.141830, -0.133354)",
        "(-0.184776, 1.141830, -0.133354)",
        "(-0.178639, 1.161886, -0.106366)",
        "(-0.174816, 1.177284, -0.090841)",
        "(-0.170715, 1.194218, -0.078369)",
        "(-0.166438, 1.212271, -0.067710)",
        "(-0.166438, 1.212271, -0.067710)",
        "(-0.160413, 1.240951, -0.054815)",
        "(-0.156521, 1.260579, -0.048383)",
        "(-0.154714, 1.270395, -0.046067)",
        "(-0.149579, 1.300226, -0.039860)",
        "(-0.148110, 1.310625, -0.038642)",
        "(-0.145677, 1.332004, -0.037064)",
        "(-0.143816, 1.353587, -0.036522)",
        "(-0.142369, 1.375419, -0.037497)",
        "(-0.141339, 1.397420, -0.039942)",
        "(-0.141339, 1.397420, -0.039942)",
        "(-0.141423, 1.430001, -0.045770)",
        "(-0.142967, 1.451852, -0.051120)",
        "(-0.145175, 1.473180, -0.057924)",
        "(-0.147745, 1.493802, -0.066518)",
        "(-0.147745, 1.493802, -0.066518)",
        "(-0.152051, 1.523880, -0.083367)",
        "(-0.155106, 1.541512, -0.095831)",
        "(-0.158233, 1.557786, -0.109595)",
        "(-0.161636, 1.572750, -0.124565)",
        "(-0.161636, 1.572750, -0.124565)",
        "(-0.167092, 1.592954, -0.149227)",
        "(-0.170337, 1.604117, -0.166578)",
        "(-0.173101, 1.613108, -0.184756)",
        "(-0.175893, 1.620148, -0.203747)",
        "(-0.175893, 1.620148, -0.203747)",
        "(-0.181505, 1.627369, -0.233147)",
        "(-0.186027, 1.630101, -0.252614)",
        "(-0.190450, 1.630622, -0.272092)",
        "(-0.194656, 1.628597, -0.291346)",
        "(-0.194656, 1.628597, -0.291346)",
        "(-0.201488, 1.620823, -0.319535)",
        "(-0.205776, 1.613193, -0.337961)",
        "(-0.207677, 1.608196, -0.347011)",
        "(-0.213113, 1.592520, -0.373833)",
        "(-0.214972, 1.586088, -0.382415)",
        "(-0.218811, 1.572261, -0.398698)",
        "(-0.222357, 1.557109, -0.413786)",
        "(-0.225249, 1.540735, -0.427880)",
        "(-0.227595, 1.522763, -0.440739)",
        "(-0.228699, 1.513303, -0.446647)",
        "(-0.230862, 1.493489, -0.456816)",
        "(-0.232768, 1.472747, -0.464794)",
        "(-0.233656, 1.451079, -0.471029)",
        "(-0.233641, 1.428539, -0.475063)",
        "(-0.233565, 1.417090, -0.476410)",
        "(-0.233439, 1.394110, -0.477479)",
        "(-0.232896, 1.371186, -0.475564)",
        "(-0.231454, 1.347929, -0.471615)",
        "(-0.229292, 1.324834, -0.465538)",
        "(-0.229292, 1.324834, -0.465538)",
        "(-0.226013, 1.292121, -0.453241)",
        "(-0.223669, 1.271519, -0.442811)",
        "(-0.220997, 1.252097, -0.430215)",
        "(-0.218187, 1.233658, -0.415884)",
        "(-0.218187, 1.233658, -0.415884)",
        "(-0.213728, 1.207738, -0.390907)",
        "(-0.210599, 1.191833, -0.372342)",
        "(-0.207605, 1.177487, -0.352887)",
        "(-0.204895, 1.164919, -0.332573)",
        "(-0.204895, 1.164919, -0.332573)",
        "(-0.200828, 1.149060, -0.300386)",
        "(-0.197826, 1.139791, -0.277609)",
        "(-0.194788, 1.132745, -0.254693)",
        "(-0.191634, 1.127993, -0.232154)",
        "(-0.191634, 1.127993, -0.232154)",
        "(-0.186383, 1.125703, -0.197462)",
        "(-0.182675, 1.127089, -0.174621)",
        "(-0.178668, 1.131303, -0.152470)",
        "(-0.174583, 1.138535, -0.131731)",
        "(-0.174583, 1.138535, -0.131731)",
        "(-0.168528, 1.155137, -0.105327)",
        "(-0.164676, 1.168917, -0.089591)",
        "(-0.160880, 1.184883, -0.076482)",
        "(-0.157016, 1.202828, -0.066356)",
        "(-0.157016, 1.202828, -0.066356)",
        "(-0.151502, 1.232122, -0.054978)",
        "(-0.148034, 1.252944, -0.049955)",
        "(-0.146699, 1.263815, -0.048297)",
        "(-0.143255, 1.296792, -0.043366)",
        "(-0.142265, 1.308527, -0.043028)",
        "(-0.140497, 1.333430, -0.045521)",
        "(-0.139467, 1.359504, -0.051175)",
        "(-0.139115, 1.385557, -0.058879)",
        "(-0.139849, 1.411217, -0.068532)",
        "(-0.139849, 1.411217, -0.068532)",
        "(-0.141942, 1.447901, -0.087157)",
        "(-0.144266, 1.469944, -0.101395)",
        "(-0.147616, 1.491677, -0.117556)",
        "(-0.150385, 1.511899, -0.136086)",
        "(-0.150385, 1.511899, -0.136086)",
        "(-0.152487, 1.538534, -0.168324)",
        "(-0.154839, 1.554462, -0.191927)",
        "(-0.155720, 1.566670, -0.218583)",
        "(-0.159621, 1.575899, -0.245357)",
        "(-0.159621, 1.575899, -0.245357)",
        "(-0.166782, 1.581410, -0.270933)",
        "(-0.170872, 1.582357, -0.298994)",
        "(-0.177417, 1.580448, -0.338901)",
        "(-0.183068, 1.573462, -0.364258)",
        "(-0.183068, 1.573462, -0.364258)",
        "(-0.191034, 1.553613, -0.402266)",
        "(-0.196000, 1.535486, -0.428026)",
        "(-0.200716, 1.513133, -0.452864)",
        "(-0.205045, 1.484664, -0.474797)",
        "(-0.207212, 1.469591, -0.485171)",
        "(-0.212097, 1.435694, -0.503708)",
        "(-0.217899, 1.399476, -0.519826)",
        "(-0.224202, 1.360566, -0.533438)",
        "(-0.231298, 1.319065, -0.543555)",
        "(-0.231298, 1.319065, -0.543555)",
        "(-0.245116, 1.256219, -0.549409)",
        "(-0.253045, 1.214085, -0.546884)",
        "(-0.257530, 1.173371, -0.534871)",
        "(-0.260355, 1.137356, -0.514046)",
        "(-0.260355, 1.137356, -0.514046)",
        "(-0.262208, 1.095935, -0.475714)",
        "(-0.261560, 1.076683, -0.448975)",
        "(-0.257305, 1.061545, -0.417868)",
        "(-0.250514, 1.052348, -0.383061)",
        "(-0.250514, 1.052348, -0.383061)",
        "(-0.237848, 1.048219, -0.326227)",
        "(-0.229117, 1.049942, -0.291217)",
        "(-0.220643, 1.052800, -0.259813)",
        "(-0.209136, 1.063655, -0.225557)",
        "(-0.209136, 1.063655, -0.225557)",
        "(-0.192609, 1.088263, -0.183072)",
        "(-0.181688, 1.109771, -0.162713)",
        "(-0.169844, 1.135346, -0.146413)",
        "(-0.157829, 1.163068, -0.132852)",
        "(-0.157829, 1.163068, -0.132852)",
        "(-0.140926, 1.210895, -0.119141)",
        "(-0.133252, 1.245128, -0.113606)",
        "(-0.128092, 1.279771, -0.109326)",
        "(-0.125101, 1.314977, -0.107556)",
        "(-0.125101, 1.314977, -0.107556)",
        "(-0.125161, 1.364874, -0.106457)",
        "(-0.127075, 1.396519, -0.106485)",
        "(-0.131913, 1.426315, -0.106448)",
        "(-0.137101, 1.451573, -0.105428)",
        "(-0.138857, 1.462988, -0.105154)",
        "(-0.141370, 1.483995, -0.106445)",
        "(-0.142945, 1.503554, -0.109962)",
        "(-0.143933, 1.521460, -0.115818)",
        "(-0.143067, 1.537100, -0.123775)",
        "(-0.143067, 1.537100, -0.123775)",
        "(-0.144061, 1.560663, -0.138111)",
        "(-0.145719, 1.576482, -0.151586)",
        "(-0.145719, 1.576482, -0.151586)",
        "(-0.149747, 1.603543, -0.184170)",
        "(-0.149747, 1.603543, -0.184170)",
        "(-0.153369, 1.618655, -0.209168)",
        "(-0.158069, 1.626956, -0.226205)",
        "(-0.163543, 1.633401, -0.244160)",
        "(-0.169869, 1.637706, -0.262178)",
        "(-0.169869, 1.637706, -0.262178)",
        "(-0.180321, 1.639985, -0.288716)",
        "(-0.186440, 1.637424, -0.305054)",
        "(-0.192302, 1.633279, -0.321337)",
        "(-0.198273, 1.627018, -0.336422)",
        "(-0.198273, 1.627018, -0.336422)",
        "(-0.206009, 1.613841, -0.357521)",
        "(-0.210298, 1.602812, -0.370878)",
        "(-0.213808, 1.590235, -0.382944)",
        "(-0.216588, 1.576045, -0.393598)",
        "(-0.217615, 1.568168, -0.398641)",
        "(-0.218865, 1.551048, -0.408920)",
        "(-0.218868, 1.532677, -0.419022)",
        "(-0.218406, 1.513229, -0.427550)",
        "(-0.217288, 1.492736, -0.434451)",
        "(-0.217288, 1.492736, -0.434451)",
        "(-0.215259, 1.460156, -0.442407)",
        "(-0.214527, 1.437627, -0.446181)",
        "(-0.214492, 1.414803, -0.449310)",
        "(-0.214052, 1.391803, -0.451616)",
        "(-0.213501, 1.379981, -0.452146)",
        "(-0.211903, 1.355620, -0.450992)",
        "(-0.210434, 1.331388, -0.447595)",
        "(-0.209168, 1.307552, -0.442465)",
        "(-0.207595, 1.283834, -0.435315)",
        "(-0.206460, 1.272108, -0.430843)",
        "(-0.203758, 1.249464, -0.419629)",
        "(-0.201228, 1.228640, -0.406194)",
        "(-0.198850, 1.209265, -0.391181)",
        "(-0.196570, 1.191449, -0.374912)",
        "(-0.196570, 1.191449, -0.374912)",
        "(-0.193099, 1.167499, -0.348698)",
        "(-0.190916, 1.153499, -0.329045)",
        "(-0.188803, 1.141488, -0.308735)",
        "(-0.186604, 1.131402, -0.287772)",
        "(-0.185502, 1.127223, -0.276442)",
        "(-0.183147, 1.119492, -0.253120)",
        "(-0.181006, 1.114599, -0.229404)",
        "(-0.179218, 1.112463, -0.206823)",
        "(-0.177183, 1.113546, -0.184575)",
        "(-0.176069, 1.114416, -0.173052)",
        "(-0.173575, 1.118277, -0.150976)",
        "(-0.170721, 1.125485, -0.130890)",
        "(-0.167587, 1.135246, -0.111246)",
        "(-0.164013, 1.147382, -0.092952)",
        "(-0.162176, 1.154358, -0.084567)",
        "(-0.158401, 1.170499, -0.069355)",
        "(-0.154440, 1.188541, -0.056429)",
        "(-0.149998, 1.208928, -0.046779)",
        "(-0.145462, 1.231581, -0.039636)",
        "(-0.143212, 1.242463, -0.035741)",
        "(-0.138778, 1.265489, -0.030367)",
        "(-0.134923, 1.289695, -0.027389)",
        "(-0.131517, 1.314077, -0.026108)",
        "(-0.128602, 1.338626, -0.026629)",
        "(-0.127521, 1.350952, -0.027597)",
        "(-0.125700, 1.375283, -0.030474)",
        "(-0.125183, 1.399518, -0.035316)",
        "(-0.126078, 1.423935, -0.042463)",
        "(-0.127231, 1.447407, -0.051286)",
        "(-0.127885, 1.458696, -0.056128)",
        "(-0.129445, 1.480210, -0.067028)",
        "(-0.131333, 1.500657, -0.079327)",
        "(-0.133711, 1.519933, -0.093246)",
        "(-0.136688, 1.538022, -0.108401)",
        "(-0.138339, 1.546571, -0.116352)",
        "(-0.142208, 1.562415, -0.133136)",
        "(-0.146676, 1.576570, -0.150895)",
        "(-0.151298, 1.588723, -0.169575)",
        "(-0.155929, 1.599447, -0.189747)",
        "(-0.158249, 1.603918, -0.199505)",
        "(-0.163376, 1.611249, -0.219630)",
        "(-0.169161, 1.616387, -0.240405)",
        "(-0.174868, 1.619715, -0.261898)",
        "(-0.177750, 1.620495, -0.273115)",
        "(-0.183364, 1.621152, -0.295753)",
        "(-0.188406, 1.619109, -0.318625)",
        "(-0.193443, 1.614398, -0.341297)",
        "(-0.198650, 1.606993, -0.363444)",
        "(-0.203711, 1.597189, -0.384877)",
        "(-0.206036, 1.591342, -0.395346)",
        "(-0.210480, 1.578024, -0.415647)",
        "(-0.215015, 1.562306, -0.434287)",
        "(-0.219320, 1.544270, -0.450711)",
        "(-0.223128, 1.524298, -0.464655)",
        "(-0.224898, 1.513722, -0.470733)",
        "(-0.228178, 1.491174, -0.480571)",
        "(-0.231005, 1.467395, -0.487808)",
        "(-0.233101, 1.442311, -0.491865)",
        "(-0.234747, 1.416238, -0.493808)",
        "(-0.235355, 1.402897, -0.494170)",
        "(-0.235829, 1.375788, -0.492816)",
        "(-0.235124, 1.348352, -0.489242)",
        "(-0.234402, 1.334668, -0.485852)",
        "(-0.232525, 1.294003, -0.474146)",
        "(-0.231999, 1.281114, -0.469108)",
        "(-0.230636, 1.256357, -0.457832)",
        "(-0.228761, 1.232522, -0.443603)",
        "(-0.226918, 1.209432, -0.425985)",
        "(-0.224952, 1.187494, -0.405825)",
        "(-0.223906, 1.177216, -0.395438)",
        "(-0.221290, 1.158384, -0.373750)",
        "(-0.218253, 1.141351, -0.350502)",
        "(-0.215170, 1.126752, -0.325862)",
        "(-0.212119, 1.115030, -0.301027)",
        "(-0.210660, 1.110227, -0.288533)",
        "(-0.207594, 1.102323, -0.263081)",
        "(-0.203807, 1.096333, -0.237112)",
        "(-0.200296, 1.093882, -0.210885)",
        "(-0.196857, 1.094225, -0.184879)",
        "(-0.195024, 1.095033, -0.172256)",
        "(-0.191417, 1.100195, -0.148473)",
        "(-0.187975, 1.108813, -0.126024)",
        "(-0.184387, 1.118754, -0.104373)",
        "(-0.180786, 1.131003, -0.084651)",
        "(-0.178875, 1.137791, -0.075519)",
        "(-0.175129, 1.153052, -0.059281)",
        "(-0.171169, 1.170330, -0.045934)",
        "(-0.169076, 1.180488, -0.041265)",
        "(-0.162584, 1.210359, -0.027339)",
        "(-0.160202, 1.220815, -0.023800)",
        "(-0.155064, 1.243094, -0.019231)",
        "(-0.149967, 1.266848, -0.016919)",
        "(-0.145129, 1.290956, -0.015793)",
        "(-0.140507, 1.315535, -0.016451)",
        "(-0.138400, 1.328001, -0.017306)",
        "(-0.134590, 1.352860, -0.020324)",
        "(-0.131457, 1.377799, -0.024990)",
        "(-0.130523, 1.403358, -0.031950)",
        "(-0.130648, 1.428353, -0.040458)",
        "(-0.131157, 1.440326, -0.045405)",
        "(-0.132455, 1.463348, -0.055783)",
        "(-0.134306, 1.484895, -0.067430)",
        "(-0.136884, 1.504801, -0.080481)",
        "(-0.139804, 1.523433, -0.094928)",
        "(-0.141444, 1.532294, -0.102610)",
        "(-0.145221, 1.548620, -0.118969)",
        "(-0.148806, 1.562808, -0.136030)",
        "(-0.152115, 1.574358, -0.153563)",
        "(-0.155749, 1.584298, -0.172313)",
        "(-0.157468, 1.588287, -0.181568)",
        "(-0.161014, 1.595455, -0.200243)",
        "(-0.164245, 1.600368, -0.219244)",
        "(-0.166708, 1.603037, -0.238952)",
        "(-0.169378, 1.604821, -0.259319)",
        "(-0.170909, 1.605006, -0.269918)",
        "(-0.174116, 1.604439, -0.291396)",
        "(-0.177059, 1.602094, -0.313395)",
        "(-0.179928, 1.597687, -0.335695)",
        "(-0.179928, 1.597687, -0.335695)",
        "(-0.185253, 1.587076, -0.368362)",
        "(-0.189032, 1.577791, -0.389541)",
        "(-0.192555, 1.566206, -0.410339)",
        "(-0.196190, 1.552790, -0.430279)",
        "(-0.200410, 1.537572, -0.448264)",
        "(-0.202595, 1.529112, -0.456207)",
        "(-0.206513, 1.511371, -0.470938)",
        "(-0.209634, 1.491518, -0.482914)",
        "(-0.212530, 1.470459, -0.492885)",
        "(-0.215785, 1.448622, -0.500123)",
        "(-0.217298, 1.437242, -0.502590)",
        "(-0.220043, 1.413708, -0.505997)",
        "(-0.222273, 1.389363, -0.507627)",
        "(-0.223762, 1.364421, -0.507269)",
        "(-0.224890, 1.339242, -0.504945)",
        "(-0.225549, 1.326774, -0.503226)",
        "(-0.227239, 1.302496, -0.498091)",
        "(-0.228772, 1.278607, -0.490560)",
        "(-0.228834, 1.254036, -0.479914)",
        "(-0.228258, 1.229746, -0.466923)",
        "(-0.228055, 1.217986, -0.459813)",
        "(-0.227873, 1.195649, -0.443792)",
        "(-0.227201, 1.174574, -0.424953)",
        "(-0.225565, 1.154133, -0.402905)",
        "(-0.224053, 1.135308, -0.380653)",
        "(-0.223538, 1.127480, -0.369091)",
        "(-0.222508, 1.113926, -0.345290)",
        "(-0.220874, 1.101965, -0.320193)",
        "(-0.219171, 1.092281, -0.293199)",
        "(-0.217411, 1.084885, -0.265795)",
        "(-0.216437, 1.082423, -0.252181)",
        "(-0.214257, 1.079697, -0.226294)",
        "(-0.212059, 1.080381, -0.201205)",
        "(-0.209870, 1.082822, -0.175868)",
        "(-0.207002, 1.086842, -0.151625)",
        "(-0.205401, 1.089621, -0.140056)",
        "(-0.201819, 1.097469, -0.118407)",
        "(-0.197904, 1.107781, -0.098244)",
        "(-0.193355, 1.120292, -0.080410)",
        "(-0.188515, 1.135098, -0.064793)",
        "(-0.185944, 1.143569, -0.058004)",
        "(-0.180218, 1.161246, -0.045833)",
        "(-0.174125, 1.180765, -0.035994)",
        "(-0.168310, 1.202501, -0.029028)",
        "(-0.162287, 1.224434, -0.023354)",
        "(-0.159095, 1.235809, -0.021585)",
        "(-0.153005, 1.258434, -0.018052)",
        "(-0.147198, 1.280962, -0.015505)",
        "(-0.141880, 1.303350, -0.013691)",
        "(-0.137197, 1.325774, -0.013455)",
        "(-0.134834, 1.337767, -0.014178)",
        "(-0.131086, 1.362104, -0.016327)",
        "(-0.128417, 1.386808, -0.019988)",
        "(-0.126768, 1.411433, -0.024996)",
        "(-0.125795, 1.435799, -0.031817)",
        "(-0.125458, 1.447721, -0.035870)",
        "(-0.125263, 1.471092, -0.045532)",
        "(-0.126430, 1.494078, -0.057149)",
        "(-0.129088, 1.515713, -0.070478)",
        "(-0.131522, 1.534284, -0.083674)",
        "(-0.132811, 1.543208, -0.090619)",
        "(-0.135756, 1.559922, -0.105426)",
        "(-0.138672, 1.574863, -0.121719)",
        "(-0.138672, 1.574863, -0.121719)",
        "(-0.143551, 1.593523, -0.148968)",
        "(-0.143551, 1.593523, -0.148968)",
        "(-0.149738, 1.612902, -0.187402)",
        "(-0.152368, 1.619156, -0.207617)",
        "(-0.154844, 1.622980, -0.228022)",
        "(-0.157904, 1.623812, -0.247796)",
        "(-0.157904, 1.623812, -0.247796)",
        "(-0.163743, 1.621555, -0.277382)",
        "(-0.167677, 1.617831, -0.297562)",
        "(-0.171109, 1.612109, -0.318159)",
        "(-0.175186, 1.604290, -0.339359)",
        "(-0.177556, 1.599882, -0.349937)",
        "(-0.182594, 1.589269, -0.370793)",
        "(-0.186972, 1.576926, -0.391626)",
        "(-0.186972, 1.576926, -0.391626)",
        "(-0.190733, 1.562874, -0.412367)",
        "(-0.197314, 1.537974, -0.439726)",
        "(-0.202179, 1.519513, -0.454736)",
        "(-0.207199, 1.499149, -0.466556)",
        "(-0.211743, 1.477233, -0.476591)",
        "(-0.215964, 1.453980, -0.484328)",
        "(-0.217808, 1.441674, -0.487018)",
        "(-0.220619, 1.416213, -0.490485)",
        "(-0.222647, 1.389671, -0.490622)",
        "(-0.224713, 1.362786, -0.488847)",
        "(-0.226786, 1.335735, -0.485201)",
        "(-0.227719, 1.322215, -0.482859)",
        "(-0.228575, 1.294875, -0.475143)",
        "(-0.228630, 1.267601, -0.465639)",
        "(-0.229067, 1.241679, -0.453421)",
        "(-0.229550, 1.216690, -0.440025)",
        "(-0.229550, 1.216690, -0.440025)",
        "(-0.228646, 1.180708, -0.414527)",
        "(-0.226211, 1.157239, -0.392186)",
        "(-0.223654, 1.136656, -0.366559)",
        "(-0.220728, 1.118862, -0.340925)",
        "(-0.218983, 1.111631, -0.327347)",
        "(-0.215284, 1.096911, -0.298616)",
        "(-0.211635, 1.086007, -0.267208)",
        "(-0.208480, 1.079357, -0.235324)",
        "(-0.204978, 1.075419, -0.204026)",
        "(-0.203293, 1.075223, -0.188552)",
        "(-0.199603, 1.075609, -0.158745)",
        "(-0.195747, 1.080606, -0.131559)",
        "(-0.191654, 1.088198, -0.106265)",
        "(-0.186861, 1.098367, -0.084315)",
        "(-0.184332, 1.104387, -0.074351)",
        "(-0.178728, 1.119578, -0.057807)",
        "(-0.172925, 1.136899, -0.043885)",
        "(-0.166650, 1.156590, -0.033922)",
        "(-0.163359, 1.167617, -0.030673)",
        "(-0.156710, 1.189465, -0.024250)",
        "(-0.150094, 1.212690, -0.020007)",
        "(-0.144041, 1.236671, -0.016855)",
        "(-0.138319, 1.261799, -0.015545)",
        "(-0.133517, 1.288220, -0.015807)",
        "(-0.131474, 1.301621, -0.016573)",
        "(-0.127787, 1.328434, -0.018987)",
        "(-0.125236, 1.355227, -0.022741)",
        "(-0.123559, 1.381503, -0.027940)",
        "(-0.123729, 1.408245, -0.035646)",
        "(-0.123856, 1.421553, -0.039583)",
        "(-0.125127, 1.447511, -0.049475)",
        "(-0.126815, 1.472208, -0.060868)",
        "(-0.129508, 1.495810, -0.073899)",
        "(-0.132701, 1.516816, -0.087574)",
        "(-0.132701, 1.516816, -0.087574)",
        "(-0.138604, 1.545948, -0.109672)",
        "(-0.142741, 1.563491, -0.125625)",
        "(-0.146474, 1.579211, -0.142504)",
        "(-0.150462, 1.593106, -0.160265)",
        "(-0.150462, 1.593106, -0.160265)",
        "(-0.157011, 1.611096, -0.188101)",
        "(-0.161829, 1.620876, -0.207656)",
        "(-0.167366, 1.628579, -0.227641)",
        "(-0.173485, 1.634585, -0.248142)",
        "(-0.173485, 1.634585, -0.248142)",
        "(-0.182332, 1.640329, -0.279495)",
        "(-0.187529, 1.641507, -0.300791)",
        "(-0.193492, 1.639699, -0.321427)",
        "(-0.200094, 1.635381, -0.341066)",
        "(-0.203266, 1.632386, -0.350608)",
        "(-0.208923, 1.624219, -0.369555)",
        "(-0.214279, 1.613796, -0.388593)",
        "(-0.220403, 1.601224, -0.406922)",
        "(-0.225931, 1.586990, -0.423722)",
        "(-0.228270, 1.579066, -0.431604)",
        "(-0.231922, 1.561370, -0.446446)",
        "(-0.235804, 1.541591, -0.459577)",
        "(-0.239987, 1.521374, -0.471070)",
        "(-0.243526, 1.499584, -0.480178)",
        "(-0.244901, 1.487987, -0.483995)",
        "(-0.247284, 1.464167, -0.491146)",
        "(-0.249479, 1.439445, -0.496126)",
        "(-0.251968, 1.414417, -0.498663)",
        "(-0.254155, 1.388713, -0.499160)",
        "(-0.254155, 1.388713, -0.499160)",
        "(-0.255478, 1.348276, -0.496182)",
        "(-0.255100, 1.320585, -0.491652)",
        "(-0.254072, 1.292572, -0.484077)",
        "(-0.252806, 1.264710, -0.474256)",
        "(-0.252806, 1.264710, -0.474256)",
        "(-0.249919, 1.224271, -0.454667)",
        "(-0.247379, 1.197996, -0.437450)",
        "(-0.244243, 1.172150, -0.417516)",
        "(-0.241054, 1.148178, -0.396326)",
        "(-0.241054, 1.148178, -0.396326)",
        "(-0.235785, 1.116693, -0.361365)",
        "(-0.232107, 1.097862, -0.335113)",
        "(-0.228081, 1.081127, -0.307316)",
        "(-0.224139, 1.067853, -0.279599)",
        "(-0.222317, 1.062953, -0.265742)",
        "(-0.218842, 1.056583, -0.237055)",
        "(-0.215090, 1.052387, -0.207313)",
        "(-0.211123, 1.051780, -0.178633)",
        "(-0.206991, 1.057007, -0.152023)",
        "(-0.204902, 1.060495, -0.138930)",
        "(-0.200433, 1.070098, -0.114033)",
        "(-0.195253, 1.084343, -0.092940)",
        "(-0.189444, 1.101686, -0.074813)",
        "(-0.182969, 1.121732, -0.059985)",
        "(-0.179571, 1.132693, -0.053903)",
        "(-0.172552, 1.156905, -0.045000)",
        "(-0.165770, 1.182615, -0.038712)",
        "(-0.162540, 1.195806, -0.036680)",
        "(-0.153542, 1.235475, -0.031236)",
        "(-0.150971, 1.248968, -0.030352)",
        "(-0.146279, 1.275819, -0.029449)",
        "(-0.142648, 1.302989, -0.030055)",
        "(-0.140061, 1.330278, -0.032369)",
        "(-0.137979, 1.357458, -0.036766)",
        "(-0.137979, 1.357458, -0.036766)",
        "(-0.136149, 1.396674, -0.046071)",
        "(-0.135665, 1.421780, -0.054110)",
        "(-0.136199, 1.433277, -0.058984)",
        "(-0.138719, 1.469339, -0.075485)",
        "(-0.139907, 1.480817, -0.081999)",
        "(-0.142479, 1.502995, -0.095693)",
        "(-0.145828, 1.523359, -0.110868)",
        "(-0.149775, 1.541795, -0.126634)",
        "(-0.154001, 1.558124, -0.143399)",
        "(-0.156292, 1.565459, -0.152234)",
        "(-0.161000, 1.578740, -0.170360)",
        "(-0.165801, 1.589068, -0.189293)",
        "(-0.170364, 1.596946, -0.208963)",
        "(-0.175303, 1.602362, -0.229350)",
        "(-0.175303, 1.602362, -0.229350)",
        "(-0.183366, 1.605928, -0.260887)",
        "(-0.188909, 1.605255, -0.282451)",
        "(-0.194181, 1.601741, -0.304121)",
        "(-0.199436, 1.595407, -0.325714)",
        "(-0.199436, 1.595407, -0.325714)",
        "(-0.208423, 1.581847, -0.356530)",
        "(-0.213957, 1.569524, -0.376081)",
        "(-0.218696, 1.555045, -0.394879)",
        "(-0.223458, 1.538508, -0.412768)",
        "(-0.226100, 1.529637, -0.421085)",
        "(-0.231444, 1.510641, -0.436062)",
        "(-0.236216, 1.489016, -0.448519)",
        "(-0.240242, 1.465727, -0.459881)",
        "(-0.244194, 1.440933, -0.469162)",
        "(-0.244194, 1.440933, -0.469162)",
        "(-0.248584, 1.400945, -0.477426)",
        "(-0.249932, 1.372570, -0.480071)",
        "(-0.249932, 1.372570, -0.480071)",
        "(-0.250475, 1.343060, -0.478641)",
        "(-0.251230, 1.299516, -0.470790)",
        "(-0.251109, 1.270725, -0.462469)",
        "(-0.250265, 1.241499, -0.450499)",
        "(-0.248327, 1.212241, -0.434935)",
        "(-0.245761, 1.184533, -0.415980)",
        "(-0.245761, 1.184533, -0.415980)",
        "(-0.241690, 1.145753, -0.382025)",
        "(-0.238309, 1.121706, -0.355961)",
        "(-0.234884, 1.101156, -0.326583)",
        "(-0.231793, 1.083205, -0.296087)",
        "(-0.231793, 1.083205, -0.296087)",
        "(-0.227764, 1.066476, -0.249897)",
        "(-0.224169, 1.061320, -0.220547)",
        "(-0.220128, 1.060802, -0.190861)",
        "(-0.215574, 1.065027, -0.162268)",
        "(-0.215574, 1.065027, -0.162268)",
        "(-0.206795, 1.080562, -0.124693)",
        "(-0.199792, 1.094281, -0.101597)",
        "(-0.192165, 1.111699, -0.081624)",
        "(-0.184923, 1.132509, -0.064784)",
        "(-0.184923, 1.132509, -0.064784)",
        "(-0.174287, 1.167215, -0.044499)",
        "(-0.167269, 1.192720, -0.035611)",
        "(-0.160684, 1.219782, -0.030278)",
        "(-0.155061, 1.247859, -0.028441)",
        "(-0.152251, 1.261624, -0.027551)",
        "(-0.147489, 1.289399, -0.029136)",
        "(-0.143550, 1.316985, -0.032409)",
        "(-0.140056, 1.344226, -0.037807)",
        "(-0.137627, 1.371709, -0.045585)",
        "(-0.137304, 1.385477, -0.050825)",
        "(-0.136773, 1.412672, -0.061400)",
        "(-0.137343, 1.438894, -0.074166)",
        "(-0.138789, 1.463650, -0.088146)",
        "(-0.141325, 1.486812, -0.103310)",
        "(-0.141325, 1.486812, -0.103310)",
        "(-0.146848, 1.518797, -0.128578)",
        "(-0.151316, 1.536620, -0.145990)",
        "(-0.155965, 1.552950, -0.164495)",
        "(-0.160872, 1.567509, -0.183955)",
        "(-0.160872, 1.567509, -0.183955)",
        "(-0.168989, 1.585384, -0.214408)",
        "(-0.174954, 1.594681, -0.235212)",
        "(-0.181207, 1.601647, -0.256479)",
        "(-0.187448, 1.605752, -0.278041)",
        "(-0.187448, 1.605752, -0.278041)",
        "(-0.197002, 1.606122, -0.310407)",
        "(-0.203173, 1.602966, -0.331668)",
        "(-0.209115, 1.597052, -0.352482)",
        "(-0.214603, 1.587869, -0.372477)",
        "(-0.214603, 1.587869, -0.372477)",
        "(-0.221167, 1.569105, -0.400682)",
        "(-0.225003, 1.554306, -0.418533)",
        "(-0.228546, 1.536761, -0.435023)",
        "(-0.232017, 1.516827, -0.449740)",
        "(-0.233459, 1.506066, -0.456388)",
        "(-0.235693, 1.482393, -0.467645)",
        "(-0.237678, 1.456980, -0.476548)",
        "(-0.239921, 1.430061, -0.483038)",
        "(-0.239921, 1.430061, -0.483038)",
        "(-0.242263, 1.401363, -0.486490)",
        "(-0.245029, 1.356541, -0.485735)",
        "(-0.246635, 1.326559, -0.483133)",
        "(-0.248403, 1.296821, -0.478304)",
        "(-0.250217, 1.267620, -0.471363)",
        "(-0.250810, 1.253106, -0.466941)",
        "(-0.250819, 1.224269, -0.455156)",
        "(-0.249703, 1.195945, -0.440125)",
        "(-0.248051, 1.168509, -0.422447)",
        "(-0.245903, 1.143264, -0.402514)",
        "(-0.245903, 1.143264, -0.402514)",
        "(-0.241387, 1.110790, -0.368929)",
        "(-0.237788, 1.092347, -0.343555)",
        "(-0.233414, 1.076495, -0.316178)",
        "(-0.228780, 1.064225, -0.287440)",
        "(-0.228780, 1.064225, -0.287440)",
        "(-0.222416, 1.053590, -0.241638)",
        "(-0.218289, 1.051248, -0.211163)",
        "(-0.214179, 1.052882, -0.182143)",
        "(-0.212021, 1.055673, -0.168399)",
        "(-0.207453, 1.061923, -0.141599)",
        "(-0.202716, 1.072100, -0.116856)",
        "(-0.197502, 1.085360, -0.094627)",
        "(-0.191674, 1.101948, -0.075852)",
        "(-0.184986, 1.121437, -0.060240)",
        "(-0.181425, 1.132007, -0.053350)",
        "(-0.174083, 1.155290, -0.042310)",
        "(-0.166808, 1.180997, -0.035082)",
        "(-0.159776, 1.207442, -0.029730)",
        "(-0.153175, 1.234324, -0.026563)",
        "(-0.149979, 1.247753, -0.025711)",
        "(-0.143890, 1.274438, -0.025847)",
        "(-0.138775, 1.301460, -0.028121)",
        "(-0.134852, 1.328910, -0.032721)",
        "(-0.131631, 1.356015, -0.039595)",
        "(-0.131631, 1.356015, -0.039595)",
        "(-0.128045, 1.395559, -0.053243)",
        "(-0.125958, 1.421181, -0.063861)",
        "(-0.125239, 1.445971, -0.076199)",
        "(-0.126228, 1.470369, -0.089980)",
        "(-0.126915, 1.482145, -0.097235)",
        "(-0.128696, 1.504491, -0.112687)",
        "(-0.131205, 1.525464, -0.129414)",
        "(-0.134516, 1.545045, -0.147496)",
        "(-0.138578, 1.562701, -0.166304)",
        "(-0.138578, 1.562701, -0.166304)",
        "(-0.145632, 1.586324, -0.196515)",
        "(-0.150961, 1.598865, -0.216688)",
        "(-0.156229, 1.609230, -0.237345)",
        "(-0.161618, 1.617354, -0.258412)",
        "(-0.161618, 1.617354, -0.258412)",
        "(-0.170811, 1.624337, -0.290776)",
        "(-0.177168, 1.626796, -0.312610)",
        "(-0.183412, 1.626211, -0.334658)",
        "(-0.189432, 1.622727, -0.356414)",
        "(-0.192396, 1.619934, -0.367084)",
        "(-0.198152, 1.611908, -0.387746)",
        "(-0.203857, 1.601472, -0.407723)",
        "(-0.209229, 1.588469, -0.427211)",
        "(-0.214183, 1.574025, -0.446112)",
        "(-0.216687, 1.565570, -0.454863)",
        "(-0.221626, 1.547498, -0.471026)",
        "(-0.226129, 1.527281, -0.484913)",
        "(-0.229600, 1.505353, -0.497279)",
        "(-0.232225, 1.481721, -0.507706)",
        "(-0.233181, 1.469148, -0.511474)",
        "(-0.235290, 1.444262, -0.518148)",
        "(-0.237043, 1.418602, -0.521588)",
        "(-0.237932, 1.392215, -0.522810)",
        "(-0.238215, 1.365399, -0.521915)",
        "(-0.238215, 1.365399, -0.521915)",
        "(-0.237261, 1.325033, -0.515359)",
        "(-0.235542, 1.297828, -0.506817)",
        "(-0.233688, 1.270962, -0.496706)",
        "(-0.231241, 1.244619, -0.484087)",
        "(-0.231241, 1.244619, -0.484087)",
        "(-0.225804, 1.206502, -0.461324)",
        "(-0.221969, 1.182522, -0.442180)",
        "(-0.217702, 1.159418, -0.421010)",
        "(-0.212801, 1.138060, -0.397214)",
        "(-0.212801, 1.138060, -0.397214)",
        "(-0.205419, 1.110832, -0.358643)",
        "(-0.200370, 1.097011, -0.331116)",
        "(-0.194637, 1.086578, -0.302176)",
        "(-0.188485, 1.080348, -0.271909)",
        "(-0.188485, 1.080348, -0.271909)",
        "(-0.178906, 1.079594, -0.226432)",
        "(-0.172460, 1.084251, -0.197548)",
        "(-0.165751, 1.092811, -0.170742)",
        "(-0.158654, 1.105277, -0.146321)",
        "(-0.158654, 1.105277, -0.146321)",
        "(-0.147575, 1.130350, -0.113905)",
        "(-0.139854, 1.150106, -0.095645)",
        "(-0.132099, 1.172997, -0.081115)",
        "(-0.124714, 1.197057, -0.068121)",
        "(-0.121381, 1.210039, -0.062529)",
        "(-0.115414, 1.237633, -0.054014)",
        "(-0.109941, 1.265383, -0.047321)",
        "(-0.104857, 1.293749, -0.042721)",
        "(-0.100569, 1.322741, -0.040605)",
        "(-0.100569, 1.322741, -0.040605)",
        "(-0.097183, 1.368008, -0.042166)",
        "(-0.095885, 1.397573, -0.045006)",
        "(-0.095636, 1.426865, -0.050722)",
        "(-0.096665, 1.456354, -0.059201)",
        "(-0.096665, 1.456354, -0.059201)",
        "(-0.101455, 1.498971, -0.076615)",
        "(-0.106517, 1.525101, -0.091317)",
        "(-0.112411, 1.549145, -0.108131)",
        "(-0.118489, 1.570440, -0.126752)",
        "(-0.118489, 1.570440, -0.126752)",
        "(-0.127957, 1.597243, -0.158037)",
        "(-0.134338, 1.611617, -0.180696)",
        "(-0.140851, 1.623233, -0.204684)",
        "(-0.147611, 1.631850, -0.230510)",
        "(-0.147611, 1.631850, -0.230510)",
        "(-0.157226, 1.638246, -0.269188)",
        "(-0.164440, 1.639245, -0.296408)",
        "(-0.172131, 1.637575, -0.324224)",
        "(-0.172131, 1.637575, -0.324224)",
        "(-0.179393, 1.632836, -0.352126)",
        "(-0.190936, 1.620017, -0.394055)",
        "(-0.199254, 1.607972, -0.421046)",
        "(-0.207587, 1.592599, -0.446154)",
        "(-0.215486, 1.576220, -0.470469)",
        "(-0.219452, 1.566916, -0.481786)",
        "(-0.227723, 1.547230, -0.503023)",
        "(-0.236714, 1.525122, -0.520974)",
        "(-0.244848, 1.500491, -0.535086)",
        "(-0.251904, 1.474372, -0.546425)",
        "(-0.251904, 1.474372, -0.546425)",
        "(-0.260528, 1.432092, -0.558226)",
        "(-0.265315, 1.402452, -0.562383)",
        "(-0.268865, 1.371884, -0.563948)",
        "(-0.271324, 1.340248, -0.561280)",
        "(-0.272634, 1.324572, -0.558819)",
        "(-0.274532, 1.293418, -0.552666)",
        "(-0.274701, 1.261954, -0.542986)",
        "(-0.273517, 1.230385, -0.529371)",
        "(-0.271355, 1.199786, -0.512401)",
        "(-0.271355, 1.199786, -0.512401)",
        "(-0.266437, 1.157856, -0.481968)",
        "(-0.262011, 1.133124, -0.458168)",
        "(-0.256904, 1.110920, -0.431525)",
        "(-0.250568, 1.091412, -0.400648)",
        "(-0.250568, 1.091412, -0.400648)",
        "(-0.240665, 1.069288, -0.349389)",
        "(-0.233633, 1.059346, -0.315262)",
        "(-0.225881, 1.053073, -0.280752)",
        "(-0.217665, 1.050329, -0.245671)",
        "(-0.217665, 1.050329, -0.245671)",
        "(-0.205818, 1.054576, -0.193275)",
        "(-0.197969, 1.061902, -0.159810)",
        "(-0.190099, 1.073501, -0.128865)",
        "(-0.186088, 1.082282, -0.115752)",
        "(-0.177979, 1.099448, -0.089764)",
        "(-0.170331, 1.121898, -0.068515)",
        "(-0.162381, 1.147022, -0.051732)",
        "(-0.154140, 1.174790, -0.039016)",
        "(-0.146958, 1.203749, -0.029750)",
        "(-0.146958, 1.203749, -0.029750)",
        "(-0.137211, 1.250049, -0.023211)",
        "(-0.132147, 1.281216, -0.022116)",
        "(-0.130145, 1.296967, -0.023502)",
        "(-0.125163, 1.344356, -0.030291)",
        "(-0.125163, 1.344356, -0.030291)",
        "(-0.123678, 1.391659, -0.044391)",
        "(-0.123941, 1.421964, -0.057295)",
        "(-0.125743, 1.450777, -0.073260)",
        "(-0.128683, 1.477309, -0.091519)",
        "(-0.128683, 1.477309, -0.091519)",
        "(-0.134173, 1.511774, -0.122513)",
        "(-0.138312, 1.531015, -0.144970)",
        "(-0.142912, 1.547422, -0.168832)",
        "(-0.147974, 1.560798, -0.193807)",
        "(-0.147974, 1.560798, -0.193807)",
        "(-0.157057, 1.575427, -0.233307)",
        "(-0.163771, 1.581446, -0.260179)",
        "(-0.170514, 1.584299, -0.287232)",
        "(-0.177600, 1.584039, -0.314414)",
        "(-0.177600, 1.584039, -0.314414)",
        "(-0.188715, 1.577584, -0.355298)",
        "(-0.196231, 1.569780, -0.381913)",
        "(-0.204136, 1.558676, -0.408144)",
        "(-0.211691, 1.545369, -0.431811)",
        "(-0.215390, 1.536572, -0.442697)",
        "(-0.223211, 1.519188, -0.464635)",
        "(-0.231779, 1.499413, -0.484030)",
        "(-0.239870, 1.477414, -0.501630)",
        "(-0.247133, 1.452314, -0.516660)",
        "(-0.247133, 1.452314, -0.516660)",
        "(-0.257879, 1.412410, -0.534097)",
        "(-0.264787, 1.384079, -0.540881)",
        "(-0.270887, 1.355072, -0.546335)",
        "(-0.276433, 1.325312, -0.548623)",
        "(-0.276433, 1.325312, -0.548623)",
        "(-0.283791, 1.280839, -0.546576)",
        "(-0.287182, 1.251050, -0.541239)",
        "(-0.289491, 1.221608, -0.533050)",
        "(-0.290830, 1.192727, -0.521764)",
        "(-0.290830, 1.192727, -0.521764)",
        "(-0.289889, 1.150555, -0.497213)",
        "(-0.287491, 1.123508, -0.475700)",
        "(-0.284304, 1.098069, -0.450440)",
        "(-0.280702, 1.075302, -0.421900)",
        "(-0.280702, 1.075302, -0.421900)",
        "(-0.273475, 1.046528, -0.374108)",
        "(-0.267286, 1.031790, -0.340813)",
        "(-0.260367, 1.021721, -0.307431)",
        "(-0.252368, 1.017148, -0.272729)",
        "(-0.248304, 1.014996, -0.255492)",
        "(-0.239903, 1.016286, -0.220652)",
        "(-0.231203, 1.021886, -0.186028)",
        "(-0.222188, 1.032045, -0.154539)",
        "(-0.213128, 1.047466, -0.127256)",
        "(-0.213128, 1.047466, -0.127256)",
        "(-0.199128, 1.076588, -0.091497)",
        "(-0.188984, 1.101131, -0.074342)",
        "(-0.178632, 1.127686, -0.060092)",
        "(-0.168413, 1.157284, -0.049805)",
        "(-0.163492, 1.172823, -0.046008)",
        "(-0.154375, 1.204544, -0.040022)",
        "(-0.146449, 1.237447, -0.037089)",
        "(-0.139164, 1.270112, -0.035569)",
        "(-0.133584, 1.302677, -0.037680)",
        "(-0.131220, 1.319038, -0.038845)",
        "(-0.129192, 1.352311, -0.043223)",
        "(-0.128625, 1.384443, -0.049155)",
        "(-0.129313, 1.414809, -0.057136)",
        "(-0.131451, 1.443499, -0.067167)",
        "(-0.131451, 1.443499, -0.067167)",
        "(-0.136530, 1.482866, -0.086485)",
        "(-0.141098, 1.506973, -0.102448)",
        "(-0.146378, 1.528990, -0.120212)",
        "(-0.152039, 1.547802, -0.140269)",
        "(-0.152039, 1.547802, -0.140269)",
        "(-0.160435, 1.571188, -0.172860)",
        "(-0.166081, 1.583624, -0.196080)",
        "(-0.172123, 1.593343, -0.220283)",
        "(-0.178761, 1.599437, -0.245445)",
        "(-0.178761, 1.599437, -0.245445)",
        "(-0.189274, 1.603165, -0.284160)",
        "(-0.196345, 1.601355, -0.309936)",
        "(-0.203561, 1.596140, -0.335533)",
        "(-0.210932, 1.587937, -0.361018)",
        "(-0.210932, 1.587937, -0.361018)",
        "(-0.222509, 1.571279, -0.398477)",
        "(-0.230267, 1.556066, -0.422337)",
        "(-0.237307, 1.537606, -0.445245)",
        "(-0.240368, 1.526496, -0.455574)",
        "(-0.246574, 1.505037, -0.475982)",
        "(-0.252079, 1.480138, -0.493288)",
        "(-0.257818, 1.454031, -0.508748)",
        "(-0.264064, 1.425503, -0.521437)",
        "(-0.270054, 1.397840, -0.529500)",
        "(-0.270054, 1.397840, -0.529500)",
        "(-0.277600, 1.354149, -0.536265)",
        "(-0.281950, 1.324140, -0.536846)",
        "(-0.286324, 1.294377, -0.534697)",
        "(-0.290228, 1.264582, -0.529646)",
        "(-0.290228, 1.264582, -0.529646)",
        "(-0.292930, 1.219018, -0.515579)",
        "(-0.293019, 1.189645, -0.502044)",
        "(-0.292290, 1.161664, -0.485061)",
        "(-0.290559, 1.135283, -0.464996)",
        "(-0.290559, 1.135283, -0.464996)",
        "(-0.285063, 1.099336, -0.428861)",
        "(-0.279613, 1.078257, -0.400244)",
        "(-0.273752, 1.060851, -0.369073)",
        "(-0.267785, 1.047838, -0.337002)",
        "(-0.267785, 1.047838, -0.337002)",
        "(-0.257663, 1.034734, -0.287291)",
        "(-0.249958, 1.031878, -0.254128)",
        "(-0.242260, 1.034108, -0.222308)",
        "(-0.233906, 1.040704, -0.190913)",
        "(-0.233906, 1.040704, -0.190913)",
        "(-0.220701, 1.056927, -0.147015)",
        "(-0.212004, 1.072949, -0.122441)",
        "(-0.203279, 1.092059, -0.101410)",
        "(-0.194357, 1.113957, -0.085023)",
        "(-0.194357, 1.113957, -0.085023)",
        "(-0.180390, 1.151018, -0.068392)",
        "(-0.171430, 1.178883, -0.062732)",
        "(-0.162900, 1.207191, -0.058536)",
        "(-0.154971, 1.236431, -0.056943)",
        "(-0.151313, 1.251302, -0.056921)",
        "(-0.144462, 1.280931, -0.057657)",
        "(-0.138633, 1.310238, -0.059413)",
        "(-0.134680, 1.339861, -0.062803)",
        "(-0.132159, 1.369452, -0.067994)",
        "(-0.131179, 1.384087, -0.071115)",
        "(-0.130210, 1.412702, -0.078734)",
        "(-0.130151, 1.440438, -0.087919)",
        "(-0.130833, 1.466860, -0.098622)",
        "(-0.132432, 1.492092, -0.110960)",
        "(-0.133803, 1.504325, -0.118015)",
        "(-0.137257, 1.528325, -0.133216)",
        "(-0.142213, 1.550453, -0.150669)",
        "(-0.147486, 1.570869, -0.168975)",
        "(-0.153173, 1.588279, -0.188488)",
        "(-0.153173, 1.588279, -0.188488)",
        "(-0.162710, 1.609945, -0.219496)",
        "(-0.169717, 1.621023, -0.240566)",
        "(-0.176490, 1.628809, -0.261827)",
        "(-0.183190, 1.633190, -0.283564)",
        "(-0.183190, 1.633190, -0.283564)",
        "(-0.193640, 1.635880, -0.317410)",
        "(-0.201244, 1.634634, -0.340482)",
        "(-0.208179, 1.630296, -0.363328)",
        "(-0.214402, 1.623153, -0.386167)",
        "(-0.217444, 1.618668, -0.397580)",
        "(-0.223760, 1.607651, -0.419750)",
        "(-0.230253, 1.595095, -0.440877)",
        "(-0.237040, 1.580583, -0.460826)",
        "(-0.243648, 1.563643, -0.479791)",
        "(-0.246760, 1.554058, -0.488574)",
        "(-0.252689, 1.533034, -0.504171)",
        "(-0.258473, 1.510584, -0.518012)",
        "(-0.264302, 1.486426, -0.530158)",
        "(-0.270118, 1.460576, -0.540448)",
        "(-0.272809, 1.446333, -0.543763)",
        "(-0.277903, 1.418248, -0.550251)",
        "(-0.281767, 1.387294, -0.553544)",
        "(-0.284260, 1.356924, -0.554195)",
        "(-0.286515, 1.326262, -0.551578)",
        "(-0.287591, 1.310795, -0.549302)",
        "(-0.289174, 1.279763, -0.542471)",
        "(-0.289358, 1.248744, -0.533010)",
        "(-0.288277, 1.217981, -0.520657)",
        "(-0.286535, 1.188875, -0.505224)",
        "(-0.286535, 1.188875, -0.505224)",
        "(-0.283838, 1.150895, -0.478145)",
        "(-0.281307, 1.129173, -0.457707)",
        "(-0.277296, 1.108966, -0.434369)",
        "(-0.272012, 1.090657, -0.408426)",
        "(-0.272012, 1.090657, -0.408426)",
        "(-0.263209, 1.069431, -0.367407)",
        "(-0.256307, 1.059318, -0.338616)",
        "(-0.248755, 1.052519, -0.308092)",
        "(-0.241357, 1.050122, -0.276821)",
        "(-0.237757, 1.050107, -0.261500)",
        "(-0.230508, 1.053340, -0.231887)",
        "(-0.223205, 1.059867, -0.204084)",
        "(-0.215880, 1.069841, -0.177319)",
        "(-0.208702, 1.080907, -0.151626)",
        "(-0.205302, 1.087890, -0.140226)",
        "(-0.198288, 1.103837, -0.120152)",
        "(-0.191124, 1.121450, -0.102378)",
        "(-0.184258, 1.140432, -0.086315)",
        "(-0.177661, 1.161215, -0.073837)",
        "(-0.174461, 1.172035, -0.068359)",
        "(-0.168272, 1.194500, -0.059733)",
        "(-0.162071, 1.217648, -0.053712)",
        "(-0.156014, 1.242020, -0.050792)",
        "(-0.150026, 1.267058, -0.049970)",
        "(-0.147049, 1.279613, -0.050098)",
        "(-0.141171, 1.305017, -0.051759)",
        "(-0.135990, 1.330888, -0.054543)",
        "(-0.132853, 1.357787, -0.058930)",
        "(-0.130530, 1.384731, -0.064175)",
        "(-0.129784, 1.398061, -0.067298)",
        "(-0.129056, 1.424209, -0.074725)",
        "(-0.128885, 1.449622, -0.083245)",
        "(-0.129543, 1.473826, -0.093308)",
        "(-0.131911, 1.497366, -0.104694)",
        "(-0.131911, 1.497366, -0.104694)",
        "(-0.138006, 1.530164, -0.124172)",
        "(-0.142600, 1.549444, -0.138548)",
        "(-0.147275, 1.566739, -0.153895)",
        "(-0.152355, 1.581635, -0.170696)",
        "(-0.152355, 1.581635, -0.170696)",
        "(-0.160497, 1.600929, -0.197575)",
        "(-0.165797, 1.611073, -0.216633)",
        "(-0.170729, 1.618428, -0.236865)",
        "(-0.175560, 1.623225, -0.257806)",
        "(-0.175560, 1.623225, -0.257806)",
        "(-0.183668, 1.625115, -0.290347)",
        "(-0.189280, 1.624201, -0.312275)",
        "(-0.194540, 1.620405, -0.334669)",
        "(-0.200143, 1.614130, -0.357528)",
        "(-0.200143, 1.614130, -0.357528)",
        "(-0.209114, 1.600241, -0.391729)",
        "(-0.215233, 1.587932, -0.413540)",
        "(-0.221438, 1.573244, -0.434433)",
        "(-0.227690, 1.556952, -0.454786)",
        "(-0.230886, 1.547570, -0.464325)",
        "(-0.237253, 1.527740, -0.482118)",
        "(-0.242963, 1.505531, -0.497255)",
        "(-0.248453, 1.481522, -0.509875)",
        "(-0.253561, 1.456567, -0.521122)",
        "(-0.253561, 1.456567, -0.521122)",
        "(-0.259642, 1.416766, -0.532899)",
        "(-0.262874, 1.390664, -0.538253)",
        "(-0.265799, 1.364587, -0.541351)",
        "(-0.268799, 1.339053, -0.542216)",
        "(-0.268799, 1.339053, -0.542216)",
        "(-0.272511, 1.301090, -0.538527)",
        "(-0.274060, 1.276427, -0.532530)",
        "(-0.274790, 1.252527, -0.524436)",
        "(-0.274400, 1.228740, -0.514202)",
        "(-0.274400, 1.228740, -0.514202)",
        "(-0.272587, 1.194581, -0.493023)",
        "(-0.270538, 1.173102, -0.475676)",
        "(-0.267328, 1.152580, -0.455596)",
        "(-0.263035, 1.133312, -0.432757)",
        "(-0.263035, 1.133312, -0.432757)",
        "(-0.255784, 1.109327, -0.395400)",
        "(-0.250789, 1.097606, -0.368032)",
        "(-0.244779, 1.088534, -0.338161)",
        "(-0.238271, 1.082528, -0.306139)",
        "(-0.238271, 1.082528, -0.306139)",
        "(-0.228525, 1.080088, -0.260764)",
        "(-0.221701, 1.082907, -0.232588)",
        "(-0.214916, 1.087948, -0.203845)",
        "(-0.207928, 1.094839, -0.176394)",
        "(-0.207928, 1.094839, -0.176394)",
        "(-0.196803, 1.110413, -0.139971)",
        "(-0.189511, 1.124501, -0.118174)",
        "(-0.182072, 1.140755, -0.098933)",
        "(-0.174542, 1.159432, -0.082342)",
        "(-0.174542, 1.159432, -0.082342)",
        "(-0.163277, 1.191287, -0.062844)",
        "(-0.156113, 1.215713, -0.053710)",
        "(-0.149481, 1.241236, -0.046453)",
        "(-0.143447, 1.267504, -0.041320)",
        "(-0.140568, 1.280704, -0.039305)",
        "(-0.135126, 1.307517, -0.037686)",
        "(-0.130105, 1.334387, -0.038147)",
        "(-0.126197, 1.361587, -0.040797)",
        "(-0.123738, 1.388784, -0.045518)",
        "(-0.123738, 1.388784, -0.045518)",
        "(-0.121935, 1.428730, -0.056238)",
        "(-0.121766, 1.454011, -0.065640)",
        "(-0.122300, 1.477535, -0.076383)",
        "(-0.123576, 1.498952, -0.089032)",
        "(-0.123576, 1.498952, -0.089032)",
        "(-0.127660, 1.528478, -0.110988)",
        "(-0.131932, 1.546087, -0.127720)",
        "(-0.136668, 1.561382, -0.145622)",
        "(-0.141545, 1.574067, -0.164849)",
        "(-0.141545, 1.574067, -0.164849)",
        "(-0.149182, 1.587896, -0.195758)",
        "(-0.155150, 1.593942, -0.217465)",
        "(-0.161723, 1.597930, -0.240049)",
        "(-0.168406, 1.599695, -0.263370)",
        "(-0.168406, 1.599695, -0.263370)",
        "(-0.178580, 1.597034, -0.299299)",
        "(-0.185032, 1.592730, -0.323109)",
        "(-0.191765, 1.586267, -0.346697)",
        "(-0.199400, 1.577183, -0.369330)",
        "(-0.203460, 1.571778, -0.380077)",
        "(-0.211200, 1.559647, -0.400735)",
        "(-0.218759, 1.544230, -0.419416)",
        "(-0.226339, 1.527891, -0.437593)",
        "(-0.234190, 1.508625, -0.453655)",
        "(-0.237996, 1.498535, -0.460904)",
        "(-0.244907, 1.476969, -0.474088)",
        "(-0.251140, 1.453713, -0.485170)",
        "(-0.256808, 1.429284, -0.493910)",
        "(-0.259295, 1.416561, -0.496657)",
        "(-0.264195, 1.391221, -0.501502)",
        "(-0.268350, 1.364551, -0.502892)",
        "(-0.271469, 1.338858, -0.501600)",
        "(-0.273309, 1.312300, -0.497710)",
        "(-0.273309, 1.312300, -0.497710)",
        "(-0.275180, 1.272240, -0.487317)",
        "(-0.275622, 1.246014, -0.477190)",
        "(-0.274784, 1.219782, -0.464205)",
        "(-0.272883, 1.194306, -0.448151)",
        "(-0.270811, 1.170820, -0.429424)",
        "(-0.270811, 1.170820, -0.429424)",
        "(-0.266668, 1.139409, -0.398438)",
        "(-0.262362, 1.120830, -0.375112)",
        "(-0.256696, 1.104474, -0.349025)",
        "(-0.250564, 1.091583, -0.321142)",
        "(-0.250564, 1.091583, -0.321142)",
        "(-0.240805, 1.079179, -0.279753)",
        "(-0.233088, 1.075135, -0.252310)",
        "(-0.224183, 1.074590, -0.224206)",
        "(-0.214918, 1.078552, -0.194272)",
        "(-0.214918, 1.078552, -0.194272)",
        "(-0.202079, 1.093288, -0.150420)",
        "(-0.193439, 1.107633, -0.125658)",
        "(-0.184306, 1.124978, -0.104360)",
        "(-0.175047, 1.144243, -0.085130)",
        "(-0.175047, 1.144243, -0.085130)",
        "(-0.160861, 1.177503, -0.063597)",
        "(-0.151988, 1.201250, -0.051461)",
        "(-0.143852, 1.225683, -0.041389)",
        "(-0.136550, 1.250455, -0.033242)",
        "(-0.133225, 1.263117, -0.029885)",
        "(-0.127479, 1.289083, -0.024927)",
        "(-0.122886, 1.316104, -0.022412)",
        "(-0.119208, 1.343864, -0.022213)",
        "(-0.116371, 1.371472, -0.023467)",
        "(-0.115248, 1.385132, -0.024551)",
        "(-0.113205, 1.412243, -0.027385)",
        "(-0.112546, 1.439638, -0.032121)",
        "(-0.113409, 1.467716, -0.038691)",
        "(-0.115066, 1.495244, -0.047238)",
        "(-0.116133, 1.508577, -0.052048)",
        "(-0.119147, 1.533926, -0.062857)",
        "(-0.123245, 1.557638, -0.075145)",
        "(-0.128342, 1.579639, -0.089145)",
        "(-0.134400, 1.599666, -0.104965)",
        "(-0.134400, 1.599666, -0.104965)",
        "(-0.144283, 1.626127, -0.131218)",
        "(-0.150912, 1.640506, -0.150463)",
        "(-0.157320, 1.651803, -0.170661)",
        "(-0.163327, 1.660034, -0.191771)",
        "(-0.163327, 1.660034, -0.191771)",
        "(-0.171478, 1.666530, -0.224855)",
        "(-0.176541, 1.667328, -0.247926)",
        "(-0.181614, 1.665530, -0.271616)",
        "(-0.186909, 1.659847, -0.295432)",
        "(-0.189334, 1.655356, -0.307250)",
        "(-0.193959, 1.645988, -0.330878)",
        "(-0.198358, 1.633363, -0.354649)",
        "(-0.203056, 1.618297, -0.378435)",
        "(-0.207812, 1.600676, -0.401282)",
        "(-0.210138, 1.591214, -0.412356)",
        "(-0.214468, 1.568895, -0.433274)",
        "(-0.218675, 1.544287, -0.452904)",
        "(-0.223329, 1.517596, -0.470465)",
        "(-0.227937, 1.490639, -0.486801)",
        "(-0.230174, 1.476194, -0.493388)",
        "(-0.234402, 1.446207, -0.503970)",
        "(-0.238787, 1.415661, -0.510892)",
        "(-0.242605, 1.384656, -0.514607)",
        "(-0.245504, 1.351996, -0.514517)",
        "(-0.246696, 1.336216, -0.513444)",
        "(-0.248770, 1.306339, -0.508956)",
        "(-0.250430, 1.277226, -0.502323)",
        "(-0.251502, 1.248974, -0.492892)",
        "(-0.251578, 1.221074, -0.480810)",
        "(-0.251578, 1.221074, -0.480810)",
        "(-0.250593, 1.182746, -0.458848)",
        "(-0.249312, 1.160616, -0.441709)",
        "(-0.246906, 1.139911, -0.421585)",
        "(-0.243153, 1.120815, -0.397380)",
        "(-0.243153, 1.120815, -0.397380)",
        "(-0.236160, 1.096130, -0.355807)",
        "(-0.231295, 1.083985, -0.326659)",
        "(-0.226253, 1.075598, -0.297242)",
        "(-0.226253, 1.075598, -0.297242)",
        "(-0.218009, 1.068500, -0.250209)",
        "(-0.212462, 1.067297, -0.218847)",
        "(-0.207101, 1.069792, -0.189124)",
        "(-0.201516, 1.075733, -0.160232)",
        "(-0.195695, 1.085063, -0.133267)",
        "(-0.192709, 1.089851, -0.120112)",
        "(-0.186806, 1.102430, -0.096172)",
        "(-0.180831, 1.117724, -0.074733)",
        "(-0.174373, 1.136288, -0.057594)",
        "(-0.167132, 1.158143, -0.044637)",
        "(-0.163367, 1.170074, -0.039633)",
        "(-0.155476, 1.194955, -0.031516)",
        "(-0.147218, 1.221462, -0.026603)",
        "(-0.139288, 1.249355, -0.024394)",
        "(-0.132064, 1.277780, -0.023521)",
        "(-0.129141, 1.292567, -0.024093)",
        "(-0.124274, 1.322504, -0.026422)",
        "(-0.120345, 1.352089, -0.030672)",
        "(-0.117719, 1.381146, -0.036657)",
        "(-0.116713, 1.409768, -0.044312)",
        "(-0.116672, 1.423884, -0.048770)",
        "(-0.117744, 1.451455, -0.059134)",
        "(-0.120137, 1.477817, -0.071122)",
        "(-0.123494, 1.502601, -0.084737)",
        "(-0.127840, 1.525416, -0.099846)",
        "(-0.127840, 1.525416, -0.099846)",
        "(-0.135965, 1.556320, -0.125121)",
        "(-0.142062, 1.574117, -0.143499)",
        "(-0.148439, 1.588724, -0.163082)",
        "(-0.154806, 1.601500, -0.183890)",
        "(-0.158062, 1.607081, -0.194710)",
        "(-0.164796, 1.615944, -0.217149)",
        "(-0.171489, 1.622017, -0.240090)",
        "(-0.178419, 1.625615, -0.263831)",
        "(-0.182091, 1.625752, -0.276167)",
        "(-0.182091, 1.625752, -0.276167)",
        "(-0.196047, 1.619926, -0.325642)",
        "(-0.202243, 1.612373, -0.350275)",
        "(-0.208549, 1.600787, -0.374639)",
        "(-0.215094, 1.585774, -0.397976)",
        "(-0.218447, 1.578250, -0.409461)",
        "(-0.225623, 1.560181, -0.430896)",
        "(-0.232852, 1.539370, -0.450613)",
        "(-0.239275, 1.515646, -0.468557)",
        "(-0.244797, 1.489856, -0.484099)",
        "(-0.247498, 1.476065, -0.490475)",
        "(-0.253356, 1.448186, -0.500909)",
        "(-0.259063, 1.419382, -0.508416)",
        "(-0.263454, 1.389956, -0.514269)",
        "(-0.263454, 1.389956, -0.514269)",
        "(-0.266832, 1.343735, -0.514185)",
        "(-0.268675, 1.313626, -0.510686)",
        "(-0.270096, 1.284488, -0.504737)",
        "(-0.270302, 1.255277, -0.495697)",
        "(-0.268240, 1.227760, -0.482806)",
        "(-0.266396, 1.214304, -0.474978)",
        "(-0.261355, 1.187795, -0.456175)",
        "(-0.256449, 1.163940, -0.434993)",
        "(-0.250771, 1.142698, -0.411263)",
        "(-0.243841, 1.123184, -0.384340)",
        "(-0.243841, 1.123184, -0.384340)",
        "(-0.233456, 1.099623, -0.341278)",
        "(-0.226190, 1.088184, -0.310398)",
        "(-0.218320, 1.079610, -0.278868)",
        "(-0.210564, 1.074667, -0.248421)",
        "(-0.210564, 1.074667, -0.248421)",
        "(-0.198713, 1.075530, -0.204104)",
        "(-0.190742, 1.081739, -0.175415)",
        "(-0.186499, 1.087204, -0.161613)",
        "(-0.173703, 1.103883, -0.121821)",
        "(-0.169399, 1.111241, -0.109538)",
        "(-0.161063, 1.128042, -0.086659)",
        "(-0.152629, 1.147889, -0.067547)",
        "(-0.143417, 1.170507, -0.052588)",
        "(-0.133727, 1.194665, -0.040268)",
        "(-0.128826, 1.207007, -0.035143)",
        "(-0.119238, 1.233076, -0.028079)",
        "(-0.110596, 1.260675, -0.023222)",
        "(-0.103266, 1.289432, -0.021053)",
        "(-0.096832, 1.318352, -0.020972)",
        "(-0.094032, 1.332804, -0.021716)",
        "(-0.089883, 1.361495, -0.025072)",
        "(-0.087731, 1.389794, -0.030916)",
        "(-0.087075, 1.417432, -0.039234)",
        "(-0.088042, 1.443745, -0.050121)",
        "(-0.088042, 1.443745, -0.050121)",
        "(-0.091387, 1.480054, -0.070802)",
        "(-0.094944, 1.501675, -0.087265)",
        "(-0.099476, 1.521117, -0.105703)",
        "(-0.105027, 1.538033, -0.126055)",
        "(-0.108107, 1.545503, -0.136691)",
        "(-0.114354, 1.558619, -0.158785)",
        "(-0.120821, 1.568905, -0.181985)",
        "(-0.127774, 1.576668, -0.205922)",
        "(-0.135632, 1.581248, -0.230532)",
        "(-0.139742, 1.582753, -0.242880)",
        "(-0.148409, 1.583382, -0.267466)",
        "(-0.156935, 1.580601, -0.291521)",
        "(-0.164964, 1.574463, -0.314971)",
        "(-0.173131, 1.566239, -0.337962)",
        "(-0.177281, 1.561625, -0.349167)",
        "(-0.185868, 1.549382, -0.369861)",
        "(-0.194220, 1.534405, -0.388683)",
        "(-0.201851, 1.517376, -0.405755)",
        "(-0.208198, 1.498220, -0.420332)",
        "(-0.210904, 1.487777, -0.426679)",
        "(-0.216187, 1.466295, -0.438503)",
        "(-0.221345, 1.443351, -0.447765)",
        "(-0.226431, 1.419881, -0.453739)",
        "(-0.229950, 1.395316, -0.456623)",
        "(-0.231047, 1.382434, -0.457140)",
        "(-0.232320, 1.355791, -0.455865)",
        "(-0.234171, 1.329705, -0.452091)",
        "(-0.235124, 1.317350, -0.448312)",
        "(-0.236752, 1.279663, -0.435668)",
        "(-0.236690, 1.266927, -0.429734)",
        "(-0.236068, 1.241936, -0.416339)",
        "(-0.235097, 1.218265, -0.401054)",
        "(-0.233394, 1.196317, -0.383586)",
        "(-0.231403, 1.176056, -0.363030)",
        "(-0.231403, 1.176056, -0.363030)",
        "(-0.227775, 1.148743, -0.329410)",
        "(-0.224404, 1.133574, -0.304235)",
        "(-0.220212, 1.121562, -0.278937)",
        "(-0.215478, 1.111798, -0.250900)",
        "(-0.215478, 1.111798, -0.250900)",
        "(-0.208341, 1.102036, -0.208752)",
        "(-0.203201, 1.101559, -0.182001)",
        "(-0.197881, 1.103158, -0.156032)",
        "(-0.197881, 1.103158, -0.156032)",
        "(-0.189468, 1.112337, -0.119276)",
        "(-0.183059, 1.122202, -0.097811)",
        "(-0.176312, 1.135798, -0.079187)",
        "(-0.169782, 1.152413, -0.062076)",
        "(-0.163433, 1.170637, -0.046812)",
        "(-0.159765, 1.181141, -0.041201)",
        "(-0.152550, 1.201972, -0.030149)",
        "(-0.145104, 1.224833, -0.022722)",
        "(-0.138450, 1.249928, -0.018178)",
        "(-0.132779, 1.276518, -0.016445)",
        "(-0.130180, 1.289740, -0.016205)",
        "(-0.125717, 1.316142, -0.017768)",
        "(-0.122283, 1.342559, -0.022252)",
        "(-0.120748, 1.368994, -0.029870)",
        "(-0.120848, 1.394504, -0.040918)",
        "(-0.121274, 1.406666, -0.047592)",
        "(-0.122931, 1.429996, -0.062876)",
        "(-0.125761, 1.451604, -0.080653)",
        "(-0.129412, 1.471122, -0.100404)",
        "(-0.133696, 1.488476, -0.121824)",
        "(-0.135975, 1.496333, -0.132865)",
        "(-0.140901, 1.510101, -0.155717)",
        "(-0.146273, 1.521626, -0.179097)",
        "(-0.152034, 1.531181, -0.203004)",
        "(-0.157583, 1.538061, -0.227107)",
        "(-0.157583, 1.538061, -0.227107)",
        "(-0.166291, 1.545080, -0.263419)",
        "(-0.172791, 1.546596, -0.287405)",
        "(-0.179727, 1.546027, -0.310804)",
        "(-0.186817, 1.541386, -0.332617)",
        "(-0.190308, 1.538333, -0.343203)",
        "(-0.197512, 1.530161, -0.363682)",
        "(-0.205130, 1.519424, -0.383221)",
        "(-0.212363, 1.507197, -0.401994)",
        "(-0.218832, 1.491509, -0.418792)",
        "(-0.221789, 1.482421, -0.426366)",
        "(-0.227770, 1.463381, -0.440539)",
        "(-0.233336, 1.442655, -0.452644)",
        "(-0.238006, 1.420619, -0.462733)",
        "(-0.241789, 1.396563, -0.469696)",
        "(-0.243589, 1.384314, -0.472669)",
        "(-0.246910, 1.358732, -0.475688)",
        "(-0.250384, 1.333246, -0.477166)",
        "(-0.253567, 1.307637, -0.476576)",
        "(-0.256007, 1.281529, -0.474426)",
        "(-0.256810, 1.268178, -0.472237)",
        "(-0.257906, 1.241256, -0.464891)",
        "(-0.258711, 1.215302, -0.454683)",
        "(-0.258844, 1.190914, -0.442277)",
        "(-0.258254, 1.167614, -0.427456)",
        "(-0.257538, 1.156264, -0.418681)",
        "(-0.255177, 1.134693, -0.397180)",
        "(-0.251907, 1.115856, -0.372837)",
        "(-0.247973, 1.100195, -0.347072)",
        "(-0.243598, 1.086712, -0.320032)",
        "(-0.241225, 1.080725, -0.305938)",
        "(-0.236014, 1.071074, -0.276412)",
        "(-0.230857, 1.065477, -0.245916)",
        "(-0.225579, 1.065552, -0.216079)",
        "(-0.219341, 1.070549, -0.188511)",
        "(-0.216067, 1.073044, -0.174797)",
        "(-0.208829, 1.082205, -0.148225)",
        "(-0.200920, 1.095479, -0.122555)",
        "(-0.193237, 1.111978, -0.101585)",
        "(-0.185450, 1.131714, -0.083046)",
        "(-0.181574, 1.142323, -0.074516)",
        "(-0.173993, 1.166038, -0.060657)",
        "(-0.166166, 1.190233, -0.048426)",
        "(-0.158781, 1.215984, -0.038811)",
        "(-0.152110, 1.242772, -0.032109)",
        "(-0.149052, 1.256510, -0.029826)",
        "(-0.143644, 1.284040, -0.026188)",
        "(-0.139745, 1.311626, -0.025698)",
        "(-0.136693, 1.339611, -0.026924)",
        "(-0.135356, 1.367877, -0.031048)",
        "(-0.135379, 1.381811, -0.034034)",
        "(-0.136334, 1.409363, -0.041618)",
        "(-0.138220, 1.436182, -0.051832)",
        "(-0.141122, 1.461931, -0.064695)",
        "(-0.145576, 1.486644, -0.079722)",
        "(-0.148128, 1.498541, -0.087909)",
        "(-0.153930, 1.520586, -0.105763)",
        "(-0.159930, 1.539750, -0.124544)",
        "(-0.165998, 1.556096, -0.144347)",
        "(-0.172337, 1.569527, -0.164734)",
        "(-0.172337, 1.569527, -0.164734)"
    ],
    "leftHandPositions": [
        "(-0.197452, 1.496668, 0.084772)",
        "(-0.197164, 1.496585, 0.084767)",
        "(-0.196232, 1.496369, 0.084812)",
        "(-0.195651, 1.496345, 0.085001)",
        "(-0.195651, 1.496345, 0.085001)",
        "(-0.194832, 1.496394, 0.085477)",
        "(-0.194360, 1.496404, 0.085799)",
        "(-0.193835, 1.496267, 0.086025)",
        "(-0.193295, 1.495926, 0.086077)",
        "(-0.193295, 1.495926, 0.086077)",
        "(-0.192636, 1.495131, 0.085866)",
        "(-0.192298, 1.494443, 0.085519)",
        "(-0.191864, 1.493678, 0.085129)",
        "(-0.191393, 1.492890, 0.084708)",
        "(-0.191393, 1.492890, 0.084708)",
        "(-0.190942, 1.491579, 0.083970)",
        "(-0.190836, 1.490655, 0.083445)",
        "(-0.190910, 1.489819, 0.082993)",
        "(-0.191041, 1.489127, 0.082666)",
        "(-0.191041, 1.489127, 0.082666)",
        "(-0.191434, 1.488157, 0.082245)",
        "(-0.191646, 1.487634, 0.082133)",
        "(-0.191809, 1.487426, 0.082261)",
        "(-0.192013, 1.487244, 0.082420)",
        "(-0.192013, 1.487244, 0.082420)",
        "(-0.192378, 1.487015, 0.083011)",
        "(-0.192593, 1.487064, 0.083651)",
        "(-0.192779, 1.487263, 0.084122)",
        "(-0.193100, 1.487602, 0.084513)",
        "(-0.193100, 1.487602, 0.084513)",
        "(-0.193604, 1.488149, 0.085024)",
        "(-0.193870, 1.488428, 0.085316)",
        "(-0.193987, 1.488616, 0.085563)",
        "(-0.193990, 1.488825, 0.085835)",
        "(-0.193990, 1.488825, 0.085835)",
        "(-0.193992, 1.489197, 0.086083)",
        "(-0.194082, 1.489246, 0.086057)",
        "(-0.194120, 1.489397, 0.086113)",
        "(-0.194095, 1.489557, 0.086171)",
        "(-0.194095, 1.489557, 0.086171)",
        "(-0.194462, 1.489611, 0.085813)",
        "(-0.194878, 1.489559, 0.085314)",
        "(-0.195279, 1.489429, 0.084565)",
        "(-0.195514, 1.489393, 0.083687)",
        "(-0.195514, 1.489393, 0.083687)",
        "(-0.195571, 1.489969, 0.081782)",
        "(-0.195124, 1.490910, 0.079697)",
        "(-0.194035, 1.492456, 0.076920)",
        "(-0.192598, 1.494861, 0.073226)",
        "(-0.192598, 1.494861, 0.073226)",
        "(-0.190675, 1.500257, 0.066956)",
        "(-0.189643, 1.505416, 0.063344)",
        "(-0.188615, 1.512227, 0.060578)",
        "(-0.187132, 1.520270, 0.058526)",
        "(-0.187132, 1.520270, 0.058526)",
        "(-0.183026, 1.534668, 0.057822)",
        "(-0.179200, 1.545786, 0.059005)",
        "(-0.175045, 1.557592, 0.061179)",
        "(-0.170340, 1.569345, 0.063955)",
        "(-0.170340, 1.569345, 0.063955)",
        "(-0.163800, 1.587710, 0.070788)",
        "(-0.160557, 1.600393, 0.077307)",
        "(-0.158627, 1.612990, 0.084999)",
        "(-0.158301, 1.619090, 0.089726)",
        "(-0.158301, 1.619090, 0.089726)",
        "(-0.156755, 1.642132, 0.110917)",
        "(-0.157219, 1.652078, 0.124154)",
        "(-0.159346, 1.660541, 0.138380)",
        "(-0.163232, 1.667427, 0.153299)",
        "(-0.163232, 1.667427, 0.153299)",
        "(-0.170652, 1.674941, 0.177170)",
        "(-0.175123, 1.677791, 0.193762)",
        "(-0.179340, 1.678761, 0.210360)",
        "(-0.184004, 1.678191, 0.226706)",
        "(-0.184004, 1.678191, 0.226706)",
        "(-0.191596, 1.674864, 0.250094)",
        "(-0.196011, 1.670895, 0.264512)",
        "(-0.199447, 1.665223, 0.277890)",
        "(-0.202250, 1.658247, 0.289913)",
        "(-0.202250, 1.658247, 0.289913)",
        "(-0.205932, 1.646706, 0.305369)",
        "(-0.208465, 1.638159, 0.313800)",
        "(-0.210806, 1.628503, 0.320206)",
        "(-0.212537, 1.618112, 0.325649)",
        "(-0.212537, 1.618112, 0.325649)",
        "(-0.214254, 1.601045, 0.330734)",
        "(-0.215518, 1.588709, 0.332351)",
        "(-0.216631, 1.575441, 0.332201)",
        "(-0.217306, 1.561249, 0.330658)",
        "(-0.217306, 1.561249, 0.330658)",
        "(-0.216619, 1.538803, 0.325971)",
        "(-0.214891, 1.523201, 0.321279)",
        "(-0.213386, 1.507230, 0.314345)",
        "(-0.212159, 1.491025, 0.304781)",
        "(-0.212159, 1.491025, 0.304781)",
        "(-0.208583, 1.467057, 0.287145)",
        "(-0.206006, 1.452074, 0.273217)",
        "(-0.203076, 1.438275, 0.258200)",
        "(-0.200572, 1.426017, 0.242920)",
        "(-0.200572, 1.426017, 0.242920)",
        "(-0.197077, 1.410943, 0.219524)",
        "(-0.194146, 1.403033, 0.204258)",
        "(-0.191871, 1.397219, 0.189430)",
        "(-0.189881, 1.393996, 0.174923)",
        "(-0.189881, 1.393996, 0.174923)",
        "(-0.186717, 1.392162, 0.153903)",
        "(-0.184890, 1.393428, 0.140851)",
        "(-0.184188, 1.395418, 0.134822)",
        "(-0.181826, 1.401441, 0.116870)",
        "(-0.181826, 1.401441, 0.116870)",
        "(-0.179049, 1.410511, 0.100682)",
        "(-0.176923, 1.418347, 0.091442)",
        "(-0.174943, 1.428385, 0.083663)",
        "(-0.173279, 1.439658, 0.076742)",
        "(-0.173279, 1.439658, 0.076742)",
        "(-0.170791, 1.458495, 0.068419)",
        "(-0.169575, 1.472144, 0.064076)",
        "(-0.169047, 1.486543, 0.060930)",
        "(-0.169108, 1.501336, 0.058854)",
        "(-0.169108, 1.501336, 0.058854)",
        "(-0.169896, 1.524434, 0.058261)",
        "(-0.171095, 1.540308, 0.059760)",
        "(-0.172780, 1.556363, 0.063016)",
        "(-0.174885, 1.572347, 0.068038)",
        "(-0.174885, 1.572347, 0.068038)",
        "(-0.179125, 1.596061, 0.078062)",
        "(-0.182793, 1.611074, 0.086448)",
        "(-0.186736, 1.625403, 0.096037)",
        "(-0.191069, 1.638557, 0.107003)",
        "(-0.191069, 1.638557, 0.107003)",
        "(-0.197926, 1.656059, 0.124972)",
        "(-0.203133, 1.666424, 0.137916)",
        "(-0.208912, 1.675481, 0.151336)",
        "(-0.214448, 1.682554, 0.164857)",
        "(-0.214448, 1.682554, 0.164857)",
        "(-0.221691, 1.689078, 0.185430)",
        "(-0.225704, 1.691402, 0.199507)",
        "(-0.229467, 1.692388, 0.213704)",
        "(-0.233250, 1.691486, 0.227479)",
        "(-0.233250, 1.691486, 0.227479)",
        "(-0.238396, 1.686913, 0.247611)",
        "(-0.241227, 1.682287, 0.260572)",
        "(-0.242171, 1.678848, 0.266571)",
        "(-0.245066, 1.667670, 0.283698)",
        "(-0.245066, 1.667670, 0.283698)",
        "(-0.247238, 1.652086, 0.298250)",
        "(-0.247808, 1.639094, 0.307130)",
        "(-0.247036, 1.625495, 0.313974)",
        "(-0.245099, 1.610471, 0.319683)",
        "(-0.245099, 1.610471, 0.319683)",
        "(-0.241457, 1.584504, 0.325547)",
        "(-0.239384, 1.565875, 0.328461)",
        "(-0.236788, 1.546929, 0.330251)",
        "(-0.233365, 1.526949, 0.329768)",
        "(-0.233365, 1.526949, 0.329768)",
        "(-0.228086, 1.496168, 0.326738)",
        "(-0.224384, 1.475848, 0.322521)",
        "(-0.220697, 1.456052, 0.316127)",
        "(-0.216704, 1.436263, 0.307444)",
        "(-0.216704, 1.436263, 0.307444)",
        "(-0.209572, 1.406511, 0.290347)",
        "(-0.204750, 1.388409, 0.277019)",
        "(-0.200634, 1.372413, 0.261674)",
        "(-0.197208, 1.357801, 0.243738)",
        "(-0.197208, 1.357801, 0.243738)",
        "(-0.192503, 1.339399, 0.214214)",
        "(-0.190025, 1.330978, 0.195073)",
        "(-0.188043, 1.325591, 0.175983)",
        "(-0.186196, 1.322633, 0.157084)",
        "(-0.186196, 1.322633, 0.157084)",
        "(-0.184069, 1.323167, 0.131551)",
        "(-0.182686, 1.327491, 0.117308)",
        "(-0.181167, 1.334096, 0.104678)",
        "(-0.179522, 1.342559, 0.093421)",
        "(-0.179522, 1.342559, 0.093421)",
        "(-0.177605, 1.359739, 0.079594)",
        "(-0.176028, 1.373774, 0.072357)",
        "(-0.174337, 1.389434, 0.066564)",
        "(-0.173478, 1.397935, 0.064360)",
        "(-0.173478, 1.397935, 0.064360)",
        "(-0.170707, 1.435401, 0.058992)",
        "(-0.169936, 1.455511, 0.057715)",
        "(-0.169605, 1.475806, 0.057275)",
        "(-0.169784, 1.496327, 0.058377)",
        "(-0.169784, 1.496327, 0.058377)",
        "(-0.171513, 1.526849, 0.062520)",
        "(-0.173067, 1.546441, 0.067040)",
        "(-0.175019, 1.564694, 0.072901)",
        "(-0.177247, 1.581857, 0.080001)",
        "(-0.177247, 1.581857, 0.080001)",
        "(-0.181389, 1.605697, 0.093344)",
        "(-0.184599, 1.619983, 0.103912)",
        "(-0.187929, 1.632850, 0.115514)",
        "(-0.191583, 1.644204, 0.128134)",
        "(-0.191583, 1.644204, 0.128134)",
        "(-0.197280, 1.659287, 0.148471)",
        "(-0.201087, 1.667836, 0.162910)",
        "(-0.204889, 1.674579, 0.177683)",
        "(-0.208832, 1.679610, 0.192493)",
        "(-0.208832, 1.679610, 0.192493)",
        "(-0.214569, 1.684923, 0.215077)",
        "(-0.218099, 1.687185, 0.230203)",
        "(-0.221397, 1.687430, 0.245503)",
        "(-0.224798, 1.686844, 0.260896)",
        "(-0.224798, 1.686844, 0.260896)",
        "(-0.229597, 1.683619, 0.284309)",
        "(-0.232423, 1.679757, 0.299555)",
        "(-0.235113, 1.674091, 0.314168)",
        "(-0.237567, 1.666924, 0.327825)",
        "(-0.237567, 1.666924, 0.327825)",
        "(-0.240664, 1.653170, 0.346810)",
        "(-0.242108, 1.642161, 0.358710)",
        "(-0.242331, 1.635468, 0.363829)",
        "(-0.243149, 1.614893, 0.378115)",
        "(-0.243011, 1.607134, 0.382062)",
        "(-0.241829, 1.590720, 0.388835)",
        "(-0.239150, 1.573392, 0.393673)",
        "(-0.235676, 1.555084, 0.396504)",
        "(-0.232593, 1.536056, 0.397458)",
        "(-0.232593, 1.536056, 0.397458)",
        "(-0.227525, 1.507599, 0.395554)",
        "(-0.222340, 1.488317, 0.391516)",
        "(-0.215991, 1.468305, 0.384651)",
        "(-0.209260, 1.448327, 0.375634)",
        "(-0.209260, 1.448327, 0.375634)",
        "(-0.199525, 1.420006, 0.359058)",
        "(-0.193283, 1.401594, 0.345027)",
        "(-0.186673, 1.384269, 0.327960)",
        "(-0.180795, 1.368950, 0.309893)",
        "(-0.180795, 1.368950, 0.309893)",
        "(-0.173728, 1.350976, 0.281053)",
        "(-0.169576, 1.342340, 0.260851)",
        "(-0.166206, 1.336947, 0.239915)",
        "(-0.163500, 1.334582, 0.218497)",
        "(-0.163500, 1.334582, 0.218497)",
        "(-0.159971, 1.336968, 0.187241)",
        "(-0.158290, 1.341565, 0.166729)",
        "(-0.156939, 1.349120, 0.147766)",
        "(-0.155798, 1.359102, 0.130638)",
        "(-0.155798, 1.359102, 0.130638)",
        "(-0.154840, 1.378631, 0.109216)",
        "(-0.155113, 1.393955, 0.097253)",
        "(-0.155967, 1.410571, 0.087110)",
        "(-0.157030, 1.427979, 0.078865)",
        "(-0.157030, 1.427979, 0.078865)",
        "(-0.158715, 1.454361, 0.069674)",
        "(-0.160171, 1.471713, 0.065207)",
        "(-0.162320, 1.489187, 0.063009)",
        "(-0.164755, 1.506478, 0.062466)",
        "(-0.164755, 1.506478, 0.062466)",
        "(-0.168607, 1.531091, 0.064609)",
        "(-0.171222, 1.546749, 0.067707)",
        "(-0.173905, 1.562034, 0.072938)",
        "(-0.176760, 1.577005, 0.079528)",
        "(-0.176760, 1.577005, 0.079528)",
        "(-0.181229, 1.598531, 0.092667)",
        "(-0.184457, 1.612018, 0.103048)",
        "(-0.187957, 1.624915, 0.114242)",
        "(-0.191902, 1.636801, 0.126642)",
        "(-0.191902, 1.636801, 0.126642)",
        "(-0.198167, 1.652419, 0.146407)",
        "(-0.202204, 1.660331, 0.160081)",
        "(-0.206083, 1.666192, 0.174153)",
        "(-0.210086, 1.671186, 0.188810)",
        "(-0.210086, 1.671186, 0.188810)",
        "(-0.216632, 1.675903, 0.212273)",
        "(-0.220968, 1.677258, 0.228153)",
        "(-0.225078, 1.677306, 0.244348)",
        "(-0.228846, 1.675979, 0.260370)",
        "(-0.228846, 1.675979, 0.260370)",
        "(-0.234610, 1.670928, 0.283165)",
        "(-0.238650, 1.665541, 0.297388)",
        "(-0.242429, 1.658805, 0.310840)",
        "(-0.245175, 1.650309, 0.323640)",
        "(-0.245175, 1.650309, 0.323640)",
        "(-0.248080, 1.634052, 0.340490)",
        "(-0.249731, 1.621407, 0.350320)",
        "(-0.250451, 1.607188, 0.358737)",
        "(-0.249795, 1.591673, 0.365322)",
        "(-0.249795, 1.591673, 0.365322)",
        "(-0.247447, 1.566227, 0.371279)",
        "(-0.245305, 1.548109, 0.373036)",
        "(-0.242734, 1.528996, 0.373038)",
        "(-0.239936, 1.509269, 0.371101)",
        "(-0.239936, 1.509269, 0.371101)",
        "(-0.233129, 1.478639, 0.364376)",
        "(-0.226914, 1.457952, 0.357500)",
        "(-0.220839, 1.437950, 0.348576)",
        "(-0.214613, 1.418555, 0.337647)",
        "(-0.214613, 1.418555, 0.337647)",
        "(-0.204008, 1.390266, 0.315704)",
        "(-0.196886, 1.373331, 0.299210)",
        "(-0.190499, 1.359509, 0.282434)",
        "(-0.184533, 1.348122, 0.264608)",
        "(-0.184533, 1.348122, 0.264608)",
        "(-0.175285, 1.335333, 0.236496)",
        "(-0.169594, 1.330968, 0.217288)",
        "(-0.164330, 1.329310, 0.198647)",
        "(-0.159719, 1.330952, 0.181524)",
        "(-0.157740, 1.333216, 0.173450)",
        "(-0.154371, 1.339459, 0.157475)",
        "(-0.151027, 1.347553, 0.142482)",
        "(-0.148073, 1.358282, 0.128670)",
        "(-0.146042, 1.370231, 0.117116)",
        "(-0.146042, 1.370231, 0.117116)",
        "(-0.143239, 1.389704, 0.102666)",
        "(-0.141448, 1.403700, 0.094406)",
        "(-0.139774, 1.418431, 0.087613)",
        "(-0.138564, 1.434078, 0.082856)",
        "(-0.138564, 1.434078, 0.082856)",
        "(-0.137088, 1.458575, 0.079575)",
        "(-0.137289, 1.475369, 0.078962)",
        "(-0.138344, 1.492215, 0.080073)",
        "(-0.139351, 1.500578, 0.081515)",
        "(-0.139351, 1.500578, 0.081515)",
        "(-0.145519, 1.532961, 0.089451)",
        "(-0.150063, 1.547965, 0.095784)",
        "(-0.154943, 1.561822, 0.103593)",
        "(-0.160290, 1.574819, 0.113356)",
        "(-0.160290, 1.574819, 0.113356)",
        "(-0.169534, 1.593038, 0.130528)",
        "(-0.175850, 1.603962, 0.143834)",
        "(-0.182083, 1.613631, 0.158138)",
        "(-0.188339, 1.622278, 0.173192)",
        "(-0.188339, 1.622278, 0.173192)",
        "(-0.198031, 1.633259, 0.196986)",
        "(-0.204775, 1.639183, 0.213070)",
        "(-0.211822, 1.643119, 0.229233)",
        "(-0.218653, 1.645411, 0.245781)",
        "(-0.218653, 1.645411, 0.245781)",
        "(-0.228527, 1.645396, 0.270643)",
        "(-0.234468, 1.642715, 0.286578)",
        "(-0.239997, 1.639021, 0.302372)",
        "(-0.244675, 1.633085, 0.317743)",
        "(-0.244675, 1.633085, 0.317743)",
        "(-0.250495, 1.620646, 0.338790)",
        "(-0.252889, 1.610408, 0.350825)",
        "(-0.254041, 1.598191, 0.360789)",
        "(-0.253636, 1.583777, 0.368987)",
        "(-0.252701, 1.575438, 0.371795)",
        "(-0.251165, 1.558920, 0.376770)",
        "(-0.248750, 1.541060, 0.379452)",
        "(-0.245576, 1.522437, 0.380250)",
        "(-0.241822, 1.502896, 0.379348)",
        "(-0.241822, 1.502896, 0.379348)",
        "(-0.235992, 1.472409, 0.374869)",
        "(-0.230568, 1.451039, 0.369195)",
        "(-0.224018, 1.429520, 0.361259)",
        "(-0.218145, 1.409106, 0.351783)",
        "(-0.218145, 1.409106, 0.351783)",
        "(-0.208534, 1.379279, 0.333603)",
        "(-0.201925, 1.360503, 0.319027)",
        "(-0.196213, 1.344429, 0.303027)",
        "(-0.191236, 1.330637, 0.285912)",
        "(-0.191236, 1.330637, 0.285912)",
        "(-0.183632, 1.312709, 0.257816)",
        "(-0.178923, 1.303548, 0.238392)",
        "(-0.174651, 1.297478, 0.218953)",
        "(-0.170525, 1.294437, 0.199843)",
        "(-0.170525, 1.294437, 0.199843)",
        "(-0.164771, 1.296727, 0.172818)",
        "(-0.161472, 1.301692, 0.155482)",
        "(-0.158483, 1.309673, 0.139509)",
        "(-0.157220, 1.315773, 0.132889)",
        "(-0.157220, 1.315773, 0.132889)",
        "(-0.152816, 1.342783, 0.108210)",
        "(-0.151511, 1.360238, 0.098209)",
        "(-0.150949, 1.379073, 0.089416)",
        "(-0.150794, 1.398744, 0.081676)",
        "(-0.150794, 1.398744, 0.081676)",
        "(-0.150901, 1.428985, 0.071911)",
        "(-0.151010, 1.449367, 0.066702)",
        "(-0.152745, 1.470875, 0.062781)",
        "(-0.154931, 1.492258, 0.059977)",
        "(-0.154931, 1.492258, 0.059977)",
        "(-0.158810, 1.523734, 0.057918)",
        "(-0.161468, 1.544186, 0.058321)",
        "(-0.164188, 1.564163, 0.060463)",
        "(-0.167542, 1.583943, 0.064956)",
        "(-0.167542, 1.583943, 0.064956)",
        "(-0.173631, 1.612786, 0.075498)",
        "(-0.178244, 1.630969, 0.084283)",
        "(-0.183545, 1.647728, 0.095052)",
        "(-0.189300, 1.663092, 0.107009)",
        "(-0.189300, 1.663092, 0.107009)",
        "(-0.198903, 1.682410, 0.126916)",
        "(-0.205330, 1.692837, 0.140913)",
        "(-0.211844, 1.701079, 0.155252)",
        "(-0.217988, 1.707191, 0.170173)",
        "(-0.217988, 1.707191, 0.170173)",
        "(-0.225840, 1.711959, 0.193014)",
        "(-0.230443, 1.711968, 0.207879)",
        "(-0.234713, 1.709512, 0.222698)",
        "(-0.238562, 1.704951, 0.238115)",
        "(-0.238562, 1.704951, 0.238115)",
        "(-0.242950, 1.695470, 0.261922)",
        "(-0.244566, 1.685533, 0.277107)",
        "(-0.246460, 1.674425, 0.291614)",
        "(-0.247932, 1.660620, 0.305737)",
        "(-0.247932, 1.660620, 0.305737)",
        "(-0.248586, 1.636307, 0.325295)",
        "(-0.246953, 1.617863, 0.336673)",
        "(-0.243954, 1.597430, 0.346432)",
        "(-0.240888, 1.575483, 0.354110)",
        "(-0.240888, 1.575483, 0.354110)",
        "(-0.236716, 1.540845, 0.362392)",
        "(-0.233335, 1.516595, 0.365912)",
        "(-0.229468, 1.491798, 0.367654)",
        "(-0.229468, 1.491798, 0.367654)",
        "(-0.225238, 1.467160, 0.367146)",
        "(-0.218838, 1.431610, 0.362754)",
        "(-0.214653, 1.408653, 0.357893)",
        "(-0.210107, 1.387140, 0.350254)",
        "(-0.205936, 1.367556, 0.340597)",
        "(-0.205936, 1.367556, 0.340597)",
        "(-0.200830, 1.341293, 0.321813)",
        "(-0.197918, 1.325119, 0.305278)",
        "(-0.194442, 1.309975, 0.285906)",
        "(-0.190983, 1.296528, 0.265464)",
        "(-0.190983, 1.296528, 0.265464)",
        "(-0.186662, 1.280669, 0.233491)",
        "(-0.183632, 1.273552, 0.212251)",
        "(-0.180813, 1.270036, 0.191768)",
        "(-0.178184, 1.269926, 0.172320)",
        "(-0.178184, 1.269926, 0.172320)",
        "(-0.174446, 1.276122, 0.145194)",
        "(-0.172081, 1.283932, 0.128836)",
        "(-0.170147, 1.295318, 0.113922)",
        "(-0.169376, 1.302833, 0.107310)",
        "(-0.169376, 1.302833, 0.107310)",
        "(-0.165962, 1.334407, 0.083957)",
        "(-0.164056, 1.353929, 0.076755)",
        "(-0.162430, 1.375424, 0.072063)",
        "(-0.161419, 1.398816, 0.069618)",
        "(-0.161419, 1.398816, 0.069618)",
        "(-0.160974, 1.434349, 0.067465)",
        "(-0.161246, 1.457791, 0.067057)",
        "(-0.162607, 1.481597, 0.068602)",
        "(-0.165578, 1.505771, 0.072015)",
        "(-0.167344, 1.517246, 0.074318)",
        "(-0.170717, 1.539712, 0.078705)",
        "(-0.174875, 1.560834, 0.084307)",
        "(-0.179478, 1.580658, 0.091485)",
        "(-0.184211, 1.599057, 0.100493)",
        "(-0.184211, 1.599057, 0.100493)",
        "(-0.192025, 1.623798, 0.116034)",
        "(-0.197082, 1.637950, 0.127895)",
        "(-0.201956, 1.650294, 0.141006)",
        "(-0.206983, 1.660816, 0.155179)",
        "(-0.206983, 1.660816, 0.155179)",
        "(-0.213905, 1.672854, 0.177596)",
        "(-0.218022, 1.678464, 0.193504)",
        "(-0.222054, 1.682028, 0.210481)",
        "(-0.226132, 1.683550, 0.228316)",
        "(-0.226132, 1.683550, 0.228316)",
        "(-0.231561, 1.682195, 0.255761)",
        "(-0.234759, 1.678679, 0.274696)",
        "(-0.237527, 1.673586, 0.294226)",
        "(-0.239771, 1.666297, 0.313636)",
        "(-0.240800, 1.660890, 0.323684)",
        "(-0.242699, 1.650602, 0.341575)",
        "(-0.244614, 1.638506, 0.358461)",
        "(-0.246480, 1.625380, 0.374698)",
        "(-0.246805, 1.610076, 0.389795)",
        "(-0.246805, 1.610076, 0.389795)",
        "(-0.245238, 1.582507, 0.407825)",
        "(-0.244177, 1.562643, 0.416361)",
        "(-0.241970, 1.541886, 0.421662)",
        "(-0.239945, 1.530948, 0.422860)",
        "(-0.239945, 1.530948, 0.422860)",
        "(-0.231072, 1.487666, 0.424238)",
        "(-0.226718, 1.466931, 0.421202)",
        "(-0.222003, 1.446387, 0.415276)",
        "(-0.216228, 1.425889, 0.405728)",
        "(-0.216228, 1.425889, 0.405728)",
        "(-0.206939, 1.396211, 0.386598)",
        "(-0.201876, 1.377655, 0.370399)",
        "(-0.197069, 1.359568, 0.351810)",
        "(-0.191581, 1.342358, 0.330936)",
        "(-0.191581, 1.342358, 0.330936)",
        "(-0.184038, 1.319679, 0.297718)",
        "(-0.179680, 1.307138, 0.274423)",
        "(-0.175188, 1.296525, 0.251569)",
        "(-0.171224, 1.288856, 0.229212)",
        "(-0.171224, 1.288856, 0.229212)",
        "(-0.165219, 1.282268, 0.195866)",
        "(-0.161375, 1.281942, 0.174742)",
        "(-0.158384, 1.285865, 0.154683)",
        "(-0.156039, 1.292688, 0.135484)",
        "(-0.156039, 1.292688, 0.135484)",
        "(-0.153012, 1.309405, 0.109783)",
        "(-0.151032, 1.323850, 0.094839)",
        "(-0.148987, 1.339222, 0.081341)",
        "(-0.147294, 1.356932, 0.070318)",
        "(-0.147294, 1.356932, 0.070318)",
        "(-0.145090, 1.386862, 0.059399)",
        "(-0.143851, 1.408127, 0.054757)",
        "(-0.142720, 1.429722, 0.052028)",
        "(-0.141859, 1.451456, 0.051224)",
        "(-0.141859, 1.451456, 0.051224)",
        "(-0.142163, 1.484537, 0.054405)",
        "(-0.143082, 1.506101, 0.059343)",
        "(-0.144081, 1.526919, 0.066775)",
        "(-0.144664, 1.536753, 0.072015)",
        "(-0.144664, 1.536753, 0.072015)",
        "(-0.147354, 1.574372, 0.093925)",
        "(-0.150409, 1.591654, 0.108002)",
        "(-0.153905, 1.607751, 0.123244)",
        "(-0.157442, 1.621580, 0.139251)",
        "(-0.157442, 1.621580, 0.139251)",
        "(-0.163916, 1.639752, 0.164661)",
        "(-0.168968, 1.649440, 0.182475)",
        "(-0.174245, 1.656862, 0.200705)",
        "(-0.180234, 1.661695, 0.219279)",
        "(-0.180234, 1.661695, 0.219279)",
        "(-0.189798, 1.665038, 0.248022)",
        "(-0.195413, 1.664387, 0.267711)",
        "(-0.200084, 1.661904, 0.287495)",
        "(-0.204689, 1.657398, 0.306917)",
        "(-0.204689, 1.657398, 0.306917)",
        "(-0.211588, 1.645233, 0.333772)",
        "(-0.215601, 1.634131, 0.349836)",
        "(-0.219067, 1.621151, 0.364633)",
        "(-0.222042, 1.605495, 0.377836)",
        "(-0.222042, 1.605495, 0.377836)",
        "(-0.225423, 1.577723, 0.394686)",
        "(-0.226161, 1.557362, 0.404543)",
        "(-0.225751, 1.535755, 0.412632)",
        "(-0.224254, 1.512935, 0.417944)",
        "(-0.224254, 1.512935, 0.417944)",
        "(-0.219697, 1.477209, 0.419545)",
        "(-0.214784, 1.452871, 0.416760)",
        "(-0.209707, 1.429522, 0.410305)",
        "(-0.204555, 1.406725, 0.400003)",
        "(-0.204555, 1.406725, 0.400003)",
        "(-0.194452, 1.373471, 0.376793)",
        "(-0.187745, 1.352704, 0.357680)",
        "(-0.181734, 1.332939, 0.335834)",
        "(-0.175466, 1.314481, 0.311492)",
        "(-0.175466, 1.314481, 0.311492)",
        "(-0.166173, 1.290082, 0.272285)",
        "(-0.161929, 1.277556, 0.244925)",
        "(-0.157881, 1.267519, 0.217033)",
        "(-0.153648, 1.259398, 0.189526)",
        "(-0.153648, 1.259398, 0.189526)",
        "(-0.147780, 1.254472, 0.149802)",
        "(-0.144573, 1.255846, 0.125527)",
        "(-0.142178, 1.262402, 0.104038)",
        "(-0.140073, 1.273483, 0.085811)",
        "(-0.140073, 1.273483, 0.085811)",
        "(-0.136666, 1.296700, 0.065269)",
        "(-0.134218, 1.316039, 0.055904)",
        "(-0.131723, 1.337334, 0.049664)",
        "(-0.129634, 1.361332, 0.047451)",
        "(-0.129634, 1.361332, 0.047451)",
        "(-0.127416, 1.398444, 0.047992)",
        "(-0.126479, 1.423805, 0.051233)",
        "(-0.126011, 1.449062, 0.056666)",
        "(-0.126282, 1.474349, 0.064997)",
        "(-0.126282, 1.474349, 0.064997)",
        "(-0.128971, 1.512212, 0.081115)",
        "(-0.131765, 1.536241, 0.093694)",
        "(-0.136181, 1.558852, 0.108215)",
        "(-0.141115, 1.580083, 0.123850)",
        "(-0.141115, 1.580083, 0.123850)",
        "(-0.148826, 1.608493, 0.150164)",
        "(-0.154576, 1.624925, 0.169125)",
        "(-0.161481, 1.639403, 0.188711)",
        "(-0.168759, 1.651549, 0.209040)",
        "(-0.168759, 1.651549, 0.209040)",
        "(-0.179417, 1.665182, 0.239718)",
        "(-0.186453, 1.670509, 0.259592)",
        "(-0.193585, 1.673366, 0.279042)",
        "(-0.200544, 1.673696, 0.298252)",
        "(-0.200544, 1.673696, 0.298252)",
        "(-0.209709, 1.669904, 0.326327)",
        "(-0.214787, 1.664295, 0.344461)",
        "(-0.218984, 1.655747, 0.362002)",
        "(-0.222797, 1.644715, 0.378415)",
        "(-0.222797, 1.644715, 0.378415)",
        "(-0.228048, 1.624343, 0.401558)",
        "(-0.230533, 1.608552, 0.415665)",
        "(-0.231174, 1.590093, 0.428197)",
        "(-0.231281, 1.569788, 0.439416)",
        "(-0.231281, 1.569788, 0.439416)",
        "(-0.230785, 1.538022, 0.452439)",
        "(-0.228716, 1.515533, 0.458491)",
        "(-0.225963, 1.492522, 0.462487)",
        "(-0.223656, 1.470259, 0.464282)",
        "(-0.223656, 1.470259, 0.464282)",
        "(-0.219187, 1.437809, 0.461938)",
        "(-0.214592, 1.416239, 0.457581)",
        "(-0.210383, 1.395714, 0.451929)",
        "(-0.206286, 1.376125, 0.443380)",
        "(-0.206286, 1.376125, 0.443380)",
        "(-0.198992, 1.346632, 0.425313)",
        "(-0.193140, 1.327250, 0.411090)",
        "(-0.187406, 1.309338, 0.395827)",
        "(-0.182576, 1.293102, 0.379268)",
        "(-0.182576, 1.293102, 0.379268)",
        "(-0.175703, 1.269909, 0.349948)",
        "(-0.170445, 1.255101, 0.326841)",
        "(-0.165074, 1.242848, 0.302999)",
        "(-0.160596, 1.234627, 0.279352)",
        "(-0.160596, 1.234627, 0.279352)",
        "(-0.154678, 1.228654, 0.242243)",
        "(-0.150852, 1.229441, 0.217194)",
        "(-0.147906, 1.234756, 0.192936)",
        "(-0.144925, 1.244082, 0.170775)",
        "(-0.144925, 1.244082, 0.170775)",
        "(-0.140771, 1.264465, 0.141942)",
        "(-0.138786, 1.281060, 0.124118)",
        "(-0.137604, 1.299655, 0.107985)",
        "(-0.137256, 1.309955, 0.101348)",
        "(-0.136273, 1.341212, 0.082309)",
        "(-0.136355, 1.354248, 0.079026)",
        "(-0.136373, 1.376482, 0.071505)",
        "(-0.136635, 1.399347, 0.065985)",
        "(-0.137761, 1.423265, 0.064000)",
        "(-0.138356, 1.435205, 0.063318)",
        "(-0.139778, 1.459332, 0.065466)",
        "(-0.141349, 1.483106, 0.069944)",
        "(-0.143256, 1.505804, 0.076439)",
        "(-0.145626, 1.527332, 0.084918)",
        "(-0.145626, 1.527332, 0.084918)",
        "(-0.149774, 1.557397, 0.100865)",
        "(-0.153127, 1.575897, 0.113371)",
        "(-0.156868, 1.593082, 0.126958)",
        "(-0.160941, 1.608757, 0.141451)",
        "(-0.160941, 1.608757, 0.141451)",
        "(-0.167586, 1.629864, 0.164533)",
        "(-0.172084, 1.641885, 0.180587)",
        "(-0.176615, 1.651556, 0.196523)",
        "(-0.181217, 1.658890, 0.212549)",
        "(-0.181217, 1.658890, 0.212549)",
        "(-0.189165, 1.665400, 0.236908)",
        "(-0.193992, 1.666769, 0.253418)",
        "(-0.197978, 1.665741, 0.270248)",
        "(-0.201612, 1.662609, 0.287310)",
        "(-0.201612, 1.662609, 0.287310)",
        "(-0.206005, 1.653440, 0.312778)",
        "(-0.208310, 1.644161, 0.329287)",
        "(-0.210598, 1.632414, 0.345273)",
        "(-0.212764, 1.619026, 0.361025)",
        "(-0.213471, 1.611084, 0.368424)",
        "(-0.214302, 1.594535, 0.382880)",
        "(-0.214130, 1.575051, 0.395887)",
        "(-0.214060, 1.554101, 0.406499)",
        "(-0.213215, 1.531504, 0.415017)",
        "(-0.213215, 1.531504, 0.415017)",
        "(-0.210408, 1.494727, 0.424779)",
        "(-0.208251, 1.469173, 0.429783)",
        "(-0.206460, 1.442875, 0.432622)",
        "(-0.204536, 1.415477, 0.432080)",
        "(-0.204536, 1.415477, 0.432080)",
        "(-0.200694, 1.373147, 0.425371)",
        "(-0.198251, 1.345018, 0.417070)",
        "(-0.195777, 1.317581, 0.406160)",
        "(-0.192805, 1.290811, 0.392963)",
        "(-0.191080, 1.278066, 0.384932)",
        "(-0.188076, 1.253388, 0.368653)",
        "(-0.185418, 1.231947, 0.350496)",
        "(-0.183332, 1.213924, 0.331228)",
        "(-0.181123, 1.198317, 0.309689)",
        "(-0.181123, 1.198317, 0.309689)",
        "(-0.177084, 1.180073, 0.272050)",
        "(-0.174459, 1.172250, 0.245067)",
        "(-0.172010, 1.168962, 0.219387)",
        "(-0.169449, 1.169135, 0.194851)",
        "(-0.169449, 1.169135, 0.194851)",
        "(-0.164774, 1.174272, 0.158770)",
        "(-0.161571, 1.181186, 0.137026)",
        "(-0.158626, 1.191983, 0.117787)",
        "(-0.155185, 1.204423, 0.100395)",
        "(-0.155185, 1.204423, 0.100395)",
        "(-0.149284, 1.227904, 0.078272)",
        "(-0.145282, 1.246659, 0.066080)",
        "(-0.141288, 1.268382, 0.057009)",
        "(-0.136865, 1.291554, 0.050051)",
        "(-0.136865, 1.291554, 0.050051)",
        "(-0.129678, 1.328849, 0.043597)",
        "(-0.125035, 1.354668, 0.041042)",
        "(-0.123598, 1.368743, 0.040963)",
        "(-0.120309, 1.411078, 0.041681)",
        "(-0.120309, 1.411078, 0.041681)",
        "(-0.119470, 1.454320, 0.046398)",
        "(-0.119841, 1.483250, 0.051897)",
        "(-0.121553, 1.512127, 0.059459)",
        "(-0.124371, 1.540261, 0.069190)",
        "(-0.124371, 1.540261, 0.069190)",
        "(-0.131216, 1.579687, 0.087687)",
        "(-0.137690, 1.603828, 0.101671)",
        "(-0.145154, 1.625067, 0.117279)",
        "(-0.152912, 1.643589, 0.134447)",
        "(-0.152912, 1.643589, 0.134447)",
        "(-0.165439, 1.665444, 0.163129)",
        "(-0.174140, 1.675977, 0.183660)",
        "(-0.182533, 1.682079, 0.205010)",
        "(-0.189923, 1.683888, 0.226704)",
        "(-0.189923, 1.683888, 0.226704)",
        "(-0.198646, 1.679368, 0.259805)",
        "(-0.202724, 1.671987, 0.281962)",
        "(-0.205819, 1.660676, 0.303906)",
        "(-0.207631, 1.644597, 0.324824)",
        "(-0.207631, 1.644597, 0.324824)",
        "(-0.209380, 1.616643, 0.353350)",
        "(-0.209576, 1.593144, 0.369643)",
        "(-0.208722, 1.565147, 0.384000)",
        "(-0.208104, 1.535214, 0.397335)",
        "(-0.208104, 1.535214, 0.397335)",
        "(-0.207083, 1.485761, 0.413052)",
        "(-0.206491, 1.450628, 0.420369)",
        "(-0.206855, 1.415890, 0.425296)",
        "(-0.208374, 1.382136, 0.427380)",
        "(-0.208374, 1.382136, 0.427380)",
        "(-0.210100, 1.333077, 0.424497)",
        "(-0.210526, 1.303311, 0.418068)",
        "(-0.210433, 1.275176, 0.408986)",
        "(-0.209879, 1.249957, 0.395549)",
        "(-0.209879, 1.249957, 0.395549)",
        "(-0.207664, 1.219311, 0.368317)",
        "(-0.205482, 1.202454, 0.347635)",
        "(-0.202432, 1.188885, 0.323887)",
        "(-0.198603, 1.179154, 0.299061)",
        "(-0.198603, 1.179154, 0.299061)",
        "(-0.193210, 1.174167, 0.260640)",
        "(-0.189189, 1.176010, 0.234006)",
        "(-0.184787, 1.180553, 0.207534)",
        "(-0.180024, 1.190062, 0.183070)",
        "(-0.177706, 1.194684, 0.171032)",
        "(-0.172842, 1.208048, 0.149723)",
        "(-0.167994, 1.223691, 0.131302)",
        "(-0.162949, 1.242375, 0.116230)",
        "(-0.157812, 1.262164, 0.102864)",
        "(-0.157812, 1.262164, 0.102864)",
        "(-0.150893, 1.294527, 0.087116)",
        "(-0.147500, 1.318235, 0.079670)",
        "(-0.144194, 1.342492, 0.074121)",
        "(-0.141026, 1.366996, 0.069745)",
        "(-0.141026, 1.366996, 0.069745)",
        "(-0.136952, 1.404623, 0.066072)",
        "(-0.135100, 1.430881, 0.066730)",
        "(-0.134185, 1.457663, 0.070552)",
        "(-0.134050, 1.484219, 0.077373)",
        "(-0.134050, 1.484219, 0.077373)",
        "(-0.135715, 1.522963, 0.090451)",
        "(-0.138595, 1.548212, 0.101098)",
        "(-0.142980, 1.572416, 0.114157)",
        "(-0.148111, 1.595145, 0.129052)",
        "(-0.148111, 1.595145, 0.129052)",
        "(-0.158135, 1.626244, 0.154087)",
        "(-0.166552, 1.644872, 0.172738)",
        "(-0.175713, 1.661093, 0.192032)",
        "(-0.184756, 1.674054, 0.211320)",
        "(-0.184756, 1.674054, 0.211320)",
        "(-0.198857, 1.689159, 0.240824)",
        "(-0.208037, 1.695399, 0.260882)",
        "(-0.216091, 1.697547, 0.280171)",
        "(-0.216091, 1.697547, 0.280171)",
        "(-0.223019, 1.696943, 0.298664)",
        "(-0.231541, 1.690783, 0.325229)",
        "(-0.236134, 1.683399, 0.342345)",
        "(-0.239702, 1.672996, 0.358958)",
        "(-0.242645, 1.660087, 0.375222)",
        "(-0.242645, 1.660087, 0.375222)",
        "(-0.247042, 1.637142, 0.398018)",
        "(-0.249137, 1.618825, 0.412388)",
        "(-0.250100, 1.598024, 0.426218)",
        "(-0.250621, 1.575466, 0.438690)",
        "(-0.250621, 1.575466, 0.438690)",
        "(-0.251727, 1.538061, 0.453371)",
        "(-0.251314, 1.511243, 0.460213)",
        "(-0.250055, 1.482522, 0.465539)",
        "(-0.248624, 1.454983, 0.468641)",
        "(-0.248624, 1.454983, 0.468641)",
        "(-0.245929, 1.412359, 0.468495)",
        "(-0.243700, 1.383795, 0.465253)",
        "(-0.241294, 1.355656, 0.459056)",
        "(-0.238254, 1.328233, 0.450309)",
        "(-0.238254, 1.328233, 0.450309)",
        "(-0.231867, 1.289346, 0.430560)",
        "(-0.227503, 1.265070, 0.413500)",
        "(-0.223002, 1.243519, 0.393107)",
        "(-0.218662, 1.223795, 0.371385)",
        "(-0.218662, 1.223795, 0.371385)",
        "(-0.211463, 1.198622, 0.334632)",
        "(-0.206660, 1.185807, 0.308235)",
        "(-0.202901, 1.177102, 0.282163)",
        "(-0.199346, 1.172529, 0.256310)",
        "(-0.199346, 1.172529, 0.256310)",
        "(-0.193078, 1.172432, 0.218569)",
        "(-0.189207, 1.177145, 0.194487)",
        "(-0.185313, 1.185273, 0.171972)",
        "(-0.181200, 1.196816, 0.151923)",
        "(-0.181200, 1.196816, 0.151923)",
        "(-0.174159, 1.219415, 0.125786)",
        "(-0.168845, 1.236742, 0.111333)",
        "(-0.163835, 1.256959, 0.099739)",
        "(-0.158703, 1.279132, 0.090411)",
        "(-0.158703, 1.279132, 0.090411)",
        "(-0.150865, 1.314766, 0.079738)",
        "(-0.146266, 1.340195, 0.075294)",
        "(-0.144313, 1.353387, 0.074004)",
        "(-0.138784, 1.393451, 0.071828)",
        "(-0.137197, 1.407061, 0.072084)",
        "(-0.134373, 1.433939, 0.073477)",
        "(-0.132152, 1.460288, 0.077043)",
        "(-0.132236, 1.487232, 0.083665)",
        "(-0.134299, 1.513703, 0.092717)",
        "(-0.134299, 1.513703, 0.092717)",
        "(-0.138985, 1.550142, 0.109148)",
        "(-0.144038, 1.572589, 0.121862)",
        "(-0.150303, 1.593345, 0.135856)",
        "(-0.157979, 1.611715, 0.151051)",
        "(-0.157979, 1.611715, 0.151051)",
        "(-0.169827, 1.635433, 0.174303)",
        "(-0.177605, 1.647794, 0.190237)",
        "(-0.185223, 1.657555, 0.206725)",
        "(-0.192669, 1.664923, 0.223841)",
        "(-0.192669, 1.664923, 0.223841)",
        "(-0.203970, 1.671569, 0.249207)",
        "(-0.210496, 1.672891, 0.265538)",
        "(-0.215951, 1.672119, 0.281609)",
        "(-0.220483, 1.669541, 0.297468)",
        "(-0.220483, 1.669541, 0.297468)",
        "(-0.226401, 1.661672, 0.320218)",
        "(-0.229819, 1.653626, 0.333885)",
        "(-0.232583, 1.643591, 0.346367)",
        "(-0.234788, 1.631807, 0.358153)",
        "(-0.234788, 1.631807, 0.358153)",
        "(-0.236346, 1.609336, 0.373936)",
        "(-0.236561, 1.591865, 0.382870)",
        "(-0.235957, 1.573169, 0.390198)",
        "(-0.233542, 1.552452, 0.395844)",
        "(-0.233542, 1.552452, 0.395844)",
        "(-0.229184, 1.518751, 0.401212)",
        "(-0.226796, 1.495594, 0.402480)",
        "(-0.223940, 1.472011, 0.402460)",
        "(-0.221074, 1.448485, 0.401521)",
        "(-0.219641, 1.436795, 0.400255)",
        "(-0.216313, 1.413483, 0.395621)",
        "(-0.212588, 1.390312, 0.388265)",
        "(-0.209492, 1.368002, 0.378654)",
        "(-0.207172, 1.346452, 0.367326)",
        "(-0.207172, 1.346452, 0.367326)",
        "(-0.202585, 1.315308, 0.343693)",
        "(-0.199582, 1.296291, 0.325534)",
        "(-0.197464, 1.279741, 0.306635)",
        "(-0.195740, 1.264708, 0.286955)",
        "(-0.195740, 1.264708, 0.286955)",
        "(-0.193135, 1.244765, 0.252313)",
        "(-0.191197, 1.234296, 0.227754)",
        "(-0.190002, 1.227279, 0.204014)",
        "(-0.188665, 1.223641, 0.181010)",
        "(-0.188665, 1.223641, 0.181010)",
        "(-0.185616, 1.224714, 0.148364)",
        "(-0.183641, 1.230794, 0.128521)",
        "(-0.180827, 1.240751, 0.111788)",
        "(-0.177662, 1.253294, 0.097185)",
        "(-0.175895, 1.261248, 0.091051)",
        "(-0.172149, 1.278361, 0.079739)",
        "(-0.168082, 1.297950, 0.070708)",
        "(-0.164276, 1.319567, 0.063632)",
        "(-0.160859, 1.343013, 0.058531)",
        "(-0.160859, 1.343013, 0.058531)",
        "(-0.155941, 1.380595, 0.054955)",
        "(-0.152952, 1.406426, 0.054223)",
        "(-0.150683, 1.432943, 0.054881)",
        "(-0.149885, 1.459979, 0.056778)",
        "(-0.149885, 1.459979, 0.056778)",
        "(-0.151155, 1.500003, 0.062636)",
        "(-0.154137, 1.525870, 0.069975)",
        "(-0.157826, 1.550328, 0.078971)",
        "(-0.162743, 1.573088, 0.089838)",
        "(-0.165677, 1.583617, 0.095976)",
        "(-0.171826, 1.603212, 0.109338)",
        "(-0.178095, 1.620487, 0.124140)",
        "(-0.184261, 1.635255, 0.139813)",
        "(-0.189961, 1.647696, 0.156491)",
        "(-0.189961, 1.647696, 0.156491)",
        "(-0.198028, 1.660564, 0.183851)",
        "(-0.203326, 1.665884, 0.202747)",
        "(-0.208373, 1.667759, 0.222066)",
        "(-0.213028, 1.667525, 0.241157)",
        "(-0.215194, 1.665773, 0.250535)",
        "(-0.219031, 1.660721, 0.269427)",
        "(-0.221977, 1.652163, 0.288398)",
        "(-0.224250, 1.641129, 0.306987)",
        "(-0.225531, 1.626680, 0.324614)",
        "(-0.225531, 1.626680, 0.324614)",
        "(-0.226124, 1.598584, 0.349091)",
        "(-0.226564, 1.576426, 0.364038)",
        "(-0.226454, 1.552093, 0.377952)",
        "(-0.226454, 1.552093, 0.377952)",
        "(-0.223858, 1.511301, 0.396307)",
        "(-0.221882, 1.482394, 0.406248)",
        "(-0.221139, 1.453027, 0.414313)",
        "(-0.221218, 1.423383, 0.419873)",
        "(-0.220973, 1.394104, 0.423335)",
        "(-0.220646, 1.379614, 0.424495)",
        "(-0.219791, 1.351049, 0.424484)",
        "(-0.218675, 1.323543, 0.421185)",
        "(-0.217380, 1.297916, 0.413869)",
        "(-0.215558, 1.274301, 0.402478)",
        "(-0.215558, 1.274301, 0.402478)",
        "(-0.211737, 1.243225, 0.379026)",
        "(-0.208802, 1.225965, 0.360097)",
        "(-0.205267, 1.211336, 0.338761)",
        "(-0.201389, 1.199396, 0.315337)",
        "(-0.201389, 1.199396, 0.315337)",
        "(-0.194825, 1.187575, 0.276800)",
        "(-0.190248, 1.183991, 0.250909)",
        "(-0.185943, 1.184322, 0.224982)",
        "(-0.181138, 1.187878, 0.199525)",
        "(-0.181138, 1.187878, 0.199525)",
        "(-0.173958, 1.201074, 0.163967)",
        "(-0.169758, 1.215294, 0.142740)",
        "(-0.165984, 1.232779, 0.124149)",
        "(-0.162460, 1.252996, 0.108060)",
        "(-0.162460, 1.252996, 0.108060)",
        "(-0.157015, 1.286944, 0.089089)",
        "(-0.152934, 1.310901, 0.079637)",
        "(-0.148019, 1.335606, 0.073390)",
        "(-0.143842, 1.361295, 0.068660)",
        "(-0.142227, 1.374812, 0.067402)",
        "(-0.139796, 1.402286, 0.067011)",
        "(-0.138117, 1.429353, 0.068465)",
        "(-0.138352, 1.457077, 0.072280)",
        "(-0.140847, 1.482795, 0.077688)",
        "(-0.142449, 1.495050, 0.080997)",
        "(-0.146451, 1.518122, 0.088664)",
        "(-0.151344, 1.539730, 0.097729)",
        "(-0.156873, 1.559283, 0.109340)",
        "(-0.162459, 1.576985, 0.122364)",
        "(-0.162459, 1.576985, 0.122364)",
        "(-0.171464, 1.599498, 0.144615)",
        "(-0.176897, 1.611603, 0.161383)",
        "(-0.181949, 1.621884, 0.178963)",
        "(-0.186648, 1.629373, 0.197410)",
        "(-0.186648, 1.629373, 0.197410)",
        "(-0.193906, 1.635435, 0.225708)",
        "(-0.198586, 1.636723, 0.244831)",
        "(-0.202748, 1.635002, 0.264297)",
        "(-0.204624, 1.632640, 0.273879)",
        "(-0.204624, 1.632640, 0.273879)",
        "(-0.211603, 1.618972, 0.311276)",
        "(-0.214875, 1.607923, 0.328998)",
        "(-0.217122, 1.593605, 0.345861)",
        "(-0.218367, 1.576277, 0.361604)",
        "(-0.218367, 1.576277, 0.361604)",
        "(-0.218649, 1.546189, 0.382428)",
        "(-0.217877, 1.523453, 0.394300)",
        "(-0.216572, 1.498854, 0.404133)",
        "(-0.215158, 1.473199, 0.411391)",
        "(-0.215158, 1.473199, 0.411391)",
        "(-0.213170, 1.433473, 0.418696)",
        "(-0.212107, 1.407003, 0.421452)",
        "(-0.210475, 1.380342, 0.421829)",
        "(-0.208667, 1.353752, 0.419935)",
        "(-0.208667, 1.353752, 0.419935)",
        "(-0.206936, 1.316095, 0.412370)",
        "(-0.204707, 1.291867, 0.403540)",
        "(-0.201071, 1.268331, 0.392099)",
        "(-0.197676, 1.247012, 0.378173)",
        "(-0.197676, 1.247012, 0.378173)",
        "(-0.193753, 1.220621, 0.351846)",
        "(-0.190912, 1.206074, 0.332038)",
        "(-0.187841, 1.194427, 0.310595)",
        "(-0.184105, 1.185210, 0.288434)",
        "(-0.184105, 1.185210, 0.288434)",
        "(-0.177886, 1.177716, 0.255090)",
        "(-0.174059, 1.177070, 0.232698)",
        "(-0.170202, 1.179914, 0.210916)",
        "(-0.166336, 1.186313, 0.189890)",
        "(-0.166336, 1.186313, 0.189890)",
        "(-0.160955, 1.202089, 0.159089)",
        "(-0.157892, 1.216370, 0.140581)",
        "(-0.155092, 1.233078, 0.124028)",
        "(-0.151946, 1.251246, 0.109484)",
        "(-0.151946, 1.251246, 0.109484)",
        "(-0.148032, 1.282487, 0.092777)",
        "(-0.145952, 1.304388, 0.083651)",
        "(-0.144430, 1.327482, 0.077004)",
        "(-0.143105, 1.350985, 0.072149)",
        "(-0.142622, 1.363059, 0.070849)",
        "(-0.141525, 1.386943, 0.068461)",
        "(-0.140312, 1.410677, 0.068245)",
        "(-0.139804, 1.434963, 0.070830)",
        "(-0.140622, 1.459602, 0.076344)",
        "(-0.140622, 1.459602, 0.076344)",
        "(-0.142013, 1.494034, 0.087648)",
        "(-0.143806, 1.515690, 0.097838)",
        "(-0.146127, 1.536184, 0.110170)",
        "(-0.148435, 1.554958, 0.124391)",
        "(-0.148435, 1.554958, 0.124391)",
        "(-0.151852, 1.579464, 0.147667)",
        "(-0.154439, 1.593438, 0.164759)",
        "(-0.157647, 1.605235, 0.182724)",
        "(-0.160964, 1.614236, 0.201100)",
        "(-0.160964, 1.614236, 0.201100)",
        "(-0.165786, 1.621915, 0.228367)",
        "(-0.169158, 1.623366, 0.246711)",
        "(-0.172287, 1.622108, 0.265639)",
        "(-0.175144, 1.618567, 0.285229)",
        "(-0.175144, 1.618567, 0.285229)",
        "(-0.179363, 1.607050, 0.315291)",
        "(-0.182576, 1.595808, 0.334854)",
        "(-0.186008, 1.582090, 0.353686)",
        "(-0.188998, 1.565265, 0.371220)",
        "(-0.188998, 1.565265, 0.371220)",
        "(-0.191489, 1.534248, 0.393701)",
        "(-0.193040, 1.510595, 0.406109)",
        "(-0.195524, 1.485405, 0.415149)",
        "(-0.197017, 1.458044, 0.421376)",
        "(-0.197739, 1.444238, 0.424324)",
        "(-0.199194, 1.415006, 0.426992)",
        "(-0.201014, 1.385761, 0.427358)",
        "(-0.202493, 1.356184, 0.424902)",
        "(-0.204659, 1.326958, 0.419185)",
        "(-0.204659, 1.326958, 0.419185)",
        "(-0.206856, 1.283489, 0.404212)",
        "(-0.206590, 1.255032, 0.389508)",
        "(-0.206479, 1.228442, 0.371555)",
        "(-0.207026, 1.204991, 0.350787)",
        "(-0.207026, 1.204991, 0.350787)",
        "(-0.206173, 1.175358, 0.315246)",
        "(-0.205441, 1.159893, 0.290024)",
        "(-0.204525, 1.149018, 0.264473)",
        "(-0.203149, 1.141401, 0.239393)",
        "(-0.203149, 1.141401, 0.239393)",
        "(-0.198799, 1.141300, 0.202321)",
        "(-0.194577, 1.146685, 0.178699)",
        "(-0.189870, 1.156316, 0.156888)",
        "(-0.184298, 1.170673, 0.137600)",
        "(-0.184298, 1.170673, 0.137600)",
        "(-0.174809, 1.199016, 0.114726)",
        "(-0.168246, 1.220844, 0.102289)",
        "(-0.161533, 1.245083, 0.092399)",
        "(-0.155254, 1.270477, 0.083966)",
        "(-0.155254, 1.270477, 0.083966)",
        "(-0.147865, 1.311106, 0.074678)",
        "(-0.147865, 1.311106, 0.074678)",
        "(-0.141855, 1.352284, 0.070352)",
        "(-0.136662, 1.392984, 0.068198)",
        "(-0.136662, 1.392984, 0.068198)",
        "(-0.134554, 1.433746, 0.070892)",
        "(-0.134635, 1.460390, 0.075533)",
        "(-0.135729, 1.486414, 0.082358)",
        "(-0.137650, 1.511270, 0.091645)",
        "(-0.137650, 1.511270, 0.091645)",
        "(-0.141950, 1.545641, 0.109652)",
        "(-0.145875, 1.566152, 0.123523)",
        "(-0.150743, 1.584558, 0.138972)",
        "(-0.155668, 1.601162, 0.155392)",
        "(-0.155668, 1.601162, 0.155392)",
        "(-0.163050, 1.620754, 0.181553)",
        "(-0.167801, 1.630528, 0.199338)",
        "(-0.172680, 1.637729, 0.217482)",
        "(-0.177640, 1.642246, 0.236032)",
        "(-0.177640, 1.642246, 0.236032)",
        "(-0.184871, 1.643595, 0.263716)",
        "(-0.189356, 1.641506, 0.281923)",
        "(-0.193165, 1.636961, 0.299747)",
        "(-0.196280, 1.629656, 0.316885)",
        "(-0.196280, 1.629656, 0.316885)",
        "(-0.200644, 1.613870, 0.341045)",
        "(-0.203223, 1.600225, 0.355643)",
        "(-0.204981, 1.584095, 0.368501)",
        "(-0.205144, 1.564834, 0.378968)",
        "(-0.205220, 1.555073, 0.383930)",
        "(-0.205195, 1.533780, 0.392081)",
        "(-0.205406, 1.511570, 0.398946)",
        "(-0.205299, 1.488234, 0.403813)",
        "(-0.204794, 1.463920, 0.406343)",
        "(-0.204794, 1.463920, 0.406343)",
        "(-0.204658, 1.427646, 0.407237)",
        "(-0.204572, 1.403642, 0.404758)",
        "(-0.203252, 1.379422, 0.399408)",
        "(-0.201174, 1.355460, 0.391245)",
        "(-0.201174, 1.355460, 0.391245)",
        "(-0.198876, 1.321784, 0.375463)",
        "(-0.196925, 1.300651, 0.362394)",
        "(-0.194176, 1.279889, 0.346661)",
        "(-0.191680, 1.259185, 0.327176)",
        "(-0.191680, 1.259185, 0.327176)",
        "(-0.189678, 1.232821, 0.295011)",
        "(-0.188427, 1.217292, 0.272034)",
        "(-0.187246, 1.203096, 0.248139)",
        "(-0.186098, 1.190823, 0.224045)",
        "(-0.186098, 1.190823, 0.224045)",
        "(-0.184802, 1.177977, 0.187963)",
        "(-0.184404, 1.174487, 0.164989)",
        "(-0.183989, 1.175684, 0.143937)",
        "(-0.183226, 1.181401, 0.125633)",
        "(-0.183226, 1.181401, 0.125633)",
        "(-0.181038, 1.197145, 0.103701)",
        "(-0.178447, 1.211246, 0.092184)",
        "(-0.174787, 1.227853, 0.083399)",
        "(-0.170496, 1.246700, 0.076654)",
        "(-0.170496, 1.246700, 0.076654)",
        "(-0.164135, 1.278138, 0.069465)",
        "(-0.159768, 1.300494, 0.066635)",
        "(-0.155525, 1.323724, 0.065032)",
        "(-0.151213, 1.347571, 0.064951)",
        "(-0.149064, 1.359486, 0.065036)",
        "(-0.145625, 1.384413, 0.066893)",
        "(-0.143346, 1.409847, 0.069699)",
        "(-0.141868, 1.435206, 0.073291)",
        "(-0.141413, 1.460665, 0.078449)",
        "(-0.141595, 1.473382, 0.081799)",
        "(-0.142231, 1.498482, 0.089644)",
        "(-0.143700, 1.522604, 0.099457)",
        "(-0.145782, 1.545718, 0.110434)",
        "(-0.148366, 1.567122, 0.123435)",
        "(-0.148366, 1.567122, 0.123435)",
        "(-0.153304, 1.595977, 0.144565)",
        "(-0.157467, 1.612663, 0.159691)",
        "(-0.161926, 1.627139, 0.175579)",
        "(-0.166600, 1.639138, 0.191991)",
        "(-0.166600, 1.639138, 0.191991)",
        "(-0.173895, 1.652076, 0.217094)",
        "(-0.178636, 1.657176, 0.233970)",
        "(-0.183059, 1.659332, 0.250992)",
        "(-0.187041, 1.658910, 0.268213)",
        "(-0.187041, 1.658910, 0.268213)",
        "(-0.191815, 1.654503, 0.293750)",
        "(-0.193882, 1.648250, 0.310462)",
        "(-0.196006, 1.639476, 0.326776)",
        "(-0.198390, 1.628651, 0.342319)",
        "(-0.198390, 1.628651, 0.342319)",
        "(-0.200931, 1.607898, 0.363798)",
        "(-0.201589, 1.591409, 0.376586)",
        "(-0.202110, 1.572923, 0.388212)",
        "(-0.203182, 1.552468, 0.397944)",
        "(-0.203182, 1.552468, 0.397944)",
        "(-0.204157, 1.520174, 0.409226)",
        "(-0.203168, 1.497410, 0.414495)",
        "(-0.201996, 1.473960, 0.417669)",
        "(-0.202070, 1.450618, 0.419032)",
        "(-0.202333, 1.438798, 0.418710)",
        "(-0.202084, 1.414271, 0.415934)",
        "(-0.199658, 1.388620, 0.409394)",
        "(-0.196594, 1.362892, 0.400063)",
        "(-0.194755, 1.337943, 0.388302)",
        "(-0.194755, 1.337943, 0.388302)",
        "(-0.192357, 1.300467, 0.366297)",
        "(-0.190264, 1.275986, 0.347322)",
        "(-0.188329, 1.253301, 0.326604)",
        "(-0.187080, 1.233075, 0.304992)",
        "(-0.187080, 1.233075, 0.304992)",
        "(-0.184646, 1.207302, 0.270282)",
        "(-0.182771, 1.193959, 0.246870)",
        "(-0.181400, 1.185318, 0.224126)",
        "(-0.179611, 1.180694, 0.202099)",
        "(-0.178456, 1.179945, 0.191493)",
        "(-0.175922, 1.181233, 0.171475)",
        "(-0.173311, 1.186347, 0.153060)",
        "(-0.173311, 1.186347, 0.153060)",
        "(-0.167068, 1.206219, 0.120806)",
        "(-0.167068, 1.206219, 0.120806)",
        "(-0.161075, 1.228481, 0.101224)",
        "(-0.157452, 1.246657, 0.090400)",
        "(-0.153760, 1.267260, 0.082063)",
        "(-0.149526, 1.288905, 0.075019)",
        "(-0.149526, 1.288905, 0.075019)",
        "(-0.143300, 1.324710, 0.067272)",
        "(-0.140251, 1.349524, 0.063145)",
        "(-0.139392, 1.362463, 0.062176)",
        "(-0.136894, 1.401264, 0.061352)",
        "(-0.136553, 1.414458, 0.062563)",
        "(-0.135965, 1.440335, 0.066152)",
        "(-0.135546, 1.465371, 0.072291)",
        "(-0.135255, 1.489180, 0.081077)",
        "(-0.135490, 1.511994, 0.092194)",
        "(-0.135490, 1.511994, 0.092194)",
        "(-0.138156, 1.544450, 0.112594)",
        "(-0.139932, 1.563501, 0.127969)",
        "(-0.142433, 1.580532, 0.144364)",
        "(-0.145617, 1.595367, 0.161259)",
        "(-0.145617, 1.595367, 0.161259)",
        "(-0.151219, 1.613023, 0.187793)",
        "(-0.155882, 1.621626, 0.205821)",
        "(-0.160605, 1.627170, 0.223489)",
        "(-0.164983, 1.629253, 0.241159)",
        "(-0.164983, 1.629253, 0.241159)",
        "(-0.171142, 1.628105, 0.268181)",
        "(-0.174378, 1.624280, 0.286557)",
        "(-0.176501, 1.616830, 0.304360)",
        "(-0.178174, 1.607098, 0.321504)",
        "(-0.179083, 1.601418, 0.329827)",
        "(-0.181403, 1.588495, 0.345750)",
        "(-0.183058, 1.573113, 0.360402)",
        "(-0.183625, 1.556639, 0.374019)",
        "(-0.183428, 1.538033, 0.385702)",
        "(-0.183487, 1.528188, 0.390853)",
        "(-0.184474, 1.507347, 0.399105)",
        "(-0.185722, 1.486110, 0.405799)",
        "(-0.185468, 1.463516, 0.409566)",
        "(-0.184221, 1.440026, 0.411469)",
        "(-0.184221, 1.440026, 0.411469)",
        "(-0.183348, 1.403866, 0.410684)",
        "(-0.183634, 1.378383, 0.405673)",
        "(-0.183216, 1.352139, 0.396758)",
        "(-0.182138, 1.325803, 0.384126)",
        "(-0.182138, 1.325803, 0.384126)",
        "(-0.182184, 1.288498, 0.361442)",
        "(-0.182494, 1.265405, 0.345095)",
        "(-0.182583, 1.244283, 0.327564)",
        "(-0.182948, 1.225431, 0.308774)",
        "(-0.182948, 1.225431, 0.308774)",
        "(-0.183520, 1.201166, 0.278462)",
        "(-0.183681, 1.188730, 0.257349)",
        "(-0.183738, 1.179738, 0.235776)",
        "(-0.183753, 1.173698, 0.213963)",
        "(-0.183506, 1.172112, 0.203201)",
        "(-0.182831, 1.171424, 0.182565)",
        "(-0.181784, 1.174670, 0.163327)",
        "(-0.179918, 1.181287, 0.145463)",
        "(-0.177467, 1.191364, 0.128897)",
        "(-0.176093, 1.197775, 0.121158)",
        "(-0.173178, 1.212446, 0.106753)",
        "(-0.169954, 1.230285, 0.094485)",
        "(-0.166193, 1.250928, 0.084496)",
        "(-0.162072, 1.273789, 0.076205)",
        "(-0.162072, 1.273789, 0.076205)",
        "(-0.155674, 1.311844, 0.067935)",
        "(-0.151385, 1.338033, 0.063784)",
        "(-0.147590, 1.365777, 0.061424)",
        "(-0.144515, 1.393891, 0.060484)",
        "(-0.143388, 1.408029, 0.060848)",
        "(-0.141837, 1.436090, 0.063250)",
        "(-0.140735, 1.463449, 0.067933)",
        "(-0.140004, 1.489845, 0.074846)",
        "(-0.139867, 1.514576, 0.083512)",
        "(-0.140146, 1.526364, 0.088299)",
        "(-0.141790, 1.548569, 0.099206)",
        "(-0.144819, 1.569110, 0.111502)",
        "(-0.147973, 1.587475, 0.124802)",
        "(-0.150939, 1.603499, 0.139650)",
        "(-0.150939, 1.603499, 0.139650)",
        "(-0.156090, 1.623936, 0.164864)",
        "(-0.160208, 1.634277, 0.181916)",
        "(-0.164615, 1.641971, 0.199859)",
        "(-0.168550, 1.647461, 0.218735)",
        "(-0.170338, 1.649254, 0.228542)",
        "(-0.173249, 1.651253, 0.248284)",
        "(-0.175347, 1.650468, 0.268218)",
        "(-0.177563, 1.647053, 0.288337)",
        "(-0.180166, 1.641177, 0.308398)",
        "(-0.180166, 1.641177, 0.308398)",
        "(-0.183405, 1.628078, 0.338043)",
        "(-0.185282, 1.616271, 0.357521)",
        "(-0.187729, 1.602120, 0.376239)",
        "(-0.190821, 1.585974, 0.393853)",
        "(-0.192233, 1.577130, 0.402145)",
        "(-0.194272, 1.557406, 0.417090)",
        "(-0.195409, 1.535546, 0.429627)",
        "(-0.196326, 1.512101, 0.440110)",
        "(-0.197407, 1.487042, 0.447690)",
        "(-0.197871, 1.473758, 0.449885)",
        "(-0.198869, 1.447184, 0.453936)",
        "(-0.200038, 1.419680, 0.455430)",
        "(-0.200951, 1.391552, 0.454852)",
        "(-0.201583, 1.362880, 0.452304)",
        "(-0.202011, 1.348516, 0.450453)",
        "(-0.203275, 1.320513, 0.446059)",
        "(-0.204418, 1.293644, 0.439739)",
        "(-0.205011, 1.267605, 0.431315)",
        "(-0.205506, 1.242606, 0.421062)",
        "(-0.205506, 1.242606, 0.421062)",
        "(-0.206720, 1.208405, 0.401205)",
        "(-0.207420, 1.187974, 0.384346)",
        "(-0.207233, 1.168939, 0.365134)",
        "(-0.206496, 1.153274, 0.343504)",
        "(-0.206496, 1.153274, 0.343504)",
        "(-0.205670, 1.135954, 0.310267)",
        "(-0.204975, 1.128225, 0.286980)",
        "(-0.203767, 1.123806, 0.262059)",
        "(-0.201713, 1.122958, 0.236413)",
        "(-0.201713, 1.122958, 0.236413)",
        "(-0.198196, 1.127686, 0.201046)",
        "(-0.195205, 1.136205, 0.179425)",
        "(-0.192029, 1.147564, 0.157500)",
        "(-0.188992, 1.161967, 0.135928)",
        "(-0.187648, 1.170481, 0.126224)",
        "(-0.184965, 1.189463, 0.109378)",
        "(-0.182098, 1.210574, 0.095407)",
        "(-0.180318, 1.222140, 0.090362)",
        "(-0.174636, 1.256242, 0.075869)",
        "(-0.172312, 1.268267, 0.072915)",
        "(-0.168300, 1.293441, 0.068106)",
        "(-0.164146, 1.319157, 0.065730)",
        "(-0.159940, 1.344953, 0.064835)",
        "(-0.156403, 1.371007, 0.064924)",
        "(-0.155095, 1.384027, 0.065710)",
        "(-0.152088, 1.409710, 0.067509)",
        "(-0.149648, 1.435135, 0.071541)",
        "(-0.148902, 1.460762, 0.077374)",
        "(-0.148513, 1.485239, 0.084920)",
        "(-0.148513, 1.485239, 0.084920)",
        "(-0.148311, 1.518958, 0.098805)",
        "(-0.149356, 1.539532, 0.110161)",
        "(-0.151342, 1.558308, 0.123027)",
        "(-0.154278, 1.575086, 0.137326)",
        "(-0.154278, 1.575086, 0.137326)",
        "(-0.159426, 1.595615, 0.161227)",
        "(-0.162831, 1.606009, 0.178455)",
        "(-0.166593, 1.613851, 0.196294)",
        "(-0.170740, 1.619076, 0.214375)",
        "(-0.170740, 1.619076, 0.214375)",
        "(-0.176717, 1.621503, 0.242135)",
        "(-0.180381, 1.620068, 0.261077)",
        "(-0.183656, 1.616372, 0.280517)",
        "(-0.186523, 1.610295, 0.299921)",
        "(-0.186523, 1.610295, 0.299921)",
        "(-0.191277, 1.596990, 0.328625)",
        "(-0.194610, 1.585161, 0.346865)",
        "(-0.197678, 1.571750, 0.364109)",
        "(-0.200380, 1.555395, 0.380160)",
        "(-0.200380, 1.555395, 0.380160)",
        "(-0.204213, 1.527023, 0.401595)",
        "(-0.206896, 1.506296, 0.413251)",
        "(-0.209233, 1.483566, 0.422699)",
        "(-0.211353, 1.458948, 0.429937)",
        "(-0.211353, 1.458948, 0.429937)",
        "(-0.214644, 1.420835, 0.436450)",
        "(-0.216207, 1.394354, 0.437959)",
        "(-0.217553, 1.366873, 0.437028)",
        "(-0.218516, 1.338933, 0.433292)",
        "(-0.218516, 1.338933, 0.433292)",
        "(-0.218487, 1.297635, 0.421137)",
        "(-0.218226, 1.271435, 0.409386)",
        "(-0.218312, 1.246734, 0.394240)",
        "(-0.217564, 1.223473, 0.374665)",
        "(-0.217564, 1.223473, 0.374665)",
        "(-0.215820, 1.192517, 0.340606)",
        "(-0.215284, 1.176092, 0.316135)",
        "(-0.214924, 1.162754, 0.290238)",
        "(-0.213969, 1.152614, 0.262568)",
        "(-0.213478, 1.148777, 0.248610)",
        "(-0.212666, 1.143046, 0.220892)",
        "(-0.211742, 1.140613, 0.192948)",
        "(-0.210382, 1.141416, 0.165497)",
        "(-0.209180, 1.145416, 0.139944)",
        "(-0.209180, 1.145416, 0.139944)",
        "(-0.207101, 1.158849, 0.106719)",
        "(-0.204954, 1.170410, 0.087860)",
        "(-0.202085, 1.185178, 0.072737)",
        "(-0.198233, 1.202658, 0.061551)",
        "(-0.196243, 1.211568, 0.056314)",
        "(-0.191738, 1.232301, 0.049684)",
        "(-0.187025, 1.254509, 0.045430)",
        "(-0.182445, 1.277881, 0.043223)",
        "(-0.178301, 1.302317, 0.042700)",
        "(-0.176241, 1.314633, 0.042979)",
        "(-0.172258, 1.339679, 0.045540)",
        "(-0.168655, 1.365000, 0.050029)",
        "(-0.165650, 1.390296, 0.056200)",
        "(-0.163256, 1.414970, 0.064077)",
        "(-0.162422, 1.426933, 0.068431)",
        "(-0.161268, 1.450228, 0.077897)",
        "(-0.160911, 1.472681, 0.088764)",
        "(-0.161531, 1.494101, 0.101066)",
        "(-0.162960, 1.514304, 0.114487)",
        "(-0.162960, 1.514304, 0.114487)",
        "(-0.166841, 1.541211, 0.137085)",
        "(-0.170267, 1.557168, 0.153009)",
        "(-0.174275, 1.570846, 0.169816)",
        "(-0.178465, 1.582070, 0.187426)",
        "(-0.178465, 1.582070, 0.187426)",
        "(-0.184437, 1.593927, 0.215388)",
        "(-0.188849, 1.599282, 0.235042)",
        "(-0.193457, 1.602545, 0.254901)",
        "(-0.197340, 1.603303, 0.274859)",
        "(-0.197340, 1.603303, 0.274859)",
        "(-0.202605, 1.600010, 0.305099)",
        "(-0.206441, 1.595298, 0.325024)",
        "(-0.210485, 1.589568, 0.344220)",
        "(-0.214897, 1.581380, 0.362385)",
        "(-0.217371, 1.576358, 0.371004)",
        "(-0.222754, 1.564828, 0.387105)",
        "(-0.227758, 1.551081, 0.401803)",
        "(-0.231507, 1.534718, 0.415124)",
        "(-0.233890, 1.515632, 0.427073)",
        "(-0.234971, 1.505476, 0.432646)",
        "(-0.237280, 1.483848, 0.442210)",
        "(-0.239571, 1.460668, 0.449425)",
        "(-0.241205, 1.435331, 0.454388)",
        "(-0.242574, 1.407840, 0.456523)",
        "(-0.243359, 1.394410, 0.457682)",
        "(-0.244621, 1.366500, 0.457423)",
        "(-0.245720, 1.337699, 0.454305)",
        "(-0.246512, 1.307786, 0.447872)",
        "(-0.247252, 1.277919, 0.438415)",
        "(-0.247797, 1.263360, 0.432917)",
        "(-0.249253, 1.234395, 0.419405)",
        "(-0.250276, 1.207865, 0.403649)",
        "(-0.250376, 1.182667, 0.383972)",
        "(-0.250048, 1.159375, 0.361458)",
        "(-0.250048, 1.159375, 0.361458)",
        "(-0.248193, 1.128767, 0.322528)",
        "(-0.245732, 1.112966, 0.294678)",
        "(-0.242974, 1.101552, 0.266825)",
        "(-0.239631, 1.094877, 0.238022)",
        "(-0.239631, 1.094877, 0.238022)",
        "(-0.233683, 1.093202, 0.195083)",
        "(-0.229641, 1.098521, 0.169247)",
        "(-0.225531, 1.107351, 0.144867)",
        "(-0.221171, 1.119172, 0.122319)",
        "(-0.218901, 1.126296, 0.112340)",
        "(-0.214034, 1.141819, 0.094391)",
        "(-0.208492, 1.159692, 0.079801)",
        "(-0.202234, 1.179296, 0.067916)",
        "(-0.195553, 1.200494, 0.058670)",
        "(-0.192339, 1.212237, 0.055317)",
        "(-0.186071, 1.235244, 0.048156)",
        "(-0.180045, 1.260263, 0.044318)",
        "(-0.174457, 1.286174, 0.041868)",
        "(-0.169535, 1.312682, 0.040321)",
        "(-0.169535, 1.312682, 0.040321)",
        "(-0.163302, 1.352859, 0.039718)",
        "(-0.160073, 1.379819, 0.041375)",
        "(-0.158158, 1.407447, 0.044962)",
        "(-0.157250, 1.435065, 0.050350)",
        "(-0.157250, 1.435065, 0.050350)",
        "(-0.157413, 1.474450, 0.061085)",
        "(-0.158485, 1.499242, 0.069660)",
        "(-0.160421, 1.522648, 0.079664)",
        "(-0.162770, 1.544293, 0.090897)",
        "(-0.162770, 1.544293, 0.090897)",
        "(-0.166184, 1.572908, 0.110242)",
        "(-0.168446, 1.589277, 0.124941)",
        "(-0.171613, 1.603537, 0.141027)",
        "(-0.174962, 1.615269, 0.158220)",
        "(-0.174962, 1.615269, 0.158220)",
        "(-0.179616, 1.627981, 0.185668)",
        "(-0.182312, 1.632915, 0.204987)",
        "(-0.184761, 1.635118, 0.224867)",
        "(-0.187170, 1.634571, 0.245218)",
        "(-0.187170, 1.634571, 0.245218)",
        "(-0.190625, 1.628163, 0.276211)",
        "(-0.192744, 1.620394, 0.296932)",
        "(-0.194782, 1.609897, 0.317851)",
        "(-0.197130, 1.596529, 0.338809)",
        "(-0.197130, 1.596529, 0.338809)",
        "(-0.200929, 1.572014, 0.369005)",
        "(-0.203108, 1.553576, 0.388143)",
        "(-0.205350, 1.532799, 0.406303)",
        "(-0.205350, 1.532799, 0.406303)",
        "(-0.209481, 1.499071, 0.430433)",
        "(-0.212083, 1.474738, 0.443319)",
        "(-0.215214, 1.449768, 0.453880)",
        "(-0.218676, 1.424847, 0.461136)",
        "(-0.221907, 1.399527, 0.466865)",
        "(-0.223517, 1.386720, 0.468437)",
        "(-0.226941, 1.361279, 0.470183)",
        "(-0.230596, 1.336295, 0.469060)",
        "(-0.233714, 1.311131, 0.464493)",
        "(-0.235575, 1.285291, 0.457196)",
        "(-0.236146, 1.272429, 0.452314)",
        "(-0.237197, 1.247472, 0.441202)",
        "(-0.237856, 1.223905, 0.427213)",
        "(-0.238161, 1.201599, 0.411371)",
        "(-0.237314, 1.180849, 0.392612)",
        "(-0.237314, 1.180849, 0.392612)",
        "(-0.235324, 1.154260, 0.360399)",
        "(-0.233915, 1.140334, 0.336472)",
        "(-0.231613, 1.128918, 0.310180)",
        "(-0.228697, 1.120642, 0.283023)",
        "(-0.228697, 1.120642, 0.283023)",
        "(-0.223683, 1.115352, 0.243816)",
        "(-0.219710, 1.116005, 0.217977)",
        "(-0.215437, 1.119860, 0.192035)",
        "(-0.210960, 1.127082, 0.167209)",
        "(-0.210960, 1.127082, 0.167209)",
        "(-0.203740, 1.143402, 0.134760)",
        "(-0.198272, 1.156607, 0.115780)",
        "(-0.192240, 1.171525, 0.099186)",
        "(-0.186121, 1.188344, 0.084814)",
        "(-0.183334, 1.198213, 0.079187)",
        "(-0.177852, 1.218086, 0.068528)",
        "(-0.172281, 1.238830, 0.059843)",
        "(-0.166445, 1.260643, 0.054104)",
        "(-0.160463, 1.283159, 0.049915)",
        "(-0.160463, 1.283159, 0.049915)",
        "(-0.151240, 1.317494, 0.045442)",
        "(-0.145837, 1.341491, 0.043928)",
        "(-0.141316, 1.366273, 0.044132)",
        "(-0.137081, 1.391151, 0.044941)",
        "(-0.135286, 1.403726, 0.045879)",
        "(-0.132133, 1.428937, 0.049011)",
        "(-0.130247, 1.454464, 0.053883)",
        "(-0.129866, 1.479997, 0.060223)",
        "(-0.130313, 1.504534, 0.067796)",
        "(-0.130313, 1.504534, 0.067796)",
        "(-0.132984, 1.539348, 0.080636)",
        "(-0.135908, 1.561022, 0.089823)",
        "(-0.139465, 1.581437, 0.099311)",
        "(-0.143652, 1.600144, 0.109780)",
        "(-0.143652, 1.600144, 0.109780)",
        "(-0.150358, 1.625226, 0.127100)",
        "(-0.155630, 1.639661, 0.139166)",
        "(-0.161152, 1.652755, 0.151401)",
        "(-0.166516, 1.664083, 0.164051)",
        "(-0.166516, 1.664083, 0.164051)",
        "(-0.173825, 1.677015, 0.184365)",
        "(-0.178590, 1.683213, 0.198348)",
        "(-0.183377, 1.687799, 0.212708)",
        "(-0.187964, 1.690693, 0.227381)",
        "(-0.187964, 1.690693, 0.227381)",
        "(-0.191467, 1.690903, 0.242790)",
        "(-0.196605, 1.689689, 0.266158)",
        "(-0.196605, 1.689689, 0.266158)",
        "(-0.204187, 1.682873, 0.298127)",
        "(-0.204187, 1.682873, 0.298127)",
        "(-0.208199, 1.672908, 0.321788)",
        "(-0.210852, 1.664328, 0.337483)",
        "(-0.214009, 1.654419, 0.352874)",
        "(-0.216995, 1.642798, 0.367503)",
        "(-0.218389, 1.636935, 0.374803)",
        "(-0.220575, 1.623330, 0.388923)",
        "(-0.222755, 1.608258, 0.402511)",
        "(-0.225027, 1.592039, 0.415268)",
        "(-0.226803, 1.574688, 0.426787)",
        "(-0.226803, 1.574688, 0.426787)",
        "(-0.228595, 1.546285, 0.442024)",
        "(-0.229775, 1.526198, 0.451083)",
        "(-0.230567, 1.516106, 0.454747)",
        "(-0.233094, 1.485981, 0.465289)",
        "(-0.233928, 1.475713, 0.468322)",
        "(-0.235814, 1.455232, 0.473587)",
        "(-0.237475, 1.435162, 0.476757)",
        "(-0.238691, 1.414914, 0.478099)",
        "(-0.239615, 1.394394, 0.478500)",
        "(-0.239615, 1.394394, 0.478500)",
        "(-0.240795, 1.364796, 0.477250)",
        "(-0.241070, 1.345689, 0.474333)",
        "(-0.240812, 1.326329, 0.469276)",
        "(-0.240240, 1.306876, 0.462324)",
        "(-0.240240, 1.306876, 0.462324)",
        "(-0.239545, 1.279119, 0.449224)",
        "(-0.238307, 1.260802, 0.438046)",
        "(-0.236365, 1.242202, 0.424551)",
        "(-0.234407, 1.224121, 0.409227)",
        "(-0.234407, 1.224121, 0.409227)",
        "(-0.230404, 1.198597, 0.383663)",
        "(-0.226940, 1.182525, 0.364723)",
        "(-0.222956, 1.168002, 0.344289)",
        "(-0.219018, 1.156151, 0.322855)",
        "(-0.219018, 1.156151, 0.322855)",
        "(-0.212812, 1.143155, 0.288674)",
        "(-0.208279, 1.137420, 0.263426)",
        "(-0.204395, 1.134755, 0.238767)",
        "(-0.201087, 1.135717, 0.213829)",
        "(-0.199340, 1.136057, 0.201509)",
        "(-0.195839, 1.139278, 0.177883)",
        "(-0.192284, 1.145309, 0.156008)",
        "(-0.188594, 1.152974, 0.135532)",
        "(-0.184835, 1.162325, 0.117060)",
        "(-0.184835, 1.162325, 0.117060)",
        "(-0.178756, 1.180534, 0.093600)",
        "(-0.174430, 1.194442, 0.080361)",
        "(-0.169989, 1.209359, 0.069026)",
        "(-0.165570, 1.225090, 0.059273)",
        "(-0.163613, 1.233818, 0.055769)",
        "(-0.159887, 1.251464, 0.049181)",
        "(-0.156211, 1.269525, 0.044095)",
        "(-0.152540, 1.287621, 0.039805)",
        "(-0.148917, 1.305816, 0.036542)",
        "(-0.148917, 1.305816, 0.036542)",
        "(-0.144075, 1.333677, 0.033730)",
        "(-0.141508, 1.352906, 0.033392)",
        "(-0.139076, 1.372046, 0.033781)",
        "(-0.136772, 1.390996, 0.034755)",
        "(-0.136772, 1.390996, 0.034755)",
        "(-0.133510, 1.419684, 0.038052)",
        "(-0.132815, 1.439903, 0.041686)",
        "(-0.132406, 1.459892, 0.046181)",
        "(-0.132370, 1.479507, 0.051416)",
        "(-0.132370, 1.479507, 0.051416)",
        "(-0.133061, 1.508258, 0.060857)",
        "(-0.133994, 1.526669, 0.068408)",
        "(-0.136136, 1.544688, 0.077005)",
        "(-0.138845, 1.561633, 0.085921)",
        "(-0.138845, 1.561633, 0.085921)",
        "(-0.143156, 1.584471, 0.100450)",
        "(-0.146612, 1.598291, 0.111320)",
        "(-0.150068, 1.610621, 0.123254)",
        "(-0.153349, 1.621301, 0.136345)",
        "(-0.153349, 1.621301, 0.136345)",
        "(-0.158288, 1.633747, 0.157678)",
        "(-0.161495, 1.639550, 0.173133)",
        "(-0.164518, 1.643614, 0.189704)",
        "(-0.167304, 1.645886, 0.207187)",
        "(-0.167304, 1.645886, 0.207187)",
        "(-0.171770, 1.645916, 0.235049)",
        "(-0.175186, 1.644019, 0.254396)",
        "(-0.177954, 1.640494, 0.274181)",
        "(-0.179942, 1.635127, 0.293964)",
        "(-0.179942, 1.635127, 0.293964)",
        "(-0.182921, 1.623333, 0.323159)",
        "(-0.185707, 1.613763, 0.341975)",
        "(-0.187277, 1.608016, 0.350961)",
        "(-0.191383, 1.589999, 0.377796)",
        "(-0.192683, 1.583041, 0.386452)",
        "(-0.195343, 1.568728, 0.403464)",
        "(-0.198487, 1.553390, 0.419211)",
        "(-0.201745, 1.536934, 0.433666)",
        "(-0.204719, 1.519124, 0.446775)",
        "(-0.204719, 1.519124, 0.446775)",
        "(-0.209521, 1.490496, 0.462718)",
        "(-0.212791, 1.470742, 0.471565)",
        "(-0.215382, 1.450188, 0.478754)",
        "(-0.217404, 1.429276, 0.484338)",
        "(-0.218495, 1.418940, 0.486632)",
        "(-0.220686, 1.398381, 0.488598)",
        "(-0.222838, 1.377753, 0.487993)",
        "(-0.224371, 1.357036, 0.484641)",
        "(-0.224998, 1.336596, 0.478760)",
        "(-0.224998, 1.336596, 0.478760)",
        "(-0.223494, 1.306049, 0.464989)",
        "(-0.221652, 1.285658, 0.452276)",
        "(-0.219474, 1.265920, 0.438056)",
        "(-0.216118, 1.246998, 0.421641)",
        "(-0.216118, 1.246998, 0.421641)",
        "(-0.210563, 1.220218, 0.394229)",
        "(-0.206891, 1.204233, 0.374315)",
        "(-0.203106, 1.190143, 0.353894)",
        "(-0.199284, 1.177736, 0.332938)",
        "(-0.199284, 1.177736, 0.332938)",
        "(-0.193615, 1.162841, 0.299821)",
        "(-0.189830, 1.155584, 0.276972)",
        "(-0.186250, 1.150477, 0.253516)",
        "(-0.183292, 1.147922, 0.229580)",
        "(-0.183292, 1.147922, 0.229580)",
        "(-0.179467, 1.148173, 0.195116)",
        "(-0.176927, 1.151397, 0.174354)",
        "(-0.174032, 1.155373, 0.154512)",
        "(-0.170869, 1.161713, 0.136496)",
        "(-0.170869, 1.161713, 0.136496)",
        "(-0.166272, 1.175180, 0.112173)",
        "(-0.163429, 1.186696, 0.098088)",
        "(-0.160464, 1.199889, 0.086424)",
        "(-0.157462, 1.214481, 0.076766)",
        "(-0.157462, 1.214481, 0.076766)",
        "(-0.153132, 1.237983, 0.065345)",
        "(-0.150409, 1.254317, 0.059898)",
        "(-0.149054, 1.262609, 0.058082)",
        "(-0.144343, 1.287554, 0.053195)",
        "(-0.142589, 1.296220, 0.052412)",
        "(-0.138779, 1.314112, 0.052151)",
        "(-0.134515, 1.332594, 0.053448)",
        "(-0.130484, 1.352217, 0.056129)",
        "(-0.127016, 1.372813, 0.059838)",
        "(-0.127016, 1.372813, 0.059838)",
        "(-0.122890, 1.404344, 0.066368)",
        "(-0.121169, 1.425700, 0.071581)",
        "(-0.120608, 1.447444, 0.077950)",
        "(-0.121236, 1.469322, 0.085315)",
        "(-0.121236, 1.469322, 0.085315)",
        "(-0.123951, 1.500493, 0.098622)",
        "(-0.126554, 1.519707, 0.108430)",
        "(-0.129693, 1.537612, 0.119245)",
        "(-0.133482, 1.553836, 0.131269)",
        "(-0.133482, 1.553836, 0.131269)",
        "(-0.140282, 1.574889, 0.151084)",
        "(-0.144299, 1.586856, 0.164939)",
        "(-0.148197, 1.596717, 0.179804)",
        "(-0.152459, 1.604774, 0.195726)",
        "(-0.152459, 1.604774, 0.195726)",
        "(-0.159910, 1.613126, 0.220759)",
        "(-0.165269, 1.615949, 0.237800)",
        "(-0.169930, 1.616338, 0.255337)",
        "(-0.173887, 1.614364, 0.273703)",
        "(-0.173887, 1.614364, 0.273703)",
        "(-0.179012, 1.606916, 0.303012)",
        "(-0.182293, 1.599321, 0.323256)",
        "(-0.183883, 1.593846, 0.333271)",
        "(-0.188185, 1.576564, 0.362270)",
        "(-0.189672, 1.569413, 0.371390)",
        "(-0.192651, 1.554215, 0.389035)",
        "(-0.195258, 1.537325, 0.406036)",
        "(-0.198110, 1.519045, 0.422187)",
        "(-0.201125, 1.499744, 0.437038)",
        "(-0.202609, 1.489805, 0.443917)",
        "(-0.205532, 1.468920, 0.456185)",
        "(-0.208447, 1.446849, 0.466503)",
        "(-0.211552, 1.424541, 0.475053)",
        "(-0.214336, 1.401842, 0.481281)",
        "(-0.215559, 1.390301, 0.483629)",
        "(-0.217199, 1.366858, 0.486575)",
        "(-0.218175, 1.343268, 0.487507)",
        "(-0.219217, 1.319969, 0.486224)",
        "(-0.220114, 1.296987, 0.483121)",
        "(-0.220114, 1.296987, 0.483121)",
        "(-0.219458, 1.261872, 0.473509)",
        "(-0.218202, 1.238818, 0.463357)",
        "(-0.217334, 1.217036, 0.451169)",
        "(-0.216422, 1.196814, 0.436964)",
        "(-0.216422, 1.196814, 0.436964)",
        "(-0.213721, 1.168421, 0.410539)",
        "(-0.211681, 1.151472, 0.390639)",
        "(-0.210038, 1.137051, 0.369528)",
        "(-0.208383, 1.124939, 0.347080)",
        "(-0.208383, 1.124939, 0.347080)",
        "(-0.204862, 1.109866, 0.310299)",
        "(-0.202179, 1.103189, 0.286534)",
        "(-0.199487, 1.099223, 0.262821)",
        "(-0.196504, 1.097304, 0.238573)",
        "(-0.196504, 1.097304, 0.238573)",
        "(-0.191202, 1.099285, 0.202775)",
        "(-0.187403, 1.104139, 0.179579)",
        "(-0.183309, 1.111448, 0.157534)",
        "(-0.178822, 1.121233, 0.137583)",
        "(-0.178822, 1.121233, 0.137583)",
        "(-0.171141, 1.140518, 0.111495)",
        "(-0.165397, 1.155886, 0.096757)",
        "(-0.159935, 1.173770, 0.084183)",
        "(-0.154923, 1.193786, 0.073709)",
        "(-0.154923, 1.193786, 0.073709)",
        "(-0.147467, 1.225716, 0.061319)",
        "(-0.143230, 1.247636, 0.054514)",
        "(-0.141727, 1.259109, 0.052557)",
        "(-0.137157, 1.292869, 0.047109)",
        "(-0.136101, 1.304183, 0.046542)",
        "(-0.134263, 1.326697, 0.046674)",
        "(-0.132824, 1.348680, 0.048619)",
        "(-0.131468, 1.369991, 0.052578)",
        "(-0.130422, 1.391001, 0.059313)",
        "(-0.130422, 1.391001, 0.059313)",
        "(-0.129114, 1.421332, 0.073945)",
        "(-0.128301, 1.440800, 0.086178)",
        "(-0.128215, 1.459920, 0.100696)",
        "(-0.128825, 1.478309, 0.117116)",
        "(-0.128825, 1.478309, 0.117116)",
        "(-0.130702, 1.504214, 0.145539)",
        "(-0.132390, 1.519751, 0.166664)",
        "(-0.135114, 1.533789, 0.188969)",
        "(-0.139335, 1.545570, 0.211291)",
        "(-0.139335, 1.545570, 0.211291)",
        "(-0.144987, 1.555001, 0.233659)",
        "(-0.150449, 1.561206, 0.256590)",
        "(-0.157666, 1.568177, 0.290824)",
        "(-0.162556, 1.568267, 0.313082)",
        "(-0.162556, 1.568267, 0.313082)",
        "(-0.168594, 1.560169, 0.345615)",
        "(-0.173954, 1.550431, 0.365402)",
        "(-0.179218, 1.537887, 0.384325)",
        "(-0.181782, 1.520446, 0.402832)",
        "(-0.182630, 1.511179, 0.412306)",
        "(-0.182801, 1.489209, 0.430358)",
        "(-0.182791, 1.463608, 0.444494)",
        "(-0.184444, 1.436539, 0.454692)",
        "(-0.186018, 1.408014, 0.462868)",
        "(-0.186018, 1.408014, 0.462868)",
        "(-0.184957, 1.362000, 0.469410)",
        "(-0.185327, 1.333241, 0.469936)",
        "(-0.186476, 1.307082, 0.468463)",
        "(-0.188773, 1.284152, 0.464596)",
        "(-0.188773, 1.284152, 0.464596)",
        "(-0.188596, 1.251631, 0.454170)",
        "(-0.186745, 1.231383, 0.442345)",
        "(-0.184471, 1.213051, 0.428022)",
        "(-0.182201, 1.198451, 0.412025)",
        "(-0.182201, 1.198451, 0.412025)",
        "(-0.177188, 1.181561, 0.386190)",
        "(-0.172986, 1.172173, 0.366517)",
        "(-0.167946, 1.163471, 0.346651)",
        "(-0.161825, 1.156391, 0.327740)",
        "(-0.161825, 1.156391, 0.327740)",
        "(-0.153171, 1.150014, 0.296487)",
        "(-0.147625, 1.150864, 0.275068)",
        "(-0.142637, 1.155490, 0.254295)",
        "(-0.138008, 1.162584, 0.234796)",
        "(-0.138008, 1.162584, 0.234796)",
        "(-0.132050, 1.183398, 0.210708)",
        "(-0.128807, 1.202266, 0.197997)",
        "(-0.125967, 1.223306, 0.188159)",
        "(-0.123903, 1.246579, 0.179603)",
        "(-0.123903, 1.246579, 0.179603)",
        "(-0.123960, 1.285825, 0.168630)",
        "(-0.124685, 1.312718, 0.164113)",
        "(-0.125800, 1.339626, 0.161168)",
        "(-0.127977, 1.366712, 0.159567)",
        "(-0.129371, 1.379892, 0.159024)",
        "(-0.133087, 1.404961, 0.157915)",
        "(-0.137647, 1.428480, 0.157192)",
        "(-0.142843, 1.450303, 0.158008)",
        "(-0.146712, 1.470268, 0.160428)",
        "(-0.146712, 1.470268, 0.160428)",
        "(-0.150261, 1.497578, 0.167615)",
        "(-0.152110, 1.513699, 0.174024)",
        "(-0.152110, 1.513699, 0.174024)",
        "(-0.154656, 1.541125, 0.192544)",
        "(-0.154656, 1.541125, 0.192544)",
        "(-0.159037, 1.558310, 0.209744)",
        "(-0.161346, 1.568069, 0.223240)",
        "(-0.163313, 1.576225, 0.237690)",
        "(-0.165710, 1.581972, 0.252985)",
        "(-0.165710, 1.581972, 0.252985)",
        "(-0.171306, 1.588051, 0.274862)",
        "(-0.174545, 1.589634, 0.289983)",
        "(-0.177280, 1.588655, 0.304908)",
        "(-0.180130, 1.585571, 0.318943)",
        "(-0.180130, 1.585571, 0.318943)",
        "(-0.184552, 1.577711, 0.338641)",
        "(-0.186385, 1.570875, 0.351822)",
        "(-0.186576, 1.561846, 0.364529)",
        "(-0.185345, 1.550633, 0.375923)",
        "(-0.185176, 1.544484, 0.380994)",
        "(-0.184252, 1.531013, 0.389972)",
        "(-0.183028, 1.516167, 0.398027)",
        "(-0.181080, 1.499798, 0.403769)",
        "(-0.178407, 1.482256, 0.407959)",
        "(-0.178407, 1.482256, 0.407959)",
        "(-0.175406, 1.455757, 0.412143)",
        "(-0.174393, 1.438430, 0.413987)",
        "(-0.173322, 1.420755, 0.415093)",
        "(-0.171987, 1.402470, 0.415304)",
        "(-0.171337, 1.393187, 0.414896)",
        "(-0.169827, 1.374007, 0.412446)",
        "(-0.167926, 1.354293, 0.408722)",
        "(-0.166348, 1.334979, 0.402982)",
        "(-0.164735, 1.315813, 0.395598)",
        "(-0.163813, 1.306100, 0.390587)",
        "(-0.161511, 1.286438, 0.378353)",
        "(-0.159230, 1.267380, 0.364052)",
        "(-0.157735, 1.249714, 0.348088)",
        "(-0.156565, 1.233021, 0.330609)",
        "(-0.156565, 1.233021, 0.330609)",
        "(-0.156050, 1.208577, 0.300443)",
        "(-0.156288, 1.193657, 0.278596)",
        "(-0.157162, 1.180690, 0.257057)",
        "(-0.158404, 1.169029, 0.235795)",
        "(-0.159065, 1.163483, 0.225090)",
        "(-0.160483, 1.153267, 0.203077)",
        "(-0.162220, 1.145051, 0.181201)",
        "(-0.164222, 1.139563, 0.160918)",
        "(-0.165654, 1.135916, 0.141825)",
        "(-0.166030, 1.134759, 0.132642)",
        "(-0.166369, 1.134896, 0.115521)",
        "(-0.166357, 1.138821, 0.100526)",
        "(-0.165724, 1.145271, 0.087155)",
        "(-0.163670, 1.154739, 0.075751)",
        "(-0.162306, 1.160038, 0.070483)",
        "(-0.158572, 1.172802, 0.061716)",
        "(-0.153794, 1.188500, 0.055155)",
        "(-0.148200, 1.206111, 0.050084)",
        "(-0.141815, 1.226240, 0.046621)",
        "(-0.138730, 1.236261, 0.044853)",
        "(-0.132619, 1.258418, 0.042758)",
        "(-0.127124, 1.281786, 0.041936)",
        "(-0.122215, 1.305975, 0.042511)",
        "(-0.117830, 1.330360, 0.044353)",
        "(-0.116006, 1.342664, 0.045783)",
        "(-0.113093, 1.367249, 0.049326)",
        "(-0.111352, 1.391783, 0.054407)",
        "(-0.110679, 1.415991, 0.061282)",
        "(-0.110758, 1.439276, 0.069080)",
        "(-0.111210, 1.450634, 0.073227)",
        "(-0.113149, 1.472679, 0.082336)",
        "(-0.116211, 1.493566, 0.092088)",
        "(-0.120017, 1.512918, 0.103360)",
        "(-0.124025, 1.530277, 0.115356)",
        "(-0.126133, 1.538515, 0.121679)",
        "(-0.130461, 1.553540, 0.134638)",
        "(-0.134743, 1.566531, 0.147939)",
        "(-0.139122, 1.577487, 0.162191)",
        "(-0.143821, 1.586644, 0.177102)",
        "(-0.146284, 1.590602, 0.184783)",
        "(-0.151137, 1.596506, 0.200294)",
        "(-0.155157, 1.599886, 0.215938)",
        "(-0.158354, 1.601387, 0.232058)",
        "(-0.159766, 1.601161, 0.240474)",
        "(-0.162910, 1.600189, 0.257498)",
        "(-0.166250, 1.597532, 0.274957)",
        "(-0.169044, 1.593065, 0.292773)",
        "(-0.171035, 1.586564, 0.310645)",
        "(-0.172867, 1.578375, 0.328255)",
        "(-0.173957, 1.573604, 0.336752)",
        "(-0.176200, 1.562725, 0.353212)",
        "(-0.177964, 1.549572, 0.368371)",
        "(-0.179635, 1.534058, 0.381679)",
        "(-0.181121, 1.516570, 0.393449)",
        "(-0.181704, 1.507233, 0.398790)",
        "(-0.182435, 1.487731, 0.408741)",
        "(-0.182603, 1.466780, 0.417020)",
        "(-0.182965, 1.444829, 0.423145)",
        "(-0.183615, 1.422433, 0.426966)",
        "(-0.183823, 1.411070, 0.428082)",
        "(-0.183450, 1.387545, 0.428565)",
        "(-0.182959, 1.363643, 0.427183)",
        "(-0.182760, 1.351633, 0.425159)",
        "(-0.182039, 1.315853, 0.417315)",
        "(-0.181758, 1.304054, 0.413179)",
        "(-0.181136, 1.280811, 0.403636)",
        "(-0.180609, 1.258271, 0.392660)",
        "(-0.180164, 1.236506, 0.379744)",
        "(-0.179761, 1.215113, 0.363674)",
        "(-0.179501, 1.204536, 0.354787)",
        "(-0.179274, 1.184589, 0.335847)",
        "(-0.179467, 1.166687, 0.315965)",
        "(-0.179542, 1.150250, 0.294839)",
        "(-0.179539, 1.135345, 0.272790)",
        "(-0.179672, 1.129073, 0.261554)",
        "(-0.179980, 1.118365, 0.239434)",
        "(-0.180169, 1.110975, 0.218032)",
        "(-0.179915, 1.106416, 0.197603)",
        "(-0.179141, 1.104906, 0.178402)",
        "(-0.178672, 1.104874, 0.169115)",
        "(-0.177175, 1.108352, 0.151791)",
        "(-0.175049, 1.114439, 0.135541)",
        "(-0.172397, 1.122723, 0.120305)",
        "(-0.169151, 1.133623, 0.106836)",
        "(-0.167237, 1.140078, 0.100968)",
        "(-0.163003, 1.154109, 0.090119)",
        "(-0.158168, 1.170459, 0.080901)",
        "(-0.155540, 1.180120, 0.077413)",
        "(-0.147967, 1.209639, 0.067325)",
        "(-0.145442, 1.220444, 0.064830)",
        "(-0.140200, 1.242623, 0.060885)",
        "(-0.135125, 1.265555, 0.057996)",
        "(-0.130126, 1.288842, 0.055860)",
        "(-0.126230, 1.312813, 0.054572)",
        "(-0.124605, 1.324932, 0.054440)",
        "(-0.121668, 1.349131, 0.055265)",
        "(-0.118975, 1.372854, 0.057019)",
        "(-0.116348, 1.395809, 0.060338)",
        "(-0.114219, 1.418021, 0.065006)",
        "(-0.113877, 1.429025, 0.067781)",
        "(-0.114733, 1.450395, 0.074408)",
        "(-0.115937, 1.470101, 0.081905)",
        "(-0.117119, 1.487890, 0.090545)",
        "(-0.118205, 1.504431, 0.100885)",
        "(-0.118902, 1.512229, 0.106578)",
        "(-0.120963, 1.526376, 0.118680)",
        "(-0.123753, 1.538698, 0.131235)",
        "(-0.126270, 1.548878, 0.144447)",
        "(-0.128191, 1.557282, 0.158435)",
        "(-0.129218, 1.560741, 0.165717)",
        "(-0.131420, 1.566937, 0.180406)",
        "(-0.133933, 1.570727, 0.195394)",
        "(-0.135879, 1.572352, 0.210535)",
        "(-0.137640, 1.572780, 0.225943)",
        "(-0.138546, 1.572180, 0.233967)",
        "(-0.140463, 1.570244, 0.250604)",
        "(-0.142510, 1.566701, 0.267833)",
        "(-0.144167, 1.561152, 0.285488)",
        "(-0.144167, 1.561152, 0.285488)",
        "(-0.146796, 1.549570, 0.312763)",
        "(-0.149091, 1.540506, 0.331163)",
        "(-0.151032, 1.529714, 0.349643)",
        "(-0.153061, 1.517520, 0.367364)",
        "(-0.155628, 1.503394, 0.383702)",
        "(-0.157313, 1.495925, 0.391264)",
        "(-0.160902, 1.480283, 0.405571)",
        "(-0.164046, 1.462987, 0.417817)",
        "(-0.166032, 1.444069, 0.428311)",
        "(-0.167481, 1.423646, 0.436249)",
        "(-0.168397, 1.413106, 0.439030)",
        "(-0.170892, 1.392114, 0.442987)",
        "(-0.173333, 1.370719, 0.444851)",
        "(-0.175193, 1.348594, 0.444882)",
        "(-0.176750, 1.326237, 0.443390)",
        "(-0.177386, 1.315186, 0.441990)",
        "(-0.178621, 1.293121, 0.438296)",
        "(-0.179962, 1.271272, 0.432568)",
        "(-0.181413, 1.249748, 0.424249)",
        "(-0.182547, 1.229458, 0.414685)",
        "(-0.183057, 1.219720, 0.409651)",
        "(-0.183812, 1.201326, 0.398858)",
        "(-0.184506, 1.184007, 0.386396)",
        "(-0.184765, 1.167532, 0.370443)",
        "(-0.185087, 1.151825, 0.353085)",
        "(-0.185126, 1.145034, 0.343220)",
        "(-0.184881, 1.132160, 0.323899)",
        "(-0.184198, 1.121515, 0.303880)",
        "(-0.183581, 1.112603, 0.282618)",
        "(-0.183188, 1.105881, 0.260721)",
        "(-0.182982, 1.103153, 0.249887)",
        "(-0.182566, 1.100396, 0.228186)",
        "(-0.182206, 1.098964, 0.206152)",
        "(-0.182038, 1.099012, 0.183729)",
        "(-0.181486, 1.100720, 0.162266)",
        "(-0.181081, 1.102234, 0.152130)",
        "(-0.180092, 1.107238, 0.133129)",
        "(-0.178542, 1.114747, 0.115765)",
        "(-0.176173, 1.124563, 0.100170)",
        "(-0.173378, 1.136720, 0.086030)",
        "(-0.171785, 1.143945, 0.079695)",
        "(-0.168175, 1.159669, 0.068090)",
        "(-0.164076, 1.177415, 0.058098)",
        "(-0.159483, 1.197123, 0.050433)",
        "(-0.154445, 1.217954, 0.044498)",
        "(-0.151584, 1.228779, 0.042316)",
        "(-0.145788, 1.249958, 0.038004)",
        "(-0.139581, 1.271477, 0.035212)",
        "(-0.134204, 1.293834, 0.033684)",
        "(-0.128897, 1.316510, 0.033793)",
        "(-0.126123, 1.327859, 0.034331)",
        "(-0.120679, 1.350314, 0.035416)",
        "(-0.115609, 1.372419, 0.037315)",
        "(-0.111164, 1.394697, 0.040819)",
        "(-0.108122, 1.417471, 0.046603)",
        "(-0.106747, 1.428712, 0.050041)",
        "(-0.104426, 1.450479, 0.057926)",
        "(-0.102715, 1.471145, 0.066817)",
        "(-0.102177, 1.491041, 0.077344)",
        "(-0.103507, 1.510467, 0.089275)",
        "(-0.104296, 1.519624, 0.095545)",
        "(-0.106066, 1.536345, 0.108643)",
        "(-0.108118, 1.551005, 0.122401)",
        "(-0.108118, 1.551005, 0.122401)",
        "(-0.112524, 1.568811, 0.144835)",
        "(-0.112524, 1.568811, 0.144835)",
        "(-0.120367, 1.587323, 0.175611)",
        "(-0.123873, 1.592883, 0.191407)",
        "(-0.126528, 1.596151, 0.207567)",
        "(-0.128532, 1.596680, 0.222265)",
        "(-0.128532, 1.596680, 0.222265)",
        "(-0.132414, 1.594326, 0.244185)",
        "(-0.135409, 1.590988, 0.259045)",
        "(-0.138144, 1.585996, 0.273958)",
        "(-0.140430, 1.578955, 0.288789)",
        "(-0.141636, 1.574959, 0.296135)",
        "(-0.144262, 1.566130, 0.310753)",
        "(-0.146808, 1.556045, 0.325059)",
        "(-0.146808, 1.556045, 0.325059)",
        "(-0.149053, 1.544589, 0.338436)",
        "(-0.152553, 1.524619, 0.355665)",
        "(-0.155217, 1.510239, 0.365917)",
        "(-0.158052, 1.494292, 0.374653)",
        "(-0.160806, 1.476912, 0.381772)",
        "(-0.163510, 1.458046, 0.386738)",
        "(-0.164773, 1.448300, 0.388491)",
        "(-0.166980, 1.428362, 0.391324)",
        "(-0.168900, 1.407820, 0.392962)",
        "(-0.171229, 1.386958, 0.393782)",
        "(-0.173923, 1.365948, 0.393399)",
        "(-0.175071, 1.355400, 0.392421)",
        "(-0.176173, 1.333555, 0.387800)",
        "(-0.175620, 1.310547, 0.380778)",
        "(-0.175358, 1.287880, 0.372116)",
        "(-0.176018, 1.265888, 0.362327)",
        "(-0.176018, 1.265888, 0.362327)",
        "(-0.177111, 1.234319, 0.342164)",
        "(-0.177324, 1.214272, 0.326321)",
        "(-0.177950, 1.196347, 0.309422)",
        "(-0.178551, 1.179602, 0.291839)",
        "(-0.178773, 1.171695, 0.282130)",
        "(-0.179529, 1.156321, 0.261279)",
        "(-0.180589, 1.143089, 0.239160)",
        "(-0.181923, 1.132922, 0.217874)",
        "(-0.182521, 1.124774, 0.197681)",
        "(-0.182343, 1.121185, 0.187723)",
        "(-0.181845, 1.115177, 0.167767)",
        "(-0.181311, 1.112496, 0.148671)",
        "(-0.180371, 1.113313, 0.130996)",
        "(-0.178497, 1.116342, 0.114601)",
        "(-0.177352, 1.118745, 0.106898)",
        "(-0.174700, 1.126099, 0.093071)",
        "(-0.171385, 1.136765, 0.081809)",
        "(-0.166826, 1.150337, 0.073382)",
        "(-0.164109, 1.158486, 0.070336)",
        "(-0.158695, 1.175009, 0.064226)",
        "(-0.152331, 1.194169, 0.060233)",
        "(-0.145255, 1.215922, 0.058189)",
        "(-0.138100, 1.239938, 0.057529)",
        "(-0.131417, 1.265589, 0.057811)",
        "(-0.128369, 1.278953, 0.058317)",
        "(-0.122626, 1.306088, 0.059748)",
        "(-0.117786, 1.333831, 0.061891)",
        "(-0.114029, 1.361525, 0.065318)",
        "(-0.112701, 1.389565, 0.070548)",
        "(-0.112077, 1.403374, 0.073204)",
        "(-0.112011, 1.429963, 0.079940)",
        "(-0.112471, 1.455245, 0.087955)",
        "(-0.113475, 1.479074, 0.097226)",
        "(-0.114687, 1.500996, 0.107458)",
        "(-0.114687, 1.500996, 0.107458)",
        "(-0.118869, 1.530293, 0.123863)",
        "(-0.122561, 1.548108, 0.135751)",
        "(-0.126575, 1.563818, 0.148296)",
        "(-0.130458, 1.577662, 0.161466)",
        "(-0.130458, 1.577662, 0.161466)",
        "(-0.136520, 1.595078, 0.182805)",
        "(-0.141024, 1.604188, 0.197760)",
        "(-0.145342, 1.611134, 0.213500)",
        "(-0.149898, 1.616084, 0.230137)",
        "(-0.149898, 1.616084, 0.230137)",
        "(-0.155931, 1.620032, 0.255413)",
        "(-0.159229, 1.620212, 0.272355)",
        "(-0.162424, 1.617865, 0.289334)",
        "(-0.165807, 1.613660, 0.306408)",
        "(-0.167581, 1.610903, 0.314883)",
        "(-0.171080, 1.603546, 0.331512)",
        "(-0.173828, 1.593811, 0.347823)",
        "(-0.176479, 1.581850, 0.363429)",
        "(-0.178816, 1.568434, 0.378043)",
        "(-0.179736, 1.561070, 0.384900)",
        "(-0.181048, 1.544556, 0.397395)",
        "(-0.182206, 1.525789, 0.408209)",
        "(-0.183954, 1.506248, 0.417950)",
        "(-0.185685, 1.485276, 0.426014)",
        "(-0.186315, 1.473887, 0.429151)",
        "(-0.187561, 1.450635, 0.435062)",
        "(-0.188724, 1.426612, 0.439718)",
        "(-0.190005, 1.402113, 0.443201)",
        "(-0.191401, 1.376923, 0.445400)",
        "(-0.191401, 1.376923, 0.445400)",
        "(-0.193422, 1.337722, 0.445330)",
        "(-0.194100, 1.310593, 0.441873)",
        "(-0.194386, 1.282966, 0.435030)",
        "(-0.194877, 1.255710, 0.426360)",
        "(-0.194877, 1.255710, 0.426360)",
        "(-0.196190, 1.216138, 0.409510)",
        "(-0.196593, 1.190628, 0.394072)",
        "(-0.196114, 1.165899, 0.374729)",
        "(-0.195997, 1.142965, 0.354141)",
        "(-0.195997, 1.142965, 0.354141)",
        "(-0.196459, 1.114332, 0.320424)",
        "(-0.196535, 1.098031, 0.296333)",
        "(-0.196780, 1.084622, 0.271568)",
        "(-0.197206, 1.074815, 0.247008)",
        "(-0.197416, 1.070633, 0.234887)",
        "(-0.197331, 1.065255, 0.210964)",
        "(-0.196824, 1.062795, 0.187346)",
        "(-0.196058, 1.063331, 0.164486)",
        "(-0.194628, 1.067534, 0.143251)",
        "(-0.193663, 1.070550, 0.133296)",
        "(-0.191112, 1.079053, 0.115281)",
        "(-0.187319, 1.090504, 0.099830)",
        "(-0.182485, 1.104524, 0.086786)",
        "(-0.176916, 1.121411, 0.076070)",
        "(-0.173988, 1.130574, 0.071319)",
        "(-0.167760, 1.150456, 0.063425)",
        "(-0.161173, 1.172906, 0.058056)",
        "(-0.157953, 1.185057, 0.056117)",
        "(-0.148404, 1.221727, 0.050831)",
        "(-0.145356, 1.234713, 0.049781)",
        "(-0.139838, 1.261173, 0.047986)",
        "(-0.135333, 1.288281, 0.047217)",
        "(-0.131458, 1.315854, 0.048117)",
        "(-0.128048, 1.343855, 0.050858)",
        "(-0.128048, 1.343855, 0.050858)",
        "(-0.124207, 1.385156, 0.057730)",
        "(-0.123036, 1.411699, 0.064096)",
        "(-0.123118, 1.424313, 0.068063)",
        "(-0.123565, 1.460837, 0.080945)",
        "(-0.124218, 1.472075, 0.086125)",
        "(-0.125635, 1.493480, 0.097157)",
        "(-0.127406, 1.512417, 0.109677)",
        "(-0.129480, 1.529173, 0.123083)",
        "(-0.132316, 1.543918, 0.137376)",
        "(-0.134083, 1.550488, 0.145038)",
        "(-0.137421, 1.562250, 0.160960)",
        "(-0.140487, 1.570974, 0.177830)",
        "(-0.143278, 1.577152, 0.194906)",
        "(-0.145976, 1.580686, 0.212642)",
        "(-0.145976, 1.580686, 0.212642)",
        "(-0.150589, 1.581970, 0.240170)",
        "(-0.153623, 1.580051, 0.259213)",
        "(-0.156337, 1.575555, 0.278775)",
        "(-0.159099, 1.568846, 0.298657)",
        "(-0.159099, 1.568846, 0.298657)",
        "(-0.163506, 1.555562, 0.328561)",
        "(-0.166236, 1.544293, 0.348154)",
        "(-0.168436, 1.531178, 0.367011)",
        "(-0.170903, 1.516256, 0.384896)",
        "(-0.172546, 1.508264, 0.393300)",
        "(-0.176554, 1.490882, 0.408428)",
        "(-0.180395, 1.471460, 0.421370)",
        "(-0.183697, 1.448945, 0.432532)",
        "(-0.186795, 1.426048, 0.441479)",
        "(-0.186795, 1.426048, 0.441479)",
        "(-0.191221, 1.389894, 0.450964)",
        "(-0.193785, 1.364632, 0.454758)",
        "(-0.193785, 1.364632, 0.454758)",
        "(-0.195403, 1.338225, 0.455089)",
        "(-0.197058, 1.298196, 0.450222)",
        "(-0.198163, 1.272248, 0.443987)",
        "(-0.199331, 1.247028, 0.434377)",
        "(-0.199916, 1.222192, 0.421128)",
        "(-0.199350, 1.198109, 0.404796)",
        "(-0.199350, 1.198109, 0.404796)",
        "(-0.198694, 1.165150, 0.376894)",
        "(-0.198248, 1.145410, 0.355482)",
        "(-0.197065, 1.128084, 0.331029)",
        "(-0.196062, 1.113407, 0.305355)",
        "(-0.196062, 1.113407, 0.305355)",
        "(-0.194374, 1.097692, 0.265931)",
        "(-0.192571, 1.091628, 0.239671)",
        "(-0.190190, 1.089470, 0.213693)",
        "(-0.187287, 1.091556, 0.187732)",
        "(-0.187287, 1.091556, 0.187732)",
        "(-0.181959, 1.100589, 0.149708)",
        "(-0.177507, 1.110601, 0.126680)",
        "(-0.172577, 1.124202, 0.105692)",
        "(-0.167072, 1.141470, 0.087431)",
        "(-0.167072, 1.141470, 0.087431)",
        "(-0.158912, 1.171484, 0.063596)",
        "(-0.153663, 1.194213, 0.051059)",
        "(-0.148296, 1.218168, 0.041017)",
        "(-0.142832, 1.243267, 0.034156)",
        "(-0.140126, 1.255746, 0.030884)",
        "(-0.135692, 1.282133, 0.027595)",
        "(-0.132072, 1.308930, 0.026461)",
        "(-0.128727, 1.335460, 0.027572)",
        "(-0.125798, 1.361625, 0.030832)",
        "(-0.124623, 1.374420, 0.033742)",
        "(-0.122115, 1.399645, 0.039999)",
        "(-0.120306, 1.423959, 0.048770)",
        "(-0.119901, 1.447371, 0.058933)",
        "(-0.120529, 1.469435, 0.070321)",
        "(-0.120529, 1.469435, 0.070321)",
        "(-0.122622, 1.499527, 0.089692)",
        "(-0.124505, 1.517529, 0.104394)",
        "(-0.126868, 1.533893, 0.120241)",
        "(-0.129826, 1.548389, 0.137133)",
        "(-0.129826, 1.548389, 0.137133)",
        "(-0.134942, 1.565885, 0.164022)",
        "(-0.138863, 1.574755, 0.182908)",
        "(-0.143017, 1.581012, 0.202213)",
        "(-0.147106, 1.584480, 0.221678)",
        "(-0.147106, 1.584480, 0.221678)",
        "(-0.152746, 1.584910, 0.252060)",
        "(-0.156222, 1.582522, 0.272708)",
        "(-0.159233, 1.577534, 0.293310)",
        "(-0.162071, 1.569875, 0.313771)",
        "(-0.162071, 1.569875, 0.313771)",
        "(-0.166857, 1.553527, 0.342949)",
        "(-0.169880, 1.540189, 0.361456)",
        "(-0.172292, 1.524053, 0.378743)",
        "(-0.174170, 1.505515, 0.394594)",
        "(-0.175153, 1.495541, 0.401995)",
        "(-0.177356, 1.473812, 0.415267)",
        "(-0.180020, 1.450113, 0.425968)",
        "(-0.183125, 1.424866, 0.434142)",
        "(-0.183125, 1.424866, 0.434142)",
        "(-0.186713, 1.397843, 0.439957)",
        "(-0.191499, 1.354793, 0.445466)",
        "(-0.194234, 1.324786, 0.446331)",
        "(-0.197549, 1.294399, 0.443462)",
        "(-0.200381, 1.265212, 0.437680)",
        "(-0.201563, 1.250709, 0.433897)",
        "(-0.203325, 1.222014, 0.424131)",
        "(-0.204602, 1.194813, 0.411741)",
        "(-0.205703, 1.170254, 0.398244)",
        "(-0.206598, 1.148355, 0.382988)",
        "(-0.206598, 1.148355, 0.382988)",
        "(-0.206419, 1.118847, 0.355823)",
        "(-0.204637, 1.102519, 0.336070)",
        "(-0.202282, 1.089572, 0.316058)",
        "(-0.199604, 1.080877, 0.295334)",
        "(-0.199604, 1.080877, 0.295334)",
        "(-0.194601, 1.073597, 0.261072)",
        "(-0.190536, 1.071889, 0.236101)",
        "(-0.186273, 1.073201, 0.211104)",
        "(-0.184041, 1.075715, 0.199436)",
        "(-0.179434, 1.082528, 0.177379)",
        "(-0.174560, 1.092409, 0.156374)",
        "(-0.169573, 1.104857, 0.136379)",
        "(-0.164630, 1.120020, 0.117543)",
        "(-0.159689, 1.137412, 0.100041)",
        "(-0.157335, 1.146873, 0.091728)",
        "(-0.153053, 1.167682, 0.076627)",
        "(-0.148993, 1.190132, 0.064234)",
        "(-0.144899, 1.213920, 0.054348)",
        "(-0.140745, 1.238291, 0.046552)",
        "(-0.138546, 1.250499, 0.043605)",
        "(-0.134236, 1.274938, 0.038837)",
        "(-0.130661, 1.300351, 0.036398)",
        "(-0.127281, 1.326013, 0.035893)",
        "(-0.124012, 1.351655, 0.038263)",
        "(-0.124012, 1.351655, 0.038263)",
        "(-0.119382, 1.389086, 0.045480)",
        "(-0.116454, 1.413387, 0.051956)",
        "(-0.114627, 1.437378, 0.060364)",
        "(-0.113837, 1.460666, 0.070381)",
        "(-0.113616, 1.471870, 0.075839)",
        "(-0.113457, 1.493060, 0.087935)",
        "(-0.113454, 1.513100, 0.101753)",
        "(-0.113779, 1.531852, 0.117039)",
        "(-0.115207, 1.548454, 0.133196)",
        "(-0.115207, 1.548454, 0.133196)",
        "(-0.118646, 1.571001, 0.158219)",
        "(-0.121483, 1.583685, 0.175931)",
        "(-0.124490, 1.594209, 0.194490)",
        "(-0.127795, 1.602642, 0.213604)",
        "(-0.127795, 1.602642, 0.213604)",
        "(-0.133825, 1.608994, 0.242288)",
        "(-0.137707, 1.610858, 0.261827)",
        "(-0.141322, 1.610409, 0.281939)",
        "(-0.144544, 1.607092, 0.302342)",
        "(-0.145991, 1.604526, 0.312566)",
        "(-0.148599, 1.596878, 0.332943)",
        "(-0.151270, 1.586610, 0.352968)",
        "(-0.154718, 1.573824, 0.372549)",
        "(-0.157809, 1.559856, 0.391768)",
        "(-0.159012, 1.551553, 0.400957)",
        "(-0.161103, 1.533526, 0.418621)",
        "(-0.163371, 1.513330, 0.434899)",
        "(-0.165952, 1.491773, 0.449259)",
        "(-0.167965, 1.468846, 0.461361)",
        "(-0.168504, 1.456422, 0.465831)",
        "(-0.169606, 1.431806, 0.474524)",
        "(-0.170898, 1.406810, 0.480366)",
        "(-0.173063, 1.382324, 0.484116)",
        "(-0.175642, 1.357904, 0.485929)",
        "(-0.175642, 1.357904, 0.485929)",
        "(-0.178011, 1.320782, 0.483248)",
        "(-0.177914, 1.296261, 0.477925)",
        "(-0.177895, 1.272060, 0.471213)",
        "(-0.177788, 1.248252, 0.460964)",
        "(-0.177788, 1.248252, 0.460964)",
        "(-0.176592, 1.211792, 0.438035)",
        "(-0.174789, 1.187456, 0.418425)",
        "(-0.172285, 1.164098, 0.397056)",
        "(-0.170227, 1.142469, 0.374126)",
        "(-0.170227, 1.142469, 0.374126)",
        "(-0.167331, 1.114744, 0.336122)",
        "(-0.165429, 1.100973, 0.310201)",
        "(-0.163298, 1.091455, 0.284970)",
        "(-0.160157, 1.085824, 0.259279)",
        "(-0.160157, 1.085824, 0.259279)",
        "(-0.154108, 1.087313, 0.221199)",
        "(-0.149744, 1.092600, 0.196214)",
        "(-0.144618, 1.102535, 0.171145)",
        "(-0.139562, 1.114321, 0.149092)",
        "(-0.139562, 1.114321, 0.149092)",
        "(-0.130776, 1.137703, 0.119586)",
        "(-0.124655, 1.156597, 0.101895)",
        "(-0.118554, 1.178082, 0.086539)",
        "(-0.112419, 1.200143, 0.072797)",
        "(-0.109291, 1.211591, 0.066622)",
        "(-0.102704, 1.235839, 0.056895)",
        "(-0.096657, 1.261902, 0.049473)",
        "(-0.091665, 1.289398, 0.043891)",
        "(-0.087125, 1.317147, 0.040001)",
        "(-0.087125, 1.317147, 0.040001)",
        "(-0.080504, 1.358981, 0.037132)",
        "(-0.076970, 1.387820, 0.037344)",
        "(-0.075372, 1.417921, 0.040401)",
        "(-0.075428, 1.447979, 0.046021)",
        "(-0.075428, 1.447979, 0.046021)",
        "(-0.078149, 1.491525, 0.059186)",
        "(-0.081649, 1.518536, 0.071254)",
        "(-0.085718, 1.542919, 0.085079)",
        "(-0.090329, 1.564533, 0.100257)",
        "(-0.090329, 1.564533, 0.100257)",
        "(-0.098802, 1.592252, 0.125605)",
        "(-0.104793, 1.607171, 0.143915)",
        "(-0.110855, 1.619026, 0.163428)",
        "(-0.117016, 1.627871, 0.183891)",
        "(-0.117016, 1.627871, 0.183891)",
        "(-0.126827, 1.635282, 0.215958)",
        "(-0.133446, 1.636700, 0.238246)",
        "(-0.139349, 1.635301, 0.261334)",
        "(-0.139349, 1.635301, 0.261334)",
        "(-0.144384, 1.631479, 0.284872)",
        "(-0.151638, 1.621163, 0.320648)",
        "(-0.156795, 1.611595, 0.344552)",
        "(-0.161983, 1.599605, 0.367574)",
        "(-0.167205, 1.586249, 0.389604)",
        "(-0.169686, 1.578280, 0.399920)",
        "(-0.174431, 1.560791, 0.419665)",
        "(-0.179167, 1.540868, 0.437593)",
        "(-0.184172, 1.519530, 0.453060)",
        "(-0.188848, 1.497014, 0.466645)",
        "(-0.188848, 1.497014, 0.466645)",
        "(-0.195200, 1.460203, 0.483719)",
        "(-0.199093, 1.434947, 0.491988)",
        "(-0.202708, 1.409167, 0.498497)",
        "(-0.205722, 1.382045, 0.502599)",
        "(-0.207199, 1.368072, 0.503921)",
        "(-0.209742, 1.340564, 0.505590)",
        "(-0.211580, 1.313056, 0.504266)",
        "(-0.212825, 1.284845, 0.499731)",
        "(-0.213584, 1.256619, 0.492192)",
        "(-0.213584, 1.256619, 0.492192)",
        "(-0.213845, 1.218070, 0.476759)",
        "(-0.213121, 1.194497, 0.463209)",
        "(-0.211875, 1.172074, 0.446799)",
        "(-0.209249, 1.151505, 0.426451)",
        "(-0.209249, 1.151505, 0.426451)",
        "(-0.203279, 1.125427, 0.389157)",
        "(-0.199352, 1.111224, 0.362463)",
        "(-0.195097, 1.100042, 0.334233)",
        "(-0.190346, 1.091925, 0.304880)",
        "(-0.190346, 1.091925, 0.304880)",
        "(-0.182996, 1.086361, 0.260554)",
        "(-0.177766, 1.086831, 0.231371)",
        "(-0.172033, 1.090557, 0.202514)",
        "(-0.168990, 1.095241, 0.188572)",
        "(-0.163153, 1.104825, 0.161160)",
        "(-0.157169, 1.120366, 0.135952)",
        "(-0.151025, 1.140155, 0.114193)",
        "(-0.144494, 1.164021, 0.096847)",
        "(-0.137687, 1.191312, 0.083846)",
        "(-0.137687, 1.191312, 0.083846)",
        "(-0.127741, 1.236579, 0.071566)",
        "(-0.121831, 1.268265, 0.066642)",
        "(-0.119767, 1.285344, 0.066918)",
        "(-0.113862, 1.335209, 0.067588)",
        "(-0.113862, 1.335209, 0.067588)",
        "(-0.110780, 1.384170, 0.074108)",
        "(-0.110314, 1.415276, 0.081621)",
        "(-0.110815, 1.444536, 0.091540)",
        "(-0.112075, 1.471373, 0.103576)",
        "(-0.112075, 1.471373, 0.103576)",
        "(-0.114820, 1.505975, 0.125195)",
        "(-0.116972, 1.525420, 0.141882)",
        "(-0.119626, 1.541719, 0.160094)",
        "(-0.123226, 1.555194, 0.179573)",
        "(-0.123226, 1.555194, 0.179573)",
        "(-0.129856, 1.569875, 0.210921)",
        "(-0.133973, 1.575774, 0.233104)",
        "(-0.137681, 1.578495, 0.256172)",
        "(-0.141340, 1.578154, 0.279975)",
        "(-0.141340, 1.578154, 0.279975)",
        "(-0.148499, 1.572996, 0.316619)",
        "(-0.153998, 1.565601, 0.341222)",
        "(-0.159148, 1.555626, 0.365567)",
        "(-0.164399, 1.541867, 0.389457)",
        "(-0.167492, 1.533334, 0.400825)",
        "(-0.174047, 1.516585, 0.423127)",
        "(-0.181608, 1.497047, 0.444030)",
        "(-0.189297, 1.474950, 0.463709)",
        "(-0.196345, 1.449925, 0.481289)",
        "(-0.196345, 1.449925, 0.481289)",
        "(-0.207452, 1.409787, 0.503670)",
        "(-0.216336, 1.381870, 0.514374)",
        "(-0.225023, 1.353599, 0.523789)",
        "(-0.233060, 1.323687, 0.529632)",
        "(-0.233060, 1.323687, 0.529632)",
        "(-0.244309, 1.278600, 0.533727)",
        "(-0.250953, 1.248904, 0.532803)",
        "(-0.256136, 1.219723, 0.527425)",
        "(-0.259729, 1.190854, 0.519552)",
        "(-0.259729, 1.190854, 0.519552)",
        "(-0.262965, 1.150340, 0.500707)",
        "(-0.263780, 1.126231, 0.483076)",
        "(-0.263393, 1.103038, 0.461797)",
        "(-0.261278, 1.080776, 0.435118)",
        "(-0.261278, 1.080776, 0.435118)",
        "(-0.257050, 1.051715, 0.390221)",
        "(-0.253048, 1.036234, 0.358236)",
        "(-0.248004, 1.024779, 0.324606)",
        "(-0.241892, 1.019085, 0.291076)",
        "(-0.238810, 1.016266, 0.274640)",
        "(-0.231276, 1.015686, 0.241833)",
        "(-0.222839, 1.019166, 0.209084)",
        "(-0.214000, 1.027361, 0.177945)",
        "(-0.205132, 1.040577, 0.150049)",
        "(-0.205132, 1.040577, 0.150049)",
        "(-0.191296, 1.066915, 0.114424)",
        "(-0.181243, 1.090020, 0.097114)",
        "(-0.170907, 1.114640, 0.082463)",
        "(-0.160362, 1.143035, 0.071799)",
        "(-0.155183, 1.157900, 0.067080)",
        "(-0.145095, 1.188345, 0.058993)",
        "(-0.135762, 1.219975, 0.053110)",
        "(-0.127143, 1.252247, 0.049116)",
        "(-0.119791, 1.286279, 0.048687)",
        "(-0.116326, 1.303178, 0.048608)",
        "(-0.110748, 1.336786, 0.050171)",
        "(-0.106280, 1.369580, 0.053360)",
        "(-0.102945, 1.401186, 0.058903)",
        "(-0.100503, 1.431395, 0.067037)",
        "(-0.100503, 1.431395, 0.067037)",
        "(-0.100123, 1.474400, 0.083968)",
        "(-0.101669, 1.500715, 0.098331)",
        "(-0.103820, 1.523845, 0.114813)",
        "(-0.106616, 1.543482, 0.132631)",
        "(-0.106616, 1.543482, 0.132631)",
        "(-0.113659, 1.567965, 0.161863)",
        "(-0.119497, 1.580671, 0.182961)",
        "(-0.125375, 1.589746, 0.205085)",
        "(-0.131330, 1.595239, 0.227925)",
        "(-0.131330, 1.595239, 0.227925)",
        "(-0.140357, 1.597104, 0.263469)",
        "(-0.146299, 1.594636, 0.287679)",
        "(-0.152057, 1.589004, 0.311821)",
        "(-0.157644, 1.579450, 0.336411)",
        "(-0.157644, 1.579450, 0.336411)",
        "(-0.165538, 1.560437, 0.372808)",
        "(-0.171396, 1.544525, 0.397937)",
        "(-0.178365, 1.526772, 0.422714)",
        "(-0.182179, 1.516040, 0.434106)",
        "(-0.189326, 1.494586, 0.455694)",
        "(-0.196531, 1.469940, 0.473568)",
        "(-0.204102, 1.444517, 0.489156)",
        "(-0.211644, 1.417616, 0.501624)",
        "(-0.218676, 1.389235, 0.510378)",
        "(-0.218676, 1.389235, 0.510378)",
        "(-0.228059, 1.345958, 0.517180)",
        "(-0.233823, 1.317068, 0.517416)",
        "(-0.238747, 1.288098, 0.515304)",
        "(-0.242537, 1.259414, 0.510864)",
        "(-0.242537, 1.259414, 0.510864)",
        "(-0.246411, 1.218367, 0.497720)",
        "(-0.247928, 1.191982, 0.485098)",
        "(-0.248059, 1.166947, 0.469982)",
        "(-0.247010, 1.143978, 0.452121)",
        "(-0.247010, 1.143978, 0.452121)",
        "(-0.243526, 1.112270, 0.419029)",
        "(-0.240535, 1.092988, 0.392603)",
        "(-0.236605, 1.075942, 0.362947)",
        "(-0.232336, 1.061718, 0.331874)",
        "(-0.232336, 1.061718, 0.331874)",
        "(-0.226105, 1.046192, 0.286006)",
        "(-0.221635, 1.040496, 0.254633)",
        "(-0.216416, 1.039266, 0.223640)",
        "(-0.210691, 1.043741, 0.194895)",
        "(-0.210691, 1.043741, 0.194895)",
        "(-0.200851, 1.056331, 0.154075)",
        "(-0.193647, 1.068243, 0.128771)",
        "(-0.186266, 1.084313, 0.107163)",
        "(-0.179037, 1.103219, 0.088786)",
        "(-0.179037, 1.103219, 0.088786)",
        "(-0.167915, 1.137199, 0.069474)",
        "(-0.159752, 1.161721, 0.061698)",
        "(-0.151253, 1.186230, 0.055288)",
        "(-0.142177, 1.211247, 0.051407)",
        "(-0.137921, 1.224640, 0.050417)",
        "(-0.130167, 1.252376, 0.049525)",
        "(-0.123093, 1.280109, 0.049616)",
        "(-0.116318, 1.307520, 0.050735)",
        "(-0.109607, 1.334698, 0.053839)",
        "(-0.106587, 1.348721, 0.056087)",
        "(-0.102610, 1.378075, 0.062557)",
        "(-0.099835, 1.407076, 0.070716)",
        "(-0.098088, 1.435005, 0.080676)",
        "(-0.097091, 1.461813, 0.092637)",
        "(-0.096870, 1.474670, 0.099437)",
        "(-0.097065, 1.499613, 0.114199)",
        "(-0.099402, 1.523323, 0.130669)",
        "(-0.103496, 1.544901, 0.147854)",
        "(-0.108279, 1.563714, 0.165855)",
        "(-0.108279, 1.563714, 0.165855)",
        "(-0.116671, 1.586930, 0.194734)",
        "(-0.122769, 1.598835, 0.214584)",
        "(-0.128964, 1.607609, 0.234856)",
        "(-0.135350, 1.613191, 0.255750)",
        "(-0.135350, 1.613191, 0.255750)",
        "(-0.144855, 1.617090, 0.287613)",
        "(-0.150857, 1.616497, 0.308823)",
        "(-0.156441, 1.612921, 0.330119)",
        "(-0.161637, 1.606761, 0.351340)",
        "(-0.164276, 1.602851, 0.362002)",
        "(-0.169885, 1.593232, 0.383595)",
        "(-0.175652, 1.581906, 0.404488)",
        "(-0.181001, 1.567953, 0.424329)",
        "(-0.186365, 1.551650, 0.443173)",
        "(-0.189198, 1.542691, 0.451991)",
        "(-0.195255, 1.523475, 0.468705)",
        "(-0.201752, 1.502131, 0.484264)",
        "(-0.207912, 1.478849, 0.498401)",
        "(-0.213623, 1.454127, 0.510445)",
        "(-0.216170, 1.440884, 0.514921)",
        "(-0.221293, 1.414336, 0.523030)",
        "(-0.225773, 1.386475, 0.528511)",
        "(-0.229283, 1.357457, 0.531382)",
        "(-0.232805, 1.328467, 0.532121)",
        "(-0.234621, 1.314144, 0.531271)",
        "(-0.237892, 1.285923, 0.527886)",
        "(-0.239512, 1.257875, 0.521212)",
        "(-0.239800, 1.229794, 0.511820)",
        "(-0.239432, 1.203462, 0.498921)",
        "(-0.239432, 1.203462, 0.498921)",
        "(-0.239088, 1.168773, 0.476582)",
        "(-0.237400, 1.147841, 0.458451)",
        "(-0.234467, 1.127856, 0.436616)",
        "(-0.230948, 1.109638, 0.412566)",
        "(-0.230948, 1.109638, 0.412566)",
        "(-0.224918, 1.087706, 0.375593)",
        "(-0.220548, 1.076323, 0.348771)",
        "(-0.215940, 1.067595, 0.319665)",
        "(-0.211170, 1.062525, 0.290081)",
        "(-0.208720, 1.061045, 0.275696)",
        "(-0.203892, 1.061068, 0.247357)",
        "(-0.199022, 1.064088, 0.219387)",
        "(-0.193999, 1.070829, 0.192608)",
        "(-0.188995, 1.079214, 0.167425)",
        "(-0.186469, 1.084798, 0.155755)",
        "(-0.181281, 1.097743, 0.133934)",
        "(-0.176022, 1.113522, 0.114662)",
        "(-0.170635, 1.131669, 0.097738)",
        "(-0.165056, 1.151862, 0.083892)",
        "(-0.162236, 1.162216, 0.077707)",
        "(-0.156675, 1.184181, 0.067442)",
        "(-0.151157, 1.207255, 0.059028)",
        "(-0.145349, 1.231009, 0.053189)",
        "(-0.139526, 1.255194, 0.049139)",
        "(-0.136708, 1.267450, 0.047323)",
        "(-0.131543, 1.292817, 0.045147)",
        "(-0.127090, 1.319082, 0.044506)",
        "(-0.123902, 1.346276, 0.045916)",
        "(-0.120799, 1.373127, 0.047928)",
        "(-0.119434, 1.386434, 0.049652)",
        "(-0.117108, 1.412364, 0.054667)",
        "(-0.115420, 1.437517, 0.060721)",
        "(-0.115514, 1.462105, 0.068527)",
        "(-0.116850, 1.485383, 0.078173)",
        "(-0.116850, 1.485383, 0.078173)",
        "(-0.118771, 1.516513, 0.095061)",
        "(-0.120116, 1.534779, 0.108152)",
        "(-0.121462, 1.551183, 0.122548)",
        "(-0.123463, 1.566122, 0.138463)",
        "(-0.123463, 1.566122, 0.138463)",
        "(-0.128019, 1.585475, 0.165062)",
        "(-0.130909, 1.595290, 0.183288)",
        "(-0.133864, 1.602796, 0.202412)",
        "(-0.137025, 1.607993, 0.222861)",
        "(-0.137025, 1.607993, 0.222861)",
        "(-0.141618, 1.611417, 0.255804)",
        "(-0.144895, 1.611541, 0.278148)",
        "(-0.148493, 1.608697, 0.300935)",
        "(-0.152199, 1.603368, 0.324073)",
        "(-0.152199, 1.603368, 0.324073)",
        "(-0.157925, 1.591373, 0.359510)",
        "(-0.162216, 1.580466, 0.383343)",
        "(-0.167275, 1.566880, 0.406504)",
        "(-0.172649, 1.551521, 0.428495)",
        "(-0.175478, 1.542455, 0.438501)",
        "(-0.181320, 1.523015, 0.457086)",
        "(-0.187284, 1.500896, 0.473275)",
        "(-0.192655, 1.476105, 0.486989)",
        "(-0.197304, 1.449320, 0.498581)",
        "(-0.197304, 1.449320, 0.498581)",
        "(-0.204275, 1.406292, 0.510928)",
        "(-0.209228, 1.377188, 0.516959)",
        "(-0.214008, 1.347201, 0.520551)",
        "(-0.218796, 1.316978, 0.522591)",
        "(-0.218796, 1.316978, 0.522591)",
        "(-0.225365, 1.272715, 0.521644)",
        "(-0.229133, 1.244010, 0.516687)",
        "(-0.233008, 1.215662, 0.507966)",
        "(-0.235487, 1.190481, 0.497323)",
        "(-0.235487, 1.190481, 0.497323)",
        "(-0.235987, 1.155306, 0.476422)",
        "(-0.235436, 1.133427, 0.458813)",
        "(-0.233993, 1.113806, 0.438652)",
        "(-0.231521, 1.096437, 0.416715)",
        "(-0.231521, 1.096437, 0.416715)",
        "(-0.226047, 1.076084, 0.382181)",
        "(-0.221217, 1.066673, 0.357093)",
        "(-0.215902, 1.060050, 0.328736)",
        "(-0.210656, 1.056660, 0.298440)",
        "(-0.210656, 1.056660, 0.298440)",
        "(-0.203089, 1.058320, 0.257620)",
        "(-0.197368, 1.063653, 0.233208)",
        "(-0.190932, 1.070930, 0.209162)",
        "(-0.184150, 1.079185, 0.185846)",
        "(-0.184150, 1.079185, 0.185846)",
        "(-0.173996, 1.096165, 0.153635)",
        "(-0.167371, 1.111035, 0.133904)",
        "(-0.161024, 1.128095, 0.115735)",
        "(-0.154935, 1.147758, 0.099796)",
        "(-0.154935, 1.147758, 0.099796)",
        "(-0.146139, 1.181267, 0.080894)",
        "(-0.140262, 1.205687, 0.071709)",
        "(-0.134653, 1.231330, 0.064689)",
        "(-0.129551, 1.257622, 0.059530)",
        "(-0.127134, 1.270761, 0.057406)",
        "(-0.122742, 1.297225, 0.054513)",
        "(-0.118900, 1.324221, 0.054035)",
        "(-0.115563, 1.351366, 0.055719)",
        "(-0.112851, 1.377921, 0.059178)",
        "(-0.112851, 1.377921, 0.059178)",
        "(-0.109771, 1.415615, 0.066707)",
        "(-0.109498, 1.440592, 0.073275)",
        "(-0.110312, 1.464681, 0.080940)",
        "(-0.111292, 1.486829, 0.090393)",
        "(-0.111292, 1.486829, 0.090393)",
        "(-0.113124, 1.517838, 0.108791)",
        "(-0.114861, 1.536823, 0.123641)",
        "(-0.116982, 1.553671, 0.140050)",
        "(-0.120149, 1.568227, 0.157903)",
        "(-0.120149, 1.568227, 0.157903)",
        "(-0.125923, 1.585636, 0.186705)",
        "(-0.129908, 1.593850, 0.207429)",
        "(-0.134033, 1.598984, 0.229117)",
        "(-0.137992, 1.601259, 0.251521)",
        "(-0.137992, 1.601259, 0.251521)",
        "(-0.144084, 1.599084, 0.285595)",
        "(-0.148220, 1.594522, 0.308264)",
        "(-0.152052, 1.587389, 0.331189)",
        "(-0.155726, 1.577647, 0.353955)",
        "(-0.157452, 1.571726, 0.365134)",
        "(-0.161163, 1.558492, 0.386975)",
        "(-0.165922, 1.542237, 0.407663)",
        "(-0.171066, 1.525036, 0.427669)",
        "(-0.176437, 1.504957, 0.445385)",
        "(-0.179137, 1.494052, 0.453471)",
        "(-0.184549, 1.470850, 0.468397)",
        "(-0.190087, 1.445981, 0.481466)",
        "(-0.195616, 1.419943, 0.492555)",
        "(-0.198371, 1.406460, 0.496838)",
        "(-0.203883, 1.379371, 0.504970)",
        "(-0.209103, 1.351577, 0.510589)",
        "(-0.214073, 1.323581, 0.513548)",
        "(-0.219074, 1.295480, 0.513714)",
        "(-0.219074, 1.295480, 0.513714)",
        "(-0.225739, 1.253664, 0.508876)",
        "(-0.228575, 1.226630, 0.501859)",
        "(-0.230173, 1.200079, 0.491220)",
        "(-0.230838, 1.174057, 0.476913)",
        "(-0.230832, 1.149330, 0.459281)",
        "(-0.230832, 1.149330, 0.459281)",
        "(-0.228947, 1.116035, 0.428988)",
        "(-0.226747, 1.096697, 0.405992)",
        "(-0.223887, 1.080087, 0.381669)",
        "(-0.220110, 1.067364, 0.356817)",
        "(-0.220110, 1.067364, 0.356817)",
        "(-0.213240, 1.054370, 0.318466)",
        "(-0.206961, 1.050683, 0.290578)",
        "(-0.200165, 1.049534, 0.262036)",
        "(-0.192914, 1.053539, 0.234429)",
        "(-0.192914, 1.053539, 0.234429)",
        "(-0.180748, 1.068537, 0.198084)",
        "(-0.171981, 1.083515, 0.176240)",
        "(-0.162708, 1.101602, 0.156485)",
        "(-0.153017, 1.122754, 0.139001)",
        "(-0.153017, 1.122754, 0.139001)",
        "(-0.138913, 1.160881, 0.118331)",
        "(-0.130212, 1.187880, 0.106161)",
        "(-0.122357, 1.216294, 0.095633)",
        "(-0.115821, 1.246007, 0.087033)",
        "(-0.112985, 1.261233, 0.083345)",
        "(-0.108105, 1.292184, 0.078030)",
        "(-0.103508, 1.323211, 0.074768)",
        "(-0.099227, 1.353665, 0.073568)",
        "(-0.095502, 1.383178, 0.073470)",
        "(-0.094644, 1.398414, 0.074332)",
        "(-0.093247, 1.428758, 0.076224)",
        "(-0.092822, 1.458097, 0.079427)",
        "(-0.092547, 1.486088, 0.083889)",
        "(-0.092611, 1.513373, 0.090141)",
        "(-0.092963, 1.526593, 0.093729)",
        "(-0.095153, 1.552003, 0.101879)",
        "(-0.099998, 1.576053, 0.111038)",
        "(-0.106399, 1.597929, 0.121437)",
        "(-0.113229, 1.617261, 0.133206)",
        "(-0.113229, 1.617261, 0.133206)",
        "(-0.123451, 1.641133, 0.153081)",
        "(-0.129667, 1.653566, 0.167589)",
        "(-0.135437, 1.663016, 0.183049)",
        "(-0.140891, 1.669089, 0.199482)",
        "(-0.140891, 1.669089, 0.199482)",
        "(-0.148218, 1.673763, 0.225581)",
        "(-0.152223, 1.673096, 0.244132)",
        "(-0.155254, 1.669779, 0.263492)",
        "(-0.157933, 1.663781, 0.283362)",
        "(-0.159130, 1.659065, 0.293537)",
        "(-0.161359, 1.649130, 0.313767)",
        "(-0.162745, 1.636071, 0.334134)",
        "(-0.163901, 1.620748, 0.354653)",
        "(-0.165282, 1.602735, 0.375166)",
        "(-0.165935, 1.593101, 0.385312)",
        "(-0.166704, 1.570658, 0.405017)",
        "(-0.167276, 1.546196, 0.423860)",
        "(-0.168003, 1.518940, 0.441234)",
        "(-0.169153, 1.491381, 0.457780)",
        "(-0.170151, 1.476925, 0.464970)",
        "(-0.172763, 1.447630, 0.477509)",
        "(-0.176064, 1.417652, 0.487383)",
        "(-0.179371, 1.387715, 0.494640)",
        "(-0.182999, 1.358160, 0.498470)",
        "(-0.184887, 1.343653, 0.499208)",
        "(-0.188699, 1.314857, 0.497732)",
        "(-0.192378, 1.286443, 0.493145)",
        "(-0.195629, 1.258566, 0.485634)",
        "(-0.198155, 1.231140, 0.475210)",
        "(-0.198155, 1.231140, 0.475210)",
        "(-0.201230, 1.191720, 0.453990)",
        "(-0.203355, 1.167704, 0.438432)",
        "(-0.204779, 1.146161, 0.420718)",
        "(-0.204931, 1.125711, 0.399468)",
        "(-0.204931, 1.125711, 0.399468)",
        "(-0.203256, 1.097030, 0.363357)",
        "(-0.202013, 1.082538, 0.338173)",
        "(-0.200816, 1.071832, 0.312807)",
        "(-0.200816, 1.071832, 0.312807)",
        "(-0.197563, 1.060946, 0.272500)",
        "(-0.194711, 1.057432, 0.245525)",
        "(-0.191332, 1.057459, 0.220534)",
        "(-0.186829, 1.061446, 0.197586)",
        "(-0.181144, 1.069492, 0.176547)",
        "(-0.178340, 1.073615, 0.166154)",
        "(-0.171904, 1.086453, 0.148139)",
        "(-0.164718, 1.102936, 0.133013)",
        "(-0.157016, 1.122399, 0.119960)",
        "(-0.148894, 1.145017, 0.109330)",
        "(-0.145034, 1.156497, 0.105131)",
        "(-0.137305, 1.180850, 0.097722)",
        "(-0.129673, 1.207889, 0.092642)",
        "(-0.122640, 1.237417, 0.089135)",
        "(-0.116120, 1.266928, 0.085904)",
        "(-0.113177, 1.281961, 0.084868)",
        "(-0.107591, 1.312228, 0.084004)",
        "(-0.103016, 1.342898, 0.084985)",
        "(-0.100494, 1.374608, 0.087859)",
        "(-0.099661, 1.405973, 0.092518)",
        "(-0.099533, 1.421088, 0.095258)",
        "(-0.100026, 1.449929, 0.101740)",
        "(-0.101606, 1.476809, 0.109957)",
        "(-0.103697, 1.502262, 0.119587)",
        "(-0.106243, 1.525499, 0.130778)",
        "(-0.106243, 1.525499, 0.130778)",
        "(-0.110915, 1.556077, 0.150291)",
        "(-0.114441, 1.573754, 0.164705)",
        "(-0.118953, 1.589023, 0.180193)",
        "(-0.123587, 1.602062, 0.196746)",
        "(-0.125822, 1.607687, 0.205485)",
        "(-0.130274, 1.616708, 0.224069)",
        "(-0.134659, 1.622919, 0.243356)",
        "(-0.139047, 1.626079, 0.263597)",
        "(-0.141230, 1.626815, 0.273938)",
        "(-0.141230, 1.626815, 0.273938)",
        "(-0.149605, 1.621729, 0.316049)",
        "(-0.153817, 1.614721, 0.337451)",
        "(-0.157732, 1.603957, 0.359185)",
        "(-0.161143, 1.589685, 0.380793)",
        "(-0.163042, 1.582411, 0.391423)",
        "(-0.167830, 1.564443, 0.411842)",
        "(-0.173087, 1.543769, 0.431459)",
        "(-0.177922, 1.520496, 0.450046)",
        "(-0.182432, 1.494846, 0.467310)",
        "(-0.184881, 1.481360, 0.475312)",
        "(-0.190972, 1.453156, 0.488822)",
        "(-0.197317, 1.423573, 0.498285)",
        "(-0.202840, 1.393354, 0.506459)",
        "(-0.202840, 1.393354, 0.506459)",
        "(-0.209118, 1.346189, 0.513147)",
        "(-0.213151, 1.315464, 0.514049)",
        "(-0.217164, 1.285840, 0.510538)",
        "(-0.220029, 1.256484, 0.502671)",
        "(-0.221308, 1.228334, 0.491763)",
        "(-0.221667, 1.214790, 0.485628)",
        "(-0.221510, 1.188923, 0.470644)",
        "(-0.220377, 1.164528, 0.451790)",
        "(-0.218252, 1.142480, 0.429529)",
        "(-0.215037, 1.123531, 0.404412)",
        "(-0.215037, 1.123531, 0.404412)",
        "(-0.208943, 1.099964, 0.363107)",
        "(-0.204288, 1.088387, 0.333752)",
        "(-0.199505, 1.081257, 0.304813)",
        "(-0.194456, 1.077834, 0.278362)",
        "(-0.194456, 1.077834, 0.278362)",
        "(-0.185583, 1.078885, 0.244247)",
        "(-0.178660, 1.083837, 0.222846)",
        "(-0.174588, 1.088274, 0.212786)",
        "(-0.162377, 1.103025, 0.184131)",
        "(-0.157963, 1.109966, 0.175529)",
        "(-0.149049, 1.125457, 0.158686)",
        "(-0.139823, 1.143084, 0.143080)",
        "(-0.130610, 1.162822, 0.129227)",
        "(-0.121632, 1.184393, 0.116889)",
        "(-0.117250, 1.195746, 0.111350)",
        "(-0.109049, 1.220576, 0.102655)",
        "(-0.101350, 1.246822, 0.095712)",
        "(-0.094314, 1.273342, 0.090025)",
        "(-0.087647, 1.299935, 0.086278)",
        "(-0.084427, 1.313130, 0.085043)",
        "(-0.079333, 1.340156, 0.084225)",
        "(-0.076266, 1.368514, 0.086465)",
        "(-0.074295, 1.396619, 0.091579)",
        "(-0.073317, 1.423219, 0.099535)",
        "(-0.073317, 1.423219, 0.099535)",
        "(-0.073698, 1.460496, 0.116753)",
        "(-0.075302, 1.482797, 0.131735)",
        "(-0.078250, 1.502838, 0.148736)",
        "(-0.082631, 1.519604, 0.167058)",
        "(-0.084877, 1.526598, 0.176612)",
        "(-0.089126, 1.538360, 0.196666)",
        "(-0.093872, 1.547545, 0.218092)",
        "(-0.099818, 1.554814, 0.240531)",
        "(-0.106823, 1.560072, 0.263408)",
        "(-0.110418, 1.562068, 0.274829)",
        "(-0.117902, 1.562834, 0.297570)",
        "(-0.125572, 1.561917, 0.319880)",
        "(-0.134339, 1.558582, 0.341503)",
        "(-0.143790, 1.553739, 0.362646)",
        "(-0.148566, 1.550555, 0.372948)",
        "(-0.158087, 1.542059, 0.392838)",
        "(-0.167326, 1.530689, 0.410838)",
        "(-0.176616, 1.517223, 0.427188)",
        "(-0.185768, 1.501449, 0.442341)",
        "(-0.190259, 1.492875, 0.449611)",
        "(-0.198086, 1.473991, 0.463280)",
        "(-0.204106, 1.452115, 0.474913)",
        "(-0.208498, 1.427411, 0.484377)",
        "(-0.212941, 1.401919, 0.492578)",
        "(-0.214925, 1.389013, 0.495845)",
        "(-0.218624, 1.362781, 0.500494)",
        "(-0.221259, 1.335858, 0.500970)",
        "(-0.222164, 1.322111, 0.499148)",
        "(-0.225003, 1.281757, 0.493726)",
        "(-0.225694, 1.268679, 0.490477)",
        "(-0.226398, 1.242695, 0.481619)",
        "(-0.225646, 1.216307, 0.469053)",
        "(-0.223128, 1.189873, 0.451589)",
        "(-0.219997, 1.164567, 0.431586)",
        "(-0.219997, 1.164567, 0.431586)",
        "(-0.214383, 1.130680, 0.395927)",
        "(-0.210809, 1.110345, 0.369404)",
        "(-0.206949, 1.092446, 0.339972)",
        "(-0.203215, 1.078409, 0.309498)",
        "(-0.203215, 1.078409, 0.309498)",
        "(-0.197703, 1.064241, 0.265014)",
        "(-0.193164, 1.061011, 0.236948)",
        "(-0.188298, 1.061129, 0.210321)",
        "(-0.188298, 1.061129, 0.210321)",
        "(-0.179818, 1.072297, 0.174461)",
        "(-0.172992, 1.084193, 0.153548)",
        "(-0.165043, 1.099743, 0.135954)",
        "(-0.156226, 1.118238, 0.121283)",
        "(-0.147214, 1.139144, 0.108858)",
        "(-0.142833, 1.151372, 0.104010)",
        "(-0.134371, 1.175450, 0.094308)",
        "(-0.126306, 1.201482, 0.086970)",
        "(-0.118992, 1.228904, 0.081769)",
        "(-0.112418, 1.256895, 0.078327)",
        "(-0.109453, 1.270983, 0.077070)",
        "(-0.104732, 1.299824, 0.076103)",
        "(-0.101829, 1.329028, 0.077370)",
        "(-0.100794, 1.357642, 0.081043)",
        "(-0.101456, 1.385005, 0.087619)",
        "(-0.102530, 1.398207, 0.091834)",
        "(-0.105638, 1.423434, 0.101872)",
        "(-0.109573, 1.446345, 0.114235)",
        "(-0.113874, 1.466713, 0.128826)",
        "(-0.118229, 1.484471, 0.145215)",
        "(-0.120403, 1.492488, 0.153821)",
        "(-0.124957, 1.506519, 0.172092)",
        "(-0.129630, 1.518234, 0.191295)",
        "(-0.134290, 1.527758, 0.211251)",
        "(-0.139074, 1.535121, 0.232191)",
        "(-0.139074, 1.535121, 0.232191)",
        "(-0.146437, 1.542959, 0.264914)",
        "(-0.151238, 1.545185, 0.286608)",
        "(-0.156151, 1.545314, 0.308326)",
        "(-0.161254, 1.543331, 0.330419)",
        "(-0.163858, 1.541736, 0.341478)",
        "(-0.169162, 1.536362, 0.363176)",
        "(-0.174832, 1.527938, 0.383436)",
        "(-0.181191, 1.517851, 0.403484)",
        "(-0.187991, 1.506080, 0.421032)",
        "(-0.191393, 1.499310, 0.429167)",
        "(-0.197833, 1.484179, 0.444359)",
        "(-0.203332, 1.465820, 0.457214)",
        "(-0.208288, 1.445302, 0.468522)",
        "(-0.213251, 1.423246, 0.478010)",
        "(-0.215699, 1.411670, 0.481903)",
        "(-0.220256, 1.386583, 0.487395)",
        "(-0.223543, 1.358938, 0.490068)",
        "(-0.225239, 1.329338, 0.489893)",
        "(-0.225712, 1.298771, 0.487400)",
        "(-0.225650, 1.283073, 0.485040)",
        "(-0.224987, 1.250945, 0.476672)",
        "(-0.223896, 1.219196, 0.464507)",
        "(-0.222790, 1.189345, 0.448999)",
        "(-0.221828, 1.161517, 0.431237)",
        "(-0.221378, 1.148165, 0.421461)",
        "(-0.219766, 1.123248, 0.399917)",
        "(-0.218037, 1.101836, 0.376086)",
        "(-0.216497, 1.085084, 0.350245)",
        "(-0.214416, 1.071257, 0.323025)",
        "(-0.212975, 1.065486, 0.309221)",
        "(-0.209384, 1.057343, 0.281906)",
        "(-0.205153, 1.053753, 0.255605)",
        "(-0.200337, 1.055150, 0.229158)",
        "(-0.194508, 1.060574, 0.203838)",
        "(-0.191506, 1.063438, 0.191618)",
        "(-0.184527, 1.074032, 0.169439)",
        "(-0.176980, 1.088447, 0.149339)",
        "(-0.169085, 1.106151, 0.131392)",
        "(-0.161004, 1.126512, 0.115622)",
        "(-0.156968, 1.137433, 0.108450)",
        "(-0.149153, 1.161764, 0.096743)",
        "(-0.141702, 1.186613, 0.086137)",
        "(-0.135223, 1.213074, 0.077637)",
        "(-0.129500, 1.240112, 0.070811)",
        "(-0.127019, 1.253629, 0.067939)",
        "(-0.122385, 1.280285, 0.063099)",
        "(-0.118076, 1.306680, 0.060493)",
        "(-0.114673, 1.333688, 0.059536)",
        "(-0.112743, 1.361064, 0.061585)",
        "(-0.112236, 1.374645, 0.063644)",
        "(-0.111710, 1.401256, 0.069332)",
        "(-0.111808, 1.426802, 0.077354)",
        "(-0.113483, 1.451656, 0.087438)",
        "(-0.116473, 1.475150, 0.099450)",
        "(-0.118120, 1.486055, 0.105801)",
        "(-0.121889, 1.505648, 0.119315)",
        "(-0.126029, 1.522780, 0.133958)",
        "(-0.130507, 1.537562, 0.150010)",
        "(-0.135179, 1.549866, 0.167174)",
        "(-0.135179, 1.549866, 0.167174)"
    ],
    "rightHandRotations": [
        "(278.273200, 63.991490, 356.163300)",
        "(278.329800, 64.267620, 355.834000)",
        "(278.435600, 64.390620, 355.723600)",
        "(278.524600, 63.999690, 356.227300)",
        "(278.524600, 63.999690, 356.227300)",
        "(278.781800, 63.977440, 356.207600)",
        "(278.862400, 64.553130, 355.533100)",
        "(278.811800, 65.057820, 354.899900)",
        "(278.703200, 64.851030, 355.201000)",
        "(278.703200, 64.851030, 355.201000)",
        "(278.602100, 62.801830, 357.417800)",
        "(278.713000, 62.671480, 357.521200)",
        "(278.944000, 63.461960, 356.570800)",
        "(279.141600, 63.882940, 356.076400)",
        "(279.141600, 63.882940, 356.076400)",
        "(279.449400, 62.518160, 357.552200)",
        "(279.592000, 62.227110, 357.773900)",
        "(279.769100, 61.984890, 357.962900)",
        "(279.915000, 61.942200, 358.010200)",
        "(279.915000, 61.942200, 358.010200)",
        "(280.237900, 61.434930, 358.499900)",
        "(280.463300, 61.227630, 358.690800)",
        "(280.592500, 60.947630, 358.974800)",
        "(280.507000, 60.523940, 359.481100)",
        "(280.507000, 60.523940, 359.481100)",
        "(280.444500, 59.628480, 0.480903)",
        "(280.486600, 59.693030, 0.396252)",
        "(280.619500, 59.546320, 0.641528)",
        "(280.721200, 58.979790, 1.348140)",
        "(280.721200, 58.979790, 1.348140)",
        "(280.653000, 59.090890, 1.251362)",
        "(280.571100, 59.535730, 0.740427)",
        "(280.470200, 59.776910, 0.438664)",
        "(280.441000, 59.583590, 0.678386)",
        "(280.441000, 59.583590, 0.678386)",
        "(280.430200, 58.386110, 1.995245)",
        "(280.375400, 58.189750, 2.071424)",
        "(280.329600, 58.682360, 1.383301)",
        "(280.273700, 58.676490, 1.324945)",
        "(280.273700, 58.676490, 1.324945)",
        "(280.265400, 56.927930, 3.143710)",
        "(280.334000, 55.875250, 4.261330)",
        "(280.330200, 55.020590, 5.095873)",
        "(280.378400, 55.102190, 4.944203)",
        "(280.378400, 55.102190, 4.944203)",
        "(280.488700, 56.170630, 3.591353)",
        "(280.504200, 55.772390, 3.926980)",
        "(280.655400, 53.472820, 6.204803)",
        "(281.159100, 49.574580, 9.724066)",
        "(281.159100, 49.574580, 9.724066)",
        "(282.109700, 41.881350, 17.259420)",
        "(282.499000, 38.144460, 21.478670)",
        "(282.615000, 37.435410, 21.946910)",
        "(282.723300, 36.613170, 21.986920)",
        "(282.723300, 36.613170, 21.986920)",
        "(283.238300, 30.995520, 27.730400)",
        "(283.369900, 26.458200, 32.771760)",
        "(283.375100, 24.193390, 35.252740)",
        "(282.998100, 23.535990, 35.458620)",
        "(282.998100, 23.535990, 35.458620)",
        "(282.129900, 25.336270, 33.502350)",
        "(281.736300, 22.344710, 37.674450)",
        "(282.671800, 19.005400, 43.162220)",
        "(283.183500, 16.759620, 46.284060)",
        "(283.183500, 16.759620, 46.284060)",
        "(283.155300, 9.893988, 54.190140)",
        "(282.560100, 6.441902, 58.058220)",
        "(282.541500, 3.883554, 61.764350)",
        "(282.967300, 1.008903, 66.568330)",
        "(282.967300, 1.008903, 66.568330)",
        "(282.602700, 356.078300, 74.025960)",
        "(281.990000, 352.572400, 78.728170)",
        "(281.670000, 349.499100, 83.241630)",
        "(281.946600, 350.035900, 84.599060)",
        "(281.946600, 350.035900, 84.599060)",
        "(281.502400, 351.160800, 85.613690)",
        "(280.119700, 348.578200, 89.300990)",
        "(278.962700, 346.586800, 92.001140)",
        "(278.539200, 351.709700, 88.112270)",
        "(278.539200, 351.709700, 88.112270)",
        "(278.568200, 5.919977, 76.301080)",
        "(277.825200, 12.945370, 69.686610)",
        "(276.711500, 22.186240, 60.131160)",
        "(276.139100, 32.610680, 50.322630)",
        "(276.139100, 32.610680, 50.322630)",
        "(276.553500, 46.683530, 37.760440)",
        "(277.133400, 61.750240, 22.810030)",
        "(277.867800, 76.787560, 7.443254)",
        "(278.125800, 86.185200, 358.164300)",
        "(278.125800, 86.185200, 358.164300)",
        "(279.254600, 97.855830, 346.797400)",
        "(280.627300, 103.093000, 341.188100)",
        "(282.303800, 106.925500, 336.544600)",
        "(284.357100, 109.011600, 333.806900)",
        "(284.357100, 109.011600, 333.806900)",
        "(286.246900, 111.170700, 330.033200)",
        "(287.609700, 113.510800, 326.762200)",
        "(289.293300, 111.191100, 327.712000)",
        "(290.842800, 108.641200, 329.130000)",
        "(290.842800, 108.641200, 329.130000)",
        "(292.147200, 106.493500, 330.060000)",
        "(292.562600, 105.858600, 329.585200)",
        "(293.186100, 105.015800, 328.835100)",
        "(293.833100, 100.626300, 331.747200)",
        "(293.833100, 100.626300, 331.747200)",
        "(293.304100, 93.765740, 338.166400)",
        "(292.535900, 91.096560, 340.219700)",
        "(292.263300, 90.514580, 340.144000)",
        "(292.029500, 85.693730, 343.207900)",
        "(292.029500, 85.693730, 343.207900)",
        "(292.188000, 79.050290, 348.794500)",
        "(291.827500, 75.521600, 351.488900)",
        "(290.487700, 72.682730, 353.469700)",
        "(289.485100, 68.338560, 357.588800)",
        "(289.485100, 68.338560, 357.588800)",
        "(288.494800, 60.598330, 5.728735)",
        "(288.219900, 58.421730, 8.222846)",
        "(286.891400, 59.755720, 6.143888)",
        "(285.604100, 61.027320, 5.107724)",
        "(285.604100, 61.027320, 5.107724)",
        "(284.365800, 52.567520, 14.803200)",
        "(283.801800, 47.310130, 20.489840)",
        "(282.849400, 44.644530, 22.572020)",
        "(281.819900, 44.028270, 22.604290)",
        "(281.819900, 44.028270, 22.604290)",
        "(280.820700, 36.437130, 32.093030)",
        "(280.264300, 29.020730, 40.642940)",
        "(279.335600, 23.269270, 46.746170)",
        "(278.159200, 20.024160, 50.348740)",
        "(278.159200, 20.024160, 50.348740)",
        "(276.918900, 15.963640, 56.685970)",
        "(276.957900, 6.883116, 67.618560)",
        "(276.860400, 355.077300, 80.921460)",
        "(276.654100, 343.952800, 93.550480)",
        "(276.654100, 343.952800, 93.550480)",
        "(276.292300, 335.833000, 103.304700)",
        "(275.684500, 330.569500, 109.364800)",
        "(275.047700, 324.916300, 115.917900)",
        "(274.381200, 320.530900, 121.547400)",
        "(274.381200, 320.530900, 121.547400)",
        "(272.800700, 306.974900, 136.600100)",
        "(271.707100, 280.712000, 163.758200)",
        "(271.288100, 267.082000, 177.859100)",
        "(271.291000, 193.143600, 253.309400)",
        "(271.291000, 193.143600, 253.309400)",
        "(272.125600, 153.567200, 294.840900)",
        "(273.434600, 145.263200, 303.555200)",
        "(275.676900, 143.453300, 305.079000)",
        "(277.774200, 141.169000, 307.077100)",
        "(277.774200, 141.169000, 307.077100)",
        "(280.279700, 133.710100, 315.624300)",
        "(282.449300, 129.935300, 319.720800)",
        "(284.914600, 128.375900, 320.972700)",
        "(287.707400, 126.566400, 322.824400)",
        "(287.707400, 126.566400, 322.824400)",
        "(291.857700, 121.366600, 328.760300)",
        "(295.053600, 120.160000, 328.736000)",
        "(298.048600, 120.448600, 326.458700)",
        "(300.497500, 120.029700, 325.700500)",
        "(300.497500, 120.029700, 325.700500)",
        "(303.500900, 117.081700, 327.224500)",
        "(306.188900, 114.384500, 327.039200)",
        "(309.367000, 113.031000, 323.996800)",
        "(312.009700, 111.261400, 322.623200)",
        "(312.009700, 111.261400, 322.623200)",
        "(313.381000, 105.646300, 325.202900)",
        "(313.737500, 101.755000, 326.282700)",
        "(313.961200, 98.602230, 326.617300)",
        "(313.630900, 95.507640, 328.241800)",
        "(313.630900, 95.507640, 328.241800)",
        "(311.904500, 90.565480, 331.734100)",
        "(311.537900, 87.821400, 332.250700)",
        "(311.873600, 86.673270, 331.785300)",
        "(310.933500, 84.784460, 332.490100)",
        "(310.933500, 84.784460, 332.490100)",
        "(307.252300, 81.915910, 334.199200)",
        "(305.052200, 79.766980, 336.151400)",
        "(303.108900, 78.522860, 337.085100)",
        "(302.098900, 78.031810, 337.311000)",
        "(302.098900, 78.031810, 337.311000)",
        "(298.588900, 75.552060, 339.941800)",
        "(296.344500, 74.357580, 341.554000)",
        "(294.218300, 72.561940, 344.035500)",
        "(292.239700, 70.971710, 345.768500)",
        "(292.239700, 70.971710, 345.768500)",
        "(289.782600, 68.855090, 348.926100)",
        "(287.864000, 67.833910, 350.774700)",
        "(285.691900, 64.289510, 355.671400)",
        "(283.752100, 62.361490, 358.797500)",
        "(283.752100, 62.361490, 358.797500)",
        "(281.772300, 58.708450, 4.651151)",
        "(280.364300, 59.000140, 4.810671)",
        "(278.923200, 60.974160, 3.002023)",
        "(278.019900, 60.158740, 4.073026)",
        "(278.019900, 60.158740, 4.073026)",
        "(276.368300, 52.226480, 14.282710)",
        "(275.241800, 47.148650, 20.652240)",
        "(273.950700, 49.892840, 18.861720)",
        "(272.966600, 62.140190, 7.706001)",
        "(272.966600, 62.140190, 7.706001)",
        "(271.711000, 88.801050, 342.547700)",
        "(271.320900, 111.144200, 321.158300)",
        "(271.451200, 134.832700, 298.602500)",
        "(271.966200, 153.924500, 280.562300)",
        "(271.966200, 153.924500, 280.562300)",
        "(273.883700, 161.250300, 274.611200)",
        "(274.827600, 163.551400, 273.095600)",
        "(275.411100, 164.694300, 273.153800)",
        "(276.251000, 166.747700, 272.321500)",
        "(276.251000, 166.747700, 272.321500)",
        "(278.609700, 163.758000, 276.961300)",
        "(280.456800, 160.925800, 280.616800)",
        "(281.472000, 159.619400, 282.231100)",
        "(283.971100, 157.511600, 285.406100)",
        "(284.638500, 156.229300, 287.121200)",
        "(286.026100, 152.964900, 291.161300)",
        "(288.050900, 149.598100, 294.750700)",
        "(290.990700, 145.530500, 298.310500)",
        "(294.110800, 142.165300, 300.654400)",
        "(294.110800, 142.165300, 300.654400)",
        "(297.014000, 137.505800, 305.130600)",
        "(299.786300, 135.804700, 306.834100)",
        "(304.174500, 133.579200, 307.654200)",
        "(307.750600, 130.136200, 308.707800)",
        "(307.750600, 130.136200, 308.707800)",
        "(311.335400, 125.960500, 310.905600)",
        "(312.563200, 123.448500, 311.733700)",
        "(315.188100, 120.721800, 312.558100)",
        "(318.318900, 117.237300, 313.448700)",
        "(318.318900, 117.237300, 313.448700)",
        "(322.718200, 113.293500, 315.965100)",
        "(324.065000, 111.010600, 316.786400)",
        "(324.946500, 107.739400, 317.435700)",
        "(325.723200, 104.783900, 317.694500)",
        "(325.723200, 104.783900, 317.694500)",
        "(325.376600, 99.581510, 319.102800)",
        "(323.544500, 96.662190, 319.686500)",
        "(321.276300, 93.916500, 320.922300)",
        "(318.581100, 91.645710, 321.893500)",
        "(318.581100, 91.645710, 321.893500)",
        "(313.900400, 89.537530, 323.321400)",
        "(309.807100, 88.647370, 322.677100)",
        "(306.082200, 88.532970, 321.083900)",
        "(303.063000, 88.578720, 319.915300)",
        "(303.063000, 88.578720, 319.915300)",
        "(299.542100, 87.014430, 321.859500)",
        "(298.258300, 86.741040, 323.526900)",
        "(295.864100, 86.840350, 323.189400)",
        "(293.042300, 87.855540, 322.265800)",
        "(293.042300, 87.855540, 322.265800)",
        "(289.372300, 85.155170, 327.217500)",
        "(287.196000, 80.880480, 332.767600)",
        "(285.471400, 78.974370, 334.892300)",
        "(283.535600, 79.770400, 333.970100)",
        "(283.535600, 79.770400, 333.970100)",
        "(281.166600, 77.270950, 338.087400)",
        "(279.511900, 67.542560, 349.504000)",
        "(278.528800, 57.994900, 0.477119)",
        "(277.661100, 57.876420, 1.818509)",
        "(277.661100, 57.876420, 1.818509)",
        "(276.769100, 59.016650, 1.307815)",
        "(275.985900, 52.818810, 8.047543)",
        "(275.087700, 40.453410, 21.879970)",
        "(274.474800, 21.010700, 43.545170)",
        "(274.474800, 21.010700, 43.545170)",
        "(274.253100, 5.882037, 61.911720)",
        "(273.669300, 7.936107, 61.716920)",
        "(272.775300, 23.264200, 47.717480)",
        "(272.005400, 42.124600, 31.094260)",
        "(272.005400, 42.124600, 31.094260)",
        "(271.237800, 38.190320, 39.062360)",
        "(270.964900, 77.279960, 1.876773)",
        "(271.967800, 125.269400, 315.252500)",
        "(273.614700, 142.111400, 300.373500)",
        "(273.614700, 142.111400, 300.373500)",
        "(274.608800, 150.368800, 296.017700)",
        "(276.167600, 150.828600, 297.302400)",
        "(278.228500, 145.532900, 304.875400)",
        "(279.891200, 137.505800, 316.981100)",
        "(279.891200, 137.505800, 316.981100)",
        "(282.242600, 132.436800, 324.339000)",
        "(284.295000, 132.087300, 324.727200)",
        "(286.082200, 128.446600, 329.546200)",
        "(287.928000, 123.834300, 335.181200)",
        "(287.928000, 123.834300, 335.181200)",
        "(291.207300, 122.009000, 336.398800)",
        "(292.807900, 122.006700, 336.223800)",
        "(294.333000, 119.724000, 338.108200)",
        "(296.313600, 117.254700, 339.226000)",
        "(296.313600, 117.254700, 339.226000)",
        "(299.382200, 116.668100, 337.486600)",
        "(300.270900, 114.956600, 337.308300)",
        "(300.634700, 112.208800, 338.759800)",
        "(301.253400, 108.396800, 341.786100)",
        "(301.253400, 108.396800, 341.786100)",
        "(302.808800, 104.311900, 342.776700)",
        "(304.193800, 102.530700, 341.815200)",
        "(304.830400, 100.242900, 342.346500)",
        "(304.167000, 97.459750, 344.313800)",
        "(303.576000, 95.375600, 345.837500)",
        "(302.824600, 91.261220, 348.666100)",
        "(302.406100, 88.213630, 351.376400)",
        "(301.965400, 84.887370, 354.696300)",
        "(301.087000, 81.700680, 356.919900)",
        "(301.087000, 81.700680, 356.919900)",
        "(298.594900, 78.533720, 359.805400)",
        "(297.525400, 74.701960, 4.539079)",
        "(296.641800, 71.830940, 7.769979)",
        "(295.884900, 70.669460, 9.432710)",
        "(295.884900, 70.669460, 9.432710)",
        "(293.486000, 66.935720, 13.966960)",
        "(291.760300, 63.217160, 18.573340)",
        "(290.384800, 58.670660, 24.087840)",
        "(289.887100, 57.065300, 26.256660)",
        "(289.887100, 57.065300, 26.256660)",
        "(288.133400, 52.353550, 33.749850)",
        "(286.995300, 49.159780, 37.978890)",
        "(285.698700, 44.609020, 43.830300)",
        "(284.765300, 38.138680, 52.037120)",
        "(284.765300, 38.138680, 52.037120)",
        "(283.587700, 29.799270, 62.681910)",
        "(282.780100, 26.690030, 67.631640)",
        "(282.281000, 23.077930, 73.186490)",
        "(281.668200, 19.633440, 78.475950)",
        "(281.668200, 19.633440, 78.475950)",
        "(280.883600, 13.102050, 87.658780)",
        "(280.767100, 8.985125, 93.714900)",
        "(280.566900, 7.646386, 96.764700)",
        "(279.954900, 6.856043, 98.860120)",
        "(279.954900, 6.856043, 98.860120)",
        "(279.325700, 6.300022, 102.087400)",
        "(278.810600, 5.613292, 104.119700)",
        "(278.091800, 7.268738, 103.817900)",
        "(277.318900, 13.672510, 98.784370)",
        "(277.318900, 13.672510, 98.784370)",
        "(275.754200, 23.569190, 90.085400)",
        "(275.091300, 33.566530, 80.933560)",
        "(274.990400, 50.521990, 64.421010)",
        "(275.247600, 69.396230, 45.593500)",
        "(275.605500, 77.216070, 37.848600)",
        "(276.599900, 87.531910, 27.676630)",
        "(277.980200, 95.368460, 19.554720)",
        "(279.588800, 102.446800, 11.849520)",
        "(281.150400, 106.090800, 7.416267)",
        "(281.150400, 106.090800, 7.416267)",
        "(283.882400, 108.233200, 4.036043)",
        "(285.939000, 110.813400, 0.429644)",
        "(287.815900, 112.028500, 358.103900)",
        "(289.703200, 112.195200, 356.169500)",
        "(289.703200, 112.195200, 356.169500)",
        "(293.657000, 111.012000, 354.767700)",
        "(295.918300, 110.009500, 353.887600)",
        "(297.639900, 108.085800, 353.488600)",
        "(298.912400, 106.220500, 353.351800)",
        "(298.912400, 106.220500, 353.351800)",
        "(300.603600, 103.674900, 352.704900)",
        "(301.925800, 101.129800, 353.002800)",
        "(302.955500, 98.899640, 353.063300)",
        "(303.198300, 97.335140, 352.264900)",
        "(303.198300, 97.335140, 352.264900)",
        "(302.517900, 91.146710, 355.566800)",
        "(301.820900, 86.734860, 358.423100)",
        "(301.102100, 82.462520, 0.902003)",
        "(300.486200, 80.679660, 1.899134)",
        "(300.486200, 80.679660, 1.899134)",
        "(297.676000, 74.301610, 5.818456)",
        "(295.963400, 70.824310, 8.775156)",
        "(294.076600, 68.091220, 11.231950)",
        "(292.940700, 65.554800, 13.348880)",
        "(292.940700, 65.554800, 13.348880)",
        "(291.025200, 60.399010, 18.401330)",
        "(289.744000, 55.320530, 23.684330)",
        "(288.707500, 50.723690, 28.583700)",
        "(287.752600, 46.773980, 32.728070)",
        "(287.752600, 46.773980, 32.728070)",
        "(286.572200, 40.552760, 39.708860)",
        "(285.346700, 36.101080, 44.652210)",
        "(284.497400, 30.879210, 50.388770)",
        "(284.045700, 24.556260, 58.130830)",
        "(284.045700, 24.556260, 58.130830)",
        "(283.041600, 17.581950, 66.506680)",
        "(281.957500, 15.091290, 69.383900)",
        "(281.114400, 11.415560, 73.890590)",
        "(280.571700, 4.931813, 82.007100)",
        "(280.571700, 4.931813, 82.007100)",
        "(280.040900, 354.148600, 95.173450)",
        "(279.203000, 348.803000, 101.530300)",
        "(278.296700, 345.369900, 105.603700)",
        "(277.724700, 342.494800, 109.454600)",
        "(277.724700, 342.494800, 109.454600)",
        "(277.466500, 335.998800, 118.032300)",
        "(277.141100, 331.243800, 124.084400)",
        "(276.483600, 328.370500, 127.993100)",
        "(275.694000, 329.113600, 128.344500)",
        "(275.694000, 329.113600, 128.344500)",
        "(274.281000, 320.710100, 138.104400)",
        "(273.711700, 311.128400, 149.057200)",
        "(272.934200, 305.053300, 156.324700)",
        "(271.788400, 292.648900, 169.773800)",
        "(271.788400, 292.648900, 169.773800)",
        "(271.485200, 208.925900, 255.064300)",
        "(272.626200, 180.801300, 284.115000)",
        "(273.947900, 162.716200, 302.589000)",
        "(275.841400, 152.795600, 313.100700)",
        "(275.841400, 152.795600, 313.100700)",
        "(278.339700, 145.405600, 321.096700)",
        "(279.847200, 142.414300, 323.856900)",
        "(281.682200, 139.210600, 326.934600)",
        "(281.682200, 139.210600, 326.934600)",
        "(283.470400, 137.331600, 328.424400)",
        "(286.194300, 133.455700, 331.139400)",
        "(288.028400, 130.353300, 333.212100)",
        "(289.890400, 128.134500, 334.223600)",
        "(292.062300, 126.210600, 334.985100)",
        "(292.062300, 126.210600, 334.985100)",
        "(295.752000, 123.434300, 335.313100)",
        "(298.019800, 122.199500, 334.399200)",
        "(299.957300, 119.626400, 334.791600)",
        "(301.575800, 117.135100, 335.492600)",
        "(301.575800, 117.135100, 335.492600)",
        "(304.651100, 114.586200, 333.959800)",
        "(306.159700, 111.175700, 334.897400)",
        "(306.765700, 107.321500, 336.368800)",
        "(307.087800, 103.394800, 337.489000)",
        "(307.087800, 103.394800, 337.489000)",
        "(306.656900, 99.111660, 338.159200)",
        "(305.710400, 95.141160, 340.075200)",
        "(304.111700, 91.307100, 342.405200)",
        "(303.071500, 90.245520, 342.855500)",
        "(303.071500, 90.245520, 342.855500)",
        "(299.565900, 85.590530, 344.859500)",
        "(297.489900, 82.796750, 347.266800)",
        "(295.116200, 81.158020, 348.510700)",
        "(292.758100, 79.399250, 350.024400)",
        "(292.758100, 79.399250, 350.024400)",
        "(289.412900, 74.066880, 355.548200)",
        "(287.303100, 69.150580, 1.016571)",
        "(285.187000, 64.291430, 6.069914)",
        "(283.269300, 60.146780, 10.154370)",
        "(282.430900, 58.056240, 12.394890)",
        "(280.891500, 49.232040, 22.109690)",
        "(279.894800, 36.830870, 35.831340)",
        "(279.149200, 26.537280, 47.356950)",
        "(278.225500, 19.836250, 54.769150)",
        "(278.225500, 19.836250, 54.769150)",
        "(276.635500, 10.400700, 65.394450)",
        "(276.209000, 1.049062, 76.704480)",
        "(276.343000, 350.388800, 89.568970)",
        "(275.987200, 337.858600, 103.848700)",
        "(275.987200, 337.858600, 103.848700)",
        "(275.647600, 319.894600, 124.093900)",
        "(275.999500, 315.745000, 130.681800)",
        "(276.876400, 316.924300, 131.933100)",
        "(277.302400, 310.358000, 140.334300)",
        "(277.302400, 310.358000, 140.334300)",
        "(277.823800, 307.116800, 145.759800)",
        "(278.039200, 308.270000, 146.433800)",
        "(276.811600, 307.789900, 148.397600)",
        "(275.219800, 306.395700, 151.180900)",
        "(274.595900, 304.837700, 153.658000)",
        "(273.854600, 301.049400, 159.602500)",
        "(272.658200, 297.232000, 165.297800)",
        "(271.111400, 254.722300, 208.741600)",
        "(272.338900, 170.497100, 293.820200)",
        "(272.338900, 170.497100, 293.820200)",
        "(274.984300, 142.647700, 323.826600)",
        "(276.829300, 133.578200, 333.825300)",
        "(279.317900, 129.696400, 338.008600)",
        "(280.502600, 127.295600, 340.424200)",
        "(280.502600, 127.295600, 340.424200)",
        "(285.707300, 122.851600, 345.102400)",
        "(288.738600, 122.482800, 344.929900)",
        "(291.440400, 122.693200, 343.840300)",
        "(293.895500, 121.968200, 343.147200)",
        "(293.895500, 121.968200, 343.147200)",
        "(298.152700, 119.371400, 343.441200)",
        "(301.283900, 118.818300, 341.970100)",
        "(303.859700, 119.407100, 339.148100)",
        "(305.807100, 118.428300, 337.593400)",
        "(305.807100, 118.428300, 337.593400)",
        "(308.013800, 115.154000, 338.214100)",
        "(309.595100, 113.587200, 336.853100)",
        "(311.142200, 111.761600, 335.690400)",
        "(312.075800, 109.170700, 335.515300)",
        "(312.075800, 109.170700, 335.515300)",
        "(312.202000, 106.376600, 334.405000)",
        "(312.358500, 104.625000, 333.404900)",
        "(311.936100, 101.851600, 333.822700)",
        "(310.783000, 99.268690, 334.405100)",
        "(310.783000, 99.268690, 334.405100)",
        "(308.279100, 97.585050, 333.029900)",
        "(306.186900, 96.320270, 332.997100)",
        "(303.889000, 95.322540, 332.841000)",
        "(301.530700, 94.310330, 332.864500)",
        "(301.530700, 94.310330, 332.864500)",
        "(298.185400, 92.786960, 333.946400)",
        "(296.010600, 91.103800, 335.525100)",
        "(294.018000, 89.086780, 337.321100)",
        "(291.817900, 87.068960, 339.490100)",
        "(291.817900, 87.068960, 339.490100)",
        "(288.068800, 81.008180, 346.622200)",
        "(285.912500, 76.245330, 352.448200)",
        "(284.232000, 72.725130, 356.723200)",
        "(283.686900, 72.581570, 357.010800)",
        "(283.686900, 72.581570, 357.010800)",
        "(280.735000, 61.201070, 11.173190)",
        "(279.272400, 48.661170, 26.107320)",
        "(278.277800, 37.292410, 39.464490)",
        "(277.430700, 31.372690, 46.773800)",
        "(277.430700, 31.372690, 46.773800)",
        "(276.557800, 25.322280, 55.324230)",
        "(276.507500, 19.059780, 64.111600)",
        "(276.435100, 12.278020, 73.194760)",
        "(276.331900, 7.507490, 79.773330)",
        "(276.331900, 7.507490, 79.773330)",
        "(275.404100, 0.944800, 89.693400)",
        "(274.701200, 356.298800, 96.585630)",
        "(273.634300, 356.768900, 98.143260)",
        "(271.991600, 5.685974, 90.963010)",
        "(271.991600, 5.685974, 90.963010)",
        "(271.263000, 129.017000, 329.941800)",
        "(272.152900, 145.027800, 315.755000)",
        "(273.088000, 146.284000, 316.179800)",
        "(274.884300, 147.755400, 315.726800)",
        "(274.884300, 147.755400, 315.726800)",
        "(278.107300, 142.712100, 321.934700)",
        "(280.227200, 138.365200, 326.829700)",
        "(282.522800, 135.113100, 330.524700)",
        "(285.009900, 133.652000, 332.439500)",
        "(285.009900, 133.652000, 332.439500)",
        "(289.703300, 129.020100, 336.266800)",
        "(292.628900, 126.820300, 337.725700)",
        "(295.505300, 125.595700, 338.446500)",
        "(297.910600, 124.963100, 338.435200)",
        "(297.910600, 124.963100, 338.435200)",
        "(301.629000, 122.357100, 338.580400)",
        "(304.474800, 119.785700, 338.897100)",
        "(306.756500, 117.264400, 338.809800)",
        "(308.588100, 114.773100, 339.242600)",
        "(308.588100, 114.773100, 339.242600)",
        "(311.026200, 111.369700, 338.511800)",
        "(312.536000, 109.134700, 337.617800)",
        "(313.284400, 106.934700, 337.346500)",
        "(313.619700, 104.202200, 337.344300)",
        "(313.619700, 104.202200, 337.344300)",
        "(313.563200, 98.628360, 338.917800)",
        "(312.877700, 95.492100, 339.520100)",
        "(311.223700, 92.014160, 340.757600)",
        "(308.855700, 89.888700, 341.535100)",
        "(308.855700, 89.888700, 341.535100)",
        "(306.039300, 87.190770, 341.802200)",
        "(304.091500, 86.057760, 342.419400)",
        "(301.963000, 85.168790, 342.835100)",
        "(299.401700, 83.662970, 343.926600)",
        "(299.401700, 83.662970, 343.926600)",
        "(295.911100, 80.596210, 346.699000)",
        "(293.680800, 75.886810, 352.106200)",
        "(291.725300, 70.843030, 357.947900)",
        "(290.147800, 67.403310, 1.828964)",
        "(290.147800, 67.403310, 1.828964)",
        "(287.598400, 64.405370, 5.040009)",
        "(286.028100, 59.895800, 10.923370)",
        "(284.705400, 51.473390, 21.656560)",
        "(283.691500, 44.564450, 30.398550)",
        "(283.691500, 44.564450, 30.398550)",
        "(282.438800, 38.571920, 38.406490)",
        "(281.848300, 34.897630, 43.753030)",
        "(281.229700, 29.613490, 51.053050)",
        "(280.463900, 24.113030, 58.529440)",
        "(280.463900, 24.113030, 58.529440)",
        "(279.591000, 20.164840, 65.252460)",
        "(279.025400, 18.826720, 68.458700)",
        "(278.373800, 17.443710, 71.792900)",
        "(277.816600, 16.085280, 75.198310)",
        "(277.816600, 16.085280, 75.198310)",
        "(276.958400, 17.467650, 76.843060)",
        "(276.253400, 23.375810, 72.665540)",
        "(275.675000, 31.288820, 66.285560)",
        "(275.299000, 40.275250, 59.067820)",
        "(275.299000, 40.275250, 59.067820)",
        "(275.218600, 57.857100, 43.878630)",
        "(275.542200, 72.061120, 30.916500)",
        "(276.447100, 86.017360, 18.079910)",
        "(277.941000, 93.303090, 11.810030)",
        "(277.941000, 93.303090, 11.810030)",
        "(280.844500, 101.424100, 4.420049)",
        "(283.002000, 105.745300, 0.354491)",
        "(284.756400, 108.195300, 358.083000)",
        "(286.506400, 108.163500, 358.118700)",
        "(286.506400, 108.163500, 358.118700)",
        "(289.447200, 107.159800, 358.539700)",
        "(290.873400, 108.216800, 356.791800)",
        "(292.308100, 109.424800, 354.722100)",
        "(294.005800, 109.393800, 353.618100)",
        "(294.005800, 109.393800, 353.618100)",
        "(296.356700, 107.387900, 353.400500)",
        "(297.656900, 106.643200, 352.756900)",
        "(298.868600, 107.666200, 350.068500)",
        "(300.325800, 108.568400, 347.151200)",
        "(300.325800, 108.568400, 347.151200)",
        "(302.587800, 108.555500, 344.111800)",
        "(303.978900, 107.110800, 343.337600)",
        "(305.364300, 105.937400, 342.142900)",
        "(306.370600, 104.895100, 340.723700)",
        "(306.370600, 104.895100, 340.723700)",
        "(306.862500, 103.923200, 338.292700)",
        "(306.901600, 101.664800, 337.927000)",
        "(306.611500, 98.138910, 339.321900)",
        "(305.907000, 96.204970, 339.362500)",
        "(305.907000, 96.204970, 339.362500)",
        "(303.785300, 92.805530, 339.589800)",
        "(301.922100, 90.645870, 340.774200)",
        "(300.223800, 89.846370, 340.517400)",
        "(299.628300, 89.260380, 340.693000)",
        "(297.842700, 87.180580, 341.936800)",
        "(297.090100, 86.822530, 342.101100)",
        "(295.154700, 84.555530, 343.697200)",
        "(293.065000, 80.770740, 347.567900)",
        "(291.329500, 76.322270, 352.789800)",
        "(290.613700, 74.470540, 354.922900)",
        "(289.420300, 72.563180, 356.988600)",
        "(287.787800, 71.115760, 358.284100)",
        "(286.004300, 67.689450, 2.326895)",
        "(284.292000, 60.705300, 10.932910)",
        "(284.292000, 60.705300, 10.932910)",
        "(282.407000, 50.237920, 23.702220)",
        "(281.387300, 46.009880, 28.921680)",
        "(280.355000, 42.675110, 33.137070)",
        "(279.561600, 37.007420, 40.528030)",
        "(279.561600, 37.007420, 40.528030)",
        "(278.687600, 22.420520, 58.350740)",
        "(278.043100, 16.464550, 65.856500)",
        "(277.455000, 14.381410, 69.133220)",
        "(276.979600, 14.274520, 70.621280)",
        "(276.979600, 14.274520, 70.621280)",
        "(276.337200, 8.431180, 79.306000)",
        "(275.961600, 2.806327, 86.596520)",
        "(275.372900, 1.683803, 89.237210)",
        "(274.653600, 5.238462, 86.887190)",
        "(274.653600, 5.238462, 86.887190)",
        "(273.488300, 10.016030, 84.342020)",
        "(273.013900, 15.321280, 80.512600)",
        "(272.357700, 30.100930, 66.761920)",
        "(271.887000, 67.896820, 30.070770)",
        "(272.097500, 88.327370, 10.303800)",
        "(273.038000, 107.713500, 352.363600)",
        "(274.484300, 112.811100, 348.364100)",
        "(276.330100, 115.885700, 345.850300)",
        "(278.027600, 117.649500, 344.599500)",
        "(278.027600, 117.649500, 344.599500)",
        "(280.376100, 118.140800, 345.079100)",
        "(282.541900, 116.399900, 347.032600)",
        "(285.081800, 116.974600, 346.199100)",
        "(287.301800, 119.313600, 343.474400)",
        "(287.301800, 119.313600, 343.474400)",
        "(289.946600, 118.043100, 344.233100)",
        "(291.944500, 115.457800, 346.202000)",
        "(294.089900, 114.300300, 346.378000)",
        "(295.889300, 115.382000, 344.254300)",
        "(296.676400, 116.232600, 342.571300)",
        "(298.651600, 116.137500, 341.088400)",
        "(300.821700, 114.477300, 341.221300)",
        "(302.370500, 114.568300, 339.627200)",
        "(303.459200, 115.488200, 336.963300)",
        "(303.459200, 115.488200, 336.963300)",
        "(305.294000, 113.025700, 336.680700)",
        "(306.392600, 110.399900, 337.055100)",
        "(306.917300, 109.581400, 335.280500)",
        "(307.048600, 108.361100, 333.946500)",
        "(307.048600, 108.361100, 333.946500)",
        "(306.487900, 104.415000, 334.464100)",
        "(305.819700, 102.501100, 334.244200)",
        "(304.918600, 100.623600, 333.921100)",
        "(303.785600, 98.950740, 333.670400)",
        "(303.785600, 98.950740, 333.670400)",
        "(301.938200, 97.578320, 333.009900)",
        "(300.082900, 96.279430, 332.855600)",
        "(297.935900, 95.074970, 333.217900)",
        "(296.101100, 93.259610, 334.183900)",
        "(296.101100, 93.259610, 334.183900)",
        "(293.790100, 89.752960, 337.374700)",
        "(292.782300, 87.096350, 339.519000)",
        "(291.588300, 86.043180, 340.008200)",
        "(288.185800, 82.531100, 343.044700)",
        "(288.185800, 82.531100, 343.044700)",
        "(285.453200, 75.217090, 351.346800)",
        "(284.245300, 70.748050, 356.676500)",
        "(283.521100, 66.570160, 1.783784)",
        "(282.523300, 63.407830, 5.707350)",
        "(282.523300, 63.407830, 5.707350)",
        "(280.416700, 56.345880, 14.476310)",
        "(279.432600, 47.572940, 25.102540)",
        "(278.965100, 40.843520, 33.922420)",
        "(278.512800, 36.437200, 40.088340)",
        "(278.512800, 36.437200, 40.088340)",
        "(277.639500, 31.987230, 47.048250)",
        "(277.428500, 26.877010, 54.138560)",
        "(277.488700, 22.346870, 60.436890)",
        "(277.252800, 20.425980, 64.031160)",
        "(277.252800, 20.425980, 64.031160)",
        "(276.124000, 25.375560, 61.154890)",
        "(275.819500, 34.684950, 53.755990)",
        "(276.340300, 46.821340, 43.763930)",
        "(275.852900, 57.353190, 34.597230)",
        "(275.852900, 57.353190, 34.597230)",
        "(277.342700, 82.001760, 13.690980)",
        "(279.600300, 95.543300, 1.578222)",
        "(281.995300, 102.417100, 355.711700)",
        "(283.336000, 106.662500, 352.804600)",
        "(283.336000, 106.662500, 352.804600)",
        "(285.687600, 110.347500, 351.059900)",
        "(288.427900, 113.449100, 349.096600)",
        "(290.968400, 115.815000, 346.908000)",
        "(293.214400, 117.557200, 345.469300)",
        "(293.214400, 117.557200, 345.469300)",
        "(296.484700, 117.854000, 345.906800)",
        "(299.051300, 118.258900, 344.973700)",
        "(301.465800, 118.872500, 343.578300)",
        "(303.781500, 118.805100, 342.463000)",
        "(303.781500, 118.805100, 342.463000)",
        "(307.751900, 116.740000, 342.314800)",
        "(309.941200, 116.147500, 340.842700)",
        "(311.771500, 115.567100, 338.809000)",
        "(313.462600, 114.433000, 337.344400)",
        "(313.462600, 114.433000, 337.344400)",
        "(314.709400, 111.251700, 336.654600)",
        "(314.749900, 109.104600, 335.953500)",
        "(314.902600, 106.965500, 334.641400)",
        "(314.351300, 104.574100, 334.165500)",
        "(314.003000, 103.206400, 334.139600)",
        "(312.707500, 99.946850, 334.729500)",
        "(310.841300, 97.417570, 335.037100)",
        "(309.121500, 95.218060, 335.291700)",
        "(307.241500, 92.224470, 336.690900)",
        "(307.241500, 92.224470, 336.690900)",
        "(304.155600, 89.402890, 337.829200)",
        "(301.969700, 87.841720, 338.432800)",
        "(299.643700, 85.824210, 340.034000)",
        "(297.431300, 83.140930, 342.643700)",
        "(297.431300, 83.140930, 342.643700)",
        "(294.487800, 78.044510, 347.720000)",
        "(292.605800, 75.274860, 350.226000)",
        "(290.757600, 69.790120, 356.219500)",
        "(288.923100, 61.611250, 5.772917)",
        "(288.923100, 61.611250, 5.772917)",
        "(286.369900, 51.756840, 16.890020)",
        "(284.752100, 46.574830, 22.592490)",
        "(283.246500, 43.240890, 26.605360)",
        "(281.975900, 35.792860, 35.773690)",
        "(281.975900, 35.792860, 35.773690)",
        "(280.806500, 19.242250, 55.776180)",
        "(280.131100, 9.957501, 67.060520)",
        "(279.382900, 1.759992, 77.078860)",
        "(278.681400, 355.227400, 85.415610)",
        "(278.681400, 355.227400, 85.415610)",
        "(277.902300, 342.758100, 101.211800)",
        "(277.688500, 332.923900, 113.116500)",
        "(277.144000, 325.850300, 122.080900)",
        "(277.144000, 325.850300, 122.080900)",
        "(276.454600, 320.090700, 129.475500)",
        "(275.789500, 315.280000, 137.523200)",
        "(275.561500, 312.513200, 142.562300)",
        "(274.855000, 306.202500, 150.758100)",
        "(273.826300, 292.077300, 166.352200)",
        "(273.826300, 292.077300, 166.352200)",
        "(272.137200, 262.463300, 198.363100)",
        "(271.822000, 221.143900, 241.173300)",
        "(272.715400, 189.394700, 273.832600)",
        "(274.053300, 168.677600, 295.558700)",
        "(274.053300, 168.677600, 295.558700)",
        "(276.844800, 142.966300, 323.066700)",
        "(278.542000, 138.317500, 328.572400)",
        "(280.329200, 135.714800, 331.810900)",
        "(282.806400, 133.337600, 334.369600)",
        "(282.806400, 133.337600, 334.369600)",
        "(287.217900, 131.181300, 336.339800)",
        "(289.975600, 129.611600, 337.997500)",
        "(292.858200, 128.025300, 339.293000)",
        "(296.259700, 127.187100, 339.011100)",
        "(296.259700, 127.187100, 339.011100)",
        "(301.088600, 126.866800, 337.142400)",
        "(303.360900, 126.430400, 336.115100)",
        "(305.179200, 124.465800, 335.889200)",
        "(307.115600, 122.571200, 335.479200)",
        "(307.115600, 122.571200, 335.479200)",
        "(309.592500, 121.428000, 333.121100)",
        "(311.140000, 119.904300, 331.965400)",
        "(312.025400, 117.792300, 331.319400)",
        "(312.408800, 116.061200, 330.715500)",
        "(312.408800, 116.061200, 330.715500)",
        "(312.191100, 113.437200, 329.274200)",
        "(311.461500, 111.010800, 329.487700)",
        "(310.400300, 108.350200, 329.642500)",
        "(309.005100, 105.479000, 329.635800)",
        "(309.005100, 105.479000, 329.635800)",
        "(306.199500, 100.509200, 331.775000)",
        "(304.086200, 97.236740, 333.726900)",
        "(301.885500, 94.638810, 334.959200)",
        "(299.896500, 92.979290, 335.464100)",
        "(299.896500, 92.979290, 335.464100)",
        "(296.889800, 90.299910, 337.294400)",
        "(294.573100, 87.261030, 340.577700)",
        "(293.418700, 85.857120, 342.150500)",
        "(290.218700, 82.516990, 345.222300)",
        "(289.315700, 80.902590, 346.965000)",
        "(287.529800, 76.761840, 351.621400)",
        "(285.788000, 71.919200, 357.375900)",
        "(283.863000, 66.274030, 3.925481)",
        "(282.256600, 60.081940, 10.941300)",
        "(282.256600, 60.081940, 10.941300)",
        "(280.484200, 51.135350, 21.394390)",
        "(279.832600, 41.335160, 33.050080)",
        "(279.062000, 32.458630, 43.609760)",
        "(278.217000, 26.199200, 51.042760)",
        "(278.217000, 26.199200, 51.042760)",
        "(277.422300, 17.078590, 62.192030)",
        "(277.640700, 9.217541, 72.129550)",
        "(277.741400, 3.093472, 80.239510)",
        "(277.255800, 359.667400, 85.375740)",
        "(277.255800, 359.667400, 85.375740)",
        "(276.138100, 357.729800, 89.342150)",
        "(275.587000, 358.136800, 90.399210)",
        "(275.135000, 355.585500, 94.758970)",
        "(274.479100, 352.242700, 99.633770)",
        "(274.479100, 352.242700, 99.633770)",
        "(272.857200, 1.202569, 92.376170)",
        "(272.131800, 15.046970, 79.865870)",
        "(271.833100, 25.180180, 71.076400)",
        "(271.649500, 48.192630, 49.240340)",
        "(271.649500, 48.192630, 49.240340)",
        "(273.292400, 97.662100, 1.108819)",
        "(274.631000, 107.883900, 351.695800)",
        "(275.677900, 110.605700, 349.961900)",
        "(277.110500, 109.652900, 351.603400)",
        "(277.110500, 109.652900, 351.603400)",
        "(280.268200, 111.460900, 350.186500)",
        "(282.212400, 113.032700, 348.529100)",
        "(284.047900, 114.546800, 346.652700)",
        "(286.369600, 114.661000, 346.208300)",
        "(287.703600, 114.260000, 346.362300)",
        "(290.222700, 113.517100, 346.576200)",
        "(292.412400, 114.560400, 344.613900)",
        "(294.727000, 115.400800, 342.567300)",
        "(297.181400, 114.913900, 342.069900)",
        "(297.181400, 114.913900, 342.069900)",
        "(300.081600, 113.770000, 341.372800)",
        "(301.656400, 112.797600, 340.545200)",
        "(303.452100, 112.358700, 339.070300)",
        "(305.367400, 112.121200, 337.379000)",
        "(305.367400, 112.121200, 337.379000)",
        "(307.468300, 110.956500, 335.252300)",
        "(308.195700, 108.532700, 335.224500)",
        "(308.428300, 106.151200, 335.179700)",
        "(308.516700, 104.363000, 334.769000)",
        "(308.516700, 104.363000, 334.769000)",
        "(308.128600, 100.584000, 334.734600)",
        "(307.227400, 97.888270, 335.391800)",
        "(305.626500, 95.650170, 335.647000)",
        "(303.972800, 93.583720, 336.028000)",
        "(303.111800, 92.647350, 336.129800)",
        "(301.339200, 90.214000, 337.219300)",
        "(299.300500, 87.501680, 339.284700)",
        "(297.425700, 83.016820, 343.558200)",
        "(295.593600, 76.968020, 349.447000)",
        "(295.593600, 76.968020, 349.447000)",
        "(292.349700, 70.926160, 356.114900)",
        "(290.430200, 66.909230, 0.472256)",
        "(288.693600, 62.123980, 5.924865)",
        "(286.991200, 55.987510, 12.787780)",
        "(286.991200, 55.987510, 12.787780)",
        "(284.700300, 43.955130, 26.092960)",
        "(283.559500, 36.701590, 34.388000)",
        "(282.627900, 30.247640, 41.774380)",
        "(281.980000, 22.944680, 50.539490)",
        "(281.904600, 18.521180, 56.019690)",
        "(281.915600, 9.646867, 66.875640)",
        "(281.716100, 2.779971, 75.683980)",
        "(281.491300, 357.705600, 82.657960)",
        "(281.142000, 354.205500, 88.036970)",
        "(281.142000, 354.205500, 88.036970)",
        "(280.899800, 350.791200, 94.615650)",
        "(280.691700, 347.772500, 99.782950)",
        "(280.232200, 346.841500, 102.642900)",
        "(279.307900, 347.199100, 103.929900)",
        "(278.664600, 348.470700, 103.207200)",
        "(277.482400, 352.742200, 100.421500)",
        "(276.629300, 356.070400, 98.868630)",
        "(275.841400, 0.848570, 95.687150)",
        "(274.793500, 14.371010, 83.276280)",
        "(274.793500, 14.371010, 83.276280)",
        "(274.307900, 56.247490, 43.010470)",
        "(275.080900, 76.849700, 24.008230)",
        "(276.470800, 90.172980, 11.873440)",
        "(276.470800, 90.172980, 11.873440)",
        "(280.451600, 104.710000, 357.717500)",
        "(283.826600, 108.184900, 354.584000)",
        "(286.658800, 108.635700, 354.668500)",
        "(289.240800, 107.470700, 356.337700)",
        "(292.149000, 107.604400, 356.120200)",
        "(293.769900, 107.978400, 355.453200)",
        "(297.313400, 108.537500, 354.123600)",
        "(300.455800, 108.444400, 353.319900)",
        "(302.797100, 108.544800, 351.955700)",
        "(305.088400, 109.209500, 350.120200)",
        "(305.088400, 109.209500, 350.120200)",
        "(309.131300, 109.366900, 347.082700)",
        "(311.102100, 107.676000, 346.185500)",
        "(312.068100, 106.098900, 345.459300)",
        "(313.383900, 105.138800, 343.741300)",
        "(313.383900, 105.138800, 343.741300)",
        "(315.291400, 103.320000, 340.845000)",
        "(315.265800, 101.541800, 340.012400)",
        "(314.670000, 98.917950, 339.603000)",
        "(313.660800, 96.511550, 339.470200)",
        "(313.660800, 96.511550, 339.470200)",
        "(311.611900, 92.645820, 339.683800)",
        "(309.844700, 90.822780, 339.764100)",
        "(307.821500, 88.911960, 340.255900)",
        "(305.544600, 86.556980, 341.331100)",
        "(305.544600, 86.556980, 341.331100)",
        "(301.855500, 83.905560, 343.162900)",
        "(299.446000, 82.702270, 344.114900)",
        "(296.982500, 80.924650, 345.852100)",
        "(294.337300, 77.686620, 349.389900)",
        "(293.095700, 75.562450, 351.725200)",
        "(290.849400, 71.526790, 356.265900)",
        "(288.831200, 67.993210, 0.294654)",
        "(287.047300, 64.144720, 4.774679)",
        "(285.375200, 58.462730, 11.695810)",
        "(284.682800, 54.615770, 16.361970)",
        "(283.608800, 46.173920, 26.450090)",
        "(282.832900, 39.369370, 34.692850)",
        "(282.330000, 34.466300, 41.197640)",
        "(282.004800, 29.079350, 48.544180)",
        "(282.004800, 29.079350, 48.544180)",
        "(281.418600, 19.649000, 61.004900)",
        "(280.987600, 15.647920, 67.034470)",
        "(280.479900, 13.381260, 71.202900)",
        "(279.819800, 12.434260, 73.901890)",
        "(279.819800, 12.434260, 73.901890)",
        "(278.741600, 9.996946, 79.011070)",
        "(278.230100, 9.101858, 82.003040)",
        "(277.444200, 9.679807, 83.256900)",
        "(276.932800, 11.184200, 82.531700)",
        "(276.932800, 11.184200, 82.531700)",
        "(275.201700, 24.106160, 73.111250)",
        "(274.372400, 37.328990, 61.200420)",
        "(273.865200, 57.075500, 42.932990)",
        "(274.379200, 77.609310, 24.002820)",
        "(274.379200, 77.609310, 24.002820)",
        "(276.663600, 103.635700, 359.232600)",
        "(278.541900, 112.040600, 351.665200)",
        "(280.509200, 114.331300, 350.231300)",
        "(282.954300, 115.816700, 349.181700)",
        "(282.954300, 115.816700, 349.181700)",
        "(286.951200, 116.839100, 348.238600)",
        "(289.111300, 116.405600, 348.418200)",
        "(291.266000, 116.220800, 348.294100)",
        "(293.926600, 116.500700, 347.699200)",
        "(293.926600, 116.500700, 347.699200)",
        "(297.988400, 117.450800, 345.407800)",
        "(300.300800, 116.794100, 345.089300)",
        "(302.326300, 116.801200, 343.962000)",
        "(304.736100, 118.451100, 341.007200)",
        "(304.736100, 118.451100, 341.007200)",
        "(308.551200, 117.866900, 338.724700)",
        "(310.256200, 115.822600, 338.893000)",
        "(311.677100, 113.304700, 338.956400)",
        "(313.228000, 111.623200, 338.095900)",
        "(313.228000, 111.623200, 338.095900)",
        "(315.331100, 107.928800, 337.161500)",
        "(315.834800, 105.002500, 337.214300)",
        "(315.680200, 102.591100, 336.981200)",
        "(315.275700, 100.036000, 336.688000)",
        "(315.275700, 100.036000, 336.688000)",
        "(313.583700, 95.450940, 337.319200)",
        "(311.713900, 92.489310, 338.134900)",
        "(309.689200, 89.971340, 338.715900)",
        "(307.746200, 88.246690, 338.784700)",
        "(307.746200, 88.246690, 338.784700)",
        "(304.207200, 85.161210, 340.320400)",
        "(301.655600, 82.553410, 342.220600)",
        "(299.343800, 80.905010, 343.393400)",
        "(297.022200, 79.269730, 344.774500)",
        "(295.848900, 78.021390, 346.003100)",
        "(293.491900, 75.290430, 348.742900)",
        "(291.268700, 72.530330, 351.577900)",
        "(288.875600, 69.504360, 355.394700)",
        "(286.507400, 65.074890, 1.132261)",
        "(286.507400, 65.074890, 1.132261)",
        "(283.477600, 55.204140, 13.092600)",
        "(281.504600, 47.545730, 22.237870)",
        "(279.808600, 38.712780, 32.651340)",
        "(278.575000, 29.740850, 43.514560)",
        "(278.575000, 29.740850, 43.514560)",
        "(277.781400, 11.191250, 65.427260)",
        "(277.611500, 359.403700, 79.401400)",
        "(277.391000, 350.869200, 89.679500)",
        "(277.029000, 345.187600, 97.107440)",
        "(277.029000, 345.187600, 97.107440)",
        "(276.650300, 342.337800, 103.052400)",
        "(276.230300, 344.289400, 103.584800)",
        "(275.351000, 346.825300, 102.953500)",
        "(274.190800, 347.756000, 103.657400)",
        "(274.190800, 347.756000, 103.657400)",
        "(272.650900, 4.566227, 89.806280)",
        "(272.025600, 44.962130, 51.271310)",
        "(272.887700, 95.081720, 2.666368)",
        "(274.852000, 114.652900, 344.418300)",
        "(274.852000, 114.652900, 344.418300)",
        "(278.498400, 116.285800, 345.192000)",
        "(281.613200, 119.273900, 342.939000)",
        "(284.900900, 120.903100, 341.487600)",
        "(288.022900, 121.020300, 342.026100)",
        "(289.554200, 121.082700, 342.176500)",
        "(292.644800, 120.777800, 342.611800)",
        "(296.030200, 120.206400, 343.398200)",
        "(299.408900, 120.447100, 343.129600)",
        "(302.762800, 120.511200, 342.548200)",
        "(302.762800, 120.511200, 342.548200)",
        "(307.421100, 119.296700, 342.449000)",
        "(309.928800, 118.068800, 342.330900)",
        "(312.575900, 117.316800, 341.567000)",
        "(315.198300, 116.036100, 340.649100)",
        "(315.198300, 116.036100, 340.649100)",
        "(318.558300, 113.457000, 339.294900)",
        "(320.073300, 111.753800, 338.270000)",
        "(321.571100, 109.671400, 336.964400)",
        "(322.465900, 107.119600, 336.312800)",
        "(322.465900, 107.119600, 336.312800)",
        "(321.850600, 102.974100, 335.539800)",
        "(321.188500, 100.687700, 335.020900)",
        "(320.176900, 97.828320, 334.973100)",
        "(318.654100, 94.671670, 335.167500)",
        "(318.654100, 94.671670, 335.167500)",
        "(315.139000, 91.908390, 335.039900)",
        "(312.884700, 90.940220, 334.184800)",
        "(310.438400, 89.807310, 334.347400)",
        "(307.711100, 88.023740, 335.802000)",
        "(307.711100, 88.023740, 335.802000)",
        "(303.542800, 83.521670, 339.850100)",
        "(303.542800, 83.521670, 339.850100)",
        "(299.820500, 75.429210, 348.458100)",
        "(295.993600, 66.827150, 357.838600)",
        "(295.993600, 66.827150, 357.838600)",
        "(292.003300, 59.418690, 6.211754)",
        "(289.962500, 52.584170, 14.143440)",
        "(287.916200, 45.753170, 22.201940)",
        "(286.219500, 38.924490, 30.223470)",
        "(286.219500, 38.924490, 30.223470)",
        "(284.027800, 28.594630, 42.524940)",
        "(283.245400, 20.326660, 52.598400)",
        "(282.659700, 12.659340, 62.291110)",
        "(282.047400, 5.467949, 71.544360)",
        "(282.047400, 5.467949, 71.544360)",
        "(281.110600, 358.218600, 81.869220)",
        "(280.161400, 353.315800, 88.430530)",
        "(279.623500, 348.209800, 95.403560)",
        "(279.248200, 342.991900, 102.771300)",
        "(279.248200, 342.991900, 102.771300)",
        "(278.269900, 334.684900, 113.980600)",
        "(277.163900, 330.604000, 119.577600)",
        "(275.850200, 326.029000, 125.748900)",
        "(274.883200, 323.876300, 129.722800)",
        "(274.883200, 323.876300, 129.722800)",
        "(273.077800, 329.045800, 127.235300)",
        "(271.329400, 330.450500, 127.103900)",
        "(270.567900, 137.174900, 321.550000)",
        "(272.764600, 143.139000, 316.466600)",
        "(273.913600, 143.459500, 316.565300)",
        "(276.536700, 140.413700, 320.394800)",
        "(279.169400, 134.478100, 327.127300)",
        "(281.413000, 128.844300, 333.532700)",
        "(283.897000, 125.868900, 337.138400)",
        "(283.897000, 125.868900, 337.138400)",
        "(288.844800, 123.719900, 339.379600)",
        "(292.315200, 122.373400, 340.812800)",
        "(295.400100, 121.063300, 341.651500)",
        "(298.168300, 120.054000, 341.946400)",
        "(298.168300, 120.054000, 341.946400)",
        "(302.335800, 119.741100, 341.294600)",
        "(304.793700, 119.455500, 340.584700)",
        "(307.105900, 118.374700, 340.352500)",
        "(309.746600, 117.641600, 339.476100)",
        "(309.746600, 117.641600, 339.476100)",
        "(313.635100, 117.109800, 336.979200)",
        "(315.505700, 114.779400, 336.908400)",
        "(317.046600, 113.030200, 336.245100)",
        "(318.740400, 111.974900, 334.724800)",
        "(318.740400, 111.974900, 334.724800)",
        "(320.653100, 109.176800, 333.184400)",
        "(321.358500, 107.759600, 332.114200)",
        "(321.604900, 106.131700, 330.970300)",
        "(321.336700, 104.289900, 330.034600)",
        "(321.336700, 104.289900, 330.034600)",
        "(319.315300, 101.699000, 329.713100)",
        "(317.238900, 100.263500, 329.685600)",
        "(315.199600, 99.121060, 328.968500)",
        "(312.771500, 97.836560, 329.071000)",
        "(312.771500, 97.836560, 329.071000)",
        "(308.654800, 95.846960, 329.707700)",
        "(305.728900, 94.474470, 330.699300)",
        "(302.876000, 93.616680, 331.379100)",
        "(300.388200, 92.747780, 331.971400)",
        "(299.084000, 92.067960, 332.694100)",
        "(296.200500, 90.237190, 335.120000)",
        "(293.273900, 88.383130, 337.387800)",
        "(290.524000, 85.768060, 340.590200)",
        "(287.933500, 83.258860, 343.805100)",
        "(286.755300, 81.926040, 345.520400)",
        "(284.504100, 77.950650, 350.533000)",
        "(282.278200, 71.575360, 358.503900)",
        "(280.374800, 62.049180, 9.550697)",
        "(279.010900, 51.890560, 21.324990)",
        "(279.010900, 51.890560, 21.324990)",
        "(277.646400, 36.266010, 39.388670)",
        "(277.041200, 25.150460, 52.430060)",
        "(276.817300, 13.995010, 65.591690)",
        "(276.718900, 5.249842, 76.104760)",
        "(276.718900, 5.249842, 76.104760)",
        "(277.058200, 357.342500, 86.773070)",
        "(277.374000, 352.706700, 93.575810)",
        "(277.250400, 350.039700, 98.394490)",
        "(276.545900, 350.086800, 100.189400)",
        "(276.545900, 350.086800, 100.189400)",
        "(275.111100, 352.736500, 99.824100)",
        "(274.353500, 359.569900, 94.746120)",
        "(273.698500, 10.337090, 85.900050)",
        "(273.161000, 26.305040, 71.488200)",
        "(273.161000, 26.305040, 71.488200)",
        "(273.141000, 71.726120, 27.833510)",
        "(274.480600, 95.450330, 4.790535)",
        "(276.069900, 106.292400, 354.810200)",
        "(277.609500, 108.421800, 353.693900)",
        "(277.609500, 108.421800, 353.693900)",
        "(280.929300, 110.569400, 352.110700)",
        "(283.468700, 113.458300, 349.057100)",
        "(285.796800, 115.147600, 347.198800)",
        "(288.011000, 115.158300, 347.195100)",
        "(289.226700, 114.885700, 347.449900)",
        "(292.004600, 114.566100, 347.208200)",
        "(294.903100, 115.057600, 345.745200)",
        "(297.723900, 115.881500, 343.970900)",
        "(300.458000, 116.419800, 342.228000)",
        "(300.458000, 116.419800, 342.228000)",
        "(305.224300, 116.209600, 339.850000)",
        "(308.166100, 115.530500, 338.704600)",
        "(310.379300, 114.600300, 337.510400)",
        "(312.366500, 113.344100, 336.235900)",
        "(312.366500, 113.344100, 336.235900)",
        "(315.309000, 110.585000, 335.399700)",
        "(316.875700, 108.875300, 334.169300)",
        "(317.523700, 106.676100, 333.272900)",
        "(317.592000, 105.203500, 332.608600)",
        "(317.446800, 104.516800, 332.095600)",
        "(316.899000, 102.245700, 331.769900)",
        "(315.532600, 100.078300, 331.882400)",
        "(315.532600, 100.078300, 331.882400)",
        "(311.988800, 95.119940, 332.444400)",
        "(311.988800, 95.119940, 332.444400)",
        "(308.476500, 92.689810, 332.967000)",
        "(306.421200, 91.088130, 333.172700)",
        "(303.732700, 89.087940, 334.327200)",
        "(300.686200, 86.540080, 336.495100)",
        "(300.686200, 86.540080, 336.495100)",
        "(296.709000, 82.548340, 339.942400)",
        "(294.238800, 79.657890, 342.586500)",
        "(293.122400, 78.487140, 343.742300)",
        "(289.610800, 74.417450, 347.863600)",
        "(288.373900, 72.683920, 349.989800)",
        "(285.747300, 66.877620, 356.956700)",
        "(283.532300, 59.179940, 5.929194)",
        "(281.913500, 50.662640, 15.786180)",
        "(280.557900, 42.379390, 25.582820)",
        "(280.557900, 42.379390, 25.582820)",
        "(278.859400, 29.889670, 40.333020)",
        "(278.103600, 19.492240, 52.590420)",
        "(278.011700, 7.193617, 67.234540)",
        "(278.407400, 356.136500, 80.754880)",
        "(278.407400, 356.136500, 80.754880)",
        "(278.179600, 347.235400, 92.861900)",
        "(277.645300, 343.306200, 98.635170)",
        "(277.173200, 341.022900, 103.090400)",
        "(277.073200, 339.587000, 107.114100)",
        "(277.073200, 339.587000, 107.114100)",
        "(275.769900, 336.909600, 112.845300)",
        "(274.205900, 334.122300, 117.113400)",
        "(272.762500, 328.420100, 124.489600)",
        "(271.248200, 341.452800, 113.522400)",
        "(270.361500, 28.572860, 67.230640)",
        "(272.205100, 146.729100, 310.144900)",
        "(274.029100, 152.345700, 305.897800)",
        "(275.276500, 147.493000, 312.693600)",
        "(276.561600, 139.115900, 322.770700)",
        "(277.644900, 136.909200, 325.446400)",
        "(280.304200, 135.968600, 326.753300)",
        "(282.737200, 134.496400, 328.715700)",
        "(284.770300, 130.228500, 333.692100)",
        "(287.131800, 126.569100, 337.534200)",
        "(287.131800, 126.569100, 337.534200)",
        "(291.621600, 126.118900, 337.362000)",
        "(294.463300, 126.350200, 336.337100)",
        "(296.981800, 123.786100, 338.135300)",
        "(299.319100, 120.883300, 340.095200)",
        "(299.319100, 120.883300, 340.095200)",
        "(303.219800, 120.060200, 338.709600)",
        "(306.052800, 119.434700, 337.344700)",
        "(308.688400, 118.770300, 335.962700)",
        "(310.790600, 117.469700, 335.290300)",
        "(310.790600, 117.469700, 335.290300)",
        "(313.340200, 115.250600, 333.819600)",
        "(314.820700, 113.243500, 333.009200)",
        "(315.814000, 111.512500, 331.873400)",
        "(316.305000, 108.977500, 331.000800)",
        "(316.206100, 107.605400, 330.824000)",
        "(315.485500, 104.514700, 330.925800)",
        "(314.629200, 101.831100, 330.802900)",
        "(313.792200, 99.058390, 330.383800)",
        "(312.211100, 96.549710, 330.447200)",
        "(311.136400, 95.566650, 330.453100)",
        "(308.880300, 93.763730, 330.532400)",
        "(306.743700, 92.125740, 330.636200)",
        "(304.227900, 90.066360, 331.648100)",
        "(301.381500, 87.340390, 333.540200)",
        "(301.381500, 87.340390, 333.540200)",
        "(297.285600, 83.211110, 336.781900)",
        "(294.957200, 80.382380, 338.828600)",
        "(292.521500, 76.728200, 342.351700)",
        "(289.686100, 70.506710, 349.473800)",
        "(288.253500, 67.301190, 353.023000)",
        "(285.898200, 61.847340, 359.019500)",
        "(284.130100, 57.190140, 4.079750)",
        "(282.768600, 49.599170, 12.655690)",
        "(281.624000, 37.548940, 26.686280)",
        "(281.218200, 31.317790, 34.004800)",
        "(280.748200, 20.304140, 46.976970)",
        "(280.347200, 11.329760, 57.725030)",
        "(280.155100, 4.250434, 66.757970)",
        "(279.983500, 358.459000, 74.604400)",
        "(279.983500, 358.459000, 74.604400)",
        "(280.087800, 350.803600, 85.793180)",
        "(279.992500, 347.257400, 91.476650)",
        "(279.649000, 344.437000, 96.305950)",
        "(279.230900, 341.475800, 101.436300)",
[truncated: 266,732 more chars]
