# Supplementary material for: Playing the mirror game in virtual reality with an autonomous character
Source: Sci Rep. 2022 Dec 9;12:21329. doi: 10.1038/s41598-022-25197-z (PMC9734752; doi:10.1038/s41598-022-25197-z)
Supplement: Supplementary file 2 — Supplementary Information 1. [file 41598_2022_25197_MOESM2_ESM.zip › Data/Couple22/baseline_player2.json]

{
    "isFemale": false,
    "eyesLevel": 1.6843397617340088,
    "timestamps": [
        0.0,
        0.019989013671875,
        0.0399932861328125,
        0.05999755859375,
        0.079986572265625,
        0.0999908447265625,
        0.1199951171875,
        0.1399993896484375,
        0.1599884033203125,
        0.17999267578125,
        0.1999969482421875,
        0.220001220703125,
        0.239990234375,
        0.2599945068359375,
        0.279998779296875,
        0.29998779296875,
        0.3199920654296875,
        0.339996337890625,
        0.3600006103515625,
        0.3799896240234375,
        0.399993896484375,
        0.4199981689453125,
        0.4399871826171875,
        0.459991455078125,
        0.4799957275390625,
        0.5,
        0.519989013671875,
        0.5399932861328125,
        0.55999755859375,
        0.579986572265625,
        0.5999908447265625,
        0.6199951171875,
        0.6399993896484375,
        0.6599884033203125,
        0.67999267578125,
        0.6999969482421875,
        0.720001220703125,
        0.739990234375,
        0.7599945068359375,
        0.779998779296875,
        0.79998779296875,
        0.8199920654296875,
        0.839996337890625,
        0.8600006103515625,
        0.8799896240234375,
        0.899993896484375,
        0.9199981689453125,
        0.9399871826171875,
        0.959991455078125,
        0.9799957275390625,
        1.0,
        1.019989013671875,
        1.0399932861328126,
        1.05999755859375,
        1.079986572265625,
        1.0999908447265626,
        1.1199951171875,
        1.1399993896484376,
        1.1599884033203126,
        1.17999267578125,
        1.1999969482421876,
        1.220001220703125,
        1.239990234375,
        1.2599945068359376,
        1.279998779296875,
        1.29998779296875,
        1.3199920654296876,
        1.339996337890625,
        1.3600006103515626,
        1.3799896240234376,
        1.399993896484375,
        1.4199981689453126,
        1.4399871826171876,
        1.459991455078125,
        1.4799957275390626,
        1.5,
        1.519989013671875,
        1.5399932861328126,
        1.55999755859375,
        1.579986572265625,
        1.5999908447265626,
        1.6199951171875,
        1.6399993896484376,
        1.6599884033203126,
        1.67999267578125,
        1.6999969482421876,
        1.720001220703125,
        1.739990234375,
        1.7599945068359376,
        1.779998779296875,
        1.79998779296875,
        1.8199920654296876,
        1.839996337890625,
        1.8600006103515626,
        1.8799896240234376,
        1.899993896484375,
        1.9199981689453126,
        1.9399871826171876,
        1.959991455078125,
        1.9799957275390626,
        2.0,
        2.019989013671875,
        2.0399932861328127,
        2.05999755859375,
        2.079986572265625,
        2.0999908447265627,
        2.1199951171875,
        2.1399993896484377,
        2.1599884033203127,
        2.17999267578125,
        2.1999969482421877,
        2.220001220703125,
        2.239990234375,
        2.2599945068359377,
        2.279998779296875,
        2.29998779296875,
        2.3199920654296877,
        2.339996337890625,
        2.3600006103515627,
        2.3799896240234377,
        2.399993896484375,
        2.4199981689453127,
        2.4399871826171877,
        2.459991455078125,
        2.4799957275390627,
        2.5,
        2.519989013671875,
        2.5399932861328127,
        2.55999755859375,
        2.579986572265625,
        2.5999908447265627,
        2.6199951171875,
        2.6399993896484377,
        2.6599884033203127,
        2.67999267578125,
        2.6999969482421877,
        2.720001220703125,
        2.739990234375,
        2.7599945068359377,
        2.779998779296875,
        2.79998779296875,
        2.8199920654296877,
        2.839996337890625,
        2.8600006103515627,
        2.8799896240234377,
        2.899993896484375,
        2.9199981689453127,
        2.9399871826171877,
        2.959991455078125,
        2.9799957275390627,
        3.0,
        3.019989013671875,
        3.0399932861328127,
        3.05999755859375,
        3.079986572265625,
        3.0999908447265627,
        3.1199951171875,
        3.1399993896484377,
        3.1599884033203127,
        3.17999267578125,
        3.1999969482421877,
        3.220001220703125,
        3.239990234375,
        3.2599945068359377,
        3.279998779296875,
        3.29998779296875,
        3.3199920654296877,
        3.339996337890625,
        3.3600006103515627,
        3.3799896240234377,
        3.399993896484375,
        3.4199981689453127,
        3.4399871826171877,
        3.459991455078125,
        3.4799957275390627,
        3.5,
        3.519989013671875,
        3.5399932861328127,
        3.55999755859375,
        3.579986572265625,
        3.5999908447265627,
        3.6199951171875,
        3.6399993896484377,
        3.6599884033203127,
        3.67999267578125,
        3.6999969482421877,
        3.720001220703125,
        3.739990234375,
        3.7599945068359377,
        3.779998779296875,
        3.79998779296875,
        3.8199920654296877,
        3.839996337890625,
        3.8600006103515627,
        3.8799896240234377,
        3.899993896484375,
        3.9199981689453127,
        3.9399871826171877,
        3.959991455078125,
        3.9799957275390627,
        4.0,
        4.019989013671875,
        4.0399932861328129,
        4.05999755859375,
        4.079986572265625,
        4.0999908447265629,
        4.1199951171875,
        4.1399993896484379,
        4.1599884033203129,
        4.17999267578125,
        4.1999969482421879,
        4.220001220703125,
        4.239990234375,
        4.2599945068359379,
        4.279998779296875,
        4.29998779296875,
        4.3199920654296879,
        4.339996337890625,
        4.3600006103515629,
        4.3799896240234379,
        4.399993896484375,
        4.4199981689453129,
        4.4399871826171879,
        4.459991455078125,
        4.4799957275390629,
        4.5,
        4.519989013671875,
        4.5399932861328129,
        4.55999755859375,
        4.579986572265625,
        4.5999908447265629,
        4.6199951171875,
        4.6399993896484379,
        4.6599884033203129,
        4.67999267578125,
        4.6999969482421879,
        4.720001220703125,
        4.739990234375,
        4.7599945068359379,
        4.779998779296875,
        4.79998779296875,
        4.8199920654296879,
        4.839996337890625,
        4.8600006103515629,
        4.8799896240234379,
        4.899993896484375,
        4.9199981689453129,
        4.9399871826171879,
        4.959991455078125,
        4.9799957275390629,
        5.0,
        5.019989013671875,
        5.0399932861328129,
        5.05999755859375,
        5.079986572265625,
        5.0999908447265629,
        5.1199951171875,
        5.1399993896484379,
        5.1599884033203129,
        5.17999267578125,
        5.1999969482421879,
        5.220001220703125,
        5.239990234375,
        5.2599945068359379,
        5.279998779296875,
        5.29998779296875,
        5.3199920654296879,
        5.339996337890625,
        5.3600006103515629,
        5.3799896240234379,
        5.399993896484375,
        5.4199981689453129,
        5.4399871826171879,
        5.459991455078125,
        5.4799957275390629,
        5.5,
        5.519989013671875,
        5.5399932861328129,
        5.55999755859375,
        5.579986572265625,
        5.5999908447265629,
        5.6199951171875,
        5.6399993896484379,
        5.6599884033203129,
        5.67999267578125,
        5.6999969482421879,
        5.720001220703125,
        5.739990234375,
        5.7599945068359379,
        5.779998779296875,
        5.79998779296875,
        5.8199920654296879,
        5.839996337890625,
        5.8600006103515629,
        5.8799896240234379,
        5.899993896484375,
        5.9199981689453129,
        5.9399871826171879,
        5.959991455078125,
        5.9799957275390629,
        6.0,
        6.019989013671875,
        6.0399932861328129,
        6.05999755859375,
        6.079986572265625,
        6.0999908447265629,
        6.1199951171875,
        6.1399993896484379,
        6.1599884033203129,
        6.17999267578125,
        6.1999969482421879,
        6.220001220703125,
        6.239990234375,
        6.2599945068359379,
        6.279998779296875,
        6.29998779296875,
        6.3199920654296879,
        6.339996337890625,
        6.3600006103515629,
        6.3799896240234379,
        6.399993896484375,
        6.4199981689453129,
        6.4399871826171879,
        6.459991455078125,
        6.4799957275390629,
        6.5,
        6.519989013671875,
        6.5399932861328129,
        6.55999755859375,
        6.579986572265625,
        6.5999908447265629,
        6.6199951171875,
        6.6399993896484379,
        6.6599884033203129,
        6.67999267578125,
        6.6999969482421879,
        6.720001220703125,
        6.739990234375,
        6.7599945068359379,
        6.779998779296875,
        6.79998779296875,
        6.8199920654296879,
        6.839996337890625,
        6.8600006103515629,
        6.8799896240234379,
        6.899993896484375,
        6.9199981689453129,
        6.9399871826171879,
        6.959991455078125,
        6.9799957275390629,
        7.0,
        7.019989013671875,
        7.0399932861328129,
        7.05999755859375,
        7.079986572265625,
        7.0999908447265629,
        7.1199951171875,
        7.1399993896484379,
        7.1599884033203129,
        7.17999267578125,
        7.1999969482421879,
        7.220001220703125,
        7.239990234375,
        7.2599945068359379,
        7.279998779296875,
        7.29998779296875,
        7.3199920654296879,
        7.339996337890625,
        7.3600006103515629,
        7.3799896240234379,
        7.399993896484375,
        7.4199981689453129,
        7.4399871826171879,
        7.459991455078125,
        7.4799957275390629,
        7.5,
        7.519989013671875,
        7.5399932861328129,
        7.55999755859375,
        7.579986572265625,
        7.5999908447265629,
        7.6199951171875,
        7.6399993896484379,
        7.6599884033203129,
        7.67999267578125,
        7.6999969482421879,
        7.720001220703125,
        7.739990234375,
        7.7599945068359379,
        7.779998779296875,
        7.79998779296875,
        7.8199920654296879,
        7.839996337890625,
        7.8600006103515629,
        7.8799896240234379,
        7.899993896484375,
        7.9199981689453129,
        7.9399871826171879,
        7.959991455078125,
        7.9799957275390629,
        8.0,
        8.019989013671875,
        8.039993286132813,
        8.05999755859375,
        8.079986572265625,
        8.099990844726563,
        8.1199951171875,
        8.139999389648438,
        8.159988403320313,
        8.17999267578125,
        8.199996948242188,
        8.220001220703125,
        8.239990234375,
        8.259994506835938,
        8.279998779296875,
        8.29998779296875,
        8.319992065429688,
        8.339996337890625,
        8.360000610351563,
        8.379989624023438,
        8.399993896484375,
        8.419998168945313,
        8.439987182617188,
        8.459991455078125,
        8.479995727539063,
        8.5,
        8.519989013671875,
        8.539993286132813,
        8.55999755859375,
        8.579986572265625,
        8.599990844726563,
        8.6199951171875,
        8.639999389648438,
        8.659988403320313,
        8.67999267578125,
        8.699996948242188,
        8.720001220703125,
        8.739990234375,
        8.759994506835938,
        8.779998779296875,
        8.79998779296875,
        8.819992065429688,
        8.839996337890625,
        8.860000610351563,
        8.879989624023438,
        8.899993896484375,
        8.919998168945313,
        8.939987182617188,
        8.959991455078125,
        8.979995727539063,
        9.0,
        9.019989013671875,
        9.039993286132813,
        9.05999755859375,
        9.079986572265625,
        9.099990844726563,
        9.1199951171875,
        9.139999389648438,
        9.159988403320313,
        9.17999267578125,
        9.199996948242188,
        9.220001220703125,
        9.239990234375,
        9.259994506835938,
        9.279998779296875,
        9.29998779296875,
        9.319992065429688,
        9.339996337890625,
        9.360000610351563,
        9.379989624023438,
        9.399993896484375,
        9.419998168945313,
        9.439987182617188,
        9.459991455078125,
        9.479995727539063,
        9.5,
        9.519989013671875,
        9.539993286132813,
        9.55999755859375,
        9.579986572265625,
        9.599990844726563,
        9.6199951171875,
        9.639999389648438,
        9.659988403320313,
        9.67999267578125,
        9.699996948242188,
        9.720001220703125,
        9.739990234375,
        9.759994506835938,
        9.779998779296875,
        9.79998779296875,
        9.819992065429688,
        9.839996337890625,
        9.860000610351563,
        9.879989624023438,
        9.899993896484375,
        9.919998168945313,
        9.939987182617188,
        9.959991455078125,
        9.979995727539063,
        10.0,
        10.019989013671875,
        10.039993286132813,
        10.05999755859375,
        10.079986572265625,
        10.099990844726563,
        10.1199951171875,
        10.139999389648438,
        10.159988403320313,
        10.17999267578125,
        10.199996948242188,
        10.220001220703125,
        10.239990234375,
        10.259994506835938,
        10.279998779296875,
        10.29998779296875,
        10.319992065429688,
        10.339996337890625,
        10.360000610351563,
        10.379989624023438,
        10.399993896484375,
        10.419998168945313,
        10.439987182617188,
        10.459991455078125,
        10.479995727539063,
        10.5,
        10.519989013671875,
        10.539993286132813,
        10.55999755859375,
        10.579986572265625,
        10.599990844726563,
        10.6199951171875,
        10.639999389648438,
        10.659988403320313,
        10.67999267578125,
        10.699996948242188,
        10.720001220703125,
        10.739990234375,
        10.759994506835938,
        10.779998779296875,
        10.79998779296875,
        10.819992065429688,
        10.839996337890625,
        10.860000610351563,
        10.879989624023438,
        10.899993896484375,
        10.919998168945313,
        10.939987182617188,
        10.959991455078125,
        10.979995727539063,
        11.0,
        11.019989013671875,
        11.039993286132813,
        11.05999755859375,
        11.079986572265625,
        11.099990844726563,
        11.1199951171875,
        11.139999389648438,
        11.159988403320313,
        11.17999267578125,
        11.199996948242188,
        11.220001220703125,
        11.239990234375,
        11.259994506835938,
        11.279998779296875,
        11.29998779296875,
        11.319992065429688,
        11.339996337890625,
        11.360000610351563,
        11.379989624023438,
        11.399993896484375,
        11.419998168945313,
        11.439987182617188,
        11.459991455078125,
        11.479995727539063,
        11.5,
        11.519989013671875,
        11.539993286132813,
        11.55999755859375,
        11.579986572265625,
        11.599990844726563,
        11.6199951171875,
        11.639999389648438,
        11.659988403320313,
        11.67999267578125,
        11.699996948242188,
        11.720001220703125,
        11.739990234375,
        11.759994506835938,
        11.779998779296875,
        11.79998779296875,
        11.819992065429688,
        11.839996337890625,
        11.860000610351563,
        11.879989624023438,
        11.899993896484375,
        11.919998168945313,
        11.939987182617188,
        11.959991455078125,
        11.979995727539063,
        12.0,
        12.019989013671875,
        12.039993286132813,
        12.05999755859375,
        12.079986572265625,
        12.099990844726563,
        12.1199951171875,
        12.139999389648438,
        12.159988403320313,
        12.17999267578125,
        12.199996948242188,
        12.220001220703125,
        12.239990234375,
        12.259994506835938,
        12.279998779296875,
        12.29998779296875,
        12.319992065429688,
        12.339996337890625,
        12.360000610351563,
        12.379989624023438,
        12.399993896484375,
        12.419998168945313,
        12.439987182617188,
        12.459991455078125,
        12.479995727539063,
        12.5,
        12.519989013671875,
        12.539993286132813,
        12.55999755859375,
        12.579986572265625,
        12.599990844726563,
        12.6199951171875,
        12.639999389648438,
        12.659988403320313,
        12.67999267578125,
        12.699996948242188,
        12.720001220703125,
        12.739990234375,
        12.759994506835938,
        12.779998779296875,
        12.79998779296875,
        12.819992065429688,
        12.839996337890625,
        12.860000610351563,
        12.879989624023438,
        12.899993896484375,
        12.919998168945313,
        12.939987182617188,
        12.959991455078125,
        12.979995727539063,
        13.0,
        13.019989013671875,
        13.039993286132813,
        13.05999755859375,
        13.079986572265625,
        13.099990844726563,
        13.1199951171875,
        13.139999389648438,
        13.159988403320313,
        13.17999267578125,
        13.199996948242188,
        13.219985961914063,
        13.239990234375,
        13.259994506835938,
        13.279998779296875,
        13.29998779296875,
        13.319992065429688,
        13.339996337890625,
        13.360000610351563,
        13.379989624023438,
        13.399993896484375,
        13.419998168945313,
        13.439987182617188,
        13.459991455078125,
        13.479995727539063,
        13.5,
        13.519989013671875,
        13.539993286132813,
        13.55999755859375,
        13.579986572265625,
        13.599990844726563,
        13.6199951171875,
        13.639999389648438,
        13.659988403320313,
        13.67999267578125,
        13.699996948242188,
        13.719985961914063,
        13.739990234375,
        13.759994506835938,
        13.779998779296875,
        13.79998779296875,
        13.819992065429688,
        13.839996337890625,
        13.860000610351563,
        13.879989624023438,
        13.899993896484375,
        13.919998168945313,
        13.939987182617188,
        13.959991455078125,
        13.979995727539063,
        14.0,
        14.019989013671875,
        14.039993286132813,
        14.05999755859375,
        14.079986572265625,
        14.099990844726563,
        14.1199951171875,
        14.139999389648438,
        14.159988403320313,
        14.17999267578125,
        14.199996948242188,
        14.219985961914063,
        14.239990234375,
        14.259994506835938,
        14.279998779296875,
        14.29998779296875,
        14.319992065429688,
        14.339996337890625,
        14.360000610351563,
        14.379989624023438,
        14.399993896484375,
        14.419998168945313,
        14.439987182617188,
        14.459991455078125,
        14.479995727539063,
        14.5,
        14.519989013671875,
        14.539993286132813,
        14.55999755859375,
        14.579986572265625,
        14.599990844726563,
        14.6199951171875,
        14.639999389648438,
        14.659988403320313,
        14.67999267578125,
        14.699996948242188,
        14.719985961914063,
        14.739990234375,
        14.759994506835938,
        14.779998779296875,
        14.79998779296875,
        14.819992065429688,
        14.839996337890625,
        14.860000610351563,
        14.879989624023438,
        14.899993896484375,
        14.919998168945313,
        14.939987182617188,
        14.959991455078125,
        14.979995727539063,
        15.0,
        15.019989013671875,
        15.039993286132813,
        15.05999755859375,
        15.079986572265625,
        15.099990844726563,
        15.1199951171875,
        15.139999389648438,
        15.159988403320313,
        15.17999267578125,
        15.199996948242188,
        15.219985961914063,
        15.239990234375,
        15.259994506835938,
        15.279998779296875,
        15.29998779296875,
        15.319992065429688,
        15.339996337890625,
        15.360000610351563,
        15.379989624023438,
        15.399993896484375,
        15.419998168945313,
        15.439987182617188,
        15.459991455078125,
        15.479995727539063,
        15.5,
        15.519989013671875,
        15.539993286132813,
        15.55999755859375,
        15.579986572265625,
        15.599990844726563,
        15.6199951171875,
        15.639999389648438,
        15.659988403320313,
        15.67999267578125,
        15.699996948242188,
        15.719985961914063,
        15.739990234375,
        15.759994506835938,
        15.779998779296875,
        15.79998779296875,
        15.819992065429688,
        15.839996337890625,
        15.860000610351563,
        15.879989624023438,
        15.899993896484375,
        15.919998168945313,
        15.939987182617188,
        15.959991455078125,
        15.979995727539063,
        16.0,
        16.019989013671876,
        16.039993286132814,
        16.05999755859375,
        16.079986572265626,
        16.099990844726564,
        16.1199951171875,
        16.139999389648439,
        16.159988403320314,
        16.17999267578125,
        16.199996948242189,
        16.219985961914064,
        16.239990234375,
        16.259994506835939,
        16.279998779296876,
        16.29998779296875,
        16.319992065429689,
        16.339996337890626,
        16.360000610351564,
        16.379989624023439,
        16.399993896484376,
        16.419998168945314,
        16.439987182617189,
        16.459991455078126,
        16.479995727539064,
        16.5,
        16.519989013671876,
        16.539993286132814,
        16.55999755859375,
        16.579986572265626,
        16.599990844726564,
        16.6199951171875,
        16.639999389648439,
        16.659988403320314,
        16.67999267578125,
        16.699996948242189,
        16.719985961914064,
        16.739990234375,
        16.759994506835939,
        16.779998779296876,
        16.79998779296875,
        16.819992065429689,
        16.839996337890626,
        16.860000610351564,
        16.879989624023439,
        16.899993896484376,
        16.919998168945314,
        16.939987182617189,
        16.959991455078126,
        16.979995727539064,
        17.0,
        17.019989013671876,
        17.039993286132814,
        17.05999755859375,
        17.079986572265626,
        17.099990844726564,
        17.1199951171875,
        17.139999389648439,
        17.159988403320314,
        17.17999267578125,
        17.199996948242189,
        17.219985961914064,
        17.239990234375,
        17.259994506835939,
        17.279998779296876,
        17.29998779296875,
        17.319992065429689,
        17.339996337890626,
        17.360000610351564,
        17.379989624023439,
        17.399993896484376,
        17.419998168945314,
        17.439987182617189,
        17.459991455078126,
        17.479995727539064,
        17.5,
        17.519989013671876,
        17.539993286132814,
        17.55999755859375,
        17.579986572265626,
        17.599990844726564,
        17.6199951171875,
        17.639999389648439,
        17.659988403320314,
        17.67999267578125,
        17.699996948242189,
        17.719985961914064,
        17.739990234375,
        17.759994506835939,
        17.779998779296876,
        17.79998779296875,
        17.819992065429689,
        17.839996337890626,
        17.860000610351564,
        17.879989624023439,
        17.899993896484376,
        17.919998168945314,
        17.939987182617189,
        17.959991455078126,
        17.979995727539064,
        18.0,
        18.019989013671876,
        18.039993286132814,
        18.05999755859375,
        18.079986572265626,
        18.099990844726564,
        18.1199951171875,
        18.139999389648439,
        18.159988403320314,
        18.17999267578125,
        18.199996948242189,
        18.219985961914064,
        18.239990234375,
        18.259994506835939,
        18.279998779296876,
        18.29998779296875,
        18.319992065429689,
        18.339996337890626,
        18.360000610351564,
        18.379989624023439,
        18.399993896484376,
        18.419998168945314,
        18.439987182617189,
        18.459991455078126,
        18.479995727539064,
        18.5,
        18.519989013671876,
        18.539993286132814,
        18.55999755859375,
        18.579986572265626,
        18.599990844726564,
        18.6199951171875,
        18.639999389648439,
        18.659988403320314,
        18.67999267578125,
        18.699996948242189,
        18.719985961914064,
        18.739990234375,
        18.759994506835939,
        18.779998779296876,
        18.79998779296875,
        18.819992065429689,
        18.839996337890626,
        18.860000610351564,
        18.879989624023439,
        18.899993896484376,
        18.919998168945314,
        18.939987182617189,
        18.959991455078126,
        18.979995727539064,
        19.0,
        19.019989013671876,
        19.039993286132814,
        19.05999755859375,
        19.079986572265626,
        19.099990844726564,
        19.1199951171875,
        19.139999389648439,
        19.159988403320314,
        19.17999267578125,
        19.199996948242189,
        19.219985961914064,
        19.239990234375,
        19.259994506835939,
        19.279998779296876,
        19.29998779296875,
        19.319992065429689,
        19.339996337890626,
        19.360000610351564,
        19.379989624023439,
        19.399993896484376,
        19.419998168945314,
        19.439987182617189,
        19.459991455078126,
        19.479995727539064,
        19.5,
        19.519989013671876,
        19.539993286132814,
        19.55999755859375,
        19.579986572265626,
        19.599990844726564,
        19.6199951171875,
        19.639999389648439,
        19.659988403320314,
        19.67999267578125,
        19.699996948242189,
        19.719985961914064,
        19.739990234375,
        19.759994506835939,
        19.779998779296876,
        19.79998779296875,
        19.819992065429689,
        19.839996337890626,
        19.860000610351564,
        19.879989624023439,
        19.899993896484376,
        19.919998168945314,
        19.939987182617189,
        19.959991455078126,
        19.979995727539064,
        20.0,
        20.019989013671876,
        20.039993286132814,
        20.05999755859375,
        20.079986572265626,
        20.099990844726564,
        20.1199951171875,
        20.139999389648439,
        20.159988403320314,
        20.17999267578125,
        20.199996948242189,
        20.219985961914064,
        20.239990234375,
        20.259994506835939,
        20.279998779296876,
        20.29998779296875,
        20.319992065429689,
        20.339996337890626,
        20.360000610351564,
        20.379989624023439,
        20.399993896484376,
        20.419998168945314,
        20.439987182617189,
        20.459991455078126,
        20.479995727539064,
        20.5,
        20.519989013671876,
        20.539993286132814,
        20.55999755859375,
        20.579986572265626,
        20.599990844726564,
        20.6199951171875,
        20.639999389648439,
        20.659988403320314,
        20.67999267578125,
        20.699996948242189,
        20.719985961914064,
        20.739990234375,
        20.759994506835939,
        20.779998779296876,
        20.79998779296875,
        20.819992065429689,
        20.839996337890626,
        20.860000610351564,
        20.879989624023439,
        20.899993896484376,
        20.919998168945314,
        20.939987182617189,
        20.959991455078126,
        20.979995727539064,
        21.0,
        21.019989013671876,
        21.039993286132814,
        21.05999755859375,
        21.079986572265626,
        21.099990844726564,
        21.1199951171875,
        21.139999389648439,
        21.159988403320314,
        21.17999267578125,
        21.199996948242189,
        21.219985961914064,
        21.239990234375,
        21.259994506835939,
        21.279998779296876,
        21.29998779296875,
        21.319992065429689,
        21.339996337890626,
        21.360000610351564,
        21.379989624023439,
        21.399993896484376,
        21.419998168945314,
        21.439987182617189,
        21.459991455078126,
        21.479995727539064,
        21.5,
        21.519989013671876,
        21.539993286132814,
        21.55999755859375,
        21.579986572265626,
        21.599990844726564,
        21.6199951171875,
        21.639999389648439,
        21.659988403320314,
        21.67999267578125,
        21.699996948242189,
        21.719985961914064,
        21.739990234375,
        21.759994506835939,
        21.779998779296876,
        21.79998779296875,
        21.819992065429689,
        21.839996337890626,
        21.860000610351564,
        21.879989624023439,
        21.899993896484376,
        21.919998168945314,
        21.939987182617189,
        21.959991455078126,
        21.979995727539064,
        22.0,
        22.019989013671876,
        22.039993286132814,
        22.05999755859375,
        22.079986572265626,
        22.099990844726564,
        22.1199951171875,
        22.139999389648439,
        22.159988403320314,
        22.17999267578125,
        22.199996948242189,
        22.219985961914064,
        22.239990234375,
        22.259994506835939,
        22.279998779296876,
        22.29998779296875,
        22.319992065429689,
        22.339996337890626,
        22.360000610351564,
        22.379989624023439,
        22.399993896484376,
        22.419998168945314,
        22.439987182617189,
        22.459991455078126,
        22.479995727539064,
        22.5,
        22.519989013671876,
        22.539993286132814,
        22.55999755859375,
        22.579986572265626,
        22.599990844726564,
        22.6199951171875,
        22.639999389648439,
        22.659988403320314,
        22.67999267578125,
        22.699996948242189,
        22.719985961914064,
        22.739990234375,
        22.759994506835939,
        22.779998779296876,
        22.79998779296875,
        22.819992065429689,
        22.839996337890626,
        22.860000610351564,
        22.879989624023439,
        22.899993896484376,
        22.919998168945314,
        22.939987182617189,
        22.959991455078126,
        22.979995727539064,
        23.0,
        23.019989013671876,
        23.039993286132814,
        23.05999755859375,
        23.079986572265626,
        23.099990844726564,
        23.1199951171875,
        23.139999389648439,
        23.159988403320314,
        23.17999267578125,
        23.199996948242189,
        23.219985961914064,
        23.239990234375,
        23.259994506835939,
        23.279998779296876,
        23.29998779296875,
        23.319992065429689,
        23.339996337890626,
        23.360000610351564,
        23.379989624023439,
        23.399993896484376,
        23.419998168945314,
        23.439987182617189,
        23.459991455078126,
        23.479995727539064,
        23.5,
        23.519989013671876,
        23.539993286132814,
        23.55999755859375,
        23.579986572265626,
        23.599990844726564,
        23.6199951171875,
        23.639999389648439,
        23.659988403320314,
        23.67999267578125,
        23.699996948242189,
        23.719985961914064,
        23.739990234375,
        23.759994506835939,
        23.779998779296876,
        23.79998779296875,
        23.819992065429689,
        23.839996337890626,
        23.860000610351564,
        23.879989624023439,
        23.899993896484376,
        23.919998168945314,
        23.939987182617189,
        23.959991455078126,
        23.979995727539064,
        24.0,
        24.019989013671876,
        24.039993286132814,
        24.05999755859375,
        24.079986572265626,
        24.099990844726564,
        24.1199951171875,
        24.139999389648439,
        24.159988403320314,
        24.17999267578125,
        24.199996948242189,
        24.219985961914064,
        24.239990234375,
        24.259994506835939,
        24.279998779296876,
        24.29998779296875,
        24.319992065429689,
        24.339996337890626,
        24.360000610351564,
        24.379989624023439,
        24.399993896484376,
        24.419998168945314,
        24.439987182617189,
        24.459991455078126,
        24.479995727539064,
        24.5,
        24.519989013671876,
        24.539993286132814,
        24.55999755859375,
        24.579986572265626,
        24.599990844726564,
        24.6199951171875,
        24.639999389648439,
        24.659988403320314,
        24.67999267578125,
        24.699996948242189,
        24.719985961914064,
        24.739990234375,
        24.759994506835939,
        24.779998779296876,
        24.79998779296875,
        24.819992065429689,
        24.839996337890626,
        24.860000610351564,
        24.879989624023439,
        24.899993896484376,
        24.919998168945314,
        24.939987182617189,
        24.959991455078126,
        24.979995727539064,
        25.0,
        25.019989013671876,
        25.039993286132814,
        25.05999755859375,
        25.079986572265626,
        25.099990844726564,
        25.1199951171875,
        25.139999389648439,
        25.159988403320314,
        25.17999267578125,
        25.199996948242189,
        25.219985961914064,
        25.239990234375,
        25.259994506835939,
        25.279998779296876,
        25.29998779296875,
        25.319992065429689,
        25.339996337890626,
        25.360000610351564,
        25.379989624023439,
        25.399993896484376,
        25.419998168945314,
        25.439987182617189,
        25.459991455078126,
        25.479995727539064,
        25.5,
        25.519989013671876,
        25.539993286132814,
        25.55999755859375,
        25.579986572265626,
        25.599990844726564,
        25.6199951171875,
        25.639999389648439,
        25.659988403320314,
        25.67999267578125,
        25.699996948242189,
        25.719985961914064,
        25.739990234375,
        25.759994506835939,
        25.779998779296876,
        25.79998779296875,
        25.819992065429689,
        25.839996337890626,
        25.860000610351564,
        25.879989624023439,
        25.899993896484376,
        25.919998168945314,
        25.939987182617189,
        25.959991455078126,
        25.979995727539064,
        26.0,
        26.019989013671876,
        26.039993286132814,
        26.05999755859375,
        26.079986572265626,
        26.099990844726564,
        26.1199951171875,
        26.139999389648439,
        26.159988403320314,
        26.17999267578125,
        26.199996948242189,
        26.219985961914064,
        26.239990234375,
        26.259994506835939,
        26.279998779296876,
        26.29998779296875,
        26.319992065429689,
        26.339996337890626,
        26.360000610351564,
        26.379989624023439,
        26.399993896484376,
        26.419998168945314,
        26.439987182617189,
        26.459991455078126,
        26.479995727539064,
        26.5,
        26.519989013671876,
        26.539993286132814,
        26.55999755859375,
        26.579986572265626,
        26.599990844726564,
        26.6199951171875,
        26.639999389648439,
        26.659988403320314,
        26.67999267578125,
        26.699996948242189,
        26.719985961914064,
        26.739990234375,
        26.759994506835939,
        26.779998779296876,
        26.79998779296875,
        26.819992065429689,
        26.839996337890626,
        26.860000610351564,
        26.879989624023439,
        26.899993896484376,
        26.919998168945314,
        26.939987182617189,
        26.959991455078126,
        26.979995727539064,
        27.0,
        27.019989013671876,
        27.039993286132814,
        27.05999755859375,
        27.079986572265626,
        27.099990844726564,
        27.1199951171875,
        27.139999389648439,
        27.159988403320314,
        27.17999267578125,
        27.199996948242189,
        27.219985961914064,
        27.239990234375,
        27.259994506835939,
        27.279998779296876,
        27.29998779296875,
        27.319992065429689,
        27.339996337890626,
        27.360000610351564,
        27.379989624023439,
        27.399993896484376,
        27.419998168945314,
        27.439987182617189,
        27.459991455078126,
        27.479995727539064,
        27.5,
        27.519989013671876,
        27.539993286132814,
        27.55999755859375,
        27.579986572265626,
        27.599990844726564,
        27.6199951171875,
        27.639999389648439,
        27.659988403320314,
        27.67999267578125,
        27.699996948242189,
        27.719985961914064,
        27.739990234375,
        27.759994506835939,
        27.779998779296876,
        27.79998779296875,
        27.819992065429689,
        27.839996337890626,
        27.860000610351564,
        27.879989624023439,
        27.899993896484376,
        27.919998168945314,
        27.939987182617189,
        27.959991455078126,
        27.979995727539064,
        28.0,
        28.019989013671876,
        28.039993286132814,
        28.05999755859375,
        28.079986572265626,
        28.099990844726564,
        28.1199951171875,
        28.139999389648439,
        28.159988403320314,
        28.17999267578125,
        28.199996948242189,
        28.219985961914064,
        28.239990234375,
        28.259994506835939,
        28.279998779296876,
        28.29998779296875,
        28.319992065429689,
        28.339996337890626,
        28.360000610351564,
        28.379989624023439,
        28.399993896484376,
        28.419998168945314,
        28.439987182617189,
        28.459991455078126,
        28.479995727539064,
        28.5,
        28.519989013671876,
        28.539993286132814,
        28.55999755859375,
        28.579986572265626,
        28.599990844726564,
        28.6199951171875,
        28.639999389648439,
        28.659988403320314,
        28.67999267578125,
        28.699996948242189,
        28.719985961914064,
        28.739990234375,
        28.759994506835939,
        28.779998779296876,
        28.79998779296875,
        28.819992065429689,
        28.839996337890626,
        28.860000610351564,
        28.879989624023439,
        28.899993896484376,
        28.919998168945314,
        28.939987182617189,
        28.959991455078126,
        28.979995727539064,
        29.0,
        29.019989013671876,
        29.039993286132814,
        29.05999755859375,
        29.079986572265626,
        29.099990844726564,
        29.1199951171875,
        29.139999389648439,
        29.159988403320314,
        29.17999267578125,
        29.199996948242189,
        29.219985961914064,
        29.239990234375,
        29.259994506835939,
        29.279998779296876,
        29.29998779296875,
        29.319992065429689,
        29.339996337890626,
        29.360000610351564,
        29.379989624023439,
        29.399993896484376,
        29.419998168945314,
        29.439987182617189,
        29.459991455078126,
        29.479995727539064,
        29.5,
        29.519989013671876,
        29.539993286132814,
        29.55999755859375,
        29.579986572265626,
        29.599990844726564,
        29.6199951171875,
        29.639999389648439,
        29.659988403320314,
        29.67999267578125,
        29.699996948242189,
        29.719985961914064,
        29.739990234375,
        29.759994506835939,
        29.779998779296876,
        29.79998779296875,
        29.819992065429689,
        29.839996337890626,
        29.860000610351564,
        29.879989624023439,
        29.899993896484376,
        29.919998168945314,
        29.939987182617189,
        29.959991455078126,
        29.979995727539064,
        30.0,
        30.019989013671876,
        30.039993286132814,
        30.05999755859375,
        30.079986572265626,
        30.099990844726564,
        30.1199951171875,
        30.139999389648439,
        30.159988403320314,
        30.17999267578125,
        30.199996948242189,
        30.219985961914064,
        30.239990234375,
        30.259994506835939,
        30.279998779296876,
        30.29998779296875,
        30.319992065429689,
        30.339996337890626,
        30.360000610351564,
        30.379989624023439,
        30.399993896484376,
        30.419998168945314,
        30.439987182617189,
        30.459991455078126,
        30.479995727539064,
        30.5,
        30.519989013671876,
        30.539993286132814,
        30.55999755859375,
        30.579986572265626,
        30.599990844726564,
        30.6199951171875,
        30.639999389648439,
        30.659988403320314,
        30.67999267578125,
        30.699996948242189,
        30.719985961914064,
        30.739990234375,
        30.759994506835939,
        30.779998779296876,
        30.79998779296875,
        30.819992065429689,
        30.839996337890626,
        30.860000610351564,
        30.879989624023439,
        30.899993896484376,
        30.919998168945314,
        30.939987182617189,
        30.959991455078126,
        30.979995727539064,
        31.0,
        31.019989013671876,
        31.039993286132814,
        31.05999755859375,
        31.079986572265626,
        31.099990844726564,
        31.1199951171875,
        31.139999389648439,
        31.159988403320314,
        31.17999267578125,
        31.199996948242189,
        31.219985961914064,
        31.239990234375,
        31.259994506835939,
        31.279998779296876,
        31.29998779296875,
        31.319992065429689,
        31.339996337890626,
        31.360000610351564,
        31.379989624023439,
        31.399993896484376,
        31.419998168945314,
        31.439987182617189,
        31.459991455078126,
        31.479995727539064,
        31.5,
        31.519989013671876,
        31.539993286132814,
        31.55999755859375,
        31.579986572265626,
        31.599990844726564,
        31.6199951171875,
        31.639999389648439,
        31.659988403320314,
        31.67999267578125,
        31.699996948242189,
        31.719985961914064,
        31.739990234375,
        31.759994506835939,
        31.779998779296876,
        31.79998779296875,
        31.819992065429689,
        31.839996337890626,
        31.860000610351564,
        31.879989624023439,
        31.899993896484376,
        31.919998168945314,
        31.939987182617189,
        31.959991455078126,
        31.979995727539064,
        32.0,
        32.019989013671878,
        32.03999328613281,
        32.05999755859375,
        32.079986572265628,
        32.09999084472656,
        32.1199951171875,
        32.13999938964844,
        32.15998840332031,
        32.17999267578125,
        32.19999694824219,
        32.21998596191406,
        32.239990234375,
        32.25999450683594,
        32.279998779296878,
        32.29998779296875,
        32.31999206542969,
        32.339996337890628,
        32.36000061035156,
        32.37998962402344,
        32.399993896484378,
        32.41999816894531,
        32.43998718261719,
        32.459991455078128,
        32.47999572753906,
        32.5,
        32.519989013671878,
        32.53999328613281,
        32.55999755859375,
        32.579986572265628,
        32.59999084472656,
        32.6199951171875,
        32.63999938964844,
        32.65998840332031,
        32.67999267578125,
        32.69999694824219,
        32.71998596191406,
        32.739990234375,
        32.75999450683594,
        32.779998779296878,
        32.79998779296875,
        32.81999206542969,
        32.839996337890628,
        32.86000061035156,
        32.87998962402344,
        32.899993896484378,
        32.91999816894531,
        32.93998718261719,
        32.959991455078128,
        32.97999572753906,
        33.0,
        33.019989013671878,
        33.03999328613281,
        33.05999755859375,
        33.079986572265628,
        33.09999084472656,
        33.1199951171875,
        33.13999938964844,
        33.15998840332031,
        33.17999267578125,
        33.19999694824219,
        33.21998596191406,
        33.239990234375,
        33.25999450683594,
        33.279998779296878,
        33.29998779296875,
        33.31999206542969,
        33.339996337890628,
        33.36000061035156,
        33.37998962402344,
        33.399993896484378,
        33.41999816894531,
        33.43998718261719,
        33.459991455078128,
        33.47999572753906,
        33.5,
        33.519989013671878,
        33.53999328613281,
        33.55999755859375,
        33.579986572265628,
        33.59999084472656,
        33.6199951171875,
        33.63999938964844,
        33.65998840332031,
        33.67999267578125,
        33.69999694824219,
        33.71998596191406,
        33.739990234375,
        33.75999450683594,
        33.779998779296878,
        33.79998779296875,
        33.81999206542969,
        33.839996337890628,
        33.86000061035156,
        33.87998962402344,
        33.899993896484378,
        33.91999816894531,
        33.93998718261719,
        33.959991455078128,
        33.97999572753906,
        34.0,
        34.019989013671878,
        34.03999328613281,
        34.05999755859375,
        34.079986572265628,
        34.09999084472656,
        34.1199951171875,
        34.13999938964844,
        34.15998840332031,
        34.17999267578125,
        34.19999694824219,
        34.21998596191406,
        34.239990234375,
        34.25999450683594,
        34.279998779296878,
        34.29998779296875,
        34.31999206542969,
        34.339996337890628,
        34.36000061035156,
        34.37998962402344,
        34.399993896484378,
        34.41999816894531,
        34.43998718261719,
        34.459991455078128,
        34.47999572753906,
        34.5,
        34.519989013671878,
        34.53999328613281,
        34.55999755859375,
        34.579986572265628,
        34.59999084472656,
        34.6199951171875,
        34.63999938964844,
        34.65998840332031,
        34.67999267578125,
        34.69999694824219,
        34.71998596191406,
        34.739990234375,
        34.75999450683594,
        34.779998779296878,
        34.79998779296875,
        34.81999206542969,
        34.839996337890628,
        34.86000061035156,
        34.87998962402344,
        34.899993896484378,
        34.91999816894531,
        34.93998718261719,
        34.959991455078128,
        34.97999572753906,
        35.0,
        35.019989013671878,
        35.03999328613281,
        35.05999755859375,
        35.079986572265628,
        35.09999084472656,
        35.1199951171875,
        35.13999938964844,
        35.15998840332031,
        35.17999267578125,
        35.19999694824219,
        35.21998596191406,
        35.239990234375,
        35.25999450683594,
        35.279998779296878,
        35.29998779296875,
        35.31999206542969,
        35.339996337890628,
        35.36000061035156,
        35.37998962402344,
        35.399993896484378,
        35.41999816894531,
        35.43998718261719,
        35.459991455078128,
        35.47999572753906,
        35.5,
        35.519989013671878,
        35.53999328613281,
        35.55999755859375,
        35.579986572265628,
        35.59999084472656,
        35.6199951171875,
        35.63999938964844,
        35.65998840332031,
        35.67999267578125,
        35.69999694824219,
        35.71998596191406,
        35.739990234375,
        35.75999450683594,
        35.779998779296878,
        35.79998779296875,
        35.81999206542969,
        35.839996337890628,
        35.86000061035156,
        35.87998962402344,
        35.899993896484378,
        35.91999816894531,
        35.93998718261719,
        35.959991455078128,
        35.97999572753906,
        36.0,
        36.019989013671878,
        36.03999328613281,
        36.05999755859375,
        36.079986572265628,
        36.09999084472656,
        36.1199951171875,
        36.13999938964844,
        36.15998840332031,
        36.17999267578125,
        36.19999694824219,
        36.21998596191406,
        36.239990234375,
        36.25999450683594,
        36.279998779296878,
        36.29998779296875,
        36.31999206542969,
        36.339996337890628,
        36.36000061035156,
        36.37998962402344,
        36.399993896484378,
        36.41999816894531,
        36.43998718261719,
        36.459991455078128,
        36.47999572753906,
        36.5,
        36.519989013671878,
        36.53999328613281,
        36.55999755859375,
        36.579986572265628,
        36.59999084472656,
        36.6199951171875,
        36.63999938964844,
        36.65998840332031,
        36.67999267578125,
        36.69999694824219,
        36.71998596191406,
        36.739990234375,
        36.75999450683594,
        36.779998779296878,
        36.79998779296875,
        36.81999206542969,
        36.839996337890628,
        36.86000061035156,
        36.87998962402344,
        36.899993896484378,
        36.91999816894531,
        36.93998718261719,
        36.959991455078128,
        36.97999572753906,
        37.0,
        37.019989013671878,
        37.03999328613281,
        37.05999755859375,
        37.079986572265628,
        37.09999084472656,
        37.1199951171875,
        37.13999938964844,
        37.15998840332031,
        37.17999267578125,
        37.19999694824219,
        37.21998596191406,
        37.239990234375,
        37.25999450683594,
        37.279998779296878,
        37.29998779296875,
        37.31999206542969,
        37.339996337890628,
        37.36000061035156,
        37.37998962402344,
        37.399993896484378,
        37.41999816894531,
        37.43998718261719,
        37.459991455078128,
        37.47999572753906,
        37.5,
        37.519989013671878,
        37.53999328613281,
        37.55999755859375,
        37.579986572265628,
        37.59999084472656,
        37.6199951171875,
        37.63999938964844,
        37.65998840332031,
        37.67999267578125,
        37.69999694824219,
        37.71998596191406,
        37.739990234375,
        37.75999450683594,
        37.779998779296878,
        37.79998779296875,
        37.81999206542969,
        37.839996337890628,
        37.86000061035156,
        37.87998962402344,
        37.899993896484378,
        37.91999816894531,
        37.93998718261719,
        37.959991455078128,
        37.97999572753906,
        38.0,
        38.019989013671878,
        38.03999328613281,
        38.05999755859375,
        38.079986572265628,
        38.09999084472656,
        38.1199951171875,
        38.13999938964844,
        38.15998840332031,
        38.17999267578125,
        38.19999694824219,
        38.21998596191406,
        38.239990234375,
        38.25999450683594,
        38.279998779296878,
        38.29998779296875,
        38.31999206542969,
        38.339996337890628,
        38.36000061035156,
        38.37998962402344,
        38.399993896484378,
        38.41999816894531,
        38.43998718261719,
        38.459991455078128,
        38.47999572753906,
        38.5,
        38.519989013671878,
        38.53999328613281,
        38.55999755859375,
        38.579986572265628,
        38.59999084472656,
        38.6199951171875,
        38.63999938964844,
        38.65998840332031,
        38.67999267578125,
        38.69999694824219,
        38.71998596191406,
        38.739990234375,
        38.75999450683594,
        38.779998779296878,
        38.79998779296875,
        38.81999206542969,
        38.839996337890628,
        38.86000061035156,
        38.87998962402344,
        38.899993896484378,
        38.91999816894531,
        38.93998718261719,
        38.959991455078128,
        38.97999572753906,
        39.0,
        39.019989013671878,
        39.03999328613281,
        39.05999755859375,
        39.079986572265628,
        39.09999084472656,
        39.1199951171875,
        39.13999938964844,
        39.15998840332031,
        39.17999267578125,
        39.19999694824219,
        39.21998596191406,
        39.239990234375,
        39.25999450683594,
        39.279998779296878,
        39.29998779296875,
        39.31999206542969,
        39.339996337890628,
        39.36000061035156,
        39.37998962402344,
        39.399993896484378,
        39.41999816894531,
        39.43998718261719,
        39.459991455078128,
        39.47999572753906,
        39.5,
        39.519989013671878,
        39.53999328613281,
        39.55999755859375,
        39.579986572265628,
        39.59999084472656,
        39.6199951171875,
        39.63999938964844,
        39.65998840332031,
        39.67999267578125,
        39.69999694824219,
        39.71998596191406,
        39.739990234375,
        39.75999450683594,
        39.779998779296878,
        39.79998779296875,
        39.81999206542969,
        39.839996337890628,
        39.86000061035156,
        39.87998962402344,
        39.899993896484378,
        39.91999816894531,
        39.93998718261719,
        39.959991455078128,
        39.97999572753906,
        40.0,
        40.019989013671878,
        40.03999328613281,
        40.05999755859375,
        40.079986572265628,
        40.09999084472656,
        40.1199951171875,
        40.13999938964844,
        40.15998840332031,
        40.17999267578125,
        40.19999694824219,
        40.21998596191406,
        40.239990234375,
        40.25999450683594,
        40.279998779296878,
        40.29998779296875,
        40.31999206542969,
        40.339996337890628,
        40.3599853515625,
        40.37998962402344,
        40.399993896484378,
        40.41999816894531,
        40.43998718261719,
        40.459991455078128,
        40.47999572753906,
        40.5,
        40.519989013671878,
        40.53999328613281,
        40.55999755859375,
        40.579986572265628,
        40.59999084472656,
        40.6199951171875,
        40.63999938964844,
        40.65998840332031,
        40.67999267578125,
        40.69999694824219,
        40.71998596191406,
        40.739990234375,
        40.75999450683594,
        40.779998779296878,
        40.79998779296875,
        40.81999206542969,
        40.839996337890628,
        40.8599853515625,
        40.87998962402344,
        40.899993896484378,
        40.91999816894531,
        40.93998718261719,
        40.959991455078128,
        40.97999572753906,
        41.0,
        41.019989013671878,
        41.03999328613281,
        41.05999755859375,
        41.079986572265628,
        41.09999084472656,
        41.1199951171875,
        41.13999938964844,
        41.15998840332031,
        41.17999267578125,
        41.19999694824219,
        41.21998596191406,
        41.239990234375,
        41.25999450683594,
        41.279998779296878,
        41.29998779296875,
        41.31999206542969,
        41.339996337890628,
        41.3599853515625,
        41.37998962402344,
        41.399993896484378,
        41.41999816894531,
        41.43998718261719,
        41.459991455078128,
        41.47999572753906,
        41.5,
        41.519989013671878,
        41.53999328613281,
        41.55999755859375,
        41.579986572265628,
        41.59999084472656,
        41.6199951171875,
        41.63999938964844,
        41.65998840332031,
        41.67999267578125,
        41.69999694824219,
        41.71998596191406,
        41.739990234375,
        41.75999450683594,
        41.779998779296878,
        41.79998779296875,
        41.81999206542969,
        41.839996337890628,
        41.8599853515625,
        41.87998962402344,
        41.899993896484378,
        41.91999816894531,
        41.93998718261719,
        41.959991455078128,
        41.97999572753906,
        42.0,
        42.019989013671878,
        42.03999328613281,
        42.05999755859375,
        42.079986572265628,
        42.09999084472656,
        42.1199951171875,
        42.13999938964844,
        42.15998840332031,
        42.17999267578125,
        42.19999694824219,
        42.21998596191406,
        42.239990234375,
        42.25999450683594,
        42.279998779296878,
        42.29998779296875,
        42.31999206542969,
        42.339996337890628,
        42.3599853515625,
        42.37998962402344,
        42.399993896484378,
        42.41999816894531,
        42.43998718261719,
        42.459991455078128,
        42.47999572753906,
        42.5,
        42.519989013671878,
        42.53999328613281,
        42.55999755859375,
        42.579986572265628,
        42.59999084472656,
        42.6199951171875,
        42.63999938964844,
        42.65998840332031,
        42.67999267578125,
        42.69999694824219,
        42.71998596191406,
        42.739990234375,
        42.75999450683594,
        42.779998779296878,
        42.79998779296875,
        42.81999206542969,
        42.839996337890628,
        42.8599853515625,
        42.87998962402344,
        42.899993896484378,
        42.91999816894531,
        42.93998718261719,
        42.959991455078128,
        42.97999572753906,
        43.0,
        43.019989013671878,
        43.03999328613281,
        43.05999755859375,
        43.079986572265628,
        43.09999084472656,
        43.1199951171875,
        43.13999938964844,
        43.15998840332031,
        43.17999267578125,
        43.19999694824219,
        43.21998596191406,
        43.239990234375,
        43.25999450683594,
        43.279998779296878,
        43.29998779296875,
        43.31999206542969,
        43.339996337890628,
        43.3599853515625,
        43.37998962402344,
        43.399993896484378,
        43.41999816894531,
        43.43998718261719,
        43.459991455078128,
        43.47999572753906,
        43.5,
        43.519989013671878,
        43.53999328613281,
        43.55999755859375,
        43.579986572265628,
        43.59999084472656,
        43.6199951171875,
        43.63999938964844,
        43.65998840332031,
        43.67999267578125,
        43.69999694824219,
        43.71998596191406,
        43.739990234375,
        43.75999450683594,
        43.779998779296878,
        43.79998779296875,
        43.81999206542969,
        43.839996337890628,
        43.8599853515625,
        43.87998962402344,
        43.899993896484378,
        43.91999816894531,
        43.93998718261719,
        43.959991455078128,
        43.97999572753906,
        44.0,
        44.019989013671878,
        44.03999328613281,
        44.05999755859375,
        44.079986572265628,
        44.09999084472656,
        44.1199951171875,
        44.13999938964844,
        44.15998840332031,
        44.17999267578125,
        44.19999694824219,
        44.21998596191406,
        44.239990234375,
        44.25999450683594,
        44.279998779296878,
        44.29998779296875,
        44.31999206542969,
        44.339996337890628,
        44.3599853515625,
        44.37998962402344,
        44.399993896484378,
        44.41999816894531,
        44.43998718261719,
        44.459991455078128,
        44.47999572753906,
        44.5,
        44.519989013671878,
        44.53999328613281,
        44.55999755859375,
        44.579986572265628,
        44.59999084472656,
        44.6199951171875,
        44.63999938964844,
        44.65998840332031,
        44.67999267578125,
        44.69999694824219,
        44.71998596191406,
        44.739990234375,
        44.75999450683594,
        44.779998779296878,
        44.79998779296875,
        44.81999206542969,
        44.839996337890628,
        44.8599853515625,
        44.87998962402344,
        44.899993896484378,
        44.91999816894531,
        44.93998718261719,
        44.959991455078128,
        44.97999572753906,
        45.0,
        45.019989013671878,
        45.03999328613281,
        45.05999755859375,
        45.079986572265628,
        45.09999084472656,
        45.1199951171875,
        45.13999938964844,
        45.15998840332031,
        45.17999267578125,
        45.19999694824219,
        45.21998596191406,
        45.239990234375,
        45.25999450683594,
        45.279998779296878,
        45.29998779296875,
        45.31999206542969,
        45.339996337890628,
        45.3599853515625,
        45.37998962402344,
        45.399993896484378,
        45.41999816894531,
        45.43998718261719,
        45.459991455078128,
        45.47999572753906,
        45.5,
        45.519989013671878,
        45.53999328613281,
        45.55999755859375,
        45.579986572265628,
        45.59999084472656,
        45.6199951171875,
        45.63999938964844,
        45.65998840332031,
        45.67999267578125,
        45.69999694824219,
        45.71998596191406,
        45.739990234375,
        45.75999450683594,
        45.779998779296878,
        45.79998779296875,
        45.81999206542969,
        45.839996337890628,
        45.8599853515625,
        45.87998962402344,
        45.899993896484378,
        45.91999816894531,
        45.93998718261719,
        45.959991455078128,
        45.97999572753906,
        46.0,
        46.019989013671878,
        46.03999328613281,
        46.05999755859375,
        46.079986572265628,
        46.09999084472656,
        46.1199951171875,
        46.13999938964844,
        46.15998840332031,
        46.17999267578125,
        46.19999694824219,
        46.21998596191406,
        46.239990234375,
        46.25999450683594,
        46.279998779296878,
        46.29998779296875,
        46.31999206542969,
        46.339996337890628,
        46.3599853515625,
        46.37998962402344,
        46.399993896484378,
        46.41999816894531,
        46.43998718261719,
        46.459991455078128,
        46.47999572753906,
        46.5,
        46.519989013671878,
        46.53999328613281,
        46.55999755859375,
        46.579986572265628,
        46.59999084472656,
        46.6199951171875,
        46.63999938964844,
        46.65998840332031,
        46.67999267578125,
        46.69999694824219,
        46.71998596191406,
        46.739990234375,
        46.75999450683594,
        46.779998779296878,
        46.79998779296875,
        46.81999206542969,
        46.839996337890628,
        46.8599853515625,
        46.87998962402344,
        46.899993896484378,
        46.91999816894531,
        46.93998718261719,
        46.959991455078128,
        46.97999572753906,
        47.0,
        47.019989013671878,
        47.03999328613281,
        47.05999755859375,
        47.079986572265628,
        47.09999084472656,
        47.1199951171875,
        47.13999938964844,
        47.15998840332031,
        47.17999267578125,
        47.19999694824219,
        47.21998596191406,
        47.239990234375,
        47.25999450683594,
        47.279998779296878,
        47.29998779296875,
        47.31999206542969,
        47.339996337890628,
        47.3599853515625,
        47.37998962402344,
        47.399993896484378,
        47.41999816894531,
        47.43998718261719,
        47.459991455078128,
        47.47999572753906,
        47.5,
        47.519989013671878,
        47.53999328613281,
        47.55999755859375,
        47.579986572265628,
        47.59999084472656,
        47.6199951171875,
        47.63999938964844,
        47.65998840332031,
        47.67999267578125,
        47.69999694824219,
        47.71998596191406,
        47.739990234375,
        47.75999450683594,
        47.779998779296878,
        47.79998779296875,
        47.81999206542969,
        47.839996337890628,
        47.8599853515625,
        47.87998962402344,
        47.899993896484378,
        47.91999816894531,
        47.93998718261719,
        47.959991455078128,
        47.97999572753906,
        48.0,
        48.019989013671878,
        48.03999328613281,
        48.05999755859375,
        48.079986572265628,
        48.09999084472656,
        48.1199951171875,
        48.13999938964844,
        48.15998840332031,
        48.17999267578125,
        48.19999694824219,
        48.21998596191406,
        48.239990234375,
        48.25999450683594,
        48.279998779296878,
        48.29998779296875,
        48.31999206542969,
        48.339996337890628,
        48.3599853515625,
        48.37998962402344,
        48.399993896484378,
        48.41999816894531,
        48.43998718261719,
        48.459991455078128,
        48.47999572753906,
        48.5,
        48.519989013671878,
        48.53999328613281,
        48.55999755859375,
        48.579986572265628,
        48.59999084472656,
        48.6199951171875,
        48.63999938964844,
        48.65998840332031,
        48.67999267578125,
        48.69999694824219,
        48.71998596191406,
        48.739990234375,
        48.75999450683594,
        48.779998779296878,
        48.79998779296875,
        48.81999206542969,
        48.839996337890628,
        48.8599853515625,
        48.87998962402344,
        48.899993896484378,
        48.91999816894531,
        48.93998718261719,
        48.959991455078128,
        48.97999572753906,
        49.0,
        49.019989013671878,
        49.03999328613281,
        49.05999755859375,
        49.079986572265628,
        49.09999084472656,
        49.1199951171875,
        49.13999938964844,
        49.15998840332031,
        49.17999267578125,
        49.19999694824219,
        49.21998596191406,
        49.239990234375,
        49.25999450683594,
        49.279998779296878,
        49.29998779296875,
        49.31999206542969,
        49.339996337890628,
        49.3599853515625,
        49.37998962402344,
        49.399993896484378,
        49.41999816894531,
        49.43998718261719,
        49.459991455078128,
        49.47999572753906,
        49.5,
        49.519989013671878,
        49.53999328613281,
        49.55999755859375,
        49.579986572265628,
        49.59999084472656,
        49.6199951171875,
        49.63999938964844,
        49.65998840332031,
        49.67999267578125,
        49.69999694824219,
        49.71998596191406,
        49.739990234375,
        49.75999450683594,
        49.779998779296878,
        49.79998779296875,
        49.81999206542969,
        49.839996337890628,
        49.8599853515625,
        49.87998962402344,
        49.899993896484378,
        49.91999816894531,
        49.93998718261719,
        49.959991455078128,
        49.97999572753906,
        50.0,
        50.019989013671878,
        50.03999328613281,
        50.05999755859375,
        50.079986572265628,
        50.09999084472656,
        50.1199951171875,
        50.13999938964844,
        50.15998840332031,
        50.17999267578125,
        50.19999694824219,
        50.21998596191406,
        50.239990234375,
        50.25999450683594,
        50.279998779296878,
        50.29998779296875,
        50.31999206542969,
        50.339996337890628,
        50.3599853515625,
        50.37998962402344,
        50.399993896484378,
        50.41999816894531,
        50.43998718261719,
        50.459991455078128,
        50.47999572753906,
        50.5,
        50.519989013671878,
        50.53999328613281,
        50.55999755859375,
        50.579986572265628,
        50.59999084472656,
        50.6199951171875,
        50.63999938964844,
        50.65998840332031,
        50.67999267578125,
        50.69999694824219,
        50.71998596191406,
        50.739990234375,
        50.75999450683594,
        50.779998779296878,
        50.79998779296875,
        50.81999206542969,
        50.839996337890628,
        50.8599853515625,
        50.87998962402344,
        50.899993896484378,
        50.91999816894531,
        50.93998718261719,
        50.959991455078128,
        50.97999572753906,
        51.0,
        51.019989013671878,
        51.03999328613281,
        51.05999755859375,
        51.079986572265628,
        51.09999084472656,
        51.1199951171875,
        51.13999938964844,
        51.15998840332031,
        51.17999267578125,
        51.19999694824219,
        51.21998596191406,
        51.239990234375,
        51.25999450683594,
        51.279998779296878,
        51.29998779296875,
        51.31999206542969,
        51.339996337890628,
        51.3599853515625,
        51.37998962402344,
        51.399993896484378,
        51.41999816894531,
        51.43998718261719,
        51.459991455078128,
        51.47999572753906,
        51.5,
        51.519989013671878,
        51.53999328613281,
        51.55999755859375,
        51.579986572265628,
        51.59999084472656,
        51.6199951171875,
        51.63999938964844,
        51.65998840332031,
        51.67999267578125,
        51.69999694824219,
        51.71998596191406,
        51.739990234375,
        51.75999450683594,
        51.779998779296878,
        51.79998779296875,
        51.81999206542969,
        51.839996337890628,
        51.8599853515625,
        51.87998962402344,
        51.899993896484378,
        51.91999816894531,
        51.93998718261719,
        51.959991455078128,
        51.97999572753906,
        52.0,
        52.019989013671878,
        52.03999328613281,
        52.05999755859375,
        52.079986572265628,
        52.09999084472656,
        52.1199951171875,
        52.13999938964844,
        52.15998840332031,
        52.17999267578125,
        52.19999694824219,
        52.21998596191406,
        52.239990234375,
        52.25999450683594,
        52.279998779296878,
        52.29998779296875,
        52.31999206542969,
        52.339996337890628,
        52.3599853515625,
        52.37998962402344,
        52.399993896484378,
        52.41999816894531,
        52.43998718261719,
        52.459991455078128,
        52.47999572753906,
        52.5,
        52.519989013671878,
        52.53999328613281,
        52.55999755859375,
        52.579986572265628,
        52.59999084472656,
        52.6199951171875,
        52.63999938964844,
        52.65998840332031,
        52.67999267578125,
        52.69999694824219,
        52.71998596191406,
        52.739990234375,
        52.75999450683594,
        52.779998779296878,
        52.79998779296875,
        52.81999206542969,
        52.839996337890628,
        52.8599853515625,
        52.87998962402344,
        52.899993896484378,
        52.91999816894531,
        52.93998718261719,
        52.959991455078128,
        52.97999572753906,
        53.0,
        53.019989013671878,
        53.03999328613281,
        53.05999755859375,
        53.079986572265628,
        53.09999084472656,
        53.1199951171875,
        53.13999938964844,
        53.15998840332031,
        53.17999267578125,
        53.19999694824219,
        53.21998596191406,
        53.239990234375,
        53.25999450683594,
        53.279998779296878,
        53.29998779296875,
        53.31999206542969,
        53.339996337890628,
        53.3599853515625,
        53.37998962402344,
        53.399993896484378,
        53.41999816894531,
        53.43998718261719,
        53.459991455078128,
        53.47999572753906,
        53.5,
        53.519989013671878,
        53.53999328613281,
        53.55999755859375,
        53.579986572265628,
        53.59999084472656,
        53.6199951171875,
        53.63999938964844,
        53.65998840332031,
        53.67999267578125,
        53.69999694824219,
        53.71998596191406,
        53.739990234375,
        53.75999450683594,
        53.779998779296878,
        53.79998779296875,
        53.81999206542969,
        53.839996337890628,
        53.8599853515625,
        53.87998962402344,
        53.899993896484378,
        53.91999816894531,
        53.93998718261719,
        53.959991455078128,
        53.97999572753906,
        54.0,
        54.019989013671878,
        54.03999328613281,
        54.05999755859375,
        54.079986572265628,
        54.09999084472656,
        54.1199951171875,
        54.13999938964844,
        54.15998840332031,
        54.17999267578125,
        54.19999694824219,
        54.21998596191406,
        54.239990234375,
        54.25999450683594,
        54.279998779296878,
        54.29998779296875,
        54.31999206542969,
        54.339996337890628,
        54.3599853515625,
        54.37998962402344,
        54.399993896484378,
        54.41999816894531,
        54.43998718261719,
        54.459991455078128,
        54.47999572753906,
        54.5,
        54.519989013671878,
        54.53999328613281,
        54.55999755859375,
        54.579986572265628,
        54.59999084472656,
        54.6199951171875,
        54.63999938964844,
        54.65998840332031,
        54.67999267578125,
        54.69999694824219,
        54.71998596191406,
        54.739990234375,
        54.75999450683594,
        54.779998779296878,
        54.79998779296875,
        54.81999206542969,
        54.839996337890628,
        54.8599853515625,
        54.87998962402344,
        54.899993896484378,
        54.91999816894531,
        54.93998718261719,
        54.959991455078128,
        54.97999572753906,
        55.0,
        55.019989013671878,
        55.03999328613281,
        55.05999755859375,
        55.079986572265628,
        55.09999084472656,
        55.1199951171875,
        55.13999938964844,
        55.15998840332031,
        55.17999267578125,
        55.19999694824219,
        55.21998596191406,
        55.239990234375,
        55.25999450683594,
        55.279998779296878,
        55.29998779296875,
        55.31999206542969,
        55.339996337890628,
        55.3599853515625,
        55.37998962402344,
        55.399993896484378,
        55.41999816894531,
        55.43998718261719,
        55.459991455078128,
        55.47999572753906,
        55.5,
        55.519989013671878,
        55.53999328613281,
        55.55999755859375,
        55.579986572265628,
        55.59999084472656,
        55.6199951171875,
        55.63999938964844,
        55.65998840332031,
        55.67999267578125,
        55.69999694824219,
        55.71998596191406,
        55.739990234375,
        55.75999450683594,
        55.779998779296878,
        55.79998779296875,
        55.81999206542969,
        55.839996337890628,
        55.8599853515625,
        55.87998962402344,
        55.899993896484378,
        55.91999816894531,
        55.93998718261719,
        55.959991455078128,
        55.97999572753906,
        56.0,
        56.019989013671878,
        56.03999328613281,
        56.05999755859375,
        56.079986572265628,
        56.09999084472656,
        56.1199951171875,
        56.13999938964844,
        56.15998840332031,
        56.17999267578125,
        56.19999694824219,
        56.21998596191406,
        56.239990234375,
        56.25999450683594,
        56.279998779296878,
        56.29998779296875,
        56.31999206542969,
        56.339996337890628,
        56.3599853515625,
        56.37998962402344,
        56.399993896484378,
        56.41999816894531,
        56.43998718261719,
        56.459991455078128,
        56.47999572753906,
        56.5,
        56.519989013671878,
        56.53999328613281,
        56.55999755859375,
        56.579986572265628,
        56.59999084472656,
        56.6199951171875,
        56.63999938964844,
        56.65998840332031,
        56.67999267578125,
        56.69999694824219,
        56.71998596191406,
        56.739990234375,
        56.75999450683594,
        56.779998779296878,
        56.79998779296875,
        56.81999206542969,
        56.839996337890628,
        56.8599853515625,
        56.87998962402344,
        56.899993896484378,
        56.91999816894531,
        56.93998718261719,
        56.959991455078128,
        56.97999572753906,
        57.0,
        57.019989013671878,
        57.03999328613281,
        57.05999755859375,
        57.079986572265628,
        57.09999084472656,
        57.1199951171875,
        57.13999938964844,
        57.15998840332031,
        57.17999267578125,
        57.19999694824219,
        57.21998596191406,
        57.239990234375,
        57.25999450683594,
        57.279998779296878,
        57.29998779296875,
        57.31999206542969,
        57.339996337890628,
        57.3599853515625,
        57.37998962402344,
        57.399993896484378,
        57.41999816894531,
        57.43998718261719,
        57.459991455078128,
        57.47999572753906,
        57.5,
        57.519989013671878,
        57.53999328613281,
        57.55999755859375,
        57.579986572265628,
        57.59999084472656,
        57.6199951171875,
        57.63999938964844,
        57.65998840332031,
        57.67999267578125,
        57.69999694824219,
        57.71998596191406,
        57.739990234375,
        57.75999450683594,
        57.779998779296878,
        57.79998779296875,
        57.81999206542969,
        57.839996337890628,
        57.8599853515625,
        57.87998962402344,
        57.899993896484378,
        57.91999816894531,
        57.93998718261719,
        57.959991455078128,
        57.97999572753906,
        58.0,
        58.019989013671878,
        58.03999328613281,
        58.05999755859375,
        58.079986572265628,
        58.09999084472656,
        58.1199951171875,
        58.13999938964844,
        58.15998840332031,
        58.17999267578125,
        58.19999694824219,
        58.21998596191406,
        58.239990234375,
        58.25999450683594,
        58.279998779296878,
        58.29998779296875,
        58.31999206542969,
        58.339996337890628,
        58.3599853515625,
        58.37998962402344,
        58.399993896484378,
        58.41999816894531,
        58.43998718261719,
        58.459991455078128,
        58.47999572753906,
        58.5,
        58.519989013671878,
        58.53999328613281,
        58.55999755859375,
        58.579986572265628,
        58.59999084472656,
        58.6199951171875,
        58.63999938964844,
        58.65998840332031,
        58.67999267578125,
        58.69999694824219,
        58.71998596191406,
        58.739990234375,
        58.75999450683594,
        58.779998779296878,
        58.79998779296875,
        58.81999206542969,
        58.839996337890628,
        58.8599853515625,
        58.87998962402344,
        58.899993896484378,
        58.91999816894531,
        58.93998718261719,
        58.959991455078128,
        58.97999572753906,
        59.0,
        59.019989013671878,
        59.03999328613281,
        59.05999755859375,
        59.079986572265628,
        59.09999084472656,
        59.1199951171875,
        59.13999938964844,
        59.15998840332031,
        59.17999267578125,
        59.19999694824219,
        59.21998596191406,
        59.239990234375,
        59.25999450683594,
        59.279998779296878,
        59.29998779296875,
        59.31999206542969,
        59.339996337890628,
        59.3599853515625,
        59.37998962402344,
        59.399993896484378,
        59.41999816894531,
        59.43998718261719,
        59.459991455078128,
        59.47999572753906,
        59.5,
        59.519989013671878,
        59.53999328613281,
        59.55999755859375,
        59.579986572265628,
        59.59999084472656,
        59.6199951171875,
        59.63999938964844,
        59.65998840332031,
        59.67999267578125,
        59.69999694824219,
        59.71998596191406,
        59.739990234375,
        59.75999450683594,
        59.779998779296878,
        59.79998779296875,
        59.81999206542969,
        59.839996337890628,
        59.8599853515625,
        59.87998962402344,
        59.899993896484378,
        59.91999816894531,
        59.93998718261719,
        59.959991455078128,
        59.97999572753906
    ],
    "rightHandPositions": [
        "(0.171584, 1.274976, 0.087572)",
        "(0.171490, 1.275006, 0.087348)",
        "(0.171373, 1.275006, 0.086929)",
        "(0.171246, 1.274988, 0.086500)",
        "(0.171166, 1.274971, 0.086305)",
        "(0.171021, 1.275022, 0.086011)",
        "(0.170906, 1.275101, 0.085762)",
        "(0.170771, 1.275206, 0.085428)",
        "(0.170627, 1.275276, 0.085123)",
        "(0.170551, 1.275296, 0.084946)",
        "(0.170400, 1.275311, 0.084656)",
        "(0.170213, 1.275303, 0.084405)",
        "(0.169980, 1.275310, 0.083983)",
        "(0.169830, 1.275391, 0.083698)",
        "(0.169693, 1.275478, 0.083497)",
        "(0.169453, 1.275708, 0.083088)",
        "(0.169177, 1.276412, 0.082275)",
        "(0.168997, 1.277145, 0.081720)",
        "(0.168672, 1.277862, 0.081305)",
        "(0.168433, 1.278457, 0.080920)",
        "(0.168064, 1.279305, 0.080417)",
        "(0.167646, 1.280065, 0.080066)",
        "(0.167186, 1.281111, 0.079575)",
        "(0.166849, 1.282223, 0.079161)",
        "(0.166627, 1.282787, 0.078980)",
        "(0.165972, 1.283834, 0.078670)",
        "(0.165147, 1.284989, 0.078525)",
        "(0.164345, 1.286225, 0.078371)",
        "(0.163500, 1.287459, 0.078101)",
        "(0.163035, 1.288158, 0.078012)",
        "(0.162086, 1.289642, 0.077904)",
        "(0.160947, 1.291225, 0.077721)",
        "(0.159702, 1.292813, 0.077629)",
        "(0.158471, 1.294507, 0.077626)",
        "(0.157901, 1.295401, 0.077589)",
        "(0.156870, 1.297251, 0.077511)",
        "(0.155936, 1.299173, 0.077540)",
        "(0.155016, 1.301009, 0.077632)",
        "(0.154111, 1.302628, 0.077693)",
        "(0.153680, 1.303406, 0.077746)",
        "(0.152928, 1.304996, 0.077852)",
        "(0.152203, 1.306532, 0.077826)",
        "(0.151539, 1.308008, 0.077730)",
        "(0.151023, 1.309538, 0.077541)",
        "(0.150838, 1.310284, 0.077359)",
        "(0.150360, 1.311761, 0.076906)",
        "(0.149918, 1.313346, 0.076440)",
        "(0.149609, 1.314998, 0.075769)",
        "(0.149291, 1.316736, 0.074939)",
        "(0.149146, 1.317639, 0.074495)",
        "(0.148841, 1.319627, 0.073726)",
        "(0.148395, 1.321786, 0.073164)",
        "(0.147941, 1.323995, 0.072721)",
        "(0.147424, 1.326218, 0.072531)",
        "(0.147123, 1.327222, 0.072445)",
        "(0.146485, 1.329132, 0.072278)",
        "(0.145731, 1.330861, 0.072281)",
        "(0.145059, 1.332411, 0.072371)",
        "(0.144537, 1.333827, 0.072350)",
        "(0.144412, 1.334574, 0.072330)",
        "(0.144255, 1.336129, 0.072173)",
        "(0.144143, 1.337852, 0.072057)",
        "(0.144036, 1.339800, 0.071966)",
        "(0.143773, 1.341991, 0.072034)",
        "(0.143627, 1.343327, 0.072117)",
        "(0.143317, 1.346207, 0.072355)",
        "(0.142953, 1.349677, 0.072949)",
        "(0.142490, 1.353804, 0.073919)",
        "(0.142038, 1.358622, 0.075273)",
        "(0.141807, 1.361284, 0.076064)",
        "(0.141244, 1.366893, 0.077981)",
        "(0.140651, 1.373038, 0.080503)",
        "(0.140100, 1.379492, 0.083260)",
        "(0.139568, 1.386499, 0.086590)",
        "(0.139280, 1.390186, 0.088462)",
        "(0.138819, 1.397636, 0.092398)",
        "(0.138409, 1.405311, 0.096730)",
        "(0.138071, 1.413421, 0.101718)",
        "(0.137846, 1.421992, 0.107446)",
        "(0.137828, 1.426415, 0.110522)",
        "(0.137888, 1.435238, 0.116927)",
        "(0.138121, 1.444239, 0.124121)",
        "(0.138335, 1.453318, 0.132134)",
        "(0.138738, 1.462407, 0.140888)",
        "(0.139026, 1.466927, 0.145317)",
        "(0.139989, 1.475832, 0.154862)",
        "(0.141122, 1.484264, 0.164927)",
        "(0.142213, 1.491977, 0.175461)",
        "(0.143372, 1.498908, 0.186511)",
        "(0.144033, 1.501968, 0.192167)",
        "(0.145336, 1.507066, 0.203583)",
        "(0.146385, 1.510735, 0.215227)",
        "(0.147112, 1.512979, 0.227016)",
        "(0.147885, 1.513529, 0.238446)",
        "(0.148344, 1.513058, 0.243928)",
        "(0.148944, 1.510566, 0.254533)",
        "(0.148990, 1.506118, 0.264743)",
        "(0.148492, 1.499541, 0.274247)",
        "(0.147864, 1.491041, 0.282707)",
        "(0.147448, 1.485896, 0.286343)",
        "(0.146068, 1.474255, 0.292524)",
        "(0.144152, 1.460645, 0.297199)",
        "(0.142325, 1.445547, 0.300126)",
        "(0.140648, 1.428945, 0.300935)",
        "(0.139797, 1.420323, 0.300745)",
        "(0.137855, 1.401984, 0.298973)",
        "(0.135634, 1.382586, 0.295541)",
        "(0.133697, 1.362859, 0.290149)",
        "(0.132277, 1.343502, 0.283240)",
        "(0.131760, 1.334058, 0.279106)",
        "(0.130679, 1.315543, 0.269655)",
        "(0.129836, 1.298042, 0.258397)",
        "(0.129606, 1.282738, 0.246331)",
        "(0.129653, 1.269774, 0.234346)",
        "(0.129712, 1.264133, 0.227977)",
        "(0.129990, 1.254325, 0.213925)",
        "(0.130691, 1.247601, 0.199234)",
        "(0.131292, 1.243721, 0.185174)",
        "(0.131798, 1.242635, 0.171173)",
        "(0.132199, 1.243303, 0.164132)",
        "(0.132888, 1.246474, 0.150616)",
        "(0.133093, 1.252445, 0.138710)",
        "(0.132738, 1.260457, 0.128239)",
        "(0.131903, 1.270560, 0.119136)",
        "(0.131420, 1.276507, 0.114958)",
        "(0.130354, 1.289450, 0.106921)",
        "(0.129124, 1.304416, 0.099706)",
        "(0.127698, 1.321339, 0.093732)",
        "(0.125969, 1.340076, 0.089344)",
        "(0.124996, 1.350085, 0.087721)",
        "(0.123369, 1.370682, 0.084940)",
        "(0.122527, 1.391951, 0.082878)",
        "(0.122155, 1.413342, 0.081684)",
        "(0.122222, 1.434693, 0.081648)",
        "(0.122501, 1.445290, 0.082095)",
        "(0.123184, 1.465937, 0.083699)",
        "(0.123977, 1.485702, 0.086508)",
        "(0.125037, 1.504228, 0.090290)",
        "(0.126196, 1.521305, 0.095075)",
        "(0.126759, 1.529232, 0.097857)",
        "(0.128014, 1.544043, 0.104074)",
        "(0.129511, 1.557272, 0.111162)",
        "(0.131251, 1.568686, 0.118814)",
        "(0.132994, 1.578216, 0.126803)",
        "(0.133884, 1.582275, 0.130995)",
        "(0.135290, 1.589100, 0.139637)",
        "(0.136381, 1.594252, 0.148770)",
        "(0.137220, 1.597656, 0.158190)",
        "(0.137647, 1.599355, 0.167819)",
        "(0.137641, 1.599206, 0.172701)",
        "(0.137683, 1.598855, 0.182415)",
        "(0.137419, 1.596749, 0.192265)",
        "(0.136787, 1.593431, 0.202308)",
        "(0.135748, 1.588925, 0.212267)",
        "(0.135099, 1.586122, 0.217034)",
        "(0.133809, 1.579884, 0.226196)",
        "(0.132384, 1.572535, 0.235083)",
        "(0.130352, 1.563989, 0.243734)",
        "(0.127911, 1.554492, 0.252208)",
        "(0.126726, 1.549219, 0.256160)",
        "(0.124420, 1.537662, 0.263072)",
        "(0.122085, 1.524935, 0.268615)",
        "(0.119419, 1.511070, 0.273423)",
        "(0.116806, 1.496477, 0.277383)",
        "(0.115528, 1.488864, 0.278707)",
        "(0.112916, 1.473080, 0.280432)",
        "(0.110248, 1.456370, 0.280925)",
        "(0.107584, 1.439034, 0.280164)",
        "(0.105085, 1.421277, 0.278250)",
        "(0.104013, 1.412306, 0.276646)",
        "(0.102176, 1.394344, 0.271992)",
        "(0.100533, 1.376528, 0.265742)",
        "(0.099381, 1.359192, 0.258680)",
        "(0.098588, 1.342458, 0.250196)",
        "(0.098426, 1.334464, 0.245057)",
        "(0.098390, 1.319432, 0.233732)",
        "(0.098939, 1.306332, 0.221397)",
        "(0.099860, 1.295495, 0.208155)",
        "(0.101252, 1.287395, 0.194381)",
        "(0.102029, 1.284507, 0.187514)",
        "(0.103656, 1.280459, 0.173574)",
        "(0.105370, 1.279178, 0.159386)",
        "(0.106979, 1.281080, 0.146245)",
        "(0.108177, 1.285674, 0.134421)",
        "(0.108687, 1.289026, 0.128767)",
        "(0.109730, 1.297324, 0.118033)",
        "(0.110628, 1.307807, 0.108412)",
        "(0.111539, 1.320281, 0.099862)",
        "(0.112372, 1.334391, 0.092641)",
        "(0.112768, 1.342037, 0.089627)",
        "(0.113288, 1.357761, 0.084572)",
        "(0.113800, 1.374173, 0.080665)",
        "(0.114476, 1.390918, 0.077706)",
        "(0.115259, 1.407628, 0.075573)",
        "(0.115714, 1.416027, 0.074958)",
        "(0.116749, 1.432823, 0.074434)",
        "(0.117816, 1.449415, 0.074893)",
        "(0.119103, 1.465562, 0.075893)",
        "(0.120510, 1.481044, 0.077633)",
        "(0.121203, 1.488493, 0.078838)",
        "(0.122733, 1.502806, 0.081617)",
        "(0.124314, 1.516353, 0.085455)",
        "(0.125856, 1.529001, 0.090448)",
        "(0.127437, 1.540548, 0.096269)",
        "(0.128328, 1.545952, 0.099535)",
        "(0.130052, 1.555927, 0.106531)",
        "(0.131755, 1.564987, 0.114307)",
        "(0.133499, 1.572989, 0.122778)",
        "(0.135238, 1.579656, 0.131603)",
        "(0.136185, 1.582495, 0.136261)",
        "(0.138056, 1.587265, 0.145884)",
        "(0.139628, 1.590799, 0.155950)",
        "(0.140918, 1.593081, 0.166606)",
        "(0.142114, 1.593883, 0.177382)",
        "(0.142790, 1.593712, 0.182713)",
        "(0.143879, 1.592280, 0.193420)",
        "(0.144443, 1.589178, 0.204409)",
        "(0.144434, 1.585091, 0.215538)",
        "(0.143812, 1.579559, 0.226749)",
        "(0.143371, 1.576274, 0.232188)",
        "(0.142228, 1.568334, 0.242106)",
        "(0.140626, 1.558992, 0.251162)",
        "(0.138355, 1.548321, 0.260114)",
        "(0.135545, 1.536396, 0.268473)",
        "(0.134046, 1.529940, 0.272218)",
        "(0.130978, 1.516354, 0.278980)",
        "(0.127848, 1.501893, 0.285096)",
        "(0.124845, 1.486858, 0.290719)",
        "(0.122271, 1.471455, 0.295329)",
        "(0.121088, 1.463611, 0.297173)",
        "(0.118750, 1.447792, 0.299828)",
        "(0.116620, 1.431590, 0.300511)",
        "(0.114818, 1.415221, 0.299396)",
        "(0.113280, 1.398835, 0.296545)",
        "(0.112714, 1.390728, 0.294279)",
        "(0.111987, 1.374782, 0.288803)",
        "(0.111422, 1.358952, 0.281795)",
        "(0.111137, 1.343084, 0.272683)",
        "(0.110993, 1.328047, 0.261999)",
        "(0.111099, 1.321190, 0.256475)",
        "(0.111496, 1.308514, 0.245044)",
        "(0.112171, 1.297354, 0.231543)",
        "(0.113102, 1.288089, 0.216450)",
        "(0.114089, 1.281293, 0.201033)",
        "(0.114470, 1.279186, 0.193386)",
        "(0.115249, 1.276989, 0.177804)",
        "(0.115991, 1.277730, 0.161781)",
        "(0.116427, 1.281756, 0.146264)",
        "(0.116654, 1.289137, 0.131762)",
        "(0.116725, 1.294323, 0.125172)",
        "(0.116479, 1.306515, 0.113340)",
        "(0.115733, 1.321186, 0.103090)",
        "(0.115055, 1.338045, 0.094163)",
        "(0.114743, 1.356404, 0.086208)",
        "(0.114736, 1.366084, 0.082730)",
        "(0.114833, 1.385810, 0.076660)",
        "(0.115488, 1.405956, 0.071548)",
        "(0.116723, 1.426060, 0.067420)",
        "(0.118114, 1.445939, 0.064636)",
        "(0.118856, 1.455715, 0.063731)",
        "(0.120383, 1.474678, 0.062477)",
        "(0.121985, 1.493050, 0.062535)",
        "(0.123575, 1.510529, 0.064089)",
        "(0.125141, 1.526871, 0.066667)",
        "(0.125985, 1.534626, 0.068447)",
        "(0.127594, 1.549303, 0.072876)",
        "(0.129353, 1.562638, 0.078403)",
        "(0.131148, 1.574414, 0.084729)",
        "(0.132926, 1.584858, 0.092254)",
        "(0.133779, 1.589517, 0.096508)",
        "(0.135398, 1.597717, 0.105301)",
        "(0.136839, 1.604429, 0.114669)",
        "(0.137892, 1.609598, 0.124889)",
        "(0.138720, 1.613235, 0.135778)",
        "(0.139041, 1.614321, 0.141402)",
        "(0.139459, 1.615523, 0.152790)",
        "(0.139567, 1.615263, 0.164680)",
        "(0.139326, 1.613566, 0.177096)",
        "(0.138830, 1.610409, 0.189691)",
        "(0.138391, 1.608178, 0.196070)",
        "(0.137286, 1.602676, 0.208602)",
        "(0.135988, 1.595572, 0.220765)",
        "(0.134249, 1.587019, 0.232413)",
        "(0.131970, 1.577188, 0.243414)",
        "(0.130677, 1.571522, 0.248386)",
        "(0.128238, 1.559115, 0.257368)",
        "(0.125770, 1.544873, 0.264663)",
        "(0.122520, 1.529078, 0.270630)",
        "(0.118859, 1.512027, 0.275418)",
        "(0.117060, 1.503081, 0.277205)",
        "(0.113607, 1.484604, 0.279837)",
        "(0.109772, 1.464884, 0.281083)",
        "(0.105625, 1.444330, 0.280582)",
        "(0.102072, 1.424121, 0.278382)",
        "(0.100476, 1.414279, 0.276963)",
        "(0.097569, 1.395211, 0.273019)",
        "(0.094971, 1.376671, 0.266556)",
        "(0.092508, 1.359062, 0.258439)",
        "(0.090725, 1.343471, 0.249713)",
        "(0.090161, 1.336623, 0.244818)",
        "(0.089325, 1.324463, 0.233762)",
        "(0.088753, 1.314435, 0.221449)",
        "(0.088381, 1.306748, 0.208475)",
        "(0.088153, 1.301458, 0.194787)",
        "(0.088213, 1.300019, 0.187786)",
        "(0.088540, 1.298859, 0.173962)",
        "(0.089014, 1.300125, 0.160402)",
        "(0.089594, 1.303966, 0.147339)",
        "(0.090233, 1.310184, 0.135036)",
        "(0.090597, 1.314287, 0.129317)",
        "(0.091436, 1.323880, 0.118636)",
        "(0.092394, 1.335337, 0.109136)",
        "(0.093668, 1.348370, 0.100709)",
        "(0.094824, 1.362480, 0.093259)",
        "(0.095441, 1.369986, 0.089878)",
        "(0.096697, 1.385524, 0.083941)",
        "(0.097789, 1.401544, 0.079318)",
        "(0.098802, 1.417818, 0.075840)",
        "(0.099996, 1.434358, 0.073479)",
        "(0.100608, 1.442618, 0.072806)",
        "(0.101543, 1.458817, 0.072111)",
        "(0.102402, 1.474494, 0.072276)",
        "(0.103420, 1.489154, 0.073416)",
        "(0.104344, 1.504124, 0.075643)",
        "(0.104762, 1.511199, 0.077222)",
        "(0.105761, 1.524424, 0.080982)",
        "(0.107171, 1.536473, 0.085510)",
        "(0.108478, 1.547215, 0.091019)",
        "(0.109713, 1.556854, 0.097664)",
        "(0.110426, 1.561205, 0.101270)",
        "(0.111972, 1.569065, 0.108719)",
        "(0.113504, 1.575899, 0.116865)",
        "(0.114973, 1.581550, 0.125787)",
        "(0.116536, 1.586011, 0.135299)",
        "(0.117300, 1.587621, 0.140195)",
        "(0.118602, 1.589890, 0.150371)",
        "(0.119539, 1.590764, 0.161032)",
        "(0.120022, 1.590217, 0.171906)",
        "(0.120408, 1.588215, 0.182778)",
        "(0.120639, 1.586480, 0.188101)",
        "(0.120564, 1.581878, 0.198385)",
        "(0.119718, 1.575657, 0.208591)",
        "(0.118491, 1.567825, 0.218751)",
        "(0.117193, 1.558530, 0.228243)",
        "(0.116367, 1.553221, 0.232518)",
        "(0.114242, 1.541523, 0.240543)",
        "(0.111932, 1.528587, 0.248101)",
        "(0.109536, 1.514629, 0.255041)",
        "(0.106945, 1.499685, 0.261057)",
        "(0.105456, 1.491837, 0.263560)",
        "(0.102679, 1.475976, 0.267351)",
        "(0.100198, 1.459823, 0.270045)",
        "(0.097751, 1.443252, 0.271924)",
        "(0.095217, 1.426046, 0.271969)",
        "(0.094044, 1.417410, 0.271231)",
        "(0.092039, 1.400342, 0.268856)",
        "(0.090285, 1.383428, 0.264638)",
        "(0.088439, 1.366864, 0.258112)",
        "(0.086965, 1.350923, 0.250322)",
        "(0.086356, 1.343325, 0.245982)",
        "(0.085364, 1.329475, 0.236020)",
        "(0.084737, 1.317531, 0.224588)",
        "(0.084302, 1.307844, 0.212403)",
        "(0.084307, 1.300945, 0.199797)",
        "(0.084520, 1.298710, 0.193002)",
        "(0.084865, 1.295833, 0.179121)",
        "(0.085117, 1.295726, 0.165530)",
        "(0.085407, 1.298310, 0.152280)",
        "(0.085809, 1.303658, 0.139428)",
        "(0.085969, 1.307494, 0.133439)",
        "(0.086335, 1.316795, 0.122303)",
        "(0.086891, 1.328323, 0.112283)",
        "(0.087605, 1.341501, 0.103438)",
        "(0.088336, 1.355907, 0.095889)",
        "(0.088768, 1.363662, 0.092749)",
        "(0.089822, 1.379752, 0.087182)",
        "(0.091130, 1.396498, 0.082632)",
        "(0.092747, 1.413496, 0.078899)",
        "(0.094571, 1.430640, 0.076146)",
        "(0.095543, 1.439307, 0.075282)",
        "(0.097608, 1.456478, 0.074034)",
        "(0.099859, 1.473297, 0.073359)",
        "(0.102253, 1.489568, 0.073444)",
        "(0.104767, 1.505222, 0.074516)",
        "(0.106045, 1.512874, 0.075674)",
        "(0.108551, 1.527395, 0.078635)",
        "(0.110950, 1.540556, 0.082431)",
        "(0.113350, 1.552450, 0.087309)",
        "(0.115504, 1.562949, 0.093390)",
        "(0.116508, 1.567575, 0.096906)",
        "(0.118310, 1.575681, 0.104403)",
        "(0.119586, 1.582267, 0.112861)",
        "(0.120583, 1.587262, 0.122075)",
        "(0.121344, 1.591024, 0.132137)",
        "(0.121576, 1.591993, 0.137652)",
        "(0.121993, 1.593223, 0.148613)",
        "(0.122286, 1.593038, 0.159942)",
        "(0.122160, 1.591691, 0.171898)",
        "(0.121847, 1.588979, 0.183979)",
        "(0.121673, 1.587065, 0.189974)",
        "(0.120981, 1.582315, 0.201860)",
        "(0.119658, 1.576235, 0.213693)",
        "(0.118162, 1.568849, 0.224898)",
        "(0.116459, 1.560240, 0.235151)",
        "(0.115362, 1.555435, 0.240109)",
        "(0.112846, 1.545132, 0.249678)",
        "(0.110411, 1.533689, 0.258506)",
        "(0.107939, 1.521019, 0.266140)",
        "(0.106464, 1.513997, 0.269398)",
        "(0.103475, 1.500017, 0.275771)",
        "(0.100831, 1.484865, 0.280515)",
        "(0.098440, 1.468536, 0.283977)",
        "(0.095793, 1.451297, 0.286765)",
        "(0.093094, 1.433230, 0.288497)",
        "(0.091817, 1.423869, 0.288750)",
        "(0.089361, 1.404891, 0.288787)",
        "(0.087378, 1.385462, 0.286892)",
        "(0.085721, 1.365972, 0.282420)",
        "(0.084383, 1.347131, 0.276588)",
        "(0.083917, 1.338222, 0.273123)",
        "(0.083171, 1.321402, 0.264999)",
        "(0.082698, 1.306262, 0.254776)",
        "(0.082726, 1.293917, 0.243022)",
        "(0.083102, 1.284757, 0.230635)",
        "(0.083296, 1.281134, 0.223821)",
        "(0.083682, 1.275100, 0.208981)",
        "(0.084095, 1.272066, 0.194359)",
        "(0.084550, 1.271984, 0.180301)",
        "(0.084911, 1.273959, 0.165933)",
        "(0.085088, 1.276031, 0.158946)",
        "(0.085356, 1.281614, 0.145821)",
        "(0.085759, 1.289403, 0.133675)",
        "(0.086393, 1.299175, 0.122582)",
        "(0.087170, 1.310452, 0.112471)",
        "(0.087685, 1.316662, 0.107890)",
        "(0.088947, 1.329821, 0.099472)",
        "(0.090349, 1.343899, 0.092497)",
        "(0.091742, 1.358509, 0.087164)",
        "(0.093223, 1.373557, 0.083513)",
        "(0.093887, 1.381086, 0.082372)",
        "(0.095101, 1.396084, 0.080891)",
        "(0.096251, 1.410955, 0.080728)",
        "(0.097242, 1.425305, 0.081610)",
        "(0.098353, 1.439392, 0.083747)",
        "(0.098926, 1.446198, 0.085231)",
        "(0.100059, 1.459302, 0.088755)",
        "(0.101262, 1.471586, 0.092990)",
        "(0.102795, 1.483045, 0.097796)",
        "(0.104532, 1.493472, 0.103178)",
        "(0.105385, 1.498284, 0.106314)",
        "(0.106975, 1.507346, 0.113417)",
        "(0.108715, 1.515412, 0.121447)",
        "(0.110346, 1.522263, 0.130175)",
        "(0.111869, 1.528010, 0.139712)",
        "(0.112518, 1.530430, 0.144885)",
        "(0.113785, 1.534596, 0.155769)",
        "(0.115107, 1.537594, 0.167222)",
        "(0.116537, 1.539503, 0.179138)",
        "(0.118043, 1.540187, 0.191275)",
        "(0.118871, 1.539982, 0.197482)",
        "(0.120437, 1.538641, 0.209997)",
        "(0.121623, 1.535782, 0.222572)",
        "(0.122294, 1.531449, 0.235143)",
        "(0.122574, 1.525267, 0.247327)",
        "(0.122571, 1.521633, 0.253094)",
        "(0.122076, 1.512895, 0.263722)",
        "(0.120959, 1.502527, 0.273976)",
        "(0.119487, 1.490385, 0.283274)",
        "(0.117342, 1.476537, 0.291244)",
        "(0.116209, 1.468978, 0.294612)",
        "(0.113934, 1.452987, 0.300380)",
        "(0.111681, 1.435782, 0.304863)",
        "(0.109561, 1.417752, 0.308396)",
        "(0.107610, 1.399023, 0.310472)",
        "(0.106537, 1.389250, 0.310836)",
        "(0.104172, 1.369122, 0.310577)",
        "(0.101953, 1.348644, 0.308622)",
        "(0.100242, 1.328707, 0.304778)",
        "(0.099093, 1.309993, 0.298912)",
        "(0.098774, 1.301374, 0.295177)",
        "(0.098336, 1.285437, 0.286366)",
        "(0.098324, 1.271961, 0.275467)",
        "(0.098587, 1.261070, 0.262489)",
        "(0.098882, 1.253394, 0.248658)",
        "(0.098962, 1.250940, 0.241798)",
        "(0.098884, 1.247680, 0.227840)",
        "(0.098540, 1.246909, 0.213115)",
        "(0.097825, 1.249084, 0.198683)",
        "(0.096730, 1.254317, 0.185090)",
        "(0.096162, 1.258191, 0.178396)",
        "(0.095204, 1.267516, 0.164949)",
        "(0.094195, 1.279386, 0.152664)",
        "(0.093019, 1.293385, 0.141647)",
        "(0.092095, 1.309241, 0.131263)",
        "(0.091852, 1.317863, 0.126393)",
        "(0.091558, 1.335791, 0.117558)",
        "(0.091539, 1.354646, 0.110151)",
        "(0.091870, 1.373920, 0.103874)",
        "(0.092705, 1.393294, 0.098730)",
        "(0.093375, 1.402969, 0.096570)",
        "(0.094712, 1.422154, 0.093094)",
        "(0.096512, 1.441201, 0.090884)",
        "(0.098842, 1.459988, 0.090014)",
        "(0.101305, 1.478193, 0.090550)",
        "(0.102558, 1.486904, 0.091319)",
        "(0.105096, 1.503718, 0.093771)",
        "(0.107963, 1.519437, 0.097420)",
        "(0.111062, 1.533842, 0.102027)",
        "(0.113998, 1.547082, 0.108146)",
        "(0.115400, 1.553109, 0.111825)",
        "(0.118152, 1.564124, 0.119747)",
        "(0.121034, 1.573562, 0.128409)",
        "(0.123657, 1.581382, 0.138067)",
        "(0.126077, 1.587613, 0.148621)",
        "(0.127110, 1.589945, 0.154207)",
        "(0.128879, 1.593396, 0.165780)",
        "(0.130245, 1.594950, 0.178228)",
        "(0.131145, 1.594887, 0.191062)",
        "(0.131680, 1.593046, 0.204049)",
        "(0.131946, 1.591524, 0.210543)",
        "(0.132100, 1.587023, 0.223674)",
        "(0.131491, 1.580742, 0.236776)",
        "(0.130143, 1.572633, 0.249659)",
        "(0.128517, 1.562735, 0.261825)",
        "(0.127558, 1.556977, 0.267404)",
        "(0.125330, 1.544306, 0.277734)",
        "(0.122741, 1.530028, 0.287195)",
        "(0.120176, 1.514318, 0.295552)",
        "(0.117344, 1.497287, 0.302744)",
        "(0.115908, 1.488394, 0.305953)",
        "(0.113183, 1.470124, 0.311411)",
        "(0.110661, 1.451121, 0.315323)",
        "(0.108269, 1.431546, 0.317617)",
        "(0.106187, 1.412169, 0.318169)",
        "(0.105250, 1.402367, 0.317456)",
        "(0.103694, 1.383146, 0.314369)",
        "(0.102527, 1.364480, 0.309214)",
        "(0.101547, 1.346413, 0.302395)",
        "(0.100668, 1.329548, 0.294200)",
        "(0.100191, 1.321616, 0.289588)",
        "(0.099200, 1.306765, 0.279350)",
        "(0.098266, 1.293662, 0.267849)",
        "(0.097578, 1.282304, 0.254623)",
        "(0.097167, 1.273088, 0.239272)",
        "(0.097029, 1.269763, 0.231369)",
        "(0.096552, 1.264987, 0.216130)",
        "(0.095879, 1.262770, 0.200493)",
        "(0.095231, 1.263469, 0.184613)",
        "(0.094351, 1.267134, 0.169681)",
        "(0.093921, 1.270192, 0.162371)",
        "(0.093082, 1.277920, 0.147984)",
        "(0.091913, 1.288011, 0.134990)",
        "(0.090568, 1.300562, 0.123583)",
        "(0.089375, 1.315253, 0.113331)",
        "(0.088945, 1.323405, 0.108708)",
        "(0.088464, 1.340617, 0.100157)",
        "(0.088256, 1.358695, 0.092671)",
        "(0.088449, 1.377454, 0.086293)",
        "(0.089087, 1.396775, 0.081141)",
        "(0.089551, 1.406479, 0.079091)",
        "(0.090563, 1.425932, 0.076006)",
        "(0.091991, 1.445388, 0.074649)",
        "(0.093931, 1.464536, 0.074810)",
        "(0.096218, 1.483185, 0.076649)",
        "(0.097540, 1.492208, 0.078308)",
        "(0.100317, 1.509553, 0.082810)",
        "(0.103151, 1.525657, 0.088822)",
        "(0.106001, 1.540218, 0.096240)",
        "(0.108680, 1.552963, 0.104836)",
        "(0.109887, 1.558542, 0.109662)",
        "(0.111990, 1.568427, 0.119914)",
        "(0.113860, 1.576543, 0.131017)",
        "(0.115530, 1.582749, 0.142993)",
        "(0.117046, 1.586998, 0.155468)",
        "(0.117666, 1.588381, 0.162014)",
        "(0.118847, 1.590113, 0.175654)",
        "(0.119796, 1.590220, 0.189813)",
        "(0.120510, 1.588792, 0.204500)",
        "(0.121054, 1.585491, 0.218958)",
        "(0.121182, 1.582974, 0.225925)",
        "(0.120946, 1.577050, 0.239963)",
        "(0.120328, 1.569839, 0.254283)",
        "(0.119657, 1.561064, 0.267911)",
        "(0.118676, 1.550406, 0.279807)",
        "(0.117889, 1.544286, 0.285193)",
        "(0.116270, 1.531115, 0.295429)",
        "(0.115127, 1.516937, 0.305028)",
        "(0.113708, 1.501680, 0.313020)",
        "(0.111797, 1.485265, 0.319003)",
        "(0.110735, 1.476572, 0.321304)",
        "(0.108617, 1.458715, 0.325190)",
        "(0.106445, 1.440525, 0.327600)",
        "(0.104324, 1.421927, 0.327851)",
        "(0.102007, 1.402753, 0.325635)",
        "(0.100774, 1.393117, 0.323745)",
        "(0.098530, 1.374251, 0.319557)",
        "(0.096858, 1.356172, 0.314215)",
        "(0.095141, 1.338660, 0.306909)",
        "(0.093473, 1.321928, 0.298413)",
        "(0.092731, 1.314023, 0.293606)",
        "(0.091408, 1.299428, 0.283480)",
        "(0.090240, 1.286892, 0.272376)",
        "(0.089273, 1.276337, 0.259790)",
        "(0.088366, 1.268185, 0.245730)",
        "(0.087878, 1.265221, 0.238329)",
        "(0.086867, 1.260888, 0.223397)",
        "(0.085745, 1.259300, 0.208210)",
        "(0.084431, 1.260421, 0.193060)",
        "(0.083055, 1.264469, 0.178433)",
        "(0.082306, 1.267758, 0.171566)",
        "(0.080759, 1.276130, 0.158786)",
        "(0.079351, 1.286930, 0.146583)",
        "(0.078070, 1.300030, 0.135355)",
        "(0.076905, 1.315113, 0.125291)",
        "(0.076508, 1.323395, 0.120704)",
        "(0.075956, 1.340781, 0.112262)",
        "(0.075849, 1.358684, 0.105084)",
        "(0.076210, 1.378669, 0.099132)",
        "(0.076977, 1.398762, 0.094657)",
        "(0.077614, 1.408835, 0.093000)",
        "(0.079239, 1.428663, 0.090718)",
        "(0.081291, 1.447998, 0.090207)",
        "(0.083740, 1.466661, 0.091135)",
        "(0.086429, 1.484373, 0.093353)",
        "(0.087819, 1.492774, 0.095120)",
        "(0.090614, 1.508771, 0.099457)",
        "(0.093358, 1.523438, 0.105091)",
        "(0.095987, 1.536754, 0.112106)",
        "(0.098672, 1.548511, 0.120235)",
        "(0.099996, 1.553655, 0.124688)",
        "(0.102376, 1.562717, 0.134073)",
        "(0.104280, 1.570043, 0.144420)",
        "(0.105853, 1.575613, 0.155755)",
        "(0.107315, 1.578950, 0.167652)",
        "(0.108026, 1.579816, 0.173674)",
        "(0.109349, 1.580737, 0.186144)",
        "(0.110407, 1.579768, 0.199656)",
        "(0.111491, 1.577420, 0.213017)",
        "(0.112437, 1.573126, 0.225974)",
        "(0.112654, 1.570246, 0.232418)",
        "(0.112746, 1.563405, 0.245251)",
        "(0.112424, 1.554866, 0.257371)",
        "(0.111514, 1.544581, 0.268121)",
        "(0.109666, 1.532506, 0.277924)",
        "(0.108533, 1.525769, 0.282448)",
        "(0.106535, 1.511302, 0.290472)",
        "(0.104879, 1.495332, 0.297017)",
        "(0.102702, 1.478037, 0.302228)",
        "(0.099997, 1.459645, 0.306483)",
        "(0.098845, 1.450345, 0.308730)",
        "(0.096989, 1.431589, 0.313031)",
        "(0.095480, 1.412467, 0.316186)",
        "(0.093901, 1.392897, 0.317358)",
        "(0.092549, 1.373290, 0.316395)",
        "(0.092068, 1.363708, 0.315477)",
        "(0.091366, 1.345039, 0.312867)",
        "(0.091040, 1.327111, 0.308035)",
        "(0.090894, 1.310054, 0.300939)",
        "(0.090855, 1.293776, 0.292028)",
        "(0.090909, 1.286110, 0.287005)",
        "(0.091200, 1.272058, 0.275900)",
        "(0.091700, 1.259989, 0.263390)",
        "(0.092426, 1.249985, 0.250214)",
        "(0.092990, 1.242137, 0.236463)",
        "(0.093240, 1.239150, 0.229284)",
        "(0.093602, 1.234457, 0.214685)",
        "(0.093608, 1.232262, 0.199976)",
        "(0.093341, 1.232437, 0.184950)",
        "(0.092968, 1.234729, 0.169640)",
        "(0.092776, 1.236900, 0.161972)",
        "(0.092197, 1.243013, 0.147241)",
        "(0.091389, 1.251799, 0.133340)",
        "(0.090304, 1.263313, 0.120713)",
        "(0.088934, 1.277277, 0.109694)",
        "(0.088149, 1.285182, 0.104871)",
        "(0.086589, 1.302425, 0.096509)",
        "(0.085272, 1.321320, 0.089511)",
        "(0.084246, 1.341371, 0.083941)",
        "(0.083531, 1.362497, 0.080261)",
        "(0.083427, 1.373300, 0.079055)",
        "(0.083627, 1.394970, 0.077294)",
        "(0.084601, 1.416790, 0.077257)",
        "(0.086072, 1.438244, 0.078483)",
        "(0.088178, 1.459090, 0.081116)",
        "(0.089455, 1.469179, 0.083126)",
        "(0.092153, 1.488579, 0.088087)",
        "(0.095173, 1.506613, 0.094378)",
        "(0.098399, 1.523097, 0.102093)",
        "(0.101633, 1.537931, 0.111167)",
        "(0.103211, 1.544591, 0.116226)",
        "(0.106330, 1.556671, 0.127094)",
        "(0.109455, 1.566824, 0.139019)",
        "(0.112381, 1.575119, 0.151992)",
        "(0.115018, 1.581494, 0.165658)",
        "(0.116288, 1.583403, 0.172732)",
        "(0.118856, 1.586722, 0.186667)",
        "(0.121144, 1.587892, 0.200997)",
        "(0.122934, 1.587260, 0.215868)",
        "(0.124280, 1.584806, 0.230787)",
        "(0.124789, 1.582911, 0.238064)",
        "(0.125338, 1.577527, 0.252142)",
        "(0.125241, 1.570616, 0.265855)",
        "(0.124968, 1.562269, 0.278989)",
        "(0.124394, 1.552300, 0.290691)",
        "(0.123935, 1.546615, 0.295846)",
        "(0.122779, 1.534455, 0.305436)",
        "(0.121447, 1.521340, 0.314462)",
        "(0.120072, 1.507188, 0.322118)",
        "(0.118551, 1.492060, 0.328136)",
        "(0.117709, 1.484136, 0.330708)",
        "(0.115895, 1.467968, 0.335450)",
        "(0.114011, 1.451181, 0.338788)",
        "(0.112495, 1.434400, 0.340838)",
        "(0.111122, 1.417495, 0.341316)",
        "(0.110489, 1.409015, 0.340577)",
        "(0.109288, 1.392329, 0.337531)",
        "(0.108463, 1.376439, 0.332853)",
        "(0.108044, 1.361688, 0.326864)",
        "(0.107658, 1.347993, 0.318903)",
        "(0.107417, 1.341568, 0.314213)",
        "(0.106772, 1.329175, 0.304093)",
        "(0.105962, 1.318042, 0.293219)",
        "(0.104989, 1.308240, 0.281970)",
        "(0.103802, 1.299551, 0.269547)",
        "(0.103137, 1.295715, 0.262600)",
        "(0.101805, 1.289332, 0.248343)",
        "(0.100412, 1.285181, 0.234497)",
        "(0.099160, 1.283242, 0.220258)",
        "(0.098181, 1.283242, 0.204655)",
        "(0.097792, 1.284398, 0.196793)",
        "(0.096732, 1.288394, 0.182014)",
        "(0.095695, 1.294544, 0.167383)",
        "(0.094902, 1.302628, 0.152659)",
        "(0.094162, 1.312859, 0.139127)",
        "(0.093789, 1.318778, 0.132938)",
        "(0.093170, 1.331373, 0.120897)",
        "(0.092574, 1.345402, 0.110236)",
        "(0.091878, 1.360699, 0.101447)",
        "(0.091218, 1.376856, 0.094066)",
        "(0.090942, 1.385192, 0.090874)",
        "(0.090652, 1.401975, 0.085146)",
        "(0.090617, 1.419289, 0.081019)",
        "(0.090769, 1.436793, 0.078545)",
        "(0.091453, 1.454163, 0.077286)",
        "(0.091979, 1.462772, 0.077234)",
        "(0.093145, 1.479710, 0.078193)",
        "(0.094577, 1.496004, 0.080557)",
        "(0.096311, 1.511537, 0.084431)",
        "(0.098231, 1.526092, 0.089900)",
        "(0.099276, 1.532865, 0.093322)",
        "(0.101452, 1.545500, 0.100910)",
        "(0.103563, 1.556623, 0.109521)",
        "(0.105553, 1.566283, 0.119611)",
        "(0.107560, 1.574358, 0.130694)",
        "(0.108564, 1.577677, 0.136585)",
        "(0.110654, 1.583156, 0.148763)",
        "(0.112808, 1.587031, 0.161680)",
        "(0.114710, 1.589307, 0.175217)",
        "(0.115641, 1.589512, 0.182243)",
        "(0.117649, 1.589679, 0.195818)",
        "(0.119548, 1.587692, 0.208963)",
        "(0.120964, 1.584200, 0.221955)",
        "(0.122250, 1.579208, 0.234733)",
        "(0.123431, 1.572564, 0.246960)",
        "(0.123655, 1.568525, 0.252821)",
        "(0.123472, 1.559322, 0.264034)",
        "(0.122787, 1.548292, 0.274250)",
        "(0.121635, 1.535405, 0.283358)",
        "(0.119684, 1.520775, 0.291253)",
        "(0.118513, 1.512801, 0.294819)",
        "(0.116225, 1.496180, 0.301744)",
        "(0.113983, 1.478398, 0.307658)",
        "(0.111481, 1.459669, 0.312914)",
        "(0.108986, 1.440351, 0.317464)",
        "(0.107903, 1.430553, 0.319117)",
        "(0.105869, 1.410808, 0.321168)",
        "(0.104027, 1.390827, 0.321159)",
        "(0.102702, 1.371240, 0.319986)",
        "(0.102055, 1.352274, 0.317514)",
        "(0.101853, 1.342998, 0.315291)",
        "(0.101504, 1.324824, 0.309427)",
        "(0.101420, 1.307742, 0.302177)",
        "(0.101389, 1.292205, 0.293201)",
        "(0.101274, 1.278434, 0.282461)",
        "(0.101153, 1.272232, 0.276536)",
        "(0.100699, 1.261289, 0.264243)",
        "(0.099923, 1.252696, 0.251296)",
        "(0.099040, 1.246268, 0.237723)",
        "(0.098054, 1.242217, 0.223229)",
        "(0.097593, 1.241457, 0.215765)",
        "(0.096468, 1.241361, 0.201030)",
        "(0.095377, 1.243436, 0.186057)",
        "(0.094445, 1.247886, 0.171003)",
        "(0.093318, 1.254668, 0.156951)",
        "(0.092780, 1.258889, 0.150260)",
        "(0.091733, 1.268244, 0.136691)",
        "(0.090663, 1.279381, 0.123932)",
        "(0.089394, 1.292258, 0.112593)",
        "(0.088180, 1.306533, 0.102190)",
        "(0.087559, 1.314216, 0.097488)",
        "(0.086489, 1.330280, 0.089054)",
        "(0.085664, 1.347304, 0.082068)",
        "(0.085024, 1.365004, 0.076492)",
        "(0.084780, 1.383256, 0.072559)",
        "(0.084856, 1.392522, 0.071370)",
        "(0.085138, 1.410924, 0.069995)",
        "(0.085558, 1.429024, 0.070032)",
        "(0.086246, 1.446802, 0.071833)",
        "(0.087190, 1.463854, 0.074908)",
        "(0.087774, 1.471992, 0.076882)",
        "(0.088945, 1.487483, 0.081741)",
        "(0.090096, 1.501881, 0.088195)",
        "(0.091135, 1.515277, 0.096324)",
        "(0.092378, 1.527373, 0.105562)",
        "(0.093101, 1.532827, 0.110491)",
        "(0.094559, 1.542778, 0.120931)",
        "(0.096139, 1.551463, 0.132291)",
        "(0.098201, 1.558939, 0.144362)",
        "(0.100579, 1.565089, 0.156913)",
        "(0.101881, 1.567629, 0.163515)",
        "(0.104729, 1.571751, 0.176976)",
        "(0.108111, 1.574355, 0.190793)",
        "(0.111369, 1.575210, 0.204892)",
        "(0.114448, 1.574595, 0.219222)",
        "(0.116002, 1.573234, 0.226394)",
        "(0.119178, 1.569630, 0.240450)",
        "(0.121692, 1.563580, 0.253345)",
        "(0.123152, 1.555554, 0.265844)",
        "(0.124072, 1.545591, 0.277774)",
        "(0.124377, 1.539994, 0.283353)",
        "(0.124380, 1.527141, 0.293560)",
        "(0.123615, 1.512454, 0.303143)",
        "(0.122334, 1.496350, 0.312702)",
        "(0.120898, 1.479089, 0.321563)",
        "(0.120077, 1.469881, 0.325289)",
        "(0.118374, 1.450882, 0.331791)",
        "(0.116855, 1.431306, 0.337030)",
        "(0.115705, 1.411725, 0.340636)",
        "(0.114860, 1.392355, 0.342517)",
        "(0.114462, 1.382722, 0.342381)",
        "(0.113568, 1.363674, 0.340603)",
        "(0.112588, 1.345535, 0.337060)",
        "(0.111960, 1.328683, 0.331873)",
        "(0.111305, 1.312790, 0.324550)",
        "(0.110906, 1.305414, 0.319981)",
        "(0.109986, 1.291810, 0.309856)",
        "(0.108760, 1.279974, 0.298892)",
        "(0.106978, 1.269774, 0.286483)",
        "(0.104819, 1.261451, 0.273294)",
        "(0.103705, 1.258214, 0.266420)",
        "(0.101536, 1.253252, 0.252249)",
        "(0.099511, 1.251044, 0.237720)",
        "(0.097497, 1.251660, 0.223452)",
        "(0.095389, 1.254525, 0.208870)",
        "(0.094368, 1.256920, 0.201441)",
        "(0.092268, 1.263140, 0.186957)",
        "(0.090071, 1.271564, 0.173152)",
        "(0.087993, 1.281868, 0.159514)",
        "(0.086196, 1.293858, 0.146160)",
        "(0.085392, 1.300458, 0.139764)",
        "(0.083834, 1.314553, 0.127803)",
        "(0.082688, 1.329931, 0.116700)",
        "(0.081897, 1.346285, 0.106463)",
        "(0.081462, 1.363446, 0.097407)",
        "(0.081452, 1.372352, 0.093481)",
        "(0.081768, 1.390624, 0.086787)",
        "(0.082485, 1.409246, 0.081822)",
        "(0.083565, 1.427963, 0.078688)",
        "(0.085024, 1.446619, 0.077473)",
        "(0.085933, 1.455808, 0.077693)",
        "(0.087965, 1.473747, 0.079256)",
        "(0.090099, 1.490814, 0.082391)",
        "(0.092249, 1.506846, 0.087038)",
        "(0.094367, 1.521713, 0.093350)",
        "(0.095362, 1.528589, 0.097223)",
        "(0.097233, 1.541344, 0.105792)",
        "(0.098929, 1.552489, 0.115537)",
        "(0.100572, 1.562267, 0.126570)",
        "(0.102258, 1.570602, 0.138679)",
        "(0.103170, 1.574003, 0.145019)",
        "(0.105050, 1.579613, 0.158019)",
        "(0.107039, 1.583626, 0.171862)",
        "(0.109205, 1.586003, 0.186307)",
        "(0.111648, 1.586661, 0.200968)",
        "(0.112886, 1.586181, 0.208391)",
        "(0.115197, 1.583940, 0.223198)",
        "(0.117122, 1.579639, 0.237986)",
        "(0.118636, 1.573563, 0.252787)",
        "(0.119803, 1.565636, 0.267104)",
        "(0.120268, 1.560757, 0.273795)",
        "(0.120966, 1.549619, 0.286086)",
        "(0.121048, 1.536402, 0.296882)",
        "(0.120560, 1.521321, 0.306608)",
        "(0.120215, 1.512640, 0.310801)",
        "(0.119950, 1.495262, 0.318853)",
        "(0.120050, 1.475841, 0.324919)",
        "(0.119834, 1.455080, 0.330118)",
        "(0.119248, 1.433667, 0.335123)",
        "(0.119031, 1.411938, 0.339261)",
        "(0.119165, 1.401004, 0.340815)",
        "(0.119957, 1.379369, 0.342325)",
        "(0.120907, 1.357973, 0.341432)",
        "(0.121940, 1.337071, 0.338589)",
        "(0.123208, 1.317324, 0.334245)",
        "(0.123995, 1.308043, 0.331190)",
        "(0.125823, 1.290612, 0.323669)",
        "(0.127785, 1.274935, 0.314565)",
        "(0.129390, 1.261051, 0.303700)",
        "(0.130588, 1.249246, 0.291382)",
        "(0.131027, 1.244278, 0.284702)",
        "(0.131462, 1.236095, 0.271142)",
        "(0.131508, 1.229470, 0.255617)",
        "(0.131076, 1.225523, 0.239666)",
        "(0.129746, 1.224442, 0.224378)",
        "(0.128782, 1.225026, 0.216721)",
        "(0.126717, 1.227835, 0.200901)",
        "(0.124261, 1.233464, 0.185638)",
        "(0.121168, 1.241661, 0.171539)",
        "(0.118073, 1.251967, 0.157607)",
        "(0.116596, 1.257999, 0.150840)",
        "(0.113711, 1.271251, 0.137946)",
        "(0.110918, 1.286249, 0.126026)",
        "(0.108367, 1.302527, 0.115111)",
        "(0.105851, 1.319879, 0.105648)",
        "(0.104679, 1.328881, 0.101408)",
        "(0.102724, 1.347347, 0.093596)",
        "(0.101265, 1.366361, 0.087412)",
        "(0.099964, 1.385561, 0.083160)",
        "(0.098991, 1.404736, 0.080532)",
        "(0.098722, 1.414228, 0.079934)",
        "(0.098436, 1.432786, 0.079841)",
        "(0.098292, 1.450748, 0.081801)",
        "(0.098693, 1.467992, 0.085371)",
        "(0.099457, 1.484243, 0.090558)",
        "(0.099986, 1.491851, 0.093819)",
        "(0.100973, 1.506108, 0.101361)",
        "(0.102062, 1.519020, 0.110459)",
        "(0.103111, 1.530465, 0.121156)",
        "(0.104345, 1.540142, 0.132847)",
        "(0.105052, 1.544223, 0.139127)",
        "(0.106464, 1.551225, 0.152359)",
        "(0.107989, 1.556293, 0.166230)",
        "(0.109628, 1.559404, 0.180580)",
        "(0.111277, 1.560613, 0.195474)",
        "(0.112084, 1.560436, 0.203172)",
        "(0.113931, 1.558857, 0.218456)",
        "(0.115920, 1.555360, 0.233336)",
        "(0.117637, 1.550236, 0.248163)",
        "(0.119025, 1.543774, 0.263002)",
        "(0.119798, 1.539832, 0.269978)",
        "(0.121527, 1.530771, 0.282762)",
        "(0.122884, 1.520081, 0.294376)",
        "(0.123568, 1.507913, 0.304983)",
        "(0.124255, 1.494248, 0.314180)",
        "(0.124578, 1.486823, 0.318304)",
        "(0.124828, 1.471662, 0.326353)",
        "(0.124874, 1.455972, 0.333467)",
        "(0.125104, 1.439776, 0.339549)",
        "(0.125452, 1.423244, 0.344420)",
        "(0.125578, 1.414827, 0.346079)",
        "(0.125706, 1.397920, 0.348270)",
        "(0.125920, 1.381313, 0.349103)",
        "(0.125778, 1.364851, 0.348421)",
        "(0.125345, 1.348855, 0.346043)",
        "(0.125090, 1.340947, 0.344556)",
        "(0.124313, 1.326131, 0.338900)",
        "(0.123447, 1.312511, 0.330891)",
        "(0.122408, 1.300286, 0.321131)",
        "(0.120976, 1.289622, 0.309609)",
        "(0.120131, 1.284800, 0.303253)",
        "(0.118165, 1.276484, 0.289099)",
        "(0.116028, 1.269812, 0.273729)",
        "(0.113853, 1.265253, 0.257927)",
        "(0.111642, 1.262618, 0.242053)",
        "(0.110515, 1.261962, 0.233985)",
        "(0.108142, 1.261525, 0.217541)",
        "(0.105695, 1.262671, 0.200976)",
        "(0.103449, 1.265630, 0.184598)",
        "(0.101219, 1.270336, 0.168616)",
        "(0.100090, 1.273477, 0.160981)",
        "(0.097851, 1.281202, 0.146304)",
        "(0.095877, 1.291216, 0.132455)",
        "(0.093978, 1.303466, 0.119840)",
        "(0.092231, 1.317459, 0.108621)",
        "(0.091508, 1.325108, 0.103609)",
        "(0.090137, 1.341524, 0.095055)",
        "(0.089008, 1.359417, 0.088559)",
        "(0.088322, 1.377885, 0.083246)",
        "(0.088092, 1.396782, 0.079477)",
        "(0.088143, 1.406351, 0.078410)",
        "(0.088411, 1.425434, 0.077500)",
        "(0.089045, 1.444134, 0.078024)",
        "(0.089911, 1.462230, 0.079931)",
        "(0.090944, 1.479703, 0.083378)",
        "(0.091584, 1.488084, 0.085733)",
        "(0.093118, 1.504235, 0.091558)",
        "(0.095134, 1.519379, 0.098962)",
        "(0.097640, 1.533324, 0.107508)",
        "(0.100565, 1.546102, 0.117123)",
        "(0.102085, 1.551825, 0.122319)",
        "(0.105036, 1.562294, 0.133406)",
        "(0.107915, 1.571181, 0.145474)",
        "(0.110716, 1.578524, 0.158519)",
        "(0.113388, 1.584195, 0.172417)",
        "(0.114724, 1.586274, 0.179672)",
        "(0.117511, 1.589236, 0.194337)",
        "(0.120274, 1.590449, 0.209472)",
        "(0.122925, 1.589802, 0.224895)",
        "(0.125305, 1.587139, 0.240216)",
        "(0.126295, 1.584921, 0.247789)",
        "(0.127800, 1.579239, 0.262830)",
        "(0.128800, 1.571527, 0.277575)",
        "(0.129205, 1.561646, 0.291368)",
        "(0.128776, 1.549550, 0.303743)",
        "(0.128221, 1.542577, 0.309361)",
        "(0.126820, 1.527448, 0.320031)",
        "(0.125296, 1.510665, 0.329601)",
        "(0.123652, 1.492656, 0.338118)",
        "(0.121741, 1.473436, 0.345185)",
        "(0.120627, 1.463287, 0.347982)",
        "(0.118229, 1.442462, 0.353181)",
        "(0.116061, 1.421174, 0.357224)",
        "(0.114125, 1.399626, 0.359150)",
        "(0.112522, 1.378076, 0.358479)",
        "(0.111867, 1.367356, 0.357035)",
        "(0.110731, 1.346382, 0.352663)",
        "(0.109892, 1.326172, 0.345906)",
        "(0.109090, 1.306722, 0.337042)",
        "(0.108179, 1.288252, 0.326139)",
        "(0.107677, 1.279590, 0.319788)",
        "(0.106684, 1.263741, 0.306421)",
        "(0.105778, 1.250569, 0.292275)",
        "(0.104839, 1.239544, 0.277044)",
        "(0.103835, 1.231204, 0.260698)",
        "(0.103359, 1.227990, 0.252347)",
        "(0.102364, 1.224398, 0.235674)",
        "(0.101027, 1.224006, 0.219487)",
        "(0.099430, 1.225989, 0.202896)",
        "(0.097838, 1.230794, 0.186299)",
        "(0.097020, 1.234415, 0.178421)",
        "(0.095267, 1.243177, 0.163538)",
        "(0.093558, 1.254241, 0.149246)",
        "(0.092141, 1.267329, 0.135378)",
        "(0.090913, 1.282234, 0.122515)",
        "(0.090425, 1.290515, 0.116711)",
        "(0.089544, 1.307976, 0.106285)",
        "(0.088732, 1.326444, 0.097563)",
        "(0.087926, 1.345796, 0.090672)",
        "(0.087404, 1.365729, 0.085248)",
        "(0.087276, 1.375898, 0.083202)",
        "(0.087085, 1.396545, 0.080604)",
        "(0.087305, 1.417328, 0.079796)",
        "(0.088114, 1.437813, 0.080420)",
        "(0.089306, 1.457770, 0.082561)",
        "(0.090081, 1.467480, 0.084416)",
        "(0.091719, 1.486379, 0.089235)",
        "(0.093722, 1.503931, 0.095036)",
        "(0.095964, 1.520038, 0.102223)",
        "(0.098492, 1.534925, 0.111158)",
        "(0.099893, 1.541662, 0.116149)",
        "(0.102876, 1.554012, 0.126708)",
        "(0.105867, 1.564572, 0.138053)",
        "(0.108763, 1.573362, 0.150358)",
        "(0.111478, 1.580318, 0.163695)",
        "(0.112768, 1.582990, 0.170705)",
        "(0.115160, 1.587116, 0.185145)",
        "(0.117385, 1.589170, 0.199893)",
        "(0.119590, 1.589057, 0.214523)",
        "(0.121531, 1.586859, 0.229105)",
        "(0.122233, 1.584943, 0.236465)",
        "(0.123247, 1.580147, 0.251206)",
        "(0.123828, 1.573387, 0.265406)",
        "(0.123848, 1.564352, 0.278390)",
        "(0.123264, 1.553831, 0.290391)",
        "(0.122688, 1.547771, 0.295953)",
        "(0.121470, 1.534739, 0.306308)",
        "(0.120010, 1.520219, 0.315154)",
        "(0.118171, 1.504445, 0.322696)",
        "(0.115807, 1.487640, 0.329298)",
        "(0.114660, 1.478981, 0.332289)",
        "(0.112800, 1.461541, 0.337713)",
        "(0.111225, 1.443984, 0.341867)",
        "(0.109494, 1.426205, 0.344334)",
        "(0.107733, 1.408086, 0.344966)",
        "(0.107022, 1.399104, 0.344653)",
        "(0.105714, 1.381461, 0.342888)",
        "(0.104139, 1.363999, 0.338602)",
        "(0.102269, 1.346793, 0.331719)",
        "(0.100362, 1.330700, 0.323312)",
        "(0.099504, 1.323276, 0.318429)",
        "(0.097903, 1.309204, 0.307182)",
        "(0.096160, 1.296355, 0.293141)",
        "(0.094218, 1.285405, 0.276875)",
        "(0.092373, 1.276706, 0.259715)",
        "(0.091442, 1.273369, 0.250555)",
        "(0.089626, 1.268301, 0.231138)",
        "(0.088047, 1.266946, 0.211760)",
        "(0.086608, 1.269664, 0.192907)",
        "(0.085536, 1.276751, 0.174585)",
        "(0.085184, 1.282204, 0.166088)",
        "(0.084584, 1.295537, 0.150547)",
        "(0.084495, 1.312751, 0.137069)",
        "(0.085286, 1.333394, 0.126014)",
        "(0.086636, 1.356081, 0.117595)",
        "(0.087552, 1.368002, 0.114478)",
        "(0.089661, 1.391959, 0.109596)",
        "(0.092471, 1.416074, 0.108016)",
        "(0.095418, 1.439255, 0.107993)",
        "(0.098917, 1.461482, 0.109638)",
        "(0.100777, 1.472188, 0.110990)",
        "(0.104824, 1.492457, 0.115083)",
        "(0.109027, 1.510985, 0.120528)",
        "(0.113212, 1.527715, 0.127347)",
        "(0.117432, 1.542286, 0.135204)",
        "(0.119502, 1.549049, 0.139453)",
        "(0.123501, 1.560961, 0.148950)",
        "(0.126993, 1.570744, 0.159220)",
        "(0.129928, 1.578516, 0.170321)",
        "(0.132393, 1.584428, 0.182307)",
        "(0.133360, 1.586470, 0.188539)",
        "(0.134919, 1.589223, 0.201299)",
        "(0.135992, 1.589760, 0.214371)",
        "(0.136483, 1.588220, 0.227644)",
        "(0.136554, 1.584617, 0.240939)",
        "(0.136360, 1.581932, 0.247518)",
        "(0.135437, 1.575420, 0.260437)",
        "(0.133677, 1.566881, 0.273131)",
        "(0.131448, 1.556370, 0.285256)",
        "(0.128704, 1.544155, 0.296040)",
        "(0.126993, 1.536956, 0.300722)",
        "(0.123343, 1.521999, 0.309960)",
        "(0.119704, 1.505670, 0.318381)",
        "(0.116123, 1.488008, 0.325362)",
        "(0.112363, 1.469272, 0.331324)",
        "(0.110297, 1.459468, 0.334113)",
        "(0.106321, 1.439418, 0.339569)",
        "(0.102872, 1.418432, 0.343054)",
        "(0.099810, 1.396982, 0.343899)",
        "(0.097176, 1.375474, 0.342867)",
        "(0.095921, 1.364726, 0.341907)",
        "(0.093559, 1.343563, 0.338424)",
        "(0.091813, 1.323423, 0.333331)",
        "(0.090519, 1.304066, 0.326239)",
        "(0.089480, 1.285783, 0.317686)",
        "(0.089126, 1.277323, 0.313049)",
        "(0.088640, 1.261435, 0.303171)",
        "(0.088372, 1.247030, 0.291970)",
        "(0.088332, 1.234934, 0.280070)",
        "(0.088533, 1.223940, 0.266807)",
        "(0.088721, 1.219300, 0.259998)",
        "(0.088874, 1.211942, 0.246211)",
        "(0.088701, 1.207375, 0.232522)",
        "(0.088412, 1.205480, 0.218700)",
        "(0.088095, 1.206059, 0.204312)",
        "(0.087839, 1.207635, 0.197471)",
        "(0.087116, 1.212321, 0.184775)",
        "(0.086101, 1.219318, 0.172860)",
        "(0.085658, 1.224278, 0.167094)",
        "(0.084401, 1.240417, 0.150289)",
        "(0.083997, 1.247126, 0.145453)",
        "(0.083290, 1.261475, 0.136358)",
        "(0.082770, 1.277257, 0.128157)",
        "(0.082391, 1.294749, 0.121629)",
        "(0.082067, 1.312982, 0.116557)",
        "(0.081979, 1.322358, 0.114550)",
        "(0.082166, 1.341542, 0.111820)",
        "(0.082846, 1.360923, 0.110686)",
        "(0.083889, 1.380195, 0.111201)",
        "(0.085475, 1.399248, 0.113304)",
        "(0.086480, 1.408597, 0.115056)",
        "(0.088821, 1.426754, 0.119420)",
        "(0.091582, 1.443883, 0.124986)",
        "(0.094564, 1.459741, 0.131750)",
        "(0.097660, 1.474195, 0.139523)",
        "(0.099214, 1.480757, 0.143790)",
        "(0.102264, 1.492833, 0.153011)",
        "(0.105041, 1.503243, 0.163296)",
        "(0.107671, 1.511960, 0.174548)",
        "(0.110154, 1.518939, 0.186518)",
        "(0.111292, 1.521542, 0.192584)",
        "(0.113407, 1.525516, 0.204945)",
        "(0.115376, 1.527689, 0.217745)",
        "(0.117221, 1.527917, 0.230769)",
        "(0.118867, 1.526118, 0.243777)",
        "(0.119481, 1.524448, 0.250243)",
        "(0.120317, 1.520201, 0.263100)",
        "(0.120579, 1.513649, 0.275625)",
        "(0.120629, 1.505476, 0.287519)",
        "(0.120090, 1.495359, 0.298289)",
        "(0.119599, 1.489516, 0.303262)",
        "(0.118333, 1.476751, 0.312628)",
        "(0.116694, 1.462330, 0.320701)",
        "(0.114820, 1.446437, 0.327420)",
        "(0.112657, 1.429197, 0.332830)",
        "(0.111565, 1.420150, 0.335023)",
        "(0.109529, 1.401803, 0.338495)",
        "(0.107514, 1.382964, 0.340523)",
        "(0.105614, 1.363949, 0.340939)",
        "(0.103618, 1.344688, 0.339902)",
        "(0.102628, 1.335020, 0.338725)",
        "(0.100912, 1.315957, 0.335077)",
        "(0.099403, 1.297485, 0.329604)",
        "(0.098004, 1.279853, 0.322648)",
        "(0.096914, 1.263149, 0.314129)",
        "(0.096500, 1.255252, 0.309148)",
        "(0.095837, 1.240482, 0.297973)",
        "(0.095601, 1.227875, 0.285342)",
        "(0.095486, 1.217669, 0.272377)",
        "(0.095143, 1.209746, 0.258824)",
        "(0.094945, 1.206774, 0.251404)",
        "(0.094454, 1.202593, 0.236054)",
        "(0.093695, 1.201273, 0.221299)",
        "(0.092575, 1.202881, 0.206928)",
        "(0.091351, 1.207018, 0.192810)",
        "(0.090687, 1.210207, 0.186073)",
        "(0.089219, 1.218142, 0.173140)",
        "(0.087665, 1.228828, 0.161164)",
        "(0.086206, 1.241582, 0.150016)",
        "(0.084961, 1.256202, 0.139802)",
        "(0.084381, 1.264260, 0.135260)",
        "(0.083420, 1.281482, 0.127305)",
        "(0.082806, 1.299952, 0.120717)",
        "(0.082508, 1.319147, 0.115619)",
        "(0.082456, 1.338902, 0.112332)",
        "(0.082730, 1.349033, 0.111233)",
        "(0.083772, 1.369321, 0.109871)",
        "(0.085428, 1.389584, 0.110212)",
        "(0.087403, 1.409480, 0.112319)",
        "(0.089771, 1.428748, 0.115824)",
        "(0.091174, 1.438039, 0.118131)",
        "(0.094203, 1.455890, 0.123508)",
        "(0.097606, 1.472574, 0.129964)",
        "(0.101290, 1.487872, 0.137526)",
        "(0.105013, 1.501720, 0.146337)",
        "(0.106882, 1.507956, 0.151147)",
        "(0.110528, 1.519216, 0.161080)",
        "(0.113870, 1.528651, 0.171874)",
        "(0.116717, 1.536152, 0.183177)",
        "(0.119050, 1.541762, 0.194919)",
        "(0.120044, 1.543785, 0.201110)",
        "(0.121929, 1.546623, 0.213427)",
        "(0.123512, 1.547552, 0.225681)",
        "(0.124593, 1.546699, 0.238137)",
        "(0.125242, 1.544104, 0.250605)",
        "(0.125355, 1.541992, 0.256643)",
        "(0.125344, 1.536733, 0.268246)",
        "(0.124782, 1.529689, 0.279445)",
        "(0.123787, 1.521101, 0.290325)",
        "(0.122381, 1.511149, 0.300488)",
        "(0.121589, 1.505551, 0.305134)",
        "(0.119996, 1.493314, 0.313270)",
        "(0.118158, 1.479760, 0.320277)",
        "(0.116083, 1.465367, 0.326551)",
        "(0.114149, 1.450168, 0.331545)",
        "(0.113310, 1.442258, 0.333458)",
        "(0.111796, 1.426185, 0.336308)",
        "(0.110420, 1.409498, 0.337869)",
        "(0.109220, 1.392466, 0.338135)",
        "(0.108135, 1.375420, 0.336715)",
        "(0.107568, 1.366889, 0.335230)",
        "(0.106504, 1.349863, 0.331553)",
        "(0.105429, 1.333054, 0.326925)",
        "(0.104400, 1.316827, 0.320696)",
        "(0.103635, 1.301383, 0.313041)",
        "(0.103329, 1.294012, 0.308743)",
        "(0.102599, 1.280059, 0.299790)",
        "(0.101804, 1.267192, 0.290001)",
        "(0.101095, 1.255588, 0.279143)",
        "(0.100426, 1.245967, 0.267163)",
        "(0.100095, 1.241958, 0.260822)",
        "(0.099369, 1.235208, 0.247924)",
        "(0.098588, 1.230887, 0.234531)",
        "(0.097686, 1.229220, 0.220943)",
        "(0.096687, 1.230044, 0.207236)",
        "(0.096139, 1.230834, 0.200412)",
        "(0.094922, 1.235403, 0.187230)",
        "(0.093584, 1.241724, 0.174444)",
        "(0.092089, 1.249765, 0.161963)",
        "(0.090829, 1.259992, 0.150050)",
        "(0.090254, 1.265581, 0.144414)",
        "(0.089138, 1.278236, 0.134367)",
        "(0.087998, 1.292250, 0.125556)",
        "(0.087108, 1.307491, 0.117814)",
        "(0.086323, 1.323612, 0.111382)",
        "(0.086111, 1.332128, 0.108819)",
        "(0.086094, 1.349454, 0.104550)",
        "(0.086388, 1.366848, 0.101673)",
        "(0.086811, 1.384231, 0.100394)",
        "(0.087624, 1.401337, 0.100588)",
        "(0.088151, 1.409735, 0.101015)",
        "(0.089248, 1.426001, 0.103008)",
        "(0.090309, 1.441443, 0.106339)",
        "(0.091644, 1.456070, 0.110844)",
        "(0.093239, 1.469510, 0.116314)",
        "(0.094090, 1.475911, 0.119285)",
        "(0.095798, 1.487725, 0.126164)",
        "(0.097530, 1.498401, 0.134147)",
        "(0.099436, 1.507925, 0.142756)",
        "(0.101325, 1.516004, 0.151909)",
        "(0.102261, 1.519703, 0.156656)",
        "(0.104128, 1.526065, 0.166632)",
        "(0.105808, 1.531090, 0.176965)",
        "(0.107328, 1.534797, 0.187657)",
        "(0.108823, 1.536935, 0.198556)",
        "(0.109477, 1.537582, 0.204007)",
        "(0.110495, 1.537756, 0.215010)",
        "(0.111124, 1.536587, 0.225996)",
        "(0.111560, 1.534189, 0.237129)",
        "(0.111828, 1.530309, 0.248197)",
        "(0.111788, 1.527910, 0.253560)",
        "(0.111223, 1.521991, 0.264036)",
        "(0.110235, 1.514715, 0.274125)",
        "(0.108957, 1.506049, 0.283689)",
        "(0.107399, 1.496077, 0.292593)",
        "(0.106486, 1.490736, 0.296790)",
        "(0.104533, 1.479140, 0.304538)",
        "(0.102714, 1.466680, 0.311784)",
        "(0.100832, 1.453579, 0.318977)",
        "(0.098813, 1.439741, 0.325354)",
        "(0.097879, 1.432666, 0.328238)",
        "(0.096168, 1.418021, 0.333132)",
        "(0.094567, 1.403167, 0.337401)",
        "(0.093176, 1.388384, 0.340950)",
        "(0.091953, 1.373571, 0.343111)",
        "(0.091429, 1.366172, 0.343747)",
        "(0.090497, 1.351359, 0.343036)",
        "(0.089551, 1.336539, 0.341343)",
        "(0.088676, 1.321814, 0.338528)",
        "(0.087888, 1.307352, 0.334560)",
        "(0.087535, 1.300247, 0.332212)",
        "(0.087012, 1.286428, 0.326110)",
        "(0.086755, 1.273478, 0.318790)",
        "(0.086640, 1.261564, 0.311617)",
        "(0.086597, 1.250400, 0.304153)",
        "(0.086548, 1.245039, 0.300122)",
        "(0.086350, 1.234849, 0.290984)",
        "(0.086188, 1.225838, 0.281238)",
        "(0.086102, 1.218158, 0.271678)",
        "(0.086066, 1.212044, 0.261108)",
        "(0.086069, 1.209399, 0.255470)",
        "(0.086067, 1.205498, 0.243734)",
        "(0.086087, 1.203368, 0.231602)",
        "(0.085982, 1.203286, 0.218949)",
        "(0.085671, 1.205320, 0.206147)",
        "(0.085525, 1.206979, 0.199720)",
        "(0.085190, 1.212399, 0.186756)",
        "(0.084750, 1.220173, 0.174065)",
        "(0.084241, 1.229979, 0.161849)",
        "(0.083772, 1.241826, 0.150089)",
        "(0.083568, 1.248624, 0.144585)",
        "(0.083171, 1.263371, 0.134415)",
        "(0.082980, 1.279776, 0.125502)",
        "(0.082963, 1.297377, 0.117844)",
        "(0.083166, 1.315911, 0.112052)",
        "(0.083282, 1.325212, 0.109586)",
        "(0.083654, 1.344023, 0.106021)",
        "(0.084209, 1.362927, 0.104193)",
        "(0.085009, 1.381668, 0.103846)",
        "(0.086431, 1.400168, 0.104926)",
        "(0.087318, 1.409286, 0.105719)",
        "(0.089383, 1.426935, 0.108287)",
        "(0.091655, 1.443580, 0.112170)",
        "(0.094235, 1.459380, 0.117545)",
        "(0.097141, 1.473963, 0.124139)",
        "(0.098607, 1.480880, 0.127639)",
        "(0.101546, 1.493642, 0.135699)",
        "(0.104647, 1.505025, 0.144718)",
        "(0.107706, 1.514811, 0.154488)",
        "(0.110660, 1.522943, 0.165020)",
        "(0.112105, 1.526265, 0.170560)",
        "(0.114560, 1.531929, 0.182232)",
        "(0.116501, 1.535946, 0.194646)",
        "(0.118335, 1.538295, 0.207610)",
        "(0.120018, 1.538679, 0.220833)",
        "(0.120822, 1.538326, 0.227368)",
        "(0.122047, 1.536036, 0.240644)",
        "(0.122901, 1.531977, 0.254222)",
        "(0.123410, 1.526182, 0.267782)",
        "(0.123330, 1.518484, 0.281115)",
        "(0.123152, 1.514178, 0.287729)",
        "(0.122173, 1.504060, 0.300775)",
        "(0.120791, 1.492337, 0.312828)",
        "(0.119009, 1.478989, 0.323860)",
        "(0.117302, 1.464559, 0.334157)",
        "(0.116430, 1.456978, 0.338780)",
        "(0.114435, 1.440807, 0.346686)",
        "(0.112222, 1.423590, 0.353372)",
        "(0.110369, 1.405867, 0.358918)",
        "(0.108698, 1.387881, 0.363489)",
        "(0.107948, 1.378807, 0.365310)",
        "(0.106592, 1.360407, 0.367562)",
        "(0.105127, 1.341660, 0.368239)",
        "(0.103434, 1.322573, 0.367462)",
        "(0.102070, 1.303901, 0.364794)",
        "(0.101474, 1.294794, 0.363134)",
        "(0.100682, 1.277362, 0.358394)",
        "(0.099861, 1.260846, 0.351782)",
        "(0.099110, 1.245814, 0.343207)",
        "(0.098804, 1.232788, 0.332917)",
        "(0.098662, 1.227070, 0.326956)",
        "(0.098189, 1.216791, 0.313594)",
        "(0.097638, 1.208791, 0.298266)",
        "(0.096977, 1.203137, 0.282234)",
        "(0.095973, 1.199795, 0.266218)",
        "(0.095387, 1.198947, 0.257645)",
        "(0.094170, 1.198675, 0.239957)",
        "(0.092929, 1.201214, 0.223005)",
        "(0.091520, 1.206143, 0.206656)",
        "(0.090273, 1.213207, 0.190110)",
        "(0.089743, 1.217812, 0.181909)",
        "(0.088764, 1.228555, 0.166492)",
        "(0.087890, 1.241565, 0.152788)",
        "(0.086988, 1.256941, 0.140839)",
        "(0.086212, 1.274451, 0.130979)",
        "(0.085905, 1.283904, 0.126899)",
        "(0.085529, 1.303522, 0.119810)",
        "(0.085714, 1.324139, 0.114676)",
        "(0.086444, 1.345340, 0.111743)",
        "(0.087626, 1.366363, 0.110506)",
        "(0.088370, 1.376746, 0.110216)",
        "(0.090409, 1.397135, 0.110914)",
        "(0.092943, 1.416716, 0.113125)",
        "(0.095726, 1.435188, 0.116719)",
        "(0.098838, 1.452325, 0.121582)",
        "(0.100390, 1.460253, 0.124577)",
        "(0.103528, 1.475196, 0.131309)",
        "(0.106733, 1.488529, 0.138864)",
        "(0.109969, 1.500165, 0.147153)",
        "(0.112911, 1.510061, 0.156079)",
        "(0.114364, 1.514311, 0.160834)",
        "(0.117154, 1.521847, 0.170903)",
        "(0.119534, 1.527650, 0.181769)",
        "(0.121548, 1.531490, 0.192846)",
        "(0.122976, 1.533374, 0.204300)",
        "(0.123455, 1.533546, 0.210256)",
        "(0.124120, 1.532842, 0.222258)",
        "(0.124442, 1.530374, 0.234853)",
        "(0.124089, 1.526057, 0.247168)",
        "(0.123191, 1.520156, 0.259541)",
        "(0.122596, 1.516514, 0.265766)",
        "(0.121299, 1.508126, 0.277839)",
        "(0.119781, 1.498194, 0.289184)",
        "(0.117893, 1.486640, 0.299662)",
        "(0.115681, 1.473549, 0.309637)",
        "(0.114603, 1.466689, 0.314535)",
        "(0.112564, 1.452007, 0.323964)",
        "(0.110593, 1.436372, 0.332739)",
        "(0.109020, 1.420110, 0.340454)",
        "(0.108510, 1.411626, 0.343644)",
        "(0.107504, 1.394735, 0.349713)",
        "(0.106880, 1.377717, 0.354588)",
        "(0.106413, 1.360458, 0.358041)",
        "(0.106323, 1.343332, 0.359755)",
        "(0.106357, 1.326399, 0.359867)",
        "(0.106384, 1.318064, 0.359501)",
        "(0.106419, 1.301706, 0.357608)",
        "(0.106443, 1.285939, 0.354156)",
        "(0.106484, 1.271162, 0.349357)",
        "(0.106485, 1.257367, 0.342998)",
        "(0.106497, 1.250746, 0.339444)",
        "(0.106496, 1.238584, 0.331602)",
        "(0.106321, 1.227689, 0.323073)",
        "(0.105979, 1.217874, 0.313332)",
        "(0.105412, 1.209409, 0.301812)",
        "(0.105107, 1.205460, 0.295897)",
        "(0.104381, 1.199444, 0.283445)",
        "(0.103498, 1.194675, 0.271207)",
        "(0.102403, 1.191098, 0.257936)",
        "(0.101250, 1.189015, 0.243790)",
        "(0.100682, 1.188743, 0.236761)",
        "(0.099436, 1.189399, 0.222960)",
        "(0.098300, 1.191879, 0.209058)",
        "(0.097281, 1.196355, 0.195064)",
        "(0.096182, 1.202955, 0.182039)",
        "(0.095523, 1.207053, 0.175931)",
        "(0.094226, 1.216435, 0.163896)",
        "(0.093014, 1.227934, 0.152559)",
        "(0.091900, 1.241344, 0.142555)",
        "(0.090891, 1.256452, 0.134014)",
        "(0.090519, 1.264407, 0.130005)",
        "(0.090072, 1.281502, 0.123233)",
        "(0.089842, 1.299457, 0.118148)",
        "(0.089814, 1.317971, 0.114781)",
        "(0.090220, 1.336898, 0.113223)",
        "(0.090580, 1.346476, 0.113230)",
        "(0.091468, 1.365540, 0.114364)",
        "(0.092760, 1.384430, 0.117098)",
        "(0.094582, 1.402692, 0.121012)",
        "(0.096783, 1.420065, 0.126457)",
        "(0.097969, 1.428576, 0.129588)",
        "(0.100657, 1.444805, 0.136788)",
        "(0.103715, 1.459777, 0.144803)",
        "(0.107031, 1.473355, 0.153614)",
        "(0.110273, 1.485319, 0.163405)",
        "(0.111852, 1.490911, 0.168540)",
        "(0.114984, 1.500827, 0.179472)",
        "(0.117933, 1.509156, 0.191023)",
        "(0.120618, 1.515856, 0.202900)",
        "(0.123219, 1.520921, 0.215110)",
        "(0.124409, 1.522662, 0.221284)",
        "(0.126391, 1.524938, 0.233558)",
        "(0.127997, 1.525558, 0.245955)",
        "(0.129299, 1.524538, 0.258212)",
        "(0.130558, 1.521844, 0.270049)",
        "(0.131092, 1.519801, 0.275718)",
        "(0.131748, 1.514658, 0.286988)",
        "(0.131692, 1.507700, 0.297802)",
        "(0.131290, 1.499142, 0.308042)",
        "(0.130632, 1.489049, 0.317767)",
        "(0.130161, 1.483592, 0.322417)",
        "(0.128950, 1.471481, 0.330938)",
        "(0.127326, 1.458176, 0.338859)",
        "(0.126330, 1.450962, 0.342675)",
        "(0.123502, 1.429195, 0.354193)",
        "(0.122577, 1.421545, 0.357584)",
        "(0.120823, 1.406024, 0.363729)",
        "(0.119136, 1.389870, 0.368400)",
        "(0.117459, 1.373361, 0.372227)",
        "(0.116208, 1.357127, 0.374959)",
        "(0.115711, 1.349095, 0.375869)",
        "(0.114878, 1.333017, 0.376507)",
        "(0.114023, 1.316755, 0.375628)",
        "(0.112980, 1.300540, 0.373678)",
        "(0.112090, 1.284737, 0.371111)",
        "(0.111725, 1.277087, 0.369666)",
        "(0.111101, 1.262455, 0.366220)",
        "(0.110452, 1.248215, 0.361435)",
        "(0.109561, 1.234134, 0.355497)",
        "(0.108856, 1.221502, 0.349229)",
        "(0.108526, 1.216094, 0.346155)",
        "(0.107856, 1.205708, 0.340068)",
        "(0.107078, 1.196171, 0.333462)",
        "(0.106064, 1.187508, 0.326021)",
        "(0.105033, 1.179959, 0.317651)",
        "(0.104517, 1.176646, 0.313349)",
        "(0.103437, 1.170473, 0.304634)",
        "(0.102313, 1.165330, 0.294957)",
        "(0.101161, 1.161139, 0.285499)",
        "(0.100064, 1.158096, 0.276982)",
        "(0.099481, 1.156820, 0.272937)",
        "(0.098276, 1.154805, 0.264667)",
        "(0.097173, 1.153391, 0.255653)",
        "(0.095994, 1.152888, 0.246703)",
        "(0.094759, 1.153298, 0.238228)",
        "(0.094153, 1.153741, 0.234037)",
        "(0.093102, 1.155209, 0.225295)",
        "(0.092143, 1.157460, 0.216320)",
        "(0.091232, 1.160485, 0.207473)",
        "(0.090261, 1.163978, 0.198841)",
        "(0.089830, 1.165953, 0.194470)",
        "(0.089113, 1.170612, 0.185809)",
        "(0.088433, 1.175854, 0.177460)",
        "(0.087718, 1.181686, 0.169634)",
        "(0.086959, 1.188411, 0.162013)",
        "(0.086572, 1.191969, 0.158279)",
        "(0.085782, 1.199745, 0.151144)",
        "(0.085100, 1.208239, 0.144304)",
        "(0.084419, 1.217724, 0.138067)",
        "(0.083704, 1.228084, 0.132035)",
        "(0.083299, 1.233413, 0.129100)",
        "(0.082459, 1.244766, 0.123595)",
        "(0.081716, 1.256931, 0.118379)",
        "(0.080974, 1.270154, 0.114082)",
        "(0.080474, 1.284379, 0.110516)",
        "(0.080237, 1.291572, 0.108883)",
        "(0.079825, 1.306445, 0.106255)",
        "(0.079614, 1.322072, 0.104814)",
        "(0.079651, 1.338068, 0.104424)",
        "(0.080094, 1.354159, 0.104900)",
        "(0.080382, 1.362156, 0.105393)",
        "(0.081197, 1.378084, 0.107149)",
        "(0.082344, 1.393707, 0.109586)",
        "(0.083798, 1.409026, 0.112626)",
        "(0.085698, 1.423696, 0.116412)",
        "(0.086681, 1.430770, 0.118303)",
        "(0.088884, 1.444382, 0.122693)",
        "(0.091252, 1.457330, 0.127832)",
        "(0.093742, 1.469277, 0.133373)",
        "(0.096297, 1.480084, 0.139371)",
        "(0.097368, 1.484645, 0.142613)",
        "(0.099327, 1.493605, 0.149282)",
        "(0.101152, 1.501331, 0.156540)",
        "(0.102709, 1.507879, 0.164334)",
        "(0.103828, 1.513185, 0.172407)",
        "(0.104276, 1.515387, 0.176559)",
        "(0.105144, 1.519316, 0.185288)",
        "(0.106245, 1.522252, 0.194450)",
        "(0.107341, 1.524274, 0.203697)",
        "(0.108310, 1.525434, 0.213137)",
        "(0.108846, 1.525634, 0.217792)",
        "(0.110022, 1.525580, 0.227139)",
        "(0.111160, 1.524449, 0.236211)",
        "(0.112017, 1.522289, 0.245302)",
        "(0.112507, 1.519090, 0.254226)",
        "(0.112564, 1.517018, 0.258577)",
        "(0.112566, 1.512158, 0.267077)",
        "(0.112377, 1.506321, 0.275472)",
        "(0.111983, 1.499439, 0.283560)",
        "(0.111263, 1.491499, 0.291317)",
        "(0.110844, 1.487095, 0.294974)",
        "(0.110148, 1.477723, 0.301855)",
        "(0.109543, 1.467303, 0.308129)",
        "(0.108814, 1.456024, 0.313821)",
        "(0.107780, 1.443913, 0.319064)",
        "(0.107241, 1.437479, 0.321493)",
        "(0.106168, 1.424220, 0.326157)",
        "(0.105282, 1.410568, 0.330421)",
        "(0.104622, 1.396660, 0.334357)",
        "(0.103909, 1.382442, 0.338197)",
        "(0.103624, 1.375316, 0.340135)",
        "(0.103237, 1.361001, 0.343625)",
        "(0.103189, 1.346677, 0.346044)",
        "(0.103195, 1.332326, 0.347420)",
        "(0.103064, 1.318091, 0.348039)",
        "(0.102958, 1.311031, 0.348058)",
        "(0.102818, 1.297223, 0.347152)",
        "(0.102897, 1.284007, 0.344897)",
        "(0.103033, 1.271035, 0.341545)",
        "(0.103042, 1.258256, 0.337331)",
        "(0.103030, 1.252019, 0.334745)",
        "(0.103112, 1.239920, 0.328926)",
        "(0.103286, 1.228479, 0.322357)",
        "(0.103512, 1.217855, 0.315142)",
        "(0.103604, 1.207963, 0.307126)",
        "(0.103656, 1.203296, 0.302901)",
        "(0.103711, 1.194692, 0.293611)",
        "(0.103732, 1.187443, 0.283909)",
        "(0.103598, 1.181574, 0.274260)",
        "(0.103163, 1.177484, 0.264109)",
        "(0.102941, 1.175772, 0.258830)",
        "(0.102383, 1.173925, 0.247999)",
        "(0.101752, 1.173343, 0.237137)",
        "(0.101017, 1.174427, 0.225572)",
        "(0.100281, 1.177396, 0.213493)",
        "(0.099905, 1.179350, 0.207623)",
        "(0.099064, 1.184604, 0.196283)",
        "(0.098165, 1.191262, 0.184983)",
        "(0.097562, 1.199386, 0.173485)",
        "(0.097172, 1.208898, 0.162330)",
        "(0.097029, 1.214159, 0.156992)",
        "(0.096801, 1.225339, 0.146544)",
        "(0.096696, 1.237728, 0.136747)",
        "(0.096682, 1.251333, 0.128130)",
        "(0.096896, 1.266291, 0.120876)",
        "(0.097111, 1.274337, 0.117877)",
        "(0.097376, 1.290836, 0.112840)",
        "(0.097494, 1.308139, 0.109498)",
        "(0.097807, 1.325992, 0.107812)",
        "(0.098481, 1.343870, 0.106508)",
        "(0.098935, 1.352869, 0.106451)",
        "(0.099926, 1.370663, 0.106828)",
        "(0.101351, 1.388373, 0.108539)",
        "(0.103104, 1.405537, 0.111371)",
        "(0.105242, 1.421838, 0.115202)",
        "(0.106398, 1.429740, 0.117373)",
        "(0.108918, 1.444719, 0.122635)",
        "(0.111677, 1.458608, 0.128824)",
        "(0.114561, 1.471230, 0.135966)",
        "(0.117190, 1.482448, 0.144057)",
        "(0.118429, 1.487407, 0.148456)",
        "(0.120648, 1.496327, 0.157719)",
        "(0.122585, 1.503777, 0.167814)",
        "(0.124181, 1.509593, 0.178313)",
        "(0.125491, 1.513871, 0.189205)",
        "(0.126025, 1.515386, 0.194874)",
        "(0.126990, 1.517487, 0.206455)",
        "(0.127945, 1.518087, 0.218194)",
        "(0.128720, 1.517161, 0.229804)",
        "(0.129031, 1.514629, 0.241225)",
        "(0.129084, 1.512766, 0.246964)",
        "(0.129035, 1.508172, 0.258536)",
        "(0.128647, 1.501978, 0.269736)",
        "(0.127684, 1.494445, 0.280647)",
        "(0.126429, 1.485800, 0.291171)",
        "(0.125815, 1.481028, 0.296096)",
        "(0.124826, 1.470891, 0.305426)",
        "(0.124096, 1.459942, 0.314018)",
        "(0.123207, 1.448237, 0.321970)",
        "(0.122058, 1.435701, 0.329732)",
        "(0.121486, 1.429244, 0.333551)",
        "(0.120399, 1.415730, 0.340742)",
        "(0.119465, 1.401401, 0.347006)",
        "(0.118628, 1.386468, 0.352914)",
        "(0.117833, 1.370906, 0.358411)",
        "(0.117387, 1.362913, 0.360947)",
        "(0.116597, 1.346375, 0.365226)",
        "(0.116058, 1.329432, 0.368397)",
        "(0.115920, 1.312495, 0.370463)",
        "(0.116067, 1.295681, 0.371258)",
        "(0.116081, 1.287276, 0.371216)",
        "(0.116035, 1.270742, 0.369625)",
        "(0.116173, 1.255118, 0.366508)",
        "(0.116352, 1.240262, 0.362481)",
        "(0.116564, 1.226516, 0.357528)",
        "(0.116704, 1.220228, 0.354301)",
        "(0.116804, 1.208277, 0.346332)",
        "(0.116918, 1.197613, 0.337329)",
        "(0.117073, 1.188507, 0.328186)",
        "(0.116875, 1.180545, 0.318081)",
        "(0.116701, 1.176787, 0.312597)",
        "(0.116288, 1.170279, 0.300863)",
        "(0.115849, 1.165239, 0.289240)",
        "(0.115337, 1.161518, 0.277761)",
        "(0.114817, 1.158989, 0.265394)",
        "(0.114506, 1.158045, 0.259010)",
        "(0.113782, 1.157386, 0.246529)",
        "(0.113020, 1.158013, 0.234984)",
        "(0.112162, 1.159805, 0.223504)",
        "(0.111595, 1.163116, 0.211663)",
        "(0.111309, 1.165225, 0.206036)",
        "(0.110632, 1.170511, 0.195624)",
        "(0.109937, 1.176998, 0.185865)",
        "(0.109401, 1.184772, 0.176329)",
        "(0.108977, 1.194030, 0.167706)",
        "(0.108717, 1.198967, 0.163701)",
        "(0.108204, 1.209778, 0.156527)",
        "(0.107910, 1.222001, 0.150286)",
        "(0.108063, 1.235370, 0.144443)",
        "(0.108639, 1.249758, 0.139371)",
        "(0.108858, 1.256882, 0.136944)",
        "(0.109554, 1.272362, 0.133776)",
        "(0.110224, 1.288239, 0.132001)",
        "(0.110947, 1.304159, 0.131060)",
        "(0.111851, 1.320151, 0.130951)",
        "(0.112373, 1.328190, 0.131411)",
        "(0.113520, 1.344295, 0.132952)",
        "(0.114933, 1.360389, 0.135576)",
        "(0.116525, 1.376236, 0.139106)",
        "(0.118080, 1.391539, 0.143424)",
        "(0.118798, 1.398434, 0.145791)",
        "(0.120518, 1.413344, 0.151491)",
        "(0.122433, 1.427774, 0.158305)",
        "(0.124442, 1.441147, 0.165784)",
        "(0.126666, 1.453382, 0.174016)",
        "(0.127799, 1.459054, 0.178501)",
        "(0.130153, 1.469696, 0.187851)",
        "(0.132443, 1.479131, 0.197731)",
        "(0.134678, 1.487337, 0.208137)",
        "(0.136984, 1.494261, 0.218957)",
        "(0.138076, 1.497092, 0.224597)",
        "(0.140026, 1.501717, 0.236241)",
        "(0.141808, 1.504540, 0.248216)",
        "(0.143317, 1.505676, 0.260452)",
        "(0.144486, 1.505132, 0.273147)",
        "(0.144950, 1.504179, 0.279655)",
        "(0.145721, 1.501105, 0.292703)",
        "(0.146150, 1.496167, 0.304975)",
        "(0.146353, 1.489590, 0.316527)",
        "(0.146225, 1.481568, 0.327585)",
        "(0.145989, 1.476960, 0.332738)",
        "(0.145360, 1.466922, 0.342387)",
        "(0.144409, 1.455458, 0.351125)",
        "(0.143045, 1.442537, 0.358842)",
        "(0.141533, 1.428529, 0.365252)",
        "(0.140707, 1.421327, 0.368135)",
        "(0.139013, 1.406217, 0.373148)",
        "(0.137371, 1.390506, 0.377413)",
        "(0.135663, 1.374180, 0.380708)",
        "(0.134234, 1.357461, 0.382908)",
        "(0.133596, 1.349033, 0.383706)",
        "(0.132471, 1.332021, 0.384301)",
        "(0.131321, 1.314888, 0.383849)",
        "(0.130178, 1.297425, 0.382215)",
        "(0.129467, 1.280115, 0.380098)",
        "(0.129232, 1.271590, 0.378685)",
        "(0.128839, 1.254736, 0.374365)",
        "(0.128294, 1.238075, 0.368168)",
        "(0.127837, 1.221943, 0.360853)",
        "(0.127678, 1.206756, 0.352604)",
        "(0.127583, 1.199520, 0.347988)",
        "(0.127411, 1.186230, 0.336762)",
        "(0.127284, 1.174594, 0.323855)",
        "(0.127210, 1.165110, 0.310779)",
        "(0.126992, 1.158165, 0.296283)",
        "(0.126860, 1.155415, 0.288569)",
        "(0.126503, 1.151984, 0.272126)",
        "(0.125765, 1.151529, 0.255538)",
        "(0.124505, 1.153829, 0.239328)",
        "(0.122895, 1.158740, 0.223173)",
        "(0.122062, 1.161925, 0.215027)",
        "(0.120437, 1.170804, 0.199044)",
        "(0.118906, 1.181917, 0.183661)",
        "(0.117724, 1.195263, 0.168904)",
        "(0.116991, 1.210365, 0.154820)",
        "(0.116739, 1.218429, 0.148130)",
        "(0.116442, 1.235922, 0.136012)",
        "(0.116528, 1.254852, 0.125578)",
        "(0.117057, 1.274851, 0.117207)",
        "(0.117676, 1.295540, 0.111725)",
        "(0.118015, 1.305890, 0.109318)",
        "(0.118845, 1.326960, 0.107016)",
        "(0.120050, 1.348026, 0.106103)",
        "(0.121168, 1.358644, 0.107200)",
        "(0.124647, 1.389722, 0.110681)",
        "(0.126087, 1.399639, 0.112838)",
        "(0.129189, 1.418596, 0.117922)",
        "(0.132485, 1.436117, 0.124226)",
        "(0.136003, 1.452153, 0.131815)",
        "(0.139473, 1.466277, 0.140450)",
        "(0.141171, 1.472674, 0.145091)",
        "(0.144343, 1.483872, 0.155432)",
        "(0.147490, 1.493316, 0.166955)",
        "(0.150668, 1.500885, 0.179357)",
        "(0.153438, 1.506215, 0.192668)",
        "(0.154577, 1.508258, 0.199428)",
        "(0.156336, 1.510634, 0.213610)",
        "(0.157809, 1.511214, 0.228817)",
        "(0.158793, 1.509783, 0.244439)",
        "(0.159207, 1.506290, 0.260091)",
        "(0.159120, 1.503685, 0.267955)",
        "(0.158587, 1.497306, 0.283574)",
        "(0.157523, 1.489095, 0.298994)",
        "(0.156321, 1.479252, 0.313908)",
        "(0.154916, 1.467687, 0.327811)",
        "(0.154114, 1.461461, 0.334417)",
        "(0.152055, 1.447598, 0.346629)",
        "(0.149868, 1.432303, 0.357314)",
        "(0.147786, 1.415849, 0.366231)",
        "(0.145712, 1.398186, 0.373108)",
        "(0.144580, 1.389096, 0.376038)",
        "(0.142007, 1.370134, 0.380508)",
        "(0.139632, 1.350948, 0.383367)",
        "(0.137407, 1.331783, 0.384956)",
        "(0.135346, 1.313226, 0.384686)",
        "(0.134341, 1.304177, 0.383856)",
        "(0.132268, 1.286634, 0.380248)",
        "(0.130232, 1.270253, 0.374567)",
        "(0.128403, 1.255401, 0.367508)",
        "(0.126751, 1.242141, 0.358597)",
        "(0.125817, 1.235845, 0.353484)",
        "(0.123728, 1.224392, 0.341501)",
        "(0.121592, 1.214707, 0.328837)",
        "(0.119371, 1.206805, 0.315682)",
        "(0.117134, 1.200834, 0.300724)",
        "(0.116009, 1.198607, 0.292582)",
        "(0.113841, 1.195450, 0.275996)",
        "(0.111718, 1.194813, 0.259756)",
        "(0.109704, 1.196246, 0.243379)",
        "(0.107919, 1.199653, 0.226276)",
        "(0.107057, 1.201933, 0.217950)",
        "(0.105467, 1.208346, 0.202057)",
        "(0.104119, 1.216557, 0.186863)",
        "(0.103169, 1.226473, 0.172073)",
        "(0.102542, 1.238795, 0.158435)",
        "(0.102209, 1.245183, 0.151898)",
        "(0.101925, 1.259821, 0.140027)",
        "(0.102021, 1.275644, 0.129188)",
        "(0.102524, 1.292690, 0.120034)",
        "(0.103449, 1.310939, 0.112763)",
        "(0.104079, 1.320296, 0.109518)",
        "(0.105783, 1.339522, 0.104308)",
        "(0.107905, 1.359024, 0.100878)",
        "(0.110513, 1.378675, 0.099551)",
        "(0.113657, 1.398165, 0.099741)",
        "(0.115324, 1.407705, 0.100337)",
        "(0.119021, 1.426165, 0.102775)",
        "(0.122877, 1.443593, 0.106563)",
        "(0.127002, 1.460147, 0.111702)",
        "(0.131177, 1.475376, 0.118251)",
        "(0.133275, 1.482614, 0.121744)",
        "(0.137491, 1.495881, 0.129328)",
        "(0.141460, 1.507846, 0.137749)",
        "(0.144910, 1.518436, 0.147428)",
        "(0.148327, 1.527698, 0.157490)",
        "(0.150001, 1.531845, 0.162681)",
        "(0.152985, 1.538839, 0.173747)",
        "(0.155491, 1.544226, 0.185371)",
        "(0.157112, 1.547642, 0.197734)",
        "(0.158090, 1.549963, 0.210899)",
        "(0.158312, 1.550371, 0.217975)",
        "(0.158805, 1.550050, 0.232364)",
        "(0.159010, 1.547792, 0.246618)",
        "(0.158887, 1.543773, 0.261143)",
        "(0.158540, 1.538060, 0.275666)",
        "(0.158175, 1.534550, 0.282712)",
        "(0.157040, 1.525926, 0.296245)",
        "(0.155566, 1.515661, 0.309083)",
        "(0.153735, 1.503648, 0.321171)",
        "(0.151935, 1.490346, 0.332464)",
        "(0.150959, 1.483191, 0.337659)",
        "(0.148955, 1.467819, 0.347078)",
        "(0.147320, 1.451585, 0.355304)",
        "(0.146220, 1.434780, 0.361961)",
        "(0.145513, 1.417361, 0.367397)",
        "(0.145179, 1.408503, 0.369963)",
        "(0.144724, 1.390466, 0.374300)",
        "(0.144284, 1.372191, 0.377166)",
        "(0.143545, 1.353511, 0.378579)",
        "(0.142772, 1.334599, 0.378623)",
        "(0.142394, 1.325205, 0.378189)",
        "(0.141862, 1.306607, 0.375783)",
        "(0.141589, 1.288318, 0.371512)",
        "(0.141265, 1.270473, 0.366107)",
        "(0.141038, 1.253889, 0.359649)",
        "(0.140971, 1.245901, 0.355942)",
        "(0.140931, 1.230869, 0.347186)",
        "(0.140887, 1.217224, 0.337117)",
        "(0.140523, 1.205054, 0.326427)",
        "(0.140086, 1.194413, 0.314767)",
        "(0.139765, 1.189522, 0.308735)",
        "(0.138885, 1.181421, 0.296237)",
        "(0.137756, 1.175390, 0.283497)",
        "(0.136416, 1.171402, 0.270526)",
        "(0.134915, 1.169306, 0.257094)",
        "(0.134136, 1.168937, 0.250246)",
        "(0.132579, 1.169746, 0.236110)",
        "(0.131154, 1.172293, 0.221605)",
        "(0.129863, 1.176982, 0.206946)",
        "(0.128612, 1.182979, 0.192469)",
        "(0.127972, 1.186461, 0.185459)",
        "(0.126768, 1.195078, 0.172004)",
        "(0.125547, 1.205521, 0.159391)",
        "(0.124333, 1.217970, 0.148085)",
        "(0.123040, 1.232219, 0.138226)",
        "(0.122425, 1.239950, 0.133792)",
        "(0.121325, 1.256741, 0.126189)",
        "(0.120475, 1.274827, 0.120044)",
        "(0.120211, 1.294188, 0.115534)",
        "(0.120279, 1.314047, 0.112411)",
        "(0.120395, 1.324120, 0.111360)",
        "(0.120799, 1.344405, 0.110391)",
        "(0.121685, 1.364537, 0.110215)",
        "(0.123211, 1.384346, 0.110920)",
        "(0.125256, 1.403415, 0.112694)",
        "(0.126436, 1.412740, 0.113840)",
        "(0.129266, 1.430714, 0.116978)",
        "(0.132376, 1.447594, 0.121254)",
        "(0.135587, 1.462918, 0.126557)",
        "(0.138671, 1.476888, 0.132826)",
        "(0.140158, 1.483360, 0.136318)",
        "(0.142960, 1.494934, 0.144272)",
        "(0.145501, 1.504866, 0.153271)",
        "(0.147669, 1.512770, 0.163233)",
        "(0.149403, 1.519206, 0.174212)",
        "(0.150097, 1.521873, 0.179979)",
        "(0.151093, 1.525568, 0.191915)",
        "(0.151834, 1.527520, 0.204141)",
        "(0.152703, 1.527867, 0.217222)",
        "(0.153467, 1.526845, 0.230560)",
        "(0.153770, 1.525886, 0.237327)",
        "(0.154203, 1.522648, 0.251085)",
        "(0.154638, 1.517923, 0.264766)",
        "(0.155050, 1.511377, 0.277538)",
        "(0.155190, 1.503378, 0.289816)",
        "(0.155054, 1.498958, 0.296008)",
        "(0.154413, 1.489091, 0.308444)",
        "(0.153272, 1.477761, 0.319937)",
        "(0.151815, 1.464681, 0.329576)",
        "(0.150991, 1.457703, 0.333903)",
        "(0.149331, 1.443490, 0.342504)",
        "(0.147655, 1.428534, 0.350200)",
        "(0.145938, 1.412749, 0.356194)",
        "(0.143898, 1.396099, 0.360500)",
        "(0.141917, 1.379051, 0.364334)",
        "(0.141082, 1.370605, 0.366237)",
        "(0.139704, 1.353786, 0.368991)",
        "(0.138094, 1.336754, 0.370097)",
        "(0.136466, 1.319845, 0.369756)",
        "(0.135198, 1.303593, 0.368269)",
        "(0.134601, 1.295677, 0.367261)",
        "(0.133279, 1.280252, 0.363859)",
        "(0.131840, 1.265707, 0.358543)",
        "(0.130651, 1.252528, 0.351364)",
        "(0.129385, 1.240257, 0.343554)",
        "(0.128710, 1.234542, 0.339164)",
        "(0.127314, 1.224149, 0.328767)",
        "(0.126040, 1.215191, 0.317203)",
        "(0.124790, 1.207584, 0.305434)",
        "(0.123268, 1.201366, 0.292981)",
        "(0.122472, 1.198444, 0.286438)",
        "(0.120914, 1.193661, 0.272895)",
        "(0.119256, 1.190474, 0.259887)",
        "(0.117276, 1.188837, 0.247688)",
        "(0.115205, 1.188348, 0.235324)",
        "(0.114237, 1.188755, 0.229193)",
        "(0.112257, 1.191100, 0.217573)",
        "(0.110242, 1.194947, 0.206137)",
        "(0.108506, 1.200702, 0.194363)",
        "(0.106979, 1.208318, 0.183057)",
        "(0.106246, 1.212599, 0.177660)",
        "(0.104839, 1.222229, 0.167295)",
        "(0.103514, 1.233040, 0.157451)",
        "(0.102335, 1.245290, 0.148562)",
        "(0.101200, 1.259128, 0.141247)",
        "(0.100662, 1.266363, 0.137953)",
        "(0.099860, 1.281723, 0.132242)",
        "(0.099321, 1.297873, 0.127538)",
        "(0.099127, 1.314884, 0.124299)",
        "(0.099272, 1.332404, 0.122331)",
        "(0.099416, 1.341239, 0.121799)",
        "(0.099830, 1.358953, 0.121813)",
        "(0.100768, 1.376691, 0.122908)",
        "(0.102138, 1.394163, 0.125386)",
        "(0.103835, 1.411180, 0.128942)",
        "(0.104825, 1.419425, 0.131042)",
        "(0.107080, 1.435230, 0.136148)",
        "(0.109602, 1.450040, 0.142093)",
        "(0.112511, 1.463470, 0.148846)",
        "(0.115537, 1.475889, 0.156405)",
        "(0.117097, 1.481763, 0.160509)",
        "(0.120238, 1.492429, 0.169224)",
        "(0.123449, 1.501712, 0.178175)",
        "(0.126457, 1.509533, 0.187537)",
        "(0.129458, 1.516389, 0.197178)",
        "(0.131012, 1.519467, 0.202010)",
        "(0.133947, 1.524571, 0.211519)",
        "(0.136643, 1.528613, 0.220999)",
        "(0.139031, 1.531437, 0.230526)",
        "(0.141179, 1.533543, 0.240087)",
        "(0.142127, 1.534331, 0.244861)",
        "(0.143801, 1.535184, 0.254227)",
        "(0.145253, 1.535311, 0.263562)",
        "(0.146590, 1.534590, 0.272710)",
        "(0.148050, 1.533169, 0.281345)",
        "(0.148677, 1.532239, 0.285528)",
        "(0.149686, 1.529787, 0.293725)",
        "(0.150522, 1.526633, 0.301863)",
        "(0.151246, 1.522661, 0.309954)",
        "(0.151637, 1.517897, 0.317605)",
        "(0.151678, 1.515129, 0.321153)",
        "(0.151543, 1.509010, 0.327851)",
        "(0.151173, 1.501911, 0.334065)",
        "(0.150292, 1.493845, 0.339860)",
        "(0.149066, 1.485263, 0.345291)",
        "(0.148400, 1.480502, 0.348209)",
        "(0.146936, 1.470351, 0.353796)",
        "(0.145222, 1.459587, 0.358734)",
        "(0.144228, 1.453885, 0.360968)",
        "(0.142260, 1.442261, 0.365442)",
        "(0.140265, 1.430186, 0.369852)",
        "(0.138384, 1.417859, 0.374309)",
        "(0.136571, 1.405219, 0.378256)",
        "(0.134747, 1.392125, 0.381410)",
        "(0.132970, 1.378674, 0.383632)",
        "(0.132200, 1.371992, 0.384413)",
        "(0.130775, 1.358639, 0.385671)",
        "(0.129459, 1.345141, 0.386359)",
        "(0.128178, 1.331536, 0.386073)",
        "(0.126581, 1.317751, 0.384629)",
        "(0.125850, 1.310994, 0.383647)",
        "(0.124690, 1.297980, 0.381523)",
        "(0.123709, 1.285447, 0.379318)",
        "(0.122848, 1.273324, 0.376439)",
        "(0.121883, 1.261522, 0.372825)",
        "(0.121392, 1.255851, 0.370828)",
        "(0.120711, 1.245293, 0.366707)",
        "(0.120229, 1.235348, 0.362290)",
        "(0.119832, 1.226014, 0.356372)",
        "(0.119386, 1.217053, 0.349269)",
        "(0.119233, 1.212911, 0.345421)",
        "(0.119038, 1.205091, 0.337457)",
        "(0.118699, 1.197767, 0.328246)",
        "(0.118293, 1.191155, 0.317965)",
        "(0.117869, 1.185742, 0.307163)",
        "(0.117623, 1.183317, 0.301982)",
        "(0.117101, 1.179412, 0.291678)",
        "(0.116451, 1.176469, 0.280375)",
        "(0.115823, 1.174793, 0.268177)",
        "(0.115210, 1.174369, 0.256523)",
        "(0.114887, 1.174554, 0.250789)",
        "(0.114165, 1.175649, 0.238967)",
        "(0.113715, 1.178393, 0.226684)",
        "(0.113273, 1.182597, 0.215063)",
        "(0.112774, 1.188297, 0.203955)",
        "(0.112516, 1.191474, 0.198502)",
        "(0.112020, 1.198903, 0.187911)",
        "(0.111804, 1.207618, 0.177340)",
        "(0.111763, 1.217267, 0.166928)",
        "(0.111875, 1.227732, 0.156766)",
        "(0.112018, 1.233341, 0.151789)",
        "(0.112291, 1.244928, 0.142316)",
        "(0.112510, 1.257177, 0.133769)",
        "(0.112963, 1.270103, 0.125839)",
        "(0.113745, 1.283726, 0.118406)",
        "(0.114248, 1.290849, 0.115017)",
        "(0.115355, 1.305737, 0.109315)",
        "(0.116800, 1.321312, 0.104533)",
        "(0.118467, 1.337671, 0.101198)",
        "(0.120130, 1.354452, 0.099622)",
        "(0.120909, 1.362791, 0.099188)",
        "(0.122317, 1.379399, 0.099561)",
        "(0.123884, 1.395846, 0.101163)",
        "(0.125488, 1.412000, 0.103882)",
        "(0.127239, 1.427604, 0.107646)",
        "(0.128210, 1.435144, 0.109688)",
        "(0.130138, 1.449435, 0.114452)",
        "(0.131983, 1.462706, 0.120158)",
        "(0.133749, 1.474909, 0.126693)",
        "(0.135364, 1.485744, 0.134006)",
        "(0.136183, 1.490796, 0.137743)",
        "(0.137766, 1.499765, 0.145758)",
        "(0.139116, 1.507466, 0.154559)",
        "(0.140268, 1.514024, 0.164112)",
        "(0.141363, 1.519523, 0.173931)",
        "(0.141952, 1.521857, 0.178884)",
        "(0.143096, 1.525515, 0.188989)",
        "(0.144118, 1.527987, 0.199585)",
        "(0.144835, 1.529227, 0.210832)",
        "(0.145545, 1.529442, 0.222433)",
        "(0.145931, 1.529202, 0.228246)",
        "(0.146725, 1.527707, 0.239781)",
        "(0.147364, 1.524944, 0.251411)",
        "(0.147667, 1.520745, 0.263666)",
        "(0.147372, 1.515489, 0.276242)",
        "(0.147004, 1.512466, 0.282547)",
        "(0.145898, 1.505227, 0.295314)",
        "(0.144474, 1.496205, 0.308021)",
        "(0.142622, 1.485175, 0.320200)",
        "(0.140530, 1.471934, 0.331885)",
        "(0.139330, 1.464743, 0.337595)",
        "(0.136577, 1.448421, 0.348293)",
        "(0.133511, 1.430097, 0.357690)",
        "(0.130228, 1.409959, 0.365714)",
        "(0.127012, 1.388285, 0.372239)",
        "(0.125343, 1.377145, 0.375217)",
        "(0.121967, 1.353890, 0.379999)",
        "(0.119066, 1.329929, 0.382754)",
        "(0.116788, 1.306201, 0.382938)",
        "(0.115205, 1.283943, 0.380825)",
        "(0.114475, 1.273200, 0.378893)",
        "(0.113005, 1.252979, 0.372673)",
        "(0.111700, 1.234400, 0.365302)",
        "(0.110944, 1.218664, 0.355872)",
        "(0.110413, 1.205518, 0.344624)",
        "(0.110061, 1.200116, 0.338485)",
        "(0.109433, 1.191033, 0.325693)",
        "(0.108889, 1.185401, 0.311071)",
        "(0.108063, 1.181910, 0.295360)",
        "(0.106995, 1.180802, 0.279055)",
        "(0.106329, 1.180821, 0.270882)",
        "(0.104830, 1.182495, 0.254259)",
        "(0.103349, 1.186569, 0.237389)",
        "(0.102148, 1.192950, 0.220473)",
        "(0.101235, 1.201793, 0.204420)",
        "(0.100794, 1.206769, 0.196673)",
        "(0.100230, 1.218538, 0.181564)",
        "(0.100183, 1.232588, 0.167308)",
        "(0.100608, 1.248972, 0.155026)",
        "(0.101266, 1.267361, 0.144977)",
        "(0.101699, 1.276967, 0.140497)",
        "(0.102981, 1.297513, 0.133262)",
        "(0.104618, 1.319208, 0.128483)",
        "(0.106909, 1.341800, 0.126181)",
        "(0.109930, 1.364259, 0.125069)",
        "(0.111569, 1.375240, 0.124969)",
        "(0.115244, 1.396774, 0.126404)",
        "(0.119348, 1.417649, 0.129640)",
        "(0.123874, 1.437500, 0.134190)",
        "(0.128782, 1.455760, 0.139867)",
        "(0.131234, 1.464428, 0.142919)",
        "(0.136217, 1.480376, 0.149860)",
        "(0.141268, 1.494690, 0.157686)",
        "(0.146243, 1.507227, 0.166427)",
        "(0.150819, 1.518191, 0.175845)",
        "(0.153048, 1.523135, 0.180750)",
        "(0.157258, 1.531463, 0.190976)",
        "(0.161001, 1.537993, 0.201623)",
        "(0.164278, 1.542663, 0.212509)",
        "(0.166995, 1.545094, 0.223559)",
        "(0.168222, 1.545802, 0.229075)",
        "(0.170351, 1.545747, 0.240406)",
        "(0.171649, 1.544151, 0.252133)",
        "(0.172139, 1.540779, 0.264469)",
        "(0.172122, 1.535844, 0.277150)",
        "(0.171945, 1.532797, 0.283459)",
        "(0.170767, 1.525219, 0.295761)",
        "(0.168738, 1.516170, 0.307869)",
        "(0.166304, 1.505706, 0.320008)",
        "(0.163632, 1.493945, 0.331502)",
        "(0.162193, 1.487591, 0.336932)",
        "(0.159327, 1.473745, 0.347167)",
        "(0.156496, 1.458574, 0.356626)",
        "(0.153691, 1.441905, 0.364928)",
        "(0.151218, 1.424452, 0.372546)",
        "(0.150275, 1.415606, 0.376122)",
        "(0.149028, 1.397586, 0.381956)",
        "(0.147810, 1.378896, 0.386094)",
        "(0.147012, 1.369213, 0.387664)",
        "(0.145460, 1.349791, 0.390699)",
        "(0.144290, 1.330314, 0.392821)",
        "(0.143391, 1.310955, 0.393503)",
        "(0.142742, 1.291911, 0.392512)",
        "(0.141976, 1.273036, 0.390183)",
        "(0.141450, 1.254900, 0.386832)",
        "(0.141257, 1.246217, 0.384661)",
        "(0.141015, 1.230143, 0.378395)",
        "(0.140774, 1.215609, 0.369833)",
        "(0.140305, 1.202667, 0.359615)",
        "(0.139572, 1.191343, 0.348377)",
        "(0.139145, 1.186344, 0.342355)",
        "(0.138292, 1.178133, 0.329320)",
        "(0.137351, 1.172133, 0.315503)",
        "(0.135885, 1.168119, 0.300127)",
        "(0.134152, 1.166105, 0.283861)",
        "(0.133251, 1.165827, 0.275708)",
        "(0.131263, 1.167163, 0.259620)",
        "(0.129256, 1.170852, 0.243181)",
        "(0.127374, 1.177593, 0.226365)",
        "(0.125603, 1.186616, 0.209942)",
        "(0.124747, 1.191835, 0.201857)",
        "(0.123179, 1.203928, 0.185804)",
        "(0.122018, 1.218477, 0.170531)",
        "(0.121284, 1.235101, 0.156714)",
        "(0.120700, 1.253006, 0.143947)",
        "(0.120653, 1.262715, 0.138003)",
        "(0.121183, 1.283263, 0.127210)",
        "(0.122030, 1.304680, 0.118481)",
        "(0.123077, 1.326824, 0.112225)",
        "(0.124822, 1.349277, 0.107795)",
        "(0.125937, 1.360501, 0.106139)",
        "(0.128628, 1.382585, 0.104569)",
        "(0.131474, 1.403969, 0.105259)",
        "(0.134460, 1.424253, 0.108183)",
        "(0.137853, 1.443420, 0.112534)",
        "(0.139679, 1.452577, 0.115246)",
        "(0.143430, 1.469503, 0.121984)",
        "(0.146961, 1.484614, 0.129960)",
        "(0.150547, 1.497729, 0.139189)",
        "(0.153899, 1.509175, 0.149478)",
        "(0.155458, 1.514283, 0.154954)",
        "(0.158269, 1.522804, 0.166594)",
        "(0.160802, 1.529761, 0.178979)",
        "(0.162867, 1.534361, 0.192381)",
        "(0.164637, 1.537414, 0.205906)",
        "(0.165304, 1.538326, 0.212746)",
        "(0.166190, 1.538590, 0.226679)",
        "(0.166546, 1.537134, 0.241025)",
        "(0.166351, 1.533751, 0.255826)",
        "(0.165876, 1.529065, 0.270499)",
        "(0.165472, 1.525940, 0.277719)",
        "(0.164364, 1.518576, 0.292103)",
        "(0.162646, 1.509636, 0.306290)",
        "(0.160060, 1.498951, 0.319731)",
        "(0.157049, 1.486806, 0.332460)",
        "(0.155494, 1.480270, 0.338629)",
        "(0.152148, 1.465820, 0.350130)",
        "(0.148715, 1.450608, 0.360399)",
        "(0.145137, 1.434104, 0.369270)",
        "(0.143338, 1.425434, 0.373397)",
        "(0.140213, 1.407892, 0.380930)",
        "(0.137454, 1.389954, 0.387226)",
        "(0.134667, 1.370979, 0.391858)",
        "(0.131674, 1.351129, 0.395984)",
        "(0.128722, 1.330764, 0.399315)",
        "(0.127344, 1.320484, 0.400664)",
        "(0.124970, 1.299742, 0.402784)",
        "(0.122933, 1.278809, 0.404011)",
        "(0.121317, 1.257848, 0.403283)",
        "(0.119786, 1.236330, 0.400997)",
        "(0.119248, 1.225732, 0.399570)",
        "(0.118220, 1.205033, 0.395278)",
        "(0.117829, 1.185821, 0.388605)",
        "(0.117937, 1.167958, 0.380474)",
        "(0.118152, 1.152460, 0.370655)",
        "(0.118182, 1.145549, 0.364942)",
        "(0.118253, 1.134191, 0.351511)",
        "(0.118206, 1.125302, 0.335944)",
        "(0.117553, 1.118877, 0.318670)",
        "(0.116298, 1.115745, 0.300663)",
        "(0.115637, 1.115072, 0.291640)",
        "(0.113929, 1.116147, 0.272791)",
        "(0.111710, 1.119983, 0.253335)",
        "(0.109304, 1.126977, 0.234276)",
        "(0.106864, 1.136807, 0.216328)",
        "(0.105695, 1.142725, 0.207476)",
        "(0.103851, 1.156956, 0.189717)",
        "(0.102654, 1.174148, 0.173141)",
        "(0.101897, 1.194083, 0.159037)",
        "(0.101598, 1.215706, 0.147042)",
        "(0.101730, 1.226904, 0.141702)",
        "(0.102265, 1.249667, 0.132098)",
        "(0.103450, 1.273134, 0.124910)",
        "(0.105183, 1.296631, 0.120357)",
        "(0.107038, 1.319501, 0.117954)",
        "(0.108025, 1.330637, 0.117442)",
        "(0.110303, 1.352045, 0.118224)",
        "(0.112967, 1.372195, 0.120845)",
        "(0.115991, 1.390681, 0.125135)",
        "(0.119209, 1.407884, 0.130946)",
        "(0.120935, 1.416003, 0.134277)",
        "(0.124693, 1.431030, 0.142192)",
        "(0.128503, 1.444498, 0.151734)",
        "(0.132206, 1.455858, 0.162114)",
        "(0.135796, 1.465602, 0.173223)",
        "(0.137541, 1.469810, 0.178994)",
        "(0.140802, 1.476540, 0.191255)",
        "(0.143932, 1.481653, 0.204736)",
        "(0.146606, 1.484556, 0.218453)",
        "(0.148770, 1.485638, 0.232099)",
        "(0.149716, 1.485604, 0.239067)",
        "(0.151504, 1.484148, 0.253528)",
        "(0.153055, 1.481052, 0.268172)",
        "(0.153743, 1.475767, 0.282113)",
        "(0.153902, 1.468921, 0.295736)",
        "(0.153746, 1.464989, 0.302497)",
        "(0.153073, 1.455582, 0.315511)",
        "(0.151983, 1.444489, 0.327805)",
        "(0.150447, 1.431716, 0.339255)",
        "(0.148706, 1.417812, 0.349601)",
        "(0.147598, 1.410229, 0.354129)",
        "(0.145136, 1.394268, 0.362209)",
        "(0.142488, 1.377287, 0.368890)",
        "(0.139679, 1.359395, 0.374030)",
        "(0.136740, 1.340853, 0.377066)",
        "(0.135078, 1.331332, 0.377841)",
        "(0.131811, 1.312128, 0.378382)",
        "(0.129170, 1.293440, 0.377707)",
        "(0.126617, 1.275098, 0.374980)",
        "(0.123923, 1.257150, 0.370131)",
        "(0.122599, 1.248441, 0.367186)",
        "(0.120273, 1.231877, 0.360573)",
        "(0.118383, 1.216807, 0.352573)",
        "(0.116743, 1.203524, 0.342205)",
        "(0.115089, 1.191238, 0.330372)",
        "(0.114284, 1.185562, 0.324333)",
        "(0.112877, 1.175914, 0.312000)",
        "(0.111558, 1.168030, 0.298726)",
        "(0.110329, 1.161917, 0.284306)",
        "(0.109086, 1.157571, 0.269614)",
        "(0.108463, 1.156112, 0.262378)",
        "(0.107196, 1.154682, 0.247844)",
        "(0.106033, 1.155123, 0.232652)",
        "(0.104971, 1.157689, 0.217506)",
        "(0.103936, 1.161891, 0.202876)",
        "(0.103412, 1.164555, 0.195728)",
        "(0.102476, 1.171485, 0.181945)",
        "(0.101778, 1.180468, 0.169080)",
        "(0.101363, 1.191619, 0.157362)",
        "(0.101172, 1.204348, 0.146493)",
        "(0.101211, 1.211148, 0.141271)",
        "(0.101314, 1.225740, 0.131851)",
        "(0.101463, 1.241531, 0.124024)",
        "(0.101988, 1.258530, 0.117945)",
        "(0.102744, 1.276655, 0.113713)",
        "(0.103198, 1.285939, 0.112099)",
        "(0.104395, 1.304823, 0.109865)",
        "(0.105815, 1.323797, 0.109114)",
        "(0.107641, 1.342631, 0.109877)",
        "(0.109944, 1.361330, 0.111860)",
        "(0.111247, 1.370609, 0.113323)",
        "(0.114109, 1.388563, 0.117208)",
        "(0.117210, 1.405517, 0.122231)",
        "(0.120544, 1.421566, 0.128049)",
        "(0.124135, 1.436442, 0.134803)",
        "(0.126000, 1.443395, 0.138735)",
        "(0.129595, 1.456443, 0.147047)",
        "(0.133407, 1.467824, 0.156130)",
        "(0.137088, 1.477540, 0.166144)",
        "(0.140560, 1.485794, 0.176586)",
        "(0.142231, 1.489186, 0.181958)",
        "(0.145330, 1.494991, 0.192903)",
        "(0.148078, 1.498755, 0.204383)",
        "(0.150104, 1.500770, 0.215876)",
        "(0.151488, 1.501022, 0.227784)",
        "(0.151984, 1.500597, 0.233957)",
        "(0.152521, 1.498186, 0.246439)",
        "(0.152131, 1.493526, 0.258307)",
        "(0.151012, 1.486990, 0.269757)",
        "(0.150183, 1.482721, 0.275245)",
        "(0.148481, 1.473881, 0.285367)",
        "(0.146237, 1.462729, 0.295132)",
        "(0.143500, 1.449936, 0.303781)",
        "(0.140280, 1.435623, 0.311464)",
        "(0.136825, 1.420068, 0.318418)",
        "(0.135218, 1.412091, 0.321749)",
        "(0.131869, 1.395435, 0.327702)",
        "(0.128073, 1.377826, 0.332813)",
        "(0.123421, 1.358989, 0.337380)",
        "(0.119463, 1.340465, 0.342174)",
        "(0.117918, 1.331443, 0.344215)",
        "(0.115072, 1.313669, 0.347146)",
        "(0.112616, 1.296377, 0.347745)",
        "(0.110522, 1.280117, 0.346391)",
        "(0.108959, 1.265398, 0.343929)",
        "(0.108252, 1.258516, 0.342280)",
        "(0.107105, 1.246118, 0.337774)",
        "(0.105950, 1.235043, 0.331797)",
        "(0.104798, 1.225424, 0.324383)",
        "(0.103683, 1.216908, 0.315977)",
        "(0.102989, 1.212906, 0.311232)",
        "(0.101643, 1.206141, 0.300621)",
        "(0.100182, 1.200362, 0.289257)",
        "(0.098653, 1.195709, 0.276912)",
        "(0.097092, 1.192334, 0.263760)",
        "(0.096268, 1.191105, 0.257237)",
        "(0.094628, 1.189695, 0.244226)",
        "(0.092972, 1.189700, 0.230695)",
        "(0.091456, 1.191503, 0.216897)",
        "(0.089807, 1.194969, 0.203609)",
        "(0.089038, 1.197296, 0.196934)",
        "(0.087829, 1.203678, 0.183302)",
        "(0.086777, 1.211996, 0.170067)",
        "(0.086070, 1.222442, 0.157881)",
        "(0.085633, 1.234491, 0.146489)",
        "(0.085470, 1.240972, 0.141176)",
        "(0.085351, 1.255170, 0.131863)",
        "(0.085426, 1.270679, 0.124391)",
        "(0.085906, 1.287251, 0.118604)",
        "(0.086800, 1.304196, 0.114232)",
        "(0.087292, 1.312719, 0.112665)",
        "(0.088397, 1.329984, 0.111199)",
        "(0.089826, 1.347051, 0.111423)",
        "(0.091482, 1.363125, 0.113101)",
        "(0.093112, 1.378317, 0.116192)",
        "(0.094010, 1.385743, 0.118244)",
        "(0.096051, 1.399755, 0.123077)",
        "(0.098278, 1.412491, 0.128883)",
        "(0.100403, 1.424106, 0.135771)",
        "(0.102406, 1.434593, 0.143895)",
        "(0.103462, 1.439454, 0.148312)",
        "(0.105491, 1.447973, 0.157847)",
        "(0.107506, 1.454943, 0.167946)",
        "(0.109547, 1.460710, 0.178616)",
        "(0.111462, 1.465166, 0.189881)",
        "(0.112378, 1.467002, 0.195713)",
        "(0.114059, 1.469501, 0.207850)",
        "(0.115461, 1.470255, 0.220088)",
        "(0.116574, 1.469520, 0.232134)",
        "(0.117177, 1.467293, 0.244422)",
        "(0.117436, 1.465819, 0.250781)",
        "(0.118069, 1.461874, 0.263669)",
        "(0.118495, 1.456448, 0.276065)",
        "(0.118625, 1.449471, 0.288010)",
        "(0.118593, 1.441663, 0.300265)",
        "(0.118560, 1.437080, 0.306365)",
        "(0.118519, 1.427117, 0.317838)",
        "(0.118201, 1.415857, 0.328255)",
        "(0.117546, 1.403035, 0.337522)",
        "(0.116578, 1.388938, 0.346012)",
        "(0.116286, 1.381624, 0.349830)",
        "(0.115889, 1.366642, 0.356396)",
        "(0.115495, 1.350889, 0.361224)",
        "(0.114768, 1.333912, 0.364458)",
        "(0.114200, 1.316420, 0.367309)",
        "(0.114029, 1.307721, 0.368418)",
        "(0.113738, 1.290015, 0.368974)",
        "(0.113209, 1.271894, 0.367846)",
        "(0.112520, 1.253487, 0.365317)",
        "(0.112026, 1.235533, 0.361638)",
        "(0.111939, 1.226966, 0.359222)",
        "(0.111748, 1.210670, 0.352612)",
        "(0.111400, 1.195816, 0.344811)",
        "(0.111189, 1.182789, 0.336388)",
        "(0.110919, 1.172266, 0.326567)",
        "(0.110685, 1.167774, 0.321013)",
        "(0.109983, 1.160942, 0.308084)",
        "(0.108848, 1.156280, 0.294077)",
        "(0.107279, 1.154254, 0.279754)",
        "(0.105439, 1.153975, 0.264591)",
        "(0.104387, 1.154913, 0.256695)",
        "(0.102147, 1.158243, 0.241053)",
        "(0.099685, 1.164102, 0.225704)",
        "(0.097218, 1.172579, 0.211307)",
        "(0.094749, 1.182922, 0.197608)",
        "(0.093629, 1.188840, 0.190881)",
        "(0.091696, 1.202402, 0.177972)",
        "(0.090043, 1.217517, 0.165959)",
        "(0.088673, 1.233958, 0.155228)",
        "(0.087647, 1.251508, 0.145917)",
        "(0.087310, 1.260631, 0.141780)",
        "(0.086987, 1.279516, 0.134972)",
        "(0.086951, 1.298730, 0.129679)",
        "(0.087493, 1.318161, 0.125996)",
        "(0.088395, 1.337350, 0.124205)",
        "(0.088844, 1.346751, 0.123821)",
        "(0.090023, 1.365126, 0.124487)",
        "(0.091618, 1.382735, 0.126435)",
        "(0.093546, 1.399143, 0.129604)",
        "(0.095535, 1.414653, 0.133902)",
        "(0.096631, 1.422126, 0.136428)",
        "(0.099121, 1.436317, 0.142452)",
        "(0.101843, 1.449309, 0.149570)",
        "(0.104390, 1.460611, 0.157823)",
        "(0.106843, 1.470487, 0.166864)",
        "(0.108029, 1.474864, 0.171624)",
        "(0.110162, 1.482134, 0.182001)",
        "(0.112077, 1.487494, 0.193435)",
        "(0.113640, 1.491083, 0.205315)",
        "(0.114785, 1.492902, 0.217316)",
        "(0.115241, 1.492937, 0.223410)",
        "(0.116239, 1.492031, 0.235639)",
        "(0.117149, 1.489562, 0.247697)",
        "(0.117886, 1.485554, 0.259776)",
        "(0.118918, 1.480514, 0.271970)",
        "(0.119451, 1.477628, 0.277946)",
        "(0.120416, 1.470795, 0.289200)",
        "(0.120863, 1.462401, 0.299543)",
        "(0.121007, 1.452865, 0.309295)",
        "(0.120742, 1.442252, 0.318126)",
        "(0.120531, 1.436627, 0.322254)",
        "(0.119955, 1.424917, 0.329947)",
        "(0.119299, 1.412379, 0.336345)",
        "(0.118280, 1.399334, 0.341769)",
        "(0.116887, 1.385763, 0.346466)",
        "(0.116214, 1.378890, 0.348633)",
        "(0.114807, 1.364854, 0.352278)",
        "(0.113145, 1.350259, 0.354913)",
        "(0.111558, 1.335310, 0.356147)",
        "(0.109811, 1.319761, 0.356046)",
        "(0.108834, 1.311806, 0.355726)",
        "(0.106911, 1.295724, 0.354429)",
        "(0.105360, 1.279943, 0.352143)",
        "(0.104007, 1.264458, 0.349119)",
        "(0.103049, 1.249892, 0.344823)",
        "(0.102579, 1.242846, 0.342149)",
        "(0.101639, 1.229524, 0.335439)",
        "(0.100574, 1.217367, 0.327211)",
        "(0.099392, 1.206990, 0.317931)",
        "(0.098247, 1.198288, 0.307888)",
        "(0.097651, 1.194415, 0.302322)",
        "(0.096391, 1.188264, 0.289598)",
        "(0.095055, 1.184261, 0.275780)",
        "(0.093533, 1.182638, 0.262363)",
        "(0.091829, 1.182732, 0.248422)",
        "(0.090988, 1.183414, 0.241035)",
        "(0.089262, 1.186426, 0.225720)",
        "(0.087579, 1.191914, 0.210841)",
        "(0.086105, 1.199453, 0.196556)",
        "(0.084949, 1.208712, 0.182166)",
        "(0.084489, 1.213914, 0.175076)",
        "(0.083797, 1.225855, 0.161810)",
        "(0.083512, 1.239997, 0.150248)",
        "(0.083440, 1.255664, 0.140252)",
        "(0.083393, 1.272619, 0.132318)",
        "(0.083447, 1.281535, 0.129107)",
        "(0.084059, 1.300380, 0.124296)",
        "(0.085254, 1.319665, 0.120901)",
        "(0.086905, 1.339066, 0.119385)",
        "(0.089030, 1.358344, 0.119246)",
        "(0.090222, 1.367838, 0.119630)",
        "(0.093041, 1.386367, 0.121578)",
        "(0.096084, 1.403900, 0.124820)",
        "(0.099491, 1.420311, 0.129448)",
        "(0.102878, 1.435427, 0.134983)",
        "(0.104520, 1.442538, 0.138134)",
        "(0.107783, 1.455501, 0.145293)",
        "(0.110961, 1.466768, 0.153582)",
        "(0.113969, 1.476659, 0.162700)",
        "(0.116730, 1.485082, 0.172831)",
        "(0.118075, 1.488897, 0.178289)",
        "(0.120687, 1.495158, 0.189804)",
        "(0.123060, 1.499636, 0.201604)",
        "(0.124793, 1.502279, 0.214200)",
        "(0.126201, 1.503584, 0.227447)",
        "(0.126894, 1.503835, 0.234301)",
        "(0.128252, 1.502923, 0.247975)",
        "(0.129520, 1.500299, 0.261408)",
        "(0.130647, 1.495862, 0.274604)",
        "(0.131373, 1.490342, 0.287817)",
        "(0.131538, 1.486910, 0.294491)",
        "(0.131687, 1.479219, 0.307740)",
        "(0.131523, 1.470067, 0.320229)",
        "(0.130885, 1.459510, 0.331314)",
        "(0.129575, 1.447382, 0.341056)",
        "(0.128753, 1.440800, 0.345714)",
        "(0.127138, 1.427148, 0.354677)",
        "(0.125662, 1.412681, 0.362104)",
        "(0.123797, 1.397174, 0.367809)",
        "(0.121182, 1.380554, 0.371926)",
        "(0.119954, 1.372328, 0.374117)",
        "(0.118036, 1.355685, 0.377218)",
        "(0.116624, 1.339383, 0.379029)",
        "(0.115086, 1.323085, 0.378977)",
        "(0.113134, 1.306440, 0.377306)",
        "(0.112123, 1.298133, 0.375940)",
        "(0.110504, 1.282415, 0.372531)",
        "(0.109412, 1.268272, 0.367244)",
        "(0.108194, 1.254874, 0.360352)",
        "(0.106758, 1.242493, 0.352057)",
        "(0.105998, 1.237022, 0.347379)",
        "(0.104526, 1.227289, 0.337497)",
        "(0.102953, 1.219005, 0.326580)",
        "(0.101238, 1.212540, 0.313896)",
        "(0.099319, 1.207729, 0.300386)",
        "(0.098325, 1.205911, 0.293726)",
        "(0.096236, 1.203896, 0.280464)",
        "(0.094089, 1.203955, 0.266264)",
        "(0.091976, 1.205846, 0.251864)",
        "(0.089821, 1.209502, 0.237482)",
        "(0.088744, 1.212219, 0.230444)",
        "(0.086764, 1.218828, 0.216707)",
        "(0.085121, 1.227710, 0.203528)",
        "(0.083733, 1.238162, 0.190974)",
        "(0.082580, 1.250104, 0.179500)",
        "(0.082095, 1.256431, 0.174057)",
        "(0.081431, 1.270241, 0.164189)",
        "(0.081192, 1.285389, 0.155731)",
        "(0.081430, 1.301832, 0.148917)",
        "(0.082253, 1.319333, 0.143858)",
        "(0.082897, 1.328375, 0.141939)",
        "(0.084683, 1.347079, 0.139796)",
        "(0.087089, 1.366012, 0.139524)",
        "(0.090038, 1.384686, 0.140542)",
        "(0.093431, 1.402752, 0.143073)",
        "(0.095132, 1.411460, 0.144885)",
        "(0.098671, 1.428102, 0.150022)",
        "(0.102556, 1.443685, 0.156569)",
        "(0.106769, 1.457715, 0.164146)",
        "(0.110917, 1.470239, 0.172430)",
        "(0.112910, 1.475943, 0.176801)",
        "(0.116602, 1.485930, 0.186258)",
        "(0.119896, 1.493990, 0.196613)",
        "(0.123053, 1.500651, 0.207694)",
        "(0.125926, 1.505542, 0.219072)",
        "(0.127266, 1.507415, 0.224833)",
        "(0.129746, 1.509690, 0.236565)",
        "(0.131890, 1.510082, 0.248361)",
        "(0.133572, 1.508921, 0.260010)",
        "(0.134724, 1.506106, 0.271692)",
        "(0.135141, 1.503936, 0.277404)",
        "(0.135810, 1.498691, 0.288487)",
        "(0.135873, 1.491772, 0.298450)",
        "(0.135443, 1.483391, 0.308517)",
        "(0.134693, 1.473679, 0.317946)",
        "(0.134239, 1.468323, 0.322123)",
        "(0.133235, 1.457176, 0.329810)",
        "(0.132009, 1.444979, 0.336170)",
        "(0.130512, 1.432013, 0.341730)",
        "(0.128790, 1.418453, 0.346675)",
        "(0.127917, 1.411499, 0.348935)",
        "(0.126179, 1.397268, 0.352807)",
        "(0.124602, 1.382812, 0.355645)",
        "(0.122824, 1.368148, 0.357538)",
        "(0.120695, 1.353197, 0.358740)",
        "(0.119603, 1.345654, 0.359073)",
        "(0.117803, 1.330920, 0.359360)",
        "(0.116460, 1.316866, 0.358009)",
        "(0.114707, 1.302969, 0.354868)",
        "(0.112705, 1.289516, 0.350598)",
        "(0.111723, 1.283051, 0.348372)",
        "(0.110077, 1.271112, 0.343507)",
        "(0.108504, 1.260435, 0.337113)",
        "(0.106841, 1.250705, 0.329515)",
        "(0.105145, 1.241856, 0.321681)",
        "(0.104297, 1.237739, 0.317800)",
        "(0.102573, 1.230499, 0.309534)",
        "(0.101006, 1.224663, 0.299979)",
        "(0.099456, 1.219706, 0.290101)",
        "(0.097823, 1.215797, 0.280430)",
        "(0.097034, 1.214236, 0.275494)",
        "(0.095545, 1.211768, 0.265195)",
        "(0.094233, 1.210777, 0.254378)",
        "(0.092992, 1.210773, 0.243857)",
        "(0.091765, 1.211737, 0.233283)",
        "(0.091200, 1.212553, 0.227827)",
        "(0.090370, 1.215161, 0.216608)",
        "(0.089756, 1.218943, 0.205737)",
        "(0.089226, 1.223719, 0.195184)",
        "(0.088861, 1.229700, 0.185200)",
        "(0.088718, 1.233028, 0.180440)",
        "(0.088579, 1.240521, 0.171387)",
        "(0.088518, 1.249002, 0.163144)",
        "(0.088668, 1.258973, 0.156136)",
        "(0.088979, 1.269569, 0.149799)",
        "(0.089212, 1.275252, 0.147068)",
        "(0.089664, 1.286822, 0.142130)",
        "(0.090053, 1.298796, 0.138407)",
        "(0.090610, 1.311213, 0.135693)",
        "(0.091409, 1.324145, 0.134054)",
        "(0.091864, 1.330731, 0.133583)",
        "(0.092771, 1.343793, 0.132897)",
        "(0.093797, 1.356870, 0.133206)",
        "(0.095077, 1.369987, 0.134179)",
        "(0.096713, 1.383162, 0.135822)",
        "(0.097602, 1.389678, 0.136854)",
        "(0.099637, 1.402597, 0.139672)",
        "(0.101872, 1.415139, 0.143453)",
        "(0.104100, 1.427109, 0.148137)",
        "(0.106278, 1.438430, 0.153754)",
        "(0.107366, 1.443732, 0.157054)",
        "(0.109623, 1.453813, 0.164195)",
        "(0.111875, 1.462769, 0.171917)",
        "(0.114089, 1.470676, 0.179963)",
        "(0.116166, 1.477351, 0.188570)",
        "(0.117170, 1.480366, 0.193180)",
        "(0.119179, 1.485570, 0.203038)",
        "(0.121031, 1.489359, 0.213071)",
        "(0.122638, 1.491904, 0.223063)",
        "(0.124078, 1.493219, 0.233373)",
        "(0.124733, 1.493309, 0.238608)",
        "(0.125805, 1.492819, 0.249214)",
        "(0.126604, 1.490769, 0.259816)",
        "(0.127200, 1.487673, 0.270106)",
        "(0.127570, 1.483472, 0.280036)",
        "(0.127700, 1.481012, 0.284913)",
        "(0.127661, 1.475110, 0.294396)",
        "(0.127130, 1.468043, 0.303174)",
        "(0.126380, 1.460234, 0.311159)",
        "(0.125337, 1.451417, 0.318293)",
        "(0.124667, 1.446581, 0.321592)",
        "(0.123045, 1.436288, 0.327979)",
        "(0.121198, 1.424940, 0.333590)",
        "(0.119310, 1.412890, 0.338085)",
        "(0.117410, 1.400179, 0.341681)",
        "(0.116435, 1.393527, 0.343284)",
        "(0.114423, 1.379822, 0.346337)",
        "(0.112593, 1.366020, 0.349042)",
        "(0.110714, 1.351983, 0.350959)",
        "(0.108686, 1.337609, 0.352029)",
        "(0.107539, 1.330182, 0.352210)",
        "(0.105071, 1.315094, 0.352569)",
        "(0.102823, 1.300010, 0.352981)",
        "(0.100768, 1.285064, 0.352889)",
        "(0.099828, 1.277694, 0.352349)",
        "(0.098156, 1.263254, 0.350556)",
        "(0.096918, 1.249306, 0.347137)",
        "(0.095978, 1.236045, 0.342029)",
        "(0.095141, 1.223558, 0.335552)",
        "(0.094499, 1.212174, 0.327643)",
        "(0.094313, 1.207089, 0.323375)",
        "(0.093934, 1.197803, 0.314590)",
        "(0.093464, 1.189695, 0.304736)",
        "(0.093010, 1.182814, 0.293736)",
        "(0.092702, 1.177595, 0.281723)",
        "(0.092532, 1.175630, 0.275271)",
        "(0.092108, 1.172454, 0.261825)",
        "(0.091689, 1.171104, 0.247603)",
        "(0.091093, 1.171066, 0.233547)",
        "(0.090519, 1.172520, 0.219442)",
        "(0.090254, 1.174170, 0.212439)",
        "(0.089745, 1.178744, 0.198447)",
        "(0.089389, 1.185165, 0.184524)",
        "(0.089088, 1.193767, 0.171221)",
        "(0.089124, 1.204123, 0.158641)",
        "(0.089233, 1.209980, 0.152737)",
        "(0.089819, 1.223483, 0.141980)",
        "(0.091096, 1.239128, 0.132183)",
        "(0.092462, 1.255878, 0.123790)",
        "(0.094097, 1.273836, 0.117178)",
        "(0.095020, 1.283161, 0.114459)",
        "(0.097165, 1.302557, 0.110511)",
        "(0.099251, 1.322162, 0.108545)",
        "(0.101294, 1.341637, 0.108138)",
        "(0.103706, 1.361048, 0.109250)",
        "(0.105072, 1.370713, 0.110290)",
        "(0.108117, 1.389538, 0.113696)",
        "(0.111186, 1.407458, 0.118057)",
        "(0.114323, 1.424389, 0.123357)",
        "(0.117647, 1.440032, 0.130304)",
        "(0.119289, 1.447471, 0.134052)",
        "(0.122665, 1.461026, 0.142241)",
        "(0.125832, 1.472560, 0.151319)",
        "(0.128626, 1.482643, 0.161104)",
        "(0.130948, 1.490547, 0.171847)",
        "(0.132056, 1.494066, 0.177450)",
        "(0.134085, 1.499509, 0.189089)",
        "(0.135573, 1.502479, 0.200661)",
        "(0.136532, 1.503601, 0.212267)",
        "(0.137123, 1.502986, 0.224541)",
        "(0.137319, 1.502121, 0.230757)",
        "(0.137291, 1.498827, 0.243198)",
        "(0.136817, 1.493710, 0.255710)",
        "(0.135898, 1.487207, 0.268054)",
        "(0.134551, 1.479245, 0.280052)",
        "(0.133623, 1.474511, 0.285797)",
        "(0.131349, 1.464046, 0.297023)",
        "(0.128809, 1.452186, 0.307771)",
        "(0.126474, 1.439562, 0.317700)",
        "(0.124427, 1.426108, 0.326441)",
        "(0.123318, 1.418915, 0.330156)",
        "(0.120691, 1.403597, 0.336725)",
        "(0.117663, 1.387104, 0.342502)",
        "(0.114586, 1.369852, 0.347564)",
        "(0.111862, 1.352233, 0.351967)",
        "(0.110576, 1.343191, 0.353675)",
        "(0.108057, 1.324807, 0.355825)",
        "(0.106075, 1.306713, 0.356392)",
        "(0.104826, 1.289647, 0.356242)",
        "(0.104107, 1.273700, 0.354535)",
        "(0.103675, 1.265934, 0.352718)",
        "(0.102524, 1.250702, 0.347873)",
        "(0.101236, 1.236367, 0.341859)",
        "(0.099972, 1.223220, 0.335198)",
        "(0.098683, 1.211709, 0.327463)",
        "(0.097925, 1.206298, 0.323040)",
        "(0.096302, 1.196364, 0.313177)",
        "(0.094634, 1.187842, 0.302420)",
        "(0.092930, 1.181157, 0.291162)",
        "(0.091319, 1.176250, 0.279261)",
        "(0.090484, 1.174386, 0.272902)",
        "(0.088853, 1.172014, 0.259452)",
        "(0.086557, 1.170107, 0.238731)",
        "(0.085979, 1.171681, 0.231500)",
        "(0.085330, 1.172854, 0.224510)",
        "(0.084102, 1.176325, 0.210386)",
        "(0.083053, 1.181442, 0.196077)",
        "(0.082305, 1.188944, 0.181769)",
        "(0.081601, 1.197811, 0.168293)",
        "(0.081134, 1.208596, 0.155782)",
        "(0.081070, 1.214722, 0.149736)",
        "(0.081265, 1.227846, 0.138027)",
        "(0.081858, 1.242416, 0.127605)",
        "(0.082610, 1.258243, 0.118749)",
        "(0.083920, 1.276010, 0.112524)",
        "(0.084644, 1.285191, 0.110265)",
        "(0.086245, 1.303809, 0.107024)",
        "(0.088157, 1.322837, 0.105790)",
        "(0.090604, 1.342107, 0.106546)",
        "(0.093461, 1.361082, 0.108958)",
        "(0.095052, 1.370236, 0.110768)",
        "(0.098408, 1.387886, 0.115279)",
        "(0.101890, 1.404458, 0.121083)",
        "(0.105593, 1.419931, 0.128034)",
        "(0.109442, 1.434173, 0.136098)",
        "(0.111385, 1.440677, 0.140579)",
        "(0.115087, 1.452810, 0.149880)",
        "(0.118409, 1.463132, 0.159918)",
        "(0.121361, 1.471646, 0.170791)",
        "(0.123933, 1.478737, 0.182264)",
        "(0.125118, 1.481694, 0.188024)",
        "(0.127316, 1.486107, 0.199754)",
        "(0.129281, 1.488647, 0.211932)",
        "(0.131187, 1.489893, 0.224290)",
        "(0.132145, 1.488976, 0.236664)",
        "(0.132322, 1.487892, 0.242816)",
        "(0.132748, 1.485120, 0.255163)",
        "(0.132986, 1.480734, 0.266924)",
        "(0.132925, 1.475110, 0.277784)",
        "(0.132545, 1.468129, 0.287926)",
        "(0.132323, 1.464207, 0.292601)",
        "(0.131697, 1.455826, 0.301331)",
        "(0.130486, 1.446287, 0.308999)",
        "(0.129017, 1.436051, 0.315783)",
        "(0.127188, 1.424876, 0.321418)",
        "(0.126197, 1.419041, 0.323767)",
        "(0.124229, 1.407061, 0.327700)",
        "(0.122138, 1.394807, 0.330730)",
        "(0.119958, 1.382266, 0.332910)",
        "(0.117655, 1.369550, 0.334556)",
        "(0.116431, 1.363087, 0.334878)",
        "(0.114174, 1.350360, 0.335130)",
        "(0.112139, 1.337842, 0.334023)",
        "(0.110124, 1.325473, 0.331215)",
        "(0.109127, 1.319478, 0.329388)",
        "(0.107052, 1.307784, 0.325218)",
        "(0.104811, 1.296493, 0.320042)",
        "(0.102611, 1.285729, 0.313479)",
        "(0.100421, 1.275563, 0.305526)",
        "(0.098352, 1.266182, 0.296274)",
        "(0.097439, 1.261933, 0.291199)",
        "(0.095829, 1.254326, 0.280622)",
        "(0.094371, 1.248255, 0.268806)",
        "(0.092885, 1.243008, 0.256162)",
        "(0.091610, 1.238901, 0.242891)",
        "(0.091100, 1.237448, 0.236028)",
        "(0.090101, 1.235080, 0.222200)",
        "(0.089344, 1.234170, 0.208022)",
        "(0.088827, 1.234521, 0.193523)",
        "(0.088599, 1.236655, 0.179454)",
        "(0.088573, 1.238251, 0.172629)",
        "(0.088746, 1.242780, 0.159210)",
        "(0.089204, 1.249284, 0.146301)",
        "(0.089758, 1.257466, 0.134691)",
        "(0.090429, 1.267504, 0.124520)",
        "(0.090913, 1.273380, 0.120094)",
        "(0.092060, 1.286420, 0.112592)",
        "(0.093182, 1.300941, 0.107265)",
        "(0.094235, 1.316658, 0.104245)",
        "(0.095392, 1.333188, 0.103121)",
        "(0.096142, 1.341818, 0.103428)",
        "(0.098107, 1.359380, 0.105123)",
        "(0.100578, 1.376699, 0.108353)",
        "(0.103291, 1.393418, 0.112482)",
        "(0.106482, 1.409605, 0.117572)",
        "(0.108290, 1.417432, 0.120773)",
        "(0.112115, 1.432371, 0.127829)",
        "(0.116161, 1.446140, 0.135836)",
        "(0.120564, 1.458614, 0.144963)",
        "(0.125334, 1.470103, 0.155132)",
        "(0.127787, 1.475242, 0.160494)",
        "(0.132591, 1.484311, 0.171398)",
        "(0.137033, 1.491690, 0.182834)",
        "(0.141045, 1.497487, 0.194821)",
        "(0.144949, 1.502117, 0.207454)",
        "(0.146816, 1.503676, 0.213956)",
        "(0.150469, 1.505592, 0.226622)",
        "(0.153403, 1.505681, 0.238949)",
        "(0.155737, 1.504291, 0.251594)",
        "(0.157900, 1.501798, 0.264442)",
        "(0.158898, 1.500060, 0.270694)",
        "(0.160457, 1.495196, 0.282663)",
        "(0.161396, 1.489004, 0.294120)",
        "(0.161783, 1.481670, 0.305206)",
        "(0.162169, 1.473582, 0.316021)",
        "(0.162326, 1.469036, 0.320980)",
        "(0.162308, 1.459094, 0.329880)",
        "(0.161931, 1.447945, 0.337419)",
        "(0.161134, 1.435585, 0.344012)",
        "(0.160020, 1.422330, 0.349701)",
        "(0.159365, 1.415380, 0.352066)",
        "(0.157767, 1.400920, 0.356180)",
        "(0.155736, 1.385507, 0.359123)",
        "(0.153585, 1.369558, 0.361349)",
        "(0.151643, 1.353484, 0.362590)",
        "(0.150730, 1.345358, 0.362614)",
        "(0.148596, 1.328897, 0.361477)",
        "(0.146501, 1.312787, 0.358937)",
        "(0.144612, 1.297434, 0.355175)",
        "(0.142606, 1.282728, 0.350041)",
        "(0.141578, 1.275797, 0.346334)",
        "(0.139369, 1.262252, 0.337999)",
        "(0.137210, 1.249501, 0.328541)",
        "(0.135147, 1.237790, 0.318003)",
        "(0.133277, 1.227427, 0.305900)",
        "(0.132442, 1.222768, 0.299251)",
        "(0.130785, 1.214457, 0.285546)",
        "(0.129347, 1.207273, 0.270322)",
        "(0.128107, 1.201818, 0.254623)",
        "(0.126798, 1.197986, 0.238666)",
        "(0.126158, 1.196745, 0.230649)",
        "(0.124967, 1.196030, 0.214777)",
        "(0.123885, 1.197324, 0.199391)",
        "(0.122966, 1.200420, 0.184604)",
        "(0.122580, 1.202693, 0.177443)",
        "(0.121991, 1.209106, 0.164160)",
        "(0.121449, 1.217125, 0.152090)",
        "(0.121103, 1.226731, 0.140730)",
        "(0.121408, 1.238371, 0.130520)",
        "(0.121982, 1.251435, 0.122045)",
        "(0.122297, 1.258551, 0.118670)",
        "(0.122985, 1.273391, 0.112991)",
        "(0.123773, 1.288959, 0.108898)",
        "(0.124933, 1.305586, 0.106575)",
        "(0.126639, 1.322888, 0.105781)",
        "(0.127583, 1.331632, 0.106098)",
        "(0.129587, 1.348953, 0.107593)",
        "(0.131695, 1.366084, 0.110344)",
        "(0.134154, 1.382901, 0.114558)",
        "(0.137067, 1.399150, 0.119894)",
        "(0.138626, 1.406969, 0.122949)",
        "(0.141742, 1.421858, 0.129628)",
        "(0.144803, 1.435808, 0.137370)",
        "(0.147953, 1.448585, 0.146323)",
        "(0.151188, 1.460000, 0.155955)",
        "(0.152759, 1.465032, 0.160978)",
        "(0.155913, 1.474021, 0.171564)",
        "(0.158914, 1.481782, 0.182895)",
        "(0.161642, 1.487942, 0.194532)",
        "(0.164176, 1.492477, 0.206388)",
        "(0.165392, 1.494107, 0.212507)",
        "(0.167679, 1.496370, 0.224892)",
        "(0.169697, 1.497066, 0.237484)",
        "(0.171278, 1.496149, 0.250119)",
        "(0.172385, 1.493973, 0.262855)",
        "(0.172694, 1.492187, 0.269216)",
        "(0.173188, 1.487586, 0.281660)",
        "(0.173495, 1.481484, 0.293502)",
        "(0.173424, 1.474164, 0.304751)",
        "(0.172970, 1.465679, 0.315400)",
        "(0.172603, 1.460911, 0.320478)",
        "(0.171658, 1.450557, 0.330096)",
        "(0.170627, 1.439000, 0.338444)",
        "(0.169460, 1.426550, 0.345319)",
        "(0.167876, 1.413021, 0.350927)",
        "(0.166988, 1.405964, 0.353407)",
        "(0.165372, 1.391750, 0.357903)",
        "(0.164170, 1.377344, 0.361037)",
        "(0.163053, 1.362906, 0.362641)",
        "(0.161568, 1.348214, 0.362894)",
        "(0.160669, 1.340810, 0.362602)",
        "(0.158786, 1.326075, 0.361717)",
        "(0.156980, 1.311780, 0.359465)",
        "(0.155065, 1.297976, 0.355147)",
        "(0.152838, 1.284484, 0.349452)",
        "(0.151684, 1.277938, 0.346010)",
        "(0.149440, 1.265533, 0.338401)",
        "(0.147226, 1.254103, 0.329508)",
        "(0.145023, 1.243948, 0.318913)",
        "(0.142912, 1.235039, 0.307059)",
        "(0.141934, 1.231352, 0.300700)",
        "(0.140088, 1.225196, 0.287841)",
        "(0.138382, 1.220631, 0.274341)",
        "(0.136784, 1.217627, 0.259707)",
        "(0.135419, 1.216305, 0.244459)",
        "(0.134754, 1.216232, 0.236836)",
        "(0.133543, 1.217131, 0.221716)",
        "(0.132600, 1.219969, 0.206785)",
        "(0.131695, 1.224213, 0.192372)",
        "(0.130942, 1.230207, 0.178249)",
        "(0.130692, 1.233721, 0.171267)",
        "(0.130589, 1.242403, 0.157939)",
        "(0.130654, 1.252315, 0.145734)",
        "(0.130976, 1.263549, 0.134661)",
        "(0.131600, 1.276296, 0.124970)",
        "(0.132025, 1.283294, 0.120885)",
        "(0.133004, 1.298094, 0.114094)",
        "(0.134026, 1.313771, 0.109267)",
        "(0.135426, 1.330300, 0.106488)",
        "(0.137093, 1.347144, 0.105608)",
        "(0.137988, 1.355616, 0.105935)",
        "(0.139949, 1.372377, 0.107612)",
        "(0.142288, 1.388925, 0.110832)",
        "(0.145062, 1.405018, 0.115433)",
        "(0.148117, 1.420340, 0.121013)",
        "(0.149688, 1.427392, 0.124414)",
        "(0.152816, 1.441085, 0.131557)",
        "(0.155932, 1.453497, 0.140027)",
        "(0.158987, 1.464552, 0.149620)",
        "(0.162061, 1.474275, 0.159746)",
        "(0.163567, 1.478492, 0.165104)"
    ],
    "leftHandPositions": [
        "(0.150972, 1.298693, -0.112060)",
        "(0.150836, 1.298707, -0.112201)",
        "(0.150691, 1.298735, -0.112385)",
        "(0.150549, 1.298719, -0.112518)",
        "(0.150440, 1.298676, -0.112556)",
        "(0.150166, 1.298593, -0.112676)",
        "(0.150076, 1.298584, -0.112772)",
        "(0.149867, 1.298622, -0.112970)",
        "(0.149814, 1.298635, -0.112988)",
        "(0.149724, 1.298612, -0.112970)",
        "(0.149477, 1.298504, -0.112884)",
        "(0.149277, 1.298459, -0.112914)",
        "(0.149032, 1.298468, -0.112905)",
        "(0.148826, 1.298542, -0.112784)",
        "(0.148697, 1.298617, -0.112639)",
        "(0.148414, 1.298922, -0.112205)",
        "(0.148123, 1.299230, -0.111767)",
        "(0.147893, 1.299490, -0.111553)",
        "(0.147364, 1.300279, -0.110978)",
        "(0.147159, 1.300680, -0.110714)",
        "(0.146608, 1.301577, -0.110125)",
        "(0.146021, 1.302448, -0.109457)",
        "(0.145253, 1.303401, -0.108879)",
        "(0.144478, 1.304670, -0.108270)",
        "(0.144073, 1.305301, -0.107830)",
        "(0.143101, 1.306681, -0.106829)",
        "(0.142022, 1.308263, -0.105826)",
        "(0.140973, 1.310004, -0.104632)",
        "(0.139998, 1.311956, -0.103353)",
        "(0.139497, 1.313008, -0.102760)",
        "(0.138494, 1.315232, -0.101557)",
        "(0.137368, 1.317325, -0.100216)",
        "(0.135962, 1.319460, -0.099151)",
        "(0.134358, 1.321555, -0.098333)",
        "(0.133587, 1.322618, -0.097961)",
        "(0.132134, 1.324875, -0.097350)",
        "(0.130820, 1.327269, -0.096837)",
        "(0.129696, 1.329810, -0.096250)",
        "(0.128514, 1.332285, -0.095593)",
        "(0.127992, 1.333583, -0.095297)",
        "(0.127117, 1.336253, -0.094706)",
        "(0.126252, 1.338910, -0.093964)",
        "(0.125477, 1.341505, -0.093181)",
        "(0.124743, 1.343934, -0.092397)",
        "(0.124403, 1.345194, -0.092021)",
        "(0.123949, 1.347517, -0.091321)",
        "(0.123445, 1.349646, -0.090482)",
        "(0.123034, 1.351812, -0.089609)",
        "(0.122599, 1.353896, -0.088669)",
        "(0.122418, 1.354883, -0.088091)",
        "(0.122175, 1.356967, -0.086882)",
        "(0.121974, 1.359140, -0.085759)",
        "(0.121688, 1.361276, -0.084703)",
        "(0.121339, 1.363439, -0.083753)",
        "(0.121223, 1.364577, -0.083336)",
        "(0.120913, 1.366807, -0.082559)",
        "(0.120524, 1.368869, -0.081978)",
        "(0.120313, 1.370812, -0.081415)",
        "(0.120180, 1.372672, -0.080826)",
        "(0.120089, 1.373555, -0.080536)",
        "(0.119900, 1.375201, -0.079848)",
        "(0.119749, 1.376926, -0.079151)",
        "(0.119672, 1.378954, -0.078568)",
        "(0.119548, 1.381246, -0.078027)",
        "(0.119479, 1.382520, -0.077799)",
        "(0.119223, 1.385360, -0.077506)",
        "(0.119003, 1.388801, -0.077460)",
        "(0.118654, 1.392743, -0.077666)",
        "(0.118346, 1.397470, -0.078214)",
        "(0.118265, 1.400025, -0.078572)",
        "(0.118148, 1.405480, -0.079410)",
        "(0.118059, 1.411595, -0.080777)",
        "(0.117824, 1.418133, -0.082549)",
        "(0.117675, 1.425020, -0.084396)",
        "(0.117741, 1.428687, -0.085392)",
        "(0.117946, 1.436203, -0.087570)",
        "(0.118254, 1.444041, -0.090168)",
        "(0.118621, 1.452412, -0.093396)",
        "(0.119097, 1.461333, -0.097331)",
        "(0.119444, 1.465882, -0.099443)",
        "(0.120252, 1.475145, -0.103953)",
        "(0.121227, 1.484672, -0.109086)",
        "(0.122280, 1.494334, -0.115004)",
        "(0.123553, 1.503944, -0.121584)",
        "(0.124202, 1.508660, -0.124879)",
        "(0.125550, 1.517878, -0.132152)",
        "(0.126891, 1.526548, -0.140001)",
        "(0.128161, 1.534632, -0.148631)",
        "(0.129212, 1.541805, -0.157994)",
        "(0.129721, 1.544918, -0.162886)",
        "(0.130562, 1.550138, -0.172885)",
        "(0.131173, 1.553698, -0.183250)",
        "(0.131401, 1.555315, -0.193975)",
        "(0.131280, 1.554960, -0.205103)",
        "(0.131093, 1.553908, -0.210848)",
        "(0.130372, 1.550204, -0.222394)",
        "(0.129336, 1.544169, -0.233959)",
        "(0.128038, 1.535753, -0.245334)",
        "(0.126338, 1.524873, -0.256137)",
        "(0.125307, 1.518363, -0.261033)",
        "(0.123478, 1.504120, -0.269518)",
        "(0.121860, 1.487900, -0.275984)",
        "(0.120456, 1.469970, -0.280847)",
        "(0.118964, 1.450292, -0.283940)",
        "(0.118166, 1.440013, -0.284921)",
        "(0.116672, 1.418374, -0.284976)",
        "(0.115224, 1.395660, -0.282609)",
        "(0.114291, 1.372699, -0.278637)",
        "(0.113678, 1.349704, -0.273273)",
        "(0.113581, 1.338223, -0.269571)",
        "(0.113598, 1.315527, -0.260623)",
        "(0.114317, 1.294182, -0.250078)",
        "(0.115591, 1.274931, -0.238824)",
        "(0.116857, 1.257806, -0.225944)",
        "(0.117590, 1.250553, -0.218755)",
        "(0.119044, 1.238607, -0.203996)",
        "(0.120386, 1.230896, -0.189400)",
        "(0.121323, 1.227307, -0.174704)",
        "(0.121484, 1.227600, -0.160191)",
        "(0.121105, 1.229266, -0.153462)",
        "(0.119588, 1.234633, -0.141145)",
        "(0.117455, 1.243616, -0.130081)",
        "(0.114837, 1.255550, -0.119574)",
        "(0.111834, 1.270178, -0.109956)",
        "(0.110216, 1.278457, -0.105530)",
        "(0.106778, 1.296034, -0.097287)",
        "(0.103205, 1.315617, -0.090254)",
        "(0.099627, 1.336815, -0.083595)",
        "(0.096473, 1.359327, -0.077231)",
        "(0.095099, 1.371030, -0.074235)",
        "(0.092826, 1.394728, -0.068578)",
        "(0.091306, 1.418855, -0.063748)",
        "(0.090551, 1.443242, -0.060137)",
        "(0.090607, 1.467512, -0.056981)",
        "(0.091285, 1.479530, -0.055814)",
        "(0.092868, 1.503025, -0.054045)",
        "(0.094921, 1.525856, -0.054010)",
        "(0.097417, 1.547610, -0.055459)",
        "(0.100603, 1.568038, -0.057860)",
        "(0.102437, 1.577569, -0.059370)",
        "(0.106149, 1.595376, -0.062982)",
        "(0.110028, 1.611408, -0.067844)",
        "(0.113677, 1.625326, -0.073741)",
        "(0.116751, 1.636862, -0.080237)",
        "(0.118187, 1.641670, -0.083767)",
        "(0.120762, 1.649958, -0.091480)",
        "(0.122808, 1.655956, -0.099731)",
        "(0.124621, 1.659685, -0.108351)",
        "(0.125787, 1.661232, -0.117515)",
        "(0.125987, 1.660713, -0.122536)",
        "(0.126469, 1.659877, -0.132462)",
        "(0.126230, 1.656350, -0.143016)",
        "(0.125553, 1.651455, -0.153564)",
        "(0.123977, 1.644328, -0.163999)",
        "(0.122856, 1.640219, -0.169043)",
        "(0.120504, 1.631210, -0.179079)",
        "(0.118086, 1.620703, -0.188662)",
        "(0.115549, 1.608913, -0.198014)",
        "(0.112674, 1.595860, -0.206976)",
        "(0.111100, 1.588719, -0.211273)",
        "(0.107760, 1.573580, -0.219787)",
        "(0.104521, 1.557320, -0.227693)",
        "(0.101715, 1.539803, -0.234156)",
        "(0.099066, 1.521038, -0.239214)",
        "(0.097762, 1.511309, -0.241232)",
        "(0.095273, 1.491577, -0.244692)",
        "(0.093042, 1.471063, -0.247362)",
        "(0.091155, 1.449690, -0.248336)",
        "(0.089347, 1.427982, -0.247247)",
        "(0.088611, 1.416815, -0.245417)",
        "(0.087751, 1.394439, -0.241421)",
        "(0.087119, 1.371773, -0.235696)",
        "(0.086917, 1.349605, -0.228238)",
        "(0.087509, 1.328471, -0.219604)",
        "(0.088173, 1.318528, -0.214893)",
        "(0.089561, 1.299812, -0.204136)",
        "(0.090921, 1.283763, -0.191680)",
        "(0.092766, 1.271393, -0.178527)",
        "(0.094883, 1.262349, -0.165135)",
        "(0.095971, 1.260212, -0.158049)",
        "(0.097861, 1.257902, -0.143961)",
        "(0.098947, 1.259383, -0.130612)",
        "(0.099347, 1.264369, -0.118083)",
        "(0.099014, 1.272313, -0.106108)",
        "(0.098742, 1.277230, -0.100459)",
        "(0.097734, 1.289365, -0.090434)",
        "(0.096584, 1.303902, -0.082164)",
        "(0.095599, 1.320284, -0.074445)",
        "(0.094864, 1.338153, -0.067134)",
        "(0.094537, 1.347337, -0.063683)",
        "(0.094055, 1.366405, -0.057464)",
        "(0.094121, 1.385867, -0.051652)",
        "(0.094911, 1.405574, -0.046129)",
        "(0.096060, 1.425516, -0.041426)",
        "(0.096682, 1.435438, -0.039483)",
        "(0.098270, 1.455388, -0.036414)",
        "(0.100313, 1.475295, -0.034149)",
        "(0.102669, 1.494729, -0.032351)",
        "(0.105226, 1.513397, -0.031393)",
        "(0.106503, 1.522365, -0.031308)",
        "(0.109331, 1.540016, -0.032044)",
        "(0.112580, 1.556730, -0.033538)",
        "(0.116033, 1.572432, -0.035974)",
        "(0.119430, 1.586871, -0.039488)",
        "(0.121033, 1.593603, -0.041773)",
        "(0.123915, 1.606142, -0.046759)",
        "(0.126302, 1.617396, -0.052673)",
        "(0.127993, 1.627222, -0.059742)",
        "(0.129138, 1.635454, -0.068013)",
        "(0.129506, 1.638845, -0.072472)",
        "(0.130032, 1.644496, -0.081730)",
        "(0.130153, 1.648282, -0.091594)",
        "(0.129897, 1.650490, -0.102401)",
        "(0.129433, 1.651153, -0.114176)",
        "(0.129160, 1.650680, -0.120225)",
        "(0.128517, 1.648385, -0.132075)",
        "(0.127755, 1.643847, -0.144039)",
        "(0.126831, 1.637973, -0.156252)",
        "(0.125515, 1.629871, -0.168355)",
        "(0.124750, 1.625183, -0.174232)",
        "(0.123015, 1.614363, -0.185809)",
        "(0.121042, 1.601919, -0.196886)",
        "(0.119208, 1.588106, -0.207406)",
        "(0.117418, 1.573487, -0.217457)",
        "(0.116647, 1.565873, -0.222342)",
        "(0.115324, 1.550088, -0.231623)",
        "(0.114446, 1.533591, -0.240234)",
        "(0.113697, 1.516686, -0.248298)",
        "(0.113183, 1.499207, -0.255757)",
        "(0.113071, 1.490310, -0.259070)",
        "(0.112909, 1.472543, -0.265223)",
        "(0.112757, 1.454398, -0.270666)",
        "(0.112534, 1.435745, -0.274770)",
        "(0.112290, 1.416914, -0.276836)",
        "(0.112191, 1.407029, -0.276742)",
        "(0.112071, 1.389031, -0.275104)",
        "(0.112308, 1.370690, -0.271443)",
        "(0.112583, 1.352418, -0.265441)",
        "(0.113181, 1.334878, -0.257659)",
        "(0.113656, 1.326628, -0.253207)",
        "(0.114542, 1.311189, -0.243748)",
        "(0.115320, 1.297675, -0.232625)",
        "(0.115699, 1.286070, -0.219582)",
        "(0.115870, 1.277698, -0.205520)",
        "(0.115789, 1.275038, -0.198347)",
        "(0.115322, 1.272328, -0.184166)",
        "(0.114104, 1.273497, -0.169587)",
        "(0.112195, 1.278841, -0.154672)",
        "(0.110045, 1.288278, -0.140108)",
        "(0.108915, 1.294553, -0.133073)",
        "(0.106849, 1.309019, -0.119469)",
        "(0.104785, 1.326227, -0.106860)",
        "(0.102811, 1.345653, -0.096026)",
        "(0.101191, 1.366926, -0.086311)",
        "(0.100576, 1.378088, -0.081681)",
        "(0.099618, 1.400814, -0.073216)",
        "(0.099271, 1.424140, -0.066117)",
        "(0.099533, 1.447342, -0.059817)",
        "(0.100314, 1.470312, -0.054624)",
        "(0.100953, 1.481644, -0.052434)",
        "(0.102675, 1.503835, -0.048272)",
        "(0.105142, 1.525253, -0.045193)",
        "(0.107808, 1.545489, -0.043176)",
        "(0.110746, 1.564552, -0.042013)",
        "(0.112355, 1.573600, -0.041937)",
        "(0.115327, 1.590853, -0.042822)",
        "(0.118092, 1.606771, -0.045205)",
        "(0.120825, 1.620974, -0.048485)",
        "(0.123216, 1.633606, -0.053033)",
        "(0.124302, 1.639256, -0.055949)",
        "(0.126245, 1.649302, -0.062497)",
        "(0.127843, 1.657378, -0.069915)",
        "(0.129090, 1.663513, -0.078020)",
        "(0.129889, 1.667667, -0.086826)",
        "(0.130056, 1.668816, -0.091517)",
        "(0.129811, 1.669946, -0.101848)",
        "(0.129203, 1.669367, -0.113237)",
        "(0.128229, 1.667121, -0.125167)",
        "(0.126991, 1.663182, -0.138083)",
        "(0.126220, 1.660344, -0.144659)",
        "(0.124295, 1.653428, -0.157622)",
        "(0.121919, 1.644651, -0.170421)",
        "(0.119420, 1.633873, -0.182789)",
        "(0.116612, 1.621489, -0.194645)",
        "(0.115253, 1.614567, -0.200303)",
        "(0.112935, 1.599360, -0.210794)",
        "(0.111017, 1.581835, -0.219839)",
        "(0.108655, 1.563064, -0.228262)",
        "(0.106034, 1.542468, -0.235777)",
        "(0.104690, 1.531418, -0.239275)",
        "(0.101871, 1.508498, -0.245886)",
        "(0.098965, 1.484103, -0.250538)",
        "(0.095926, 1.458519, -0.252628)",
        "(0.093110, 1.432982, -0.253080)",
        "(0.092140, 1.420615, -0.252795)",
        "(0.091179, 1.396847, -0.251751)",
        "(0.090500, 1.373793, -0.248687)",
        "(0.089689, 1.351748, -0.242517)",
        "(0.089612, 1.331601, -0.233341)",
        "(0.089842, 1.322579, -0.228025)",
        "(0.090548, 1.306601, -0.217403)",
        "(0.091390, 1.293423, -0.205829)",
        "(0.092201, 1.283590, -0.192884)",
        "(0.092537, 1.277265, -0.179398)",
        "(0.092503, 1.275639, -0.172757)",
        "(0.092355, 1.274878, -0.159252)",
        "(0.091968, 1.277933, -0.144932)",
        "(0.091150, 1.284663, -0.131052)",
        "(0.090145, 1.294477, -0.118190)",
        "(0.089704, 1.300595, -0.112077)",
        "(0.088823, 1.314137, -0.099938)",
        "(0.088053, 1.329795, -0.088731)",
        "(0.087262, 1.347087, -0.079504)",
        "(0.086568, 1.365492, -0.071544)",
        "(0.086296, 1.375091, -0.067795)",
        "(0.086078, 1.394605, -0.060724)",
        "(0.085970, 1.414222, -0.054403)",
        "(0.086184, 1.433960, -0.049047)",
        "(0.086922, 1.453748, -0.044534)",
        "(0.087611, 1.463604, -0.042703)",
        "(0.089080, 1.482883, -0.039083)",
        "(0.090742, 1.501694, -0.036551)",
        "(0.092769, 1.519625, -0.034765)",
        "(0.095268, 1.536590, -0.033672)",
        "(0.096707, 1.544650, -0.033590)",
        "(0.099397, 1.560030, -0.034289)",
        "(0.101919, 1.574351, -0.036337)",
        "(0.104027, 1.587231, -0.039455)",
        "(0.105735, 1.598752, -0.043810)",
        "(0.106461, 1.603994, -0.046581)",
        "(0.107782, 1.613504, -0.052830)",
        "(0.109317, 1.621692, -0.060081)",
        "(0.110718, 1.628371, -0.068142)",
        "(0.112036, 1.633596, -0.077227)",
        "(0.112572, 1.635505, -0.082089)",
        "(0.113410, 1.638350, -0.092341)",
        "(0.113782, 1.638988, -0.103560)",
        "(0.113525, 1.638246, -0.115131)",
        "(0.112550, 1.635319, -0.127500)",
        "(0.111945, 1.633162, -0.133803)",
        "(0.110617, 1.627391, -0.146159)",
        "(0.109080, 1.619391, -0.158170)",
        "(0.107295, 1.609292, -0.169519)",
        "(0.105004, 1.597246, -0.179840)",
        "(0.103670, 1.590462, -0.184528)",
        "(0.101095, 1.576019, -0.193288)",
        "(0.098561, 1.560247, -0.201551)",
        "(0.095689, 1.543368, -0.209287)",
        "(0.092610, 1.525362, -0.215861)",
        "(0.091017, 1.515978, -0.218577)",
        "(0.088521, 1.496611, -0.223104)",
        "(0.086512, 1.476892, -0.227492)",
        "(0.084526, 1.456368, -0.230503)",
        "(0.082732, 1.435395, -0.232021)",
        "(0.082126, 1.424706, -0.231725)",
        "(0.081098, 1.403854, -0.229896)",
        "(0.080508, 1.383524, -0.226011)",
        "(0.080134, 1.363748, -0.220408)",
        "(0.079844, 1.345111, -0.213191)",
        "(0.079741, 1.336341, -0.208885)",
        "(0.079658, 1.320191, -0.198575)",
        "(0.079942, 1.305955, -0.186976)",
        "(0.080268, 1.295148, -0.174570)",
        "(0.080469, 1.287709, -0.161856)",
        "(0.080506, 1.285702, -0.155403)",
        "(0.080626, 1.284572, -0.142444)",
        "(0.080730, 1.287358, -0.129011)",
        "(0.080665, 1.293177, -0.115899)",
        "(0.080077, 1.302881, -0.104160)",
        "(0.079705, 1.308765, -0.098741)",
        "(0.079008, 1.321865, -0.088471)",
        "(0.078538, 1.337663, -0.079158)",
        "(0.078300, 1.354572, -0.070540)",
        "(0.078387, 1.373114, -0.063275)",
        "(0.078497, 1.382508, -0.059761)",
        "(0.079167, 1.402030, -0.053601)",
        "(0.080466, 1.421948, -0.048267)",
        "(0.082211, 1.441984, -0.043681)",
        "(0.084384, 1.461989, -0.039926)",
        "(0.085684, 1.471876, -0.038289)",
        "(0.088489, 1.491567, -0.035562)",
        "(0.091232, 1.510508, -0.033847)",
        "(0.093869, 1.528711, -0.032907)",
        "(0.096835, 1.546295, -0.032876)",
        "(0.098473, 1.554698, -0.033380)",
        "(0.101654, 1.570802, -0.035289)",
        "(0.104722, 1.585744, -0.038561)",
        "(0.107658, 1.599198, -0.042849)",
        "(0.110201, 1.610996, -0.048140)",
        "(0.111279, 1.616136, -0.051201)",
        "(0.113311, 1.625205, -0.057971)",
        "(0.115174, 1.632300, -0.065856)",
        "(0.116301, 1.637499, -0.074605)",
        "(0.116895, 1.640786, -0.084187)",
        "(0.116961, 1.641638, -0.089398)",
        "(0.116872, 1.642191, -0.100440)",
        "(0.116421, 1.640950, -0.112126)",
        "(0.115516, 1.637962, -0.124114)",
        "(0.114190, 1.633414, -0.136383)",
        "(0.113320, 1.630435, -0.142482)",
        "(0.111635, 1.623424, -0.154470)",
        "(0.109882, 1.614858, -0.165828)",
        "(0.107950, 1.605086, -0.176612)",
        "(0.106094, 1.594146, -0.186436)",
        "(0.105133, 1.588172, -0.190875)",
        "(0.103272, 1.575428, -0.199208)",
        "(0.101435, 1.561609, -0.206399)",
        "(0.099207, 1.546782, -0.212349)",
        "(0.098161, 1.538736, -0.214989)",
        "(0.096219, 1.522592, -0.220639)",
        "(0.094166, 1.505323, -0.225504)",
        "(0.091944, 1.486903, -0.229320)",
        "(0.089709, 1.467563, -0.232352)",
        "(0.087974, 1.447808, -0.234255)",
        "(0.087260, 1.437728, -0.234356)",
        "(0.086213, 1.417428, -0.233321)",
        "(0.085968, 1.397053, -0.231342)",
        "(0.085732, 1.376631, -0.228495)",
        "(0.085412, 1.356392, -0.224359)",
        "(0.085419, 1.346484, -0.221677)",
        "(0.085307, 1.327584, -0.214316)",
        "(0.085011, 1.310379, -0.206376)",
        "(0.084864, 1.296034, -0.198355)",
        "(0.085166, 1.284854, -0.188705)",
        "(0.085274, 1.281119, -0.183309)",
        "(0.085418, 1.276766, -0.172029)",
        "(0.085528, 1.275856, -0.160405)",
        "(0.085554, 1.278301, -0.148701)",
        "(0.085408, 1.283907, -0.137048)",
        "(0.085264, 1.287795, -0.131211)",
        "(0.084876, 1.297093, -0.120055)",
        "(0.084346, 1.308520, -0.110036)",
        "(0.083840, 1.321573, -0.101137)",
        "(0.083438, 1.335903, -0.093169)",
        "(0.083326, 1.343524, -0.089520)",
        "(0.083258, 1.359166, -0.082569)",
        "(0.083747, 1.375453, -0.076169)",
        "(0.084613, 1.392245, -0.070750)",
        "(0.085528, 1.409148, -0.066349)",
        "(0.086103, 1.417748, -0.064675)",
        "(0.087668, 1.434924, -0.061732)",
        "(0.089443, 1.451707, -0.059375)",
        "(0.091300, 1.468042, -0.057946)",
        "(0.093348, 1.483776, -0.057306)",
        "(0.094507, 1.491388, -0.057442)",
        "(0.096669, 1.505750, -0.058047)",
        "(0.098995, 1.519171, -0.059481)",
        "(0.101152, 1.531563, -0.062163)",
        "(0.103612, 1.542769, -0.065530)",
        "(0.105002, 1.547831, -0.067381)",
        "(0.107855, 1.557209, -0.071742)",
        "(0.110514, 1.565256, -0.077021)",
        "(0.112767, 1.572223, -0.083599)",
        "(0.114734, 1.578059, -0.091508)",
        "(0.115661, 1.580465, -0.095886)",
        "(0.117231, 1.584473, -0.105416)",
        "(0.118474, 1.586950, -0.115572)",
        "(0.119470, 1.587963, -0.126297)",
        "(0.119999, 1.587560, -0.137848)",
        "(0.120125, 1.586774, -0.144050)",
        "(0.120222, 1.584245, -0.156825)",
        "(0.120049, 1.580047, -0.169858)",
        "(0.119183, 1.573956, -0.182649)",
        "(0.117680, 1.565768, -0.195031)",
        "(0.116787, 1.561178, -0.201241)",
        "(0.114690, 1.550404, -0.213433)",
        "(0.112210, 1.537779, -0.225009)",
        "(0.109626, 1.523295, -0.235762)",
        "(0.107173, 1.507248, -0.245592)",
        "(0.106020, 1.498631, -0.250041)",
        "(0.103752, 1.480566, -0.258519)",
        "(0.101705, 1.461132, -0.265794)",
        "(0.099512, 1.440391, -0.271282)",
        "(0.097512, 1.418742, -0.275125)",
        "(0.096669, 1.407651, -0.276383)",
        "(0.095074, 1.385318, -0.278102)",
        "(0.093562, 1.362492, -0.278304)",
        "(0.092197, 1.340107, -0.276531)",
        "(0.091392, 1.318993, -0.272303)",
        "(0.091334, 1.309325, -0.269007)",
        "(0.091356, 1.291669, -0.261038)",
        "(0.091599, 1.276976, -0.250853)",
        "(0.091842, 1.265815, -0.238991)",
        "(0.091833, 1.258679, -0.226595)",
        "(0.091631, 1.256696, -0.220186)",
        "(0.090763, 1.254809, -0.206582)",
        "(0.089460, 1.256068, -0.191541)",
        "(0.087781, 1.260735, -0.176560)",
        "(0.085688, 1.268389, -0.162716)",
        "(0.084606, 1.273415, -0.156147)",
        "(0.082526, 1.284971, -0.142749)",
        "(0.080854, 1.298990, -0.129279)",
        "(0.079420, 1.314943, -0.116395)",
        "(0.078145, 1.332771, -0.104359)",
        "(0.077680, 1.342461, -0.098789)",
        "(0.077052, 1.362363, -0.088082)",
        "(0.076994, 1.383023, -0.078125)",
        "(0.077642, 1.404145, -0.068853)",
        "(0.078725, 1.425465, -0.060627)",
        "(0.079518, 1.436112, -0.056943)",
        "(0.081409, 1.457223, -0.050320)",
        "(0.083934, 1.478054, -0.044778)",
        "(0.086987, 1.498320, -0.040320)",
        "(0.090288, 1.517861, -0.037336)",
        "(0.092076, 1.527305, -0.036515)",
        "(0.095592, 1.545560, -0.035724)",
        "(0.099243, 1.562844, -0.036566)",
        "(0.102877, 1.578726, -0.038597)",
        "(0.106621, 1.593105, -0.041627)",
        "(0.108487, 1.599673, -0.043733)",
        "(0.111981, 1.611811, -0.048954)",
        "(0.115025, 1.622347, -0.055669)",
        "(0.117556, 1.631039, -0.063467)",
        "(0.119715, 1.637928, -0.072447)",
        "(0.120545, 1.640521, -0.077379)",
        "(0.121610, 1.644273, -0.087771)",
        "(0.121951, 1.645889, -0.099435)",
        "(0.121792, 1.645692, -0.111952)",
        "(0.121169, 1.643539, -0.125153)",
        "(0.120582, 1.641853, -0.131921)",
        "(0.118803, 1.636746, -0.145680)",
        "(0.116509, 1.629634, -0.159415)",
        "(0.113923, 1.620709, -0.172883)",
        "(0.111096, 1.610084, -0.185743)",
        "(0.109512, 1.604034, -0.191998)",
        "(0.106447, 1.590761, -0.204141)",
        "(0.103726, 1.576067, -0.215240)",
        "(0.101292, 1.560222, -0.225629)",
        "(0.099186, 1.543082, -0.235392)",
        "(0.098022, 1.533913, -0.239864)",
        "(0.095622, 1.515185, -0.247934)",
        "(0.093682, 1.495764, -0.254650)",
        "(0.092168, 1.475359, -0.259978)",
        "(0.090973, 1.454772, -0.264225)",
        "(0.090431, 1.444493, -0.265851)",
        "(0.089645, 1.423965, -0.267258)",
        "(0.089375, 1.403743, -0.267430)",
        "(0.089252, 1.384345, -0.266132)",
        "(0.088946, 1.365531, -0.263072)",
        "(0.088654, 1.356612, -0.260164)",
        "(0.087988, 1.339708, -0.253989)",
        "(0.087304, 1.324843, -0.246939)",
        "(0.086611, 1.312454, -0.239265)",
        "(0.085788, 1.302672, -0.229363)",
        "(0.085239, 1.298966, -0.223192)",
        "(0.084006, 1.293603, -0.209844)",
        "(0.082677, 1.291288, -0.196102)",
        "(0.081098, 1.291930, -0.182072)",
        "(0.079553, 1.295468, -0.166969)",
        "(0.078809, 1.298322, -0.158947)",
        "(0.077460, 1.305313, -0.143195)",
        "(0.076356, 1.315451, -0.128614)",
        "(0.075464, 1.327264, -0.114709)",
        "(0.075005, 1.341407, -0.100904)",
        "(0.074892, 1.349028, -0.094295)",
        "(0.074807, 1.365019, -0.081898)",
        "(0.075074, 1.382677, -0.070987)",
        "(0.075519, 1.401021, -0.060804)",
        "(0.076386, 1.420024, -0.051514)",
        "(0.076941, 1.429806, -0.047554)",
        "(0.078332, 1.449570, -0.040528)",
        "(0.080308, 1.469842, -0.035278)",
        "(0.082684, 1.490374, -0.031868)",
        "(0.085761, 1.510706, -0.030016)",
        "(0.087527, 1.520716, -0.029606)",
        "(0.091381, 1.540121, -0.030265)",
        "(0.095336, 1.558385, -0.032711)",
        "(0.099325, 1.575371, -0.036653)",
        "(0.103223, 1.590750, -0.042153)",
        "(0.105116, 1.597846, -0.045299)",
        "(0.108514, 1.610366, -0.052623)",
        "(0.111310, 1.620799, -0.061381)",
        "(0.113479, 1.628992, -0.071651)",
        "(0.115102, 1.634809, -0.083089)",
        "(0.115661, 1.636692, -0.089160)",
        "(0.116336, 1.639009, -0.101845)",
        "(0.116101, 1.639025, -0.115258)",
        "(0.115134, 1.636989, -0.129789)",
        "(0.113749, 1.632871, -0.145359)",
        "(0.112837, 1.629889, -0.153420)",
        "(0.110779, 1.622661, -0.169832)",
        "(0.108606, 1.613514, -0.185969)",
        "(0.106418, 1.602828, -0.201195)",
        "(0.104704, 1.590572, -0.215346)",
        "(0.103912, 1.583807, -0.221971)",
        "(0.102222, 1.569745, -0.234823)",
        "(0.100445, 1.554493, -0.246480)",
        "(0.098704, 1.537672, -0.256387)",
        "(0.097090, 1.519506, -0.264749)",
        "(0.096348, 1.509946, -0.268371)",
        "(0.094594, 1.490276, -0.275159)",
        "(0.092969, 1.469608, -0.280585)",
        "(0.091383, 1.448138, -0.284369)",
        "(0.089900, 1.425891, -0.286458)",
        "(0.089158, 1.414479, -0.286709)",
        "(0.087617, 1.391922, -0.286323)",
        "(0.086431, 1.370094, -0.285100)",
        "(0.085688, 1.349279, -0.282434)",
        "(0.084897, 1.329992, -0.277555)",
        "(0.084292, 1.321129, -0.273931)",
        "(0.083156, 1.304904, -0.265314)",
        "(0.082157, 1.291358, -0.254834)",
        "(0.080950, 1.280553, -0.242238)",
        "(0.079700, 1.273138, -0.228019)",
        "(0.078993, 1.270917, -0.220901)",
        "(0.077307, 1.268415, -0.207067)",
        "(0.075232, 1.268826, -0.192832)",
        "(0.072867, 1.272460, -0.177812)",
        "(0.070268, 1.279174, -0.163388)",
        "(0.068946, 1.283814, -0.156483)",
        "(0.066480, 1.294716, -0.142927)",
        "(0.064469, 1.307948, -0.128919)",
        "(0.063072, 1.323570, -0.114413)",
        "(0.062072, 1.339867, -0.101294)",
        "(0.061734, 1.348621, -0.095090)",
        "(0.061548, 1.367012, -0.083029)",
        "(0.062285, 1.386759, -0.071819)",
        "(0.063706, 1.407355, -0.061527)",
        "(0.065827, 1.428416, -0.052311)",
        "(0.067177, 1.439172, -0.048373)",
        "(0.070160, 1.460674, -0.041814)",
        "(0.073602, 1.482032, -0.036781)",
        "(0.077543, 1.503070, -0.033613)",
        "(0.081744, 1.523334, -0.032041)",
        "(0.083948, 1.533141, -0.032013)",
        "(0.088399, 1.552055, -0.033374)",
        "(0.093032, 1.569696, -0.036773)",
        "(0.097478, 1.585483, -0.041537)",
        "(0.101449, 1.599386, -0.047564)",
        "(0.103240, 1.605460, -0.051232)",
        "(0.106260, 1.616256, -0.059517)",
        "(0.108516, 1.624940, -0.069204)",
        "(0.109931, 1.631343, -0.080019)",
        "(0.110469, 1.635103, -0.091860)",
        "(0.110371, 1.636033, -0.098070)",
        "(0.109884, 1.636556, -0.110842)",
        "(0.108824, 1.634229, -0.124518)",
        "(0.107324, 1.630114, -0.138772)",
        "(0.105528, 1.623522, -0.153513)",
        "(0.104628, 1.619394, -0.161071)",
        "(0.102892, 1.610119, -0.175937)",
        "(0.101126, 1.599086, -0.190066)",
        "(0.099494, 1.586298, -0.203305)",
        "(0.097764, 1.572098, -0.216020)",
        "(0.096922, 1.564524, -0.222123)",
        "(0.095247, 1.548794, -0.233564)",
        "(0.093589, 1.532323, -0.243717)",
        "(0.092104, 1.515133, -0.252610)",
        "(0.090758, 1.497276, -0.260214)",
        "(0.090167, 1.488053, -0.263694)",
        "(0.089098, 1.469233, -0.270471)",
        "(0.087989, 1.449802, -0.275813)",
        "(0.086959, 1.429816, -0.279144)",
        "(0.086008, 1.409531, -0.280704)",
        "(0.085563, 1.399363, -0.280844)",
        "(0.084755, 1.379146, -0.280005)",
        "(0.084046, 1.359189, -0.276869)",
        "(0.083396, 1.339749, -0.271054)",
        "(0.082889, 1.321201, -0.263259)",
        "(0.082772, 1.312528, -0.258935)",
        "(0.082616, 1.296097, -0.250169)",
        "(0.082488, 1.281259, -0.240148)",
        "(0.082036, 1.268132, -0.228279)",
        "(0.081561, 1.257451, -0.215429)",
        "(0.081261, 1.253165, -0.209012)",
        "(0.080514, 1.246263, -0.195598)",
        "(0.079651, 1.242383, -0.180932)",
        "(0.078673, 1.241550, -0.165362)",
        "(0.077669, 1.243975, -0.149678)",
        "(0.077072, 1.246464, -0.142045)",
        "(0.075919, 1.253142, -0.126658)",
        "(0.074765, 1.262624, -0.111265)",
        "(0.073631, 1.274822, -0.096905)",
        "(0.072593, 1.289206, -0.083314)",
        "(0.072260, 1.297264, -0.076768)",
        "(0.071949, 1.314792, -0.064364)",
        "(0.072035, 1.334230, -0.053350)",
        "(0.072412, 1.355310, -0.043979)",
        "(0.073171, 1.377648, -0.036480)",
        "(0.073753, 1.389231, -0.033506)",
        "(0.075243, 1.412426, -0.028251)",
        "(0.077570, 1.435931, -0.024869)",
        "(0.080207, 1.459214, -0.023269)",
        "(0.083282, 1.481912, -0.023318)",
        "(0.085056, 1.492886, -0.023959)",
        "(0.088779, 1.514172, -0.026368)",
        "(0.092590, 1.534178, -0.030546)",
        "(0.096381, 1.552653, -0.036330)",
        "(0.099737, 1.569357, -0.043775)",
        "(0.101318, 1.576926, -0.048202)",
        "(0.104318, 1.590746, -0.057837)",
        "(0.107125, 1.602434, -0.068679)",
        "(0.109360, 1.611825, -0.080550)",
        "(0.110864, 1.618904, -0.093547)",
        "(0.111270, 1.621103, -0.100711)",
        "(0.111923, 1.625234, -0.114987)",
        "(0.112006, 1.626984, -0.129927)",
        "(0.111762, 1.626611, -0.145189)",
        "(0.111241, 1.624353, -0.160636)",
        "(0.110867, 1.622668, -0.168347)",
        "(0.110134, 1.618082, -0.183915)",
        "(0.109605, 1.611597, -0.199329)",
        "(0.109249, 1.603903, -0.213931)",
        "(0.108691, 1.594413, -0.227469)",
        "(0.108290, 1.589116, -0.233845)",
        "(0.107629, 1.577592, -0.245976)",
        "(0.107161, 1.564737, -0.256931)",
        "(0.106388, 1.550663, -0.266392)",
        "(0.105109, 1.535459, -0.274798)",
        "(0.104296, 1.527412, -0.278581)",
        "(0.102846, 1.510969, -0.285536)",
        "(0.101506, 1.494108, -0.291122)",
        "(0.100022, 1.477126, -0.295089)",
        "(0.098589, 1.460035, -0.297679)",
        "(0.098011, 1.451609, -0.298708)",
        "(0.097214, 1.435511, -0.300359)",
        "(0.096716, 1.420025, -0.300093)",
        "(0.096271, 1.404843, -0.297443)",
        "(0.095606, 1.390126, -0.292496)",
        "(0.095254, 1.382990, -0.289424)",
        "(0.094514, 1.369450, -0.281700)",
        "(0.093890, 1.356479, -0.272822)",
        "(0.092965, 1.344621, -0.262143)",
        "(0.092037, 1.333975, -0.250303)",
        "(0.091625, 1.329336, -0.243935)",
        "(0.090695, 1.321169, -0.230273)",
        "(0.089707, 1.314939, -0.215250)",
        "(0.088669, 1.310832, -0.199301)",
        "(0.087617, 1.309109, -0.182417)",
        "(0.087093, 1.309342, -0.173849)",
        "(0.086148, 1.311621, -0.156889)",
        "(0.085373, 1.316568, -0.139802)",
        "(0.084807, 1.324093, -0.123102)",
        "(0.084600, 1.334058, -0.107228)",
        "(0.084533, 1.339931, -0.099724)",
        "(0.084424, 1.352693, -0.085520)",
        "(0.084552, 1.367731, -0.072928)",
        "(0.084906, 1.383448, -0.061006)",
        "(0.085718, 1.400410, -0.050407)",
        "(0.086258, 1.409098, -0.045609)",
        "(0.087221, 1.426751, -0.036861)",
        "(0.088444, 1.444889, -0.029923)",
        "(0.090176, 1.463068, -0.024127)",
        "(0.091946, 1.481151, -0.019824)",
        "(0.092859, 1.490109, -0.018482)",
        "(0.094832, 1.508039, -0.017271)",
        "(0.097040, 1.525396, -0.017762)",
        "(0.099509, 1.542012, -0.019893)",
        "(0.101894, 1.557840, -0.023897)",
        "(0.103060, 1.565200, -0.027112)",
        "(0.105384, 1.579249, -0.033996)",
        "(0.107762, 1.591722, -0.042058)",
        "(0.109768, 1.602785, -0.051336)",
        "(0.111325, 1.611609, -0.062142)",
        "(0.111952, 1.615503, -0.067793)",
        "(0.112837, 1.621491, -0.080376)",
        "(0.113394, 1.626046, -0.093797)",
        "(0.113485, 1.628235, -0.107792)",
        "(0.113207, 1.627877, -0.115135)",
        "(0.112620, 1.627211, -0.129838)",
        "(0.111590, 1.623993, -0.144979)",
        "(0.110206, 1.618839, -0.160047)",
        "(0.108641, 1.611865, -0.174815)",
        "(0.106832, 1.603032, -0.188818)",
        "(0.105926, 1.597916, -0.195498)",
        "(0.104143, 1.586664, -0.208269)",
        "(0.102215, 1.573863, -0.220307)",
        "(0.100238, 1.559875, -0.231506)",
        "(0.098440, 1.544587, -0.241641)",
        "(0.097622, 1.536291, -0.246132)",
        "(0.095835, 1.519046, -0.254557)",
        "(0.094165, 1.501196, -0.262474)",
        "(0.092357, 1.482529, -0.269535)",
        "(0.090563, 1.463231, -0.275390)",
        "(0.089736, 1.453411, -0.277844)",
        "(0.087868, 1.433421, -0.282041)",
        "(0.085813, 1.413337, -0.284784)",
        "(0.084200, 1.393578, -0.285850)",
        "(0.083478, 1.374675, -0.284915)",
        "(0.083253, 1.365675, -0.283861)",
        "(0.082912, 1.348438, -0.280670)",
        "(0.083013, 1.332489, -0.275111)",
        "(0.083244, 1.317895, -0.267368)",
        "(0.083345, 1.305088, -0.258190)",
        "(0.083252, 1.299520, -0.253038)",
        "(0.082982, 1.289762, -0.241956)",
        "(0.082667, 1.282186, -0.229788)",
        "(0.082082, 1.277096, -0.216545)",
        "(0.081126, 1.274436, -0.203174)",
        "(0.080519, 1.274223, -0.196648)",
        "(0.079139, 1.275235, -0.183401)",
        "(0.077458, 1.278288, -0.169349)",
        "(0.075817, 1.283750, -0.155560)",
        "(0.074205, 1.291395, -0.142609)",
        "(0.073494, 1.296098, -0.136311)",
        "(0.072349, 1.306684, -0.123755)",
        "(0.071370, 1.318905, -0.111993)",
        "(0.070697, 1.332740, -0.101069)",
        "(0.070309, 1.347759, -0.090232)",
        "(0.070404, 1.356277, -0.084535)",
        "(0.070808, 1.372169, -0.075041)",
        "(0.071400, 1.388832, -0.066610)",
        "(0.072256, 1.406183, -0.058995)",
        "(0.073366, 1.424133, -0.052762)",
        "(0.074088, 1.433328, -0.050308)",
        "(0.075641, 1.451633, -0.046561)",
        "(0.077324, 1.469670, -0.044382)",
        "(0.078870, 1.487214, -0.043917)",
        "(0.080286, 1.503832, -0.044818)",
        "(0.080960, 1.511788, -0.045892)",
        "(0.082284, 1.527104, -0.049140)",
        "(0.083737, 1.541330, -0.053409)",
        "(0.085268, 1.554496, -0.058864)",
        "(0.086686, 1.566547, -0.065833)",
        "(0.087329, 1.572075, -0.069902)",
        "(0.088705, 1.582091, -0.078326)",
        "(0.090159, 1.590561, -0.087622)",
        "(0.091392, 1.597438, -0.097948)",
        "(0.092399, 1.602613, -0.109158)",
        "(0.092781, 1.604495, -0.115187)",
        "(0.093442, 1.607200, -0.127769)",
        "(0.093752, 1.608294, -0.141298)",
        "(0.093832, 1.607497, -0.155507)",
        "(0.094166, 1.604929, -0.170100)",
        "(0.094356, 1.602950, -0.177428)",
        "(0.094573, 1.597872, -0.191882)",
        "(0.094476, 1.590878, -0.206329)",
        "(0.093916, 1.582293, -0.220789)",
        "(0.093101, 1.572149, -0.234910)",
        "(0.092664, 1.566553, -0.241584)",
        "(0.091825, 1.553812, -0.253712)",
        "(0.091045, 1.539427, -0.264204)",
        "(0.090562, 1.523812, -0.274014)",
        "(0.090313, 1.507221, -0.283071)",
        "(0.090231, 1.498547, -0.287025)",
        "(0.090072, 1.480698, -0.294144)",
        "(0.090267, 1.462330, -0.300165)",
        "(0.090371, 1.443430, -0.304667)",
        "(0.090327, 1.424235, -0.307836)",
        "(0.090370, 1.414630, -0.308545)",
        "(0.090337, 1.395636, -0.308688)",
        "(0.090488, 1.377092, -0.306892)",
        "(0.090641, 1.358898, -0.302796)",
        "(0.090645, 1.341624, -0.295992)",
        "(0.090745, 1.333665, -0.291732)",
        "(0.090905, 1.318874, -0.282588)",
        "(0.090846, 1.305879, -0.272329)",
        "(0.090516, 1.295030, -0.260596)",
        "(0.089991, 1.286596, -0.247136)",
        "(0.089817, 1.283716, -0.239950)",
        "(0.089324, 1.279697, -0.225425)",
        "(0.088519, 1.277969, -0.210235)",
        "(0.087191, 1.278099, -0.194641)",
        "(0.085691, 1.280407, -0.178852)",
        "(0.084808, 1.282540, -0.171212)",
        "(0.082959, 1.288066, -0.156602)",
        "(0.080783, 1.295393, -0.142453)",
        "(0.079003, 1.304742, -0.127901)",
        "(0.077518, 1.315990, -0.113720)",
        "(0.076780, 1.322229, -0.107002)",
        "(0.075493, 1.335733, -0.094131)",
        "(0.074398, 1.350343, -0.081768)",
        "(0.073912, 1.366121, -0.070150)",
        "(0.073935, 1.382725, -0.059537)",
        "(0.074166, 1.391331, -0.054821)",
        "(0.075024, 1.408982, -0.046429)",
        "(0.076389, 1.427099, -0.039559)",
        "(0.078205, 1.445484, -0.034536)",
        "(0.080019, 1.463723, -0.031490)",
        "(0.080923, 1.472767, -0.030824)",
        "(0.082925, 1.490567, -0.030490)",
        "(0.085193, 1.507782, -0.031797)",
        "(0.087331, 1.524265, -0.035050)",
        "(0.089220, 1.539699, -0.040030)",
        "(0.090057, 1.546970, -0.043298)",
        "(0.091681, 1.560627, -0.050965)",
        "(0.093359, 1.572907, -0.060028)",
        "(0.095121, 1.583703, -0.070359)",
        "(0.096704, 1.592801, -0.081912)",
        "(0.097420, 1.596664, -0.088201)",
        "(0.098605, 1.603353, -0.101516)",
        "(0.099459, 1.608338, -0.115914)",
        "(0.100136, 1.611513, -0.131107)",
        "(0.100794, 1.612702, -0.146878)",
        "(0.101011, 1.612316, -0.154909)",
        "(0.101354, 1.610350, -0.171093)",
        "(0.101591, 1.605721, -0.187410)",
        "(0.101843, 1.599374, -0.203723)",
        "(0.102012, 1.590541, -0.219812)",
        "(0.102102, 1.585475, -0.227663)",
        "(0.101946, 1.574160, -0.242954)",
        "(0.101318, 1.561000, -0.257587)",
        "(0.100519, 1.546121, -0.271090)",
        "(0.100133, 1.537726, -0.276802)",
        "(0.099634, 1.521167, -0.287931)",
        "(0.099770, 1.503297, -0.297280)",
        "(0.100457, 1.484389, -0.305343)",
        "(0.101510, 1.464477, -0.312006)",
        "(0.102905, 1.443781, -0.316826)",
        "(0.103595, 1.433121, -0.318345)",
        "(0.105010, 1.411869, -0.320470)",
        "(0.105948, 1.390284, -0.321841)",
        "(0.106557, 1.368903, -0.321857)",
        "(0.106977, 1.348249, -0.320019)",
        "(0.107060, 1.338643, -0.317782)",
        "(0.107504, 1.320698, -0.312452)",
        "(0.108148, 1.305295, -0.305556)",
        "(0.108649, 1.292221, -0.296699)",
        "(0.109040, 1.281259, -0.285221)",
        "(0.109222, 1.276663, -0.278608)",
        "(0.109473, 1.268824, -0.264694)",
        "(0.109613, 1.262880, -0.249756)",
        "(0.109314, 1.258425, -0.233430)",
        "(0.108379, 1.255293, -0.215897)",
        "(0.107655, 1.254479, -0.206885)",
        "(0.105894, 1.254312, -0.189183)",
        "(0.103654, 1.256389, -0.171791)",
        "(0.101274, 1.261082, -0.154600)",
        "(0.098975, 1.268036, -0.137316)",
        "(0.097984, 1.272654, -0.128804)",
        "(0.096196, 1.283319, -0.112452)",
        "(0.094525, 1.296569, -0.097309)",
        "(0.092941, 1.311095, -0.083016)",
        "(0.091776, 1.327723, -0.070410)",
        "(0.091398, 1.336493, -0.064691)",
        "(0.090751, 1.354609, -0.054278)",
        "(0.090377, 1.373721, -0.046146)",
        "(0.090386, 1.393314, -0.039325)",
        "(0.090713, 1.413150, -0.034269)",
        "(0.090977, 1.423116, -0.032634)",
        "(0.091534, 1.442910, -0.030910)",
        "(0.092116, 1.462306, -0.031208)",
        "(0.092931, 1.481278, -0.033274)",
        "(0.093988, 1.499318, -0.037669)",
        "(0.094473, 1.507932, -0.040518)",
        "(0.095437, 1.524471, -0.047423)",
        "(0.096487, 1.539609, -0.055934)",
        "(0.097629, 1.553123, -0.065592)",
        "(0.098805, 1.565068, -0.076265)",
        "(0.099430, 1.570166, -0.082234)",
        "(0.100596, 1.578833, -0.094917)",
        "(0.101698, 1.585802, -0.108057)",
        "(0.102627, 1.590390, -0.121750)",
        "(0.103321, 1.592718, -0.136160)",
        "(0.103568, 1.593375, -0.143472)",
        "(0.103955, 1.592999, -0.158473)",
        "(0.104362, 1.590528, -0.173600)",
        "(0.104592, 1.586173, -0.188591)",
        "(0.104706, 1.580151, -0.203657)",
        "(0.104778, 1.576454, -0.211274)",
        "(0.104982, 1.568061, -0.226238)",
        "(0.105190, 1.558166, -0.240580)",
        "(0.105367, 1.546841, -0.254113)",
        "(0.105964, 1.534113, -0.266356)",
        "(0.106358, 1.527154, -0.271906)",
        "(0.107060, 1.512617, -0.282255)",
        "(0.107264, 1.497089, -0.291380)",
        "(0.107364, 1.480888, -0.299567)",
        "(0.107502, 1.464243, -0.306183)",
        "(0.107594, 1.455856, -0.308673)",
        "(0.107830, 1.439037, -0.312524)",
        "(0.108288, 1.422041, -0.314721)",
        "(0.108536, 1.405198, -0.315298)",
        "(0.108823, 1.389053, -0.314369)",
        "(0.108975, 1.381010, -0.313702)",
        "(0.108854, 1.365580, -0.310130)",
        "(0.107743, 1.350886, -0.304534)",
        "(0.106013, 1.337383, -0.296877)",
        "(0.103953, 1.325339, -0.287018)",
        "(0.102753, 1.319830, -0.281266)",
        "(0.100130, 1.310252, -0.267740)",
        "(0.097542, 1.302500, -0.252695)",
        "(0.095060, 1.296685, -0.236941)",
        "(0.092685, 1.292560, -0.219998)",
        "(0.091533, 1.291152, -0.211092)",
        "(0.089473, 1.289391, -0.192972)",
        "(0.087598, 1.289082, -0.174776)",
        "(0.086120, 1.290488, -0.156185)",
        "(0.085308, 1.294044, -0.137391)",
        "(0.085114, 1.296764, -0.128204)",
        "(0.084819, 1.303673, -0.110336)",
        "(0.084859, 1.312890, -0.092964)",
        "(0.085195, 1.324551, -0.076787)",
        "(0.085550, 1.338375, -0.062302)",
        "(0.085745, 1.346185, -0.056015)",
        "(0.086072, 1.362962, -0.045077)",
        "(0.086307, 1.381695, -0.037075)",
        "(0.086458, 1.400617, -0.031497)",
        "(0.086617, 1.420619, -0.027637)",
        "(0.086817, 1.430951, -0.026620)",
        "(0.087285, 1.451555, -0.025587)",
        "(0.088050, 1.472082, -0.025903)",
        "(0.089186, 1.492205, -0.027766)",
        "(0.090775, 1.512001, -0.031732)",
        "(0.091769, 1.521562, -0.034466)",
        "(0.094045, 1.539747, -0.040633)",
        "(0.096572, 1.556587, -0.048059)",
        "(0.099347, 1.571938, -0.056389)",
        "(0.102274, 1.585863, -0.065850)",
        "(0.103660, 1.592192, -0.071252)",
        "(0.106359, 1.603566, -0.082772)",
        "(0.108980, 1.612911, -0.095219)",
        "(0.111223, 1.620121, -0.108407)",
        "(0.113038, 1.625264, -0.122506)",
        "(0.113749, 1.626915, -0.129893)",
        "(0.114798, 1.628874, -0.145165)",
        "(0.115341, 1.628823, -0.161229)",
        "(0.115622, 1.626911, -0.177990)",
        "(0.115717, 1.623127, -0.194997)",
        "(0.115736, 1.620468, -0.203561)",
        "(0.115696, 1.613882, -0.220439)",
        "(0.115524, 1.605347, -0.236731)",
        "(0.115433, 1.594957, -0.252459)",
        "(0.115202, 1.582662, -0.267312)",
        "(0.114982, 1.575745, -0.274332)",
        "(0.114690, 1.560797, -0.287591)",
        "(0.114874, 1.544467, -0.299432)",
        "(0.115581, 1.527338, -0.309259)",
        "(0.116807, 1.509746, -0.316693)",
        "(0.117280, 1.500704, -0.319663)",
        "(0.117563, 1.482157, -0.324774)",
        "(0.117239, 1.462816, -0.328433)",
        "(0.116448, 1.442789, -0.330330)",
        "(0.115405, 1.422468, -0.330332)",
        "(0.114633, 1.412174, -0.329558)",
        "(0.112788, 1.391699, -0.327120)",
        "(0.111051, 1.371422, -0.323001)",
        "(0.109753, 1.352120, -0.316428)",
        "(0.108457, 1.334227, -0.307207)",
        "(0.107635, 1.325739, -0.301698)",
        "(0.105906, 1.309563, -0.289858)",
        "(0.103598, 1.295009, -0.275563)",
        "(0.101093, 1.282142, -0.259566)",
        "(0.098519, 1.271397, -0.242351)",
        "(0.097273, 1.266831, -0.233543)",
        "(0.094763, 1.260073, -0.215345)",
        "(0.092395, 1.256322, -0.196256)",
        "(0.090199, 1.255455, -0.176528)",
        "(0.088180, 1.257518, -0.157417)",
        "(0.087251, 1.259737, -0.148235)",
        "(0.085496, 1.265788, -0.129963)",
        "(0.084113, 1.274405, -0.112264)",
        "(0.082981, 1.285342, -0.095735)",
        "(0.081827, 1.298299, -0.080818)",
        "(0.081248, 1.305568, -0.073961)",
        "(0.080191, 1.321277, -0.061375)",
        "(0.079403, 1.338839, -0.050950)",
        "(0.078675, 1.357626, -0.042135)",
        "(0.078288, 1.377479, -0.034747)",
        "(0.078257, 1.387732, -0.031615)",
        "(0.078492, 1.408435, -0.026147)",
        "(0.079085, 1.429505, -0.022644)",
        "(0.079932, 1.450661, -0.021075)",
        "(0.081233, 1.471663, -0.021385)",
        "(0.082102, 1.481986, -0.022313)",
        "(0.083958, 1.502131, -0.025094)",
        "(0.086009, 1.521323, -0.029601)",
        "(0.088321, 1.539380, -0.035749)",
        "(0.091032, 1.556132, -0.043462)",
        "(0.092478, 1.563880, -0.047883)",
        "(0.095422, 1.578281, -0.057583)",
        "(0.098412, 1.590986, -0.068698)",
        "(0.101340, 1.601809, -0.081024)",
        "(0.103948, 1.610644, -0.094255)",
        "(0.105080, 1.614120, -0.101179)",
        "(0.107023, 1.619627, -0.115301)",
        "(0.108392, 1.623145, -0.130382)",
        "(0.109064, 1.624608, -0.146323)",
        "(0.109732, 1.623834, -0.162255)",
        "(0.110081, 1.622480, -0.170106)",
        "(0.110626, 1.618719, -0.185863)",
        "(0.110651, 1.612528, -0.201487)",
        "(0.109936, 1.604546, -0.217163)",
        "(0.108995, 1.594904, -0.232276)",
        "(0.108516, 1.589132, -0.239273)",
        "(0.107376, 1.576620, -0.252495)",
        "(0.105754, 1.562527, -0.264741)",
        "(0.103638, 1.546815, -0.275715)",
        "(0.101245, 1.529539, -0.285081)",
        "(0.099949, 1.520391, -0.289124)",
        "(0.097194, 1.501615, -0.296263)",
        "(0.094822, 1.482030, -0.302208)",
        "(0.092889, 1.461803, -0.306913)",
        "(0.091078, 1.441109, -0.309650)",
        "(0.090297, 1.430622, -0.310209)",
        "(0.089033, 1.409407, -0.308931)",
        "(0.087847, 1.388343, -0.305892)",
        "(0.086773, 1.367905, -0.300293)",
        "(0.085547, 1.347925, -0.291953)",
        "(0.084906, 1.338158, -0.286906)",
        "(0.083648, 1.319805, -0.274010)",
        "(0.082431, 1.302868, -0.258499)",
        "(0.081542, 1.287748, -0.240750)",
        "(0.080864, 1.275541, -0.220009)",
        "(0.080563, 1.270778, -0.208574)",
        "(0.080162, 1.263856, -0.185407)",
        "(0.079733, 1.261396, -0.161814)",
        "(0.079284, 1.264139, -0.138444)",
        "(0.078673, 1.271993, -0.116178)",
        "(0.078263, 1.278046, -0.105808)",
        "(0.077414, 1.293078, -0.086612)",
        "(0.076813, 1.312381, -0.069774)",
        "(0.076930, 1.335450, -0.055314)",
        "(0.077828, 1.361139, -0.043708)",
        "(0.078540, 1.374280, -0.038642)",
        "(0.080444, 1.401289, -0.030366)",
        "(0.083176, 1.428756, -0.025268)",
        "(0.086613, 1.455434, -0.021621)",
        "(0.090592, 1.480849, -0.019986)",
        "(0.092730, 1.493094, -0.019841)",
        "(0.097402, 1.516266, -0.021312)",
        "(0.102544, 1.537502, -0.024678)",
        "(0.107544, 1.556617, -0.029647)",
        "(0.112309, 1.573174, -0.036109)",
        "(0.114485, 1.580847, -0.039747)",
        "(0.118406, 1.594327, -0.048394)",
        "(0.121641, 1.605475, -0.058218)",
        "(0.124340, 1.614589, -0.069055)",
        "(0.126184, 1.620805, -0.080852)",
        "(0.126878, 1.623290, -0.086848)",
        "(0.127680, 1.626063, -0.099650)",
        "(0.127851, 1.627038, -0.112990)",
        "(0.126957, 1.625317, -0.127052)",
        "(0.125388, 1.621983, -0.141541)",
        "(0.124191, 1.619254, -0.148846)",
        "(0.121526, 1.612504, -0.163385)",
        "(0.118383, 1.603378, -0.177631)",
        "(0.114819, 1.592626, -0.191150)",
        "(0.110961, 1.579372, -0.204060)",
        "(0.108852, 1.571997, -0.210109)",
        "(0.104493, 1.556321, -0.221533)",
        "(0.100007, 1.538718, -0.231865)",
        "(0.095961, 1.519640, -0.241344)",
        "(0.092330, 1.499219, -0.249393)",
        "(0.090682, 1.488440, -0.252900)",
        "(0.087370, 1.466248, -0.259460)",
        "(0.084668, 1.443037, -0.264832)",
        "(0.082506, 1.418953, -0.267896)",
        "(0.080639, 1.394570, -0.269707)",
        "(0.079868, 1.382373, -0.270251)",
        "(0.078807, 1.358231, -0.270166)",
        "(0.079140, 1.334959, -0.268317)",
        "(0.079861, 1.312577, -0.265156)",
        "(0.080946, 1.291750, -0.259874)",
        "(0.081651, 1.282213, -0.256575)",
        "(0.083566, 1.264863, -0.249634)",
        "(0.085916, 1.250012, -0.241208)",
        "(0.088051, 1.237693, -0.231033)",
        "(0.089840, 1.228270, -0.219884)",
        "(0.090439, 1.224756, -0.214413)",
        "(0.091276, 1.219646, -0.203566)",
        "(0.091432, 1.217080, -0.191494)",
        "(0.091216, 1.217504, -0.178301)",
        "(0.090475, 1.220734, -0.165214)",
        "(0.089755, 1.223408, -0.159019)",
        "(0.088140, 1.230400, -0.147213)",
        "(0.086289, 1.239671, -0.135426)",
        "(0.085243, 1.245810, -0.129557)",
        "(0.082418, 1.265335, -0.112746)",
        "(0.081527, 1.273176, -0.107565)",
        "(0.079885, 1.289836, -0.097383)",
        "(0.078670, 1.307923, -0.087628)",
        "(0.078271, 1.327617, -0.078524)",
        "(0.078275, 1.347825, -0.070016)",
        "(0.078434, 1.358090, -0.066036)",
        "(0.079365, 1.379035, -0.059073)",
        "(0.080938, 1.400080, -0.053860)",
        "(0.082887, 1.420660, -0.050214)",
        "(0.085274, 1.440703, -0.048155)",
        "(0.086607, 1.450425, -0.047983)",
        "(0.089141, 1.469325, -0.048961)",
        "(0.091795, 1.487243, -0.051898)",
        "(0.094787, 1.503870, -0.056475)",
        "(0.097680, 1.518137, -0.061874)",
        "(0.098996, 1.524650, -0.065073)",
        "(0.101105, 1.536747, -0.072330)",
        "(0.102540, 1.547200, -0.081063)",
        "(0.103789, 1.555739, -0.091005)",
        "(0.104785, 1.562174, -0.101847)",
        "(0.105129, 1.564358, -0.107629)",
        "(0.105350, 1.567343, -0.119956)",
        "(0.104927, 1.568361, -0.133437)",
        "(0.103932, 1.567225, -0.147621)",
        "(0.102568, 1.563927, -0.162168)",
        "(0.101784, 1.561340, -0.169470)",
        "(0.100190, 1.554668, -0.183820)",
        "(0.098589, 1.545817, -0.198060)",
        "(0.096775, 1.534547, -0.211912)",
        "(0.094840, 1.520782, -0.225603)",
        "(0.093820, 1.512932, -0.232434)",
        "(0.091931, 1.496119, -0.245524)",
        "(0.090020, 1.477456, -0.257243)",
        "(0.088026, 1.457016, -0.267592)",
        "(0.086219, 1.435199, -0.276495)",
        "(0.085401, 1.423841, -0.280149)",
        "(0.083935, 1.400750, -0.286129)",
        "(0.083143, 1.377183, -0.290003)",
        "(0.082837, 1.353736, -0.291714)",
        "(0.082685, 1.330498, -0.291413)",
        "(0.082941, 1.319134, -0.290484)",
        "(0.083708, 1.297112, -0.287116)",
        "(0.084716, 1.276556, -0.281739)",
        "(0.086088, 1.257871, -0.274978)",
        "(0.087545, 1.240948, -0.266598)",
        "(0.088158, 1.233426, -0.261586)",
        "(0.089305, 1.220391, -0.250765)",
        "(0.090298, 1.210206, -0.239261)",
        "(0.090915, 1.203124, -0.226263)",
        "(0.091007, 1.199018, -0.211731)",
        "(0.090751, 1.198094, -0.204082)",
        "(0.089877, 1.197929, -0.188964)",
        "(0.088499, 1.200491, -0.174174)",
        "(0.086682, 1.205815, -0.159513)",
        "(0.084770, 1.213495, -0.144804)",
        "(0.083714, 1.218361, -0.137585)",
        "(0.081563, 1.229317, -0.123457)",
        "(0.079666, 1.243006, -0.110102)",
        "(0.078091, 1.258733, -0.097189)",
        "(0.076954, 1.276004, -0.084584)",
        "(0.076510, 1.285247, -0.078707)",
        "(0.075937, 1.304584, -0.067622)",
        "(0.075892, 1.325071, -0.057485)",
        "(0.076516, 1.346482, -0.048679)",
        "(0.077762, 1.368284, -0.041159)",
        "(0.078685, 1.379229, -0.037884)",
        "(0.080825, 1.401033, -0.032242)",
        "(0.083324, 1.422721, -0.028405)",
        "(0.086122, 1.444186, -0.026784)",
        "(0.088995, 1.464906, -0.027301)",
        "(0.090533, 1.474844, -0.028282)",
        "(0.093681, 1.493798, -0.031073)",
        "(0.097028, 1.511382, -0.035365)",
        "(0.100191, 1.527526, -0.041197)",
        "(0.102971, 1.542072, -0.048671)",
        "(0.104217, 1.548557, -0.052960)",
        "(0.106493, 1.560193, -0.062192)",
        "(0.108246, 1.569659, -0.072291)",
        "(0.109536, 1.576978, -0.083310)",
        "(0.110143, 1.582119, -0.095142)",
        "(0.110070, 1.583775, -0.101329)",
        "(0.109415, 1.585829, -0.114115)",
        "(0.108070, 1.585879, -0.127655)",
        "(0.106421, 1.584212, -0.141763)",
        "(0.104767, 1.580877, -0.156028)",
        "(0.103945, 1.578470, -0.163074)",
        "(0.102363, 1.572621, -0.176868)",
        "(0.100646, 1.564953, -0.189734)",
        "(0.098662, 1.555549, -0.201988)",
        "(0.096512, 1.544484, -0.213729)",
        "(0.095380, 1.538309, -0.219303)",
        "(0.093202, 1.525014, -0.229754)",
        "(0.091141, 1.510229, -0.238822)",
        "(0.089302, 1.494102, -0.246911)",
        "(0.087612, 1.476933, -0.254264)",
        "(0.086891, 1.467950, -0.257400)",
        "(0.085614, 1.449494, -0.262711)",
        "(0.084791, 1.430192, -0.266681)",
        "(0.084184, 1.410260, -0.269267)",
        "(0.083759, 1.389961, -0.270621)",
        "(0.083703, 1.379818, -0.270813)",
        "(0.084014, 1.359716, -0.270413)",
        "(0.084716, 1.339962, -0.268677)",
        "(0.085740, 1.321054, -0.265151)",
        "(0.086943, 1.302931, -0.258936)",
        "(0.087501, 1.294225, -0.254967)",
        "(0.088622, 1.277924, -0.247142)",
        "(0.089733, 1.263394, -0.238942)",
        "(0.090694, 1.250790, -0.229078)",
        "(0.091388, 1.240534, -0.217961)",
        "(0.091607, 1.236160, -0.212197)",
        "(0.091717, 1.229989, -0.200065)",
        "(0.091479, 1.226123, -0.187358)",
        "(0.090784, 1.226116, -0.173809)",
        "(0.089744, 1.228969, -0.159792)",
        "(0.089164, 1.230767, -0.152744)",
        "(0.087572, 1.237431, -0.138411)",
        "(0.085711, 1.245963, -0.124327)",
        "(0.083998, 1.256725, -0.110579)",
        "(0.082488, 1.269434, -0.097500)",
        "(0.081767, 1.276055, -0.091120)",
        "(0.080472, 1.290424, -0.078935)",
        "(0.079336, 1.306240, -0.068006)",
        "(0.078601, 1.323338, -0.058315)",
        "(0.078195, 1.341405, -0.049755)",
        "(0.078231, 1.350738, -0.045879)",
        "(0.078662, 1.369484, -0.038272)",
        "(0.079943, 1.388301, -0.031678)",
        "(0.081574, 1.407018, -0.026365)",
        "(0.083500, 1.425392, -0.022680)",
        "(0.084544, 1.434455, -0.021254)",
        "(0.086894, 1.452248, -0.019547)",
        "(0.089363, 1.469152, -0.019736)",
        "(0.091783, 1.485380, -0.021150)",
        "(0.093933, 1.500363, -0.024934)",
        "(0.095056, 1.507605, -0.027194)",
        "(0.097115, 1.520922, -0.032552)",
        "(0.098942, 1.532748, -0.038951)",
        "(0.100499, 1.542971, -0.046209)",
        "(0.101527, 1.551215, -0.054348)",
        "(0.101887, 1.554841, -0.058664)",
        "(0.102190, 1.560693, -0.068096)",
        "(0.102097, 1.564877, -0.078212)",
        "(0.101597, 1.567529, -0.088858)",
        "(0.100606, 1.568558, -0.100106)",
        "(0.100060, 1.568834, -0.105752)",
        "(0.098650, 1.567628, -0.117414)",
        "(0.097199, 1.565423, -0.129168)",
        "(0.095555, 1.561368, -0.140696)",
        "(0.093873, 1.555726, -0.151522)",
        "(0.092984, 1.552418, -0.156699)",
        "(0.090856, 1.544611, -0.166754)",
        "(0.088252, 1.535013, -0.176621)",
        "(0.085587, 1.524400, -0.186376)",
        "(0.082900, 1.511971, -0.195561)",
        "(0.081605, 1.505615, -0.200161)",
        "(0.079034, 1.491586, -0.209189)",
        "(0.076702, 1.476632, -0.217738)",
        "(0.074740, 1.460897, -0.225463)",
        "(0.073684, 1.444403, -0.232302)",
        "(0.073330, 1.435930, -0.235451)",
        "(0.072727, 1.418237, -0.240930)",
        "(0.072012, 1.400039, -0.245526)",
        "(0.071442, 1.381595, -0.249200)",
        "(0.071200, 1.363255, -0.252581)",
        "(0.071151, 1.354230, -0.254133)",
        "(0.071258, 1.336815, -0.256223)",
        "(0.071598, 1.319809, -0.257296)",
        "(0.071908, 1.303291, -0.256878)",
        "(0.072215, 1.287611, -0.255648)",
        "(0.072515, 1.280145, -0.254842)",
        "(0.073314, 1.266027, -0.252364)",
        "(0.074043, 1.252836, -0.248821)",
        "(0.074577, 1.240415, -0.243797)",
        "(0.074932, 1.228978, -0.237274)",
        "(0.075151, 1.223581, -0.233780)",
        "(0.075714, 1.213634, -0.226003)",
        "(0.076425, 1.205433, -0.217718)",
        "(0.076970, 1.198584, -0.208760)",
        "(0.077457, 1.193566, -0.198707)",
        "(0.077713, 1.191618, -0.193461)",
        "(0.078153, 1.189360, -0.182244)",
        "(0.078551, 1.189419, -0.170398)",
        "(0.078685, 1.191975, -0.158578)",
        "(0.078404, 1.197008, -0.146591)",
        "(0.078236, 1.200061, -0.140383)",
        "(0.077759, 1.208152, -0.127563)",
        "(0.077141, 1.218284, -0.114642)",
        "(0.076504, 1.230510, -0.102107)",
        "(0.076064, 1.244817, -0.089912)",
        "(0.076055, 1.252811, -0.083966)",
        "(0.076285, 1.269632, -0.072425)",
        "(0.076850, 1.287749, -0.061956)",
        "(0.077606, 1.306606, -0.052326)",
        "(0.078820, 1.326177, -0.043653)",
        "(0.079580, 1.336172, -0.039645)",
        "(0.081407, 1.356392, -0.032705)",
        "(0.083396, 1.376513, -0.027221)",
        "(0.085454, 1.396877, -0.023237)",
        "(0.087931, 1.415726, -0.021149)",
        "(0.089210, 1.425213, -0.020510)",
        "(0.091809, 1.444031, -0.020587)",
        "(0.094268, 1.462189, -0.022315)",
        "(0.096360, 1.479340, -0.025558)",
        "(0.098209, 1.495145, -0.030285)",
        "(0.099101, 1.502648, -0.033028)",
        "(0.100616, 1.516432, -0.039804)",
        "(0.101608, 1.528430, -0.047985)",
        "(0.102227, 1.538433, -0.057224)",
        "(0.102385, 1.546423, -0.067499)",
        "(0.102177, 1.549514, -0.073091)",
        "(0.101203, 1.554301, -0.084826)",
        "(0.099725, 1.557134, -0.097625)",
        "(0.098328, 1.558203, -0.111263)",
        "(0.096892, 1.557438, -0.125693)",
        "(0.096168, 1.556662, -0.133036)",
        "(0.094715, 1.553754, -0.147970)",
        "(0.093055, 1.549289, -0.162990)",
        "(0.091517, 1.543355, -0.178348)",
        "(0.089671, 1.535407, -0.193427)",
        "(0.088638, 1.531033, -0.200804)",
        "(0.086909, 1.521293, -0.215529)",
        "(0.085447, 1.510133, -0.229621)",
        "(0.084410, 1.497422, -0.242513)",
        "(0.083481, 1.483563, -0.254391)",
        "(0.082960, 1.476186, -0.259803)",
        "(0.081847, 1.460144, -0.269317)",
        "(0.080877, 1.442906, -0.277421)",
        "(0.080148, 1.424672, -0.283541)",
        "(0.079520, 1.405552, -0.288336)",
        "(0.079309, 1.395719, -0.290211)",
        "(0.078935, 1.375356, -0.292332)",
        "(0.078468, 1.354636, -0.292408)",
        "(0.078350, 1.333872, -0.290910)",
        "(0.078864, 1.313244, -0.288108)",
        "(0.079282, 1.303225, -0.286350)",
        "(0.080254, 1.283682, -0.281136)",
        "(0.081539, 1.265303, -0.273722)",
        "(0.082931, 1.248800, -0.264225)",
        "(0.084203, 1.234567, -0.253392)",
        "(0.084817, 1.228529, -0.247720)",
        "(0.085920, 1.218156, -0.235168)",
        "(0.086512, 1.210676, -0.220315)",
        "(0.086662, 1.205987, -0.204682)",
        "(0.086338, 1.203934, -0.189218)",
        "(0.086031, 1.203948, -0.181135)",
        "(0.085401, 1.205623, -0.164254)",
        "(0.084431, 1.209989, -0.147893)",
        "(0.083143, 1.216666, -0.132147)",
        "(0.081913, 1.225842, -0.116717)",
        "(0.081466, 1.231545, -0.109082)",
        "(0.080721, 1.244485, -0.094503)",
        "(0.079781, 1.259205, -0.081425)",
        "(0.079055, 1.275828, -0.069501)",
        "(0.078679, 1.294197, -0.058875)",
        "(0.078630, 1.304039, -0.054413)",
        "(0.078750, 1.324443, -0.046851)",
        "(0.079224, 1.345511, -0.040767)",
        "(0.080244, 1.367041, -0.036114)",
        "(0.081957, 1.388746, -0.033455)",
        "(0.082964, 1.399515, -0.032578)",
        "(0.085332, 1.420593, -0.032173)",
        "(0.087827, 1.440832, -0.033632)",
        "(0.090486, 1.460121, -0.037121)",
        "(0.093367, 1.478112, -0.041871)",
        "(0.094981, 1.486534, -0.044787)",
        "(0.098278, 1.502307, -0.051271)",
        "(0.101537, 1.516287, -0.058725)",
        "(0.104509, 1.528334, -0.067073)",
        "(0.106981, 1.538268, -0.076347)",
        "(0.107934, 1.542357, -0.081387)",
        "(0.109439, 1.549153, -0.092090)",
        "(0.110309, 1.553782, -0.103485)",
        "(0.110471, 1.556333, -0.115489)",
        "(0.109839, 1.556900, -0.128054)",
        "(0.109252, 1.556329, -0.134608)",
        "(0.107644, 1.553992, -0.148086)",
        "(0.105455, 1.549878, -0.161869)",
        "(0.103252, 1.544143, -0.175734)",
        "(0.101185, 1.536654, -0.189338)",
        "(0.100207, 1.532073, -0.195746)",
        "(0.098295, 1.521731, -0.207896)",
        "(0.096141, 1.509436, -0.218991)",
        "(0.094074, 1.495904, -0.229315)",
        "(0.092446, 1.481301, -0.238784)",
        "(0.091757, 1.473699, -0.243247)",
        "(0.090454, 1.457582, -0.251655)",
        "(0.089069, 1.440440, -0.259737)",
        "(0.087718, 1.422379, -0.267272)",
        "(0.087230, 1.412888, -0.270684)",
        "(0.086570, 1.394139, -0.277543)",
        "(0.086314, 1.375159, -0.284027)",
        "(0.086439, 1.356103, -0.289577)",
        "(0.086942, 1.337053, -0.293852)",
        "(0.087808, 1.318292, -0.296828)",
        "(0.088335, 1.309082, -0.298156)",
        "(0.089739, 1.291398, -0.299851)",
        "(0.091480, 1.274619, -0.300173)",
        "(0.093330, 1.259122, -0.298273)",
        "(0.095004, 1.244952, -0.294195)",
        "(0.095792, 1.238279, -0.291553)",
        "(0.097088, 1.226006, -0.284568)",
        "(0.098022, 1.215146, -0.276075)",
        "(0.098531, 1.205693, -0.266620)",
        "(0.098651, 1.197762, -0.255913)",
        "(0.098580, 1.194259, -0.249892)",
        "(0.098265, 1.189096, -0.236269)",
        "(0.097677, 1.185754, -0.222705)",
        "(0.096605, 1.184062, -0.209685)",
        "(0.095201, 1.184259, -0.196267)",
        "(0.094414, 1.185312, -0.189363)",
        "(0.092758, 1.188495, -0.175816)",
        "(0.090719, 1.193846, -0.162399)",
        "(0.088729, 1.200645, -0.148613)",
        "(0.086751, 1.209625, -0.134757)",
        "(0.085860, 1.214835, -0.127937)",
        "(0.084324, 1.226515, -0.114647)",
        "(0.082980, 1.239904, -0.101927)",
        "(0.081873, 1.254686, -0.090037)",
        "(0.081101, 1.270730, -0.078916)",
        "(0.080759, 1.279088, -0.073688)",
        "(0.080343, 1.296912, -0.064280)",
        "(0.080531, 1.316029, -0.056366)",
        "(0.081036, 1.335814, -0.049992)",
        "(0.081805, 1.356096, -0.045495)",
        "(0.082318, 1.366374, -0.044047)",
        "(0.083606, 1.386861, -0.042336)",
        "(0.085345, 1.407174, -0.042280)",
        "(0.087354, 1.426931, -0.043890)",
        "(0.089396, 1.445812, -0.047048)",
        "(0.090518, 1.454967, -0.049153)",
        "(0.092941, 1.472347, -0.054732)",
        "(0.095380, 1.488592, -0.061071)",
        "(0.097739, 1.503077, -0.068894)",
        "(0.099786, 1.516236, -0.078143)",
        "(0.100594, 1.522080, -0.083273)",
        "(0.102087, 1.532722, -0.093927)",
        "(0.103084, 1.540948, -0.105596)",
        "(0.103751, 1.547514, -0.117932)",
        "(0.103874, 1.552025, -0.130838)",
        "(0.103762, 1.553589, -0.137423)",
        "(0.103224, 1.554957, -0.151017)",
        "(0.102602, 1.554404, -0.164793)",
        "(0.101734, 1.551993, -0.178814)",
        "(0.100543, 1.547576, -0.192953)",
        "(0.099894, 1.544475, -0.199892)",
        "(0.098408, 1.536944, -0.213267)",
        "(0.096669, 1.527542, -0.226337)",
        "(0.094649, 1.516322, -0.238911)",
        "(0.092238, 1.503127, -0.250879)",
        "(0.091097, 1.496130, -0.256716)",
        "(0.088908, 1.480749, -0.267784)",
        "(0.087258, 1.464312, -0.277835)",
        "(0.086583, 1.455543, -0.282268)",
        "(0.084785, 1.429044, -0.294650)",
        "(0.084490, 1.419814, -0.298095)",
        "(0.083837, 1.401174, -0.304281)",
        "(0.083636, 1.382290, -0.308881)",
        "(0.083894, 1.363572, -0.312783)",
        "(0.084823, 1.345078, -0.315620)",
        "(0.085384, 1.335913, -0.316561)",
        "(0.086406, 1.317772, -0.317174)",
        "(0.087449, 1.299986, -0.316386)",
        "(0.088860, 1.282890, -0.314540)",
        "(0.090523, 1.266981, -0.311640)",
        "(0.091491, 1.259529, -0.309688)",
        "(0.093218, 1.244906, -0.304758)",
        "(0.094460, 1.230793, -0.298787)",
        "(0.095803, 1.217919, -0.291917)",
        "(0.096942, 1.205914, -0.283984)",
        "(0.097405, 1.200770, -0.279744)",
        "(0.098234, 1.190951, -0.271724)",
        "(0.098634, 1.182641, -0.263482)",
        "(0.098667, 1.175264, -0.254945)",
        "(0.098239, 1.169097, -0.246039)",
        "(0.097913, 1.166718, -0.241531)",
        "(0.097187, 1.162647, -0.232397)",
        "(0.096128, 1.160104, -0.223232)",
        "(0.095025, 1.158953, -0.214276)",
        "(0.093758, 1.159095, -0.206066)",
        "(0.093054, 1.159487, -0.202272)",
        "(0.091412, 1.161014, -0.195235)",
        "(0.089447, 1.162871, -0.187960)",
        "(0.087615, 1.165299, -0.180834)",
        "(0.085808, 1.168255, -0.173857)",
        "(0.085000, 1.169994, -0.170432)",
        "(0.083528, 1.173753, -0.163473)",
        "(0.082086, 1.178102, -0.156515)",
        "(0.080785, 1.183009, -0.149736)",
        "(0.079402, 1.188409, -0.143217)",
        "(0.078702, 1.191318, -0.140173)",
        "(0.077277, 1.197614, -0.134336)",
        "(0.075850, 1.204371, -0.128945)",
        "(0.074445, 1.211545, -0.123667)",
        "(0.073312, 1.219372, -0.118359)",
        "(0.072760, 1.223491, -0.115807)",
        "(0.071794, 1.232368, -0.110918)",
        "(0.070998, 1.241960, -0.106069)",
        "(0.070354, 1.252105, -0.101225)",
        "(0.069940, 1.262965, -0.096174)",
        "(0.069701, 1.268473, -0.093707)",
        "(0.069289, 1.280094, -0.089170)",
        "(0.069135, 1.292463, -0.084852)",
        "(0.069248, 1.305385, -0.080679)",
        "(0.069406, 1.318899, -0.076966)",
        "(0.069522, 1.325802, -0.075162)",
        "(0.069976, 1.339965, -0.071666)",
        "(0.070546, 1.354671, -0.068644)",
        "(0.071442, 1.369814, -0.066261)",
        "(0.072591, 1.385201, -0.064424)",
        "(0.073242, 1.392997, -0.063723)",
        "(0.074783, 1.408548, -0.062674)",
        "(0.076416, 1.423812, -0.061867)",
        "(0.078272, 1.439187, -0.061767)",
        "(0.080328, 1.454324, -0.062505)",
        "(0.081395, 1.461760, -0.063050)",
        "(0.083395, 1.476043, -0.064653)",
        "(0.085354, 1.489601, -0.066829)",
        "(0.087121, 1.502369, -0.069753)",
        "(0.088827, 1.514158, -0.073448)",
        "(0.089632, 1.519327, -0.075592)",
        "(0.091111, 1.529394, -0.079912)",
        "(0.092436, 1.538221, -0.084882)",
        "(0.093483, 1.545928, -0.090564)",
        "(0.094207, 1.552395, -0.096797)",
        "(0.094469, 1.555155, -0.100131)",
        "(0.095007, 1.560082, -0.107104)",
        "(0.095450, 1.563768, -0.114681)",
        "(0.095407, 1.566314, -0.122711)",
        "(0.095120, 1.567552, -0.130666)",
        "(0.094912, 1.567613, -0.134488)",
        "(0.094350, 1.567081, -0.142240)",
        "(0.093735, 1.565406, -0.150074)",
        "(0.092648, 1.562605, -0.157883)",
        "(0.091268, 1.558648, -0.165731)",
        "(0.090565, 1.556175, -0.169554)",
        "(0.088947, 1.550514, -0.177151)",
        "(0.086928, 1.543733, -0.184912)",
        "(0.084855, 1.535629, -0.192451)",
        "(0.082761, 1.526322, -0.199920)",
        "(0.081710, 1.521121, -0.203600)",
        "(0.079681, 1.510002, -0.210850)",
        "(0.077614, 1.497510, -0.217808)",
        "(0.075831, 1.483749, -0.224543)",
        "(0.074258, 1.468858, -0.230980)",
        "(0.073560, 1.461031, -0.234012)",
        "(0.072148, 1.444794, -0.239763)",
        "(0.070723, 1.427588, -0.244814)",
        "(0.069647, 1.409929, -0.249377)",
        "(0.069093, 1.392229, -0.253848)",
        "(0.069028, 1.383443, -0.255949)",
        "(0.069151, 1.366076, -0.259728)",
        "(0.069268, 1.348787, -0.262652)",
        "(0.069451, 1.331788, -0.264639)",
        "(0.069806, 1.315262, -0.265840)",
        "(0.070108, 1.307279, -0.266343)",
        "(0.070997, 1.291916, -0.266985)",
        "(0.072222, 1.277558, -0.265838)",
        "(0.073432, 1.263854, -0.262914)",
        "(0.074545, 1.250676, -0.258725)",
        "(0.075073, 1.244389, -0.256350)",
        "(0.076390, 1.232594, -0.251024)",
        "(0.077823, 1.221818, -0.244606)",
        "(0.079256, 1.211989, -0.236993)",
        "(0.080630, 1.203362, -0.228237)",
        "(0.081286, 1.199376, -0.223635)",
        "(0.082593, 1.192546, -0.213958)",
        "(0.083632, 1.187281, -0.204273)",
        "(0.084495, 1.183279, -0.194536)",
        "(0.085230, 1.181066, -0.183966)",
        "(0.085553, 1.180264, -0.178484)",
        "(0.086074, 1.179892, -0.167298)",
        "(0.086433, 1.180892, -0.156029)",
        "(0.086615, 1.183478, -0.144837)",
        "(0.086448, 1.187993, -0.134423)",
        "(0.086300, 1.190635, -0.129388)",
        "(0.085819, 1.196922, -0.119465)",
        "(0.085383, 1.204537, -0.109637)",
        "(0.085025, 1.213738, -0.100515)",
        "(0.084696, 1.224288, -0.092264)",
        "(0.084559, 1.230133, -0.088450)",
        "(0.084320, 1.242402, -0.081072)",
        "(0.084282, 1.255584, -0.074073)",
        "(0.084542, 1.270030, -0.068000)",
        "(0.085101, 1.285971, -0.063264)",
        "(0.085514, 1.294509, -0.061320)",
        "(0.086528, 1.312103, -0.057864)",
        "(0.087846, 1.330371, -0.055005)",
        "(0.089500, 1.349247, -0.053025)",
        "(0.091244, 1.368403, -0.051799)",
        "(0.092239, 1.378095, -0.051615)",
        "(0.094537, 1.397417, -0.051928)",
        "(0.097144, 1.416339, -0.052872)",
        "(0.099785, 1.434588, -0.054640)",
        "(0.102577, 1.452255, -0.057429)",
        "(0.104047, 1.460819, -0.059322)",
        "(0.107033, 1.477389, -0.063686)",
        "(0.109897, 1.492642, -0.069351)",
        "(0.112396, 1.506634, -0.075622)",
        "(0.114562, 1.518722, -0.082932)",
        "(0.115463, 1.524215, -0.086969)",
        "(0.117211, 1.534145, -0.095420)",
        "(0.118649, 1.542201, -0.104307)",
        "(0.119676, 1.548349, -0.113755)",
        "(0.120078, 1.552642, -0.123778)",
        "(0.120069, 1.554069, -0.129007)",
        "(0.119681, 1.555794, -0.139647)",
        "(0.118762, 1.555823, -0.150773)",
        "(0.117747, 1.554193, -0.161948)",
        "(0.116388, 1.550812, -0.172604)",
        "(0.115496, 1.548387, -0.177775)",
        "(0.113397, 1.542529, -0.187870)",
        "(0.110891, 1.534996, -0.197385)",
        "(0.108208, 1.525935, -0.206351)",
        "(0.105259, 1.515486, -0.214734)",
        "(0.103697, 1.509505, -0.218577)",
        "(0.100591, 1.496549, -0.225960)",
        "(0.097387, 1.482612, -0.233284)",
        "(0.094488, 1.467390, -0.240107)",
        "(0.091887, 1.451312, -0.246553)",
        "(0.090801, 1.442923, -0.249624)",
        "(0.088740, 1.425646, -0.255379)",
        "(0.086471, 1.407448, -0.260612)",
        "(0.084189, 1.388502, -0.265403)",
        "(0.082397, 1.369224, -0.269444)",
        "(0.081646, 1.359509, -0.271173)",
        "(0.080133, 1.339825, -0.274178)",
        "(0.078980, 1.320213, -0.276858)",
        "(0.078713, 1.301214, -0.278541)",
        "(0.078878, 1.282958, -0.278387)",
        "(0.078972, 1.273963, -0.277900)",
        "(0.079281, 1.256529, -0.275785)",
        "(0.079998, 1.240192, -0.271907)",
        "(0.080916, 1.225089, -0.266032)",
        "(0.082060, 1.211541, -0.258745)",
        "(0.082641, 1.205430, -0.254537)",
        "(0.083614, 1.193756, -0.245273)",
        "(0.084322, 1.183096, -0.234923)",
        "(0.084919, 1.174026, -0.224063)",
        "(0.085414, 1.166898, -0.213270)",
        "(0.085643, 1.163641, -0.207843)",
        "(0.085939, 1.157995, -0.196200)",
        "(0.086275, 1.153607, -0.183794)",
        "(0.086775, 1.150990, -0.171351)",
        "(0.087289, 1.150006, -0.158972)",
        "(0.087564, 1.149933, -0.152884)",
        "(0.088084, 1.150957, -0.140836)",
        "(0.088592, 1.153315, -0.129043)",
        "(0.088966, 1.157311, -0.117979)",
        "(0.089225, 1.162828, -0.107635)",
        "(0.089398, 1.165974, -0.102577)",
        "(0.089734, 1.173400, -0.092969)",
        "(0.089998, 1.181919, -0.084160)",
        "(0.090297, 1.191561, -0.076163)",
        "(0.090615, 1.202378, -0.069076)",
        "(0.090844, 1.208060, -0.065617)",
        "(0.091495, 1.220259, -0.059170)",
        "(0.092258, 1.233201, -0.053574)",
        "(0.093156, 1.246582, -0.048521)",
        "(0.094385, 1.261033, -0.044242)",
        "(0.094976, 1.268318, -0.042219)",
        "(0.096386, 1.283976, -0.039517)",
        "(0.097722, 1.299922, -0.037299)",
        "(0.099238, 1.316372, -0.035969)",
        "(0.100783, 1.333112, -0.035560)",
        "(0.101638, 1.342138, -0.035770)",
        "(0.103359, 1.358927, -0.036699)",
        "(0.105108, 1.375849, -0.038824)",
        "(0.106998, 1.392756, -0.041663)",
        "(0.108789, 1.409441, -0.045335)",
        "(0.109623, 1.417616, -0.047565)",
        "(0.111226, 1.433657, -0.052636)",
        "(0.112855, 1.449104, -0.058603)",
        "(0.114569, 1.463660, -0.065215)",
        "(0.116206, 1.476998, -0.072518)",
        "(0.117005, 1.483378, -0.076361)",
        "(0.118478, 1.495256, -0.084817)",
        "(0.119760, 1.505919, -0.094132)",
        "(0.121093, 1.515337, -0.104164)",
        "(0.122289, 1.523240, -0.114883)",
        "(0.122802, 1.526447, -0.120489)",
        "(0.123587, 1.531775, -0.132220)",
        "(0.123940, 1.535280, -0.144760)",
        "(0.123911, 1.536673, -0.157790)",
        "(0.123702, 1.535896, -0.171000)",
        "(0.123415, 1.534624, -0.177716)",
        "(0.122502, 1.530643, -0.190934)",
        "(0.120889, 1.524466, -0.203874)",
        "(0.118740, 1.516385, -0.216887)",
        "(0.116407, 1.506505, -0.229673)",
        "(0.115223, 1.500854, -0.235795)",
        "(0.112797, 1.488441, -0.247307)",
        "(0.110427, 1.474626, -0.257574)",
        "(0.108123, 1.459502, -0.266481)",
        "(0.106189, 1.443229, -0.274515)",
        "(0.105229, 1.434836, -0.278262)",
        "(0.103219, 1.417108, -0.284513)",
        "(0.101505, 1.398618, -0.289265)",
        "(0.099808, 1.379226, -0.292690)",
        "(0.098210, 1.359120, -0.294926)",
        "(0.097813, 1.349157, -0.295824)",
        "(0.097743, 1.329402, -0.296833)",
        "(0.097857, 1.309186, -0.296247)",
        "(0.098005, 1.288709, -0.293334)",
        "(0.098462, 1.268294, -0.288752)",
        "(0.098827, 1.258031, -0.286147)",
        "(0.099819, 1.237279, -0.279978)",
        "(0.101195, 1.217254, -0.271974)",
        "(0.103135, 1.198749, -0.261807)",
        "(0.105434, 1.181915, -0.250282)",
        "(0.106612, 1.174062, -0.244395)",
        "(0.108887, 1.160409, -0.231744)",
        "(0.111011, 1.149816, -0.217967)",
        "(0.112704, 1.142223, -0.204030)",
        "(0.113748, 1.137983, -0.190081)",
        "(0.114048, 1.136590, -0.182940)",
        "(0.114162, 1.136206, -0.168405)",
        "(0.113616, 1.138861, -0.154220)",
        "(0.112443, 1.144243, -0.140483)",
        "(0.110880, 1.152450, -0.126772)",
        "(0.110038, 1.157177, -0.119978)",
        "(0.108160, 1.168758, -0.107012)",
        "(0.106559, 1.182895, -0.094863)",
        "(0.105525, 1.199273, -0.083117)",
        "(0.105031, 1.216894, -0.071939)",
        "(0.104890, 1.226055, -0.066701)",
        "(0.104592, 1.245469, -0.057580)",
        "(0.104872, 1.266403, -0.049962)",
        "(0.105830, 1.288323, -0.044021)",
        "(0.106963, 1.310540, -0.039898)",
        "(0.107662, 1.321732, -0.038447)",
        "(0.109525, 1.344256, -0.037020)",
        "(0.111963, 1.366777, -0.036864)",
        "(0.113793, 1.377802, -0.037977)",
        "(0.119375, 1.410126, -0.041493)",
        "(0.121451, 1.420310, -0.043545)",
        "(0.125176, 1.439511, -0.048516)",
        "(0.128493, 1.456949, -0.054909)",
        "(0.131511, 1.472682, -0.062966)",
        "(0.134406, 1.486722, -0.072586)",
        "(0.135723, 1.493063, -0.077671)",
        "(0.137846, 1.503863, -0.088466)",
        "(0.139078, 1.512415, -0.100400)",
        "(0.139548, 1.518680, -0.113548)",
        "(0.139549, 1.522714, -0.127907)",
        "(0.139444, 1.523845, -0.135539)",
        "(0.139057, 1.524612, -0.151096)",
        "(0.138233, 1.523165, -0.167363)",
        "(0.137071, 1.519529, -0.184139)",
        "(0.135344, 1.513768, -0.201236)",
        "(0.134346, 1.510098, -0.209913)",
        "(0.132473, 1.501693, -0.227315)",
        "(0.130615, 1.491427, -0.244315)",
        "(0.129026, 1.479472, -0.260595)",
        "(0.127217, 1.465839, -0.275568)",
        "(0.126146, 1.458533, -0.282627)",
        "(0.123912, 1.442607, -0.295531)",
        "(0.122238, 1.425601, -0.306667)",
        "(0.120936, 1.407811, -0.315923)",
        "(0.119869, 1.389358, -0.323127)",
        "(0.119399, 1.380047, -0.326121)",
        "(0.118480, 1.361029, -0.330045)",
        "(0.117668, 1.342067, -0.331968)",
        "(0.117166, 1.323523, -0.331193)",
        "(0.116958, 1.305708, -0.328778)",
        "(0.116908, 1.297091, -0.327108)",
        "(0.116876, 1.280671, -0.321941)",
        "(0.116707, 1.265395, -0.314497)",
        "(0.116573, 1.251493, -0.305411)",
        "(0.116451, 1.239409, -0.294711)",
        "(0.116261, 1.233823, -0.288866)",
        "(0.115621, 1.224033, -0.275645)",
        "(0.114783, 1.215975, -0.260965)",
        "(0.113713, 1.209864, -0.244786)",
        "(0.112663, 1.205549, -0.228035)",
        "(0.112004, 1.204540, -0.219554)",
        "(0.110664, 1.202848, -0.202530)",
        "(0.109261, 1.202885, -0.184474)",
        "(0.107895, 1.204739, -0.166154)",
        "(0.106672, 1.208641, -0.148512)",
        "(0.106101, 1.211068, -0.140022)",
        "(0.105092, 1.217302, -0.123458)",
        "(0.104169, 1.225813, -0.107736)",
        "(0.103383, 1.235792, -0.092869)",
        "(0.102923, 1.248092, -0.079195)",
        "(0.102676, 1.254570, -0.072722)",
        "(0.102185, 1.269090, -0.061392)",
        "(0.102001, 1.285439, -0.051767)",
        "(0.102581, 1.303196, -0.043281)",
        "(0.103654, 1.321425, -0.035479)",
        "(0.104308, 1.330776, -0.032088)",
        "(0.106022, 1.350137, -0.026679)",
        "(0.108435, 1.369704, -0.022650)",
        "(0.111385, 1.388899, -0.019958)",
        "(0.114292, 1.407537, -0.019100)",
        "(0.115598, 1.416701, -0.018945)",
        "(0.118127, 1.434466, -0.020637)",
        "(0.120608, 1.452062, -0.023696)",
        "(0.123412, 1.469203, -0.028681)",
        "(0.126530, 1.485705, -0.034642)",
        "(0.128127, 1.493619, -0.038177)",
        "(0.131334, 1.508926, -0.045698)",
        "(0.134832, 1.522880, -0.054230)",
        "(0.138221, 1.535447, -0.063256)",
        "(0.141209, 1.546222, -0.072980)",
        "(0.142467, 1.551175, -0.078132)",
        "(0.144414, 1.559666, -0.089343)",
        "(0.145503, 1.566203, -0.101054)",
        "(0.145448, 1.569586, -0.113589)",
        "(0.144933, 1.571870, -0.126279)",
        "(0.144280, 1.571913, -0.133016)",
        "(0.142597, 1.570652, -0.146979)",
        "(0.140268, 1.567413, -0.161553)",
        "(0.137730, 1.562323, -0.176841)",
        "(0.135116, 1.555329, -0.192392)",
        "(0.133668, 1.551250, -0.200177)",
        "(0.130728, 1.541557, -0.215767)",
        "(0.127854, 1.530196, -0.231252)",
        "(0.125207, 1.517039, -0.246128)",
        "(0.122644, 1.502228, -0.260314)",
        "(0.121411, 1.494144, -0.267178)",
        "(0.119274, 1.476621, -0.280147)",
        "(0.117461, 1.458061, -0.292537)",
        "(0.115993, 1.438699, -0.303929)",
        "(0.115034, 1.418035, -0.313302)",
        "(0.114714, 1.407432, -0.317330)",
        "(0.114729, 1.385925, -0.323864)",
        "(0.115274, 1.364498, -0.328792)",
        "(0.116128, 1.343139, -0.331843)",
        "(0.117216, 1.322140, -0.333540)",
        "(0.117793, 1.311774, -0.333912)",
        "(0.118885, 1.291565, -0.333437)",
        "(0.120394, 1.272423, -0.331289)",
        "(0.121838, 1.254060, -0.326487)",
        "(0.122909, 1.236987, -0.319229)",
        "(0.123463, 1.228981, -0.315680)",
        "(0.124592, 1.214646, -0.308556)",
        "(0.125516, 1.202167, -0.300262)",
        "(0.125570, 1.190806, -0.289608)",
        "(0.124819, 1.180964, -0.276769)",
        "(0.124462, 1.176676, -0.270102)",
        "(0.123707, 1.169657, -0.256159)",
        "(0.122672, 1.165095, -0.241794)",
        "(0.121453, 1.162553, -0.227282)",
        "(0.120233, 1.161870, -0.212061)",
        "(0.119620, 1.162110, -0.204227)",
        "(0.118261, 1.164008, -0.188256)",
        "(0.116897, 1.167773, -0.172075)",
        "(0.115702, 1.174460, -0.155896)",
        "(0.114614, 1.182286, -0.140993)",
        "(0.114103, 1.186770, -0.133625)",
        "(0.113178, 1.197207, -0.119442)",
        "(0.112415, 1.209079, -0.105720)",
        "(0.112102, 1.222720, -0.092496)",
        "(0.112026, 1.238135, -0.080681)",
        "(0.112042, 1.246388, -0.075343)",
        "(0.112398, 1.264132, -0.065828)",
        "(0.113398, 1.283123, -0.057243)",
        "(0.114912, 1.303113, -0.050007)",
        "(0.116476, 1.323565, -0.044211)",
        "(0.117378, 1.333946, -0.041740)",
        "(0.119642, 1.355242, -0.037953)",
        "(0.122412, 1.376800, -0.035530)",
        "(0.125312, 1.398001, -0.034382)",
        "(0.128451, 1.418792, -0.034643)",
        "(0.130103, 1.428964, -0.035005)",
        "(0.133531, 1.448563, -0.036771)",
        "(0.136930, 1.467253, -0.040010)",
        "(0.140276, 1.484740, -0.044965)",
        "(0.143333, 1.500812, -0.051032)",
        "(0.144727, 1.508260, -0.054381)",
        "(0.147138, 1.521525, -0.062015)",
        "(0.148673, 1.532671, -0.070787)",
        "(0.149102, 1.541647, -0.081055)",
        "(0.148771, 1.548773, -0.092377)",
        "(0.148351, 1.551613, -0.098297)",
        "(0.146800, 1.555301, -0.110747)",
        "(0.144758, 1.556840, -0.123707)",
        "(0.142244, 1.556170, -0.137421)",
        "(0.139572, 1.553932, -0.151879)",
        "(0.138226, 1.552234, -0.159262)",
        "(0.135384, 1.547243, -0.174243)",
        "(0.132581, 1.540374, -0.189398)",
        "(0.129821, 1.531482, -0.204431)",
        "(0.127178, 1.521143, -0.218915)",
        "(0.125855, 1.515438, -0.225835)",
        "(0.123403, 1.502703, -0.238971)",
        "(0.121285, 1.488638, -0.251226)",
        "(0.119176, 1.473185, -0.262457)",
        "(0.118101, 1.464967, -0.267695)",
        "(0.115950, 1.447850, -0.277328)",
        "(0.114277, 1.429628, -0.285250)",
        "(0.113144, 1.410675, -0.292192)",
        "(0.112258, 1.391245, -0.298890)",
        "(0.111574, 1.371232, -0.304916)",
        "(0.111434, 1.361125, -0.307701)",
        "(0.111693, 1.340909, -0.312533)",
        "(0.112244, 1.320975, -0.316140)",
        "(0.112897, 1.301364, -0.318362)",
        "(0.113862, 1.282569, -0.319103)",
        "(0.114417, 1.273541, -0.319054)",
        "(0.115492, 1.256368, -0.317277)",
        "(0.116438, 1.240578, -0.313369)",
        "(0.117340, 1.226800, -0.307361)",
        "(0.117946, 1.214651, -0.299884)",
        "(0.118156, 1.209122, -0.295908)",
        "(0.118320, 1.199577, -0.287405)",
        "(0.118126, 1.191635, -0.277672)",
        "(0.117482, 1.185333, -0.266691)",
        "(0.116433, 1.180537, -0.254616)",
        "(0.115822, 1.178442, -0.248455)",
        "(0.114495, 1.175636, -0.235781)",
        "(0.113087, 1.174483, -0.222689)",
        "(0.111664, 1.175119, -0.208879)",
        "(0.110279, 1.177607, -0.195203)",
        "(0.109516, 1.179549, -0.188754)",
        "(0.107721, 1.185029, -0.176736)",
        "(0.105758, 1.192158, -0.165050)",
        "(0.103885, 1.201086, -0.152858)",
        "(0.102309, 1.211416, -0.140648)",
        "(0.101596, 1.217063, -0.134683)",
        "(0.100297, 1.229315, -0.123065)",
        "(0.099323, 1.242568, -0.111947)",
        "(0.098740, 1.257013, -0.101350)",
        "(0.098376, 1.272301, -0.091467)",
        "(0.098267, 1.280159, -0.086847)",
        "(0.098309, 1.296834, -0.078526)",
        "(0.098954, 1.314402, -0.071056)",
        "(0.100269, 1.332720, -0.064390)",
        "(0.101728, 1.351072, -0.058413)",
        "(0.102478, 1.360240, -0.055785)",
        "(0.104182, 1.378671, -0.051487)",
        "(0.106253, 1.397186, -0.048509)",
        "(0.108762, 1.415426, -0.046798)",
        "(0.111421, 1.433028, -0.045905)",
        "(0.112660, 1.441652, -0.045946)",
        "(0.114945, 1.458306, -0.047359)",
        "(0.117178, 1.473912, -0.049799)",
        "(0.119254, 1.488213, -0.053054)",
        "(0.121262, 1.501399, -0.057023)",
        "(0.122201, 1.507615, -0.059326)",
        "(0.123822, 1.518958, -0.064684)",
        "(0.125243, 1.529069, -0.071078)",
        "(0.126312, 1.537649, -0.078240)",
        "(0.127209, 1.544953, -0.085510)",
        "(0.127661, 1.548314, -0.089114)",
        "(0.128335, 1.553616, -0.096723)",
        "(0.128584, 1.557867, -0.104806)",
        "(0.128239, 1.561109, -0.113219)",
        "(0.127578, 1.563382, -0.121906)",
        "(0.127138, 1.564139, -0.126200)",
        "(0.126136, 1.564736, -0.134777)",
        "(0.125139, 1.564412, -0.143636)",
        "(0.123971, 1.563016, -0.152656)",
        "(0.122376, 1.560688, -0.161702)",
        "(0.121533, 1.559180, -0.166248)",
        "(0.119799, 1.555220, -0.175279)",
        "(0.117747, 1.550294, -0.184232)",
        "(0.115597, 1.544519, -0.193359)",
        "(0.113359, 1.537956, -0.202471)",
        "(0.112061, 1.534135, -0.206961)",
        "(0.109751, 1.526265, -0.215899)",
        "(0.107583, 1.517645, -0.224628)",
        "(0.105519, 1.508185, -0.233040)",
        "(0.103677, 1.498026, -0.240945)",
        "(0.102783, 1.492784, -0.244733)",
        "(0.101071, 1.481794, -0.251899)",
        "(0.099438, 1.470098, -0.258778)",
        "(0.098782, 1.464073, -0.262233)",
        "(0.097670, 1.451905, -0.268937)",
        "(0.096598, 1.439341, -0.275152)",
        "(0.095495, 1.426142, -0.280566)",
        "(0.094337, 1.412460, -0.285262)",
        "(0.093590, 1.398700, -0.289816)",
        "(0.093096, 1.384693, -0.293855)",
        "(0.092993, 1.377656, -0.295590)",
        "(0.092963, 1.363527, -0.298289)",
        "(0.092913, 1.349277, -0.299690)",
        "(0.092932, 1.335121, -0.300521)",
        "(0.093251, 1.321370, -0.300645)",
        "(0.093384, 1.314541, -0.300548)",
        "(0.093907, 1.301318, -0.299588)",
        "(0.094663, 1.288349, -0.297930)",
        "(0.095272, 1.275592, -0.295009)",
        "(0.095885, 1.263055, -0.291280)",
        "(0.096216, 1.256950, -0.289018)",
        "(0.097090, 1.245071, -0.284453)",
        "(0.098066, 1.234186, -0.279102)",
        "(0.098980, 1.223969, -0.272315)",
        "(0.099843, 1.214774, -0.264265)",
        "(0.100278, 1.210763, -0.260038)",
        "(0.101083, 1.203410, -0.251754)",
        "(0.101868, 1.197455, -0.242923)",
        "(0.102436, 1.192788, -0.233232)",
        "(0.102681, 1.189760, -0.223250)",
        "(0.102770, 1.188548, -0.218113)",
        "(0.102809, 1.186899, -0.207112)",
        "(0.102774, 1.186088, -0.195310)",
        "(0.102814, 1.186604, -0.183109)",
        "(0.102856, 1.188016, -0.170929)",
        "(0.102904, 1.189044, -0.164867)",
        "(0.103128, 1.191995, -0.152931)",
        "(0.103437, 1.196062, -0.141357)",
        "(0.103874, 1.201227, -0.130098)",
        "(0.104246, 1.207690, -0.119601)",
        "(0.104419, 1.211113, -0.114569)",
        "(0.104835, 1.218709, -0.104920)",
        "(0.105306, 1.227283, -0.095586)",
        "(0.105974, 1.236835, -0.086546)",
        "(0.106953, 1.247321, -0.077976)",
        "(0.107507, 1.252820, -0.073920)",
        "(0.108509, 1.264104, -0.066215)",
        "(0.109686, 1.276179, -0.059106)",
        "(0.111004, 1.289029, -0.052737)",
        "(0.112390, 1.302512, -0.047297)",
        "(0.113146, 1.309483, -0.044729)",
        "(0.115006, 1.324014, -0.039849)",
        "(0.117359, 1.339468, -0.035623)",
        "(0.120184, 1.355747, -0.032001)",
        "(0.122978, 1.372322, -0.029397)",
        "(0.124314, 1.380628, -0.028489)",
        "(0.126690, 1.397317, -0.027778)",
        "(0.128624, 1.414055, -0.028541)",
        "(0.130380, 1.430655, -0.030452)",
        "(0.132306, 1.446679, -0.033094)",
        "(0.133350, 1.454536, -0.034580)",
        "(0.135260, 1.469536, -0.038122)",
        "(0.136520, 1.483422, -0.042230)",
        "(0.137632, 1.496264, -0.046963)",
        "(0.138483, 1.507717, -0.052256)",
        "(0.138956, 1.513340, -0.055207)",
        "(0.139820, 1.522634, -0.060958)",
        "(0.140178, 1.530729, -0.067380)",
        "(0.140098, 1.537658, -0.074539)",
        "(0.139738, 1.543671, -0.082350)",
        "(0.139539, 1.546389, -0.086465)",
        "(0.138950, 1.551045, -0.095185)",
        "(0.138074, 1.554716, -0.104462)",
        "(0.136983, 1.557333, -0.114561)",
        "(0.135844, 1.559108, -0.125477)",
        "(0.135259, 1.559685, -0.131152)",
        "(0.134180, 1.559849, -0.142848)",
        "(0.132904, 1.558794, -0.154920)",
        "(0.131351, 1.556379, -0.167668)",
        "(0.129236, 1.552474, -0.180862)",
        "(0.127916, 1.549880, -0.187615)",
        "(0.124634, 1.542768, -0.201276)",
        "(0.120779, 1.533190, -0.214684)",
        "(0.116463, 1.520840, -0.227798)",
        "(0.111708, 1.506142, -0.240426)",
        "(0.109173, 1.497899, -0.246480)",
        "(0.103953, 1.478891, -0.257740)",
        "(0.098805, 1.457111, -0.267765)",
        "(0.094346, 1.432992, -0.275496)",
        "(0.090820, 1.406883, -0.280357)",
        "(0.089197, 1.393397, -0.282145)",
        "(0.086359, 1.365177, -0.283953)",
        "(0.084415, 1.336232, -0.283188)",
        "(0.084001, 1.307665, -0.278885)",
        "(0.084807, 1.280266, -0.272288)",
        "(0.085488, 1.266888, -0.268334)",
        "(0.087367, 1.241385, -0.258267)",
        "(0.090086, 1.217724, -0.246864)",
        "(0.093734, 1.197675, -0.233433)",
        "(0.097476, 1.181447, -0.219256)",
        "(0.099299, 1.174876, -0.212141)",
        "(0.102491, 1.163443, -0.197751)",
        "(0.105070, 1.156771, -0.182158)",
        "(0.107213, 1.153654, -0.164975)",
        "(0.108853, 1.154195, -0.147699)",
        "(0.109570, 1.155043, -0.139341)",
        "(0.110104, 1.160461, -0.123556)",
        "(0.109719, 1.168266, -0.108947)",
        "(0.108890, 1.178313, -0.095437)",
        "(0.107614, 1.191354, -0.083248)",
        "(0.107085, 1.198375, -0.077339)",
        "(0.106242, 1.214410, -0.066704)",
        "(0.105673, 1.232546, -0.057558)",
        "(0.105309, 1.252154, -0.049601)",
        "(0.105240, 1.273141, -0.042916)",
        "(0.105383, 1.284042, -0.039898)",
        "(0.106336, 1.307169, -0.034975)",
        "(0.108286, 1.331630, -0.031633)",
        "(0.110893, 1.356636, -0.029809)",
        "(0.113796, 1.381395, -0.029137)",
        "(0.115456, 1.393706, -0.029237)",
        "(0.119368, 1.418003, -0.030764)",
        "(0.123796, 1.441595, -0.033903)",
        "(0.128592, 1.463994, -0.038183)",
        "(0.133500, 1.484757, -0.043667)",
        "(0.135860, 1.494631, -0.046750)",
        "(0.140251, 1.512890, -0.053854)",
        "(0.144214, 1.529496, -0.062107)",
        "(0.147791, 1.543959, -0.071336)",
        "(0.150851, 1.556620, -0.081219)",
        "(0.152157, 1.562330, -0.086451)",
        "(0.154121, 1.572047, -0.097514)",
        "(0.155325, 1.579797, -0.109339)",
        "(0.156016, 1.585511, -0.121846)",
        "(0.156062, 1.588625, -0.134614)",
        "(0.155923, 1.589545, -0.141027)",
        "(0.155072, 1.589432, -0.154172)",
        "(0.153646, 1.587153, -0.167575)",
        "(0.151786, 1.582610, -0.181214)",
        "(0.149333, 1.576503, -0.194919)",
        "(0.147879, 1.572502, -0.201724)",
        "(0.144641, 1.563231, -0.214947)",
        "(0.140954, 1.552153, -0.227725)",
        "(0.136888, 1.539233, -0.240192)",
        "(0.132937, 1.524765, -0.252560)",
        "(0.130938, 1.516851, -0.258590)",
        "(0.126877, 1.499063, -0.269850)",
        "(0.123517, 1.479480, -0.279884)",
        "(0.121325, 1.458642, -0.288634)",
        "(0.120024, 1.437021, -0.296300)",
        "(0.119465, 1.425936, -0.299615)",
        "(0.118424, 1.403026, -0.305088)",
        "(0.117638, 1.379662, -0.309679)",
        "(0.117634, 1.367956, -0.311570)",
        "(0.118054, 1.344701, -0.314298)",
        "(0.119275, 1.321782, -0.314986)",
        "(0.120746, 1.299107, -0.314148)",
        "(0.122274, 1.276727, -0.311765)",
        "(0.123976, 1.255003, -0.307799)",
        "(0.125587, 1.234566, -0.301847)",
        "(0.126532, 1.225054, -0.298549)",
        "(0.128526, 1.207906, -0.290940)",
        "(0.130015, 1.192496, -0.281843)",
        "(0.131339, 1.179746, -0.270800)",
        "(0.132525, 1.169349, -0.258475)",
        "(0.133033, 1.164597, -0.252075)",
        "(0.133482, 1.157686, -0.237285)",
        "(0.133553, 1.153227, -0.221702)",
        "(0.132954, 1.151406, -0.206349)",
        "(0.131979, 1.151367, -0.190530)",
        "(0.131451, 1.152115, -0.182254)",
        "(0.130182, 1.155672, -0.165444)",
        "(0.128468, 1.161564, -0.149214)",
        "(0.126269, 1.170348, -0.133814)",
        "(0.124171, 1.181192, -0.118448)",
        "(0.123207, 1.187316, -0.110649)",
        "(0.121377, 1.201416, -0.095410)",
        "(0.119621, 1.217572, -0.081190)",
        "(0.118124, 1.235868, -0.068045)",
        "(0.117233, 1.255997, -0.055864)",
        "(0.117041, 1.266770, -0.050274)",
        "(0.116865, 1.288985, -0.039976)",
        "(0.117516, 1.312729, -0.031347)",
        "(0.119142, 1.337192, -0.024298)",
        "(0.121324, 1.361786, -0.019133)",
        "(0.122506, 1.374049, -0.017236)",
        "(0.125399, 1.398561, -0.015280)",
        "(0.128773, 1.422454, -0.015383)",
        "(0.132557, 1.445165, -0.017697)",
        "(0.136425, 1.466548, -0.021786)",
        "(0.138236, 1.476697, -0.024476)",
        "(0.141409, 1.495485, -0.031479)",
        "(0.144072, 1.512339, -0.040026)",
        "(0.146525, 1.527232, -0.049887)",
        "(0.148624, 1.540112, -0.060919)",
        "(0.149476, 1.545629, -0.066884)",
        "(0.150747, 1.555272, -0.079498)",
        "(0.151558, 1.562652, -0.093049)",
        "(0.151898, 1.567603, -0.107382)",
        "(0.151831, 1.570821, -0.122017)",
        "(0.151711, 1.571675, -0.129571)",
        "(0.150927, 1.571452, -0.145246)",
        "(0.149578, 1.569735, -0.161433)",
        "(0.147625, 1.565416, -0.178090)",
        "(0.145373, 1.559761, -0.194490)",
        "(0.144022, 1.556019, -0.202570)",
        "(0.141170, 1.547642, -0.218477)",
        "(0.137834, 1.537408, -0.233814)",
        "(0.134020, 1.525239, -0.248365)",
        "(0.130344, 1.511622, -0.262049)",
        "(0.128627, 1.504403, -0.268609)",
        "(0.125075, 1.488368, -0.280600)",
        "(0.121098, 1.471231, -0.291334)",
        "(0.117135, 1.452487, -0.300183)",
        "(0.115328, 1.442604, -0.303947)",
        "(0.111890, 1.422390, -0.310713)",
        "(0.109016, 1.401562, -0.316272)",
        "(0.106853, 1.379864, -0.319927)",
        "(0.104800, 1.357424, -0.322429)",
        "(0.102897, 1.334482, -0.323532)",
        "(0.102333, 1.323044, -0.323375)",
        "(0.101667, 1.300174, -0.321518)",
        "(0.101543, 1.277153, -0.318389)",
        "(0.101895, 1.253887, -0.314228)",
        "(0.102352, 1.230729, -0.308184)",
        "(0.102893, 1.219311, -0.304524)",
        "(0.104043, 1.197116, -0.295770)",
        "(0.106185, 1.176750, -0.285394)",
        "(0.108784, 1.158834, -0.275033)",
        "(0.111486, 1.143934, -0.263776)",
        "(0.112786, 1.137209, -0.257322)",
        "(0.115061, 1.126311, -0.242386)",
        "(0.116911, 1.118740, -0.226556)",
        "(0.117987, 1.114312, -0.211271)",
        "(0.118061, 1.113346, -0.195649)",
        "(0.117853, 1.113612, -0.187418)",
        "(0.116619, 1.116716, -0.170777)",
        "(0.114506, 1.122581, -0.155180)",
        "(0.111522, 1.131785, -0.141284)",
        "(0.108492, 1.143355, -0.127483)",
        "(0.107039, 1.149983, -0.120449)",
        "(0.104209, 1.165486, -0.106940)",
        "(0.101391, 1.183479, -0.094630)",
        "(0.099050, 1.204322, -0.083668)",
        "(0.097665, 1.227716, -0.073703)",
        "(0.097291, 1.239878, -0.069149)",
        "(0.096804, 1.265334, -0.061059)",
        "(0.097175, 1.290133, -0.055370)",
        "(0.098736, 1.315590, -0.051007)",
        "(0.100861, 1.340846, -0.047391)",
        "(0.102041, 1.353307, -0.046121)",
        "(0.104910, 1.377910, -0.045493)",
        "(0.108047, 1.401340, -0.046902)",
        "(0.111404, 1.423055, -0.050057)",
        "(0.114744, 1.443025, -0.054761)",
        "(0.116417, 1.452468, -0.057745)",
        "(0.119733, 1.469903, -0.065228)",
        "(0.123096, 1.485552, -0.074246)",
        "(0.126418, 1.498918, -0.084821)",
        "(0.129256, 1.510324, -0.096497)",
        "(0.130502, 1.515299, -0.102604)",
        "(0.132509, 1.523257, -0.115788)",
        "(0.133863, 1.528761, -0.129892)",
        "(0.134502, 1.531639, -0.144429)",
        "(0.134280, 1.532336, -0.159186)",
        "(0.133862, 1.531917, -0.166636)",
        "(0.132274, 1.529034, -0.181653)",
        "(0.130192, 1.523934, -0.196898)",
        "(0.127797, 1.516400, -0.211882)",
        "(0.125205, 1.507009, -0.226171)",
        "(0.123756, 1.501709, -0.233059)",
        "(0.120602, 1.489483, -0.246146)",
        "(0.117153, 1.475123, -0.257768)",
        "(0.113489, 1.459174, -0.267981)",
        "(0.109797, 1.441634, -0.277185)",
        "(0.107918, 1.432269, -0.281234)",
        "(0.104436, 1.412857, -0.288301)",
        "(0.101302, 1.392395, -0.293593)",
        "(0.098600, 1.371159, -0.297203)",
        "(0.096569, 1.349700, -0.298943)",
        "(0.095551, 1.338784, -0.299255)",
        "(0.093725, 1.316602, -0.298606)",
        "(0.092498, 1.294980, -0.296501)",
        "(0.092118, 1.274739, -0.292402)",
        "(0.092034, 1.255291, -0.286200)",
        "(0.092086, 1.245897, -0.282450)",
        "(0.092425, 1.228295, -0.273847)",
        "(0.092925, 1.212321, -0.264164)",
        "(0.093667, 1.197928, -0.252500)",
        "(0.094808, 1.185013, -0.239346)",
        "(0.095516, 1.179331, -0.232493)",
        "(0.097018, 1.169663, -0.218376)",
        "(0.098485, 1.161881, -0.204113)",
        "(0.099806, 1.156000, -0.188901)",
        "(0.101074, 1.151874, -0.172779)",
        "(0.101670, 1.150506, -0.164827)",
        "(0.102685, 1.149583, -0.149452)",
        "(0.103333, 1.150845, -0.135158)",
        "(0.103670, 1.154363, -0.121289)",
        "(0.103794, 1.159765, -0.107875)",
        "(0.103743, 1.163135, -0.101484)",
        "(0.103310, 1.171663, -0.089543)",
        "(0.102733, 1.182201, -0.078478)",
        "(0.102173, 1.194440, -0.068148)",
        "(0.101849, 1.208181, -0.058670)",
        "(0.101770, 1.215521, -0.054227)",
        "(0.101790, 1.231376, -0.046330)",
        "(0.101959, 1.248398, -0.039623)",
        "(0.101976, 1.265876, -0.034128)",
        "(0.102050, 1.284399, -0.030154)",
        "(0.102289, 1.293980, -0.028526)",
        "(0.103261, 1.313784, -0.026316)",
        "(0.104535, 1.334035, -0.025656)",
        "(0.106041, 1.354317, -0.026592)",
        "(0.107572, 1.374333, -0.028616)",
        "(0.108541, 1.384236, -0.030044)",
        "(0.110650, 1.403527, -0.033826)",
        "(0.112958, 1.421797, -0.038893)",
        "(0.115264, 1.439017, -0.044992)",
        "(0.117303, 1.454796, -0.052058)",
        "(0.118283, 1.462051, -0.056083)",
        "(0.119977, 1.475601, -0.064505)",
        "(0.121403, 1.487103, -0.073866)",
        "(0.122356, 1.496579, -0.084116)",
        "(0.122808, 1.504487, -0.095203)",
        "(0.122956, 1.507854, -0.101019)",
        "(0.122965, 1.512883, -0.113109)",
        "(0.122677, 1.515931, -0.125685)",
        "(0.121980, 1.516826, -0.138672)",
        "(0.120756, 1.516049, -0.151777)",
        "(0.119967, 1.515078, -0.158424)",
        "(0.117982, 1.511460, -0.171630)",
        "(0.115850, 1.505738, -0.184303)",
        "(0.113566, 1.498357, -0.196554)",
        "(0.112305, 1.493649, -0.202355)",
        "(0.109645, 1.483579, -0.213505)",
        "(0.106800, 1.471562, -0.223627)",
        "(0.104257, 1.458181, -0.232706)",
        "(0.102023, 1.443591, -0.240966)",
        "(0.099612, 1.427775, -0.248560)",
        "(0.098475, 1.419545, -0.251979)",
        "(0.096390, 1.402199, -0.257870)",
        "(0.094665, 1.384051, -0.262491)",
        "(0.092819, 1.365093, -0.265673)",
        "(0.090576, 1.345319, -0.267877)",
        "(0.089373, 1.335282, -0.268810)",
        "(0.087165, 1.315379, -0.270261)",
        "(0.085443, 1.295898, -0.270563)",
        "(0.084357, 1.277219, -0.269194)",
        "(0.083892, 1.260218, -0.266833)",
        "(0.083815, 1.252224, -0.265602)",
        "(0.084150, 1.238760, -0.262268)",
        "(0.084650, 1.226882, -0.257648)",
        "(0.085011, 1.216442, -0.250875)",
        "(0.085297, 1.207299, -0.242098)",
        "(0.085439, 1.203283, -0.237215)",
        "(0.085662, 1.196320, -0.226053)",
        "(0.085905, 1.190688, -0.213616)",
        "(0.086122, 1.186923, -0.200764)",
        "(0.086149, 1.184558, -0.187928)",
        "(0.086076, 1.183765, -0.181375)",
        "(0.085779, 1.183222, -0.167532)",
        "(0.085377, 1.184266, -0.152982)",
        "(0.084778, 1.187687, -0.138797)",
        "(0.083833, 1.193145, -0.125821)",
        "(0.083248, 1.196462, -0.119512)",
        "(0.082132, 1.204527, -0.106888)",
        "(0.081273, 1.215277, -0.094877)",
        "(0.080632, 1.227760, -0.083682)",
        "(0.080349, 1.241526, -0.073211)",
        "(0.080324, 1.248788, -0.068259)",
        "(0.080568, 1.264386, -0.059379)",
        "(0.081335, 1.281128, -0.051536)",
        "(0.082692, 1.298666, -0.045062)",
        "(0.084255, 1.316902, -0.040171)",
        "(0.085060, 1.326209, -0.038408)",
        "(0.086476, 1.344972, -0.036330)",
        "(0.088324, 1.363599, -0.036334)",
        "(0.090191, 1.381519, -0.037107)",
        "(0.092170, 1.398439, -0.039492)",
        "(0.093154, 1.406614, -0.040986)",
        "(0.095141, 1.422163, -0.045326)",
        "(0.096872, 1.436596, -0.051219)",
        "(0.098437, 1.449639, -0.058674)",
        "(0.099668, 1.461367, -0.067016)",
        "(0.100044, 1.466619, -0.071615)",
        "(0.100326, 1.475733, -0.081891)",
        "(0.100121, 1.482872, -0.093308)",
        "(0.099464, 1.488280, -0.105434)",
        "(0.098334, 1.491960, -0.118466)",
        "(0.097644, 1.493271, -0.125240)",
        "(0.095971, 1.494518, -0.139381)",
        "(0.094418, 1.493950, -0.153867)",
        "(0.092987, 1.492040, -0.168394)",
        "(0.091569, 1.488586, -0.182998)",
        "(0.090864, 1.486406, -0.190236)",
        "(0.089569, 1.480969, -0.204592)",
        "(0.088499, 1.474151, -0.218744)",
        "(0.087583, 1.465844, -0.232364)",
        "(0.086564, 1.456801, -0.245586)",
        "(0.086018, 1.451546, -0.251908)",
        "(0.084840, 1.439996, -0.264014)",
        "(0.083853, 1.427148, -0.275165)",
        "(0.083173, 1.413186, -0.285668)",
        "(0.082806, 1.398060, -0.295651)",
        "(0.082723, 1.389846, -0.299950)",
        "(0.082460, 1.372471, -0.306732)",
        "(0.082241, 1.354173, -0.311185)",
        "(0.082273, 1.334802, -0.314034)",
        "(0.082476, 1.314643, -0.316177)",
        "(0.082572, 1.304333, -0.316830)",
        "(0.082506, 1.283057, -0.316588)",
        "(0.083083, 1.261854, -0.314180)",
        "(0.084345, 1.241423, -0.309569)",
        "(0.085557, 1.221598, -0.302497)",
        "(0.086174, 1.211857, -0.298357)",
        "(0.087506, 1.193259, -0.288812)",
        "(0.088820, 1.176240, -0.278512)",
        "(0.090264, 1.162031, -0.267470)",
        "(0.091646, 1.150327, -0.254989)",
        "(0.092209, 1.145424, -0.248093)",
        "(0.092837, 1.138557, -0.233765)",
        "(0.092770, 1.135004, -0.219922)",
        "(0.091907, 1.134764, -0.205566)",
        "(0.090611, 1.136773, -0.190046)",
        "(0.089720, 1.139252, -0.181925)",
        "(0.087587, 1.146245, -0.165440)",
        "(0.085157, 1.155212, -0.150539)",
        "(0.082444, 1.166364, -0.136651)",
        "(0.079854, 1.179123, -0.123018)",
        "(0.078704, 1.186106, -0.116271)",
        "(0.076909, 1.201662, -0.102901)",
        "(0.075551, 1.218547, -0.090304)",
        "(0.074632, 1.236657, -0.078698)",
        "(0.074314, 1.255541, -0.067778)",
        "(0.074337, 1.265183, -0.062524)",
        "(0.075002, 1.285083, -0.052954)",
        "(0.076301, 1.305487, -0.044758)",
        "(0.078097, 1.325838, -0.037757)",
        "(0.080866, 1.346241, -0.032230)",
        "(0.082533, 1.356418, -0.029884)",
        "(0.086218, 1.376457, -0.026646)",
        "(0.089941, 1.395678, -0.025286)",
        "(0.093321, 1.413414, -0.025864)",
        "(0.096095, 1.429923, -0.028005)",
        "(0.097393, 1.437835, -0.029702)",
        "(0.099470, 1.452741, -0.034722)",
        "(0.100985, 1.466083, -0.041544)",
        "(0.102017, 1.478014, -0.049570)",
        "(0.102378, 1.488324, -0.058931)",
        "(0.102290, 1.492924, -0.063978)",
        "(0.101524, 1.500614, -0.075027)",
        "(0.100405, 1.506420, -0.087110)",
        "(0.099012, 1.510489, -0.099737)",
        "(0.097530, 1.513005, -0.112883)",
        "(0.096701, 1.513437, -0.119750)",
        "(0.094728, 1.513287, -0.133944)",
        "(0.092497, 1.511531, -0.148833)",
        "(0.090203, 1.508003, -0.164124)",
        "(0.088093, 1.503094, -0.179341)",
        "(0.087091, 1.500137, -0.186785)",
        "(0.085209, 1.492926, -0.201333)",
        "(0.083438, 1.484344, -0.215654)",
        "(0.081911, 1.474819, -0.229458)",
        "(0.080701, 1.464186, -0.242031)",
        "(0.080361, 1.458401, -0.247632)",
        "(0.079832, 1.446394, -0.258134)",
        "(0.079335, 1.433423, -0.266893)",
        "(0.078594, 1.419633, -0.273992)",
        "(0.077920, 1.405046, -0.279506)",
        "(0.077652, 1.397537, -0.281700)",
        "(0.077067, 1.382083, -0.285665)",
        "(0.076242, 1.365727, -0.288779)",
        "(0.075461, 1.348487, -0.290585)",
        "(0.075142, 1.331034, -0.291403)",
        "(0.075169, 1.322339, -0.291725)",
        "(0.075420, 1.304904, -0.292024)",
        "(0.075512, 1.286970, -0.290716)",
        "(0.075534, 1.268809, -0.287009)",
        "(0.075635, 1.250975, -0.281373)",
        "(0.075681, 1.242244, -0.278154)",
        "(0.075919, 1.225443, -0.270480)",
        "(0.076600, 1.210124, -0.260436)",
        "(0.077568, 1.196406, -0.248755)",
        "(0.078912, 1.185315, -0.236665)",
        "(0.079567, 1.180603, -0.230413)",
        "(0.080545, 1.173064, -0.216686)",
        "(0.081177, 1.167660, -0.200982)",
        "(0.081675, 1.165396, -0.184379)",
        "(0.081918, 1.165638, -0.168461)",
        "(0.081909, 1.166569, -0.160619)",
        "(0.081744, 1.170396, -0.144492)",
        "(0.081429, 1.176605, -0.128293)",
        "(0.080933, 1.185487, -0.112990)",
        "(0.080367, 1.196269, -0.098720)",
        "(0.080155, 1.202296, -0.091751)",
        "(0.080149, 1.216185, -0.078163)",
        "(0.080573, 1.232414, -0.065868)",
        "(0.081058, 1.249998, -0.054910)",
        "(0.081633, 1.268850, -0.045314)",
        "(0.082154, 1.278644, -0.040838)",
        "(0.083676, 1.299273, -0.033265)",
        "(0.085646, 1.321007, -0.028125)",
        "(0.087850, 1.343146, -0.024858)",
        "(0.090680, 1.365317, -0.023266)",
        "(0.092116, 1.376284, -0.023283)",
        "(0.094890, 1.397880, -0.024372)",
        "(0.097628, 1.418613, -0.027330)",
        "(0.100344, 1.438235, -0.032190)",
        "(0.103007, 1.456678, -0.038726)",
        "(0.104276, 1.465378, -0.042459)",
        "(0.106682, 1.481410, -0.051070)",
        "(0.108836, 1.495318, -0.060806)",
        "(0.110296, 1.507166, -0.071240)",
        "(0.111031, 1.516811, -0.082750)",
        "(0.111157, 1.520919, -0.088893)",
        "(0.110659, 1.527246, -0.102116)",
        "(0.109210, 1.531381, -0.116309)",
        "(0.107308, 1.533187, -0.131501)",
        "(0.105350, 1.533243, -0.147266)",
        "(0.104401, 1.532697, -0.155395)",
        "(0.102522, 1.529863, -0.172118)",
        "(0.100657, 1.525598, -0.188914)",
        "(0.098965, 1.519280, -0.205987)",
        "(0.097325, 1.511849, -0.223031)",
        "(0.096590, 1.507381, -0.231345)",
        "(0.095261, 1.497504, -0.247420)",
        "(0.094127, 1.485925, -0.262568)",
        "(0.092858, 1.473188, -0.276981)",
        "(0.091294, 1.458622, -0.290201)",
        "(0.090495, 1.450775, -0.296346)",
        "(0.088984, 1.434345, -0.307880)",
        "(0.087593, 1.416576, -0.317905)",
        "(0.086399, 1.397699, -0.326031)",
        "(0.085202, 1.377494, -0.331424)",
        "(0.084619, 1.367397, -0.333971)",
        "(0.083615, 1.346293, -0.336430)",
        "(0.083122, 1.325261, -0.337677)",
        "(0.083144, 1.304531, -0.337517)",
        "(0.083824, 1.284626, -0.336002)",
        "(0.084356, 1.275092, -0.334753)",
        "(0.085608, 1.257251, -0.330733)",
        "(0.086862, 1.240572, -0.325224)",
        "(0.088068, 1.226127, -0.318115)",
        "(0.089250, 1.213325, -0.310684)",
        "(0.089714, 1.207987, -0.306636)",
        "(0.090320, 1.198593, -0.297427)",
        "(0.090274, 1.191030, -0.286183)",
        "(0.089699, 1.185703, -0.272878)",
        "(0.088847, 1.182475, -0.259143)",
        "(0.088367, 1.181351, -0.252356)",
        "(0.086983, 1.181426, -0.238346)",
        "(0.085203, 1.183680, -0.223491)",
        "(0.083259, 1.187157, -0.207789)",
        "(0.081274, 1.192524, -0.191572)",
        "(0.080336, 1.196069, -0.183422)",
        "(0.078639, 1.204299, -0.167373)",
        "(0.077152, 1.214843, -0.151696)",
        "(0.075990, 1.226788, -0.136071)",
        "(0.075362, 1.240009, -0.120310)",
        "(0.075201, 1.247042, -0.112564)",
        "(0.075251, 1.262247, -0.097915)",
        "(0.075912, 1.279190, -0.085037)",
        "(0.077089, 1.297151, -0.073437)",
        "(0.078771, 1.316290, -0.063669)",
        "(0.079675, 1.325963, -0.059137)",
        "(0.081975, 1.346334, -0.052490)",
        "(0.084734, 1.367427, -0.048747)",
        "(0.087701, 1.388375, -0.047113)",
        "(0.090550, 1.408817, -0.047965)",
        "(0.091797, 1.418778, -0.049117)",
        "(0.094138, 1.437959, -0.053321)",
        "(0.096409, 1.455890, -0.059477)",
        "(0.098727, 1.472418, -0.066932)",
        "(0.101170, 1.487314, -0.075711)",
        "(0.102311, 1.494102, -0.080401)",
        "(0.104209, 1.505898, -0.090654)",
        "(0.105665, 1.515453, -0.102082)",
        "(0.106648, 1.523253, -0.114392)",
        "(0.107103, 1.528977, -0.127535)",
        "(0.107148, 1.531198, -0.134367)",
        "(0.106841, 1.533926, -0.148848)",
        "(0.106042, 1.534424, -0.164119)",
        "(0.105280, 1.533113, -0.179501)",
        "(0.104621, 1.529770, -0.194664)",
        "(0.104157, 1.527169, -0.202074)",
        "(0.103074, 1.520975, -0.216662)",
        "(0.101676, 1.512357, -0.230613)",
        "(0.099969, 1.502188, -0.244058)",
        "(0.097974, 1.490479, -0.256923)",
        "(0.096929, 1.483987, -0.262990)",
        "(0.094882, 1.470166, -0.274555)",
        "(0.092665, 1.454575, -0.284764)",
        "(0.090410, 1.438014, -0.294123)",
        "(0.088675, 1.420830, -0.302705)",
        "(0.087908, 1.411911, -0.306299)",
        "(0.086287, 1.393474, -0.312005)",
        "(0.084481, 1.374233, -0.315068)",
        "(0.083192, 1.355089, -0.317173)",
        "(0.082614, 1.336244, -0.318619)",
        "(0.082485, 1.327050, -0.319257)",
        "(0.082206, 1.308823, -0.319943)",
        "(0.081878, 1.291213, -0.318524)",
        "(0.081494, 1.274302, -0.315688)",
        "(0.081343, 1.258598, -0.311785)",
        "(0.081328, 1.251237, -0.309346)",
        "(0.081118, 1.237553, -0.302685)",
        "(0.080544, 1.226278, -0.294473)",
        "(0.080038, 1.216353, -0.285205)",
        "(0.079574, 1.207927, -0.275319)",
        "(0.079274, 1.204086, -0.270063)",
        "(0.078619, 1.197714, -0.258388)",
        "(0.077962, 1.193306, -0.245637)",
        "(0.077395, 1.190329, -0.232684)",
        "(0.076788, 1.188803, -0.219742)",
        "(0.076383, 1.188574, -0.213155)",
        "(0.075486, 1.188676, -0.200046)",
        "(0.074645, 1.190184, -0.186878)",
        "(0.073900, 1.192854, -0.173769)",
        "(0.073260, 1.196694, -0.161363)",
        "(0.072904, 1.198860, -0.155421)",
        "(0.072263, 1.203978, -0.144015)",
        "(0.072038, 1.209989, -0.132326)",
        "(0.072032, 1.216639, -0.120596)",
        "(0.072347, 1.224334, -0.109578)",
        "(0.072633, 1.228577, -0.104329)",
        "(0.073360, 1.237910, -0.094452)",
        "(0.074283, 1.247850, -0.085096)",
        "(0.075586, 1.259031, -0.076647)",
        "(0.076917, 1.270782, -0.068946)",
        "(0.077664, 1.277091, -0.065552)",
        "(0.079257, 1.290233, -0.059503)",
        "(0.080892, 1.304127, -0.054978)",
        "(0.082284, 1.318215, -0.051303)",
        "(0.083914, 1.332753, -0.048412)",
        "(0.084925, 1.340197, -0.047290)",
        "(0.086855, 1.355043, -0.045392)",
        "(0.088786, 1.369814, -0.044316)",
        "(0.090741, 1.384654, -0.044327)",
        "(0.092964, 1.399413, -0.045075)",
        "(0.094185, 1.406744, -0.045596)",
        "(0.096673, 1.421069, -0.047152)",
        "(0.099064, 1.434930, -0.049751)",
        "(0.101332, 1.448388, -0.053416)",
        "(0.103353, 1.461178, -0.058092)",
        "(0.104292, 1.467217, -0.060869)",
        "(0.106162, 1.478663, -0.066958)",
        "(0.107731, 1.489048, -0.074190)",
        "(0.108937, 1.498443, -0.082096)",
        "(0.109567, 1.506542, -0.090838)",
        "(0.109634, 1.510152, -0.095532)",
        "(0.109444, 1.516202, -0.105715)",
        "(0.108968, 1.520571, -0.116575)",
        "(0.108249, 1.523575, -0.127893)",
        "(0.107194, 1.524864, -0.139508)",
        "(0.106502, 1.524781, -0.145387)",
        "(0.104967, 1.523586, -0.157324)",
        "(0.103088, 1.520724, -0.169596)",
        "(0.100776, 1.516131, -0.182101)",
        "(0.098123, 1.509830, -0.194577)",
        "(0.096740, 1.506173, -0.200763)",
        "(0.093783, 1.497624, -0.212932)",
        "(0.090667, 1.487553, -0.224460)",
        "(0.087463, 1.476384, -0.235039)",
        "(0.084500, 1.464181, -0.244373)",
        "(0.083194, 1.457684, -0.248585)",
        "(0.080661, 1.444192, -0.256632)",
        "(0.078088, 1.429788, -0.263886)",
        "(0.075569, 1.414455, -0.269696)",
        "(0.073429, 1.398489, -0.273879)",
        "(0.072602, 1.390346, -0.275459)",
        "(0.070961, 1.373735, -0.278116)",
        "(0.069481, 1.356736, -0.280108)",
        "(0.068028, 1.339329, -0.280964)",
        "(0.066802, 1.321892, -0.280649)",
        "(0.066208, 1.313198, -0.280225)",
        "(0.065018, 1.295843, -0.279103)",
        "(0.063945, 1.278730, -0.277198)",
        "(0.063593, 1.262423, -0.274066)",
        "(0.063756, 1.254823, -0.271492)",
        "(0.063925, 1.239770, -0.266560)",
        "(0.064405, 1.225924, -0.261709)",
        "(0.064948, 1.213084, -0.256427)",
        "(0.065493, 1.200974, -0.249743)",
        "(0.066104, 1.190186, -0.240985)",
        "(0.066436, 1.185479, -0.236088)",
        "(0.067249, 1.177167, -0.226470)",
        "(0.068174, 1.170450, -0.216158)",
        "(0.069077, 1.165121, -0.204546)",
        "(0.069832, 1.161344, -0.191665)",
        "(0.070238, 1.160013, -0.184980)",
        "(0.071173, 1.159131, -0.171103)",
        "(0.072066, 1.159958, -0.156764)",
        "(0.072796, 1.162516, -0.142349)",
        "(0.073379, 1.166603, -0.128398)",
        "(0.073568, 1.169528, -0.121573)",
        "(0.073979, 1.176564, -0.107876)",
        "(0.074489, 1.185643, -0.094522)",
        "(0.075098, 1.196737, -0.081977)",
        "(0.076185, 1.209619, -0.070095)",
        "(0.076939, 1.216673, -0.064321)",
        "(0.078933, 1.232350, -0.053340)",
        "(0.081281, 1.249987, -0.043703)",
        "(0.083892, 1.268678, -0.035284)",
        "(0.086672, 1.288233, -0.028288)",
        "(0.088022, 1.298211, -0.025293)",
        "(0.090440, 1.318788, -0.021065)",
        "(0.092470, 1.339700, -0.019065)",
        "(0.094454, 1.360475, -0.018373)",
        "(0.096545, 1.381080, -0.019251)",
        "(0.097619, 1.391349, -0.020239)",
        "(0.100287, 1.411461, -0.023635)",
        "(0.102918, 1.430487, -0.028234)",
        "(0.105505, 1.448320, -0.034016)",
        "(0.107797, 1.464237, -0.041190)",
        "(0.108891, 1.471911, -0.044964)",
        "(0.110869, 1.485453, -0.054250)",
        "(0.112263, 1.497123, -0.064848)",
        "(0.113380, 1.507024, -0.076046)",
        "(0.113914, 1.514237, -0.088327)",
        "(0.113990, 1.517259, -0.094684)",
        "(0.113709, 1.521466, -0.108057)",
        "(0.112749, 1.523299, -0.122098)",
        "(0.111266, 1.523217, -0.136566)",
        "(0.109409, 1.521048, -0.151524)",
        "(0.108340, 1.519302, -0.159035)",
        "(0.105738, 1.513993, -0.173973)",
        "(0.102525, 1.506607, -0.188388)",
        "(0.098698, 1.497356, -0.202389)",
        "(0.094841, 1.486965, -0.216168)",
        "(0.093043, 1.481123, -0.222771)",
        "(0.089484, 1.468774, -0.235089)",
        "(0.085908, 1.454816, -0.246082)",
        "(0.082296, 1.439908, -0.256514)",
        "(0.078844, 1.423515, -0.265778)",
        "(0.077179, 1.415012, -0.270100)",
        "(0.074211, 1.397359, -0.278273)",
        "(0.071746, 1.378685, -0.285574)",
        "(0.069635, 1.358544, -0.291005)",
        "(0.067796, 1.337236, -0.294542)",
        "(0.067315, 1.326415, -0.295664)",
        "(0.066827, 1.305277, -0.297717)",
        "(0.066616, 1.284098, -0.298401)",
        "(0.066486, 1.263116, -0.296875)",
        "(0.066581, 1.243071, -0.293667)",
        "(0.066996, 1.233806, -0.291471)",
        "(0.068258, 1.216753, -0.286233)",
        "(0.069659, 1.201725, -0.279780)",
        "(0.070931, 1.187950, -0.272553)",
        "(0.071884, 1.175987, -0.263956)",
        "(0.072270, 1.170739, -0.258964)",
        "(0.072985, 1.161554, -0.247914)",
        "(0.073624, 1.154169, -0.236055)",
        "(0.074082, 1.148975, -0.223382)",
        "(0.074281, 1.145733, -0.209885)",
        "(0.074323, 1.144737, -0.202965)",
        "(0.074288, 1.144296, -0.189080)",
        "(0.074148, 1.145636, -0.168449)",
        "(0.073890, 1.148406, -0.161501)",
        "(0.073752, 1.150669, -0.154460)",
        "(0.073528, 1.156478, -0.140352)",
        "(0.073445, 1.164362, -0.126392)",
        "(0.073357, 1.174231, -0.113014)",
        "(0.073208, 1.185673, -0.100541)",
        "(0.073247, 1.198827, -0.088626)",
        "(0.073425, 1.206040, -0.082762)",
        "(0.074146, 1.221586, -0.071546)",
        "(0.075344, 1.238758, -0.061700)",
        "(0.076804, 1.256976, -0.053098)",
        "(0.078884, 1.276782, -0.046427)",
        "(0.080095, 1.287023, -0.043649)",
        "(0.082963, 1.308055, -0.039352)",
        "(0.086021, 1.329427, -0.037171)",
        "(0.089135, 1.350832, -0.037451)",
        "(0.092184, 1.371927, -0.039915)",
        "(0.093665, 1.382219, -0.042027)",
        "(0.096656, 1.402069, -0.047221)",
        "(0.099657, 1.420614, -0.053819)",
        "(0.102387, 1.437589, -0.061712)",
        "(0.104859, 1.453133, -0.070885)",
        "(0.106041, 1.460341, -0.076097)",
        "(0.108258, 1.473839, -0.087149)",
        "(0.109970, 1.485161, -0.099062)",
        "(0.111119, 1.494098, -0.111702)",
        "(0.111767, 1.501222, -0.124781)",
        "(0.111929, 1.503920, -0.131460)",
        "(0.112019, 1.508027, -0.145106)",
        "(0.111696, 1.509791, -0.158861)",
        "(0.111126, 1.510168, -0.172865)",
        "(0.110312, 1.508482, -0.187056)",
        "(0.109866, 1.507074, -0.194147)",
        "(0.108879, 1.503130, -0.208005)",
        "(0.107530, 1.497480, -0.221043)",
        "(0.105655, 1.490171, -0.233287)",
        "(0.103531, 1.481571, -0.245371)",
        "(0.102474, 1.476812, -0.251340)",
        "(0.100471, 1.466646, -0.262666)",
        "(0.098461, 1.455376, -0.272501)",
        "(0.096195, 1.442990, -0.280495)",
        "(0.093558, 1.429406, -0.286946)",
        "(0.092288, 1.422352, -0.289926)",
        "(0.090077, 1.407934, -0.295494)",
        "(0.087881, 1.392948, -0.299669)",
        "(0.085370, 1.377181, -0.301839)",
        "(0.082788, 1.361072, -0.302618)",
        "(0.081675, 1.353117, -0.302543)",
        "(0.079810, 1.337421, -0.302390)",
        "(0.077890, 1.321581, -0.301299)",
        "(0.076046, 1.305867, -0.298457)",
        "(0.075123, 1.298113, -0.296255)",
        "(0.073587, 1.283138, -0.290848)",
        "(0.072490, 1.269280, -0.283967)",
        "(0.071738, 1.256644, -0.275729)",
        "(0.071256, 1.245267, -0.266214)",
        "(0.071064, 1.235497, -0.255701)",
        "(0.071096, 1.231383, -0.249954)",
        "(0.071239, 1.223951, -0.237515)",
        "(0.071738, 1.218722, -0.223570)",
        "(0.072140, 1.215228, -0.209655)",
        "(0.072358, 1.213320, -0.195261)",
        "(0.072530, 1.212952, -0.187629)",
        "(0.073088, 1.213005, -0.171758)",
        "(0.073868, 1.214910, -0.155413)",
        "(0.074764, 1.218121, -0.139647)",
        "(0.075793, 1.222878, -0.124573)",
        "(0.076441, 1.225737, -0.117146)",
        "(0.078053, 1.232789, -0.102490)",
        "(0.080135, 1.241576, -0.088468)",
        "(0.082772, 1.252111, -0.075516)",
        "(0.085916, 1.264535, -0.063922)",
        "(0.087576, 1.271393, -0.058669)",
        "(0.090827, 1.286099, -0.049259)",
        "(0.093994, 1.302178, -0.041622)",
        "(0.096938, 1.319339, -0.035979)",
        "(0.099413, 1.337449, -0.032729)",
        "(0.100596, 1.346934, -0.032132)",
        "(0.103119, 1.366161, -0.032133)",
        "(0.105847, 1.385263, -0.034016)",
        "(0.108456, 1.403769, -0.037324)",
        "(0.110763, 1.421586, -0.042086)",
        "(0.111829, 1.430075, -0.045204)",
        "(0.114062, 1.446140, -0.052158)",
        "(0.116123, 1.460696, -0.060484)",
        "(0.118102, 1.473935, -0.069944)",
        "(0.119939, 1.485575, -0.080465)",
        "(0.120794, 1.490668, -0.086135)",
        "(0.122112, 1.499795, -0.098105)",
        "(0.122857, 1.507244, -0.110949)",
        "(0.123536, 1.513071, -0.124553)",
        "(0.124037, 1.517378, -0.138537)",
        "(0.124213, 1.518742, -0.145782)",
        "(0.124284, 1.520505, -0.160579)",
        "(0.124073, 1.520713, -0.175795)",
        "(0.123680, 1.519318, -0.191225)",
        "(0.123320, 1.516356, -0.206381)",
        "(0.123114, 1.514328, -0.213777)",
        "(0.122551, 1.508989, -0.228220)",
        "(0.121771, 1.502424, -0.242442)",
        "(0.120968, 1.494605, -0.256520)",
        "(0.120189, 1.485627, -0.270024)",
        "(0.119825, 1.480690, -0.276519)",
        "(0.118915, 1.470157, -0.289123)",
        "(0.118031, 1.458606, -0.300936)",
        "(0.117395, 1.445857, -0.311432)",
        "(0.116778, 1.431833, -0.320279)",
        "(0.116408, 1.424363, -0.324019)",
        "(0.115749, 1.409009, -0.330725)",
        "(0.115360, 1.392890, -0.335601)",
        "(0.114682, 1.376100, -0.338531)",
        "(0.114210, 1.359100, -0.339510)",
        "(0.114086, 1.350696, -0.339425)",
        "(0.113764, 1.333846, -0.338247)",
        "(0.113342, 1.317166, -0.335390)",
        "(0.113038, 1.301375, -0.330570)",
        "(0.112864, 1.286809, -0.324264)",
        "(0.112741, 1.279877, -0.320324)",
        "(0.112529, 1.266869, -0.310878)",
        "(0.112209, 1.254872, -0.300187)",
        "(0.111719, 1.244591, -0.288587)",
        "(0.111212, 1.235459, -0.276293)",
        "(0.110870, 1.231565, -0.269015)",
        "(0.110370, 1.224319, -0.253159)",
        "(0.110065, 1.218467, -0.236017)",
        "(0.109763, 1.213883, -0.218909)",
        "(0.109428, 1.210733, -0.201645)",
        "(0.109365, 1.209707, -0.192846)",
        "(0.109564, 1.209197, -0.174950)",
        "(0.110175, 1.210722, -0.156877)",
        "(0.111109, 1.213981, -0.139055)",
        "(0.111598, 1.216194, -0.130445)",
        "(0.112541, 1.222070, -0.114216)",
        "(0.113552, 1.229704, -0.099397)",
        "(0.114739, 1.239111, -0.085918)",
        "(0.116159, 1.250108, -0.073901)",
        "(0.117640, 1.262378, -0.063409)",
        "(0.118394, 1.269044, -0.058894)",
        "(0.119780, 1.283137, -0.051177)",
        "(0.121264, 1.298171, -0.045213)",
        "(0.123352, 1.314079, -0.040748)",
        "(0.125570, 1.330362, -0.037744)",
        "(0.126637, 1.338631, -0.036956)",
        "(0.128670, 1.355201, -0.036552)",
        "(0.130484, 1.371717, -0.037441)",
        "(0.132267, 1.387851, -0.040042)",
        "(0.134042, 1.403453, -0.043905)",
        "(0.134834, 1.411033, -0.046398)",
        "(0.136271, 1.425791, -0.052474)",
        "(0.137580, 1.439889, -0.059853)",
        "(0.138802, 1.452857, -0.068691)",
        "(0.139633, 1.464288, -0.078327)",
        "(0.139934, 1.469341, -0.083519)",
        "(0.140249, 1.478499, -0.094804)",
        "(0.140352, 1.486584, -0.106882)",
        "(0.140292, 1.492895, -0.119799)",
        "(0.140056, 1.497967, -0.133061)",
        "(0.139756, 1.499526, -0.139890)",
        "(0.138940, 1.502072, -0.153440)",
        "(0.137844, 1.502886, -0.167429)",
        "(0.136684, 1.502540, -0.181778)",
        "(0.135500, 1.500832, -0.195975)",
        "(0.134981, 1.499424, -0.202973)",
        "(0.133635, 1.495147, -0.216578)",
        "(0.131866, 1.489637, -0.229834)",
        "(0.130268, 1.482910, -0.242791)",
        "(0.128995, 1.475523, -0.255322)",
        "(0.128524, 1.471279, -0.261248)",
        "(0.127441, 1.462050, -0.272518)",
        "(0.126089, 1.451633, -0.282847)",
        "(0.124893, 1.440398, -0.292362)",
        "(0.123892, 1.428313, -0.300704)",
        "(0.123485, 1.421952, -0.304223)",
        "(0.122827, 1.408735, -0.310055)",
        "(0.122323, 1.394848, -0.314022)",
        "(0.121654, 1.380612, -0.316482)",
        "(0.120974, 1.366295, -0.317746)",
        "(0.120743, 1.359214, -0.317907)",
        "(0.120363, 1.345189, -0.317308)",
        "(0.119710, 1.331364, -0.314726)",
        "(0.118782, 1.317782, -0.309944)",
        "(0.117932, 1.304917, -0.303987)",
        "(0.117606, 1.298827, -0.300281)",
        "(0.117014, 1.287232, -0.291448)",
        "(0.116494, 1.276597, -0.280977)",
        "(0.116124, 1.267363, -0.269096)",
        "(0.115869, 1.259448, -0.256814)",
        "(0.115866, 1.256227, -0.250368)",
        "(0.115939, 1.250802, -0.236693)",
        "(0.116244, 1.246822, -0.221915)",
        "(0.116877, 1.244413, -0.206457)",
        "(0.117577, 1.243538, -0.190694)",
        "(0.117953, 1.243719, -0.182856)",
        "(0.118938, 1.244797, -0.167100)",
        "(0.120237, 1.247080, -0.151448)",
        "(0.121683, 1.250592, -0.136176)",
        "(0.123042, 1.256109, -0.122158)",
        "(0.123639, 1.259286, -0.115543)",
        "(0.124858, 1.266911, -0.103062)",
        "(0.126350, 1.275328, -0.090923)",
        "(0.128084, 1.284787, -0.079389)",
        "(0.130190, 1.295813, -0.069189)",
        "(0.131355, 1.301921, -0.064720)",
        "(0.133732, 1.314766, -0.056743)",
        "(0.136209, 1.328230, -0.050024)",
        "(0.138895, 1.343158, -0.045356)",
        "(0.141025, 1.357909, -0.043027)",
        "(0.141954, 1.365098, -0.042841)",
        "(0.143316, 1.379767, -0.043371)",
        "(0.144144, 1.394703, -0.045805)",
        "(0.144767, 1.409680, -0.049920)",
        "(0.145570, 1.424162, -0.055142)",
        "(0.146236, 1.431093, -0.058531)",
        "(0.147318, 1.444470, -0.065788)",
        "(0.147994, 1.456693, -0.074566)",
        "(0.148527, 1.467624, -0.084638)",
        "(0.148934, 1.477384, -0.095699)",
        "(0.149115, 1.481681, -0.101744)"
    ],
    "rightHandRotations": [
        "(351.674700, 258.645400, 260.765000)",
        "(351.661000, 258.654400, 260.759000)",
        "(351.661700, 258.615800, 260.771500)",
        "(351.660200, 258.536300, 260.754000)",
        "(351.680200, 258.509100, 260.740400)",
        "(351.673800, 258.504100, 260.702400)",
        "(351.658300, 258.498600, 260.669900)",
        "(351.621300, 258.463000, 260.656300)",
        "(351.616500, 258.428300, 260.615400)",
        "(351.626900, 258.400100, 260.600800)",
        "(351.614500, 258.396500, 260.645900)",
        "(351.622700, 258.414200, 260.666100)",
        "(351.651300, 258.351700, 260.635300)",
        "(351.647600, 258.323300, 260.651100)",
        "(351.631700, 258.340600, 260.653000)",
        "(351.614900, 258.331600, 260.641900)",
        "(351.532300, 258.198600, 260.636800)",
        "(351.416400, 258.141900, 260.658300)",
        "(351.326700, 258.219500, 260.700900)",
        "(351.226800, 258.213200, 260.776200)",
        "(351.112200, 258.104100, 260.816400)",
        "(351.069200, 258.071700, 260.743600)",
        "(350.934700, 258.041000, 260.749600)",
        "(350.745800, 257.899900, 260.760400)",
        "(350.672700, 257.852800, 260.778700)",
        "(350.560600, 257.870500, 260.972100)",
        "(350.405700, 257.985500, 261.049900)",
        "(350.289800, 257.939900, 260.985200)",
        "(350.141800, 257.869400, 261.114200)",
        "(350.057400, 257.871700, 261.142400)",
        "(349.870100, 257.909500, 261.149200)",
        "(349.663200, 257.973200, 261.307000)",
        "(349.482300, 258.008400, 261.419500)",
        "(349.304700, 258.054900, 261.345600)",
        "(349.215200, 258.065300, 261.365600)",
        "(348.962900, 258.141400, 261.554000)",
        "(348.673600, 258.198600, 261.619500)",
        "(348.449900, 258.250600, 261.550400)",
        "(348.251400, 258.304800, 261.618700)",
        "(348.154700, 258.346400, 261.615500)",
        "(347.972100, 258.374100, 261.484200)",
        "(347.804700, 258.413300, 261.505800)",
        "(347.625200, 258.470900, 261.573100)",
        "(347.471700, 258.448100, 261.560900)",
        "(347.380700, 258.374800, 261.598800)",
        "(347.206500, 258.321400, 261.720600)",
        "(347.064400, 258.312700, 261.697400)",
        "(346.859900, 258.185000, 261.767300)",
        "(346.688200, 257.996600, 261.859800)",
        "(346.652500, 257.835600, 261.877400)",
        "(346.496100, 257.561200, 261.904400)",
        "(346.163300, 257.616300, 262.042900)",
        "(345.855200, 257.534500, 262.155300)",
        "(345.553300, 257.485400, 262.097900)",
        "(345.432900, 257.462500, 262.103300)",
        "(345.184100, 257.423600, 262.147900)",
        "(344.960400, 257.482800, 262.169500)",
        "(344.779400, 257.556100, 262.201300)",
        "(344.608900, 257.539100, 262.325400)",
        "(344.530900, 257.482000, 262.335600)",
        "(344.391200, 257.317000, 262.349200)",
        "(344.180600, 257.267600, 262.350900)",
        "(343.922500, 257.144600, 262.474600)",
        "(343.727000, 257.030100, 262.568200)",
        "(343.565500, 256.974900, 262.576400)",
        "(343.250500, 256.802900, 262.789000)",
        "(342.828400, 256.705700, 263.043300)",
        "(342.408100, 256.635100, 263.279200)",
        "(341.853400, 256.586900, 263.554800)",
        "(341.512000, 256.529800, 263.767600)",
        "(340.869700, 256.463300, 264.245500)",
        "(340.125200, 256.576000, 264.596400)",
        "(339.451500, 256.537700, 265.120800)",
        "(338.571800, 256.649800, 265.578100)",
        "(338.146700, 256.768900, 265.812400)",
        "(337.218800, 256.932000, 266.472000)",
        "(336.346500, 257.025200, 267.212400)",
        "(335.454300, 257.141800, 267.826500)",
        "(334.502500, 257.381200, 268.464000)",
        "(333.917000, 257.542200, 268.931700)",
        "(332.855000, 257.768700, 270.061000)",
        "(331.788200, 257.976400, 271.033800)",
        "(330.708100, 258.447600, 271.807600)",
        "(329.650200, 259.118300, 272.528800)",
        "(329.092300, 259.462000, 272.923200)",
        "(327.939700, 260.232700, 273.550400)",
        "(326.852400, 260.988500, 274.083200)",
        "(325.780400, 262.044300, 274.744300)",
        "(324.873500, 263.317000, 275.083100)",
        "(324.406200, 263.998800, 275.189200)",
        "(323.615100, 265.283900, 275.489000)",
        "(323.124700, 266.714000, 275.595200)",
        "(322.835400, 268.628200, 275.239600)",
        "(322.662200, 270.481800, 274.814700)",
        "(322.631200, 271.307600, 274.597500)",
        "(322.790400, 272.904400, 274.187000)",
        "(323.345400, 274.629800, 273.398600)",
        "(324.181700, 276.472600, 272.499900)",
        "(325.219500, 278.218000, 271.652000)",
        "(325.828700, 278.930500, 271.270700)",
        "(327.248200, 280.021100, 270.923800)",
        "(329.084200, 281.062000, 270.611200)",
        "(331.050100, 281.617800, 270.021700)",
        "(333.052100, 282.050900, 269.468100)",
        "(334.030900, 282.109500, 269.355000)",
        "(336.215600, 281.983000, 269.175300)",
        "(338.830000, 282.004200, 268.992400)",
        "(341.347800, 281.597300, 268.722800)",
        "(343.969100, 280.807900, 268.005100)",
        "(345.167400, 280.421200, 267.663100)",
        "(347.498900, 279.680600, 267.320600)",
        "(349.823800, 278.697800, 267.184700)",
        "(351.808000, 277.072100, 266.845200)",
        "(353.575400, 275.831600, 265.868300)",
        "(354.368500, 275.404600, 265.381700)",
        "(355.800600, 273.972100, 265.053600)",
        "(356.602400, 271.890000, 265.181700)",
        "(357.123700, 270.074300, 265.018400)",
        "(357.346900, 268.366000, 264.905000)",
        "(357.304000, 267.324600, 264.830600)",
        "(356.979400, 265.075600, 264.889200)",
        "(356.067600, 263.252600, 265.180000)",
        "(354.979300, 261.828800, 265.524600)",
        "(353.892300, 260.510300, 265.199200)",
        "(353.148700, 259.899500, 265.197600)",
        "(351.588100, 258.803700, 265.589200)",
        "(349.754600, 257.529700, 265.995300)",
        "(347.723900, 256.411000, 266.468200)",
        "(345.410600, 255.688400, 266.886800)",
        "(344.231500, 255.463700, 266.989300)",
        "(341.815000, 254.996000, 267.375400)",
        "(339.200000, 254.389500, 268.193300)",
        "(336.630100, 253.854900, 269.230300)",
        "(334.310900, 253.334900, 269.887200)",
        "(333.091900, 253.124500, 270.346500)",
        "(330.597200, 252.842900, 271.521800)",
        "(328.294500, 252.863900, 272.540800)",
        "(326.210700, 252.852000, 273.419100)",
        "(324.295900, 253.001900, 274.225600)",
        "(323.399100, 253.175100, 274.625900)",
        "(321.706600, 253.722500, 275.338100)",
        "(320.236700, 254.387300, 275.768300)",
        "(318.912200, 255.099000, 276.012700)",
        "(317.797600, 255.820500, 276.380400)",
        "(317.255400, 256.194000, 276.576400)",
        "(316.381800, 257.188000, 276.911100)",
        "(315.720100, 258.443700, 276.813700)",
        "(315.232900, 259.721300, 276.537400)",
        "(315.027300, 261.089900, 276.062400)",
        "(315.040600, 261.801300, 275.767500)",
        "(314.937600, 263.307600, 275.304700)",
        "(315.025200, 264.882300, 274.813000)",
        "(315.320800, 266.528700, 274.029400)",
        "(315.861500, 268.437800, 272.926800)",
        "(316.242100, 269.288000, 272.448900)",
        "(316.995600, 270.776300, 271.798900)",
        "(317.700300, 272.158900, 271.494100)",
        "(318.673400, 273.496500, 271.260000)",
        "(320.041300, 274.927400, 270.473400)",
        "(320.717700, 275.632800, 270.027000)",
        "(322.072900, 276.804800, 269.618300)",
        "(323.509500, 277.340400, 269.746300)",
        "(325.258100, 277.882500, 269.607900)",
        "(327.057700, 278.672800, 268.979600)",
        "(327.934600, 278.936100, 268.828800)",
        "(329.720200, 279.336800, 268.671100)",
        "(331.740000, 279.617000, 268.339500)",
        "(333.802200, 279.649400, 268.048700)",
        "(335.992400, 279.744900, 267.555400)",
        "(337.071000, 279.840300, 267.255300)",
        "(339.022200, 279.624100, 266.919800)",
        "(341.169900, 278.836800, 266.875500)",
        "(343.232500, 278.249100, 266.486900)",
        "(345.194900, 278.046900, 265.946800)",
        "(346.098200, 277.558100, 265.852800)",
        "(347.998400, 276.182700, 265.878500)",
        "(349.619500, 274.819000, 265.594700)",
        "(351.020400, 273.416000, 265.276000)",
        "(351.921800, 271.673900, 265.121600)",
        "(352.277400, 270.900800, 265.014200)",
        "(352.738100, 269.438300, 264.770500)",
        "(352.968200, 267.480800, 264.792100)",
        "(352.701000, 265.521900, 264.583700)",
        "(352.117800, 264.151600, 264.325200)",
        "(351.717000, 263.485700, 264.376000)",
        "(350.663000, 262.016100, 264.510800)",
        "(349.408700, 260.644300, 264.613600)",
        "(347.805400, 259.454800, 264.840500)",
        "(346.011700, 258.487900, 265.051300)",
        "(345.022100, 257.986700, 265.185200)",
        "(343.080800, 257.341900, 265.456500)",
        "(341.062300, 256.845500, 265.716200)",
        "(339.010400, 256.348000, 266.085100)",
        "(337.111100, 255.737100, 266.574200)",
        "(336.190200, 255.476500, 266.807900)",
        "(334.165100, 255.160400, 267.361400)",
        "(332.177400, 255.089800, 267.811400)",
        "(330.357000, 254.838700, 268.365600)",
        "(328.539000, 254.712900, 269.127600)",
        "(327.647500, 254.799000, 269.513400)",
        "(325.960500, 254.754300, 270.375900)",
        "(324.393700, 254.751200, 271.054900)",
        "(322.961900, 255.095000, 271.421300)",
        "(321.637600, 255.560600, 272.014000)",
        "(320.969700, 255.833900, 272.326600)",
        "(319.757400, 256.316300, 272.981600)",
        "(318.695200, 256.978300, 273.380200)",
        "(317.762800, 257.812500, 273.456800)",
        "(316.934100, 258.695500, 273.866500)",
        "(316.502900, 259.223400, 274.073900)",
        "(315.742300, 260.315100, 274.291600)",
        "(315.240300, 261.342300, 274.331300)",
        "(314.816000, 262.887400, 273.900200)",
        "(314.591700, 264.590500, 273.397800)",
        "(314.441500, 265.339200, 273.239900)",
        "(314.337500, 266.729100, 272.920100)",
        "(314.464600, 268.300400, 272.460100)",
        "(314.915400, 269.914300, 271.709200)",
        "(315.609600, 272.034600, 270.536600)",
        "(316.003300, 273.076500, 270.000400)",
        "(316.819700, 274.642600, 269.637100)",
        "(317.927100, 275.569700, 269.665300)",
        "(319.365500, 276.839200, 269.356400)",
        "(320.957300, 278.226600, 269.174800)",
        "(321.848800, 278.687700, 269.173700)",
        "(323.584400, 279.356000, 269.484100)",
        "(325.316300, 280.158600, 269.918700)",
        "(327.335300, 280.918000, 269.721400)",
        "(329.332800, 281.391700, 269.477100)",
        "(330.292200, 281.693500, 269.314800)",
        "(332.231400, 282.261900, 268.995800)",
        "(334.044500, 282.548800, 269.324700)",
        "(335.988100, 282.511600, 269.553400)",
        "(338.068000, 282.248200, 269.302100)",
        "(339.049300, 281.996500, 269.170200)",
        "(340.713500, 281.507600, 269.082500)",
        "(342.356200, 281.239400, 269.040700)",
        "(344.217900, 280.367100, 268.912900)",
        "(346.238700, 278.629900, 268.782300)",
        "(347.038600, 278.004000, 268.548500)",
        "(348.492600, 277.387500, 267.866100)",
        "(349.792600, 276.099600, 267.408100)",
        "(350.967400, 273.967900, 267.468500)",
        "(351.737500, 272.072900, 267.514500)",
        "(352.029900, 271.276100, 267.285000)",
        "(352.368400, 269.449900, 266.913500)",
        "(352.279500, 267.437400, 266.888500)",
        "(351.887700, 265.288200, 266.863300)",
        "(351.032800, 263.221200, 266.793800)",
        "(350.365100, 262.301600, 266.756200)",
        "(348.761000, 260.837500, 266.723800)",
        "(346.960700, 259.785000, 266.730000)",
        "(344.959100, 258.713500, 266.513000)",
        "(342.655100, 257.600500, 266.775100)",
        "(341.476300, 257.086700, 267.014500)",
        "(339.063700, 256.343600, 267.432900)",
        "(336.646400, 255.569600, 267.950200)",
        "(334.271200, 254.528200, 268.556300)",
        "(332.011800, 253.683200, 269.025100)",
        "(330.880900, 253.431400, 269.356600)",
        "(328.724400, 252.846300, 270.403200)",
        "(326.667500, 252.321800, 271.390300)",
        "(324.714000, 252.160800, 272.002300)",
        "(322.933800, 252.030800, 272.810900)",
        "(322.060700, 251.973800, 273.230000)",
        "(320.496600, 252.096700, 273.942300)",
        "(318.859400, 252.541300, 274.656100)",
        "(317.448500, 252.938300, 275.502000)",
        "(316.264800, 253.508700, 275.921400)",
        "(315.719100, 253.942400, 275.855700)",
        "(314.734600, 254.790500, 276.005000)",
        "(313.769000, 255.749800, 276.464100)",
        "(313.072000, 257.080000, 276.556300)",
        "(312.572400, 258.537800, 276.311000)",
        "(312.386700, 259.319100, 276.111100)",
        "(312.127400, 260.852800, 275.819000)",
        "(312.009400, 262.555600, 275.302200)",
        "(312.082000, 264.546900, 274.452500)",
        "(312.261200, 266.564500, 273.622800)",
        "(312.505200, 267.646100, 273.104000)",
        "(313.075800, 269.859800, 272.124000)",
        "(313.854100, 271.977100, 271.130900)",
        "(314.887400, 273.669200, 270.384800)",
        "(316.113800, 275.540000, 269.522600)",
        "(316.779600, 276.359800, 269.184700)",
        "(318.166100, 277.819800, 268.632400)",
        "(319.634500, 278.621100, 268.516800)",
        "(321.523500, 279.267400, 268.478000)",
        "(323.647800, 280.007300, 268.179500)",
        "(324.670700, 280.347100, 268.062700)",
        "(326.569300, 280.810900, 267.785200)",
        "(328.777800, 281.193400, 267.330800)",
        "(331.560800, 281.336200, 267.007200)",
        "(333.959300, 280.965200, 266.974500)",
        "(335.118000, 281.017600, 266.695300)",
        "(337.150500, 281.287600, 265.925200)",
        "(339.165600, 280.852300, 265.703200)",
        "(341.404200, 279.752300, 266.151000)",
        "(343.333900, 279.064300, 265.933000)",
        "(344.206100, 278.749300, 265.464100)",
        "(345.540800, 277.842000, 264.884000)",
        "(346.614500, 276.550500, 264.789700)",
        "(347.564800, 275.264500, 264.639500)",
        "(348.309400, 273.656900, 264.491700)",
        "(348.474900, 272.785700, 264.448100)",
        "(348.527100, 271.131000, 264.294400)",
        "(348.390400, 269.483500, 264.096000)",
        "(347.811200, 268.017500, 264.044100)",
        "(347.041000, 266.405100, 264.031400)",
        "(346.569100, 265.648800, 264.012300)",
        "(345.402300, 264.258000, 263.961600)",
        "(343.968700, 263.198500, 263.993800)",
        "(342.327500, 262.105800, 264.037600)",
        "(340.716400, 261.074000, 264.066200)",
        "(339.870700, 260.518600, 264.184700)",
        "(337.992400, 259.505400, 264.551900)",
        "(336.176000, 258.722700, 264.913900)",
        "(334.437000, 258.148800, 265.213900)",
        "(332.531200, 257.692000, 265.592500)",
        "(331.565900, 257.469400, 265.765400)",
        "(329.844500, 257.166800, 266.105000)",
        "(328.179300, 257.035900, 266.622100)",
        "(326.601700, 256.907300, 267.147400)",
        "(325.030200, 257.007900, 267.622000)",
        "(324.318100, 257.172200, 267.749800)",
        "(322.979000, 257.488700, 268.011000)",
        "(321.618000, 257.666700, 268.566100)",
        "(320.554200, 257.901400, 268.982900)",
        "(319.522500, 258.616600, 269.045800)",
        "(318.948200, 259.063900, 269.149400)",
        "(317.979900, 259.627600, 269.642900)",
        "(317.146300, 260.294800, 269.965300)",
        "(316.446200, 261.334700, 270.103100)",
        "(315.775400, 262.595600, 269.981000)",
        "(315.517200, 263.111400, 269.968500)",
        "(315.110800, 264.252300, 269.876700)",
        "(314.862500, 265.662400, 269.565600)",
        "(314.886900, 267.323400, 268.924300)",
        "(315.020300, 269.026000, 268.035800)",
        "(315.077400, 269.769300, 267.691800)",
        "(315.389000, 271.161800, 267.323600)",
        "(316.051200, 272.769700, 266.760000)",
        "(317.105700, 274.482300, 265.707900)",
        "(318.137700, 275.848800, 264.977900)",
        "(318.716100, 276.301400, 264.902500)",
        "(320.103900, 277.198000, 264.961700)",
        "(321.608500, 278.124900, 264.900300)",
        "(323.265700, 279.062800, 264.626200)",
        "(325.036300, 279.930800, 264.361100)",
        "(326.055100, 280.352800, 264.252100)",
        "(328.005600, 280.705900, 264.503500)",
        "(329.808900, 280.889200, 264.828900)",
        "(331.691600, 281.502600, 264.730900)",
        "(333.744300, 281.717500, 264.907400)",
        "(334.785900, 281.560900, 265.012600)",
        "(336.859500, 281.225300, 264.863900)",
        "(338.704200, 281.135100, 264.699700)",
        "(340.668700, 280.349000, 265.113100)",
        "(342.663100, 279.588800, 265.192400)",
        "(343.586000, 279.207200, 265.033400)",
        "(345.227800, 278.363400, 264.700800)",
        "(346.618700, 277.061100, 264.554100)",
        "(347.836000, 275.710500, 264.401600)",
        "(348.576000, 274.857000, 263.967000)",
        "(348.713800, 274.331800, 263.794000)",
        "(349.087900, 272.494100, 263.519900)",
        "(349.087900, 270.787200, 263.215800)",
        "(348.871700, 269.348600, 262.909000)",
        "(348.158400, 267.805000, 262.972700)",
        "(347.699700, 267.084200, 263.020000)",
        "(346.573400, 265.738400, 262.869900)",
        "(345.246500, 264.374700, 262.571300)",
        "(343.627200, 263.279300, 262.713200)",
        "(341.911500, 262.375800, 262.991500)",
        "(341.007600, 262.006900, 262.957700)",
        "(339.142800, 261.132800, 262.843600)",
        "(337.183100, 260.437800, 262.966000)",
        "(335.247700, 259.742200, 263.442200)",
        "(333.250900, 259.030000, 263.982500)",
        "(332.249500, 258.806600, 264.081100)",
        "(330.312100, 258.414000, 264.212000)",
        "(328.427700, 257.916300, 264.761700)",
        "(326.647400, 257.490600, 265.553500)",
        "(324.869300, 257.093700, 266.337100)",
        "(323.960100, 257.132700, 266.470600)",
        "(322.243300, 257.293500, 266.745200)",
        "(320.814200, 257.362000, 267.255100)",
        "(319.345700, 257.639500, 267.849900)",
        "(317.993600, 258.266700, 268.275100)",
        "(317.402900, 258.677500, 268.340100)",
        "(316.373300, 259.362600, 268.663300)",
        "(315.667300, 260.310300, 268.679400)",
        "(314.997300, 261.384100, 268.833300)",
        "(314.512100, 262.702800, 268.650100)",
        "(314.384900, 263.559600, 268.331900)",
        "(314.172900, 265.168900, 267.987400)",
        "(314.003100, 266.747400, 267.772900)",
        "(314.128800, 268.716600, 266.921400)",
        "(314.443500, 270.648800, 266.051000)",
        "(314.563700, 271.668000, 265.661600)",
        "(314.956200, 273.653000, 264.951400)",
        "(315.848600, 275.695200, 264.031400)",
        "(316.862200, 277.469600, 263.450500)",
        "(317.951900, 278.531000, 263.524800)",
        "(318.548500, 279.233300, 263.490900)",
        "(319.885800, 280.870800, 263.303300)",
        "(321.428000, 282.019000, 263.102400)",
        "(322.920400, 282.585300, 263.417200)",
        "(323.861500, 283.043700, 263.520100)",
        "(325.795100, 283.951000, 263.421600)",
        "(327.701400, 284.576400, 263.621800)",
        "(329.500500, 284.879500, 264.195500)",
        "(331.608700, 285.067800, 264.234500)",
        "(333.987900, 285.333300, 263.978800)",
        "(335.146600, 285.339400, 264.057500)",
        "(337.721300, 285.611900, 263.874100)",
        "(340.175100, 285.845100, 263.809100)",
        "(342.541200, 285.086400, 264.147400)",
        "(345.012500, 284.167500, 263.970500)",
        "(346.170800, 283.851100, 263.745900)",
        "(348.302800, 283.262500, 263.422700)",
        "(350.364800, 282.315000, 263.267200)",
        "(352.017700, 280.789900, 262.932900)",
        "(353.067800, 279.330600, 262.163500)",
        "(353.411600, 278.677100, 262.116600)",
        "(354.070400, 276.930400, 262.710000)",
        "(354.523100, 274.828800, 262.505700)",
        "(354.444900, 273.160600, 262.034900)",
        "(354.170800, 271.390400, 262.110600)",
        "(353.888900, 270.380900, 262.142100)",
        "(353.189300, 268.735500, 262.272300)",
        "(352.268900, 267.187100, 262.223400)",
        "(351.089000, 265.661700, 261.879900)",
        "(349.675400, 264.299500, 261.838400)",
        "(348.914800, 263.711300, 261.914200)",
        "(347.316600, 262.407300, 261.935300)",
        "(345.601100, 261.336900, 261.943000)",
        "(343.796700, 260.622300, 262.028400)",
        "(341.759000, 259.966900, 262.244200)",
        "(340.859500, 259.687300, 262.249800)",
        "(339.167500, 259.172300, 262.254600)",
        "(337.365000, 259.002000, 262.458600)",
        "(335.697400, 258.892500, 262.933900)",
        "(333.962300, 258.912800, 263.084600)",
        "(333.170200, 258.959100, 263.178400)",
        "(331.762100, 259.092000, 263.086300)",
        "(330.430000, 259.352300, 263.112700)",
        "(328.878200, 259.838900, 263.590000)",
        "(327.546500, 260.038600, 264.235700)",
        "(326.937300, 260.239200, 264.497800)",
        "(325.851000, 261.009200, 264.736500)",
        "(324.818900, 261.740700, 264.760600)",
        "(323.876900, 262.614400, 265.014700)",
        "(323.033500, 263.481000, 265.243700)",
        "(322.703700, 264.023600, 265.317100)",
        "(322.110600, 265.465500, 265.216900)",
        "(321.708000, 266.779700, 265.003300)",
        "(321.345500, 268.412300, 264.603200)",
        "(321.089400, 270.000400, 264.299900)",
        "(320.971700, 270.855100, 264.159400)",
        "(320.876500, 272.529400, 263.747800)",
        "(321.070200, 274.231600, 263.092300)",
        "(321.587900, 276.017400, 262.079400)",
        "(322.330300, 277.842500, 261.329800)",
        "(322.692600, 278.720900, 261.246800)",
        "(323.448400, 280.114700, 261.458900)",
        "(324.846900, 281.408300, 261.045500)",
        "(326.275500, 282.625900, 260.787600)",
        "(328.092400, 283.773100, 260.876600)",
        "(329.062700, 284.145900, 260.924500)",
        "(331.096200, 284.631400, 261.344200)",
        "(333.217500, 284.960600, 261.869800)",
        "(335.512000, 285.429800, 261.922800)",
        "(337.723500, 285.759700, 262.253700)",
        "(338.858400, 285.845700, 262.572500)",
        "(341.482000, 285.834100, 263.047200)",
        "(344.193500, 285.561800, 263.473400)",
        "(346.714400, 285.295300, 263.992900)",
        "(349.048300, 284.801800, 264.160500)",
        "(350.127000, 284.448700, 264.004300)",
        "(352.222700, 283.531100, 263.831900)",
        "(353.814800, 282.485100, 263.907500)",
        "(355.143200, 281.002700, 263.991300)",
        "(356.084200, 279.161400, 263.738900)",
        "(356.366900, 278.341100, 263.504700)",
        "(356.648400, 276.941500, 263.410600)",
        "(356.752300, 275.219000, 263.482900)",
        "(356.583000, 273.271600, 263.349500)",
        "(356.047700, 271.611700, 262.812200)",
        "(355.573300, 270.876200, 262.638500)",
        "(354.377400, 269.166300, 262.813900)",
        "(352.941200, 267.431900, 262.855600)",
        "(351.359900, 266.130600, 262.607500)",
        "(349.453300, 264.840800, 262.663300)",
        "(348.447700, 264.085800, 262.754600)",
        "(346.319100, 262.693500, 262.973800)",
        "(344.014700, 261.770500, 263.156500)",
        "(341.788400, 260.895500, 263.296000)",
        "(339.494700, 260.015200, 263.689500)",
        "(338.390300, 259.522900, 263.963300)",
        "(336.322900, 258.743100, 264.354600)",
        "(334.233400, 258.167400, 264.827600)",
        "(331.996100, 257.646400, 265.381400)",
        "(329.817900, 257.376900, 265.934900)",
        "(328.829400, 257.225400, 266.244500)",
        "(326.951200, 257.147100, 266.787800)",
        "(325.107700, 257.102400, 267.387100)",
        "(323.354700, 256.970000, 268.374100)",
        "(321.749600, 257.284200, 268.915100)",
        "(321.032300, 257.587200, 269.009100)",
        "(319.706100, 258.359800, 269.247900)",
        "(318.478500, 258.984900, 269.714100)",
        "(317.389300, 259.915200, 270.132800)",
        "(316.480700, 260.937100, 270.258100)",
        "(316.149100, 261.571000, 270.256100)",
        "(315.573900, 263.020400, 270.312000)",
        "(315.243000, 264.721000, 269.818400)",
        "(315.151100, 266.576600, 269.135300)",
        "(315.239300, 268.654000, 268.380500)",
        "(315.295300, 269.649200, 268.035900)",
        "(315.639400, 271.589100, 267.089700)",
        "(316.402100, 273.489100, 265.890700)",
        "(317.510300, 275.725300, 264.806600)",
        "(318.687800, 277.778900, 264.169500)",
        "(319.352700, 278.509300, 264.104000)",
        "(320.882400, 279.623000, 264.257400)",
        "(322.752900, 280.725000, 264.067700)",
        "(324.633700, 281.759300, 264.051700)",
        "(326.780200, 282.495800, 264.428100)",
        "(327.964500, 282.819900, 264.416800)",
        "(330.274000, 283.455100, 264.551000)",
        "(332.567200, 284.001400, 264.681900)",
        "(335.046300, 284.189200, 264.644800)",
        "(337.532400, 284.290500, 264.500300)",
        "(338.727900, 284.327600, 264.644900)",
        "(340.963500, 284.033600, 265.172900)",
        "(343.164900, 283.331600, 265.401300)",
        "(345.417800, 282.551300, 265.426200)",
        "(347.399000, 281.624900, 265.439200)",
        "(348.338800, 281.248400, 265.406000)",
        "(350.138600, 280.331100, 265.204200)",
        "(351.748400, 279.166000, 264.987400)",
        "(353.214300, 277.923200, 264.935900)",
        "(354.430800, 275.960600, 265.077900)",
        "(354.819700, 274.831800, 265.114600)",
        "(355.361200, 273.137100, 264.895500)",
        "(355.675900, 271.448700, 264.617400)",
        "(355.560900, 269.418100, 264.640700)",
        "(355.140500, 267.784200, 264.275900)",
        "(354.756200, 266.983600, 264.061500)",
        "(353.784000, 265.169200, 263.867500)",
        "(352.537800, 263.724500, 263.737800)",
        "(351.065200, 262.528500, 263.259300)",
        "(349.327900, 261.421900, 262.979800)",
        "(348.372900, 260.932500, 262.844500)",
        "(346.237900, 259.914400, 262.691100)",
        "(344.066900, 259.029200, 262.880400)",
        "(341.942400, 258.067200, 263.047000)",
        "(339.688300, 257.259600, 263.432500)",
        "(338.568500, 256.881300, 263.778300)",
        "(336.372200, 256.196500, 264.392900)",
        "(334.190900, 255.694200, 264.708800)",
        "(332.040700, 255.254900, 265.312400)",
        "(329.867100, 255.100800, 266.091300)",
        "(328.795200, 255.094300, 266.451400)",
        "(326.700100, 255.229900, 267.043500)",
        "(324.709500, 255.610000, 267.600000)",
        "(322.910700, 256.064900, 268.025500)",
        "(321.350900, 256.671800, 268.495200)",
        "(320.625200, 257.131400, 268.702300)",
        "(319.361200, 258.372600, 268.967400)",
        "(318.318100, 259.583200, 269.073000)",
        "(317.522000, 260.990500, 268.927100)",
        "(316.864100, 262.394500, 268.948800)",
        "(316.639100, 263.231400, 268.889300)",
        "(316.274700, 265.111100, 268.495900)",
        "(316.105200, 267.095300, 267.832000)",
        "(316.089600, 269.423000, 266.739100)",
        "(316.285800, 271.621600, 265.963000)",
        "(316.482700, 272.482100, 265.941300)",
        "(317.158200, 274.366200, 265.560700)",
        "(318.117000, 276.660900, 264.424200)",
        "(319.174500, 278.810300, 263.492800)",
        "(320.259900, 280.215700, 263.653100)",
        "(321.000800, 280.805100, 263.946400)",
        "(322.613800, 282.091200, 264.610200)",
        "(324.394300, 283.409400, 264.376900)",
        "(326.316800, 284.411300, 263.980300)",
        "(328.284300, 284.990400, 264.300700)",
        "(329.310500, 285.206100, 264.544100)",
        "(331.413100, 285.856100, 264.859000)",
        "(333.702600, 286.255200, 264.582700)",
        "(335.920100, 286.311000, 264.231200)",
        "(338.084800, 286.159500, 264.673300)",
        "(339.188800, 285.897000, 265.063000)",
        "(341.433200, 285.530200, 265.330000)",
        "(343.722300, 285.108500, 264.394600)",
        "(345.701000, 284.363800, 264.514600)",
        "(347.659600, 283.600800, 264.858600)",
        "(348.677700, 283.081300, 264.816300)",
        "(350.476200, 282.105500, 264.639000)",
        "(351.954100, 281.104700, 264.600700)",
        "(353.241200, 279.887900, 264.574400)",
        "(354.222800, 278.164100, 264.451800)",
        "(354.539600, 277.279200, 264.510100)",
        "(355.066700, 275.638700, 264.544400)",
        "(355.226100, 273.891400, 264.448700)",
        "(355.088000, 272.144200, 264.499500)",
        "(354.560000, 270.264000, 264.324200)",
        "(354.195800, 269.385600, 264.111000)",
        "(353.230100, 268.105600, 263.523600)",
        "(351.934700, 266.814400, 263.201500)",
        "(350.339400, 265.527900, 262.957900)",
        "(348.532100, 264.426100, 262.735600)",
        "(347.575600, 263.840200, 262.636400)",
        "(345.476900, 262.765800, 262.652800)",
        "(343.344400, 261.881300, 262.813700)",
        "(341.078700, 261.138900, 262.911300)",
        "(338.775500, 260.473100, 262.858500)",
        "(337.571100, 260.150800, 263.032000)",
        "(335.191500, 259.601200, 263.452500)",
        "(332.873300, 259.300900, 263.836900)",
        "(330.644700, 259.102800, 264.166400)",
        "(328.542600, 258.878200, 264.559000)",
        "(327.534500, 258.893100, 264.788000)",
        "(325.548200, 259.013500, 265.328600)",
        "(323.809500, 259.174900, 265.877200)",
        "(322.183300, 259.830900, 266.239400)",
        "(320.692200, 260.634300, 266.522600)",
        "(320.059400, 260.989400, 266.667200)",
        "(318.913100, 261.709700, 267.133000)",
        "(317.939100, 262.871000, 267.457000)",
        "(317.234600, 264.358700, 267.329600)",
        "(316.769600, 265.863500, 267.184000)",
        "(316.599500, 266.515300, 267.236300)",
        "(316.342100, 267.905000, 267.151100)",
        "(316.439300, 269.952000, 266.104900)",
        "(316.550300, 272.200400, 265.239800)",
        "(316.821700, 273.983600, 264.822100)",
        "(317.111500, 274.867500, 264.528900)",
        "(317.915600, 276.908500, 263.461400)",
        "(318.915600, 278.741600, 262.632700)",
        "(319.951100, 280.131600, 262.777300)",
        "(321.539600, 281.156600, 262.970700)",
        "(322.465900, 281.689500, 262.892100)",
        "(324.228800, 282.473100, 263.156700)",
        "(325.933200, 282.793300, 263.591300)",
        "(327.879200, 282.810100, 264.558700)",
        "(330.018400, 283.030500, 265.857000)",
        "(331.169800, 283.230700, 265.802100)",
        "(333.565300, 283.711200, 265.048300)",
        "(335.902200, 284.049200, 264.389000)",
        "(338.268200, 284.407400, 264.468500)",
        "(340.390400, 284.499500, 265.250900)",
        "(341.478800, 284.499500, 265.329700)",
        "(343.863200, 284.379300, 264.816700)",
        "(345.923100, 284.013100, 264.614900)",
        "(347.859700, 283.316300, 264.649400)",
        "(349.743000, 282.277200, 265.026500)",
        "(350.723100, 281.838700, 265.051400)",
        "(352.501100, 280.664600, 264.649800)",
        "(353.833400, 279.207700, 264.665000)",
        "(354.864500, 277.835700, 264.851000)",
        "(355.872100, 276.260900, 264.440900)",
        "(356.215500, 275.470200, 264.254600)",
        "(356.773900, 273.875000, 264.103300)",
        "(357.064800, 272.230800, 263.708000)",
        "(356.985900, 270.547700, 263.595500)",
        "(356.732600, 268.785000, 263.322400)",
        "(356.533100, 267.771400, 263.184900)",
        "(355.806700, 265.926300, 263.097800)",
        "(354.729900, 264.306500, 263.156400)",
        "(353.353300, 262.778100, 262.938300)",
        "(351.631600, 261.503300, 262.749100)",
        "(350.704600, 260.959800, 262.731500)",
        "(348.665500, 260.086900, 262.435400)",
        "(346.416400, 259.251600, 262.490500)",
        "(344.021600, 258.480000, 262.963700)",
        "(341.656300, 257.866600, 262.941200)",
        "(340.436200, 257.584700, 263.044700)",
        "(337.884900, 257.135700, 263.653400)",
        "(335.390500, 256.662700, 264.331800)",
        "(332.937900, 256.297300, 265.053500)",
        "(330.563000, 255.950300, 265.901600)",
        "(329.367100, 255.881300, 266.320700)",
        "(327.053900, 255.954900, 267.167500)",
        "(324.896400, 256.040200, 268.043800)",
        "(322.924000, 256.257400, 268.857700)",
        "(321.169000, 256.794400, 269.468900)",
        "(320.346500, 257.201500, 269.765300)",
        "(318.752800, 258.232100, 270.398700)",
        "(317.342500, 259.421700, 270.830600)",
        "(316.319700, 260.809500, 270.558900)",
        "(315.495800, 262.569800, 270.060300)",
        "(315.164200, 263.548500, 269.937300)",
        "(314.508000, 265.332800, 269.866500)",
        "(314.136400, 267.147900, 269.582600)",
        "(314.093300, 269.241400, 268.681500)",
        "(314.312200, 271.537500, 267.608100)",
        "(314.485600, 272.571500, 267.222400)",
        "(315.067900, 274.458700, 266.790300)",
        "(315.939200, 276.538900, 266.203700)",
        "(317.087800, 278.493000, 265.083700)",
        "(318.408600, 279.831600, 264.428500)",
        "(319.087500, 280.354900, 264.517600)",
        "(320.405600, 281.458900, 265.073900)",
        "(322.047700, 282.827400, 264.876200)",
        "(323.814900, 283.572000, 264.602400)",
        "(325.602800, 283.978500, 264.811400)",
        "(326.510700, 284.183300, 264.968600)",
        "(328.453800, 284.931900, 265.213900)",
        "(330.337800, 285.563700, 265.877200)",
        "(332.419600, 285.659100, 265.632400)",
        "(334.690400, 285.674600, 265.208400)",
        "(335.680500, 285.638600, 265.381700)",
        "(337.490200, 285.504200, 266.261200)",
        "(339.276000, 284.987100, 266.793500)",
        "(341.130900, 284.285100, 266.147300)",
        "(342.704800, 283.277400, 265.885000)",
        "(343.344900, 282.795900, 266.093300)",
        "(344.711200, 281.798500, 266.315600)",
        "(345.983200, 280.570400, 266.152300)",
        "(347.181900, 279.445300, 265.609600)",
        "(348.186100, 278.246900, 265.142300)",
        "(348.638000, 277.498400, 265.153600)",
        "(349.380800, 275.639200, 265.310200)",
        "(349.952500, 274.158500, 265.019000)",
        "(350.237300, 272.777300, 264.615900)",
        "(350.275500, 270.861900, 264.878700)",
        "(350.089300, 269.767900, 265.042100)",
        "(349.627700, 268.022500, 264.872200)",
        "(348.915800, 266.361300, 264.696900)",
        "(347.942600, 264.537100, 264.943700)",
        "(346.741900, 262.787900, 264.846000)",
        "(346.089200, 262.063100, 264.630900)",
        "(344.620400, 260.559600, 264.789900)",
        "(342.958300, 259.246200, 265.138100)",
        "(341.241600, 258.214800, 265.050000)",
        "(339.473400, 257.312000, 264.941300)",
        "(338.564900, 256.966200, 265.029200)",
        "(336.665500, 256.202100, 265.619100)",
        "(334.790700, 255.525900, 266.016000)",
        "(332.949200, 255.103200, 266.274800)",
        "(331.062100, 254.746400, 266.801300)",
        "(330.159400, 254.513900, 267.094900)",
        "(328.294300, 254.405500, 267.641600)",
        "(326.510700, 254.396400, 268.332900)",
        "(324.766400, 254.514400, 268.956700)",
        "(323.133300, 254.820200, 269.339800)",
        "(322.359100, 255.036600, 269.445200)",
        "(320.754400, 255.710700, 269.862900)",
        "(319.360200, 256.424000, 270.425500)",
        "(318.164100, 257.516800, 270.573400)",
        "(317.080700, 258.788000, 270.515500)",
        "(316.631600, 259.505100, 270.407800)",
        "(315.800400, 260.899400, 270.307700)",
        "(315.115900, 262.444800, 270.035900)",
        "(314.700200, 264.381800, 269.358600)",
        "(314.611000, 265.553100, 268.725200)",
        "(314.399000, 267.531700, 267.789300)",
        "(314.481200, 269.096800, 267.148100)",
        "(314.799900, 270.913400, 266.298700)",
        "(315.224600, 272.829900, 265.444800)",
        "(315.698500, 274.534700, 264.904400)",
        "(316.094200, 275.304900, 264.652000)",
        "(317.158400, 276.953200, 264.002100)",
        "(318.424500, 278.352400, 263.747200)",
        "(319.924800, 279.473200, 263.572700)",
        "(321.819100, 280.205300, 263.513800)",
        "(322.875300, 280.496600, 263.577900)",
        "(324.977800, 281.346700, 263.680900)",
        "(326.969200, 282.098500, 264.330200)",
        "(329.261500, 282.680600, 264.581500)",
        "(331.999700, 283.250300, 263.778900)",
        "(333.277000, 283.454000, 263.489300)",
        "(335.748500, 283.863800, 263.474900)",
        "(338.067700, 283.888200, 264.422800)",
        "(340.436900, 283.827400, 264.810800)",
        "(342.878400, 283.769900, 264.152900)",
        "(344.054900, 283.578200, 263.907300)",
        "(346.392600, 282.825300, 264.025000)",
        "(348.515100, 282.327200, 264.170300)",
        "(350.465500, 281.589700, 264.005600)",
        "(352.212300, 280.192400, 263.685900)",
        "(353.039000, 279.473300, 263.575100)",
        "(354.479300, 278.106200, 263.402700)",
        "(355.530400, 276.678000, 263.482700)",
        "(356.361700, 275.389900, 263.483600)",
        "(357.018000, 273.710300, 263.199100)",
        "(357.076300, 272.677600, 263.085400)",
        "(357.063800, 270.917500, 263.099300)",
        "(356.745500, 269.408300, 263.331000)",
        "(356.171800, 267.440900, 263.367000)",
        "(355.363400, 265.701100, 262.872400)",
        "(354.876300, 264.951000, 262.540500)",
        "(353.729200, 263.399400, 262.476000)",
        "(352.375700, 261.765300, 262.531200)",
        "(350.897600, 260.534800, 262.170300)",
        "(349.246700, 259.189700, 261.989900)",
        "(348.361000, 258.602900, 262.061500)",
        "(346.522500, 257.568100, 262.279800)",
        "(344.552900, 256.622000, 262.536400)",
        "(342.598500, 255.754200, 262.794300)",
        "(340.639600, 254.992300, 262.941900)",
        "(339.605000, 254.686700, 263.033600)",
        "(337.410800, 254.331600, 263.628200)",
        "(335.293200, 254.180600, 264.531500)",
        "(333.336300, 254.086500, 264.916700)",
        "(331.430100, 254.096200, 265.377700)",
        "(330.473400, 254.125400, 265.801100)",
        "(328.694900, 254.264200, 266.697100)",
        "(327.013500, 254.628800, 267.642300)",
        "(325.509300, 255.398500, 267.926500)",
        "(324.149500, 256.186800, 268.053900)",
        "(323.484000, 256.619800, 268.312900)",
        "(322.223900, 257.598100, 268.842200)",
        "(321.202500, 258.849900, 268.947800)",
        "(320.229400, 260.149600, 268.913600)",
        "(319.335400, 261.525200, 268.999800)",
        "(318.936400, 262.374700, 268.835100)",
        "(318.228900, 264.075100, 268.511000)",
        "(317.473000, 265.766500, 268.244700)",
        "(317.023100, 267.581800, 267.679200)",
        "(316.811800, 269.673500, 266.651900)",
        "(316.823500, 270.796600, 266.037300)",
        "(316.811600, 272.923700, 265.092600)",
        "(317.106800, 274.632400, 264.754800)",
        "(317.854700, 276.498100, 264.430600)",
        "(318.958300, 278.260800, 263.764000)",
        "(319.591500, 278.912200, 263.474000)",
        "(321.064900, 279.824800, 263.230000)",
        "(322.871800, 280.594000, 263.109200)",
        "(325.158100, 281.668900, 262.350200)",
        "(327.583000, 282.879100, 261.044000)",
        "(328.821700, 283.210800, 260.627000)",
        "(331.310000, 283.806900, 260.327600)",
        "(333.773700, 284.604700, 260.257400)",
        "(336.197700, 285.461000, 260.170000)",
        "(338.614700, 285.685800, 259.860900)",
        "(339.868400, 285.612600, 259.769300)",
        "(342.175600, 285.372500, 260.110500)",
        "(344.375600, 285.081800, 260.627500)",
        "(346.453900, 284.547700, 260.463200)",
        "(348.461300, 283.839100, 260.187600)",
        "(349.424300, 283.270100, 260.016200)",
        "(351.028200, 281.981300, 260.147800)",
        "(352.472200, 280.837400, 259.952300)",
        "(353.796000, 279.243500, 259.585800)",
        "(354.927000, 277.503400, 259.492200)",
        "(355.339700, 276.646600, 259.622700)",
        "(355.959000, 274.936600, 259.909500)",
        "(356.336700, 273.027400, 259.833600)",
        "(356.307400, 271.265800, 259.488000)",
        "(355.988400, 269.607600, 259.397300)",
        "(355.689600, 268.710300, 259.367000)",
        "(354.907800, 266.956500, 259.176600)",
        "(353.896900, 265.450400, 258.762400)",
        "(352.663200, 263.945400, 258.421300)",
        "(351.172900, 262.401100, 258.336500)",
        "(350.382800, 261.647600, 258.413600)",
        "(348.764600, 260.353300, 258.334300)",
        "(347.055200, 259.030300, 258.197300)",
        "(345.173900, 257.713800, 258.577000)",
        "(343.286900, 256.485500, 259.056000)",
        "(342.360200, 255.876500, 259.227700)",
        "(340.307700, 254.835400, 259.650900)",
        "(338.147700, 253.998300, 260.362200)",
        "(335.995500, 253.334200, 261.136600)",
        "(333.882600, 252.848700, 261.758700)",
        "(332.826400, 252.677800, 262.050900)",
        "(330.745800, 252.442800, 262.762100)",
        "(328.669100, 252.461600, 263.753000)",
        "(326.709900, 252.701500, 264.771400)",
        "(324.917900, 253.117800, 265.516400)",
        "(324.124700, 253.432900, 265.745300)",
        "(322.636300, 254.139600, 266.163900)",
        "(321.273600, 255.065500, 266.852600)",
        "(320.063400, 256.349000, 267.210400)",
        "(319.083700, 257.703700, 266.999500)",
        "(318.656000, 258.416700, 266.929500)",
        "(317.902800, 259.773600, 267.100800)",
        "(317.259800, 261.479100, 267.066800)",
        "(316.777300, 263.323900, 266.644700)",
        "(316.450100, 265.022600, 266.001600)",
        "(316.383500, 265.840900, 265.669700)",
        "(316.388100, 267.506000, 265.332000)",
        "(316.622400, 269.449900, 265.273400)",
        "(317.133200, 271.771600, 264.590000)",
        "(318.107600, 273.800400, 263.189800)",
        "(318.752900, 274.608400, 262.529400)",
        "(320.042100, 276.005400, 261.894200)",
        "(321.426700, 277.327000, 262.147300)",
        "(323.121200, 278.772200, 262.245900)",
        "(324.221200, 279.362900, 261.898800)",
        "(326.346300, 279.976900, 261.490700)",
        "(328.424700, 279.910100, 261.901700)",
        "(330.624000, 280.215800, 262.707200)",
        "(333.309900, 281.085500, 262.787500)",
        "(335.903700, 281.794500, 262.530900)",
        "(337.311600, 282.038100, 262.150500)",
        "(339.865400, 282.192900, 261.392000)",
        "(342.354900, 281.926200, 261.243500)",
        "(344.898700, 281.722700, 261.638600)",
        "(347.288200, 281.609700, 261.496500)",
        "(348.450800, 281.377700, 261.202300)",
        "(350.558700, 280.496600, 260.641600)",
        "(352.409300, 279.604600, 260.100500)",
        "(354.060500, 278.648500, 259.752800)",
        "(355.432800, 277.419000, 259.448800)",
        "(355.988300, 276.689400, 259.274900)",
        "(356.955500, 275.263200, 258.740800)",
        "(357.747100, 273.477600, 258.318200)",
        "(358.035100, 271.596700, 258.283600)",
        "(358.112500, 269.962300, 257.981000)",
        "(358.073200, 269.221500, 257.748600)",
        "(357.744000, 267.323100, 257.506400)",
        "(356.941700, 265.298100, 257.461100)",
        "(355.991900, 263.690200, 257.023400)",
        "(354.723600, 262.152600, 256.938700)",
        "(353.964100, 261.319500, 257.028700)",
        "(352.289800, 259.664300, 257.260900)",
        "(350.415300, 258.255800, 257.452300)",
        "(348.474700, 256.713800, 257.769400)",
        "(346.421900, 255.526600, 258.090900)",
        "(345.417200, 254.983600, 258.314800)",
        "(343.261900, 253.863500, 259.055700)",
        "(341.084600, 252.744500, 259.723200)",
        "(338.956400, 252.023300, 260.319200)",
        "(336.825700, 251.464800, 261.093600)",
        "(335.719100, 251.280500, 261.580400)",
        "(333.630900, 250.840300, 262.606200)",
        "(331.720600, 250.757300, 263.218900)",
        "(329.740100, 250.808000, 263.950100)",
        "(327.854900, 251.039300, 264.785100)",
        "(326.918100, 251.201400, 265.283900)",
        "(325.180900, 251.790000, 266.241200)",
        "(323.578900, 252.556800, 266.847700)",
        "(322.213200, 253.679000, 266.880900)",
        "(320.983100, 254.865000, 266.900800)",
        "(320.431100, 255.516500, 266.901300)",
        "(319.449200, 257.201400, 266.670000)",
        "(318.601700, 259.082300, 266.324600)",
        "(317.999100, 260.941800, 265.907100)",
        "(317.616600, 262.842700, 265.259100)",
        "(317.533400, 263.995700, 264.739300)",
        "(317.474500, 266.252000, 263.774500)",
        "(317.538000, 268.391200, 263.367900)",
        "(317.896700, 270.353000, 262.828200)",
        "(318.656300, 272.789200, 261.486100)",
        "(319.027200, 273.952500, 261.028800)",
        "(319.801200, 275.763400, 260.776200)",
        "(320.876300, 277.271200, 260.645400)",
        "(322.376700, 278.850400, 260.182500)",
        "(323.979900, 279.988800, 260.113200)",
        "(324.822300, 280.383700, 260.196000)",
        "(326.661200, 281.594200, 259.951300)",
        "(328.530200, 282.719100, 259.734100)",
        "(330.357000, 283.715800, 259.685300)",
        "(332.325800, 284.497600, 259.218700)",
        "(333.309500, 284.702800, 259.084800)",
        "(335.374300, 285.034900, 259.090200)",
        "(337.247400, 285.264600, 259.169100)",
        "(339.013600, 285.549100, 259.709600)",
        "(341.141200, 285.359400, 259.253800)",
        "(342.203800, 285.232100, 258.977000)",
        "(344.119400, 284.706900, 258.915200)",
        "(345.675100, 283.804300, 259.349500)",
        "(347.191000, 282.714700, 259.246600)",
        "(348.565800, 281.332200, 259.002700)",
        "(349.169200, 280.525500, 258.985400)",
        "(350.177400, 278.751600, 259.233000)",
        "(351.030600, 276.846900, 259.419000)",
        "(351.484600, 274.962200, 259.695400)",
        "(351.694400, 273.193400, 259.647800)",
        "(351.799500, 272.303800, 259.423100)",
        "(351.902200, 270.488500, 259.103600)",
        "(351.825900, 268.675500, 259.082300)",
        "(351.462000, 266.823900, 258.902400)",
        "(350.979700, 264.851700, 258.661600)",
        "(350.687700, 264.002300, 258.572700)",
        "(349.897600, 262.562500, 258.473800)",
        "(348.817700, 260.891300, 258.474300)",
        "(347.413700, 259.260300, 258.621600)",
        "(345.725800, 258.062700, 259.369100)",
        "(344.734300, 257.501700, 260.100600)",
        "(342.815000, 256.492700, 260.842400)",
        "(340.938500, 255.589200, 260.479400)",
        "(338.889600, 254.721400, 261.063400)",
        "(336.783900, 254.007300, 262.038800)",
        "(335.715400, 253.735100, 262.401800)",
        "(333.605200, 253.362400, 262.906000)",
        "(331.561900, 253.030900, 263.559400)",
        "(329.595800, 252.767700, 264.425500)",
        "(327.719300, 252.713900, 265.151700)",
        "(326.817100, 252.711500, 265.597400)",
        "(325.054900, 252.910700, 266.408400)",
        "(323.365400, 253.305700, 266.968700)",
        "(321.776200, 253.764900, 267.621200)",
        "(320.161000, 254.320800, 268.266100)",
        "(319.416300, 254.636100, 268.721300)",
        "(318.011600, 255.573600, 269.487800)",
        "(316.802000, 256.653700, 269.953800)",
        "(315.817500, 257.834800, 270.059600)",
        "(314.937400, 259.394300, 269.963000)",
        "(314.544500, 260.430800, 269.844000)",
        "(313.912300, 262.220300, 269.706700)",
        "(313.516500, 264.126600, 269.238800)",
        "(313.307800, 266.128700, 268.556600)",
        "(313.303100, 268.233800, 267.863000)",
        "(313.424700, 269.265700, 267.585800)",
        "(313.840900, 271.581900, 266.842000)",
        "(314.734900, 273.857300, 265.596700)",
        "(315.965200, 275.860300, 264.329000)",
        "(317.468400, 277.560500, 263.796600)",
        "(318.303500, 278.292600, 263.840400)",
        "(320.177900, 279.858300, 263.780500)",
        "(322.403100, 281.081900, 263.254000)",
        "(324.947800, 281.859200, 262.234600)",
        "(327.380900, 282.801600, 261.920800)",
        "(328.541000, 283.223300, 262.304400)",
        "(331.097300, 284.238500, 262.674900)",
        "(334.024500, 284.860800, 261.735300)",
        "(336.892700, 285.089100, 260.821700)",
        "(339.405000, 285.265600, 261.054700)",
        "(340.568700, 285.334100, 261.512100)",
        "(343.093100, 285.091900, 261.830100)",
        "(345.491500, 284.328900, 261.591200)",
        "(347.876000, 283.241200, 261.454900)",
        "(349.983800, 282.204300, 261.969700)",
        "(350.910300, 281.640700, 262.400900)",
        "(352.688200, 280.174400, 262.595200)",
        "(354.405300, 278.496200, 261.590200)",
        "(355.789000, 276.876400, 261.225800)",
        "(356.770900, 275.176800, 261.389300)",
        "(357.145200, 274.286300, 261.449200)",
        "(357.585200, 272.232000, 261.150900)",
        "(357.621500, 270.520100, 260.452600)",
        "(357.412600, 268.828300, 260.252300)",
        "(356.736700, 266.753500, 260.426500)",
        "(356.247300, 265.746300, 260.419900)",
        "(355.171000, 264.119100, 259.936800)",
        "(353.891100, 262.545500, 259.389700)",
        "(352.273200, 260.802600, 259.458200)",
        "(350.458300, 259.173400, 259.814100)",
        "(349.420500, 258.462400, 259.951400)",
        "(347.283000, 257.081100, 260.179100)",
        "(345.097500, 255.839900, 260.572200)",
        "(342.861700, 254.927700, 261.064500)",
        "(340.500600, 254.143000, 261.984200)",
        "(339.337400, 253.738600, 262.485400)",
        "(337.134600, 253.039500, 262.804700)",
        "(334.859300, 252.757900, 263.239700)",
        "(332.527300, 252.376600, 264.175000)",
        "(330.281600, 252.169400, 265.180900)",
        "(329.207100, 252.097700, 265.539100)",
        "(327.097300, 252.283700, 266.048800)",
        "(325.029700, 252.499100, 267.198300)",
        "(323.113800, 252.883700, 268.361500)",
        "(321.316900, 253.707900, 268.766800)",
        "(320.536700, 254.133100, 268.898100)",
        "(319.072600, 254.865300, 269.205700)",
        "(317.693200, 255.743000, 269.904100)",
        "(316.422000, 256.948800, 270.500800)",
        "(315.435300, 258.462300, 270.591800)",
        "(315.055200, 259.249700, 270.473100)",
        "(314.414700, 261.097900, 269.988700)",
        "(313.927500, 263.174800, 269.457800)",
        "(313.632800, 265.084300, 269.104700)",
        "(313.583300, 266.942800, 268.688600)",
        "(313.699600, 268.010900, 268.261600)",
        "(314.159600, 270.424900, 266.906100)",
        "(314.825000, 272.960500, 265.415000)",
        "(315.801500, 275.057700, 264.515900)",
        "(317.010300, 276.810500, 264.237400)",
        "(317.760300, 277.751900, 264.017200)",
        "(319.401300, 279.285000, 263.331500)",
        "(321.120700, 280.493900, 263.063800)",
        "(323.032000, 281.251300, 263.056600)",
        "(325.228000, 281.947100, 263.180200)",
        "(326.341300, 282.414600, 263.036700)",
        "(328.524900, 283.397100, 262.498200)",
        "(330.638200, 284.082600, 261.990100)",
        "(332.767500, 284.517500, 261.787500)",
        "(334.990700, 284.765700, 261.861200)",
        "(336.095900, 284.879200, 261.714300)",
        "(338.227100, 284.991800, 261.166500)",
        "(340.295800, 284.676700, 260.965500)",
        "(342.337700, 283.859400, 261.186600)",
        "(344.318500, 283.044800, 261.089400)",
        "(345.241400, 282.625500, 260.852800)",
        "(346.979500, 281.748400, 260.396500)",
        "(348.565500, 280.450400, 260.027300)",
        "(349.842100, 278.318100, 260.087000)",
        "(350.916400, 276.397000, 260.006600)",
        "(351.312900, 275.553100, 259.996200)",
        "(352.052500, 273.231000, 260.165600)",
        "(352.353000, 270.640000, 259.940200)",
        "(352.094800, 268.445900, 259.709500)",
        "(351.250600, 266.145800, 259.694900)",
        "(350.545300, 264.965200, 259.710200)",
        "(348.921400, 262.929400, 259.735400)",
        "(346.849400, 261.162200, 259.692400)",
        "(344.143600, 259.451400, 259.820000)",
        "(341.196200, 258.158200, 260.406200)",
        "(339.620900, 257.682900, 260.895900)",
        "(336.446700, 256.809500, 261.751500)",
        "(333.369200, 256.187100, 262.350300)",
        "(330.495300, 255.819500, 262.896600)",
        "(327.694500, 255.571300, 263.559400)",
        "(326.380300, 255.449700, 263.857200)",
        "(323.782800, 255.404100, 264.583500)",
        "(321.368600, 255.602100, 265.438200)",
        "(319.324600, 255.970700, 265.902800)",
        "(317.433100, 256.219200, 266.756200)",
        "(316.527600, 256.476700, 267.139600)",
        "(314.852300, 257.321900, 267.516100)",
        "(313.450400, 258.377000, 268.068100)",
        "(312.298500, 259.753200, 268.427600)",
        "(311.497600, 261.240800, 268.142900)",
        "(311.184100, 262.081000, 267.945800)",
        "(310.711200, 264.190500, 267.236800)",
        "(310.506300, 266.355700, 266.416900)",
        "(310.617200, 268.658000, 265.472400)",
        "(310.997600, 270.952900, 264.386400)",
        "(311.281600, 272.066500, 263.888900)",
        "(312.024500, 274.222500, 262.948400)",
        "(313.285000, 276.362300, 261.693200)",
        "(314.707200, 278.738600, 260.376600)",
        "(316.365500, 280.427700, 259.996300)",
        "(317.321500, 280.973400, 260.055300)",
        "(319.469700, 282.083200, 259.978800)",
        "(321.736100, 283.260700, 259.681100)",
        "(324.171400, 283.887900, 259.499400)",
        "(326.717900, 284.638900, 259.479700)",
        "(328.158100, 285.143900, 259.479400)",
        "(331.107100, 286.916700, 259.051100)",
        "(334.114500, 287.931600, 258.594600)",
        "(337.093100, 287.321800, 258.538500)",
        "(339.919100, 287.035000, 258.558900)",
        "(341.198200, 287.034700, 258.665700)",
        "(343.985400, 286.890900, 259.211800)",
        "(346.549300, 286.542100, 259.150500)",
        "(348.922900, 285.675100, 259.114600)",
        "(351.171900, 284.704400, 259.513500)",
        "(352.240300, 284.146900, 259.542500)",
        "(354.245300, 283.204400, 259.459000)",
        "(356.046500, 282.084800, 259.445800)",
        "(357.506700, 280.585300, 259.524100)",
        "(358.795600, 278.976800, 259.876800)",
        "(359.378000, 278.254500, 259.761700)",
        "(0.390912, 276.698900, 259.429600)",
        "(1.040237, 275.136900, 259.352100)",
        "(1.306066, 273.642500, 259.473200)",
        "(1.274402, 271.570000, 259.402800)",
        "(1.068532, 270.482200, 259.183100)",
        "(0.482123, 268.851400, 258.927400)",
        "(359.687800, 267.550600, 258.727900)",
        "(359.123400, 266.746900, 258.522000)",
        "(357.075600, 264.319700, 258.487100)",
        "(356.173500, 263.727800, 258.387900)",
        "(354.425000, 262.530900, 258.146000)",
        "(352.417100, 261.313900, 258.159600)",
        "(350.193200, 260.215000, 258.227400)",
        "(347.951800, 259.404300, 258.321000)",
        "(346.768900, 259.128000, 258.423700)",
        "(344.335000, 258.696400, 258.693100)",
        "(341.848500, 258.268700, 258.963800)",
        "(339.495500, 257.954700, 259.278100)",
        "(337.114300, 257.788100, 259.532200)",
        "(335.975000, 257.844200, 259.610000)",
        "(333.599500, 258.079300, 260.035500)",
        "(331.285700, 258.422200, 260.697300)",
        "(329.244900, 258.716600, 261.059800)",
        "(327.406700, 259.027100, 261.461400)",
        "(326.572800, 259.278700, 261.747400)",
        "(324.867900, 260.090300, 262.353400)",
        "(323.360300, 261.295000, 262.962300)",
        "(322.157900, 262.633100, 263.061000)",
        "(321.271700, 263.927000, 262.572400)",
        "(320.905900, 264.627000, 262.567000)",
        "(320.279200, 266.275900, 262.654200)",
        "(319.892600, 268.083200, 262.309600)",
        "(319.721300, 270.031600, 261.741700)",
        "(319.808700, 271.810500, 261.254500)",
        "(319.953900, 272.680400, 260.974400)",
        "(320.421900, 274.567700, 260.271400)",
        "(321.295300, 276.611000, 259.433400)",
        "(322.284300, 278.715700, 258.639800)",
        "(323.523600, 280.359000, 258.353400)",
        "(324.303200, 281.013900, 258.246400)",
        "(326.049900, 282.273200, 257.994100)",
        "(328.032300, 283.364300, 257.916400)",
        "(330.094000, 284.234400, 257.941000)",
        "(332.352900, 284.806200, 258.101800)",
        "(333.593300, 285.030100, 258.085800)",
        "(336.092400, 285.369400, 257.799900)",
        "(338.610800, 285.741500, 257.690000)",
        "(340.942800, 286.063200, 258.113300)",
        "(343.386900, 286.185600, 258.455200)",
        "(344.699900, 286.138300, 258.404400)",
        "(347.276200, 285.706600, 258.075200)",
        "(349.634500, 285.158000, 258.008200)",
        "(351.726100, 284.788600, 258.565000)",
        "(353.827500, 283.923700, 258.830200)",
        "(354.878300, 283.389500, 258.784200)",
        "(356.916000, 282.078200, 258.594000)",
        "(358.430500, 280.535800, 258.665500)",
        "(359.594700, 279.251200, 258.701500)",
        "(0.553561, 278.106800, 258.478600)",
        "(0.953609, 277.285400, 258.386100)",
        "(1.551706, 275.060800, 258.221700)",
        "(1.623099, 273.221900, 258.105100)",
        "(1.459383, 271.695600, 257.983000)",
        "(0.907041, 269.931400, 257.866500)",
        "(0.524603, 269.049200, 257.756100)",
        "(359.556000, 267.411000, 257.513100)",
        "(358.200200, 265.921200, 257.297200)",
        "(356.637200, 264.546900, 257.148400)",
        "(354.812900, 263.072300, 257.073200)",
        "(353.870500, 262.425300, 257.065200)",
        "(351.718600, 261.356500, 256.979800)",
        "(349.378700, 260.442100, 257.091600)",
        "(346.985800, 259.538300, 257.419500)",
        "(344.694800, 259.033900, 257.558600)",
        "(343.458200, 258.785800, 257.651200)",
        "(340.956500, 258.153100, 258.181500)",
        "(338.405800, 257.750100, 258.770800)",
        "(335.898600, 257.762800, 259.198200)",
        "(333.533000, 257.915600, 259.569500)",
        "(332.406800, 257.943100, 259.734900)",
        "(330.178300, 258.063000, 260.268300)",
        "(328.015200, 258.370000, 260.950500)",
        "(325.953900, 258.777200, 261.719900)",
        "(324.108600, 259.556300, 262.165300)",
        "(323.255600, 260.020700, 262.286200)",
        "(321.704200, 260.787700, 262.757400)",
        "(320.368400, 261.823700, 263.088000)",
        "(319.333200, 263.080500, 263.336200)",
        "(318.575400, 264.512600, 263.422900)",
        "(318.298900, 265.498700, 263.167600)",
        "(317.888100, 267.214100, 262.809500)",
        "(317.680400, 268.797100, 262.641300)",
        "(317.752900, 270.537400, 262.155900)",
        "(318.010700, 272.595900, 261.487100)",
        "(318.285100, 273.607300, 261.212700)",
        "(318.910700, 275.243500, 260.761900)",
        "(319.872800, 276.573500, 260.452800)",
        "(321.056800, 278.170500, 259.994800)",
        "(322.454300, 279.892500, 259.365600)",
        "(323.223200, 280.695700, 259.099000)",
        "(324.800800, 281.699500, 259.329300)",
        "(326.537400, 282.348400, 259.800700)",
        "(328.568300, 283.095800, 259.521400)",
        "(330.598500, 283.753200, 259.261600)",
        "(331.593300, 284.057900, 259.287900)",
        "(333.472300, 284.524800, 259.680400)",
        "(335.397500, 284.840800, 260.177800)",
        "(337.525000, 285.098500, 260.131200)",
        "(339.718100, 284.816300, 259.647600)",
        "(340.736600, 284.564400, 259.690000)",
        "(342.760400, 284.200500, 260.118100)",
        "(344.874800, 283.967000, 260.065200)",
        "(346.919200, 283.461800, 259.986300)",
        "(348.818900, 282.577300, 259.977200)",
        "(349.709000, 282.085900, 260.009500)",
        "(351.450100, 281.021900, 259.982900)",
        "(353.017800, 280.200900, 260.080600)",
        "(354.577500, 279.314500, 259.948700)",
        "(355.836000, 277.748800, 259.699300)",
        "(356.320900, 276.913300, 259.746200)",
        "(357.185800, 275.567600, 259.800500)",
        "(357.813400, 274.021900, 259.438800)",
        "(358.005900, 272.343000, 259.162000)",
        "(357.910400, 270.769500, 259.146100)",
        "(357.828400, 269.974000, 259.116300)",
        "(357.240900, 268.395900, 258.801800)",
        "(356.448200, 266.880200, 258.510400)",
        "(355.525300, 265.464500, 258.452100)",
        "(354.251700, 263.884900, 258.529400)",
        "(353.550500, 263.125500, 258.537200)",
        "(351.991800, 261.884100, 258.334900)",
        "(350.321700, 260.882600, 258.286700)",
        "(348.430400, 259.908900, 258.511300)",
        "(346.537300, 259.011000, 258.619800)",
        "(345.534300, 258.637000, 258.549000)",
        "(343.351700, 257.983200, 258.665900)",
        "(341.225500, 257.485200, 259.079900)",
        "(339.151000, 257.161300, 259.288400)",
        "(337.115800, 256.910300, 259.534100)",
        "(336.087700, 256.752700, 259.686300)",
        "(334.080100, 256.625300, 260.129100)",
        "(332.284100, 256.874200, 260.576900)",
        "(330.528500, 257.162200, 260.810500)",
        "(328.871800, 257.441700, 261.330900)",
        "(328.049100, 257.616600, 261.654700)",
        "(326.539500, 258.181200, 262.168100)",
        "(325.305000, 258.972100, 262.254900)",
        "(324.024800, 259.869800, 262.369300)",
        "(322.960700, 260.760500, 262.483600)",
        "(322.471400, 261.240500, 262.492600)",
        "(321.573800, 262.347000, 262.461800)",
        "(320.874500, 263.569200, 262.378300)",
        "(320.303500, 265.064700, 262.123200)",
        "(319.844900, 266.512900, 261.786300)",
        "(319.692400, 267.185100, 261.636600)",
        "(319.563200, 268.614000, 261.169300)",
        "(319.665900, 270.072600, 260.608100)",
        "(319.897600, 271.841800, 259.880700)",
        "(320.153600, 273.729800, 259.106000)",
        "(320.405800, 274.540800, 258.857400)",
        "(321.177000, 276.057300, 258.279600)",
        "(322.177600, 277.472300, 257.679700)",
        "(323.317700, 278.895800, 257.311000)",
        "(324.571900, 280.343800, 256.954600)",
        "(325.262700, 280.922700, 256.869900)",
        "(326.818300, 281.818600, 256.919500)",
        "(328.388400, 282.503700, 256.994300)",
        "(329.996800, 283.762600, 256.847200)",
        "(331.819000, 284.723900, 256.692300)",
        "(332.722100, 285.056800, 256.669800)",
        "(334.571000, 285.411300, 256.793500)",
        "(336.474400, 285.986400, 256.836800)",
        "(338.355200, 286.800500, 256.640500)",
        "(340.211300, 287.324600, 256.739800)",
        "(341.131600, 287.519500, 256.792000)",
        "(342.945100, 287.236900, 257.053400)",
        "(344.736800, 286.907900, 257.428700)",
        "(346.502600, 286.821700, 257.761500)",
        "(348.232900, 286.411200, 258.060100)",
        "(349.124100, 286.200700, 258.173700)",
        "(350.865500, 285.499300, 258.401800)",
        "(352.406500, 284.331300, 258.670400)",
        "(353.744000, 283.620200, 258.705700)",
        "(355.002500, 283.283100, 258.581800)",
        "(355.536700, 283.083200, 258.509000)",
        "(356.879200, 282.043500, 258.374100)",
        "(357.959900, 280.646000, 258.486800)",
        "(358.923300, 279.790300, 258.377300)",
        "(359.685100, 278.883400, 258.281200)",
        "(0.000958, 278.164000, 258.290800)",
        "(0.479490, 276.664100, 258.404000)",
        "(0.796484, 275.222900, 258.367200)",
        "(0.726118, 273.579700, 258.404000)",
        "(0.531545, 271.900500, 258.488900)",
        "(0.371859, 271.080400, 258.468000)",
[truncated: 531,286 more chars]
