# Supplementary material for: Playing the mirror game in virtual reality with an autonomous character
Source: Sci Rep. 2022 Dec 9;12:21329. doi: 10.1038/s41598-022-25197-z (PMC9734752; doi:10.1038/s41598-022-25197-z)
Supplement: Supplementary file 2 — Supplementary Information 1. [file 41598_2022_25197_MOESM2_ESM.zip › Data/Couple22/condition1_trial1_player1.json]

{
    "isFemale": false,
    "eyesLevel": 1.6801409721374512,
    "timestamps": [
        0.0,
        0.02001953125,
        0.0400390625,
        0.05999755859375,
        0.08001708984375,
        0.10003662109375,
        0.1199951171875,
        0.1400146484375,
        0.1600341796875,
        0.17999267578125,
        0.20001220703125,
        0.22003173828125,
        0.239990234375,
        0.260009765625,
        0.280029296875,
        0.29998779296875,
        0.32000732421875,
        0.34002685546875,
        0.3599853515625,
        0.3800048828125,
        0.4000244140625,
        0.41998291015625,
        0.44000244140625,
        0.46002197265625,
        0.48004150390625,
        0.5,
        0.52001953125,
        0.5400390625,
        0.55999755859375,
        0.58001708984375,
        0.60003662109375,
        0.6199951171875,
        0.6400146484375,
        0.6600341796875,
        0.67999267578125,
        0.70001220703125,
        0.72003173828125,
        0.739990234375,
        0.760009765625,
        0.780029296875,
        0.79998779296875,
        0.82000732421875,
        0.84002685546875,
        0.8599853515625,
        0.8800048828125,
        0.9000244140625,
        0.91998291015625,
        0.94000244140625,
        0.96002197265625,
        0.98004150390625,
        1.0,
        1.02001953125,
        1.0400390625,
        1.05999755859375,
        1.08001708984375,
        1.10003662109375,
        1.1199951171875,
        1.1400146484375,
        1.1600341796875,
        1.17999267578125,
        1.20001220703125,
        1.22003173828125,
        1.239990234375,
        1.260009765625,
        1.280029296875,
        1.29998779296875,
        1.32000732421875,
        1.34002685546875,
        1.3599853515625,
        1.3800048828125,
        1.4000244140625,
        1.41998291015625,
        1.44000244140625,
        1.46002197265625,
        1.48004150390625,
        1.5,
        1.52001953125,
        1.5400390625,
        1.55999755859375,
        1.58001708984375,
        1.60003662109375,
        1.6199951171875,
        1.6400146484375,
        1.6600341796875,
        1.67999267578125,
        1.70001220703125,
        1.72003173828125,
        1.739990234375,
        1.760009765625,
        1.780029296875,
        1.79998779296875,
        1.82000732421875,
        1.84002685546875,
        1.8599853515625,
        1.8800048828125,
        1.9000244140625,
        1.91998291015625,
        1.94000244140625,
        1.96002197265625,
        1.98004150390625,
        2.0,
        2.02001953125,
        2.0400390625,
        2.05999755859375,
        2.08001708984375,
        2.10003662109375,
        2.1199951171875,
        2.1400146484375,
        2.1600341796875,
        2.17999267578125,
        2.20001220703125,
        2.22003173828125,
        2.239990234375,
        2.260009765625,
        2.280029296875,
        2.29998779296875,
        2.32000732421875,
        2.34002685546875,
        2.3599853515625,
        2.3800048828125,
        2.4000244140625,
        2.41998291015625,
        2.44000244140625,
        2.46002197265625,
        2.48004150390625,
        2.5,
        2.52001953125,
        2.5400390625,
        2.55999755859375,
        2.58001708984375,
        2.60003662109375,
        2.6199951171875,
        2.6400146484375,
        2.6600341796875,
        2.67999267578125,
        2.70001220703125,
        2.72003173828125,
        2.739990234375,
        2.760009765625,
        2.780029296875,
        2.79998779296875,
        2.82000732421875,
        2.84002685546875,
        2.8599853515625,
        2.8800048828125,
        2.9000244140625,
        2.91998291015625,
        2.94000244140625,
        2.96002197265625,
        2.98004150390625,
        3.0,
        3.02001953125,
        3.0400390625,
        3.05999755859375,
        3.08001708984375,
        3.10003662109375,
        3.1199951171875,
        3.1400146484375,
        3.1600341796875,
        3.17999267578125,
        3.20001220703125,
        3.22003173828125,
        3.239990234375,
        3.260009765625,
        3.280029296875,
        3.29998779296875,
        3.32000732421875,
        3.34002685546875,
        3.3599853515625,
        3.3800048828125,
        3.4000244140625,
        3.41998291015625,
        3.44000244140625,
        3.46002197265625,
        3.48004150390625,
        3.5,
        3.52001953125,
        3.5400390625,
        3.55999755859375,
        3.58001708984375,
        3.60003662109375,
        3.6199951171875,
        3.6400146484375,
        3.6600341796875,
        3.67999267578125,
        3.70001220703125,
        3.72003173828125,
        3.739990234375,
        3.760009765625,
        3.780029296875,
        3.79998779296875,
        3.82000732421875,
        3.84002685546875,
        3.8599853515625,
        3.8800048828125,
        3.9000244140625,
        3.91998291015625,
        3.94000244140625,
        3.96002197265625,
        3.98004150390625,
        4.0,
        4.02001953125,
        4.0400390625,
        4.05999755859375,
        4.08001708984375,
        4.10003662109375,
        4.1199951171875,
        4.1400146484375,
        4.1600341796875,
        4.17999267578125,
        4.20001220703125,
        4.22003173828125,
        4.239990234375,
        4.260009765625,
        4.280029296875,
        4.29998779296875,
        4.32000732421875,
        4.34002685546875,
        4.3599853515625,
        4.3800048828125,
        4.4000244140625,
        4.41998291015625,
        4.44000244140625,
        4.46002197265625,
        4.48004150390625,
        4.5,
        4.52001953125,
        4.5400390625,
        4.55999755859375,
        4.58001708984375,
        4.60003662109375,
        4.6199951171875,
        4.6400146484375,
        4.6600341796875,
        4.67999267578125,
        4.70001220703125,
        4.72003173828125,
        4.739990234375,
        4.760009765625,
        4.780029296875,
        4.79998779296875,
        4.82000732421875,
        4.84002685546875,
        4.8599853515625,
        4.8800048828125,
        4.9000244140625,
        4.91998291015625,
        4.94000244140625,
        4.96002197265625,
        4.98004150390625,
        5.0,
        5.02001953125,
        5.0400390625,
        5.05999755859375,
        5.08001708984375,
        5.10003662109375,
        5.1199951171875,
        5.1400146484375,
        5.1600341796875,
        5.17999267578125,
        5.20001220703125,
        5.22003173828125,
        5.239990234375,
        5.260009765625,
        5.280029296875,
        5.29998779296875,
        5.32000732421875,
        5.34002685546875,
        5.3599853515625,
        5.3800048828125,
        5.4000244140625,
        5.41998291015625,
        5.44000244140625,
        5.46002197265625,
        5.48004150390625,
        5.5,
        5.52001953125,
        5.5400390625,
        5.55999755859375,
        5.58001708984375,
        5.60003662109375,
        5.6199951171875,
        5.6400146484375,
        5.6600341796875,
        5.67999267578125,
        5.70001220703125,
        5.72003173828125,
        5.739990234375,
        5.760009765625,
        5.780029296875,
        5.79998779296875,
        5.82000732421875,
        5.84002685546875,
        5.8599853515625,
        5.8800048828125,
        5.9000244140625,
        5.91998291015625,
        5.94000244140625,
        5.96002197265625,
        5.98004150390625,
        6.0,
        6.02001953125,
        6.0400390625,
        6.05999755859375,
        6.08001708984375,
        6.10003662109375,
        6.1199951171875,
        6.1400146484375,
        6.1600341796875,
        6.17999267578125,
        6.20001220703125,
        6.22003173828125,
        6.239990234375,
        6.260009765625,
        6.280029296875,
        6.29998779296875,
        6.32000732421875,
        6.34002685546875,
        6.3599853515625,
        6.3800048828125,
        6.4000244140625,
        6.41998291015625,
        6.44000244140625,
        6.46002197265625,
        6.48004150390625,
        6.5,
        6.52001953125,
        6.5400390625,
        6.55999755859375,
        6.58001708984375,
        6.60003662109375,
        6.6199951171875,
        6.6400146484375,
        6.6600341796875,
        6.67999267578125,
        6.70001220703125,
        6.72003173828125,
        6.739990234375,
        6.760009765625,
        6.780029296875,
        6.79998779296875,
        6.82000732421875,
        6.84002685546875,
        6.8599853515625,
        6.8800048828125,
        6.9000244140625,
        6.91998291015625,
        6.94000244140625,
        6.96002197265625,
        6.98004150390625,
        7.0,
        7.02001953125,
        7.0400390625,
        7.05999755859375,
        7.08001708984375,
        7.10003662109375,
        7.1199951171875,
        7.1400146484375,
        7.1600341796875,
        7.17999267578125,
        7.20001220703125,
        7.22003173828125,
        7.239990234375,
        7.260009765625,
        7.280029296875,
        7.29998779296875,
        7.32000732421875,
        7.34002685546875,
        7.3599853515625,
        7.3800048828125,
        7.4000244140625,
        7.41998291015625,
        7.44000244140625,
        7.46002197265625,
        7.48004150390625,
        7.5,
        7.52001953125,
        7.5400390625,
        7.55999755859375,
        7.58001708984375,
        7.60003662109375,
        7.6199951171875,
        7.6400146484375,
        7.6600341796875,
        7.67999267578125,
        7.70001220703125,
        7.72003173828125,
        7.739990234375,
        7.760009765625,
        7.780029296875,
        7.79998779296875,
        7.82000732421875,
        7.84002685546875,
        7.8599853515625,
        7.8800048828125,
        7.9000244140625,
        7.91998291015625,
        7.94000244140625,
        7.96002197265625,
        7.98004150390625,
        8.0,
        8.02001953125,
        8.0400390625,
        8.05999755859375,
        8.08001708984375,
        8.10003662109375,
        8.1199951171875,
        8.1400146484375,
        8.1600341796875,
        8.17999267578125,
        8.20001220703125,
        8.22003173828125,
        8.239990234375,
        8.260009765625,
        8.280029296875,
        8.29998779296875,
        8.32000732421875,
        8.34002685546875,
        8.3599853515625,
        8.3800048828125,
        8.4000244140625,
        8.41998291015625,
        8.44000244140625,
        8.46002197265625,
        8.48004150390625,
        8.5,
        8.52001953125,
        8.5400390625,
        8.55999755859375,
        8.58001708984375,
        8.60003662109375,
        8.6199951171875,
        8.6400146484375,
        8.6600341796875,
        8.67999267578125,
        8.70001220703125,
        8.72003173828125,
        8.739990234375,
        8.760009765625,
        8.780029296875,
        8.79998779296875,
        8.82000732421875,
        8.84002685546875,
        8.8599853515625,
        8.8800048828125,
        8.9000244140625,
        8.91998291015625,
        8.94000244140625,
        8.96002197265625,
        8.98004150390625,
        9.0,
        9.02001953125,
        9.0400390625,
        9.05999755859375,
        9.08001708984375,
        9.10003662109375,
        9.1199951171875,
        9.1400146484375,
        9.1600341796875,
        9.17999267578125,
        9.20001220703125,
        9.22003173828125,
        9.239990234375,
        9.260009765625,
        9.280029296875,
        9.29998779296875,
        9.32000732421875,
        9.34002685546875,
        9.3599853515625,
        9.3800048828125,
        9.4000244140625,
        9.41998291015625,
        9.44000244140625,
        9.46002197265625,
        9.48004150390625,
        9.5,
        9.52001953125,
        9.5400390625,
        9.55999755859375,
        9.58001708984375,
        9.60003662109375,
        9.6199951171875,
        9.6400146484375,
        9.6600341796875,
        9.67999267578125,
        9.70001220703125,
        9.72003173828125,
        9.739990234375,
        9.760009765625,
        9.780029296875,
        9.79998779296875,
        9.82000732421875,
        9.84002685546875,
        9.8599853515625,
        9.8800048828125,
        9.9000244140625,
        9.91998291015625,
        9.94000244140625,
        9.96002197265625,
        9.98004150390625,
        10.0,
        10.02001953125,
        10.0400390625,
        10.05999755859375,
        10.08001708984375,
        10.10003662109375,
        10.1199951171875,
        10.1400146484375,
        10.1600341796875,
        10.17999267578125,
        10.20001220703125,
        10.22003173828125,
        10.239990234375,
        10.260009765625,
        10.280029296875,
        10.29998779296875,
        10.32000732421875,
        10.34002685546875,
        10.3599853515625,
        10.3800048828125,
        10.4000244140625,
        10.41998291015625,
        10.44000244140625,
        10.46002197265625,
        10.48004150390625,
        10.5,
        10.52001953125,
        10.5400390625,
        10.55999755859375,
        10.58001708984375,
        10.60003662109375,
        10.6199951171875,
        10.6400146484375,
        10.6600341796875,
        10.67999267578125,
        10.70001220703125,
        10.72003173828125,
        10.739990234375,
        10.760009765625,
        10.780029296875,
        10.79998779296875,
        10.82000732421875,
        10.84002685546875,
        10.8599853515625,
        10.8800048828125,
        10.9000244140625,
        10.91998291015625,
        10.94000244140625,
        10.96002197265625,
        10.98004150390625,
        11.0,
        11.02001953125,
        11.0400390625,
        11.05999755859375,
        11.08001708984375,
        11.10003662109375,
        11.1199951171875,
        11.1400146484375,
        11.1600341796875,
        11.17999267578125,
        11.20001220703125,
        11.22003173828125,
        11.239990234375,
        11.260009765625,
        11.280029296875,
        11.29998779296875,
        11.32000732421875,
        11.34002685546875,
        11.3599853515625,
        11.3800048828125,
        11.4000244140625,
        11.41998291015625,
        11.44000244140625,
        11.46002197265625,
        11.48004150390625,
        11.5,
        11.52001953125,
        11.5400390625,
        11.55999755859375,
        11.58001708984375,
        11.60003662109375,
        11.6199951171875,
        11.6400146484375,
        11.6600341796875,
        11.67999267578125,
        11.70001220703125,
        11.72003173828125,
        11.739990234375,
        11.760009765625,
        11.780029296875,
        11.79998779296875,
        11.82000732421875,
        11.84002685546875,
        11.8599853515625,
        11.8800048828125,
        11.9000244140625,
        11.91998291015625,
        11.94000244140625,
        11.96002197265625,
        11.98004150390625,
        12.0,
        12.02001953125,
        12.0400390625,
        12.05999755859375,
        12.08001708984375,
        12.10003662109375,
        12.1199951171875,
        12.1400146484375,
        12.1600341796875,
        12.17999267578125,
        12.20001220703125,
        12.22003173828125,
        12.239990234375,
        12.260009765625,
        12.280029296875,
        12.29998779296875,
        12.32000732421875,
        12.34002685546875,
        12.3599853515625,
        12.3800048828125,
        12.4000244140625,
        12.41998291015625,
        12.44000244140625,
        12.46002197265625,
        12.48004150390625,
        12.5,
        12.52001953125,
        12.5400390625,
        12.55999755859375,
        12.58001708984375,
        12.60003662109375,
        12.6199951171875,
        12.6400146484375,
        12.6600341796875,
        12.67999267578125,
        12.70001220703125,
        12.72003173828125,
        12.739990234375,
        12.760009765625,
        12.780029296875,
        12.79998779296875,
        12.82000732421875,
        12.84002685546875,
        12.8599853515625,
        12.8800048828125,
        12.9000244140625,
        12.91998291015625,
        12.94000244140625,
        12.96002197265625,
        12.98004150390625,
        13.0,
        13.02001953125,
        13.0400390625,
        13.05999755859375,
        13.08001708984375,
        13.10003662109375,
        13.1199951171875,
        13.1400146484375,
        13.1600341796875,
        13.17999267578125,
        13.20001220703125,
        13.22003173828125,
        13.239990234375,
        13.260009765625,
        13.280029296875,
        13.29998779296875,
        13.32000732421875,
        13.34002685546875,
        13.3599853515625,
        13.3800048828125,
        13.4000244140625,
        13.41998291015625,
        13.44000244140625,
        13.46002197265625,
        13.48004150390625,
        13.5,
        13.52001953125,
        13.5400390625,
        13.55999755859375,
        13.58001708984375,
        13.60003662109375,
        13.6199951171875,
        13.6400146484375,
        13.6600341796875,
        13.67999267578125,
        13.70001220703125,
        13.72003173828125,
        13.739990234375,
        13.760009765625,
        13.780029296875,
        13.79998779296875,
        13.82000732421875,
        13.84002685546875,
        13.8599853515625,
        13.8800048828125,
        13.9000244140625,
        13.91998291015625,
        13.94000244140625,
        13.96002197265625,
        13.98004150390625,
        14.0,
        14.02001953125,
        14.0400390625,
        14.05999755859375,
        14.08001708984375,
        14.10003662109375,
        14.1199951171875,
        14.1400146484375,
        14.1600341796875,
        14.17999267578125,
        14.20001220703125,
        14.22003173828125,
        14.239990234375,
        14.260009765625,
        14.280029296875,
        14.29998779296875,
        14.32000732421875,
        14.34002685546875,
        14.3599853515625,
        14.3800048828125,
        14.4000244140625,
        14.41998291015625,
        14.44000244140625,
        14.46002197265625,
        14.48004150390625,
        14.5,
        14.52001953125,
        14.5400390625,
        14.55999755859375,
        14.58001708984375,
        14.60003662109375,
        14.6199951171875,
        14.6400146484375,
        14.6600341796875,
        14.67999267578125,
        14.70001220703125,
        14.72003173828125,
        14.739990234375,
        14.760009765625,
        14.780029296875,
        14.79998779296875,
        14.82000732421875,
        14.84002685546875,
        14.8599853515625,
        14.8800048828125,
        14.9000244140625,
        14.91998291015625,
        14.94000244140625,
        14.96002197265625,
        14.98004150390625,
        15.0,
        15.02001953125,
        15.0400390625,
        15.05999755859375,
        15.08001708984375,
        15.10003662109375,
        15.1199951171875,
        15.1400146484375,
        15.1600341796875,
        15.17999267578125,
        15.20001220703125,
        15.22003173828125,
        15.239990234375,
        15.260009765625,
        15.280029296875,
        15.29998779296875,
        15.32000732421875,
        15.34002685546875,
        15.3599853515625,
        15.3800048828125,
        15.4000244140625,
        15.41998291015625,
        15.44000244140625,
        15.46002197265625,
        15.48004150390625,
        15.5,
        15.52001953125,
        15.5400390625,
        15.55999755859375,
        15.58001708984375,
        15.60003662109375,
        15.6199951171875,
        15.6400146484375,
        15.6600341796875,
        15.67999267578125,
        15.70001220703125,
        15.72003173828125,
        15.739990234375,
        15.760009765625,
        15.780029296875,
        15.79998779296875,
        15.82000732421875,
        15.84002685546875,
        15.8599853515625,
        15.8800048828125,
        15.9000244140625,
        15.91998291015625,
        15.94000244140625,
        15.96002197265625,
        15.98004150390625,
        16.0,
        16.02001953125,
        16.0400390625,
        16.05999755859375,
        16.08001708984375,
        16.10003662109375,
        16.1199951171875,
        16.1400146484375,
        16.1600341796875,
        16.17999267578125,
        16.20001220703125,
        16.22003173828125,
        16.239990234375,
        16.260009765625,
        16.280029296875,
        16.29998779296875,
        16.32000732421875,
        16.34002685546875,
        16.3599853515625,
        16.3800048828125,
        16.4000244140625,
        16.41998291015625,
        16.44000244140625,
        16.46002197265625,
        16.48004150390625,
        16.5,
        16.52001953125,
        16.5400390625,
        16.55999755859375,
        16.58001708984375,
        16.60003662109375,
        16.6199951171875,
        16.6400146484375,
        16.6600341796875,
        16.67999267578125,
        16.70001220703125,
        16.72003173828125,
        16.739990234375,
        16.760009765625,
        16.780029296875,
        16.79998779296875,
        16.82000732421875,
        16.84002685546875,
        16.8599853515625,
        16.8800048828125,
        16.9000244140625,
        16.91998291015625,
        16.94000244140625,
        16.96002197265625,
        16.98004150390625,
        17.0,
        17.02001953125,
        17.0400390625,
        17.05999755859375,
        17.08001708984375,
        17.10003662109375,
        17.1199951171875,
        17.1400146484375,
        17.1600341796875,
        17.17999267578125,
        17.20001220703125,
        17.22003173828125,
        17.239990234375,
        17.260009765625,
        17.280029296875,
        17.29998779296875,
        17.32000732421875,
        17.34002685546875,
        17.3599853515625,
        17.3800048828125,
        17.4000244140625,
        17.41998291015625,
        17.44000244140625,
        17.46002197265625,
        17.48004150390625,
        17.5,
        17.52001953125,
        17.5400390625,
        17.55999755859375,
        17.58001708984375,
        17.60003662109375,
        17.6199951171875,
        17.6400146484375,
        17.6600341796875,
        17.67999267578125,
        17.70001220703125,
        17.72003173828125,
        17.739990234375,
        17.760009765625,
        17.780029296875,
        17.79998779296875,
        17.82000732421875,
        17.84002685546875,
        17.8599853515625,
        17.8800048828125,
        17.9000244140625,
        17.91998291015625,
        17.94000244140625,
        17.96002197265625,
        17.98004150390625,
        18.0,
        18.02001953125,
        18.0400390625,
        18.05999755859375,
        18.08001708984375,
        18.10003662109375,
        18.1199951171875,
        18.1400146484375,
        18.1600341796875,
        18.17999267578125,
        18.20001220703125,
        18.22003173828125,
        18.239990234375,
        18.260009765625,
        18.280029296875,
        18.29998779296875,
        18.32000732421875,
        18.34002685546875,
        18.3599853515625,
        18.3800048828125,
        18.4000244140625,
        18.41998291015625,
        18.44000244140625,
        18.46002197265625,
        18.48004150390625,
        18.5,
        18.52001953125,
        18.5400390625,
        18.55999755859375,
        18.58001708984375,
        18.60003662109375,
        18.6199951171875,
        18.6400146484375,
        18.6600341796875,
        18.67999267578125,
        18.70001220703125,
        18.72003173828125,
        18.739990234375,
        18.760009765625,
        18.780029296875,
        18.79998779296875,
        18.82000732421875,
        18.84002685546875,
        18.8599853515625,
        18.8800048828125,
        18.9000244140625,
        18.91998291015625,
        18.94000244140625,
        18.96002197265625,
        18.98004150390625,
        19.0,
        19.02001953125,
        19.0400390625,
        19.05999755859375,
        19.08001708984375,
        19.10003662109375,
        19.1199951171875,
        19.1400146484375,
        19.1600341796875,
        19.17999267578125,
        19.20001220703125,
        19.22003173828125,
        19.239990234375,
        19.260009765625,
        19.280029296875,
        19.29998779296875,
        19.32000732421875,
        19.34002685546875,
        19.3599853515625,
        19.3800048828125,
        19.4000244140625,
        19.41998291015625,
        19.44000244140625,
        19.46002197265625,
        19.48004150390625,
        19.5,
        19.52001953125,
        19.5400390625,
        19.55999755859375,
        19.58001708984375,
        19.60003662109375,
        19.6199951171875,
        19.6400146484375,
        19.6600341796875,
        19.67999267578125,
        19.70001220703125,
        19.72003173828125,
        19.739990234375,
        19.760009765625,
        19.780029296875,
        19.79998779296875,
        19.82000732421875,
        19.84002685546875,
        19.8599853515625,
        19.8800048828125,
        19.9000244140625,
        19.91998291015625,
        19.94000244140625,
        19.96002197265625,
        19.98004150390625,
        20.0,
        20.02001953125,
        20.0400390625,
        20.05999755859375,
        20.08001708984375,
        20.10003662109375,
        20.1199951171875,
        20.1400146484375,
        20.1600341796875,
        20.17999267578125,
        20.20001220703125,
        20.22003173828125,
        20.239990234375,
        20.260009765625,
        20.280029296875,
        20.29998779296875,
        20.32000732421875,
        20.34002685546875,
        20.3599853515625,
        20.3800048828125,
        20.4000244140625,
        20.41998291015625,
        20.44000244140625,
        20.46002197265625,
        20.48004150390625,
        20.5,
        20.52001953125,
        20.5400390625,
        20.55999755859375,
        20.58001708984375,
        20.60003662109375,
        20.6199951171875,
        20.6400146484375,
        20.6600341796875,
        20.67999267578125,
        20.70001220703125,
        20.72003173828125,
        20.739990234375,
        20.760009765625,
        20.780029296875,
        20.79998779296875,
        20.82000732421875,
        20.84002685546875,
        20.8599853515625,
        20.8800048828125,
        20.9000244140625,
        20.91998291015625,
        20.94000244140625,
        20.96002197265625,
        20.98004150390625,
        21.0,
        21.02001953125,
        21.0400390625,
        21.05999755859375,
        21.08001708984375,
        21.10003662109375,
        21.1199951171875,
        21.1400146484375,
        21.1600341796875,
        21.17999267578125,
        21.20001220703125,
        21.22003173828125,
        21.239990234375,
        21.260009765625,
        21.280029296875,
        21.29998779296875,
        21.32000732421875,
        21.34002685546875,
        21.3599853515625,
        21.3800048828125,
        21.4000244140625,
        21.41998291015625,
        21.44000244140625,
        21.46002197265625,
        21.48004150390625,
        21.5,
        21.52001953125,
        21.5400390625,
        21.55999755859375,
        21.58001708984375,
        21.60003662109375,
        21.6199951171875,
        21.6400146484375,
        21.6600341796875,
        21.67999267578125,
        21.70001220703125,
        21.72003173828125,
        21.739990234375,
        21.760009765625,
        21.780029296875,
        21.79998779296875,
        21.82000732421875,
        21.84002685546875,
        21.8599853515625,
        21.8800048828125,
        21.9000244140625,
        21.91998291015625,
        21.94000244140625,
        21.96002197265625,
        21.98004150390625,
        22.0,
        22.02001953125,
        22.0400390625,
        22.05999755859375,
        22.08001708984375,
        22.10003662109375,
        22.1199951171875,
        22.1400146484375,
        22.1600341796875,
        22.17999267578125,
        22.20001220703125,
        22.22003173828125,
        22.239990234375,
        22.260009765625,
        22.280029296875,
        22.29998779296875,
        22.32000732421875,
        22.34002685546875,
        22.3599853515625,
        22.3800048828125,
        22.4000244140625,
        22.41998291015625,
        22.44000244140625,
        22.46002197265625,
        22.48004150390625,
        22.5,
        22.52001953125,
        22.5400390625,
        22.55999755859375,
        22.58001708984375,
        22.60003662109375,
        22.6199951171875,
        22.6400146484375,
        22.6600341796875,
        22.67999267578125,
        22.70001220703125,
        22.72003173828125,
        22.739990234375,
        22.760009765625,
        22.780029296875,
        22.79998779296875,
        22.82000732421875,
        22.84002685546875,
        22.8599853515625,
        22.8800048828125,
        22.9000244140625,
        22.91998291015625,
        22.94000244140625,
        22.96002197265625,
        22.98004150390625,
        23.0,
        23.02001953125,
        23.0400390625,
        23.05999755859375,
        23.08001708984375,
        23.10003662109375,
        23.1199951171875,
        23.1400146484375,
        23.1600341796875,
        23.17999267578125,
        23.20001220703125,
        23.22003173828125,
        23.239990234375,
        23.260009765625,
        23.280029296875,
        23.29998779296875,
        23.32000732421875,
        23.34002685546875,
        23.3599853515625,
        23.3800048828125,
        23.4000244140625,
        23.41998291015625,
        23.44000244140625,
        23.46002197265625,
        23.48004150390625,
        23.5,
        23.52001953125,
        23.5400390625,
        23.55999755859375,
        23.58001708984375,
        23.60003662109375,
        23.6199951171875,
        23.6400146484375,
        23.6600341796875,
        23.67999267578125,
        23.70001220703125,
        23.72003173828125,
        23.739990234375,
        23.760009765625,
        23.780029296875,
        23.79998779296875,
        23.82000732421875,
        23.84002685546875,
        23.8599853515625,
        23.8800048828125,
        23.9000244140625,
        23.91998291015625,
        23.94000244140625,
        23.96002197265625,
        23.98004150390625,
        24.0,
        24.02001953125,
        24.0400390625,
        24.05999755859375,
        24.08001708984375,
        24.10003662109375,
        24.1199951171875,
        24.1400146484375,
        24.1600341796875,
        24.17999267578125,
        24.20001220703125,
        24.22003173828125,
        24.239990234375,
        24.260009765625,
        24.280029296875,
        24.29998779296875,
        24.32000732421875,
        24.34002685546875,
        24.3599853515625,
        24.3800048828125,
        24.4000244140625,
        24.41998291015625,
        24.44000244140625,
        24.46002197265625,
        24.48004150390625,
        24.5,
        24.52001953125,
        24.5400390625,
        24.55999755859375,
        24.58001708984375,
        24.60003662109375,
        24.6199951171875,
        24.6400146484375,
        24.6600341796875,
        24.67999267578125,
        24.70001220703125,
        24.72003173828125,
        24.739990234375,
        24.760009765625,
        24.780029296875,
        24.79998779296875,
        24.82000732421875,
        24.84002685546875,
        24.8599853515625,
        24.8800048828125,
        24.9000244140625,
        24.91998291015625,
        24.94000244140625,
        24.96002197265625,
        24.98004150390625,
        25.0,
        25.02001953125,
        25.0400390625,
        25.05999755859375,
        25.08001708984375,
        25.10003662109375,
        25.1199951171875,
        25.1400146484375,
        25.1600341796875,
        25.17999267578125,
        25.20001220703125,
        25.22003173828125,
        25.239990234375,
        25.260009765625,
        25.280029296875,
        25.29998779296875,
        25.32000732421875,
        25.34002685546875,
        25.3599853515625,
        25.3800048828125,
        25.4000244140625,
        25.41998291015625,
        25.44000244140625,
        25.46002197265625,
        25.48004150390625,
        25.5,
        25.52001953125,
        25.5400390625,
        25.55999755859375,
        25.58001708984375,
        25.60003662109375,
        25.6199951171875,
        25.6400146484375,
        25.6600341796875,
        25.67999267578125,
        25.70001220703125,
        25.72003173828125,
        25.739990234375,
        25.760009765625,
        25.780029296875,
        25.79998779296875,
        25.82000732421875,
        25.84002685546875,
        25.8599853515625,
        25.8800048828125,
        25.9000244140625,
        25.91998291015625,
        25.94000244140625,
        25.96002197265625,
        25.98004150390625,
        26.0,
        26.02001953125,
        26.0400390625,
        26.05999755859375,
        26.08001708984375,
        26.10003662109375,
        26.1199951171875,
        26.1400146484375,
        26.1600341796875,
        26.17999267578125,
        26.20001220703125,
        26.22003173828125,
        26.239990234375,
        26.260009765625,
        26.280029296875,
        26.29998779296875,
        26.32000732421875,
        26.34002685546875,
        26.3599853515625,
        26.3800048828125,
        26.4000244140625,
        26.41998291015625,
        26.44000244140625,
        26.46002197265625,
        26.48004150390625,
        26.5,
        26.52001953125,
        26.5400390625,
        26.55999755859375,
        26.58001708984375,
        26.60003662109375,
        26.6199951171875,
        26.6400146484375,
        26.6600341796875,
        26.67999267578125,
        26.70001220703125,
        26.72003173828125,
        26.739990234375,
        26.760009765625,
        26.780029296875,
        26.79998779296875,
        26.82000732421875,
        26.84002685546875,
        26.8599853515625,
        26.8800048828125,
        26.9000244140625,
        26.91998291015625,
        26.94000244140625,
        26.96002197265625,
        26.98004150390625,
        27.0,
        27.02001953125,
        27.0400390625,
        27.05999755859375,
        27.08001708984375,
        27.10003662109375,
        27.1199951171875,
        27.1400146484375,
        27.1600341796875,
        27.17999267578125,
        27.20001220703125,
        27.22003173828125,
        27.239990234375,
        27.260009765625,
        27.280029296875,
        27.29998779296875,
        27.32000732421875,
        27.34002685546875,
        27.3599853515625,
        27.3800048828125,
        27.4000244140625,
        27.41998291015625,
        27.44000244140625,
        27.46002197265625,
        27.48004150390625,
        27.5,
        27.52001953125,
        27.5400390625,
        27.55999755859375,
        27.58001708984375,
        27.60003662109375,
        27.6199951171875,
        27.6400146484375,
        27.6600341796875,
        27.67999267578125,
        27.70001220703125,
        27.72003173828125,
        27.739990234375,
        27.760009765625,
        27.780029296875,
        27.79998779296875,
        27.82000732421875,
        27.84002685546875,
        27.8599853515625,
        27.8800048828125,
        27.9000244140625,
        27.91998291015625,
        27.94000244140625,
        27.96002197265625,
        27.98004150390625,
        28.0,
        28.02001953125,
        28.0400390625,
        28.05999755859375,
        28.08001708984375,
        28.10003662109375,
        28.1199951171875,
        28.1400146484375,
        28.1600341796875,
        28.17999267578125,
        28.20001220703125,
        28.22003173828125,
        28.239990234375,
        28.260009765625,
        28.280029296875,
        28.29998779296875,
        28.32000732421875,
        28.34002685546875,
        28.3599853515625,
        28.3800048828125,
        28.4000244140625,
        28.41998291015625,
        28.44000244140625,
        28.46002197265625,
        28.48004150390625,
        28.5,
        28.52001953125,
        28.5400390625,
        28.55999755859375,
        28.58001708984375,
        28.60003662109375,
        28.6199951171875,
        28.6400146484375,
        28.6600341796875,
        28.67999267578125,
        28.70001220703125,
        28.72003173828125,
        28.739990234375,
        28.760009765625,
        28.780029296875,
        28.79998779296875,
        28.82000732421875,
        28.84002685546875,
        28.8599853515625,
        28.8800048828125,
        28.9000244140625,
        28.91998291015625,
        28.94000244140625,
        28.96002197265625,
        28.98004150390625,
        29.0,
        29.02001953125,
        29.0400390625,
        29.05999755859375,
        29.08001708984375,
        29.10003662109375,
        29.1199951171875,
        29.1400146484375,
        29.1600341796875,
        29.17999267578125,
        29.20001220703125,
        29.22003173828125,
        29.239990234375,
        29.260009765625,
        29.280029296875,
        29.29998779296875,
        29.32000732421875,
        29.34002685546875,
        29.3599853515625,
        29.3800048828125,
        29.4000244140625,
        29.41998291015625,
        29.44000244140625,
        29.46002197265625,
        29.48004150390625,
        29.5,
        29.52001953125,
        29.5400390625,
        29.55999755859375,
        29.58001708984375,
        29.60003662109375,
        29.6199951171875,
        29.6400146484375,
        29.6600341796875,
        29.67999267578125,
        29.70001220703125,
        29.72003173828125,
        29.739990234375,
        29.760009765625,
        29.780029296875,
        29.79998779296875,
        29.82000732421875,
        29.84002685546875,
        29.8599853515625,
        29.8800048828125,
        29.9000244140625,
        29.91998291015625,
        29.94000244140625,
        29.96002197265625,
        29.98004150390625,
        30.0,
        30.02001953125,
        30.0400390625,
        30.05999755859375,
        30.08001708984375,
        30.10003662109375,
        30.1199951171875,
        30.1400146484375,
        30.1600341796875,
        30.17999267578125,
        30.20001220703125,
        30.22003173828125,
        30.239990234375,
        30.260009765625,
        30.280029296875,
        30.29998779296875,
        30.32000732421875,
        30.34002685546875,
        30.3599853515625,
        30.3800048828125,
        30.4000244140625,
        30.41998291015625,
        30.44000244140625,
        30.46002197265625,
        30.48004150390625,
        30.5,
        30.52001953125,
        30.5400390625,
        30.55999755859375,
        30.58001708984375,
        30.60003662109375,
        30.6199951171875,
        30.6400146484375,
        30.6600341796875,
        30.67999267578125,
        30.70001220703125,
        30.72003173828125,
        30.739990234375,
        30.760009765625,
        30.780029296875,
        30.79998779296875,
        30.82000732421875,
        30.84002685546875,
        30.8599853515625,
        30.8800048828125,
        30.9000244140625,
        30.91998291015625,
        30.94000244140625,
        30.96002197265625,
        30.98004150390625,
        31.0,
        31.02001953125,
        31.0400390625,
        31.05999755859375,
        31.08001708984375,
        31.10003662109375,
        31.1199951171875,
        31.1400146484375,
        31.1600341796875,
        31.17999267578125,
        31.20001220703125,
        31.22003173828125,
        31.239990234375,
        31.260009765625,
        31.280029296875,
        31.29998779296875,
        31.32000732421875,
        31.34002685546875,
        31.3599853515625,
        31.3800048828125,
        31.4000244140625,
        31.41998291015625,
        31.44000244140625,
        31.46002197265625,
        31.48004150390625,
        31.5,
        31.52001953125,
        31.5400390625,
        31.55999755859375,
        31.58001708984375,
        31.60003662109375,
        31.6199951171875,
        31.6400146484375,
        31.6600341796875,
        31.67999267578125,
        31.70001220703125,
        31.72003173828125,
        31.739990234375,
        31.760009765625,
        31.780029296875,
        31.79998779296875,
        31.82000732421875,
        31.84002685546875,
        31.8599853515625,
        31.8800048828125,
        31.9000244140625,
        31.91998291015625,
        31.94000244140625,
        31.96002197265625,
        31.98004150390625,
        32.0,
        32.02001953125,
        32.0400390625,
        32.05999755859375,
        32.08001708984375,
        32.10003662109375,
        32.1199951171875,
        32.1400146484375,
        32.1600341796875,
        32.17999267578125,
        32.20001220703125,
        32.22003173828125,
        32.239990234375,
        32.260009765625,
        32.280029296875,
        32.29998779296875,
        32.32000732421875,
        32.34002685546875,
        32.3599853515625,
        32.3800048828125,
        32.4000244140625,
        32.41998291015625,
        32.44000244140625,
        32.46002197265625,
        32.48004150390625,
        32.5,
        32.52001953125,
        32.5400390625,
        32.55999755859375,
        32.58001708984375,
        32.60003662109375,
        32.6199951171875,
        32.6400146484375,
        32.6600341796875,
        32.67999267578125,
        32.70001220703125,
        32.72003173828125,
        32.739990234375,
        32.760009765625,
        32.780029296875,
        32.79998779296875,
        32.82000732421875,
        32.84002685546875,
        32.8599853515625,
        32.8800048828125,
        32.9000244140625,
        32.91998291015625,
        32.94000244140625,
        32.96002197265625,
        32.98004150390625,
        33.0,
        33.02001953125,
        33.0400390625,
        33.05999755859375,
        33.08001708984375,
        33.10003662109375,
        33.1199951171875,
        33.1400146484375,
        33.1600341796875,
        33.17999267578125,
        33.20001220703125,
        33.22003173828125,
        33.239990234375,
        33.260009765625,
        33.280029296875,
        33.29998779296875,
        33.32000732421875,
        33.34002685546875,
        33.3599853515625,
        33.3800048828125,
        33.4000244140625,
        33.41998291015625,
        33.44000244140625,
        33.46002197265625,
        33.48004150390625,
        33.5,
        33.52001953125,
        33.5400390625,
        33.55999755859375,
        33.58001708984375,
        33.60003662109375,
        33.6199951171875,
        33.6400146484375,
        33.6600341796875,
        33.67999267578125,
        33.70001220703125,
        33.72003173828125,
        33.739990234375,
        33.760009765625,
        33.780029296875,
        33.79998779296875,
        33.82000732421875,
        33.84002685546875,
        33.8599853515625,
        33.8800048828125,
        33.9000244140625,
        33.91998291015625,
        33.94000244140625,
        33.96002197265625,
        33.98004150390625,
        34.0,
        34.02001953125,
        34.0400390625,
        34.05999755859375,
        34.08001708984375,
        34.10003662109375,
        34.1199951171875,
        34.1400146484375,
        34.1600341796875,
        34.17999267578125,
        34.20001220703125,
        34.22003173828125,
        34.239990234375,
        34.260009765625,
        34.280029296875,
        34.29998779296875,
        34.32000732421875,
        34.34002685546875,
        34.3599853515625,
        34.3800048828125,
        34.4000244140625,
        34.41998291015625,
        34.44000244140625,
        34.46002197265625,
        34.48004150390625,
        34.5,
        34.52001953125,
        34.5400390625,
        34.55999755859375,
        34.58001708984375,
        34.60003662109375,
        34.6199951171875,
        34.6400146484375,
        34.6600341796875,
        34.67999267578125,
        34.70001220703125,
        34.72003173828125,
        34.739990234375,
        34.760009765625,
        34.780029296875,
        34.79998779296875,
        34.82000732421875,
        34.84002685546875,
        34.8599853515625,
        34.8800048828125,
        34.9000244140625,
        34.91998291015625,
        34.94000244140625,
        34.96002197265625,
        34.98004150390625,
        35.0,
        35.02001953125,
        35.0400390625,
        35.05999755859375,
        35.08001708984375,
        35.10003662109375,
        35.1199951171875,
        35.1400146484375,
        35.1600341796875,
        35.17999267578125,
        35.20001220703125,
        35.22003173828125,
        35.239990234375,
        35.260009765625,
        35.280029296875,
        35.29998779296875,
        35.32000732421875,
        35.34002685546875,
        35.3599853515625,
        35.3800048828125,
        35.4000244140625,
        35.41998291015625,
        35.44000244140625,
        35.46002197265625,
        35.48004150390625,
        35.5,
        35.52001953125,
        35.5400390625,
        35.55999755859375,
        35.58001708984375,
        35.60003662109375,
        35.6199951171875,
        35.6400146484375,
        35.6600341796875,
        35.67999267578125,
        35.70001220703125,
        35.72003173828125,
        35.739990234375,
        35.760009765625,
        35.780029296875,
        35.79998779296875,
        35.82000732421875,
        35.84002685546875,
        35.8599853515625,
        35.8800048828125,
        35.9000244140625,
        35.91998291015625,
        35.94000244140625,
        35.96002197265625,
        35.98004150390625,
        36.0,
        36.02001953125,
        36.0400390625,
        36.05999755859375,
        36.08001708984375,
        36.10003662109375,
        36.1199951171875,
        36.1400146484375,
        36.1600341796875,
        36.17999267578125,
        36.20001220703125,
        36.22003173828125,
        36.239990234375,
        36.260009765625,
        36.280029296875,
        36.29998779296875,
        36.32000732421875,
        36.34002685546875,
        36.3599853515625,
        36.3800048828125,
        36.4000244140625,
        36.41998291015625,
        36.44000244140625,
        36.46002197265625,
        36.48004150390625,
        36.5,
        36.52001953125,
        36.5400390625,
        36.55999755859375,
        36.58001708984375,
        36.60003662109375,
        36.6199951171875,
        36.6400146484375,
        36.6600341796875,
        36.67999267578125,
        36.70001220703125,
        36.72003173828125,
        36.739990234375,
        36.760009765625,
        36.780029296875,
        36.79998779296875,
        36.82000732421875,
        36.84002685546875,
        36.8599853515625,
        36.8800048828125,
        36.9000244140625,
        36.91998291015625,
        36.94000244140625,
        36.96002197265625,
        36.98004150390625,
        37.0,
        37.02001953125,
        37.0400390625,
        37.05999755859375,
        37.08001708984375,
        37.10003662109375,
        37.1199951171875,
        37.1400146484375,
        37.1600341796875,
        37.17999267578125,
        37.20001220703125,
        37.22003173828125,
        37.239990234375,
        37.260009765625,
        37.280029296875,
        37.29998779296875,
        37.32000732421875,
        37.34002685546875,
        37.3599853515625,
        37.3800048828125,
        37.4000244140625,
        37.41998291015625,
        37.44000244140625,
        37.46002197265625,
        37.48004150390625,
        37.5,
        37.52001953125,
        37.5400390625,
        37.55999755859375,
        37.58001708984375,
        37.60003662109375,
        37.6199951171875,
        37.6400146484375,
        37.6600341796875,
        37.67999267578125,
        37.70001220703125,
        37.72003173828125,
        37.739990234375,
        37.760009765625,
        37.780029296875,
        37.79998779296875,
        37.82000732421875,
        37.84002685546875,
        37.8599853515625,
        37.8800048828125,
        37.9000244140625,
        37.91998291015625,
        37.94000244140625,
        37.96002197265625,
        37.98004150390625,
        38.0,
        38.02001953125,
        38.0400390625,
        38.05999755859375,
        38.08001708984375,
        38.10003662109375,
        38.1199951171875,
        38.1400146484375,
        38.1600341796875,
        38.17999267578125,
        38.20001220703125,
        38.22003173828125,
        38.239990234375,
        38.260009765625,
        38.280029296875,
        38.29998779296875,
        38.32000732421875,
        38.34002685546875,
        38.3599853515625,
        38.3800048828125,
        38.4000244140625,
        38.41998291015625,
        38.44000244140625,
        38.46002197265625,
        38.48004150390625,
        38.5,
        38.52001953125,
        38.5400390625,
        38.55999755859375,
        38.58001708984375,
        38.60003662109375,
        38.6199951171875,
        38.6400146484375,
        38.6600341796875,
        38.67999267578125,
        38.70001220703125,
        38.72003173828125,
        38.739990234375,
        38.760009765625,
        38.780029296875,
        38.79998779296875,
        38.82000732421875,
        38.84002685546875,
        38.8599853515625,
        38.8800048828125,
        38.9000244140625,
        38.91998291015625,
        38.94000244140625,
        38.96002197265625,
        38.98004150390625,
        39.0,
        39.02001953125,
        39.0400390625,
        39.05999755859375,
        39.08001708984375,
        39.10003662109375,
        39.1199951171875,
        39.1400146484375,
        39.1600341796875,
        39.17999267578125,
        39.20001220703125,
        39.22003173828125,
        39.239990234375,
        39.260009765625,
        39.280029296875,
        39.29998779296875,
        39.32000732421875,
        39.34002685546875,
        39.3599853515625,
        39.3800048828125,
        39.4000244140625,
        39.41998291015625,
        39.44000244140625,
        39.46002197265625,
        39.48004150390625,
        39.5,
        39.52001953125,
        39.5400390625,
        39.55999755859375,
        39.58001708984375,
        39.60003662109375,
        39.6199951171875,
        39.6400146484375,
        39.6600341796875,
        39.67999267578125,
        39.70001220703125,
        39.72003173828125,
        39.739990234375,
        39.760009765625,
        39.780029296875,
        39.79998779296875,
        39.82000732421875,
        39.84002685546875,
        39.8599853515625,
        39.8800048828125,
        39.9000244140625,
        39.91998291015625,
        39.94000244140625,
        39.96002197265625,
        39.98004150390625,
        40.0,
        40.02001953125,
        40.0400390625,
        40.05999755859375,
        40.08001708984375,
        40.10003662109375,
        40.1199951171875,
        40.1400146484375,
        40.1600341796875,
        40.17999267578125,
        40.20001220703125,
        40.22003173828125,
        40.239990234375,
        40.260009765625,
        40.280029296875,
        40.29998779296875,
        40.32000732421875,
        40.34002685546875,
        40.3599853515625,
        40.3800048828125,
        40.4000244140625,
        40.41998291015625,
        40.44000244140625,
        40.46002197265625,
        40.48004150390625,
        40.5,
        40.52001953125,
        40.5400390625,
        40.55999755859375,
        40.58001708984375,
        40.60003662109375,
        40.6199951171875,
        40.6400146484375,
        40.6600341796875,
        40.67999267578125,
        40.70001220703125,
        40.72003173828125,
        40.739990234375,
        40.760009765625,
        40.780029296875,
        40.79998779296875,
        40.82000732421875,
        40.84002685546875,
        40.8599853515625,
        40.8800048828125,
        40.9000244140625,
        40.91998291015625,
        40.94000244140625,
        40.96002197265625,
        40.98004150390625,
        41.0,
        41.02001953125,
        41.0400390625,
        41.05999755859375,
        41.08001708984375,
        41.10003662109375,
        41.1199951171875,
        41.1400146484375,
        41.1600341796875,
        41.17999267578125,
        41.20001220703125,
        41.22003173828125,
        41.239990234375,
        41.260009765625,
        41.280029296875,
        41.29998779296875,
        41.32000732421875,
        41.34002685546875,
        41.3599853515625,
        41.3800048828125,
        41.4000244140625,
        41.41998291015625,
        41.44000244140625,
        41.46002197265625,
        41.48004150390625,
        41.5,
        41.52001953125,
        41.5400390625,
        41.55999755859375,
        41.58001708984375,
        41.60003662109375,
        41.6199951171875,
        41.6400146484375,
        41.6600341796875,
        41.67999267578125,
        41.70001220703125,
        41.72003173828125,
        41.739990234375,
        41.760009765625,
        41.780029296875,
        41.79998779296875,
        41.82000732421875,
        41.84002685546875,
        41.8599853515625,
        41.8800048828125,
        41.9000244140625,
        41.91998291015625,
        41.94000244140625,
        41.96002197265625,
        41.98004150390625,
        42.0,
        42.02001953125,
        42.0400390625,
        42.05999755859375,
        42.08001708984375,
        42.10003662109375,
        42.1199951171875,
        42.1400146484375,
        42.1600341796875,
        42.17999267578125,
        42.20001220703125,
        42.22003173828125,
        42.239990234375,
        42.260009765625,
        42.280029296875,
        42.29998779296875,
        42.32000732421875,
        42.34002685546875,
        42.3599853515625,
        42.3800048828125,
        42.4000244140625,
        42.41998291015625,
        42.44000244140625,
        42.46002197265625,
        42.48004150390625,
        42.5,
        42.52001953125,
        42.5400390625,
        42.55999755859375,
        42.58001708984375,
        42.60003662109375,
        42.6199951171875,
        42.6400146484375,
        42.6600341796875,
        42.67999267578125,
        42.70001220703125,
        42.72003173828125,
        42.739990234375,
        42.760009765625,
        42.780029296875,
        42.79998779296875,
        42.82000732421875,
        42.84002685546875,
        42.8599853515625,
        42.8800048828125,
        42.9000244140625,
        42.91998291015625,
        42.94000244140625,
        42.96002197265625,
        42.98004150390625,
        43.0,
        43.02001953125,
        43.0400390625,
        43.05999755859375,
        43.08001708984375,
        43.10003662109375,
        43.1199951171875,
        43.1400146484375,
        43.1600341796875,
        43.17999267578125,
        43.20001220703125,
        43.22003173828125,
        43.239990234375,
        43.260009765625,
        43.280029296875,
        43.29998779296875,
        43.32000732421875,
        43.34002685546875,
        43.3599853515625,
        43.3800048828125,
        43.4000244140625,
        43.41998291015625,
        43.44000244140625,
        43.46002197265625,
        43.48004150390625,
        43.5,
        43.52001953125,
        43.5400390625,
        43.55999755859375,
        43.58001708984375,
        43.60003662109375,
        43.6199951171875,
        43.6400146484375,
        43.6600341796875,
        43.67999267578125,
        43.70001220703125,
        43.72003173828125,
        43.739990234375,
        43.760009765625,
        43.780029296875,
        43.79998779296875,
        43.82000732421875,
        43.84002685546875,
        43.8599853515625,
        43.8800048828125,
        43.9000244140625,
        43.91998291015625,
        43.94000244140625,
        43.96002197265625,
        43.98004150390625,
        44.0,
        44.02001953125,
        44.0400390625,
        44.05999755859375,
        44.08001708984375,
        44.10003662109375,
        44.1199951171875,
        44.1400146484375,
        44.1600341796875,
        44.17999267578125,
        44.20001220703125,
        44.22003173828125,
        44.239990234375,
        44.260009765625,
        44.280029296875,
        44.29998779296875,
        44.32000732421875,
        44.34002685546875,
        44.3599853515625,
        44.3800048828125,
        44.4000244140625,
        44.41998291015625,
        44.44000244140625,
        44.46002197265625,
        44.48004150390625,
        44.5,
        44.52001953125,
        44.5400390625,
        44.55999755859375,
        44.58001708984375,
        44.60003662109375,
        44.6199951171875,
        44.6400146484375,
        44.6600341796875,
        44.67999267578125,
        44.70001220703125,
        44.72003173828125,
        44.739990234375,
        44.760009765625,
        44.780029296875,
        44.79998779296875,
        44.82000732421875,
        44.84002685546875,
        44.8599853515625,
        44.8800048828125,
        44.9000244140625,
        44.91998291015625,
        44.94000244140625,
        44.96002197265625,
        44.98004150390625,
        45.0,
        45.02001953125,
        45.0400390625,
        45.05999755859375,
        45.08001708984375,
        45.10003662109375,
        45.1199951171875,
        45.1400146484375,
        45.1600341796875,
        45.17999267578125,
        45.20001220703125,
        45.22003173828125,
        45.239990234375,
        45.260009765625,
        45.280029296875,
        45.29998779296875,
        45.32000732421875,
        45.34002685546875,
        45.3599853515625,
        45.3800048828125,
        45.4000244140625,
        45.41998291015625,
        45.44000244140625,
        45.46002197265625,
        45.48004150390625,
        45.5,
        45.52001953125,
        45.5400390625,
        45.55999755859375,
        45.58001708984375,
        45.60003662109375,
        45.6199951171875,
        45.6400146484375,
        45.6600341796875,
        45.67999267578125,
        45.70001220703125,
        45.72003173828125,
        45.739990234375,
        45.760009765625,
        45.780029296875,
        45.79998779296875,
        45.82000732421875,
        45.84002685546875,
        45.8599853515625,
        45.8800048828125,
        45.9000244140625,
        45.91998291015625,
        45.94000244140625,
        45.96002197265625,
        45.98004150390625,
        46.0,
        46.02001953125,
        46.0400390625,
        46.05999755859375,
        46.08001708984375,
        46.10003662109375,
        46.1199951171875,
        46.1400146484375,
        46.1600341796875,
        46.17999267578125,
        46.20001220703125,
        46.22003173828125,
        46.239990234375,
        46.260009765625,
        46.280029296875,
        46.29998779296875,
        46.32000732421875,
        46.34002685546875,
        46.3599853515625,
        46.3800048828125,
        46.4000244140625,
        46.41998291015625,
        46.44000244140625,
        46.46002197265625,
        46.48004150390625,
        46.5,
        46.52001953125,
        46.5400390625,
        46.55999755859375,
        46.58001708984375,
        46.60003662109375,
        46.6199951171875,
        46.6400146484375,
        46.6600341796875,
        46.67999267578125,
        46.70001220703125,
        46.72003173828125,
        46.739990234375,
        46.760009765625,
        46.780029296875,
        46.79998779296875,
        46.82000732421875,
        46.84002685546875,
        46.8599853515625,
        46.8800048828125,
        46.9000244140625,
        46.91998291015625,
        46.94000244140625,
        46.96002197265625,
        46.98004150390625,
        47.0,
        47.02001953125,
        47.0400390625,
        47.05999755859375,
        47.08001708984375,
        47.10003662109375,
        47.1199951171875,
        47.1400146484375,
        47.1600341796875,
        47.17999267578125,
        47.20001220703125,
        47.22003173828125,
        47.239990234375,
        47.260009765625,
        47.280029296875,
        47.29998779296875,
        47.32000732421875,
        47.34002685546875,
        47.3599853515625,
        47.3800048828125,
        47.4000244140625,
        47.41998291015625,
        47.44000244140625,
        47.46002197265625,
        47.48004150390625,
        47.5,
        47.52001953125,
        47.5400390625,
        47.55999755859375,
        47.58001708984375,
        47.60003662109375,
        47.6199951171875,
        47.6400146484375,
        47.6600341796875,
        47.67999267578125,
        47.70001220703125,
        47.72003173828125,
        47.739990234375,
        47.760009765625,
        47.780029296875,
        47.79998779296875,
        47.82000732421875,
        47.84002685546875,
        47.8599853515625,
        47.8800048828125,
        47.9000244140625,
        47.91998291015625,
        47.94000244140625,
        47.96002197265625,
        47.98004150390625,
        48.0,
        48.02001953125,
        48.0400390625,
        48.05999755859375,
        48.08001708984375,
        48.10003662109375,
        48.1199951171875,
        48.1400146484375,
        48.1600341796875,
        48.17999267578125,
        48.20001220703125,
        48.22003173828125,
        48.239990234375,
        48.260009765625,
        48.280029296875,
        48.29998779296875,
        48.32000732421875,
        48.34002685546875,
        48.3599853515625,
        48.3800048828125,
        48.4000244140625,
        48.41998291015625,
        48.44000244140625,
        48.46002197265625,
        48.48004150390625,
        48.5,
        48.52001953125,
        48.5400390625,
        48.55999755859375,
        48.58001708984375,
        48.60003662109375,
        48.6199951171875,
        48.6400146484375,
        48.6600341796875,
        48.67999267578125,
        48.70001220703125,
        48.72003173828125,
        48.739990234375,
        48.760009765625,
        48.780029296875,
        48.79998779296875,
        48.82000732421875,
        48.84002685546875,
        48.8599853515625,
        48.8800048828125,
        48.9000244140625,
        48.91998291015625,
        48.94000244140625,
        48.96002197265625,
        48.98004150390625,
        49.0,
        49.02001953125,
        49.0400390625,
        49.05999755859375,
        49.08001708984375,
        49.10003662109375,
        49.1199951171875,
        49.1400146484375,
        49.1600341796875,
        49.17999267578125,
        49.20001220703125,
        49.22003173828125,
        49.239990234375,
        49.260009765625,
        49.280029296875,
        49.29998779296875,
        49.32000732421875,
        49.34002685546875,
        49.3599853515625,
        49.3800048828125,
        49.4000244140625,
        49.41998291015625,
        49.44000244140625,
        49.46002197265625,
        49.48004150390625,
        49.5,
        49.52001953125,
        49.5400390625,
        49.55999755859375,
        49.58001708984375,
        49.60003662109375,
        49.6199951171875,
        49.6400146484375,
        49.6600341796875,
        49.67999267578125,
        49.70001220703125,
        49.72003173828125,
        49.739990234375,
        49.760009765625,
        49.780029296875,
        49.79998779296875,
        49.82000732421875,
        49.84002685546875,
        49.8599853515625,
        49.8800048828125,
        49.9000244140625,
        49.91998291015625,
        49.94000244140625,
        49.96002197265625,
        49.98004150390625,
        50.0,
        50.02001953125,
        50.0400390625,
        50.05999755859375,
        50.08001708984375,
        50.10003662109375,
        50.1199951171875,
        50.1400146484375,
        50.1600341796875,
        50.17999267578125,
        50.20001220703125,
        50.22003173828125,
        50.239990234375,
        50.260009765625,
        50.280029296875,
        50.29998779296875,
        50.32000732421875,
        50.34002685546875,
        50.3599853515625,
        50.3800048828125,
        50.4000244140625,
        50.41998291015625,
        50.44000244140625,
        50.46002197265625,
        50.48004150390625,
        50.5,
        50.52001953125,
        50.5400390625,
        50.55999755859375,
        50.58001708984375,
        50.60003662109375,
        50.6199951171875,
        50.6400146484375,
        50.6600341796875,
        50.67999267578125,
        50.70001220703125,
        50.72003173828125,
        50.739990234375,
        50.760009765625,
        50.780029296875,
        50.79998779296875,
        50.82000732421875,
        50.84002685546875,
        50.8599853515625,
        50.8800048828125,
        50.9000244140625,
        50.91998291015625,
        50.94000244140625,
        50.96002197265625,
        50.98004150390625,
        51.0,
        51.02001953125,
        51.0400390625,
        51.05999755859375,
        51.08001708984375,
        51.10003662109375,
        51.1199951171875,
        51.1400146484375,
        51.1600341796875,
        51.17999267578125,
        51.20001220703125,
        51.22003173828125,
        51.239990234375,
        51.260009765625,
        51.280029296875,
        51.29998779296875,
        51.32000732421875,
        51.34002685546875,
        51.3599853515625,
        51.3800048828125,
        51.4000244140625,
        51.41998291015625,
        51.44000244140625,
        51.46002197265625,
        51.48004150390625,
        51.5,
        51.52001953125,
        51.5400390625,
        51.55999755859375,
        51.58001708984375,
        51.60003662109375,
        51.6199951171875,
        51.6400146484375,
        51.6600341796875,
        51.67999267578125,
        51.70001220703125,
        51.72003173828125,
        51.739990234375,
        51.760009765625,
        51.780029296875,
        51.79998779296875,
        51.82000732421875,
        51.84002685546875,
        51.8599853515625,
        51.8800048828125,
        51.9000244140625,
        51.91998291015625,
        51.94000244140625,
        51.96002197265625,
        51.98004150390625,
        52.0,
        52.02001953125,
        52.0400390625,
        52.05999755859375,
        52.08001708984375,
        52.10003662109375,
        52.1199951171875,
        52.1400146484375,
        52.1600341796875,
        52.17999267578125,
        52.20001220703125,
        52.22003173828125,
        52.239990234375,
        52.260009765625,
        52.280029296875,
        52.29998779296875,
        52.32000732421875,
        52.34002685546875,
        52.3599853515625,
        52.3800048828125,
        52.4000244140625,
        52.41998291015625,
        52.44000244140625,
        52.46002197265625,
        52.48004150390625,
        52.5,
        52.52001953125,
        52.5400390625,
        52.55999755859375,
        52.58001708984375,
        52.60003662109375,
        52.6199951171875,
        52.6400146484375,
        52.6600341796875,
        52.67999267578125,
        52.70001220703125,
        52.72003173828125,
        52.739990234375,
        52.760009765625,
        52.780029296875,
        52.79998779296875,
        52.82000732421875,
        52.84002685546875,
        52.8599853515625,
        52.8800048828125,
        52.9000244140625,
        52.91998291015625,
        52.94000244140625,
        52.96002197265625,
        52.98004150390625,
        53.0,
        53.02001953125,
        53.0400390625,
        53.05999755859375,
        53.08001708984375,
        53.10003662109375,
        53.1199951171875,
        53.1400146484375,
        53.1600341796875,
        53.17999267578125,
        53.20001220703125,
        53.22003173828125,
        53.239990234375,
        53.260009765625,
        53.280029296875,
        53.29998779296875,
        53.32000732421875,
        53.34002685546875,
        53.3599853515625,
        53.3800048828125,
        53.4000244140625,
        53.41998291015625,
        53.44000244140625,
        53.46002197265625,
        53.48004150390625,
        53.5,
        53.52001953125,
        53.5400390625,
        53.55999755859375,
        53.58001708984375,
        53.60003662109375,
        53.6199951171875,
        53.6400146484375,
        53.6600341796875,
        53.67999267578125,
        53.70001220703125,
        53.72003173828125,
        53.739990234375,
        53.760009765625,
        53.780029296875,
        53.79998779296875,
        53.82000732421875,
        53.84002685546875,
        53.8599853515625,
        53.8800048828125,
        53.9000244140625,
        53.91998291015625,
        53.94000244140625,
        53.96002197265625,
        53.98004150390625,
        54.0,
        54.02001953125,
        54.0400390625,
        54.05999755859375,
        54.08001708984375,
        54.10003662109375,
        54.1199951171875,
        54.1400146484375,
        54.1600341796875,
        54.17999267578125,
        54.20001220703125,
        54.22003173828125,
        54.239990234375,
        54.260009765625,
        54.280029296875,
        54.29998779296875,
        54.32000732421875,
        54.34002685546875,
        54.3599853515625,
        54.3800048828125,
        54.4000244140625,
        54.41998291015625,
        54.44000244140625,
        54.46002197265625,
        54.48004150390625,
        54.5,
        54.52001953125,
        54.5400390625,
        54.55999755859375,
        54.58001708984375,
        54.60003662109375,
        54.6199951171875,
        54.6400146484375,
        54.6600341796875,
        54.67999267578125,
        54.70001220703125,
        54.72003173828125,
        54.739990234375,
        54.760009765625,
        54.780029296875,
        54.79998779296875,
        54.82000732421875,
        54.84002685546875,
        54.8599853515625,
        54.8800048828125,
        54.9000244140625,
        54.91998291015625,
        54.94000244140625,
        54.96002197265625,
        54.98004150390625,
        55.0,
        55.02001953125,
        55.0400390625,
        55.05999755859375,
        55.08001708984375,
        55.10003662109375,
        55.1199951171875,
        55.1400146484375,
        55.1600341796875,
        55.17999267578125,
        55.20001220703125,
        55.22003173828125,
        55.239990234375,
        55.260009765625,
        55.280029296875,
        55.29998779296875,
        55.32000732421875,
        55.34002685546875,
        55.3599853515625,
        55.3800048828125,
        55.4000244140625,
        55.41998291015625,
        55.44000244140625,
        55.46002197265625,
        55.48004150390625,
        55.5,
        55.52001953125,
        55.5400390625,
        55.55999755859375,
        55.58001708984375,
        55.60003662109375,
        55.6199951171875,
        55.6400146484375,
        55.6600341796875,
        55.67999267578125,
        55.70001220703125,
        55.72003173828125,
        55.739990234375,
        55.760009765625,
        55.780029296875,
        55.79998779296875,
        55.82000732421875,
        55.84002685546875,
        55.8599853515625,
        55.8800048828125,
        55.9000244140625,
        55.91998291015625,
        55.94000244140625,
        55.96002197265625,
        55.98004150390625,
        56.0,
        56.02001953125,
        56.0400390625,
        56.05999755859375,
        56.08001708984375,
        56.10003662109375,
        56.1199951171875,
        56.1400146484375,
        56.1600341796875,
        56.17999267578125,
        56.20001220703125,
        56.22003173828125,
        56.239990234375,
        56.260009765625,
        56.280029296875,
        56.29998779296875,
        56.32000732421875,
        56.34002685546875,
        56.3599853515625,
        56.3800048828125,
        56.4000244140625,
        56.41998291015625,
        56.44000244140625,
        56.46002197265625,
        56.48004150390625,
        56.5,
        56.52001953125,
        56.5400390625,
        56.55999755859375,
        56.58001708984375,
        56.60003662109375,
        56.6199951171875,
        56.6400146484375,
        56.6600341796875,
        56.67999267578125,
        56.70001220703125,
        56.72003173828125,
        56.739990234375,
        56.760009765625,
        56.780029296875,
        56.79998779296875,
        56.82000732421875,
        56.84002685546875,
        56.8599853515625,
        56.8800048828125,
        56.9000244140625,
        56.91998291015625,
        56.94000244140625,
        56.96002197265625,
        56.98004150390625,
        57.0,
        57.02001953125,
        57.0400390625,
        57.05999755859375,
        57.08001708984375,
        57.10003662109375,
        57.1199951171875,
        57.1400146484375,
        57.1600341796875,
        57.17999267578125,
        57.20001220703125,
        57.22003173828125,
        57.239990234375,
        57.260009765625,
        57.280029296875,
        57.29998779296875,
        57.32000732421875,
        57.34002685546875,
        57.3599853515625,
        57.3800048828125,
        57.4000244140625,
        57.41998291015625,
        57.44000244140625,
        57.46002197265625,
        57.48004150390625,
        57.5,
        57.52001953125,
        57.5400390625,
        57.55999755859375,
        57.58001708984375,
        57.60003662109375,
        57.6199951171875,
        57.6400146484375,
        57.6600341796875,
        57.67999267578125,
        57.70001220703125,
        57.72003173828125,
        57.739990234375,
        57.760009765625,
        57.780029296875,
        57.79998779296875,
        57.82000732421875,
        57.84002685546875,
        57.8599853515625,
        57.8800048828125,
        57.9000244140625,
        57.91998291015625,
        57.94000244140625,
        57.96002197265625,
        57.98004150390625,
        58.0,
        58.02001953125,
        58.0400390625,
        58.05999755859375,
        58.08001708984375,
        58.10003662109375,
        58.1199951171875,
        58.1400146484375,
        58.1600341796875,
        58.17999267578125,
        58.20001220703125,
        58.22003173828125,
        58.239990234375,
        58.260009765625,
        58.280029296875,
        58.29998779296875,
        58.32000732421875,
        58.34002685546875,
        58.3599853515625,
        58.3800048828125,
        58.4000244140625,
        58.41998291015625,
        58.44000244140625,
        58.46002197265625,
        58.48004150390625,
        58.5,
        58.52001953125,
        58.5400390625,
        58.55999755859375,
        58.58001708984375,
        58.60003662109375,
        58.6199951171875,
        58.6400146484375,
        58.6600341796875,
        58.67999267578125,
        58.70001220703125,
        58.72003173828125,
        58.739990234375,
        58.760009765625,
        58.780029296875,
        58.79998779296875,
        58.82000732421875,
        58.84002685546875,
        58.8599853515625,
        58.8800048828125,
        58.9000244140625,
        58.91998291015625,
        58.94000244140625,
        58.96002197265625,
        58.98004150390625,
        59.0,
        59.02001953125,
        59.0400390625,
        59.05999755859375,
        59.08001708984375,
        59.10003662109375,
        59.1199951171875,
        59.1400146484375,
        59.1600341796875,
        59.17999267578125,
        59.20001220703125,
        59.22003173828125,
        59.239990234375,
        59.260009765625,
        59.280029296875,
        59.29998779296875,
        59.32000732421875,
        59.34002685546875,
        59.3599853515625,
        59.3800048828125,
        59.4000244140625,
        59.41998291015625,
        59.44000244140625,
        59.46002197265625,
        59.48004150390625,
        59.5,
        59.52001953125,
        59.5400390625,
        59.55999755859375,
        59.58001708984375,
        59.60003662109375,
        59.6199951171875,
        59.6400146484375,
        59.6600341796875,
        59.67999267578125,
        59.70001220703125,
        59.72003173828125,
        59.739990234375,
        59.760009765625,
        59.780029296875,
        59.79998779296875,
        59.82000732421875,
        59.84002685546875,
        59.8599853515625,
        59.8800048828125,
        59.9000244140625,
        59.91998291015625,
        59.94000244140625,
        59.96002197265625,
        59.98004150390625
    ],
    "rightHandPositions": [
        "(-0.323746, 1.132133, -0.059312)",
        "(-0.323346, 1.132004, -0.058911)",
        "(-0.322440, 1.131209, -0.057584)",
        "(-0.321892, 1.130583, -0.056378)",
        "(-0.321262, 1.129630, -0.054750)",
        "(-0.321262, 1.129630, -0.054750)",
        "(-0.320412, 1.128501, -0.053215)",
        "(-0.319234, 1.127336, -0.050878)",
        "(-0.318939, 1.127333, -0.049032)",
        "(-0.318939, 1.127333, -0.049032)",
        "(-0.318769, 1.127197, -0.047185)",
        "(-0.318399, 1.126850, -0.046841)",
        "(-0.316455, 1.125394, -0.046462)",
        "(-0.315413, 1.124393, -0.046104)",
        "(-0.314341, 1.123492, -0.045260)",
        "(-0.314341, 1.123492, -0.045260)",
        "(-0.313044, 1.122766, -0.044186)",
        "(-0.309710, 1.123162, -0.043483)",
        "(-0.305838, 1.124913, -0.042557)",
        "(-0.301402, 1.127192, -0.041201)",
        "(-0.301402, 1.127192, -0.041201)",
        "(-0.295596, 1.130189, -0.039880)",
        "(-0.285601, 1.136744, -0.039290)",
        "(-0.278364, 1.142754, -0.039651)",
        "(-0.271484, 1.148521, -0.039547)",
        "(-0.271484, 1.148521, -0.039547)",
        "(-0.264825, 1.153963, -0.039144)",
        "(-0.254059, 1.161030, -0.040168)",
        "(-0.246819, 1.165479, -0.042285)",
        "(-0.240061, 1.169250, -0.044188)",
        "(-0.240061, 1.169250, -0.044188)",
        "(-0.233913, 1.172562, -0.045836)",
        "(-0.224715, 1.176471, -0.049309)",
        "(-0.218415, 1.179575, -0.052497)",
        "(-0.212164, 1.183409, -0.056216)",
        "(-0.212164, 1.183409, -0.056216)",
        "(-0.206241, 1.187730, -0.059017)",
        "(-0.197953, 1.194274, -0.061044)",
        "(-0.192024, 1.198961, -0.062833)",
        "(-0.185647, 1.203872, -0.064792)",
        "(-0.182605, 1.206688, -0.065212)",
        "(-0.182605, 1.206688, -0.065212)",
        "(-0.170300, 1.217946, -0.062185)",
        "(-0.163625, 1.224994, -0.057143)",
        "(-0.156360, 1.234169, -0.051389)",
        "(-0.156360, 1.234169, -0.051389)",
        "(-0.144035, 1.253764, -0.042275)",
        "(-0.135302, 1.269371, -0.038174)",
        "(-0.126444, 1.290605, -0.036864)",
        "(-0.117848, 1.316494, -0.038103)",
        "(-0.117848, 1.316494, -0.038103)",
        "(-0.109194, 1.345995, -0.042587)",
        "(-0.101183, 1.375374, -0.047774)",
        "(-0.092525, 1.421152, -0.058995)",
        "(-0.088607, 1.452071, -0.069107)",
        "(-0.088607, 1.452071, -0.069107)",
        "(-0.086519, 1.482648, -0.081378)",
        "(-0.085863, 1.525966, -0.103919)",
        "(-0.087305, 1.552111, -0.120812)",
        "(-0.090217, 1.575237, -0.138580)",
        "(-0.090217, 1.575237, -0.138580)",
        "(-0.094887, 1.595800, -0.157772)",
        "(-0.105401, 1.621533, -0.189860)",
        "(-0.113685, 1.634807, -0.213883)",
        "(-0.122847, 1.643327, -0.239338)",
        "(-0.122847, 1.643327, -0.239338)",
        "(-0.131286, 1.645846, -0.264727)",
        "(-0.144834, 1.642317, -0.302861)",
        "(-0.153766, 1.633370, -0.327516)",
        "(-0.161333, 1.618627, -0.351557)",
        "(-0.161333, 1.618627, -0.351557)",
        "(-0.171207, 1.586154, -0.383223)",
        "(-0.177016, 1.562381, -0.400145)",
        "(-0.181693, 1.534612, -0.414060)",
        "(-0.184057, 1.503514, -0.424989)",
        "(-0.184057, 1.503514, -0.424989)",
        "(-0.184951, 1.469783, -0.432175)",
        "(-0.186372, 1.417486, -0.435461)",
        "(-0.186776, 1.382317, -0.431401)",
        "(-0.186531, 1.346651, -0.423168)",
        "(-0.186531, 1.346651, -0.423168)",
        "(-0.184157, 1.312053, -0.412332)",
        "(-0.177697, 1.262082, -0.387447)",
        "(-0.172651, 1.231563, -0.365249)",
        "(-0.167513, 1.205285, -0.337801)",
        "(-0.167513, 1.205285, -0.337801)",
        "(-0.162301, 1.183560, -0.307037)",
        "(-0.153311, 1.159860, -0.256309)",
        "(-0.147256, 1.151211, -0.219825)",
        "(-0.141749, 1.147500, -0.182957)",
        "(-0.141749, 1.147500, -0.182957)",
        "(-0.137073, 1.153313, -0.148803)",
        "(-0.129732, 1.168133, -0.103361)",
        "(-0.124172, 1.186999, -0.081239)",
        "(-0.118420, 1.210181, -0.064090)",
        "(-0.118420, 1.210181, -0.064090)",
        "(-0.112954, 1.237011, -0.051289)",
        "(-0.105566, 1.282972, -0.039786)",
        "(-0.101219, 1.315624, -0.037231)",
        "(-0.099563, 1.333010, -0.039452)",
        "(-0.099563, 1.333010, -0.039452)",
        "(-0.095162, 1.383985, -0.046964)",
        "(-0.094931, 1.434755, -0.062739)",
        "(-0.094931, 1.434755, -0.062739)",
        "(-0.101103, 1.497135, -0.092929)",
        "(-0.101103, 1.497135, -0.092929)",
        "(-0.107041, 1.524990, -0.111271)",
        "(-0.119005, 1.560416, -0.143035)",
        "(-0.127870, 1.579444, -0.165797)",
        "(-0.137225, 1.594204, -0.189543)",
        "(-0.137225, 1.594204, -0.189543)",
        "(-0.146902, 1.604300, -0.213513)",
        "(-0.161136, 1.610744, -0.249348)",
        "(-0.169715, 1.609199, -0.272447)",
        "(-0.177130, 1.602616, -0.294308)",
        "(-0.177130, 1.602616, -0.294308)",
        "(-0.187050, 1.583271, -0.324520)",
        "(-0.193097, 1.567650, -0.342959)",
        "(-0.198307, 1.547918, -0.358992)",
        "(-0.202590, 1.524308, -0.373388)",
        "(-0.202590, 1.524308, -0.373388)",
        "(-0.205269, 1.498319, -0.386527)",
        "(-0.206674, 1.455530, -0.400334)",
        "(-0.207166, 1.425326, -0.404887)",
        "(-0.206589, 1.394826, -0.405475)",
        "(-0.206589, 1.394826, -0.405475)",
        "(-0.204931, 1.364103, -0.401677)",
        "(-0.202195, 1.318098, -0.388153)",
        "(-0.199560, 1.288954, -0.375181)",
        "(-0.195928, 1.262022, -0.357796)",
        "(-0.195928, 1.262022, -0.357796)",
        "(-0.191816, 1.237499, -0.337020)",
        "(-0.185194, 1.207259, -0.297602)",
        "(-0.178597, 1.192343, -0.268158)",
        "(-0.172270, 1.182816, -0.236887)",
        "(-0.172270, 1.182816, -0.236887)",
        "(-0.166067, 1.178615, -0.204916)",
        "(-0.156624, 1.182809, -0.155912)",
        "(-0.150832, 1.191031, -0.126201)",
        "(-0.145194, 1.203794, -0.099807)",
        "(-0.145194, 1.203794, -0.099807)",
        "(-0.136410, 1.230477, -0.067147)",
        "(-0.130416, 1.252401, -0.050059)",
        "(-0.124256, 1.277934, -0.039336)",
        "(-0.117931, 1.305012, -0.031978)",
        "(-0.117931, 1.305012, -0.031978)",
        "(-0.109365, 1.351571, -0.033240)",
        "(-0.104921, 1.383390, -0.038929)",
        "(-0.102322, 1.414935, -0.048042)",
        "(-0.100563, 1.445904, -0.058733)",
        "(-0.100563, 1.445904, -0.058733)",
        "(-0.101397, 1.476178, -0.073689)",
        "(-0.106006, 1.518587, -0.099609)",
        "(-0.111182, 1.543292, -0.119060)",
        "(-0.117982, 1.564197, -0.139804)",
        "(-0.117982, 1.564197, -0.139804)",
        "(-0.125636, 1.581957, -0.161531)",
        "(-0.139244, 1.601885, -0.196046)",
        "(-0.149033, 1.610356, -0.219613)",
        "(-0.158405, 1.614564, -0.242753)",
        "(-0.158405, 1.614564, -0.242753)",
        "(-0.166925, 1.614418, -0.265296)",
        "(-0.179235, 1.606422, -0.298929)",
        "(-0.187896, 1.596666, -0.320501)",
        "(-0.192066, 1.589877, -0.330435)",
        "(-0.192066, 1.589877, -0.330435)",
        "(-0.205828, 1.557427, -0.367853)",
        "(-0.210031, 1.536278, -0.384546)",
        "(-0.213187, 1.511899, -0.397961)",
        "(-0.215797, 1.485545, -0.408311)",
        "(-0.215797, 1.485545, -0.408311)",
        "(-0.217712, 1.457296, -0.415458)",
        "(-0.217846, 1.411198, -0.418374)",
        "(-0.216598, 1.378716, -0.415979)",
        "(-0.213515, 1.345252, -0.409963)",
        "(-0.213515, 1.345252, -0.409963)",
        "(-0.209060, 1.311513, -0.399368)",
        "(-0.201383, 1.263553, -0.375329)",
        "(-0.196018, 1.234758, -0.353374)",
        "(-0.190749, 1.209696, -0.326815)",
        "(-0.190749, 1.209696, -0.326815)",
        "(-0.185006, 1.188399, -0.296542)",
        "(-0.175057, 1.166824, -0.243072)",
        "(-0.168965, 1.159505, -0.205473)",
        "(-0.163123, 1.160289, -0.168601)",
        "(-0.163123, 1.160289, -0.168601)",
        "(-0.156575, 1.165907, -0.133930)",
        "(-0.146173, 1.186629, -0.089301)",
        "(-0.139411, 1.209118, -0.065856)",
        "(-0.133309, 1.237851, -0.048324)",
        "(-0.133309, 1.237851, -0.048324)",
        "(-0.124223, 1.284292, -0.028950)",
        "(-0.118823, 1.318976, -0.023631)",
        "(-0.114050, 1.353989, -0.023081)",
        "(-0.110016, 1.388274, -0.026638)",
        "(-0.110016, 1.388274, -0.026638)",
        "(-0.107523, 1.439290, -0.039470)",
        "(-0.108400, 1.471884, -0.051779)",
        "(-0.110624, 1.501500, -0.065823)",
        "(-0.114585, 1.527402, -0.081901)",
        "(-0.114585, 1.527402, -0.081901)",
        "(-0.119281, 1.551582, -0.099160)",
        "(-0.128666, 1.582010, -0.128850)",
        "(-0.135887, 1.599003, -0.151008)",
        "(-0.135887, 1.599003, -0.151008)",
        "(-0.142974, 1.611750, -0.172785)",
        "(-0.149941, 1.621391, -0.194933)",
        "(-0.160453, 1.629172, -0.228465)",
        "(-0.167932, 1.629728, -0.250740)",
        "(-0.175490, 1.626563, -0.272392)",
        "(-0.175490, 1.626563, -0.272392)",
        "(-0.185978, 1.614886, -0.303735)",
        "(-0.191983, 1.601821, -0.324057)",
        "(-0.196999, 1.587230, -0.343966)",
        "(-0.201001, 1.568648, -0.362308)",
        "(-0.201001, 1.568648, -0.362308)",
        "(-0.206651, 1.535168, -0.386498)",
        "(-0.208968, 1.510405, -0.399668)",
        "(-0.210367, 1.483161, -0.410257)",
        "(-0.211535, 1.453990, -0.418047)",
        "(-0.211535, 1.453990, -0.418047)",
        "(-0.211450, 1.408335, -0.423660)",
        "(-0.210543, 1.376824, -0.421829)",
        "(-0.209224, 1.345221, -0.418455)",
        "(-0.206493, 1.313700, -0.410607)",
        "(-0.206493, 1.313700, -0.410607)",
        "(-0.201940, 1.269599, -0.391888)",
        "(-0.198631, 1.244173, -0.374858)",
        "(-0.194694, 1.222068, -0.354496)",
        "(-0.190262, 1.202674, -0.331069)",
        "(-0.190262, 1.202674, -0.331069)",
        "(-0.183347, 1.179963, -0.290570)",
        "(-0.178589, 1.170166, -0.262787)",
        "(-0.173524, 1.164840, -0.233361)",
        "(-0.167926, 1.163429, -0.203317)",
        "(-0.167926, 1.163429, -0.203317)",
        "(-0.159041, 1.171607, -0.159896)",
        "(-0.153082, 1.180713, -0.131988)",
        "(-0.147496, 1.195579, -0.105946)",
        "(-0.142299, 1.213593, -0.081992)",
        "(-0.142299, 1.213593, -0.081992)",
        "(-0.134860, 1.247023, -0.052674)",
        "(-0.129591, 1.272785, -0.038561)",
        "(-0.124516, 1.301060, -0.029086)",
        "(-0.122542, 1.317059, -0.027519)",
        "(-0.122542, 1.317059, -0.027519)",
        "(-0.115853, 1.379842, -0.025205)",
        "(-0.114714, 1.412264, -0.030220)",
        "(-0.115069, 1.444321, -0.038912)",
        "(-0.116392, 1.474729, -0.050712)",
        "(-0.116392, 1.474729, -0.050712)",
        "(-0.118565, 1.503068, -0.064405)",
        "(-0.125274, 1.540920, -0.089907)",
        "(-0.131368, 1.562664, -0.108826)",
        "(-0.138296, 1.580062, -0.129071)",
        "(-0.138296, 1.580062, -0.129071)",
        "(-0.145305, 1.592540, -0.149959)",
        "(-0.156090, 1.602907, -0.182496)",
        "(-0.163094, 1.604683, -0.204694)",
        "(-0.169497, 1.601716, -0.227357)",
        "(-0.169497, 1.601716, -0.227357)",
        "(-0.175564, 1.594343, -0.250112)",
        "(-0.183368, 1.576397, -0.282579)",
        "(-0.187142, 1.558914, -0.302743)",
        "(-0.191077, 1.537806, -0.321907)",
        "(-0.191077, 1.537806, -0.321907)",
        "(-0.194538, 1.514481, -0.339625)",
        "(-0.196391, 1.473014, -0.361712)",
        "(-0.196174, 1.439538, -0.372505)",
        "(-0.196200, 1.406895, -0.379318)",
        "(-0.196200, 1.406895, -0.379318)",
        "(-0.197437, 1.373423, -0.381283)",
        "(-0.198820, 1.322626, -0.377996)",
        "(-0.197282, 1.288411, -0.369763)",
        "(-0.197282, 1.288411, -0.369763)",
        "(-0.195634, 1.255615, -0.356050)",
        "(-0.193355, 1.214428, -0.327762)",
        "(-0.191387, 1.193138, -0.303471)",
        "(-0.188209, 1.175316, -0.275058)",
        "(-0.184203, 1.162191, -0.244047)",
        "(-0.184203, 1.162191, -0.244047)",
        "(-0.177497, 1.154492, -0.196255)",
        "(-0.172619, 1.155495, -0.162901)",
        "(-0.167515, 1.161267, -0.130746)",
        "(-0.162208, 1.172079, -0.101969)",
        "(-0.162208, 1.172079, -0.101969)",
        "(-0.154029, 1.199055, -0.066595)",
        "(-0.148365, 1.222346, -0.048070)",
        "(-0.142437, 1.249088, -0.034036)",
        "(-0.136830, 1.279904, -0.025772)",
        "(-0.136830, 1.279904, -0.025772)",
        "(-0.130806, 1.329080, -0.018652)",
        "(-0.129816, 1.364843, -0.020004)",
        "(-0.130915, 1.400669, -0.025078)",
        "(-0.134393, 1.435528, -0.033273)",
        "(-0.134393, 1.435528, -0.033273)",
        "(-0.143344, 1.483906, -0.052130)",
        "(-0.151183, 1.512410, -0.068400)",
        "(-0.159985, 1.537289, -0.087525)",
        "(-0.169155, 1.558109, -0.109044)",
        "(-0.169155, 1.558109, -0.109044)",
        "(-0.182007, 1.580346, -0.144124)",
        "(-0.189776, 1.589350, -0.168054)",
        "(-0.197310, 1.593154, -0.192365)",
        "(-0.203209, 1.592120, -0.217434)",
        "(-0.203209, 1.592120, -0.217434)",
        "(-0.209678, 1.582205, -0.256476)",
        "(-0.212698, 1.569961, -0.283093)",
        "(-0.214841, 1.553720, -0.309547)",
        "(-0.215755, 1.532410, -0.334540)",
        "(-0.215280, 1.519148, -0.345907)",
        "(-0.213906, 1.491698, -0.368463)",
        "(-0.211738, 1.460090, -0.388749)",
        "(-0.209209, 1.425105, -0.404333)",
        "(-0.207338, 1.389110, -0.413998)",
        "(-0.207338, 1.389110, -0.413998)",
        "(-0.205819, 1.336567, -0.412379)",
        "(-0.203976, 1.304004, -0.403054)",
        "(-0.201503, 1.273002, -0.389185)",
        "(-0.198244, 1.245358, -0.369365)",
        "(-0.198244, 1.245358, -0.369365)",
        "(-0.192404, 1.212430, -0.331674)",
        "(-0.188035, 1.195611, -0.301651)",
        "(-0.182717, 1.182423, -0.269302)",
        "(-0.176796, 1.174576, -0.235862)",
        "(-0.176796, 1.174576, -0.235862)",
        "(-0.168293, 1.175191, -0.184114)",
        "(-0.163058, 1.182395, -0.151076)",
        "(-0.158199, 1.194349, -0.120239)",
        "(-0.153052, 1.210751, -0.093672)",
        "(-0.153052, 1.210751, -0.093672)",
        "(-0.146664, 1.244276, -0.061624)",
        "(-0.143268, 1.271215, -0.046351)",
        "(-0.140974, 1.300960, -0.036389)",
        "(-0.139439, 1.332321, -0.031347)",
        "(-0.139439, 1.332321, -0.031347)",
        "(-0.138854, 1.377685, -0.032034)",
        "(-0.139586, 1.407917, -0.037186)",
        "(-0.141181, 1.437138, -0.045380)",
        "(-0.143370, 1.464592, -0.056662)",
        "(-0.143370, 1.464592, -0.056662)",
        "(-0.148294, 1.500832, -0.078841)",
        "(-0.152338, 1.520887, -0.096677)",
        "(-0.156727, 1.537186, -0.116601)",
        "(-0.161142, 1.549217, -0.137656)",
        "(-0.161142, 1.549217, -0.137656)",
        "(-0.167458, 1.559592, -0.172047)",
        "(-0.171367, 1.561984, -0.196715)",
        "(-0.175230, 1.560898, -0.221839)",
        "(-0.178626, 1.555718, -0.246574)",
        "(-0.178626, 1.555718, -0.246574)",
        "(-0.182163, 1.540091, -0.282012)",
        "(-0.184657, 1.525796, -0.303959)",
        "(-0.188148, 1.508932, -0.324049)",
        "(-0.191608, 1.488904, -0.341817)",
        "(-0.191608, 1.488904, -0.341817)",
        "(-0.194920, 1.453458, -0.363651)",
        "(-0.196263, 1.426935, -0.374522)",
        "(-0.197147, 1.397943, -0.381649)",
        "(-0.197147, 1.397943, -0.381649)",
        "(-0.197381, 1.367017, -0.383038)",
        "(-0.196996, 1.320748, -0.380615)",
        "(-0.196139, 1.290155, -0.372557)",
        "(-0.194914, 1.260681, -0.360292)",
        "(-0.193674, 1.233744, -0.343855)",
        "(-0.193674, 1.233744, -0.343855)",
        "(-0.191637, 1.198815, -0.311392)",
        "(-0.188883, 1.179551, -0.285374)",
        "(-0.185204, 1.164618, -0.256966)",
        "(-0.181550, 1.156952, -0.225848)",
        "(-0.181550, 1.156952, -0.225848)",
        "(-0.176335, 1.156205, -0.178231)",
        "(-0.172644, 1.161298, -0.147185)",
        "(-0.168777, 1.170751, -0.118746)",
        "(-0.164588, 1.184370, -0.093684)",
        "(-0.164588, 1.184370, -0.093684)",
        "(-0.158267, 1.213093, -0.063576)",
        "(-0.154349, 1.236618, -0.048425)",
        "(-0.150319, 1.262525, -0.037252)",
        "(-0.146701, 1.290817, -0.030341)",
        "(-0.146701, 1.290817, -0.030341)",
        "(-0.142010, 1.335731, -0.027147)",
        "(-0.139785, 1.365932, -0.028728)",
        "(-0.138386, 1.395649, -0.033414)",
        "(-0.138277, 1.425107, -0.041030)",
        "(-0.138277, 1.425107, -0.041030)",
        "(-0.141774, 1.467101, -0.058868)",
        "(-0.145530, 1.491816, -0.073955)",
        "(-0.150133, 1.513447, -0.091165)",
        "(-0.155178, 1.531891, -0.110080)",
        "(-0.155178, 1.531891, -0.110080)",
        "(-0.162642, 1.552657, -0.141626)",
        "(-0.167833, 1.561785, -0.164426)",
        "(-0.173016, 1.566795, -0.188392)",
        "(-0.177935, 1.567537, -0.212755)",
        "(-0.177935, 1.567537, -0.212755)",
        "(-0.183424, 1.558729, -0.249282)",
        "(-0.186319, 1.549377, -0.273302)",
        "(-0.188515, 1.534786, -0.296404)",
        "(-0.190083, 1.517579, -0.318185)",
        "(-0.190083, 1.517579, -0.318185)",
        "(-0.190986, 1.482901, -0.346600)",
        "(-0.191908, 1.455300, -0.360533)",
        "(-0.193502, 1.426734, -0.372656)",
        "(-0.195525, 1.396082, -0.380570)",
        "(-0.195525, 1.396082, -0.380570)",
        "(-0.197123, 1.346989, -0.384806)",
        "(-0.197474, 1.313353, -0.382403)",
        "(-0.197341, 1.280992, -0.376197)",
        "(-0.196182, 1.249602, -0.365435)",
        "(-0.196182, 1.249602, -0.365435)",
        "(-0.192638, 1.206435, -0.339186)",
        "(-0.189359, 1.181398, -0.314947)",
        "(-0.185810, 1.160640, -0.286641)",
        "(-0.181913, 1.144946, -0.256193)",
        "(-0.181913, 1.144946, -0.256193)",
        "(-0.174617, 1.129716, -0.206827)",
        "(-0.169645, 1.125356, -0.173163)",
        "(-0.165103, 1.127736, -0.141878)",
        "(-0.161012, 1.135891, -0.112425)",
        "(-0.161012, 1.135891, -0.112425)",
        "(-0.155395, 1.159318, -0.074070)",
        "(-0.152217, 1.181458, -0.052518)",
        "(-0.148978, 1.207767, -0.035475)",
        "(-0.145752, 1.237103, -0.023229)",
        "(-0.145752, 1.237103, -0.023229)",
        "(-0.141533, 1.284209, -0.012813)",
        "(-0.139330, 1.317172, -0.012608)",
        "(-0.137673, 1.349935, -0.014574)",
        "(-0.136908, 1.382148, -0.020209)",
        "(-0.136908, 1.382148, -0.020209)",
        "(-0.137424, 1.427707, -0.033288)",
        "(-0.139280, 1.455655, -0.044664)",
        "(-0.142163, 1.481379, -0.057849)",
        "(-0.146223, 1.504702, -0.073036)",
        "(-0.146223, 1.504702, -0.073036)",
        "(-0.153902, 1.533988, -0.099165)",
        "(-0.159430, 1.549761, -0.118589)",
        "(-0.164980, 1.562096, -0.139581)",
        "(-0.170553, 1.570680, -0.161580)",
        "(-0.170553, 1.570680, -0.161580)",
        "(-0.178618, 1.576051, -0.195878)",
        "(-0.184065, 1.574430, -0.219781)",
        "(-0.188851, 1.569456, -0.243719)",
        "(-0.192279, 1.559566, -0.267840)",
        "(-0.192279, 1.559566, -0.267840)",
        "(-0.194254, 1.536151, -0.302339)",
        "(-0.194441, 1.515918, -0.323470)",
        "(-0.194656, 1.491434, -0.342093)",
        "(-0.194497, 1.464780, -0.359060)",
        "(-0.194497, 1.464780, -0.359060)",
        "(-0.193019, 1.418813, -0.377466)",
        "(-0.191374, 1.385096, -0.383368)",
        "(-0.190055, 1.349906, -0.385193)",
        "(-0.188728, 1.314317, -0.383069)",
        "(-0.188728, 1.314317, -0.383069)",
        "(-0.185551, 1.261704, -0.370471)",
        "(-0.183176, 1.229772, -0.357037)",
        "(-0.180745, 1.201661, -0.338189)",
        "(-0.177656, 1.178022, -0.314508)",
        "(-0.177656, 1.178022, -0.314508)",
        "(-0.172673, 1.152578, -0.272945)",
        "(-0.168240, 1.142181, -0.242533)",
        "(-0.163426, 1.137844, -0.211147)",
        "(-0.158773, 1.140348, -0.180364)",
        "(-0.158773, 1.140348, -0.180364)",
        "(-0.152443, 1.155119, -0.135708)",
        "(-0.148306, 1.169620, -0.110799)",
        "(-0.144164, 1.187512, -0.089656)",
        "(-0.139606, 1.208857, -0.072699)",
        "(-0.139606, 1.208857, -0.072699)",
        "(-0.133104, 1.247764, -0.055212)",
        "(-0.129047, 1.276110, -0.048180)",
        "(-0.125562, 1.305408, -0.044636)",
        "(-0.123018, 1.335253, -0.044408)",
        "(-0.123018, 1.335253, -0.044408)",
        "(-0.121458, 1.379703, -0.050107)",
        "(-0.121574, 1.408507, -0.058077)",
        "(-0.122802, 1.436426, -0.069252)",
        "(-0.125486, 1.462479, -0.083342)",
        "(-0.125486, 1.462479, -0.083342)",
        "(-0.132183, 1.497379, -0.109636)",
        "(-0.138043, 1.517224, -0.129759)",
        "(-0.144690, 1.533702, -0.152004)",
        "(-0.151612, 1.546656, -0.176259)",
        "(-0.151612, 1.546656, -0.176259)",
        "(-0.161569, 1.558794, -0.215363)",
        "(-0.167429, 1.561445, -0.241970)",
        "(-0.172224, 1.559072, -0.268685)",
        "(-0.176783, 1.552000, -0.295239)",
        "(-0.176783, 1.552000, -0.295239)",
        "(-0.183384, 1.533325, -0.332911)",
        "(-0.187247, 1.515430, -0.355644)",
        "(-0.190173, 1.493168, -0.376137)",
        "(-0.192686, 1.467585, -0.394206)",
        "(-0.192686, 1.467585, -0.394206)",
        "(-0.195307, 1.424119, -0.414376)",
        "(-0.196497, 1.391751, -0.423177)",
        "(-0.197023, 1.357497, -0.427110)",
        "(-0.197067, 1.323397, -0.425847)",
        "(-0.197067, 1.323397, -0.425847)",
        "(-0.196116, 1.272697, -0.413840)",
        "(-0.193722, 1.241071, -0.397712)",
        "(-0.193722, 1.241071, -0.397712)",
        "(-0.190347, 1.212262, -0.376882)",
        "(-0.186796, 1.187693, -0.351107)",
        "(-0.181052, 1.160388, -0.307477)",
        "(-0.176195, 1.149410, -0.274154)",
        "(-0.170970, 1.143934, -0.237658)",
        "(-0.166247, 1.144653, -0.200665)",
        "(-0.161994, 1.152698, -0.166913)",
        "(-0.159665, 1.158454, -0.151261)",
        "(-0.154898, 1.174301, -0.122303)",
        "(-0.150309, 1.193541, -0.096029)",
        "(-0.145844, 1.218349, -0.075781)",
        "(-0.145844, 1.218349, -0.075781)",
        "(-0.139801, 1.263284, -0.054875)",
        "(-0.136443, 1.297033, -0.047549)",
        "(-0.134087, 1.332327, -0.045070)",
        "(-0.133330, 1.367241, -0.046421)",
        "(-0.133330, 1.367241, -0.046421)",
        "(-0.133855, 1.417187, -0.052124)",
        "(-0.136127, 1.448276, -0.060123)",
        "(-0.139434, 1.477172, -0.070805)",
        "(-0.144214, 1.503144, -0.085159)",
        "(-0.144214, 1.503144, -0.085159)",
        "(-0.152837, 1.536791, -0.111078)",
        "(-0.159097, 1.555168, -0.130859)",
        "(-0.166057, 1.569255, -0.152777)",
        "(-0.172818, 1.578869, -0.176263)",
        "(-0.172818, 1.578869, -0.176263)",
        "(-0.181665, 1.585352, -0.212988)",
        "(-0.185719, 1.583364, -0.236910)",
        "(-0.189294, 1.576638, -0.260580)",
        "(-0.192542, 1.565697, -0.284011)",
        "(-0.192542, 1.565697, -0.284011)",
        "(-0.196097, 1.540795, -0.317327)",
        "(-0.197651, 1.518690, -0.338177)",
        "(-0.199273, 1.493333, -0.358390)",
        "(-0.200585, 1.478955, -0.367963)",
        "(-0.200585, 1.478955, -0.367963)",
        "(-0.206237, 1.416582, -0.402055)",
        "(-0.209328, 1.380206, -0.414859)",
        "(-0.212333, 1.341313, -0.423548)",
        "(-0.215508, 1.301997, -0.429112)",
        "(-0.215508, 1.301997, -0.429112)",
        "(-0.221660, 1.243362, -0.423808)",
        "(-0.225443, 1.207395, -0.413300)",
        "(-0.227475, 1.174291, -0.396396)",
        "(-0.228059, 1.145132, -0.373056)",
        "(-0.228059, 1.145132, -0.373056)",
        "(-0.226425, 1.112583, -0.328927)",
        "(-0.223308, 1.100350, -0.295933)",
        "(-0.218176, 1.095471, -0.262109)",
        "(-0.218176, 1.095471, -0.262109)",
        "(-0.211027, 1.097248, -0.227606)",
        "(-0.198753, 1.112086, -0.176333)",
        "(-0.190775, 1.128857, -0.145455)",
        "(-0.183065, 1.150060, -0.117981)",
        "(-0.175426, 1.175352, -0.095482)",
        "(-0.175426, 1.175352, -0.095482)",
        "(-0.164565, 1.219784, -0.070469)",
        "(-0.158359, 1.251940, -0.058765)",
        "(-0.153257, 1.285634, -0.051676)",
        "(-0.149257, 1.319781, -0.048779)",
        "(-0.149257, 1.319781, -0.048779)",
        "(-0.146327, 1.370422, -0.052605)",
        "(-0.145922, 1.402610, -0.059495)",
        "(-0.146730, 1.432600, -0.069635)",
        "(-0.148445, 1.460013, -0.082750)",
        "(-0.148445, 1.460013, -0.082750)",
        "(-0.152842, 1.495722, -0.107028)",
        "(-0.156768, 1.515551, -0.125961)",
        "(-0.161613, 1.531364, -0.147361)",
        "(-0.166834, 1.543442, -0.169716)",
        "(-0.166834, 1.543442, -0.169716)",
        "(-0.174877, 1.553409, -0.204930)",
        "(-0.180077, 1.554373, -0.229184)",
        "(-0.184624, 1.550353, -0.253432)",
        "(-0.187903, 1.541701, -0.277355)",
        "(-0.187903, 1.541701, -0.277355)",
        "(-0.191839, 1.520063, -0.312016)",
        "(-0.194005, 1.500557, -0.333012)",
        "(-0.195747, 1.477087, -0.351548)",
        "(-0.196997, 1.450384, -0.367510)",
        "(-0.196997, 1.450384, -0.367510)",
        "(-0.196984, 1.404783, -0.384937)",
        "(-0.195736, 1.371481, -0.391217)",
        "(-0.194564, 1.336849, -0.393042)",
        "(-0.194807, 1.319537, -0.391325)",
        "(-0.194807, 1.319537, -0.391325)",
        "(-0.194390, 1.251673, -0.378672)",
        "(-0.191014, 1.218403, -0.365542)",
        "(-0.188566, 1.187917, -0.347952)",
        "(-0.186625, 1.164512, -0.325974)",
        "(-0.186625, 1.164512, -0.325974)",
        "(-0.181148, 1.137505, -0.286513)",
        "(-0.175981, 1.127048, -0.254980)",
        "(-0.170452, 1.124088, -0.223504)",
        "(-0.164297, 1.128646, -0.193287)",
        "(-0.164297, 1.128646, -0.193287)",
        "(-0.154424, 1.146460, -0.150411)",
        "(-0.147872, 1.164182, -0.125216)",
        "(-0.141168, 1.187229, -0.104889)",
        "(-0.141168, 1.187229, -0.104889)",
        "(-0.134492, 1.216378, -0.090742)",
        "(-0.125386, 1.263779, -0.075390)",
        "(-0.120947, 1.298451, -0.070375)",
        "(-0.118219, 1.333524, -0.068445)",
        "(-0.117198, 1.368122, -0.069660)",
        "(-0.117198, 1.368122, -0.069660)",
        "(-0.119302, 1.418018, -0.077262)",
        "(-0.122733, 1.449347, -0.086110)",
        "(-0.127935, 1.478682, -0.097460)",
        "(-0.134637, 1.505286, -0.111027)",
        "(-0.134637, 1.505286, -0.111027)",
        "(-0.146007, 1.539258, -0.135032)",
        "(-0.153669, 1.557575, -0.153051)",
        "(-0.160977, 1.572237, -0.172689)",
        "(-0.168282, 1.583016, -0.193602)",
        "(-0.168282, 1.583016, -0.193602)",
        "(-0.179702, 1.591594, -0.227166)",
        "(-0.187128, 1.592528, -0.250271)",
        "(-0.193215, 1.588834, -0.273671)",
        "(-0.197314, 1.579926, -0.297005)",
        "(-0.197314, 1.579926, -0.297005)",
        "(-0.201007, 1.557824, -0.330387)",
        "(-0.202949, 1.537015, -0.350212)",
        "(-0.204503, 1.511249, -0.367655)",
        "(-0.205134, 1.483055, -0.383959)",
        "(-0.205134, 1.483055, -0.383959)",
        "(-0.203667, 1.432858, -0.403402)",
        "(-0.203212, 1.394850, -0.410872)",
        "(-0.204936, 1.355380, -0.413300)",
        "(-0.206858, 1.315982, -0.410711)",
        "(-0.206858, 1.315982, -0.410711)",
        "(-0.208681, 1.256432, -0.397123)",
        "(-0.210488, 1.219702, -0.379906)",
        "(-0.212290, 1.187712, -0.358106)",
        "(-0.213827, 1.160755, -0.332525)",
        "(-0.213827, 1.160755, -0.332525)",
        "(-0.212629, 1.131569, -0.288709)",
        "(-0.209352, 1.118742, -0.256894)",
        "(-0.204566, 1.113740, -0.223711)",
        "(-0.198621, 1.114280, -0.192247)",
        "(-0.198621, 1.114280, -0.192247)",
        "(-0.186838, 1.127283, -0.149330)",
        "(-0.177394, 1.142195, -0.123715)",
        "(-0.167489, 1.161000, -0.101261)",
        "(-0.157678, 1.185969, -0.083345)",
        "(-0.152938, 1.201405, -0.077031)",
        "(-0.143282, 1.230456, -0.064335)",
        "(-0.134386, 1.262449, -0.055772)",
        "(-0.126712, 1.295224, -0.049578)",
        "(-0.120733, 1.328710, -0.047470)",
        "(-0.120733, 1.328710, -0.047470)",
        "(-0.115287, 1.379912, -0.050903)",
        "(-0.113834, 1.413264, -0.058171)",
        "(-0.113915, 1.445149, -0.068991)",
        "(-0.115958, 1.474924, -0.083079)",
        "(-0.115958, 1.474924, -0.083079)",
        "(-0.121615, 1.515040, -0.107932)",
        "(-0.127231, 1.537808, -0.126773)",
        "(-0.134163, 1.557566, -0.148185)",
        "(-0.134163, 1.557566, -0.148185)",
        "(-0.141639, 1.572710, -0.170055)",
        "(-0.153372, 1.588574, -0.205486)",
        "(-0.160993, 1.594304, -0.230003)",
        "(-0.167934, 1.595535, -0.254667)",
        "(-0.173990, 1.591363, -0.279760)",
        "(-0.173990, 1.591363, -0.279760)",
        "(-0.181465, 1.576926, -0.317105)",
        "(-0.185523, 1.563250, -0.340934)",
        "(-0.188781, 1.543928, -0.362803)",
        "(-0.191791, 1.520195, -0.382113)",
        "(-0.191791, 1.520195, -0.382113)",
        "(-0.194646, 1.478081, -0.406313)",
        "(-0.195483, 1.445822, -0.419317)",
        "(-0.195306, 1.409391, -0.428034)",
        "(-0.195006, 1.372613, -0.433857)",
        "(-0.195006, 1.372613, -0.433857)",
        "(-0.194371, 1.316637, -0.430780)",
        "(-0.193035, 1.280595, -0.422574)",
        "(-0.190770, 1.245496, -0.408503)",
        "(-0.188082, 1.212124, -0.388843)",
        "(-0.188082, 1.212124, -0.388843)",
        "(-0.183492, 1.169098, -0.348857)",
        "(-0.180150, 1.145034, -0.316657)",
        "(-0.175967, 1.124969, -0.281825)",
        "(-0.171180, 1.111037, -0.246444)",
        "(-0.171180, 1.111037, -0.246444)",
        "(-0.163791, 1.104741, -0.193970)",
        "(-0.157998, 1.109902, -0.162601)",
        "(-0.151158, 1.121364, -0.134212)",
        "(-0.143898, 1.138065, -0.108080)",
        "(-0.143898, 1.138065, -0.108080)",
        "(-0.132754, 1.172260, -0.077139)",
        "(-0.126318, 1.201077, -0.061766)",
        "(-0.120588, 1.233273, -0.050931)",
        "(-0.115750, 1.267263, -0.044207)",
        "(-0.115750, 1.267263, -0.044207)",
        "(-0.111284, 1.319271, -0.040493)",
        "(-0.110166, 1.353248, -0.042000)",
        "(-0.110475, 1.386451, -0.046968)",
        "(-0.112013, 1.418201, -0.055250)",
        "(-0.112013, 1.418201, -0.055250)",
        "(-0.116448, 1.461867, -0.072945)",
        "(-0.120300, 1.487576, -0.087410)",
        "(-0.124882, 1.510472, -0.103861)",
        "(-0.129988, 1.530223, -0.122183)",
        "(-0.129988, 1.530223, -0.122183)",
        "(-0.138583, 1.553662, -0.153398)",
        "(-0.144658, 1.564709, -0.175707)",
        "(-0.150628, 1.572361, -0.198838)",
        "(-0.156182, 1.575511, -0.222783)",
        "(-0.156182, 1.575511, -0.222783)",
        "(-0.163512, 1.571846, -0.259516)",
        "(-0.167586, 1.564567, -0.284291)",
        "(-0.171167, 1.552960, -0.308810)",
        "(-0.174303, 1.536830, -0.332412)",
        "(-0.174303, 1.536830, -0.332412)",
        "(-0.178677, 1.505636, -0.364544)",
        "(-0.180459, 1.480622, -0.383620)",
        "(-0.181372, 1.450970, -0.400135)",
        "(-0.181372, 1.450970, -0.400135)",
        "(-0.182530, 1.417390, -0.413130)",
        "(-0.186839, 1.363582, -0.424739)",
        "(-0.189988, 1.325942, -0.428923)",
        "(-0.192205, 1.285122, -0.428282)",
        "(-0.192968, 1.246980, -0.422130)",
        "(-0.192968, 1.246980, -0.422130)",
        "(-0.194889, 1.192412, -0.400622)",
        "(-0.195852, 1.159343, -0.380410)",
        "(-0.195332, 1.130579, -0.355321)",
        "(-0.193935, 1.107758, -0.324097)",
        "(-0.193935, 1.107758, -0.324097)",
        "(-0.190052, 1.085012, -0.270538)",
        "(-0.186001, 1.078524, -0.233903)",
        "(-0.180935, 1.078703, -0.197571)",
        "(-0.174341, 1.086087, -0.163947)",
        "(-0.174341, 1.086087, -0.163947)",
        "(-0.161881, 1.109546, -0.119815)",
        "(-0.151809, 1.132029, -0.095640)",
        "(-0.140305, 1.160144, -0.077834)",
        "(-0.128954, 1.192849, -0.064463)",
        "(-0.128954, 1.192849, -0.064463)",
        "(-0.114199, 1.246992, -0.052599)",
        "(-0.105909, 1.283683, -0.047493)",
        "(-0.100261, 1.321652, -0.046202)",
        "(-0.096956, 1.359961, -0.048272)",
        "(-0.096956, 1.359961, -0.048272)",
        "(-0.095757, 1.415630, -0.057563)",
        "(-0.097336, 1.450604, -0.067941)",
        "(-0.100682, 1.482989, -0.081037)",
        "(-0.103580, 1.497263, -0.089340)",
        "(-0.103580, 1.497263, -0.089340)",
        "(-0.116194, 1.549294, -0.124469)",
        "(-0.124381, 1.569275, -0.144771)",
        "(-0.133155, 1.585269, -0.166400)",
        "(-0.142217, 1.596681, -0.189120)",
        "(-0.142217, 1.596681, -0.189120)",
        "(-0.155667, 1.603444, -0.224652)",
        "(-0.163832, 1.602336, -0.248920)",
        "(-0.171214, 1.596347, -0.273835)",
        "(-0.177960, 1.585499, -0.299010)",
        "(-0.177960, 1.585499, -0.299010)",
        "(-0.186068, 1.560378, -0.335059)",
        "(-0.189889, 1.537299, -0.357028)",
        "(-0.193444, 1.510074, -0.377251)",
        "(-0.195013, 1.494783, -0.386072)",
        "(-0.195013, 1.494783, -0.386072)",
        "(-0.197432, 1.428054, -0.415096)",
        "(-0.197783, 1.390347, -0.424201)",
        "(-0.198043, 1.352219, -0.427407)",
        "(-0.198471, 1.314566, -0.423629)",
        "(-0.198471, 1.314566, -0.423629)",
        "(-0.198391, 1.261387, -0.406970)",
        "(-0.196733, 1.229606, -0.389904)",
        "(-0.194006, 1.201567, -0.366136)",
        "(-0.190377, 1.176912, -0.338655)",
        "(-0.190377, 1.176912, -0.338655)",
        "(-0.182010, 1.150359, -0.290603)",
        "(-0.175417, 1.139878, -0.255055)",
        "(-0.168366, 1.136255, -0.218131)",
        "(-0.161331, 1.139664, -0.181615)",
        "(-0.161331, 1.139664, -0.181615)",
        "(-0.150697, 1.155753, -0.130898)",
        "(-0.142158, 1.173842, -0.103037)",
        "(-0.132678, 1.198160, -0.081238)",
        "(-0.123219, 1.226836, -0.064420)",
        "(-0.123219, 1.226836, -0.064420)",
        "(-0.112002, 1.276552, -0.046475)",
        "(-0.106595, 1.312992, -0.039460)",
        "(-0.103712, 1.350793, -0.036506)",
        "(-0.103841, 1.390680, -0.038382)",
        "(-0.103841, 1.390680, -0.038382)",
        "(-0.108155, 1.445033, -0.048934)",
        "(-0.113223, 1.478958, -0.059803)",
        "(-0.119844, 1.510482, -0.073541)",
        "(-0.127940, 1.539081, -0.089865)",
        "(-0.127940, 1.539081, -0.089865)",
        "(-0.141761, 1.574444, -0.119150)",
        "(-0.151445, 1.592957, -0.141448)",
        "(-0.160911, 1.606729, -0.165489)",
        "(-0.169774, 1.615053, -0.190552)",
        "(-0.169774, 1.615053, -0.190552)",
        "(-0.181738, 1.618976, -0.228890)",
        "(-0.188898, 1.615498, -0.255334)",
        "(-0.195321, 1.607100, -0.281413)",
        "(-0.197947, 1.599912, -0.293689)",
        "(-0.197947, 1.599912, -0.293689)",
        "(-0.205611, 1.563683, -0.340017)",
        "(-0.207976, 1.538287, -0.362022)",
        "(-0.210371, 1.509035, -0.383218)",
        "(-0.212862, 1.476755, -0.401893)",
        "(-0.212862, 1.476755, -0.401893)",
        "(-0.217000, 1.422929, -0.422890)",
        "(-0.220052, 1.385201, -0.431857)",
        "(-0.223347, 1.347200, -0.434842)",
        "(-0.226783, 1.309909, -0.431840)",
        "(-0.226783, 1.309909, -0.431840)",
        "(-0.229654, 1.255761, -0.419295)",
        "(-0.229441, 1.222508, -0.404504)",
        "(-0.228103, 1.192774, -0.384523)",
        "(-0.225401, 1.167641, -0.359068)",
        "(-0.225401, 1.167641, -0.359068)",
        "(-0.218459, 1.138470, -0.316857)",
        "(-0.211521, 1.125485, -0.286075)",
        "(-0.203146, 1.120147, -0.251585)",
        "(-0.194513, 1.123180, -0.216052)",
        "(-0.194513, 1.123180, -0.216052)",
        "(-0.182171, 1.144838, -0.167479)",
        "(-0.174672, 1.170290, -0.139587)",
        "(-0.167112, 1.200899, -0.116670)",
        "(-0.160128, 1.235377, -0.098957)",
        "(-0.160128, 1.235377, -0.098957)",
        "(-0.151086, 1.289454, -0.080108)",
        "(-0.146522, 1.326754, -0.074133)",
        "(-0.142579, 1.363130, -0.070039)",
        "(-0.140161, 1.398941, -0.069675)",
        "(-0.140161, 1.398941, -0.069675)",
        "(-0.139923, 1.449714, -0.076479)",
        "(-0.141495, 1.481214, -0.084299)",
        "(-0.144707, 1.510105, -0.095571)",
        "(-0.149387, 1.536180, -0.110252)",
        "(-0.149387, 1.536180, -0.110252)",
        "(-0.157932, 1.570728, -0.136638)",
        "(-0.164714, 1.589390, -0.157865)",
        "(-0.172864, 1.604435, -0.181286)",
        "(-0.181870, 1.614558, -0.205671)",
        "(-0.181870, 1.614558, -0.205671)",
        "(-0.194763, 1.621392, -0.242790)",
        "(-0.202073, 1.619230, -0.268216)",
        "(-0.208388, 1.611813, -0.293436)",
        "(-0.214716, 1.599464, -0.317920)",
        "(-0.214716, 1.599464, -0.317920)",
        "(-0.222756, 1.573080, -0.353008)",
        "(-0.225568, 1.549008, -0.374279)",
        "(-0.227629, 1.521046, -0.394015)",
        "(-0.229884, 1.489373, -0.411190)",
        "(-0.229884, 1.489373, -0.411190)",
        "(-0.232767, 1.435689, -0.431092)",
        "(-0.232573, 1.398098, -0.439567)",
        "(-0.232038, 1.357773, -0.444249)",
        "(-0.231584, 1.317596, -0.444005)",
        "(-0.231584, 1.317596, -0.444005)",
        "(-0.231779, 1.258964, -0.431973)",
        "(-0.231241, 1.222199, -0.417391)",
        "(-0.228808, 1.189339, -0.394373)",
        "(-0.225613, 1.161191, -0.364608)",
        "(-0.225613, 1.161191, -0.364608)",
        "(-0.216331, 1.128851, -0.310559)",
        "(-0.208532, 1.115902, -0.270434)",
        "(-0.200600, 1.111023, -0.229054)",
        "(-0.192989, 1.112748, -0.188559)",
        "(-0.192989, 1.112748, -0.188559)",
        "(-0.181906, 1.130689, -0.134915)",
        "(-0.175456, 1.150604, -0.104583)",
        "(-0.169561, 1.176064, -0.079855)",
        "(-0.166524, 1.191776, -0.070888)",
        "(-0.166524, 1.191776, -0.070888)",
        "(-0.154878, 1.254824, -0.040938)",
        "(-0.150204, 1.290287, -0.033784)",
        "(-0.146268, 1.326767, -0.031197)",
        "(-0.143242, 1.363480, -0.032494)",
        "(-0.143242, 1.363480, -0.032494)",
        "(-0.141393, 1.417027, -0.039617)",
        "(-0.142310, 1.450850, -0.048542)",
        "(-0.144379, 1.482590, -0.059628)",
        "(-0.147834, 1.511584, -0.073362)",
        "(-0.147834, 1.511584, -0.073362)",
        "(-0.154827, 1.550623, -0.097934)",
        "(-0.160332, 1.572644, -0.116853)",
        "(-0.166032, 1.591168, -0.137232)",
        "(-0.171689, 1.605617, -0.159128)",
        "(-0.171689, 1.605617, -0.159128)",
        "(-0.180127, 1.620747, -0.194278)",
        "(-0.185923, 1.625748, -0.219068)",
        "(-0.192038, 1.626815, -0.244571)",
        "(-0.197445, 1.622552, -0.270245)",
        "(-0.197445, 1.622552, -0.270245)",
        "(-0.204067, 1.609302, -0.310036)",
        "(-0.207750, 1.596394, -0.337517)",
        "(-0.209358, 1.586890, -0.351219)",
        "(-0.215452, 1.557153, -0.389962)",
        "(-0.215452, 1.557153, -0.389962)",
        "(-0.223000, 1.519911, -0.424862)",
        "(-0.227721, 1.491726, -0.445864)",
        "(-0.232418, 1.459407, -0.462730)",
        "(-0.237952, 1.425251, -0.474088)",
        "(-0.240572, 1.408367, -0.479217)",
        "(-0.246634, 1.355816, -0.486168)",
        "(-0.247592, 1.336992, -0.480978)",
        "(-0.250182, 1.300630, -0.473927)",
        "(-0.250547, 1.264687, -0.461378)",
        "(-0.250547, 1.264687, -0.461378)",
        "(-0.246526, 1.210668, -0.431744)",
        "(-0.242462, 1.176255, -0.406075)",
        "(-0.236959, 1.145265, -0.376950)",
        "(-0.236959, 1.145265, -0.376950)",
        "(-0.230360, 1.119164, -0.344100)",
        "(-0.219700, 1.090942, -0.290082)",
        "(-0.211463, 1.082146, -0.254426)",
        "(-0.201870, 1.082339, -0.219744)",
        "(-0.191307, 1.090849, -0.185854)",
        "(-0.191307, 1.090849, -0.185854)",
        "(-0.175263, 1.120562, -0.140512)",
        "(-0.165677, 1.145643, -0.115754)",
        "(-0.156889, 1.174637, -0.095470)",
        "(-0.149122, 1.207453, -0.079080)",
        "(-0.149122, 1.207453, -0.079080)",
        "(-0.139001, 1.259008, -0.059159)",
        "(-0.134004, 1.295423, -0.051246)",
        "(-0.130854, 1.331859, -0.047360)",
        "(-0.128953, 1.367271, -0.048037)",
        "(-0.128953, 1.367271, -0.048037)",
        "(-0.128497, 1.418478, -0.057957)",
        "(-0.129840, 1.450123, -0.069562)",
        "(-0.132625, 1.479445, -0.085101)",
        "(-0.136788, 1.505948, -0.103883)",
        "(-0.136788, 1.505948, -0.103883)",
        "(-0.144783, 1.539167, -0.136694)",
        "(-0.150516, 1.556203, -0.160694)",
        "(-0.156392, 1.568691, -0.185820)",
        "(-0.162145, 1.576726, -0.211699)",
        "(-0.162145, 1.576726, -0.211699)",
        "(-0.170781, 1.580340, -0.251908)",
        "(-0.176202, 1.576732, -0.279042)",
        "(-0.180986, 1.567898, -0.305966)",
        "(-0.184887, 1.554656, -0.332478)",
        "(-0.184887, 1.554656, -0.332478)",
        "(-0.189861, 1.527164, -0.369811)",
        "(-0.193218, 1.503453, -0.392259)",
        "(-0.196223, 1.475982, -0.412474)",
        "(-0.198221, 1.445001, -0.429742)",
        "(-0.198221, 1.445001, -0.429742)",
        "(-0.200055, 1.392954, -0.448540)",
        "(-0.201253, 1.355544, -0.455038)",
        "(-0.202928, 1.317672, -0.455984)",
        "(-0.205445, 1.279939, -0.450293)",
        "(-0.205445, 1.279939, -0.450293)",
        "(-0.208802, 1.224188, -0.433811)",
        "(-0.210072, 1.188592, -0.415167)",
        "(-0.211052, 1.155788, -0.391384)",
        "(-0.211643, 1.127071, -0.362818)",
        "(-0.211643, 1.127071, -0.362818)",
        "(-0.210627, 1.093333, -0.312434)",
        "(-0.208534, 1.078669, -0.276056)",
        "(-0.205039, 1.071044, -0.239689)",
        "(-0.199373, 1.071023, -0.205072)",
        "(-0.199373, 1.071023, -0.205072)",
        "(-0.187716, 1.085995, -0.157226)",
        "(-0.179288, 1.103521, -0.127806)",
        "(-0.170099, 1.127848, -0.103449)",
        "(-0.160337, 1.155221, -0.083275)",
        "(-0.160337, 1.155221, -0.083275)",
        "(-0.144570, 1.203769, -0.063289)",
        "(-0.134650, 1.238917, -0.054349)",
        "(-0.130395, 1.257383, -0.052004)",
        "(-0.118152, 1.311699, -0.046019)",
        "(-0.118152, 1.311699, -0.046019)",
        "(-0.109595, 1.367304, -0.048125)",
        "(-0.105544, 1.403281, -0.053169)",
        "(-0.102602, 1.438102, -0.061038)",
        "(-0.102602, 1.438102, -0.061038)",
        "(-0.101712, 1.471947, -0.072521)",
        "(-0.103936, 1.520393, -0.094867)",
        "(-0.106852, 1.549713, -0.112203)",
        "(-0.110827, 1.576520, -0.131683)",
        "(-0.116094, 1.600991, -0.153392)",
        "(-0.116094, 1.600991, -0.153392)",
        "(-0.126737, 1.632402, -0.189990)",
        "(-0.134907, 1.649488, -0.217097)",
        "(-0.142782, 1.662260, -0.243664)",
        "(-0.150797, 1.671707, -0.271621)",
        "(-0.150797, 1.671707, -0.271621)",
        "(-0.163666, 1.678769, -0.316421)",
        "(-0.172501, 1.678311, -0.346373)",
        "(-0.181086, 1.673065, -0.375649)",
        "(-0.189032, 1.663243, -0.403987)",
        "(-0.192628, 1.655821, -0.417390)",
        "(-0.199404, 1.639777, -0.443353)",
        "(-0.205534, 1.618099, -0.466456)",
        "(-0.211811, 1.592313, -0.486630)",
        "(-0.217430, 1.563423, -0.504530)",
        "(-0.217430, 1.563423, -0.504530)",
        "(-0.223068, 1.511950, -0.525738)",
        "(-0.226693, 1.474910, -0.536089)",
        "(-0.230421, 1.435103, -0.540915)",
        "(-0.233786, 1.393088, -0.542039)",
        "(-0.233786, 1.393088, -0.542039)",
        "(-0.236843, 1.327058, -0.537765)",
        "(-0.238227, 1.282435, -0.529758)",
        "(-0.239955, 1.238408, -0.515944)",
        "(-0.241872, 1.196153, -0.497236)",
        "(-0.241872, 1.196153, -0.497236)",
        "(-0.241126, 1.135562, -0.459138)",
        "(-0.237846, 1.099358, -0.425429)",
        "(-0.234315, 1.068780, -0.387274)",
        "(-0.234315, 1.068780, -0.387274)",
        "(-0.230205, 1.045641, -0.346785)",
        "(-0.220908, 1.024091, -0.280730)",
        "(-0.214047, 1.019761, -0.237673)",
        "(-0.206166, 1.023784, -0.197231)",
        "(-0.196895, 1.035211, -0.159431)",
        "(-0.196895, 1.035211, -0.159431)",
        "(-0.182581, 1.064240, -0.109903)",
        "(-0.173024, 1.089112, -0.081372)",
        "(-0.163733, 1.118074, -0.057365)",
        "(-0.154472, 1.151191, -0.039086)",
        "(-0.154472, 1.151191, -0.039086)",
        "(-0.140865, 1.206330, -0.022337)",
        "(-0.132132, 1.245012, -0.018043)",
        "(-0.124310, 1.283967, -0.017022)",
        "(-0.117775, 1.322748, -0.020689)",
        "(-0.115264, 1.341650, -0.024796)",
        "(-0.110120, 1.379190, -0.032644)",
        "(-0.106877, 1.415384, -0.044723)",
        "(-0.105201, 1.449349, -0.059838)",
        "(-0.104849, 1.480526, -0.077479)",
        "(-0.104849, 1.480526, -0.077479)",
        "(-0.106888, 1.521953, -0.107879)",
        "(-0.110188, 1.545771, -0.130850)",
        "(-0.115039, 1.566128, -0.155724)",
        "(-0.115039, 1.566128, -0.155724)",
        "(-0.121166, 1.582382, -0.182180)",
        "(-0.132118, 1.597830, -0.223666)",
        "(-0.139761, 1.601862, -0.251503)",
        "(-0.147660, 1.600765, -0.279547)",
        "(-0.155362, 1.594075, -0.307318)",
        "(-0.155362, 1.594075, -0.307318)",
        "(-0.165392, 1.573491, -0.347476)",
        "(-0.170889, 1.553783, -0.371952)",
        "(-0.175466, 1.529184, -0.393632)",
        "(-0.179649, 1.499793, -0.413012)",
        "(-0.179649, 1.499793, -0.413012)",
        "(-0.184971, 1.448642, -0.438476)",
        "(-0.187212, 1.410534, -0.451182)",
        "(-0.188990, 1.368264, -0.458740)",
        "(-0.191076, 1.327073, -0.461406)",
        "(-0.191076, 1.327073, -0.461406)",
        "(-0.194958, 1.263370, -0.456015)",
        "(-0.197527, 1.221078, -0.445063)",
        "(-0.199542, 1.181319, -0.427758)",
        "(-0.200822, 1.144126, -0.404375)",
        "(-0.200822, 1.144126, -0.404375)",
        "(-0.201218, 1.094765, -0.357688)",
        "(-0.199869, 1.070276, -0.319902)",
        "(-0.198067, 1.052512, -0.280058)",
        "(-0.195627, 1.043536, -0.240638)",
        "(-0.195627, 1.043536, -0.240638)",
        "(-0.190048, 1.045591, -0.181811)",
        "(-0.185113, 1.055593, -0.144546)",
        "(-0.179317, 1.071906, -0.112206)",
        "(-0.172867, 1.093113, -0.084148)",
        "(-0.172867, 1.093113, -0.084148)",
        "(-0.162123, 1.132350, -0.050033)",
        "(-0.156042, 1.161857, -0.031080)",
        "(-0.150273, 1.193037, -0.016660)",
        "(-0.147599, 1.209639, -0.012620)",
        "(-0.147599, 1.209639, -0.012620)",
        "(-0.137408, 1.275423, -0.001548)",
        "(-0.133250, 1.308556, -0.002932)",
        "(-0.129771, 1.340718, -0.008193)",
        "(-0.127045, 1.371368, -0.017238)",
        "(-0.127045, 1.371368, -0.017238)",
        "(-0.124450, 1.413615, -0.037385)",
        "(-0.123576, 1.438844, -0.054251)",
        "(-0.123318, 1.460953, -0.073547)",
        "(-0.123318, 1.460953, -0.073547)",
        "(-0.123598, 1.479571, -0.094993)",
        "(-0.124307, 1.500243, -0.130018)",
        "(-0.124742, 1.509078, -0.154437)",
        "(-0.125448, 1.513878, -0.179614)",
        "(-0.126798, 1.514395, -0.205563)",
        "(-0.126798, 1.514395, -0.205563)",
        "(-0.129228, 1.508545, -0.244426)",
        "(-0.130574, 1.498351, -0.268560)",
        "(-0.131543, 1.482442, -0.290299)",
        "(-0.132482, 1.463433, -0.310416)",
        "(-0.132482, 1.463433, -0.310416)",
        "(-0.134645, 1.428836, -0.334810)",
        "(-0.136346, 1.400728, -0.345358)",
        "(-0.137384, 1.369533, -0.352520)",
        "(-0.137384, 1.369533, -0.352520)",
        "(-0.137696, 1.334891, -0.354492)",
        "(-0.138727, 1.280208, -0.348704)",
        "(-0.140444, 1.243927, -0.339346)",
        "(-0.142763, 1.209163, -0.325113)",
        "(-0.145835, 1.177343, -0.307619)",
        "(-0.145835, 1.177343, -0.307619)",
        "(-0.150044, 1.139688, -0.276772)",
        "(-0.151602, 1.120206, -0.251844)",
        "(-0.152027, 1.107669, -0.224013)",
        "(-0.151734, 1.101324, -0.196732)",
        "(-0.151734, 1.101324, -0.196732)",
        "(-0.150104, 1.103634, -0.154287)",
        "(-0.147588, 1.112254, -0.128424)",
        "(-0.144208, 1.125880, -0.105944)",
        "(-0.144208, 1.125880, -0.105944)",
        "(-0.139631, 1.144338, -0.087648)",
        "(-0.131717, 1.177081, -0.066369)",
        "(-0.126497, 1.202288, -0.056667)",
        "(-0.122047, 1.231068, -0.052093)",
        "(-0.118155, 1.258478, -0.048966)",
        "(-0.118155, 1.258478, -0.048966)",
        "(-0.114322, 1.301319, -0.051612)",
        "(-0.113001, 1.329553, -0.056871)",
        "(-0.112600, 1.356789, -0.065270)",
        "(-0.113018, 1.382432, -0.076912)",
        "(-0.113018, 1.382432, -0.076912)",
        "(-0.115377, 1.416863, -0.099729)",
        "(-0.117526, 1.436441, -0.118268)",
        "(-0.120046, 1.452742, -0.138405)",
        "(-0.122461, 1.466302, -0.159893)",
        "(-0.122461, 1.466302, -0.159893)",
        "(-0.126474, 1.481821, -0.195791)",
        "(-0.130131, 1.488641, -0.221418)",
        "(-0.134238, 1.491257, -0.247151)",
        "(-0.138302, 1.489520, -0.272120)",
        "(-0.138302, 1.489520, -0.272120)",
        "(-0.144250, 1.478284, -0.307468)",
        "(-0.148499, 1.465678, -0.328934)",
        "(-0.153043, 1.449680, -0.348161)",
        "(-0.156743, 1.430115, -0.363730)",
        "(-0.156743, 1.430115, -0.363730)",
        "(-0.159515, 1.395586, -0.378173)",
        "(-0.160726, 1.370357, -0.381777)",
        "(-0.161492, 1.344942, -0.380928)",
        "(-0.161231, 1.318916, -0.374577)",
        "(-0.161231, 1.318916, -0.374577)",
        "(-0.159430, 1.278816, -0.356490)",
        "(-0.158427, 1.252527, -0.339742)",
        "(-0.157328, 1.227491, -0.320175)",
        "(-0.156398, 1.203741, -0.296771)",
        "(-0.156398, 1.203741, -0.296771)",
        "(-0.155601, 1.171024, -0.257016)",
        "(-0.155279, 1.154038, -0.228717)",
        "(-0.155665, 1.143622, -0.197994)",
        "(-0.156047, 1.139353, -0.168731)",
        "(-0.156047, 1.139353, -0.168731)",
        "(-0.155515, 1.144534, -0.130196)",
        "(-0.154107, 1.152795, -0.107017)",
        "(-0.151592, 1.167485, -0.088729)",
        "(-0.148635, 1.185215, -0.073130)",
        "(-0.148635, 1.185215, -0.073130)",
        "(-0.142197, 1.218102, -0.057143)",
        "(-0.136751, 1.243709, -0.051374)",
        "(-0.130755, 1.271647, -0.048839)",
        "(-0.124957, 1.300293, -0.047692)",
        "(-0.124957, 1.300293, -0.047692)",
        "(-0.117452, 1.345108, -0.050486)",
        "(-0.113644, 1.375264, -0.054561)",
        "(-0.112678, 1.390267, -0.058387)",
        "(-0.112678, 1.390267, -0.058387)",
        "(-0.110421, 1.434015, -0.071104)",
        "(-0.111866, 1.473883, -0.089909)",
        "(-0.114019, 1.497365, -0.104827)",
        "(-0.116731, 1.517991, -0.121700)",
        "(-0.119526, 1.535609, -0.140236)",
        "(-0.119526, 1.535609, -0.140236)",
        "(-0.123541, 1.556472, -0.170593)",
        "(-0.126572, 1.566814, -0.192527)",
        "(-0.130613, 1.573577, -0.215778)",
        "(-0.134994, 1.578154, -0.239367)",
        "(-0.137464, 1.578662, -0.251349)",
        "(-0.142446, 1.577452, -0.275297)",
        "(-0.147426, 1.572396, -0.298763)",
        "(-0.152190, 1.563373, -0.321399)",
        "(-0.157546, 1.550367, -0.344049)",
        "(-0.160219, 1.542824, -0.353975)",
        "(-0.165012, 1.527108, -0.374280)",
        "(-0.168723, 1.507335, -0.392757)",
        "(-0.171957, 1.483486, -0.408819)",
        "(-0.171957, 1.483486, -0.408819)",
        "(-0.175335, 1.457391, -0.422324)",
        "(-0.178975, 1.415002, -0.436174)",
        "(-0.180963, 1.384930, -0.441090)",
        "(-0.183384, 1.354035, -0.442147)",
        "(-0.184482, 1.338507, -0.441059)",
        "(-0.184482, 1.338507, -0.441059)",
        "(-0.186805, 1.275682, -0.429912)",
        "(-0.187084, 1.244869, -0.418049)",
        "(-0.187100, 1.215849, -0.403016)",
        "(-0.185930, 1.188563, -0.383412)",
        "(-0.185930, 1.188563, -0.383412)",
        "(-0.182222, 1.151887, -0.347246)",
        "(-0.179051, 1.133041, -0.320389)",
        "(-0.175023, 1.119862, -0.291798)",
        "(-0.170314, 1.112036, -0.261585)",
        "(-0.170314, 1.112036, -0.261585)",
        "(-0.162064, 1.111212, -0.215333)",
        "(-0.156435, 1.116883, -0.185227)",
        "(-0.151475, 1.125969, -0.156027)",
        "(-0.146947, 1.138502, -0.130722)",
        "(-0.146947, 1.138502, -0.130722)",
        "(-0.138943, 1.163735, -0.102179)",
        "(-0.133089, 1.185412, -0.088019)",
        "(-0.126500, 1.209660, -0.077289)",
        "(-0.120051, 1.235462, -0.068696)",
        "(-0.120051, 1.235462, -0.068696)",
        "(-0.112039, 1.275479, -0.059279)",
        "(-0.108300, 1.302711, -0.056174)",
        "(-0.105410, 1.330272, -0.054999)",
        "(-0.105410, 1.330272, -0.054999)",
        "(-0.103914, 1.358039, -0.056979)",
        "(-0.103635, 1.398919, -0.064991)",
        "(-0.104824, 1.424792, -0.073753)",
        "(-0.107092, 1.448979, -0.085100)",
        "(-0.110580, 1.471093, -0.099171)",
        "(-0.110580, 1.471093, -0.099171)",
        "(-0.117157, 1.500576, -0.124188)",
        "(-0.122361, 1.517080, -0.143534)",
        "(-0.128018, 1.529843, -0.165137)",
        "(-0.133581, 1.539667, -0.187619)",
        "(-0.133581, 1.539667, -0.187619)",
        "(-0.141601, 1.545921, -0.223400)",
        "(-0.146474, 1.544177, -0.248075)",
        "(-0.151068, 1.538777, -0.272834)",
        "(-0.151068, 1.538777, -0.272834)",
        "(-0.155401, 1.528811, -0.297470)",
        "(-0.161119, 1.505444, -0.333365)",
        "(-0.164166, 1.484766, -0.356012)",
        "(-0.166244, 1.459192, -0.376557)",
        "(-0.167862, 1.430862, -0.394488)",
        "(-0.167862, 1.430862, -0.394488)",
        "(-0.169687, 1.381769, -0.413757)",
        "(-0.171460, 1.346696, -0.421878)",
        "(-0.172942, 1.310722, -0.426222)",
        "(-0.174448, 1.273249, -0.425169)",
        "(-0.174448, 1.273249, -0.425169)",
        "(-0.176874, 1.218356, -0.414967)",
        "(-0.178389, 1.184812, -0.401165)",
        "(-0.179405, 1.154517, -0.382414)",
        "(-0.179546, 1.128566, -0.359788)",
        "(-0.179546, 1.128566, -0.359788)",
        "(-0.177702, 1.100223, -0.317948)",
        "(-0.175776, 1.087382, -0.287247)",
        "(-0.172970, 1.080568, -0.256192)",
        "(-0.169567, 1.079875, -0.224038)",
        "(-0.169567, 1.079875, -0.224038)",
        "(-0.164065, 1.089474, -0.175990)",
        "(-0.160259, 1.101637, -0.145967)",
        "(-0.157022, 1.118090, -0.117186)",
        "(-0.157022, 1.118090, -0.117186)",
        "(-0.154097, 1.138462, -0.092029)",
        "(-0.150291, 1.174733, -0.063325)",
        "(-0.147852, 1.201712, -0.049528)",
        "(-0.145136, 1.230056, -0.040397)",
        "(-0.145136, 1.230056, -0.040397)",
        "(-0.140490, 1.275821, -0.037566)",
        "(-0.137426, 1.306866, -0.038918)",
        "(-0.134946, 1.338189, -0.043844)",
        "(-0.133228, 1.369077, -0.051346)",
        "(-0.133228, 1.369077, -0.051346)",
        "(-0.132707, 1.398908, -0.060912)",
        "(-0.133529, 1.441101, -0.080017)",
        "(-0.134997, 1.466996, -0.095335)",
        "(-0.137472, 1.489729, -0.112821)",
        "(-0.140263, 1.509627, -0.131497)",
        "(-0.140263, 1.509627, -0.131497)",
        "(-0.145110, 1.531987, -0.162222)",
        "(-0.148492, 1.542012, -0.183894)",
        "(-0.151503, 1.547697, -0.206222)",
        "(-0.153730, 1.548637, -0.228589)",
        "(-0.153730, 1.548637, -0.228589)",
        "(-0.155168, 1.540657, -0.261778)",
        "(-0.155554, 1.529418, -0.283330)",
        "(-0.155877, 1.514375, -0.304461)",
        "(-0.154547, 1.494434, -0.324470)",
        "(-0.154547, 1.494434, -0.324470)",
        "(-0.151114, 1.458736, -0.351030)",
        "(-0.150466, 1.428487, -0.366052)",
        "(-0.149892, 1.395111, -0.379500)",
        "(-0.150500, 1.359900, -0.390278)",
        "(-0.150500, 1.359900, -0.390278)",
        "(-0.154251, 1.304581, -0.399041)",
        "(-0.157483, 1.267725, -0.399649)",
        "(-0.161906, 1.231956, -0.395552)",
        "(-0.164407, 1.215617, -0.390760)",
        "(-0.164407, 1.215617, -0.390760)",
        "(-0.171933, 1.155807, -0.366299)",
        "(-0.174806, 1.130873, -0.346875)",
        "(-0.177772, 1.110991, -0.323636)",
        "(-0.177772, 1.110991, -0.323636)",
        "(-0.179967, 1.094389, -0.298172)",
        "(-0.180483, 1.076717, -0.252068)",
        "(-0.179224, 1.072432, -0.219897)",
        "(-0.177051, 1.073091, -0.189698)",
        "(-0.177051, 1.073091, -0.189698)",
        "(-0.173374, 1.080324, -0.161169)",
        "(-0.165331, 1.101239, -0.124266)",
        "(-0.158681, 1.120997, -0.104126)",
        "(-0.151122, 1.145579, -0.087849)",
        "(-0.143050, 1.174628, -0.076206)",
        "(-0.143050, 1.174628, -0.076206)",
        "(-0.132524, 1.221623, -0.062336)",
        "(-0.126809, 1.254618, -0.056166)",
        "(-0.123035, 1.288527, -0.053234)",
        "(-0.123035, 1.288527, -0.053234)",
        "(-0.120104, 1.321846, -0.051974)",
        "(-0.119247, 1.371091, -0.058371)",
        "(-0.120222, 1.402519, -0.066507)",
        "(-0.122537, 1.432523, -0.078130)",
        "(-0.122537, 1.432523, -0.078130)",
        "(-0.126018, 1.460081, -0.092841)",
        "(-0.132348, 1.496004, -0.118808)",
        "(-0.136995, 1.514964, -0.138615)",
        "(-0.141710, 1.529405, -0.159983)",
        "(-0.141710, 1.529405, -0.159983)",
        "(-0.146185, 1.539216, -0.182559)",
        "(-0.151879, 1.544387, -0.217524)",
        "(-0.154365, 1.542088, -0.241178)",
        "(-0.155975, 1.535061, -0.265168)",
        "(-0.157016, 1.523365, -0.289430)",
        "(-0.157016, 1.523365, -0.289430)",
        "(-0.157489, 1.498147, -0.324766)",
        "(-0.156924, 1.475690, -0.345953)",
        "(-0.155593, 1.449272, -0.364853)",
        "(-0.155700, 1.434378, -0.372751)",
        "(-0.155700, 1.434378, -0.372751)",
        "(-0.157370, 1.373133, -0.398750)",
        "(-0.157589, 1.339563, -0.405402)",
        "(-0.158642, 1.304910, -0.406349)",
        "(-0.160243, 1.271087, -0.403618)",
        "(-0.160243, 1.271087, -0.403618)",
        "(-0.163037, 1.220599, -0.391001)",
        "(-0.166045, 1.188916, -0.376729)",
        "(-0.168901, 1.159242, -0.357092)",
        "(-0.171608, 1.132307, -0.332229)",
        "(-0.171608, 1.132307, -0.332229)",
        "(-0.174844, 1.098914, -0.290048)",
        "(-0.176397, 1.084347, -0.259888)",
        "(-0.177085, 1.076330, -0.228988)",
        "(-0.176474, 1.074416, -0.197704)",
        "(-0.176474, 1.074416, -0.197704)",
        "(-0.173357, 1.080338, -0.152710)",
        "(-0.169574, 1.091181, -0.126086)",
        "(-0.164429, 1.106832, -0.102628)",
        "(-0.158746, 1.126117, -0.081093)",
        "(-0.158746, 1.126117, -0.081093)",
        "(-0.149593, 1.161776, -0.055262)",
        "(-0.143441, 1.189761, -0.042983)",
        "(-0.137582, 1.219020, -0.033482)",
        "(-0.137582, 1.219020, -0.033482)",
        "(-0.132583, 1.250558, -0.028691)",
        "(-0.126427, 1.298550, -0.026009)",
        "(-0.123707, 1.330720, -0.029101)",
        "(-0.121991, 1.362068, -0.035205)",
        "(-0.121526, 1.392187, -0.044949)",
        "(-0.121526, 1.392187, -0.044949)",
        "(-0.122300, 1.434286, -0.064434)",
        "(-0.123952, 1.459072, -0.081267)",
        "(-0.126225, 1.480641, -0.100438)",
        "(-0.129008, 1.498011, -0.121583)",
        "(-0.129008, 1.498011, -0.121583)",
        "(-0.133619, 1.517057, -0.156035)",
        "(-0.136748, 1.524391, -0.180880)",
        "(-0.139603, 1.526787, -0.206820)",
        "(-0.139603, 1.526787, -0.206820)",
        "(-0.141779, 1.525275, -0.233279)",
        "(-0.144726, 1.513020, -0.273382)",
        "(-0.146974, 1.499574, -0.299486)",
        "(-0.149720, 1.481435, -0.324424)",
        "(-0.153438, 1.458418, -0.347490)",
        "(-0.153438, 1.458418, -0.347490)",
        "(-0.159123, 1.418241, -0.379807)",
        "(-0.162850, 1.388281, -0.396630)",
        "(-0.166596, 1.354821, -0.410099)",
        "(-0.170771, 1.319786, -0.418801)",
        "(-0.170771, 1.319786, -0.418801)",
        "(-0.178208, 1.266779, -0.421916)",
        "(-0.183251, 1.231830, -0.418830)",
        "(-0.187413, 1.197979, -0.409696)",
        "(-0.190336, 1.166143, -0.394950)",
        "(-0.190336, 1.166143, -0.394950)",
        "(-0.192753, 1.125643, -0.362363)",
        "(-0.193226, 1.103913, -0.336001)",
        "(-0.192321, 1.087957, -0.305440)",
        "(-0.189694, 1.076364, -0.272890)",
        "(-0.189694, 1.076364, -0.272890)",
        "(-0.183039, 1.069323, -0.220462)",
        "(-0.177266, 1.071511, -0.184918)",
        "(-0.171199, 1.082093, -0.151006)",
        "(-0.165990, 1.098450, -0.119010)",
        "(-0.165990, 1.098450, -0.119010)",
        "(-0.157571, 1.130086, -0.076666)",
        "(-0.151120, 1.155806, -0.054894)",
        "(-0.144944, 1.184586, -0.037906)",
        "(-0.138471, 1.214575, -0.025291)",
        "(-0.138471, 1.214575, -0.025291)",
        "(-0.129964, 1.262475, -0.015524)",
        "(-0.125568, 1.295321, -0.015153)",
        "(-0.121711, 1.327244, -0.019578)",
        "(-0.121711, 1.327244, -0.019578)",
        "(-0.118616, 1.357862, -0.027506)",
        "(-0.116426, 1.400424, -0.045875)",
        "(-0.116712, 1.427064, -0.061125)",
        "(-0.118569, 1.450352, -0.080033)",
        "(-0.120731, 1.470521, -0.100375)",
        "(-0.120731, 1.470521, -0.100375)",
        "(-0.124801, 1.493395, -0.133568)",
        "(-0.127718, 1.504028, -0.156664)",
        "(-0.130920, 1.509950, -0.180962)",
        "(-0.134259, 1.512309, -0.205709)",
        "(-0.134259, 1.512309, -0.205709)",
        "(-0.139120, 1.507570, -0.242611)",
        "(-0.141879, 1.499091, -0.266495)",
        "(-0.145266, 1.485819, -0.288682)",
        "(-0.145266, 1.485819, -0.288682)",
        "(-0.149276, 1.470206, -0.309336)",
        "(-0.155553, 1.439544, -0.335744)",
        "(-0.159238, 1.413937, -0.350112)",
        "(-0.163209, 1.386233, -0.361853)",
        "(-0.163209, 1.386233, -0.361853)",
        "(-0.168223, 1.356424, -0.368442)",
        "(-0.175484, 1.307993, -0.371162)",
        "(-0.179438, 1.274078, -0.368519)",
        "(-0.181805, 1.239962, -0.361758)",
        "(-0.183291, 1.206468, -0.349591)",
        "(-0.184345, 1.190408, -0.343261)",
        "(-0.186813, 1.161863, -0.324901)",
        "(-0.188800, 1.137520, -0.301960)",
        "(-0.190451, 1.117602, -0.275282)",
        "(-0.190451, 1.117602, -0.275282)",
        "(-0.190981, 1.098943, -0.231117)",
        "(-0.189937, 1.091580, -0.201135)",
        "(-0.187250, 1.090019, -0.170990)",
        "(-0.183142, 1.094212, -0.141933)",
        "(-0.183142, 1.094212, -0.141933)",
        "(-0.174714, 1.110658, -0.103432)",
        "(-0.167495, 1.127830, -0.080427)",
        "(-0.159666, 1.146164, -0.062215)",
        "(-0.150688, 1.168268, -0.048675)",
        "(-0.142153, 1.195204, -0.040247)",
        "(-0.142153, 1.195204, -0.040247)",
        "(-0.131339, 1.241105, -0.035910)",
        "(-0.125139, 1.272475, -0.037599)",
        "(-0.120510, 1.303606, -0.042673)",
        "(-0.120510, 1.303606, -0.042673)",
        "(-0.116753, 1.348670, -0.056525)",
        "(-0.115902, 1.377162, -0.069418)",
        "(-0.117334, 1.403819, -0.085752)",
        "(-0.120192, 1.428082, -0.104146)",
        "(-0.120192, 1.428082, -0.104146)",
        "(-0.124404, 1.449348, -0.124350)",
        "(-0.132980, 1.475266, -0.157585)",
        "(-0.139528, 1.487496, -0.181126)",
        "(-0.146058, 1.496372, -0.205121)",
        "(-0.152301, 1.500104, -0.229141)",
        "(-0.152301, 1.500104, -0.229141)",
        "(-0.159863, 1.497608, -0.264468)",
        "(-0.163840, 1.491072, -0.287441)",
        "(-0.168528, 1.479922, -0.308947)",
        "(-0.174699, 1.465266, -0.328733)",
        "(-0.174699, 1.465266, -0.328733)",
        "(-0.184215, 1.439006, -0.356514)",
        "(-0.188994, 1.416277, -0.372545)",
        "(-0.192614, 1.389877, -0.385817)",
        "(-0.192614, 1.389877, -0.385817)",
        "(-0.197120, 1.361583, -0.396530)",
        "(-0.204035, 1.315755, -0.406537)",
        "(-0.207247, 1.282845, -0.409424)",
        "(-0.210257, 1.248445, -0.407512)",
        "(-0.210257, 1.248445, -0.407512)",
        "(-0.213695, 1.214544, -0.401449)",
        "(-0.218205, 1.165902, -0.383717)",
        "(-0.219788, 1.134566, -0.366947)",
        "(-0.220429, 1.106974, -0.346154)",
        "(-0.220429, 1.106974, -0.346154)",
        "(-0.220892, 1.083766, -0.322377)",
        "(-0.219575, 1.057004, -0.280330)",
        "(-0.216789, 1.045241, -0.249710)",
        "(-0.212520, 1.040128, -0.217022)",
        "(-0.212520, 1.040128, -0.217022)",
        "(-0.207028, 1.041311, -0.184718)",
        "(-0.196312, 1.052919, -0.139480)",
        "(-0.187540, 1.066223, -0.111115)",
        "(-0.177384, 1.082767, -0.085176)",
        "(-0.177384, 1.082767, -0.085176)",
        "(-0.166169, 1.103456, -0.063542)",
        "(-0.147707, 1.139918, -0.038621)",
        "(-0.135098, 1.169382, -0.029638)",
        "(-0.123163, 1.200364, -0.023643)",
        "(-0.123163, 1.200364, -0.023643)",
        "(-0.112486, 1.232385, -0.020209)",
        "(-0.098913, 1.282103, -0.021791)",
        "(-0.091343, 1.315296, -0.025219)",
        "(-0.086412, 1.349412, -0.032347)",
        "(-0.083289, 1.382995, -0.041823)",
        "(-0.083289, 1.382995, -0.041823)",
        "(-0.083081, 1.430189, -0.059639)",
        "(-0.085439, 1.459655, -0.074177)",
        "(-0.090056, 1.486564, -0.090847)",
        "(-0.092847, 1.499087, -0.099627)",
        "(-0.092847, 1.499087, -0.099627)",
        "(-0.106534, 1.543091, -0.137859)",
        "(-0.114892, 1.560738, -0.160068)",
        "(-0.123292, 1.574376, -0.182315)",
        "(-0.131868, 1.584318, -0.204589)",
        "(-0.131868, 1.584318, -0.204589)",
        "(-0.145105, 1.592628, -0.238964)",
        "(-0.153843, 1.593914, -0.262510)",
        "(-0.161934, 1.591933, -0.286891)",
        "(-0.161934, 1.591933, -0.286891)",
        "(-0.173160, 1.581632, -0.324490)",
        "(-0.180570, 1.571568, -0.349299)",
        "(-0.187802, 1.556997, -0.372972)",
        "(-0.194275, 1.539085, -0.395240)",
        "(-0.199829, 1.517294, -0.416340)",
        "(-0.202171, 1.504473, -0.425648)",
        "(-0.206810, 1.478413, -0.442478)",
        "(-0.210962, 1.449215, -0.454348)",
        "(-0.214642, 1.417770, -0.462523)",
        "(-0.214642, 1.417770, -0.462523)",
        "(-0.217220, 1.383713, -0.466343)",
        "(-0.219733, 1.331066, -0.465377)",
        "(-0.219215, 1.294754, -0.457337)",
        "(-0.217925, 1.258408, -0.446244)",
        "(-0.215752, 1.223418, -0.430108)",
        "(-0.215752, 1.223418, -0.430108)",
        "(-0.211438, 1.175632, -0.399610)",
        "(-0.207145, 1.146946, -0.373220)",
        "(-0.202102, 1.122501, -0.343537)",
        "(-0.202102, 1.122501, -0.343537)",
        "(-0.196869, 1.103514, -0.311428)",
        "(-0.187774, 1.084985, -0.260827)",
        "(-0.181109, 1.079382, -0.226082)",
        "(-0.174236, 1.078914, -0.191617)",
        "(-0.174236, 1.078914, -0.191617)",
        "(-0.167291, 1.086169, -0.158777)",
        "(-0.157196, 1.105681, -0.112330)",
        "(-0.150769, 1.124151, -0.085533)",
        "(-0.143926, 1.145811, -0.063017)",
        "(-0.143926, 1.145811, -0.063017)",
        "(-0.136821, 1.171014, -0.045084)",
        "(-0.125777, 1.215376, -0.027762)",
        "(-0.118426, 1.246743, -0.020439)",
        "(-0.111560, 1.278856, -0.015655)",
        "(-0.111560, 1.278856, -0.015655)",
        "(-0.105461, 1.311310, -0.013174)",
        "(-0.097393, 1.360552, -0.012725)",
        "(-0.093091, 1.393600, -0.014821)",
        "(-0.090113, 1.426361, -0.019289)",
        "(-0.090113, 1.426361, -0.019289)",
        "(-0.088189, 1.458993, -0.025701)",
        "(-0.088812, 1.505871, -0.039013)",
        "(-0.090986, 1.534993, -0.050675)",
        "(-0.094781, 1.562761, -0.064750)",
        "(-0.094781, 1.562761, -0.064750)",
        "(-0.100732, 1.588893, -0.081218)",
        "(-0.111204, 1.623696, -0.110299)",
        "(-0.118608, 1.644021, -0.132441)",
        "(-0.127053, 1.662226, -0.156068)",
        "(-0.127053, 1.662226, -0.156068)",
        "(-0.136856, 1.677160, -0.181071)",
        "(-0.151322, 1.693741, -0.219656)",
        "(-0.160462, 1.699978, -0.246452)",
        "(-0.169653, 1.702935, -0.274006)",
        "(-0.169653, 1.702935, -0.274006)",
        "(-0.179703, 1.701879, -0.302024)",
        "(-0.194423, 1.696535, -0.343738)",
        "(-0.202954, 1.687916, -0.371381)",
        "(-0.211574, 1.675516, -0.399925)",
        "(-0.211574, 1.675516, -0.399925)",
        "(-0.223803, 1.652626, -0.439095)",
        "(-0.230922, 1.635138, -0.465007)",
        "(-0.237824, 1.613501, -0.489583)",
        "(-0.245634, 1.589086, -0.511963)",
        "(-0.245634, 1.589086, -0.511963)",
        "(-0.253205, 1.562543, -0.531182)",
        "(-0.263643, 1.520459, -0.556642)",
        "(-0.269691, 1.490146, -0.569508)",
        "(-0.275300, 1.457910, -0.577423)",
        "(-0.281065, 1.424617, -0.580454)",
        "(-0.281065, 1.424617, -0.580454)",
        "(-0.287609, 1.371673, -0.578279)",
        "(-0.289349, 1.334132, -0.573000)",
        "(-0.289399, 1.295156, -0.562825)",
        "(-0.289037, 1.275903, -0.554927)",
        "(-0.289037, 1.275903, -0.554927)",
        "(-0.286899, 1.202464, -0.519115)",
        "(-0.284804, 1.168217, -0.495387)",
        "(-0.280011, 1.136236, -0.466905)",
        "(-0.280011, 1.136236, -0.466905)",
        "(-0.272686, 1.108451, -0.432511)",
        "(-0.265198, 1.083772, -0.395880)",
        "(-0.253265, 1.058353, -0.337641)",
        "(-0.243533, 1.048125, -0.297315)",
        "(-0.243533, 1.048125, -0.297315)",
        "(-0.232820, 1.042996, -0.255814)",
        "(-0.222100, 1.044666, -0.215646)",
        "(-0.205302, 1.060524, -0.160394)",
        "(-0.194095, 1.076368, -0.126379)",
        "(-0.194095, 1.076368, -0.126379)",
        "(-0.183318, 1.096918, -0.096055)",
        "(-0.166571, 1.135504, -0.061157)",
        "(-0.154486, 1.165361, -0.044837)",
        "(-0.142563, 1.198312, -0.033287)",
        "(-0.142563, 1.198312, -0.033287)",
        "(-0.131186, 1.233276, -0.025424)",
        "(-0.114733, 1.288238, -0.021354)",
        "(-0.104807, 1.325580, -0.021894)",
        "(-0.096440, 1.364534, -0.025564)",
        "(-0.093403, 1.384418, -0.028734)",
        "(-0.093403, 1.384418, -0.028734)",
        "(-0.081812, 1.460927, -0.040863)",
        "(-0.078701, 1.498183, -0.048931)",
        "(-0.079273, 1.535420, -0.058683)",
        "(-0.079273, 1.535420, -0.058683)",
        "(-0.082263, 1.571177, -0.070154)",
        "(-0.089021, 1.620743, -0.091319)",
        "(-0.095474, 1.651370, -0.108483)",
        "(-0.103052, 1.680168, -0.127602)",
        "(-0.103052, 1.680168, -0.127602)",
        "(-0.112099, 1.705685, -0.149371)",
        "(-0.122027, 1.727231, -0.172923)",
        "(-0.138420, 1.753055, -0.212215)",
        "(-0.149497, 1.768044, -0.239719)",
        "(-0.149497, 1.768044, -0.239719)",
        "(-0.160547, 1.778662, -0.268950)",
        "(-0.176677, 1.786787, -0.314697)",
        "(-0.188231, 1.785248, -0.345998)",
        "(-0.199649, 1.781640, -0.376767)",
        "(-0.199649, 1.781640, -0.376767)",
        "(-0.210624, 1.772947, -0.407232)",
        "(-0.225696, 1.752271, -0.452666)",
        "(-0.236252, 1.733480, -0.482148)",
        "(-0.247257, 1.708711, -0.510221)",
        "(-0.247257, 1.708711, -0.510221)",
        "(-0.256819, 1.683536, -0.535859)",
        "(-0.270829, 1.637663, -0.569277)",
        "(-0.280004, 1.603443, -0.587534)",
        "(-0.287104, 1.566344, -0.602250)",
        "(-0.287104, 1.566344, -0.602250)",
        "(-0.292750, 1.525817, -0.613168)",
        "(-0.302288, 1.465212, -0.623133)",
        "(-0.306361, 1.423034, -0.623711)",
        "(-0.308388, 1.379340, -0.619966)",
        "(-0.308388, 1.379340, -0.619966)",
        "(-0.309688, 1.335928, -0.611592)",
        "(-0.309477, 1.293715, -0.599202)",
        "(-0.304873, 1.233065, -0.572769)",
        "(-0.300440, 1.194836, -0.550261)",
        "(-0.300440, 1.194836, -0.550261)",
        "(-0.293460, 1.159877, -0.522849)",
        "(-0.284030, 1.129231, -0.491585)",
        "(-0.266985, 1.091854, -0.438847)",
        "(-0.253237, 1.074757, -0.399202)",
        "(-0.253237, 1.074757, -0.399202)",
        "(-0.239025, 1.060713, -0.358125)",
        "(-0.217098, 1.053570, -0.292353)",
        "(-0.202889, 1.056467, -0.249951)",
        "(-0.189193, 1.064212, -0.209126)",
        "(-0.189193, 1.064212, -0.209126)",
        "(-0.175937, 1.077253, -0.171509)",
        "(-0.156550, 1.105556, -0.124503)",
        "(-0.144699, 1.131287, -0.098650)",
        "(-0.132934, 1.158792, -0.076505)",
        "(-0.132934, 1.158792, -0.076505)",
        "(-0.121982, 1.189865, -0.060102)",
        "(-0.106449, 1.238075, -0.042343)",
        "(-0.097641, 1.273962, -0.037647)",
        "(-0.090665, 1.311545, -0.036123)",
        "(-0.090665, 1.311545, -0.036123)",
        "(-0.085195, 1.349241, -0.037794)",
        "(-0.080531, 1.386235, -0.042069)",
        "(-0.077005, 1.439893, -0.053670)",
        "(-0.077599, 1.476062, -0.063944)",
        "(-0.077599, 1.476062, -0.063944)",
        "(-0.081909, 1.511011, -0.077597)",
        "(-0.090803, 1.559041, -0.101678)",
        "(-0.099405, 1.588082, -0.120372)",
        "(-0.109657, 1.615545, -0.140989)",
        "(-0.109657, 1.615545, -0.140989)",
        "(-0.121932, 1.639797, -0.164107)",
        "(-0.134871, 1.661516, -0.188510)",
        "(-0.155909, 1.686826, -0.227653)",
        "(-0.169494, 1.698947, -0.254656)",
        "(-0.182402, 1.707121, -0.282524)",
        "(-0.182402, 1.707121, -0.282524)",
        "(-0.201048, 1.710483, -0.325903)",
        "(-0.214314, 1.708491, -0.354882)",
        "(-0.227530, 1.699333, -0.383221)",
        "(-0.227530, 1.699333, -0.383221)",
        "(-0.239846, 1.688238, -0.411094)",
        "(-0.250769, 1.671078, -0.438879)",
        "(-0.267550, 1.637520, -0.480697)",
        "(-0.279033, 1.610557, -0.507985)",
        "(-0.279033, 1.610557, -0.507985)",
        "(-0.296231, 1.562363, -0.545605)",
        "(-0.296231, 1.562363, -0.545605)",
        "(-0.321859, 1.490634, -0.585132)",
        "(-0.336244, 1.452398, -0.598018)",
        "(-0.336244, 1.452398, -0.598018)",
        "(-0.348634, 1.410160, -0.606118)",
        "(-0.360654, 1.347008, -0.606657)",
        "(-0.364814, 1.303155, -0.601660)",
        "(-0.365738, 1.259275, -0.591851)",
        "(-0.365738, 1.259275, -0.591851)",
        "(-0.362898, 1.215997, -0.576663)",
        "(-0.353509, 1.154831, -0.544202)",
        "(-0.344734, 1.120481, -0.515416)",
        "(-0.333075, 1.089519, -0.483523)",
        "(-0.333075, 1.089519, -0.483523)",
        "(-0.318138, 1.063052, -0.446395)",
        "(-0.301475, 1.040821, -0.404239)",
        "(-0.277570, 1.020582, -0.339635)",
        "(-0.260974, 1.014812, -0.297900)",
        "(-0.260974, 1.014812, -0.297900)",
        "(-0.243602, 1.014629, -0.254753)",
        "(-0.219685, 1.028742, -0.193395)",
        "(-0.204503, 1.045446, -0.157406)",
        "(-0.189737, 1.065267, -0.124166)",
        "(-0.189737, 1.065267, -0.124166)",
        "(-0.167335, 1.104026, -0.086623)",
        "(-0.152569, 1.132868, -0.066644)",
        "(-0.137930, 1.164266, -0.051769)",
        "(-0.124723, 1.197637, -0.041948)",
        "(-0.124723, 1.197637, -0.041948)",
        "(-0.112607, 1.234561, -0.037456)",
        "(-0.099626, 1.292232, -0.036693)",
        "(-0.094448, 1.332698, -0.041409)",
        "(-0.092334, 1.373514, -0.049516)",
        "(-0.092831, 1.413113, -0.060541)",
        "(-0.092831, 1.413113, -0.060541)",
        "(-0.096142, 1.451870, -0.074840)",
        "(-0.105632, 1.505951, -0.100592)",
        "(-0.114377, 1.537968, -0.121380)",
        "(-0.114377, 1.537968, -0.121380)",
        "(-0.123838, 1.567121, -0.143695)",
        "(-0.140790, 1.603286, -0.181183)",
        "(-0.153146, 1.624524, -0.207346)",
        "(-0.166027, 1.641045, -0.234789)",
        "(-0.166027, 1.641045, -0.234789)",
        "(-0.179087, 1.652986, -0.263609)",
        "(-0.199247, 1.663152, -0.307997)",
        "(-0.212966, 1.665131, -0.338065)",
        "(-0.226522, 1.662692, -0.368148)",
        "(-0.226522, 1.662692, -0.368148)",
        "(-0.239371, 1.655213, -0.397750)",
        "(-0.257296, 1.633310, -0.440145)",
        "(-0.268924, 1.615295, -0.467283)",
        "(-0.279448, 1.593427, -0.492843)",
        "(-0.287269, 1.566730, -0.515872)",
        "(-0.287269, 1.566730, -0.515872)",
        "(-0.294214, 1.535824, -0.535924)",
        "(-0.305170, 1.483289, -0.557892)",
        "(-0.310673, 1.445875, -0.568428)",
        "(-0.310673, 1.445875, -0.568428)",
        "(-0.314298, 1.405739, -0.574272)",
        "(-0.316158, 1.342478, -0.575977)",
        "(-0.316608, 1.300181, -0.570596)",
        "(-0.316051, 1.258745, -0.559258)",
        "(-0.316051, 1.258745, -0.559258)",
        "(-0.312888, 1.217765, -0.543765)",
        "(-0.307055, 1.178860, -0.522277)",
        "(-0.295788, 1.125078, -0.482312)",
        "(-0.286060, 1.093135, -0.450243)",
        "(-0.274518, 1.065252, -0.412720)",
        "(-0.274518, 1.065252, -0.412720)",
        "(-0.262562, 1.044594, -0.374323)",
        "(-0.243337, 1.024102, -0.314562)",
        "(-0.229956, 1.017772, -0.274091)",
        "(-0.229956, 1.017772, -0.274091)",
        "(-0.216135, 1.020474, -0.234541)",
        "(-0.195460, 1.039515, -0.178025)",
        "(-0.182135, 1.057047, -0.141977)",
        "(-0.169443, 1.081235, -0.111486)",
        "(-0.169443, 1.081235, -0.111486)",
        "(-0.156925, 1.110265, -0.087175)",
        "(-0.140018, 1.161013, -0.059670)",
        "(-0.129741, 1.196869, -0.046289)",
        "(-0.120777, 1.235651, -0.038830)",
        "(-0.120777, 1.235651, -0.038830)",
        "(-0.112996, 1.275828, -0.036196)",
        "(-0.103992, 1.337312, -0.039031)",
        "(-0.101314, 1.378378, -0.045556)",
        "(-0.100855, 1.418960, -0.055046)",
        "(-0.100855, 1.418960, -0.055046)",
        "(-0.102657, 1.458429, -0.067795)",
        "(-0.108938, 1.513218, -0.091760)",
        "(-0.114763, 1.546380, -0.110360)",
        "(-0.122454, 1.577225, -0.131661)",
        "(-0.122454, 1.577225, -0.131661)",
        "(-0.132008, 1.605324, -0.155536)",
        "(-0.142372, 1.629919, -0.181207)",
        "(-0.158932, 1.659691, -0.222316)",
        "(-0.170494, 1.674951, -0.251006)",
        "(-0.170494, 1.674951, -0.251006)",
        "(-0.182488, 1.686390, -0.280671)",
        "(-0.200920, 1.695427, -0.325911)",
        "(-0.212384, 1.695675, -0.355974)",
        "(-0.223718, 1.691371, -0.385269)",
        "(-0.223718, 1.691371, -0.385269)",
        "(-0.235045, 1.682553, -0.413272)",
        "(-0.251243, 1.659078, -0.451648)",
        "(-0.261461, 1.639748, -0.476071)",
        "(-0.270383, 1.614857, -0.497912)",
        "(-0.270383, 1.614857, -0.497912)",
        "(-0.277609, 1.585557, -0.516844)",
        "(-0.287653, 1.535914, -0.539977)",
        "(-0.294045, 1.500351, -0.551179)",
        "(-0.298797, 1.461222, -0.556073)",
        "(-0.298797, 1.461222, -0.556073)",
        "(-0.302705, 1.421099, -0.558075)",
        "(-0.304183, 1.358256, -0.551708)",
        "(-0.302451, 1.316241, -0.541393)",
        "(-0.299385, 1.275493, -0.525566)",
        "(-0.299385, 1.275493, -0.525566)",
        "(-0.294043, 1.236125, -0.504916)",
        "(-0.283599, 1.182786, -0.465357)",
        "(-0.275155, 1.151730, -0.434842)",
        "(-0.264475, 1.124756, -0.400305)",
        "(-0.251831, 1.101879, -0.360799)",
        "(-0.251831, 1.101879, -0.360799)",
        "(-0.233119, 1.081098, -0.298387)",
        "(-0.220929, 1.077203, -0.256949)",
        "(-0.208617, 1.079722, -0.216508)",
        "(-0.208617, 1.079722, -0.216508)",
        "(-0.195873, 1.089310, -0.180619)",
        "(-0.175854, 1.116167, -0.133783)",
        "(-0.163402, 1.142018, -0.108878)",
        "(-0.151931, 1.169518, -0.085690)",
        "(-0.142320, 1.201158, -0.065699)",
        "(-0.142320, 1.201158, -0.065699)",
        "(-0.129139, 1.251633, -0.044263)",
        "(-0.122056, 1.288258, -0.036956)",
        "(-0.115273, 1.325695, -0.031626)",
        "(-0.115273, 1.325695, -0.031626)",
        "(-0.109771, 1.363248, -0.029060)",
        "(-0.103805, 1.419503, -0.028968)",
        "(-0.101876, 1.456899, -0.032040)",
        "(-0.103509, 1.494642, -0.038470)",
        "(-0.107128, 1.531747, -0.047925)",
        "(-0.107128, 1.531747, -0.047925)",
        "(-0.115021, 1.583347, -0.065948)",
        "(-0.122476, 1.615954, -0.081292)",
        "(-0.132002, 1.646412, -0.099017)",
        "(-0.137560, 1.660394, -0.108736)",
        "(-0.137560, 1.660394, -0.108736)",
        "(-0.155454, 1.697687, -0.139999)",
        "(-0.174584, 1.726798, -0.175861)",
        "(-0.187165, 1.741759, -0.202952)",
        "(-0.187165, 1.741759, -0.202952)",
        "(-0.199577, 1.753073, -0.231353)",
        "(-0.218441, 1.761941, -0.275980)",
        "(-0.230537, 1.762296, -0.306614)",
        "(-0.242110, 1.757789, -0.337194)",
        "(-0.242110, 1.757789, -0.337194)",
        "(-0.254351, 1.747387, -0.366768)",
        "(-0.271815, 1.725567, -0.409352)",
        "(-0.281509, 1.704863, -0.436126)",
        "(-0.290830, 1.680046, -0.462104)",
        "(-0.290830, 1.680046, -0.462104)",
        "(-0.299752, 1.651431, -0.486415)",
        "(-0.310769, 1.603104, -0.517768)",
        "(-0.315338, 1.566109, -0.534173)",
        "(-0.319838, 1.527970, -0.548987)",
        "(-0.319838, 1.527970, -0.548987)",
        "(-0.323053, 1.485605, -0.557167)",
        "(-0.325230, 1.418325, -0.561186)",
        "(-0.324745, 1.370957, -0.558772)",
        "(-0.322827, 1.322175, -0.551901)",
        "(-0.322827, 1.322175, -0.551901)",
        "(-0.319125, 1.274180, -0.539309)",
        "(-0.312313, 1.227586, -0.519836)",
        "(-0.298476, 1.163613, -0.477996)",
        "(-0.286574, 1.127658, -0.442820)",
        "(-0.286574, 1.127658, -0.442820)",
        "(-0.273095, 1.097956, -0.402013)",
        "(-0.251507, 1.067079, -0.332667)",
        "(-0.236670, 1.055367, -0.284928)",
        "(-0.222117, 1.052922, -0.237131)",
        "(-0.215270, 1.056065, -0.214428)",
        "(-0.215270, 1.056065, -0.214428)",
        "(-0.188257, 1.079376, -0.131647)",
        "(-0.175662, 1.101617, -0.095987)",
        "(-0.163400, 1.130204, -0.067738)",
        "(-0.163400, 1.130204, -0.067738)",
        "(-0.151394, 1.161556, -0.043994)",
        "(-0.135165, 1.219534, -0.023596)",
        "(-0.126077, 1.260580, -0.015974)",
        "(-0.118719, 1.303020, -0.014026)",
        "(-0.118719, 1.303020, -0.014026)",
        "(-0.112058, 1.345257, -0.014242)",
        "(-0.108623, 1.410149, -0.024843)",
        "(-0.109114, 1.451483, -0.034918)",
        "(-0.112759, 1.490527, -0.048557)",
        "(-0.112759, 1.490527, -0.048557)",
        "(-0.118357, 1.527251, -0.064587)",
        "(-0.130790, 1.577142, -0.095449)",
        "(-0.140998, 1.605764, -0.118700)",
        "(-0.152272, 1.631682, -0.144152)",
        "(-0.163780, 1.654248, -0.170990)",
        "(-0.163780, 1.654248, -0.170990)",
        "(-0.180932, 1.679470, -0.214044)",
        "(-0.192884, 1.692135, -0.244320)",
        "(-0.205777, 1.700127, -0.275446)",
        "(-0.205777, 1.700127, -0.275446)",
        "(-0.218190, 1.701432, -0.306768)",
        "(-0.236016, 1.697890, -0.353757)",
        "(-0.247465, 1.688847, -0.384718)",
        "(-0.258397, 1.675144, -0.414502)",
        "(-0.258397, 1.675144, -0.414502)",
        "(-0.269007, 1.656656, -0.442885)",
        "(-0.283703, 1.620954, -0.482323)",
        "(-0.292123, 1.591894, -0.506047)",
        "(-0.300113, 1.559000, -0.527142)",
        "(-0.300113, 1.559000, -0.527142)",
        "(-0.307572, 1.523331, -0.544956)",
        "(-0.315315, 1.464837, -0.564398)",
        "(-0.319379, 1.423034, -0.571933)",
        "(-0.322794, 1.380036, -0.574703)",
        "(-0.322794, 1.380036, -0.574703)",
        "(-0.323017, 1.335688, -0.571899)",
        "(-0.318908, 1.268851, -0.556176)",
        "(-0.313903, 1.226270, -0.538202)",
        "(-0.305208, 1.186203, -0.513322)",
        "(-0.305208, 1.186203, -0.513322)",
        "(-0.293628, 1.149034, -0.481968)",
        "(-0.273189, 1.102463, -0.423542)",
        "(-0.257986, 1.079026, -0.378648)",
        "(-0.242797, 1.062184, -0.329653)",
        "(-0.235722, 1.058706, -0.303223)",
        "(-0.235722, 1.058706, -0.303223)",
        "(-0.208250, 1.056189, -0.205971)",
        "(-0.195634, 1.068406, -0.161468)",
        "(-0.183782, 1.087597, -0.120026)",
        "(-0.183782, 1.087597, -0.120026)",
        "(-0.172589, 1.114312, -0.086648)",
        "(-0.155813, 1.159196, -0.045246)",
        "(-0.145194, 1.195799, -0.027823)",
        "(-0.135620, 1.235214, -0.016151)",
        "(-0.135620, 1.235214, -0.016151)",
        "(-0.127264, 1.277364, -0.010510)",
        "(-0.117076, 1.342445, -0.012154)",
        "(-0.113198, 1.385325, -0.018521)",
        "(-0.111355, 1.426680, -0.027528)",
        "(-0.111355, 1.426680, -0.027528)",
        "(-0.112352, 1.465731, -0.039655)",
        "(-0.118481, 1.520472, -0.064397)",
        "(-0.124945, 1.553572, -0.084348)",
        "(-0.133195, 1.582350, -0.107239)",
        "(-0.133195, 1.582350, -0.107239)",
        "(-0.142101, 1.607477, -0.131790)",
        "(-0.156867, 1.638014, -0.171430)",
        "(-0.167467, 1.652622, -0.199297)",
        "(-0.177604, 1.661773, -0.227445)",
        "(-0.187298, 1.669054, -0.255805)",
        "(-0.187298, 1.669054, -0.255805)",
        "(-0.201564, 1.669625, -0.299552)",
        "(-0.211580, 1.665107, -0.329051)",
        "(-0.220829, 1.654308, -0.358160)",
        "(-0.220829, 1.654308, -0.358160)",
        "(-0.229366, 1.641818, -0.386845)",
        "(-0.241653, 1.610535, -0.428022)",
        "(-0.248949, 1.585510, -0.451431)",
        "(-0.254180, 1.556787, -0.471929)",
        "(-0.256101, 1.540200, -0.481239)",
        "(-0.256101, 1.540200, -0.481239)",
        "(-0.262816, 1.467677, -0.512446)",
        "(-0.264942, 1.426507, -0.520272)",
        "(-0.266650, 1.383507, -0.524122)",
        "(-0.266650, 1.383507, -0.524122)",
        "(-0.267158, 1.339007, -0.524288)",
        "(-0.265884, 1.271665, -0.514453)",
        "(-0.264014, 1.227627, -0.500196)",
        "(-0.260743, 1.186598, -0.479984)",
        "(-0.255152, 1.148690, -0.453482)",
        "(-0.255152, 1.148690, -0.453482)",
        "(-0.244113, 1.100318, -0.402062)",
        "(-0.235372, 1.075274, -0.362210)",
        "(-0.225715, 1.057507, -0.320023)",
        "(-0.214917, 1.047575, -0.274802)",
        "(-0.214917, 1.047575, -0.274802)",
        "(-0.198503, 1.046266, -0.208683)",
        "(-0.188339, 1.057585, -0.168528)",
        "(-0.178012, 1.073401, -0.132275)",
        "(-0.178012, 1.073401, -0.132275)",
        "(-0.167195, 1.096732, -0.103443)",
        "(-0.150531, 1.140014, -0.069531)",
        "(-0.139630, 1.174845, -0.055086)",
        "(-0.128958, 1.210907, -0.043097)",
        "(-0.128958, 1.210907, -0.043097)",
        "(-0.119466, 1.250777, -0.037109)",
        "(-0.107914, 1.313571, -0.035282)",
        "(-0.102483, 1.355589, -0.036210)",
        "(-0.099985, 1.397214, -0.040254)",
        "(-0.100851, 1.418131, -0.044359)",
        "(-0.100851, 1.418131, -0.044359)",
        "(-0.108033, 1.498653, -0.063985)",
        "(-0.115507, 1.535150, -0.078209)",
        "(-0.124725, 1.568433, -0.094853)",
        "(-0.124725, 1.568433, -0.094853)",
        "(-0.135298, 1.598718, -0.114369)",
        "(-0.153586, 1.638420, -0.148157)",
        "(-0.166050, 1.660402, -0.172908)",
        "(-0.178244, 1.678486, -0.198974)",
        "(-0.178244, 1.678486, -0.198974)",
        "(-0.195961, 1.697536, -0.241252)",
        "(-0.208138, 1.707820, -0.270391)",
        "(-0.220249, 1.712415, -0.300889)",
        "(-0.231296, 1.713294, -0.331472)",
        "(-0.231296, 1.713294, -0.331472)",
        "(-0.241067, 1.707072, -0.361833)",
        "(-0.255835, 1.692433, -0.406508)",
        "(-0.264575, 1.675630, -0.434428)",
        "(-0.271417, 1.654109, -0.460405)",
        "(-0.276540, 1.628539, -0.485152)",
        "(-0.276540, 1.628539, -0.485152)",
        "(-0.284548, 1.582908, -0.518036)",
        "(-0.288895, 1.547989, -0.535137)",
        "(-0.291393, 1.509300, -0.548125)",
        "(-0.291393, 1.509300, -0.548125)",
        "(-0.293724, 1.469139, -0.557727)",
        "(-0.295727, 1.407950, -0.564530)",
        "(-0.295585, 1.365853, -0.562951)",
        "(-0.294850, 1.324151, -0.555281)",
        "(-0.294850, 1.324151, -0.555281)",
        "(-0.289429, 1.264746, -0.535258)",
        "(-0.289429, 1.264746, -0.535258)",
        "(-0.275468, 1.190959, -0.491018)",
        "(-0.266910, 1.161041, -0.463361)",
        "(-0.266910, 1.161041, -0.463361)",
        "(-0.257122, 1.134619, -0.432245)",
        "(-0.246544, 1.110862, -0.397348)",
        "(-0.229503, 1.084118, -0.337713)",
        "(-0.218381, 1.074220, -0.295892)",
        "(-0.218381, 1.074220, -0.295892)",
        "(-0.207322, 1.069264, -0.254469)",
        "(-0.196485, 1.072023, -0.215250)",
        "(-0.180749, 1.085970, -0.158394)",
        "(-0.171366, 1.102844, -0.123521)",
        "(-0.171366, 1.102844, -0.123521)",
        "(-0.157695, 1.139690, -0.083074)",
        "(-0.149464, 1.167081, -0.058549)",
        "(-0.142182, 1.198542, -0.039280)",
        "(-0.135234, 1.232530, -0.025476)",
        "(-0.135234, 1.232530, -0.025476)",
        "(-0.128664, 1.268810, -0.016904)",
        "(-0.123014, 1.329764, -0.016467)",
        "(-0.120442, 1.370337, -0.020249)",
        "(-0.119833, 1.411791, -0.028378)",
        "(-0.121345, 1.453293, -0.040164)",
        "(-0.121345, 1.453293, -0.040164)",
        "(-0.127232, 1.513576, -0.064474)",
        "(-0.133593, 1.551328, -0.084908)",
        "(-0.142473, 1.587525, -0.109333)",
        "(-0.153353, 1.620919, -0.136722)",
        "(-0.153353, 1.620919, -0.136722)",
        "(-0.171424, 1.660766, -0.180531)",
        "(-0.182273, 1.679303, -0.210524)",
        "(-0.192600, 1.691093, -0.242087)",
        "(-0.192600, 1.691093, -0.242087)",
        "(-0.203161, 1.697923, -0.274777)",
        "(-0.218629, 1.697240, -0.325683)",
        "(-0.228194, 1.689474, -0.360279)",
        "(-0.236809, 1.673861, -0.394784)",
        "(-0.236809, 1.673861, -0.394784)",
        "(-0.245340, 1.655123, -0.428971)",
        "(-0.258327, 1.615435, -0.478325)",
        "(-0.266240, 1.582545, -0.508628)",
        "(-0.272636, 1.544877, -0.536629)",
        "(-0.275342, 1.522864, -0.548244)",
        "(-0.275342, 1.522864, -0.548244)",
        "(-0.288185, 1.433881, -0.585482)",
        "(-0.293415, 1.384949, -0.591886)",
        "(-0.296352, 1.335061, -0.593406)",
        "(-0.296352, 1.335061, -0.593406)",
        "(-0.297662, 1.286004, -0.588491)",
        "(-0.295597, 1.217117, -0.565330)",
        "(-0.291026, 1.174556, -0.542215)",
        "(-0.282250, 1.136932, -0.511816)",
        "(-0.282250, 1.136932, -0.511816)",
        "(-0.270757, 1.103693, -0.476723)",
        "(-0.251049, 1.066230, -0.415814)",
        "(-0.236628, 1.048827, -0.371769)",
        "(-0.221042, 1.039289, -0.323916)",
        "(-0.221042, 1.039289, -0.323916)",
        "(-0.206117, 1.037711, -0.274815)",
        "(-0.186007, 1.050967, -0.206335)",
        "(-0.173635, 1.068870, -0.165333)",
        "(-0.162497, 1.091430, -0.127992)",
        "(-0.162497, 1.091430, -0.127992)",
        "(-0.152304, 1.118352, -0.097050)",
        "(-0.138767, 1.164636, -0.061125)",
        "(-0.129734, 1.197769, -0.041671)",
        "(-0.122526, 1.233048, -0.030909)",
        "(-0.122526, 1.233048, -0.030909)",
        "(-0.116893, 1.271254, -0.024324)",
        "(-0.110266, 1.328620, -0.020632)",
        "(-0.107690, 1.367289, -0.022841)",
        "(-0.106739, 1.405546, -0.029173)",
        "(-0.106739, 1.405546, -0.029173)",
        "(-0.107322, 1.442829, -0.039504)",
        "(-0.111859, 1.495474, -0.060965)",
        "(-0.117284, 1.527241, -0.078801)",
        "(-0.124333, 1.555332, -0.099390)",
        "(-0.124333, 1.555332, -0.099390)",
        "(-0.132064, 1.580158, -0.121886)",
        "(-0.144711, 1.610201, -0.159078)",
        "(-0.153849, 1.624973, -0.185786)",
        "(-0.163051, 1.635542, -0.213986)",
        "(-0.163051, 1.635542, -0.213986)",
        "(-0.172445, 1.641525, -0.243705)",
        "(-0.181724, 1.643790, -0.274244)",
        "(-0.195047, 1.638999, -0.320932)",
        "(-0.203590, 1.629613, -0.352227)",
        "(-0.203590, 1.629613, -0.352227)",
        "(-0.211587, 1.615640, -0.383640)",
        "(-0.223398, 1.588142, -0.427896)",
        "(-0.230453, 1.563222, -0.454489)",
        "(-0.237525, 1.534988, -0.479275)",
        "(-0.237525, 1.534988, -0.479275)",
        "(-0.243949, 1.502602, -0.501063)",
        "(-0.252318, 1.447474, -0.527067)",
        "(-0.257697, 1.407385, -0.538829)",
        "(-0.262059, 1.365023, -0.545131)",
        "(-0.262059, 1.365023, -0.545131)",
        "(-0.268233, 1.300385, -0.542650)",
        "(-0.271366, 1.257873, -0.536651)",
        "(-0.271404, 1.215386, -0.523821)",
        "(-0.269495, 1.174818, -0.505498)",
        "(-0.269495, 1.174818, -0.505498)",
        "(-0.266339, 1.138669, -0.481332)",
        "(-0.258064, 1.093351, -0.435801)",
        "(-0.249794, 1.069648, -0.400603)",
        "(-0.239652, 1.052509, -0.361896)",
        "(-0.239652, 1.052509, -0.361896)",
        "(-0.228319, 1.041719, -0.319325)",
        "(-0.210495, 1.039503, -0.254581)",
        "(-0.198967, 1.046427, -0.212722)",
        "(-0.187803, 1.060458, -0.173170)",
        "(-0.187803, 1.060458, -0.173170)",
        "(-0.176849, 1.080687, -0.138984)",
        "(-0.161012, 1.120647, -0.095132)",
        "(-0.150989, 1.153231, -0.073836)",
        "(-0.141023, 1.187344, -0.056044)",
        "(-0.141023, 1.187344, -0.056044)",
        "(-0.131700, 1.224200, -0.043761)",
        "(-0.119564, 1.283616, -0.034825)",
        "(-0.113562, 1.324218, -0.033098)",
        "(-0.109202, 1.364208, -0.034604)",
        "(-0.109202, 1.364208, -0.034604)",
        "(-0.107962, 1.404511, -0.042080)",
        "(-0.108953, 1.463704, -0.056308)",
        "(-0.113351, 1.500797, -0.070369)",
        "(-0.119223, 1.534469, -0.086965)",
        "(-0.119223, 1.534469, -0.086965)",
        "(-0.125990, 1.564698, -0.106289)",
        "(-0.138497, 1.603844, -0.139960)",
        "(-0.147779, 1.625219, -0.164859)",
        "(-0.157947, 1.642491, -0.192202)",
        "(-0.157947, 1.642491, -0.192202)",
        "(-0.167834, 1.654160, -0.218814)",
        "(-0.182191, 1.663714, -0.261310)",
        "(-0.191481, 1.665434, -0.290461)",
        "(-0.200281, 1.662075, -0.320390)",
        "(-0.200281, 1.662075, -0.320390)",
        "(-0.208941, 1.653575, -0.349797)",
        "(-0.221454, 1.635339, -0.393141)",
        "(-0.229416, 1.617438, -0.420896)",
        "(-0.236423, 1.594959, -0.446965)",
        "(-0.236423, 1.594959, -0.446965)",
        "(-0.242550, 1.568325, -0.471227)",
        "(-0.251572, 1.521222, -0.502530)",
        "(-0.257504, 1.487703, -0.520414)",
        "(-0.263737, 1.451157, -0.533513)",
        "(-0.263737, 1.451157, -0.533513)",
        "(-0.270191, 1.413187, -0.542753)",
        "(-0.279324, 1.355384, -0.548949)",
        "(-0.283654, 1.316428, -0.547208)",
        "(-0.285703, 1.276720, -0.539974)",
        "(-0.285774, 1.257026, -0.533221)",
        "(-0.285774, 1.257026, -0.533221)",
        "(-0.285708, 1.182639, -0.503531)",
        "(-0.283311, 1.147981, -0.482193)",
        "(-0.277086, 1.115851, -0.454589)",
        "(-0.277086, 1.115851, -0.454589)",
        "(-0.268711, 1.088769, -0.421618)",
        "(-0.253252, 1.061622, -0.363594)",
        "(-0.241645, 1.052042, -0.321497)",
        "(-0.229407, 1.049443, -0.278296)",
        "(-0.229407, 1.049443, -0.278296)",
        "(-0.216664, 1.054193, -0.235798)",
        "(-0.197495, 1.074145, -0.177260)",
        "(-0.185084, 1.092569, -0.140779)",
        "(-0.173866, 1.115390, -0.106131)",
        "(-0.173866, 1.115390, -0.106131)",
        "(-0.164628, 1.144709, -0.077243)",
        "(-0.150849, 1.193539, -0.043549)",
        "(-0.142486, 1.229953, -0.028151)",
        "(-0.134647, 1.267342, -0.016426)",
        "(-0.134647, 1.267342, -0.016426)",
        "(-0.127287, 1.305594, -0.009417)",
        "(-0.118811, 1.363422, -0.006458)",
        "(-0.115679, 1.401499, -0.008663)",
        "(-0.115503, 1.438320, -0.014094)",
        "(-0.115503, 1.438320, -0.014094)",
        "(-0.116609, 1.473409, -0.021332)",
        "(-0.121916, 1.522593, -0.040115)",
        "(-0.127239, 1.553188, -0.056889)",
        "(-0.134493, 1.581079, -0.077012)",
        "(-0.134493, 1.581079, -0.077012)",
        "(-0.142935, 1.605814, -0.099636)",
        "(-0.156393, 1.635952, -0.137764)",
        "(-0.165534, 1.652201, -0.165449)",
        "(-0.174560, 1.664761, -0.195411)",
        "(-0.174560, 1.664761, -0.195411)",
        "(-0.183501, 1.672445, -0.227621)",
        "(-0.197389, 1.677950, -0.276798)",
        "(-0.206195, 1.675200, -0.310070)",
        "(-0.213930, 1.667694, -0.343146)",
        "(-0.213930, 1.667694, -0.343146)",
        "(-0.224859, 1.646260, -0.391821)",
        "(-0.232842, 1.627698, -0.422673)",
        "(-0.240362, 1.604291, -0.450455)",
        "(-0.246109, 1.575495, -0.476654)",
        "(-0.246109, 1.575495, -0.476654)",
        "(-0.250789, 1.544059, -0.498849)",
        "(-0.258404, 1.490972, -0.524089)",
        "(-0.262783, 1.452047, -0.534387)",
        "(-0.266464, 1.412193, -0.542705)",
        "(-0.266464, 1.412193, -0.542705)",
        "(-0.269131, 1.370611, -0.545701)",
        "(-0.269468, 1.307130, -0.539498)",
        "(-0.268479, 1.265352, -0.528636)",
        "(-0.266740, 1.225580, -0.513297)",
        "(-0.266740, 1.225580, -0.513297)",
        "(-0.262375, 1.188061, -0.492850)",
        "(-0.251298, 1.135350, -0.449462)",
        "(-0.242810, 1.105067, -0.415392)",
        "(-0.233539, 1.083191, -0.377829)",
        "(-0.233539, 1.083191, -0.377829)",
        "(-0.222713, 1.066902, -0.336746)",
        "(-0.205357, 1.055209, -0.270889)",
        "(-0.193912, 1.056375, -0.228126)",
        "(-0.182409, 1.066946, -0.188369)",
        "(-0.182409, 1.066946, -0.188369)",
        "(-0.170177, 1.079846, -0.152407)",
        "(-0.150604, 1.111223, -0.108438)",
        "(-0.137532, 1.137973, -0.084440)",
        "(-0.125150, 1.168424, -0.064570)",
        "(-0.119524, 1.185945, -0.057725)",
        "(-0.119524, 1.185945, -0.057725)",
        "(-0.098774, 1.257477, -0.036828)",
        "(-0.090242, 1.296095, -0.033197)",
        "(-0.082674, 1.334723, -0.031687)",
        "(-0.082674, 1.334723, -0.031687)",
        "(-0.075206, 1.392733, -0.033923)",
        "(-0.073050, 1.432332, -0.037999)",
        "(-0.074079, 1.471067, -0.045415)",
        "(-0.077199, 1.507583, -0.055369)",
        "(-0.077199, 1.507583, -0.055369)",
        "(-0.082706, 1.542377, -0.067934)",
        "(-0.090030, 1.575410, -0.083255)",
        "(-0.103012, 1.619929, -0.112187)",
        "(-0.112639, 1.646415, -0.134264)",
        "(-0.112639, 1.646415, -0.134264)",
        "(-0.122839, 1.669885, -0.158272)",
        "(-0.133439, 1.689824, -0.184061)",
        "(-0.150279, 1.712816, -0.225519)",
        "(-0.161626, 1.724438, -0.254046)",
        "(-0.161626, 1.724438, -0.254046)",
        "(-0.172818, 1.730576, -0.283800)",
        "(-0.189354, 1.732056, -0.329046)",
        "(-0.200506, 1.727704, -0.359272)",
        "(-0.211993, 1.719442, -0.389163)",
        "(-0.211993, 1.719442, -0.389163)",
        "(-0.223051, 1.706761, -0.418494)",
        "(-0.237040, 1.680536, -0.461537)",
        "(-0.246406, 1.657567, -0.489042)",
        "(-0.256041, 1.632727, -0.514273)",
        "(-0.256041, 1.632727, -0.514273)",
        "(-0.264478, 1.604019, -0.535986)",
        "(-0.274108, 1.555795, -0.563524)",
        "(-0.280616, 1.521905, -0.577477)",
        "(-0.286684, 1.485527, -0.585237)",
        "(-0.286684, 1.485527, -0.585237)",
        "(-0.290967, 1.447008, -0.589064)",
        "(-0.294470, 1.386955, -0.591519)",
        "(-0.294870, 1.344557, -0.587762)",
        "(-0.294078, 1.301443, -0.578449)",
        "(-0.294078, 1.301443, -0.578449)",
        "(-0.292181, 1.258291, -0.565582)",
        "(-0.287678, 1.218246, -0.548122)",
        "(-0.275085, 1.161058, -0.511216)",
        "(-0.263326, 1.125693, -0.477528)",
        "(-0.263326, 1.125693, -0.477528)",
        "(-0.251374, 1.095936, -0.439534)",
        "(-0.238697, 1.073699, -0.398546)",
        "(-0.217343, 1.049946, -0.329578)",
        "(-0.204317, 1.043708, -0.284243)",
        "(-0.204317, 1.043708, -0.284243)",
        "(-0.192054, 1.046688, -0.241819)",
        "(-0.174673, 1.065816, -0.176170)",
        "(-0.164335, 1.083623, -0.136883)",
        "(-0.155222, 1.107572, -0.102084)",
        "(-0.155222, 1.107572, -0.102084)",
        "(-0.147094, 1.135748, -0.072234)",
        "(-0.134635, 1.185328, -0.041792)",
        "(-0.126753, 1.222129, -0.030007)",
        "(-0.119124, 1.259138, -0.020736)",
        "(-0.119124, 1.259138, -0.020736)",
        "(-0.112625, 1.298587, -0.017723)",
        "(-0.105958, 1.359790, -0.021129)",
        "(-0.103074, 1.400054, -0.027419)",
        "(-0.101935, 1.439291, -0.036837)",
        "(-0.101935, 1.439291, -0.036837)",
        "(-0.101973, 1.476913, -0.049270)",
        "(-0.105386, 1.530474, -0.074520)",
        "(-0.110246, 1.563912, -0.095496)",
        "(-0.116274, 1.594362, -0.119241)",
        "(-0.116274, 1.594362, -0.119241)",
        "(-0.123436, 1.621349, -0.144975)",
        "(-0.135655, 1.654542, -0.186960)",
        "(-0.144344, 1.671848, -0.216481)",
        "(-0.153643, 1.683839, -0.247310)",
        "(-0.153643, 1.683839, -0.247310)",
        "(-0.163052, 1.692052, -0.278596)",
        "(-0.177468, 1.693661, -0.325881)",
        "(-0.186526, 1.688961, -0.357041)",
        "(-0.195392, 1.678188, -0.387864)",
        "(-0.195392, 1.678188, -0.387864)",
        "(-0.204267, 1.664968, -0.418468)",
        "(-0.217006, 1.635386, -0.462685)",
        "(-0.224973, 1.609734, -0.490659)",
        "(-0.231672, 1.579555, -0.517028)",
        "(-0.231672, 1.579555, -0.517028)",
        "(-0.236813, 1.544152, -0.539600)",
        "(-0.247091, 1.488769, -0.568464)",
        "(-0.254292, 1.448824, -0.581082)",
        "(-0.259310, 1.405868, -0.589103)",
        "(-0.259310, 1.405868, -0.589103)",
        "(-0.263904, 1.361091, -0.591951)",
        "(-0.269091, 1.294788, -0.586837)",
        "(-0.269552, 1.250047, -0.576260)",
        "(-0.268563, 1.205560, -0.560160)",
        "(-0.268563, 1.205560, -0.560160)",
        "(-0.266646, 1.163926, -0.539792)",
        "(-0.258833, 1.106645, -0.499262)",
        "(-0.250970, 1.071407, -0.465241)",
        "(-0.241923, 1.043094, -0.426468)",
        "(-0.241923, 1.043094, -0.426468)",
        "(-0.231983, 1.021577, -0.385942)",
        "(-0.213241, 0.999730, -0.317541)",
        "(-0.200008, 0.994497, -0.270193)",
        "(-0.187286, 0.998653, -0.224819)",
        "(-0.187286, 0.998653, -0.224819)",
        "(-0.174546, 1.010204, -0.181801)",
        "(-0.155250, 1.040535, -0.127556)",
        "(-0.143402, 1.066316, -0.098311)",
        "(-0.132635, 1.095632, -0.071929)",
        "(-0.132635, 1.095632, -0.071929)",
        "(-0.122807, 1.129484, -0.051693)",
        "(-0.108692, 1.185959, -0.032409)",
        "(-0.099441, 1.225106, -0.024445)",
        "(-0.091152, 1.265283, -0.021063)",
        "(-0.091152, 1.265283, -0.021063)",
        "(-0.084310, 1.305107, -0.020711)",
        "(-0.078029, 1.365055, -0.026419)",
        "(-0.075546, 1.403949, -0.032634)",
        "(-0.075612, 1.441444, -0.042228)",
        "(-0.075612, 1.441444, -0.042228)",
        "(-0.077600, 1.477480, -0.054930)",
        "(-0.084185, 1.528061, -0.079350)",
        "(-0.090621, 1.559174, -0.099085)",
        "(-0.098494, 1.587563, -0.121319)",
        "(-0.098494, 1.587563, -0.121319)",
        "(-0.107668, 1.612265, -0.145678)",
        "(-0.122878, 1.643675, -0.184737)",
        "(-0.133846, 1.660344, -0.212664)",
        "(-0.145187, 1.673205, -0.241966)",
        "(-0.145187, 1.673205, -0.241966)",
        "(-0.156727, 1.681283, -0.272262)",
        "(-0.173361, 1.687497, -0.318157)",
        "(-0.183995, 1.685743, -0.348780)",
        "(-0.194541, 1.678271, -0.379387)",
        "(-0.194541, 1.678271, -0.379387)",
        "(-0.205087, 1.666440, -0.409479)",
        "(-0.219308, 1.639856, -0.452290)",
        "(-0.227406, 1.617749, -0.479605)",
        "(-0.234852, 1.590742, -0.505090)",
        "(-0.234852, 1.590742, -0.505090)",
        "(-0.243161, 1.560489, -0.527965)",
        "(-0.254270, 1.509937, -0.554839)",
        "(-0.258445, 1.470971, -0.567839)",
        "(-0.262911, 1.431023, -0.578717)",
        "(-0.262911, 1.431023, -0.578717)",
        "(-0.268068, 1.389831, -0.584790)",
        "(-0.271887, 1.324900, -0.583959)",
        "(-0.271905, 1.279834, -0.576739)",
        "(-0.271130, 1.234739, -0.564482)",
        "(-0.271130, 1.234739, -0.564482)",
        "(-0.267791, 1.190710, -0.547495)",
        "(-0.257952, 1.126755, -0.510968)",
        "(-0.249658, 1.088934, -0.478443)",
        "(-0.240096, 1.056651, -0.441666)",
        "(-0.240096, 1.056651, -0.441666)",
        "(-0.228951, 1.028346, -0.400961)",
        "(-0.211496, 0.999583, -0.334510)",
        "(-0.200020, 0.990682, -0.288498)",
        "(-0.200020, 0.990682, -0.288498)",
        "(-0.188284, 0.989643, -0.241404)",
        "(-0.175801, 0.998349, -0.198956)",
        "(-0.155404, 1.024525, -0.145608)",
        "(-0.141630, 1.049424, -0.113001)",
        "(-0.128810, 1.079064, -0.082819)",
        "(-0.128810, 1.079064, -0.082819)",
        "(-0.116803, 1.112161, -0.057936)",
        "(-0.100896, 1.167769, -0.031668)",
        "(-0.091079, 1.207310, -0.021509)",
        "(-0.082168, 1.248000, -0.016231)",
        "(-0.082168, 1.248000, -0.016231)",
        "(-0.075460, 1.288874, -0.015130)",
        "(-0.068787, 1.350958, -0.021339)",
        "(-0.067384, 1.389856, -0.028754)",
        "(-0.067362, 1.428636, -0.037603)",
        "(-0.067362, 1.428636, -0.037603)",
        "(-0.069326, 1.467162, -0.049829)",
        "(-0.076848, 1.522720, -0.074515)",
        "(-0.084491, 1.556952, -0.094115)",
        "(-0.093971, 1.588031, -0.115892)",
        "(-0.093971, 1.588031, -0.115892)",
        "(-0.104823, 1.615357, -0.139193)",
        "(-0.123006, 1.649258, -0.177428)",
        "(-0.135641, 1.667425, -0.204357)",
        "(-0.148453, 1.681182, -0.232549)",
        "(-0.148453, 1.681182, -0.232549)",
        "(-0.161002, 1.689904, -0.261218)",
        "(-0.177761, 1.694477, -0.304607)",
        "(-0.188672, 1.693053, -0.333791)",
        "(-0.199167, 1.686390, -0.362653)",
        "(-0.199167, 1.686390, -0.362653)",
        "(-0.208778, 1.674398, -0.391129)",
        "(-0.221458, 1.651069, -0.433111)",
        "(-0.228445, 1.629624, -0.459818)",
        "(-0.234657, 1.604003, -0.484930)",
        "(-0.234657, 1.604003, -0.484930)",
        "(-0.240349, 1.574353, -0.507360)",
        "(-0.246789, 1.522359, -0.533715)",
        "(-0.250149, 1.483107, -0.545622)",
        "(-0.253665, 1.443099, -0.555950)",
        "(-0.253665, 1.443099, -0.555950)",
        "(-0.255959, 1.400649, -0.561362)",
        "(-0.256908, 1.334604, -0.559846)",
        "(-0.256668, 1.289849, -0.551346)",
        "(-0.255546, 1.246233, -0.538997)",
        "(-0.255546, 1.246233, -0.538997)",
        "(-0.252638, 1.204819, -0.521063)",
        "(-0.245519, 1.144835, -0.484993)",
        "(-0.239538, 1.108250, -0.455585)",
        "(-0.232479, 1.076053, -0.421947)",
        "(-0.232479, 1.076053, -0.421947)",
        "(-0.224668, 1.048406, -0.384586)",
        "(-0.211873, 1.015222, -0.323381)",
        "(-0.203563, 1.000571, -0.280155)",
        "(-0.195269, 0.994805, -0.236642)",
        "(-0.195269, 0.994805, -0.236642)",
        "(-0.186831, 0.997566, -0.194199)",
        "(-0.174101, 1.017338, -0.134134)",
        "(-0.164387, 1.038274, -0.100184)",
        "(-0.153383, 1.067042, -0.073365)",
        "(-0.153383, 1.067042, -0.073365)",
        "(-0.142814, 1.095247, -0.046476)",
        "(-0.127741, 1.148943, -0.020265)",
        "(-0.118121, 1.187565, -0.009177)",
        "(-0.109354, 1.228583, -0.004278)",
        "(-0.109354, 1.228583, -0.004278)",
        "(-0.101070, 1.269122, -0.000947)",
        "(-0.091653, 1.329608, -0.004198)",
        "(-0.087966, 1.369232, -0.009689)",
        "(-0.086625, 1.408437, -0.018409)",
        "(-0.086625, 1.408437, -0.018409)",
        "(-0.087772, 1.446411, -0.030268)",
        "(-0.093059, 1.499516, -0.053919)",
        "(-0.098170, 1.531945, -0.072851)",
        "(-0.105430, 1.561384, -0.094995)",
        "(-0.105430, 1.561384, -0.094995)",
        "(-0.114261, 1.588579, -0.119178)",
        "(-0.129472, 1.622712, -0.159555)",
        "(-0.139428, 1.639115, -0.187212)",
        "(-0.149369, 1.651220, -0.216538)",
        "(-0.149369, 1.651220, -0.216538)",
        "(-0.159522, 1.659821, -0.246824)",
        "(-0.175450, 1.664927, -0.292877)",
        "(-0.185083, 1.663079, -0.323699)",
        "(-0.193914, 1.654180, -0.354829)",
        "(-0.193914, 1.654180, -0.354829)",
        "(-0.203303, 1.643451, -0.385144)",
        "(-0.217750, 1.617801, -0.427185)",
        "(-0.226299, 1.595773, -0.453769)",
        "(-0.234284, 1.569420, -0.479110)",
        "(-0.234284, 1.569420, -0.479110)",
        "(-0.244067, 1.538792, -0.500062)",
        "(-0.258865, 1.489328, -0.526630)",
        "(-0.266496, 1.452117, -0.538570)",
        "(-0.273724, 1.413401, -0.544118)",
        "(-0.273724, 1.413401, -0.544118)",
        "(-0.281791, 1.375075, -0.547089)",
        "(-0.294124, 1.318185, -0.543589)",
        "(-0.299746, 1.279578, -0.538608)",
        "(-0.302563, 1.241017, -0.528220)",
        "(-0.302563, 1.241017, -0.528220)",
        "(-0.304030, 1.204258, -0.514098)",
        "(-0.302529, 1.153382, -0.486282)",
        "(-0.298032, 1.121572, -0.462054)",
        "(-0.289913, 1.091850, -0.431992)",
        "(-0.289913, 1.091850, -0.431992)",
        "(-0.279994, 1.066360, -0.398086)",
        "(-0.263459, 1.039477, -0.343737)",
        "(-0.250877, 1.028502, -0.305523)",
        "(-0.237818, 1.021003, -0.267516)",
        "(-0.237818, 1.021003, -0.267516)",
        "(-0.224259, 1.020604, -0.229416)",
        "(-0.203820, 1.034703, -0.176403)",
        "(-0.190195, 1.051813, -0.142988)",
        "(-0.177249, 1.073886, -0.111422)",
        "(-0.177249, 1.073886, -0.111422)",
        "(-0.164443, 1.098830, -0.083444)",
        "(-0.146112, 1.145982, -0.052316)",
        "(-0.134339, 1.181072, -0.037639)",
        "(-0.123235, 1.217738, -0.026663)",
        "(-0.123235, 1.217738, -0.026663)",
        "(-0.113242, 1.255301, -0.020074)",
        "(-0.103054, 1.315474, -0.016180)",
        "(-0.098894, 1.355696, -0.019102)",
        "(-0.098894, 1.355696, -0.019102)",
        "(-0.097230, 1.394845, -0.025481)",
        "(-0.097881, 1.432809, -0.035630)",
        "(-0.101949, 1.487137, -0.056710)",
        "(-0.107565, 1.521010, -0.074725)",
        "(-0.114767, 1.551586, -0.095624)",
        "(-0.114767, 1.551586, -0.095624)",
        "(-0.123059, 1.578983, -0.118902)",
        "(-0.137233, 1.613827, -0.157488)",
        "(-0.148429, 1.632654, -0.185213)",
        "(-0.160729, 1.647673, -0.214060)",
        "(-0.160729, 1.647673, -0.214060)",
        "(-0.172592, 1.657042, -0.243750)",
        "(-0.189864, 1.662526, -0.288847)",
        "(-0.200813, 1.660176, -0.319015)",
        "(-0.210620, 1.652621, -0.349097)",
        "(-0.210620, 1.652621, -0.349097)",
        "(-0.219563, 1.640100, -0.378321)",
        "(-0.231766, 1.609694, -0.418988)",
        "(-0.239194, 1.587954, -0.443729)",
        "(-0.245202, 1.561379, -0.467315)",
        "(-0.245202, 1.561379, -0.467315)",
        "(-0.250175, 1.530140, -0.489122)",
        "(-0.257721, 1.476320, -0.514697)",
        "(-0.263631, 1.437638, -0.527265)",
        "(-0.268892, 1.396151, -0.536606)",
        "(-0.268892, 1.396151, -0.536606)",
        "(-0.276268, 1.329623, -0.542922)",
        "(-0.281191, 1.284754, -0.543586)",
        "(-0.285754, 1.239368, -0.538076)",
        "(-0.289582, 1.195009, -0.529584)",
        "(-0.289582, 1.195009, -0.529584)",
        "(-0.292327, 1.152939, -0.514679)",
        "(-0.292963, 1.095844, -0.480745)",
        "(-0.289285, 1.062612, -0.450677)",
        "(-0.283439, 1.034227, -0.415559)",
        "(-0.283439, 1.034227, -0.415559)",
        "(-0.275931, 1.012237, -0.376829)",
        "(-0.261720, 0.992713, -0.311005)",
        "(-0.251179, 0.988957, -0.264710)",
        "(-0.239979, 0.992810, -0.220754)",
        "(-0.239979, 0.992810, -0.220754)",
        "(-0.227929, 1.004049, -0.181213)",
        "(-0.207795, 1.032202, -0.128325)",
        "(-0.193846, 1.057806, -0.098423)",
        "(-0.179659, 1.088229, -0.074422)",
        "(-0.179659, 1.088229, -0.074422)",
        "(-0.165235, 1.122338, -0.055046)",
        "(-0.144115, 1.178724, -0.034913)",
        "(-0.131659, 1.219676, -0.027933)",
        "(-0.126798, 1.241750, -0.027757)",
        "(-0.126798, 1.241750, -0.027757)",
        "(-0.113105, 1.306194, -0.027684)",
        "(-0.105103, 1.370024, -0.036038)",
        "(-0.102485, 1.410432, -0.046058)",
        "(-0.101543, 1.448672, -0.059493)",
        "(-0.101543, 1.448672, -0.059493)",
        "(-0.102638, 1.484949, -0.076362)",
        "(-0.108155, 1.534503, -0.108135)",
        "(-0.113656, 1.563912, -0.132772)",
        "(-0.120783, 1.588582, -0.160117)",
        "(-0.120783, 1.588582, -0.160117)",
        "(-0.128604, 1.609458, -0.188771)",
        "(-0.141965, 1.633174, -0.234411)",
        "(-0.152366, 1.642953, -0.266245)",
        "(-0.162989, 1.648746, -0.298152)",
        "(-0.162989, 1.648746, -0.298152)",
        "(-0.178419, 1.646164, -0.345782)",
        "(-0.189096, 1.640292, -0.377492)",
        "(-0.200080, 1.628665, -0.408551)",
        "(-0.210206, 1.612676, -0.438188)",
        "(-0.210206, 1.612676, -0.438188)",
        "(-0.219231, 1.592252, -0.466782)",
        "(-0.233090, 1.553980, -0.506620)",
        "(-0.243433, 1.525579, -0.528805)",
        "(-0.253019, 1.494407, -0.547044)",
        "(-0.253019, 1.494407, -0.547044)",
        "(-0.261216, 1.459066, -0.562137)",
        "(-0.273345, 1.401601, -0.576490)",
        "(-0.280518, 1.361013, -0.578307)",
        "(-0.286553, 1.319549, -0.578256)",
        "(-0.286553, 1.319549, -0.578256)",
        "(-0.290707, 1.276175, -0.572576)",
        "(-0.294723, 1.212254, -0.555436)",
        "(-0.295404, 1.170382, -0.536542)",
        "(-0.293801, 1.133651, -0.513501)",
        "(-0.293801, 1.133651, -0.513501)",
        "(-0.290703, 1.100044, -0.486929)",
        "(-0.282593, 1.055388, -0.440107)",
        "(-0.274649, 1.029980, -0.405225)",
        "(-0.264162, 1.010371, -0.367722)",
        "(-0.264162, 1.010371, -0.367722)",
        "(-0.243410, 0.994006, -0.301513)",
        "(-0.228975, 0.990694, -0.256484)",
        "(-0.214602, 0.997841, -0.213211)",
        "(-0.200749, 1.013766, -0.171845)",
        "(-0.200749, 1.013766, -0.171845)",
        "(-0.188050, 1.035456, -0.132504)",
        "(-0.170959, 1.079067, -0.085440)",
        "(-0.159937, 1.111406, -0.059265)",
        "(-0.149995, 1.147887, -0.039819)",
        "(-0.149995, 1.147887, -0.039819)",
        "(-0.140436, 1.186875, -0.026567)",
        "(-0.127942, 1.247610, -0.016109)",
        "(-0.120825, 1.288356, -0.014436)",
        "(-0.114651, 1.328753, -0.015970)",
        "(-0.114651, 1.328753, -0.015970)",
        "(-0.109900, 1.368136, -0.020437)",
        "(-0.106131, 1.424984, -0.033107)",
        "(-0.106356, 1.461396, -0.044652)",
        "(-0.108146, 1.494733, -0.059711)",
        "(-0.108146, 1.494733, -0.059711)",
        "(-0.110965, 1.525872, -0.077464)",
        "(-0.117250, 1.568126, -0.108784)",
        "(-0.122433, 1.593162, -0.131841)",
        "(-0.128471, 1.614742, -0.156609)",
        "(-0.128471, 1.614742, -0.156609)",
        "(-0.135002, 1.632465, -0.182702)",
        "(-0.145798, 1.653890, -0.223281)",
        "(-0.153806, 1.663943, -0.251165)",
        "(-0.162520, 1.669685, -0.279514)",
        "(-0.162520, 1.669685, -0.279514)",
        "(-0.171526, 1.672186, -0.307455)",
        "(-0.185298, 1.667692, -0.348575)",
        "(-0.194759, 1.660168, -0.375569)",
        "(-0.204739, 1.648532, -0.401837)",
        "(-0.204739, 1.648532, -0.401837)",
        "(-0.214488, 1.633180, -0.426908)",
        "(-0.226203, 1.602823, -0.462264)",
        "(-0.232840, 1.578042, -0.483759)",
        "(-0.239167, 1.548572, -0.500844)",
        "(-0.239167, 1.548572, -0.500844)",
        "(-0.245133, 1.517033, -0.514106)",
        "(-0.251630, 1.462922, -0.526317)",
        "(-0.255603, 1.425014, -0.532862)",
        "(-0.258190, 1.383955, -0.533947)",
        "(-0.258190, 1.383955, -0.533947)",
        "(-0.259365, 1.341546, -0.530562)",
        "(-0.260719, 1.276934, -0.517766)",
        "(-0.260759, 1.234786, -0.505395)",
        "(-0.258466, 1.193413, -0.487661)",
        "(-0.258466, 1.193413, -0.487661)",
        "(-0.254796, 1.154144, -0.464428)",
        "(-0.248869, 1.103508, -0.422219)",
        "(-0.243868, 1.074204, -0.391126)",
        "(-0.236742, 1.050577, -0.352893)",
        "(-0.236742, 1.050577, -0.352893)",
        "(-0.229395, 1.030777, -0.311428)",
        "(-0.219007, 1.014467, -0.245999)",
        "(-0.212343, 1.012426, -0.200630)",
        "(-0.205845, 1.018312, -0.159791)",
        "(-0.205845, 1.018312, -0.159791)",
        "(-0.195114, 1.043802, -0.105018)",
        "(-0.186411, 1.066605, -0.074034)",
        "(-0.176427, 1.093941, -0.048491)",
        "(-0.165212, 1.126774, -0.029785)",
        "(-0.165212, 1.126774, -0.029785)",
        "(-0.154329, 1.162797, -0.015676)",
        "(-0.139363, 1.220561, -0.004934)",
        "(-0.130289, 1.259707, -0.001189)",
        "(-0.122805, 1.299753, -0.002914)",
        "(-0.122805, 1.299753, -0.002914)",
        "(-0.116948, 1.339484, -0.007659)",
        "(-0.111949, 1.396057, -0.017279)",
        "(-0.110007, 1.432260, -0.025081)",
        "(-0.110338, 1.467131, -0.035244)",
        "(-0.110338, 1.467131, -0.035244)",
        "(-0.112651, 1.500659, -0.047734)",
        "(-0.119171, 1.547008, -0.071147)",
        "(-0.124945, 1.575218, -0.089224)",
        "(-0.131528, 1.600452, -0.109993)",
        "(-0.131528, 1.600452, -0.109993)",
        "(-0.138606, 1.623659, -0.132254)",
        "(-0.150649, 1.652473, -0.169633)",
        "(-0.159803, 1.667924, -0.196669)",
        "(-0.169870, 1.679668, -0.224391)",
        "(-0.169870, 1.679668, -0.224391)",
        "(-0.179990, 1.686939, -0.252501)",
        "(-0.194080, 1.689875, -0.295588)",
        "(-0.202973, 1.687371, -0.324860)",
        "(-0.211884, 1.680531, -0.354139)",
        "(-0.211884, 1.680531, -0.354139)",
        "(-0.224425, 1.661896, -0.396713)",
        "(-0.232387, 1.646426, -0.424453)",
        "(-0.239058, 1.626353, -0.450699)",
        "(-0.244870, 1.602628, -0.475575)",
        "(-0.244870, 1.602628, -0.475575)",
        "(-0.251247, 1.575644, -0.498647)",
        "(-0.259556, 1.528495, -0.527353)",
        "(-0.263686, 1.492631, -0.542266)",
        "(-0.267792, 1.453455, -0.553898)",
        "(-0.267792, 1.453455, -0.553898)",
        "(-0.271821, 1.413182, -0.564117)",
        "(-0.275770, 1.347807, -0.568226)",
        "(-0.276942, 1.302750, -0.564608)",
        "(-0.277569, 1.256972, -0.555997)",
        "(-0.277569, 1.256972, -0.555997)",
        "(-0.277121, 1.211404, -0.544137)",
        "(-0.271725, 1.145112, -0.511972)",
        "(-0.266296, 1.105211, -0.481963)",
        "(-0.260297, 1.071337, -0.448082)",
        "(-0.260297, 1.071337, -0.448082)",
        "(-0.252679, 1.043314, -0.410143)",
        "(-0.239183, 1.013181, -0.343783)",
        "(-0.229791, 1.002484, -0.297831)",
        "(-0.229791, 1.002484, -0.297831)",
        "(-0.220509, 0.999919, -0.251642)",
        "(-0.210978, 1.007323, -0.207219)",
        "(-0.196229, 1.025862, -0.146329)",
        "(-0.186174, 1.046573, -0.110859)",
        "(-0.175906, 1.072198, -0.080614)",
        "(-0.175906, 1.072198, -0.080614)",
        "(-0.165543, 1.101699, -0.055548)",
        "(-0.149993, 1.151762, -0.027815)",
        "(-0.140365, 1.189204, -0.015867)",
        "(-0.131507, 1.229379, -0.008837)",
        "(-0.128096, 1.248516, -0.007713)",
        "(-0.128096, 1.248516, -0.007713)",
        "(-0.114542, 1.326149, -0.004112)",
        "(-0.109718, 1.366305, -0.008039)",
        "(-0.106895, 1.406797, -0.014568)",
        "(-0.106895, 1.406797, -0.014568)",
        "(-0.106675, 1.446564, -0.025376)",
        "(-0.109474, 1.501561, -0.047480)",
        "(-0.113081, 1.535092, -0.065319)",
        "(-0.117548, 1.565851, -0.086328)",
        "(-0.117548, 1.565851, -0.086328)",
        "(-0.123024, 1.593838, -0.110283)",
        "(-0.134102, 1.629945, -0.150568)",
        "(-0.142651, 1.649143, -0.179521)",
        "(-0.151424, 1.664190, -0.209734)",
        "(-0.151424, 1.664190, -0.209734)",
        "(-0.160292, 1.675223, -0.240872)",
        "(-0.172882, 1.684195, -0.288749)",
        "(-0.180782, 1.684661, -0.321041)",
        "(-0.189120, 1.680299, -0.353315)",
        "(-0.189120, 1.680299, -0.353315)",
        "(-0.202527, 1.663621, -0.399350)",
        "(-0.210546, 1.648690, -0.428760)",
        "(-0.218085, 1.628692, -0.456462)",
        "(-0.225782, 1.604263, -0.482207)",
        "(-0.225782, 1.604263, -0.482207)",
        "(-0.236552, 1.560665, -0.514707)",
        "(-0.242971, 1.529719, -0.533816)",
        "(-0.249075, 1.495595, -0.548647)",
        "(-0.254981, 1.459974, -0.559056)",
        "(-0.254981, 1.459974, -0.559056)",
        "(-0.260249, 1.403880, -0.564703)",
        "(-0.262479, 1.365910, -0.566090)",
        "(-0.263443, 1.328133, -0.562176)",
        "(-0.263560, 1.290869, -0.555029)",
        "(-0.263560, 1.290869, -0.555029)",
        "(-0.260891, 1.253182, -0.541909)",
        "(-0.252334, 1.199069, -0.513405)",
        "(-0.243393, 1.166003, -0.488239)",
        "(-0.232904, 1.135478, -0.458116)",
        "(-0.232904, 1.135478, -0.458116)",
        "(-0.221496, 1.109388, -0.423216)",
        "(-0.202342, 1.081239, -0.363395)",
        "(-0.189365, 1.070079, -0.320248)",
        "(-0.176506, 1.065155, -0.276095)",
        "(-0.176506, 1.065155, -0.276095)",
        "(-0.163667, 1.067191, -0.232112)",
        "(-0.146234, 1.080052, -0.170083)",
        "(-0.136092, 1.093940, -0.131093)",
        "(-0.127350, 1.113227, -0.096418)",
        "(-0.127350, 1.113227, -0.096418)",
        "(-0.119376, 1.136818, -0.067698)",
        "(-0.107664, 1.180087, -0.035231)",
        "(-0.099563, 1.212826, -0.020801)",
        "(-0.091540, 1.248278, -0.011869)",
        "(-0.087886, 1.267422, -0.010216)",
        "(-0.087886, 1.267422, -0.010216)",
        "(-0.076153, 1.343260, -0.007247)",
        "(-0.073588, 1.380660, -0.009884)",
        "(-0.073328, 1.417667, -0.015471)",
        "(-0.073328, 1.417667, -0.015471)",
        "(-0.075050, 1.453667, -0.024281)",
        "(-0.081062, 1.505100, -0.044186)",
        "(-0.086607, 1.536958, -0.061000)",
        "(-0.092841, 1.566078, -0.080378)",
        "(-0.092841, 1.566078, -0.080378)",
        "(-0.099892, 1.592197, -0.103696)",
        "(-0.110562, 1.625379, -0.141777)",
        "(-0.118429, 1.644393, -0.170305)",
        "(-0.126772, 1.660066, -0.200735)",
        "(-0.126772, 1.660066, -0.200735)",
        "(-0.135116, 1.671566, -0.232179)",
        "(-0.147573, 1.680400, -0.280665)",
        "(-0.156372, 1.681069, -0.313115)",
        "(-0.156372, 1.681069, -0.313115)",
        "(-0.156372, 1.681069, -0.313115)",
        "(-0.165556, 1.674445, -0.345089)",
        "(-0.187551, 1.648331, -0.422282)",
        "(-0.196075, 1.630255, -0.450398)",
        "(-0.205551, 1.608495, -0.476625)",
        "(-0.205551, 1.608495, -0.476625)",
        "(-0.215187, 1.582767, -0.499983)",
        "(-0.227562, 1.541244, -0.531730)",
        "(-0.235765, 1.510297, -0.548758)",
        "(-0.244697, 1.477773, -0.561918)",
        "(-0.244697, 1.477773, -0.561918)",
        "(-0.255869, 1.425240, -0.573289)",
        "(-0.261553, 1.388289, -0.576953)",
        "(-0.266728, 1.350248, -0.577157)",
        "(-0.271185, 1.311366, -0.573090)",
        "(-0.271185, 1.311366, -0.573090)",
        "(-0.273255, 1.271470, -0.565024)",
        "(-0.271555, 1.210336, -0.543240)",
        "(-0.268556, 1.170561, -0.523091)",
        "(-0.263437, 1.133688, -0.497917)",
        "(-0.263437, 1.133688, -0.497917)",
        "(-0.256743, 1.100581, -0.468221)",
        "(-0.243705, 1.059124, -0.414522)",
        "(-0.233078, 1.039348, -0.375697)",
        "(-0.221634, 1.023862, -0.335201)",
        "(-0.221634, 1.023862, -0.335201)",
        "(-0.209320, 1.015653, -0.291812)",
        "(-0.190407, 1.016093, -0.229723)",
        "(-0.177596, 1.026134, -0.191168)",
        "(-0.164807, 1.038837, -0.154665)",
        "(-0.164807, 1.038837, -0.154665)",
        "(-0.152373, 1.058057, -0.122549)",
        "(-0.134189, 1.093453, -0.081636)",
        "(-0.122171, 1.122887, -0.062674)",
        "(-0.110641, 1.153264, -0.045146)",
        "(-0.110641, 1.153264, -0.045146)",
        "(-0.100144, 1.188053, -0.034948)",
        "(-0.086586, 1.242939, -0.027061)",
        "(-0.079295, 1.280887, -0.026245)",
        "(-0.072692, 1.318853, -0.027358)",
        "(-0.070149, 1.337831, -0.029047)",
        "(-0.070149, 1.337831, -0.029047)",
        "(-0.064018, 1.412324, -0.040644)",
        "(-0.063897, 1.448259, -0.049210)",
        "(-0.065226, 1.482684, -0.059561)",
        "(-0.065226, 1.482684, -0.059561)",
        "(-0.068654, 1.515210, -0.073383)",
        "(-0.079032, 1.561521, -0.098929)",
        "(-0.087959, 1.589116, -0.118419)",
        "(-0.097845, 1.613693, -0.139634)",
        "(-0.097845, 1.613693, -0.139634)",
        "(-0.108638, 1.634595, -0.162899)",
        "(-0.125489, 1.659183, -0.200780)",
        "(-0.137168, 1.671028, -0.227433)",
        "(-0.149272, 1.679046, -0.254602)",
        "(-0.149272, 1.679046, -0.254602)",
        "(-0.161879, 1.682635, -0.283397)",
        "(-0.179895, 1.681411, -0.325710)",
        "(-0.191222, 1.676233, -0.354357)",
        "(-0.201811, 1.666959, -0.383648)",
        "(-0.201811, 1.666959, -0.383648)",
        "(-0.211994, 1.654435, -0.413003)",
        "(-0.226791, 1.627452, -0.455981)",
        "(-0.237119, 1.605590, -0.483218)",
        "(-0.246113, 1.580661, -0.508441)",
        "(-0.249831, 1.566184, -0.519779)",
        "(-0.249831, 1.566184, -0.519779)",
        "(-0.267058, 1.505766, -0.559584)",
        "(-0.274926, 1.472556, -0.574327)",
        "(-0.281547, 1.437601, -0.584123)",
        "(-0.281547, 1.437601, -0.584123)",
        "(-0.287835, 1.401851, -0.588995)",
        "(-0.294631, 1.347471, -0.587423)",
        "(-0.295874, 1.310405, -0.580314)",
        "(-0.295181, 1.273117, -0.568677)",
        "(-0.295181, 1.273117, -0.568677)",
        "(-0.292791, 1.236377, -0.553337)",
        "(-0.284868, 1.184462, -0.522542)",
        "(-0.277311, 1.151782, -0.496314)",
        "(-0.268007, 1.121164, -0.465190)",
        "(-0.268007, 1.121164, -0.465190)",
        "(-0.256903, 1.094550, -0.429790)",
        "(-0.238537, 1.064970, -0.368583)",
        "(-0.226151, 1.049946, -0.326802)",
        "(-0.213685, 1.043008, -0.284171)",
        "(-0.213685, 1.043008, -0.284171)",
        "(-0.201302, 1.043115, -0.241698)",
        "(-0.183512, 1.056096, -0.180876)",
        "(-0.171791, 1.070947, -0.143246)",
        "(-0.160364, 1.091809, -0.110332)",
        "(-0.160364, 1.091809, -0.110332)",
        "(-0.149081, 1.116700, -0.081992)",
        "(-0.131486, 1.162176, -0.053273)",
        "(-0.119947, 1.195410, -0.040115)",
        "(-0.108869, 1.230733, -0.031070)",
        "(-0.108869, 1.230733, -0.031070)",
        "(-0.098298, 1.267244, -0.024915)",
        "(-0.085809, 1.326526, -0.023973)",
        "(-0.080787, 1.367892, -0.027885)",
        "(-0.077894, 1.408496, -0.034602)",
        "(-0.077894, 1.408496, -0.034602)",
        "(-0.077035, 1.447232, -0.043040)",
        "(-0.080279, 1.502373, -0.062410)",
        "(-0.085493, 1.538337, -0.079328)",
        "(-0.093460, 1.571043, -0.098818)",
        "(-0.093460, 1.571043, -0.098818)",
        "(-0.102589, 1.600651, -0.120397)",
        "(-0.113007, 1.627219, -0.144740)",
        "(-0.130486, 1.660075, -0.184817)",
        "(-0.142545, 1.677500, -0.213157)",
        "(-0.142545, 1.677500, -0.213157)",
        "(-0.155067, 1.690229, -0.243104)",
        "(-0.173518, 1.700047, -0.289351)",
        "(-0.185129, 1.701950, -0.320646)",
        "(-0.196703, 1.698589, -0.352599)",
        "(-0.196703, 1.698589, -0.352599)",
        "(-0.208234, 1.691487, -0.384466)",
        "(-0.223889, 1.670142, -0.431392)",
        "(-0.233765, 1.651853, -0.462025)",
        "(-0.242636, 1.628010, -0.490882)",
        "(-0.242636, 1.628010, -0.490882)",
        "(-0.251794, 1.599916, -0.518076)",
        "(-0.264675, 1.553805, -0.551956)",
        "(-0.264675, 1.553805, -0.551956)",
        "(-0.278419, 1.479161, -0.581795)",
        "(-0.278419, 1.479161, -0.581795)",
        "(-0.283482, 1.437857, -0.589501)",
        "(-0.288112, 1.372147, -0.592756)",
        "(-0.288621, 1.326145, -0.588344)",
        "(-0.287564, 1.280402, -0.578470)",
        "(-0.287564, 1.280402, -0.578470)",
        "(-0.284624, 1.235234, -0.563123)",
        "(-0.276381, 1.171312, -0.530942)",
        "(-0.268689, 1.133766, -0.503280)",
        "(-0.259378, 1.102064, -0.470251)",
        "(-0.259378, 1.102064, -0.470251)",
        "(-0.246564, 1.076064, -0.431012)",
        "(-0.224430, 1.051064, -0.364031)",
        "(-0.209110, 1.041955, -0.316763)",
        "(-0.194011, 1.041910, -0.267853)",
        "(-0.194011, 1.041910, -0.267853)",
        "(-0.179564, 1.049266, -0.220010)",
        "(-0.159821, 1.076467, -0.157567)",
        "(-0.147475, 1.098476, -0.119150)",
        "(-0.135747, 1.126319, -0.087385)",
        "(-0.135747, 1.126319, -0.087385)",
        "(-0.124123, 1.158303, -0.062653)",
        "(-0.108036, 1.213263, -0.037021)",
        "(-0.098092, 1.252313, -0.025635)",
        "(-0.090012, 1.293795, -0.020672)",
        "(-0.090012, 1.293795, -0.020672)",
        "(-0.083845, 1.335941, -0.020324)",
        "(-0.078468, 1.398655, -0.026638)",
        "(-0.077540, 1.438545, -0.034310)",
        "(-0.079290, 1.476430, -0.045854)",
        "(-0.079290, 1.476430, -0.045854)",
        "(-0.083212, 1.512727, -0.060448)",
        "(-0.092651, 1.562693, -0.088457)",
        "(-0.100795, 1.592192, -0.109662)",
        "(-0.110106, 1.618091, -0.132297)",
        "(-0.110106, 1.618091, -0.132297)"
    ],
    "leftHandPositions": [
        "(-0.386751, 0.799578, 0.127902)",
        "(-0.382373, 0.803017, 0.125372)",
        "(-0.377038, 0.807342, 0.122186)",
        "(-0.373908, 0.809775, 0.120583)",
        "(-0.370934, 0.811987, 0.119385)",
        "(-0.370934, 0.811987, 0.119385)",
        "(-0.367384, 0.815047, 0.118317)",
        "(-0.360527, 0.823280, 0.115990)",
        "(-0.354964, 0.832182, 0.113379)",
        "(-0.354964, 0.832182, 0.113379)",
        "(-0.347881, 0.843940, 0.110419)",
        "(-0.344164, 0.850367, 0.109077)",
        "(-0.329365, 0.877126, 0.103709)",
        "(-0.321362, 0.893573, 0.100887)",
        "(-0.312820, 0.911630, 0.098372)",
        "(-0.312820, 0.911630, 0.098372)",
        "(-0.304279, 0.930019, 0.096426)",
        "(-0.291718, 0.959847, 0.094290)",
        "(-0.283703, 0.981530, 0.093000)",
        "(-0.276136, 1.002689, 0.092124)",
        "(-0.276136, 1.002689, 0.092124)",
        "(-0.268970, 1.021587, 0.091542)",
        "(-0.259087, 1.046367, 0.091557)",
        "(-0.252084, 1.060607, 0.092148)",
        "(-0.245505, 1.074689, 0.092840)",
        "(-0.245505, 1.074689, 0.092840)",
        "(-0.239169, 1.087153, 0.093498)",
        "(-0.230393, 1.104582, 0.094779)",
        "(-0.225050, 1.115613, 0.095779)",
        "(-0.219873, 1.126605, 0.096786)",
        "(-0.219873, 1.126605, 0.096786)",
        "(-0.214929, 1.137663, 0.097466)",
        "(-0.208054, 1.152978, 0.096471)",
        "(-0.203450, 1.161726, 0.094734)",
        "(-0.198730, 1.169339, 0.092664)",
        "(-0.198730, 1.169339, 0.092664)",
        "(-0.193676, 1.176641, 0.091057)",
        "(-0.185247, 1.187277, 0.089901)",
        "(-0.179040, 1.193284, 0.089183)",
        "(-0.172644, 1.198650, 0.087620)",
        "(-0.169642, 1.201287, 0.086232)",
        "(-0.169642, 1.201287, 0.086232)",
        "(-0.158407, 1.214502, 0.079798)",
        "(-0.151747, 1.221579, 0.075172)",
        "(-0.143771, 1.228294, 0.069454)",
        "(-0.143771, 1.228294, 0.069454)",
        "(-0.131205, 1.244880, 0.062989)",
        "(-0.123029, 1.259892, 0.061218)",
        "(-0.114622, 1.280194, 0.061912)",
        "(-0.106969, 1.303097, 0.063239)",
        "(-0.106969, 1.303097, 0.063239)",
        "(-0.100228, 1.328535, 0.065774)",
        "(-0.094116, 1.354726, 0.069519)",
        "(-0.088510, 1.399549, 0.080761)",
        "(-0.086514, 1.430298, 0.091115)",
        "(-0.086514, 1.430298, 0.091115)",
        "(-0.085696, 1.460810, 0.103677)",
        "(-0.087003, 1.504758, 0.126975)",
        "(-0.089435, 1.531485, 0.144404)",
        "(-0.093574, 1.555691, 0.163028)",
        "(-0.093574, 1.555691, 0.163028)",
        "(-0.099488, 1.577067, 0.183064)",
        "(-0.111311, 1.602257, 0.215274)",
        "(-0.120884, 1.614338, 0.237872)",
        "(-0.131380, 1.622110, 0.261552)",
        "(-0.131380, 1.622110, 0.261552)",
        "(-0.142141, 1.624659, 0.285893)",
        "(-0.156333, 1.619629, 0.322332)",
        "(-0.163441, 1.609457, 0.346479)",
        "(-0.168649, 1.593629, 0.369456)",
        "(-0.168649, 1.593629, 0.369456)",
        "(-0.173513, 1.561607, 0.400303)",
        "(-0.176303, 1.537392, 0.419121)",
        "(-0.176708, 1.508241, 0.435115)",
        "(-0.175498, 1.474721, 0.447397)",
        "(-0.175498, 1.474721, 0.447397)",
        "(-0.174906, 1.441600, 0.454696)",
        "(-0.174313, 1.389962, 0.457426)",
        "(-0.173458, 1.354227, 0.453152)",
        "(-0.171727, 1.318591, 0.444487)",
        "(-0.171727, 1.318591, 0.444487)",
        "(-0.168821, 1.284223, 0.431788)",
        "(-0.164327, 1.237601, 0.407176)",
        "(-0.161032, 1.210407, 0.386166)",
        "(-0.156478, 1.187647, 0.360266)",
        "(-0.156478, 1.187647, 0.360266)",
        "(-0.151769, 1.168598, 0.331291)",
        "(-0.145376, 1.149034, 0.283394)",
        "(-0.141023, 1.142872, 0.250382)",
        "(-0.137696, 1.141529, 0.218115)",
        "(-0.137696, 1.141529, 0.218115)",
        "(-0.134620, 1.148289, 0.187908)",
        "(-0.129268, 1.163336, 0.147223)",
        "(-0.124905, 1.179438, 0.125296)",
        "(-0.119917, 1.200441, 0.108641)",
        "(-0.119917, 1.200441, 0.108641)",
        "(-0.114249, 1.225909, 0.097584)",
        "(-0.105003, 1.269751, 0.090020)",
        "(-0.099286, 1.301219, 0.089445)",
        "(-0.097140, 1.318255, 0.091856)",
        "(-0.097140, 1.318255, 0.091856)",
        "(-0.092562, 1.368396, 0.100070)",
        "(-0.093086, 1.419279, 0.116801)",
        "(-0.093086, 1.419279, 0.116801)",
        "(-0.100987, 1.482276, 0.149072)",
        "(-0.100987, 1.482276, 0.149072)",
        "(-0.107344, 1.510264, 0.168734)",
        "(-0.119448, 1.545306, 0.202679)",
        "(-0.128608, 1.563686, 0.226721)",
        "(-0.138205, 1.576968, 0.251363)",
        "(-0.138205, 1.576968, 0.251363)",
        "(-0.147623, 1.585853, 0.275979)",
        "(-0.160703, 1.590037, 0.312382)",
        "(-0.167618, 1.586080, 0.335784)",
        "(-0.172938, 1.577238, 0.358019)",
        "(-0.172938, 1.577238, 0.358019)",
        "(-0.178265, 1.554277, 0.387695)",
        "(-0.180959, 1.535574, 0.405467)",
        "(-0.182916, 1.512414, 0.420871)",
        "(-0.184275, 1.486160, 0.434859)",
        "(-0.184275, 1.486160, 0.434859)",
        "(-0.184512, 1.457446, 0.447256)",
        "(-0.183086, 1.410175, 0.459588)",
        "(-0.181703, 1.378047, 0.462591)",
        "(-0.180557, 1.347187, 0.460671)",
        "(-0.180557, 1.347187, 0.460671)",
        "(-0.179085, 1.317133, 0.454171)",
        "(-0.175369, 1.274702, 0.437272)",
        "(-0.172113, 1.249030, 0.421511)",
        "(-0.167950, 1.226223, 0.401638)",
        "(-0.167950, 1.226223, 0.401638)",
        "(-0.164053, 1.207192, 0.380255)",
        "(-0.157641, 1.186570, 0.344454)",
        "(-0.152130, 1.176535, 0.317481)",
        "(-0.146460, 1.170362, 0.288836)",
        "(-0.146460, 1.170362, 0.288836)",
        "(-0.141003, 1.168813, 0.259665)",
        "(-0.133390, 1.175050, 0.215922)",
        "(-0.128716, 1.183733, 0.186812)",
        "(-0.124265, 1.195933, 0.160247)",
        "(-0.124265, 1.195933, 0.160247)",
        "(-0.117699, 1.221690, 0.127279)",
        "(-0.113580, 1.243210, 0.110098)",
        "(-0.109237, 1.268129, 0.098540)",
        "(-0.105072, 1.293806, 0.089132)",
        "(-0.105072, 1.293806, 0.089132)",
        "(-0.099152, 1.335460, 0.083840)",
        "(-0.096670, 1.365110, 0.084996)",
        "(-0.095575, 1.395401, 0.090512)",
        "(-0.094858, 1.424903, 0.097821)",
        "(-0.094858, 1.424903, 0.097821)",
        "(-0.095622, 1.453186, 0.109188)",
        "(-0.098545, 1.492299, 0.129890)",
        "(-0.101984, 1.515210, 0.146290)",
        "(-0.106590, 1.534830, 0.164777)",
        "(-0.106590, 1.534830, 0.164777)",
        "(-0.111417, 1.551586, 0.184531)",
        "(-0.118983, 1.568415, 0.216823)",
        "(-0.124217, 1.575237, 0.239421)",
        "(-0.129806, 1.578787, 0.262722)",
        "(-0.129806, 1.578787, 0.262722)",
        "(-0.134924, 1.578545, 0.286770)",
        "(-0.141153, 1.569947, 0.323547)",
        "(-0.145432, 1.559285, 0.347432)",
        "(-0.147627, 1.551898, 0.359061)",
        "(-0.147627, 1.551898, 0.359061)",
        "(-0.155663, 1.517725, 0.402721)",
        "(-0.159043, 1.494632, 0.421439)",
        "(-0.161488, 1.469217, 0.438018)",
        "(-0.163783, 1.441926, 0.451200)",
        "(-0.163783, 1.441926, 0.451200)",
        "(-0.166213, 1.413105, 0.460242)",
        "(-0.168658, 1.368123, 0.466102)",
        "(-0.169246, 1.338457, 0.463989)",
        "(-0.169547, 1.310295, 0.456836)",
        "(-0.169547, 1.310295, 0.456836)",
        "(-0.168992, 1.283732, 0.444054)",
        "(-0.166823, 1.249099, 0.417386)",
        "(-0.165043, 1.229898, 0.395948)",
        "(-0.162272, 1.213105, 0.370877)",
        "(-0.162272, 1.213105, 0.370877)",
        "(-0.158816, 1.198280, 0.342411)",
        "(-0.153352, 1.182088, 0.292568)",
        "(-0.149376, 1.176829, 0.257172)",
        "(-0.145474, 1.175807, 0.222603)",
        "(-0.145474, 1.175807, 0.222603)",
        "(-0.141908, 1.179683, 0.188915)",
        "(-0.135624, 1.195299, 0.146423)",
        "(-0.130900, 1.212944, 0.124105)",
        "(-0.124984, 1.235534, 0.107584)",
        "(-0.124984, 1.235534, 0.107584)",
        "(-0.116213, 1.272942, 0.087484)",
        "(-0.111098, 1.302617, 0.079553)",
        "(-0.107288, 1.334517, 0.075496)",
        "(-0.104873, 1.367071, 0.075009)",
        "(-0.104873, 1.367071, 0.075009)",
        "(-0.103247, 1.415952, 0.081674)",
        "(-0.102849, 1.447072, 0.090394)",
        "(-0.103028, 1.476155, 0.102357)",
        "(-0.105212, 1.503153, 0.117582)",
        "(-0.105212, 1.503153, 0.117582)",
        "(-0.108074, 1.528113, 0.133844)",
        "(-0.114087, 1.558203, 0.161495)",
        "(-0.118461, 1.574240, 0.181645)",
        "(-0.118461, 1.574240, 0.181645)",
        "(-0.122884, 1.587154, 0.202991)",
        "(-0.126904, 1.596523, 0.225121)",
        "(-0.133114, 1.603297, 0.258922)",
        "(-0.137258, 1.603716, 0.281521)",
        "(-0.141391, 1.601244, 0.304889)",
        "(-0.141391, 1.601244, 0.304889)",
        "(-0.147345, 1.591480, 0.340354)",
        "(-0.151139, 1.578567, 0.362431)",
        "(-0.155065, 1.564967, 0.383919)",
        "(-0.159458, 1.548075, 0.404101)",
        "(-0.159458, 1.548075, 0.404101)",
        "(-0.165680, 1.516406, 0.431400)",
        "(-0.168685, 1.491715, 0.446843)",
        "(-0.171254, 1.464706, 0.458661)",
        "(-0.173524, 1.435869, 0.466090)",
        "(-0.173524, 1.435869, 0.466090)",
        "(-0.175139, 1.390170, 0.470080)",
        "(-0.174866, 1.360178, 0.466576)",
        "(-0.175107, 1.330930, 0.461133)",
        "(-0.175003, 1.303732, 0.451578)",
        "(-0.175003, 1.303732, 0.451578)",
        "(-0.172999, 1.265135, 0.431152)",
        "(-0.171386, 1.241621, 0.413632)",
        "(-0.169071, 1.221512, 0.393326)",
        "(-0.166581, 1.204775, 0.370880)",
        "(-0.166581, 1.204775, 0.370880)",
        "(-0.162616, 1.186221, 0.333863)",
        "(-0.159350, 1.178160, 0.309024)",
        "(-0.155590, 1.173384, 0.283162)",
        "(-0.151413, 1.171128, 0.254702)",
        "(-0.151413, 1.171128, 0.254702)",
        "(-0.143965, 1.174708, 0.211096)",
        "(-0.139347, 1.180940, 0.183040)",
        "(-0.135177, 1.192622, 0.155672)",
        "(-0.130954, 1.207731, 0.130917)",
        "(-0.130954, 1.207731, 0.130917)",
        "(-0.124992, 1.237780, 0.099259)",
        "(-0.120284, 1.261014, 0.082720)",
        "(-0.114795, 1.286598, 0.070137)",
        "(-0.112216, 1.301285, 0.066685)",
        "(-0.112216, 1.301285, 0.066685)",
        "(-0.105192, 1.362990, 0.058613)",
        "(-0.103282, 1.395147, 0.060329)",
        "(-0.102654, 1.427183, 0.065385)",
        "(-0.103261, 1.458079, 0.074186)",
        "(-0.103261, 1.458079, 0.074186)",
        "(-0.104987, 1.487617, 0.084846)",
        "(-0.110999, 1.527319, 0.107900)",
        "(-0.116115, 1.549032, 0.125752)",
        "(-0.121726, 1.566326, 0.144553)",
        "(-0.121726, 1.566326, 0.144553)",
        "(-0.127279, 1.578890, 0.164144)",
        "(-0.134756, 1.588479, 0.194463)",
        "(-0.138706, 1.588862, 0.215227)",
        "(-0.141702, 1.584316, 0.236646)",
        "(-0.141702, 1.584316, 0.236646)",
        "(-0.143709, 1.575449, 0.258364)",
        "(-0.145503, 1.553853, 0.290518)",
        "(-0.145841, 1.534060, 0.311371)",
        "(-0.146132, 1.510412, 0.331136)",
        "(-0.146132, 1.510412, 0.331136)",
        "(-0.146733, 1.483762, 0.349576)",
        "(-0.146842, 1.436502, 0.374013)",
        "(-0.146594, 1.401125, 0.386805)",
        "(-0.147394, 1.365691, 0.395649)",
        "(-0.147394, 1.365691, 0.395649)",
        "(-0.150097, 1.331532, 0.399055)",
        "(-0.155511, 1.283010, 0.396834)",
        "(-0.158630, 1.253052, 0.391009)",
        "(-0.158630, 1.253052, 0.391009)",
        "(-0.160848, 1.225127, 0.380061)",
        "(-0.163565, 1.189920, 0.353922)",
        "(-0.164293, 1.171685, 0.331215)",
        "(-0.163968, 1.156929, 0.303775)",
        "(-0.162552, 1.146441, 0.272939)",
        "(-0.162552, 1.146441, 0.272939)",
        "(-0.159157, 1.140669, 0.226392)",
        "(-0.156765, 1.143261, 0.195127)",
        "(-0.153676, 1.149895, 0.165193)",
        "(-0.150137, 1.161261, 0.137681)",
        "(-0.150137, 1.161261, 0.137681)",
        "(-0.143953, 1.185961, 0.102665)",
        "(-0.139458, 1.207595, 0.084074)",
        "(-0.134807, 1.232554, 0.068971)",
        "(-0.130094, 1.260460, 0.058374)",
        "(-0.130094, 1.260460, 0.058374)",
        "(-0.123667, 1.305918, 0.048546)",
        "(-0.121676, 1.340342, 0.047877)",
        "(-0.121660, 1.375716, 0.051217)",
        "(-0.123615, 1.410945, 0.058241)",
        "(-0.123615, 1.410945, 0.058241)",
        "(-0.130834, 1.461500, 0.075293)",
        "(-0.137517, 1.491983, 0.090631)",
        "(-0.145511, 1.518672, 0.108478)",
        "(-0.154258, 1.540836, 0.128469)",
        "(-0.154258, 1.540836, 0.128469)",
        "(-0.166946, 1.564447, 0.160359)",
        "(-0.174001, 1.572567, 0.182456)",
        "(-0.179615, 1.575850, 0.205070)",
        "(-0.183543, 1.573734, 0.228040)",
        "(-0.183543, 1.573734, 0.228040)",
        "(-0.185597, 1.560804, 0.264391)",
        "(-0.185111, 1.546759, 0.290032)",
        "(-0.184008, 1.528709, 0.316371)",
        "(-0.182897, 1.505496, 0.342490)",
        "(-0.182104, 1.491185, 0.354944)",
        "(-0.179966, 1.463115, 0.379803)",
        "(-0.176149, 1.430126, 0.402705)",
        "(-0.172695, 1.394526, 0.420460)",
        "(-0.170981, 1.359248, 0.430444)",
        "(-0.170981, 1.359248, 0.430444)",
        "(-0.170639, 1.311313, 0.430677)",
        "(-0.170271, 1.283196, 0.423539)",
        "(-0.168469, 1.259224, 0.410324)",
        "(-0.165517, 1.237564, 0.393867)",
        "(-0.165517, 1.237564, 0.393867)",
        "(-0.159772, 1.212967, 0.360503)",
        "(-0.155483, 1.200362, 0.334144)",
        "(-0.150659, 1.190145, 0.304337)",
        "(-0.146237, 1.184056, 0.272889)",
        "(-0.146237, 1.184056, 0.272889)",
        "(-0.140371, 1.183848, 0.226314)",
        "(-0.136874, 1.189651, 0.195978)",
        "(-0.133259, 1.199316, 0.166675)",
        "(-0.129626, 1.213552, 0.140146)",
        "(-0.129626, 1.213552, 0.140146)",
        "(-0.125306, 1.244315, 0.106430)",
        "(-0.123160, 1.268868, 0.088381)",
        "(-0.122030, 1.297455, 0.075859)",
        "(-0.121628, 1.327756, 0.068109)",
        "(-0.121628, 1.327756, 0.068109)",
        "(-0.122712, 1.374603, 0.065252)",
        "(-0.124786, 1.405146, 0.068561)",
        "(-0.127978, 1.434152, 0.075202)",
        "(-0.131737, 1.460635, 0.085086)",
        "(-0.131737, 1.460635, 0.085086)",
        "(-0.137770, 1.493978, 0.104994)",
        "(-0.141716, 1.511676, 0.121159)",
        "(-0.145485, 1.525648, 0.139427)",
        "(-0.148854, 1.535607, 0.159276)",
        "(-0.148854, 1.535607, 0.159276)",
        "(-0.153492, 1.542811, 0.191397)",
        "(-0.155776, 1.542884, 0.213901)",
        "(-0.156715, 1.538889, 0.236798)",
        "(-0.156117, 1.530752, 0.260123)",
        "(-0.156117, 1.530752, 0.260123)",
        "(-0.154889, 1.511707, 0.294540)",
        "(-0.154843, 1.495811, 0.317205)",
        "(-0.154302, 1.476519, 0.338987)",
        "(-0.153718, 1.454024, 0.358542)",
        "(-0.153718, 1.454024, 0.358542)",
        "(-0.154213, 1.416365, 0.382494)",
        "(-0.154781, 1.389360, 0.393936)",
        "(-0.155281, 1.360537, 0.400387)",
        "(-0.155281, 1.360537, 0.400387)",
        "(-0.155740, 1.331253, 0.401422)",
        "(-0.156707, 1.289063, 0.400195)",
        "(-0.157325, 1.262344, 0.393452)",
        "(-0.157585, 1.237286, 0.381776)",
        "(-0.157610, 1.213506, 0.365429)",
        "(-0.157610, 1.213506, 0.365429)",
        "(-0.157967, 1.183454, 0.329568)",
        "(-0.158142, 1.167812, 0.302157)",
        "(-0.158509, 1.157590, 0.272891)",
        "(-0.158549, 1.151753, 0.244122)",
        "(-0.158549, 1.151753, 0.244122)",
        "(-0.157829, 1.149194, 0.198161)",
        "(-0.156798, 1.152063, 0.168001)",
        "(-0.155240, 1.159579, 0.139502)",
        "(-0.152897, 1.171749, 0.113967)",
        "(-0.152897, 1.171749, 0.113967)",
        "(-0.148144, 1.199811, 0.083461)",
        "(-0.144707, 1.223778, 0.068014)",
        "(-0.141239, 1.251029, 0.056749)",
        "(-0.138419, 1.280947, 0.049537)",
        "(-0.138419, 1.280947, 0.049537)",
        "(-0.135368, 1.327582, 0.045196)",
        "(-0.134007, 1.358473, 0.045641)",
        "(-0.133010, 1.388573, 0.048181)",
        "(-0.132727, 1.417636, 0.053964)",
        "(-0.132727, 1.417636, 0.053964)",
        "(-0.134336, 1.458775, 0.068933)",
        "(-0.136189, 1.482828, 0.081912)",
        "(-0.138320, 1.503809, 0.097254)",
        "(-0.140717, 1.521744, 0.114839)",
        "(-0.140717, 1.521744, 0.114839)",
        "(-0.144338, 1.542004, 0.145022)",
        "(-0.146728, 1.550768, 0.166822)",
        "(-0.148855, 1.555518, 0.189596)",
        "(-0.150323, 1.556020, 0.213040)",
        "(-0.150323, 1.556020, 0.213040)",
        "(-0.151250, 1.547859, 0.249374)",
        "(-0.151625, 1.539335, 0.273660)",
        "(-0.151755, 1.525642, 0.297583)",
        "(-0.151819, 1.508589, 0.320817)",
        "(-0.151819, 1.508589, 0.320817)",
        "(-0.151833, 1.475759, 0.353042)",
        "(-0.152183, 1.449319, 0.371601)",
        "(-0.152809, 1.421153, 0.387766)",
        "(-0.153615, 1.390168, 0.399428)",
        "(-0.153615, 1.390168, 0.399428)",
        "(-0.155759, 1.342829, 0.408023)",
        "(-0.157340, 1.311153, 0.406794)",
        "(-0.158442, 1.280719, 0.401031)",
        "(-0.158669, 1.252292, 0.390905)",
        "(-0.158669, 1.252292, 0.390905)",
        "(-0.157813, 1.214394, 0.367788)",
        "(-0.157347, 1.193740, 0.347923)",
        "(-0.156418, 1.177686, 0.326013)",
        "(-0.154949, 1.165942, 0.302534)",
        "(-0.154949, 1.165942, 0.302534)",
        "(-0.152505, 1.155125, 0.263610)",
        "(-0.150155, 1.152001, 0.237069)",
        "(-0.146531, 1.153471, 0.211390)",
        "(-0.142290, 1.158720, 0.185614)",
        "(-0.142290, 1.158720, 0.185614)",
        "(-0.135344, 1.174704, 0.149345)",
        "(-0.131205, 1.191430, 0.128017)",
        "(-0.127337, 1.212024, 0.109716)",
        "(-0.123844, 1.236337, 0.094824)",
        "(-0.123844, 1.236337, 0.094824)",
        "(-0.119711, 1.277815, 0.078304)",
        "(-0.117846, 1.307745, 0.072241)",
        "(-0.116622, 1.338032, 0.068322)",
        "(-0.116464, 1.368347, 0.067281)",
        "(-0.116464, 1.368347, 0.067281)",
        "(-0.117624, 1.411846, 0.069428)",
        "(-0.119295, 1.438901, 0.073420)",
        "(-0.121486, 1.463919, 0.079659)",
        "(-0.124741, 1.487144, 0.088354)",
        "(-0.124741, 1.487144, 0.088354)",
        "(-0.130838, 1.517058, 0.106168)",
        "(-0.134925, 1.532994, 0.120865)",
        "(-0.139112, 1.545498, 0.137563)",
        "(-0.143485, 1.554586, 0.155997)",
        "(-0.143485, 1.554586, 0.155997)",
        "(-0.148246, 1.560052, 0.186517)",
        "(-0.149619, 1.558246, 0.208544)",
        "(-0.149916, 1.552372, 0.232408)",
        "(-0.149722, 1.542559, 0.257746)",
        "(-0.149722, 1.542559, 0.257746)",
        "(-0.149646, 1.519461, 0.296201)",
        "(-0.149502, 1.497644, 0.319506)",
        "(-0.148095, 1.471269, 0.339748)",
        "(-0.146266, 1.441486, 0.357616)",
        "(-0.146266, 1.441486, 0.357616)",
        "(-0.144530, 1.391769, 0.376911)",
        "(-0.144617, 1.357171, 0.382829)",
        "(-0.145599, 1.322582, 0.382531)",
        "(-0.147612, 1.289920, 0.377796)",
        "(-0.147612, 1.289920, 0.377796)",
        "(-0.150568, 1.244149, 0.361720)",
        "(-0.151289, 1.215352, 0.344379)",
        "(-0.151494, 1.189896, 0.323400)",
        "(-0.152428, 1.168702, 0.299172)",
        "(-0.152428, 1.168702, 0.299172)",
        "(-0.153229, 1.143002, 0.255225)",
        "(-0.153247, 1.130071, 0.223265)",
        "(-0.152646, 1.122519, 0.192785)",
        "(-0.150973, 1.120083, 0.164385)",
        "(-0.150973, 1.120083, 0.164385)",
        "(-0.145917, 1.126984, 0.125112)",
        "(-0.141934, 1.137594, 0.101282)",
        "(-0.137793, 1.155717, 0.080976)",
        "(-0.133341, 1.177154, 0.063628)",
        "(-0.133341, 1.177154, 0.063628)",
        "(-0.126178, 1.217339, 0.045373)",
        "(-0.121307, 1.246717, 0.038065)",
        "(-0.116745, 1.276752, 0.033714)",
        "(-0.113201, 1.307543, 0.033104)",
        "(-0.113201, 1.307543, 0.033104)",
        "(-0.110027, 1.354654, 0.037670)",
        "(-0.109005, 1.385159, 0.044015)",
        "(-0.109606, 1.414267, 0.053756)",
        "(-0.111220, 1.441958, 0.066050)",
        "(-0.111220, 1.441958, 0.066050)",
        "(-0.115780, 1.478430, 0.090589)",
        "(-0.119925, 1.499208, 0.110275)",
        "(-0.124545, 1.516314, 0.132096)",
        "(-0.129548, 1.529538, 0.155834)",
        "(-0.129548, 1.529538, 0.155834)",
        "(-0.137170, 1.541218, 0.193998)",
        "(-0.141275, 1.543394, 0.220309)",
        "(-0.144518, 1.540869, 0.247272)",
        "(-0.147281, 1.533713, 0.274664)",
        "(-0.147281, 1.533713, 0.274664)",
        "(-0.151098, 1.515403, 0.315596)",
        "(-0.153379, 1.498188, 0.340761)",
        "(-0.154918, 1.476590, 0.363169)",
        "(-0.156858, 1.451572, 0.383216)",
        "(-0.156858, 1.451572, 0.383216)",
        "(-0.162823, 1.410141, 0.408801)",
        "(-0.165848, 1.379374, 0.420991)",
        "(-0.167539, 1.346349, 0.428407)",
        "(-0.169592, 1.314024, 0.430601)",
        "(-0.169592, 1.314024, 0.430601)",
        "(-0.172368, 1.268349, 0.424199)",
        "(-0.172013, 1.239820, 0.413340)",
        "(-0.172013, 1.239820, 0.413340)",
        "(-0.170560, 1.214308, 0.397470)",
        "(-0.168002, 1.193168, 0.375846)",
        "(-0.162440, 1.170415, 0.338079)",
        "(-0.158212, 1.163519, 0.310249)",
        "(-0.154064, 1.161539, 0.278149)",
        "(-0.149371, 1.164374, 0.243767)",
        "(-0.144537, 1.171762, 0.211352)",
        "(-0.142103, 1.177074, 0.195691)",
        "(-0.137255, 1.191281, 0.165263)",
        "(-0.132914, 1.209337, 0.136559)",
        "(-0.129807, 1.231666, 0.110622)",
        "(-0.129807, 1.231666, 0.110622)",
        "(-0.126776, 1.270322, 0.079339)",
        "(-0.125419, 1.298436, 0.063670)",
        "(-0.125436, 1.328857, 0.052531)",
        "(-0.126653, 1.360286, 0.046400)",
        "(-0.126653, 1.360286, 0.046400)",
        "(-0.128605, 1.405631, 0.043130)",
        "(-0.129810, 1.434239, 0.047046)",
        "(-0.131033, 1.461289, 0.055248)",
        "(-0.132896, 1.486206, 0.068767)",
        "(-0.132896, 1.486206, 0.068767)",
        "(-0.135616, 1.517411, 0.094851)",
        "(-0.137291, 1.533759, 0.115349)",
        "(-0.139217, 1.545733, 0.138596)",
        "(-0.141084, 1.553163, 0.163684)",
        "(-0.141084, 1.553163, 0.163684)",
        "(-0.142443, 1.555902, 0.201515)",
        "(-0.142096, 1.551495, 0.226699)",
        "(-0.141514, 1.542037, 0.251498)",
        "(-0.141129, 1.528396, 0.275959)",
        "(-0.141129, 1.528396, 0.275959)",
        "(-0.140299, 1.500403, 0.311600)",
        "(-0.139667, 1.476057, 0.333667)",
        "(-0.140021, 1.449165, 0.353785)",
        "(-0.141004, 1.434659, 0.362412)",
        "(-0.141004, 1.434659, 0.362412)",
        "(-0.147602, 1.372058, 0.389028)",
        "(-0.153820, 1.339550, 0.396723)",
        "(-0.161625, 1.307166, 0.400038)",
        "(-0.169401, 1.274336, 0.401332)",
        "(-0.169401, 1.274336, 0.401332)",
        "(-0.180512, 1.224096, 0.392763)",
        "(-0.187603, 1.192322, 0.382020)",
        "(-0.193808, 1.163694, 0.369846)",
        "(-0.198479, 1.139347, 0.354938)",
        "(-0.198479, 1.139347, 0.354938)",
        "(-0.202555, 1.113235, 0.324307)",
        "(-0.202747, 1.104471, 0.299256)",
        "(-0.200754, 1.102726, 0.272038)",
        "(-0.200754, 1.102726, 0.272038)",
        "(-0.196458, 1.107218, 0.243751)",
        "(-0.187091, 1.124679, 0.200981)",
        "(-0.179836, 1.141672, 0.173234)",
        "(-0.172126, 1.162899, 0.147800)",
        "(-0.164435, 1.187825, 0.125558)",
        "(-0.164435, 1.187825, 0.125558)",
        "(-0.153330, 1.230231, 0.099151)",
        "(-0.147352, 1.260608, 0.085913)",
        "(-0.142374, 1.291578, 0.076177)",
        "(-0.138388, 1.322004, 0.069911)",
        "(-0.138388, 1.322004, 0.069911)",
        "(-0.133305, 1.364881, 0.067800)",
        "(-0.131032, 1.391885, 0.070805)",
        "(-0.130170, 1.417735, 0.077798)",
        "(-0.129724, 1.441465, 0.087979)",
        "(-0.129724, 1.441465, 0.087979)",
        "(-0.130037, 1.471546, 0.109724)",
        "(-0.130425, 1.487689, 0.127202)",
        "(-0.130621, 1.499938, 0.146131)",
        "(-0.131859, 1.508347, 0.166097)",
        "(-0.131859, 1.508347, 0.166097)",
        "(-0.134696, 1.513574, 0.197744)",
        "(-0.135684, 1.511485, 0.219294)",
        "(-0.135908, 1.504732, 0.240842)",
        "(-0.135762, 1.494041, 0.262511)",
        "(-0.135762, 1.494041, 0.262511)",
        "(-0.136052, 1.471034, 0.295126)",
        "(-0.136676, 1.451585, 0.316207)",
        "(-0.137028, 1.428789, 0.335100)",
        "(-0.137483, 1.402669, 0.350786)",
        "(-0.137483, 1.402669, 0.350786)",
        "(-0.140740, 1.360837, 0.367546)",
        "(-0.143502, 1.332655, 0.373721)",
        "(-0.146635, 1.304023, 0.374700)",
        "(-0.148136, 1.289892, 0.372024)",
        "(-0.148136, 1.289892, 0.372024)",
        "(-0.154282, 1.237175, 0.359085)",
        "(-0.157282, 1.214452, 0.346775)",
        "(-0.159359, 1.192757, 0.329327)",
        "(-0.160218, 1.172368, 0.304405)",
        "(-0.160218, 1.172368, 0.304405)",
        "(-0.160577, 1.148246, 0.261223)",
        "(-0.160376, 1.138800, 0.231332)",
        "(-0.160167, 1.133799, 0.200489)",
        "(-0.158777, 1.133561, 0.170287)",
        "(-0.158777, 1.133561, 0.170287)",
        "(-0.153657, 1.142404, 0.130254)",
        "(-0.148275, 1.154478, 0.107514)",
        "(-0.141612, 1.172604, 0.088925)",
        "(-0.141612, 1.172604, 0.088925)",
        "(-0.135029, 1.197860, 0.075260)",
        "(-0.126311, 1.239788, 0.058452)",
        "(-0.121771, 1.271424, 0.051415)",
        "(-0.118329, 1.304332, 0.047570)",
        "(-0.115907, 1.337455, 0.047098)",
        "(-0.115907, 1.337455, 0.047098)",
        "(-0.113962, 1.386319, 0.052788)",
        "(-0.113730, 1.417908, 0.060217)",
        "(-0.115147, 1.448254, 0.071476)",
        "(-0.117438, 1.476494, 0.084759)",
        "(-0.117438, 1.476494, 0.084759)",
        "(-0.122205, 1.512143, 0.109264)",
        "(-0.125071, 1.531387, 0.127708)",
        "(-0.128148, 1.547464, 0.147620)",
        "(-0.131985, 1.559074, 0.169341)",
        "(-0.131985, 1.559074, 0.169341)",
        "(-0.138387, 1.569382, 0.203733)",
        "(-0.141959, 1.571082, 0.227123)",
        "(-0.144359, 1.566923, 0.250764)",
        "(-0.146400, 1.558733, 0.274211)",
        "(-0.146400, 1.558733, 0.274211)",
        "(-0.148864, 1.537081, 0.308794)",
        "(-0.149527, 1.516620, 0.330024)",
        "(-0.149096, 1.490593, 0.348417)",
        "(-0.149061, 1.461598, 0.365328)",
        "(-0.149061, 1.461598, 0.365328)",
        "(-0.151201, 1.412242, 0.385938)",
        "(-0.152914, 1.375798, 0.395579)",
        "(-0.154452, 1.336064, 0.401197)",
        "(-0.156874, 1.295399, 0.402559)",
        "(-0.156874, 1.295399, 0.402559)",
        "(-0.163477, 1.238269, 0.396334)",
        "(-0.168445, 1.203879, 0.386702)",
        "(-0.172391, 1.174064, 0.372989)",
        "(-0.174934, 1.148402, 0.354768)",
        "(-0.174934, 1.148402, 0.354768)",
        "(-0.176508, 1.120437, 0.320380)",
        "(-0.175702, 1.110221, 0.295153)",
        "(-0.173304, 1.106242, 0.267830)",
        "(-0.169776, 1.107734, 0.239160)",
        "(-0.169776, 1.107734, 0.239160)",
        "(-0.161786, 1.120103, 0.197660)",
        "(-0.155367, 1.134052, 0.170940)",
        "(-0.148558, 1.152489, 0.145045)",
        "(-0.141959, 1.175694, 0.121656)",
        "(-0.138854, 1.190711, 0.112095)",
        "(-0.133113, 1.219618, 0.093261)",
        "(-0.128051, 1.251977, 0.078249)",
        "(-0.123907, 1.286065, 0.066655)",
        "(-0.120754, 1.320748, 0.058398)",
        "(-0.120754, 1.320748, 0.058398)",
        "(-0.118079, 1.372808, 0.053089)",
        "(-0.118314, 1.406983, 0.054749)",
        "(-0.118885, 1.439138, 0.060322)",
        "(-0.119735, 1.468465, 0.069680)",
        "(-0.119735, 1.468465, 0.069680)",
        "(-0.121455, 1.507631, 0.089230)",
        "(-0.123344, 1.530020, 0.106453)",
        "(-0.125797, 1.547520, 0.124961)",
        "(-0.125797, 1.547520, 0.124961)",
        "(-0.128935, 1.562075, 0.145989)",
        "(-0.134235, 1.577522, 0.181583)",
        "(-0.137486, 1.582941, 0.206848)",
        "(-0.140305, 1.583610, 0.232802)",
        "(-0.142516, 1.579075, 0.259254)",
        "(-0.142516, 1.579075, 0.259254)",
        "(-0.145038, 1.564040, 0.298167)",
        "(-0.146206, 1.549764, 0.323788)",
        "(-0.146962, 1.530009, 0.348559)",
        "(-0.147538, 1.505627, 0.371587)",
        "(-0.147538, 1.505627, 0.371587)",
        "(-0.146909, 1.460358, 0.400443)",
        "(-0.146487, 1.425714, 0.415518)",
        "(-0.147425, 1.388749, 0.425304)",
        "(-0.149232, 1.351762, 0.431707)",
        "(-0.149232, 1.351762, 0.431707)",
        "(-0.151309, 1.294231, 0.430227)",
        "(-0.152377, 1.256546, 0.423658)",
        "(-0.153660, 1.220749, 0.410874)",
        "(-0.155014, 1.187529, 0.391898)",
        "(-0.155014, 1.187529, 0.391898)",
        "(-0.156734, 1.145105, 0.355907)",
        "(-0.157465, 1.122351, 0.327138)",
        "(-0.156996, 1.103862, 0.294176)",
        "(-0.155439, 1.090844, 0.261342)",
        "(-0.155439, 1.090844, 0.261342)",
        "(-0.151345, 1.087361, 0.213664)",
        "(-0.146331, 1.093345, 0.184550)",
        "(-0.140203, 1.106440, 0.157645)",
        "(-0.133789, 1.126276, 0.132223)",
        "(-0.133789, 1.126276, 0.132223)",
        "(-0.123635, 1.165874, 0.100816)",
        "(-0.117364, 1.197302, 0.084254)",
        "(-0.111554, 1.231602, 0.071921)",
        "(-0.106644, 1.267613, 0.063467)",
        "(-0.106644, 1.267613, 0.063467)",
        "(-0.101736, 1.321337, 0.056592)",
        "(-0.099693, 1.355786, 0.055490)",
        "(-0.098741, 1.388822, 0.057118)",
        "(-0.098819, 1.419617, 0.061592)",
        "(-0.098819, 1.419617, 0.061592)",
        "(-0.100160, 1.461433, 0.072338)",
        "(-0.101524, 1.485835, 0.082813)",
        "(-0.103636, 1.507661, 0.095966)",
        "(-0.106261, 1.526795, 0.111357)",
        "(-0.106261, 1.526795, 0.111357)",
        "(-0.110874, 1.549344, 0.137880)",
        "(-0.114232, 1.559932, 0.157145)",
        "(-0.117602, 1.566911, 0.177981)",
        "(-0.121155, 1.570498, 0.200295)",
        "(-0.121155, 1.570498, 0.200295)",
        "(-0.125891, 1.568542, 0.236091)",
        "(-0.128331, 1.562101, 0.260813)",
        "(-0.130458, 1.552122, 0.285708)",
        "(-0.132336, 1.537756, 0.310080)",
        "(-0.132336, 1.537756, 0.310080)",
        "(-0.134508, 1.506781, 0.343875)",
        "(-0.136425, 1.481398, 0.364918)",
        "(-0.138589, 1.451833, 0.384480)",
        "(-0.138589, 1.451833, 0.384480)",
        "(-0.141366, 1.417673, 0.401000)",
        "(-0.147714, 1.361426, 0.418524)",
        "(-0.152383, 1.322103, 0.426573)",
        "(-0.157293, 1.281565, 0.430225)",
        "(-0.162897, 1.241986, 0.429210)",
        "(-0.162897, 1.241986, 0.429210)",
        "(-0.171834, 1.187576, 0.417263)",
        "(-0.176413, 1.153980, 0.402246)",
        "(-0.179591, 1.124199, 0.381502)",
        "(-0.181152, 1.102098, 0.355207)",
        "(-0.181152, 1.102098, 0.355207)",
        "(-0.181923, 1.079149, 0.308833)",
        "(-0.180474, 1.071486, 0.274762)",
        "(-0.177174, 1.070143, 0.241766)",
        "(-0.171654, 1.074685, 0.210548)",
        "(-0.171654, 1.074685, 0.210548)",
        "(-0.159535, 1.091242, 0.168639)",
        "(-0.149250, 1.109107, 0.145282)",
        "(-0.138362, 1.130534, 0.125266)",
        "(-0.126828, 1.157426, 0.109446)",
        "(-0.126828, 1.157426, 0.109446)",
        "(-0.110308, 1.204435, 0.091727)",
        "(-0.100330, 1.237972, 0.083147)",
        "(-0.092383, 1.274973, 0.078761)",
        "(-0.086580, 1.313405, 0.077788)",
        "(-0.086580, 1.313405, 0.077788)",
        "(-0.081024, 1.370304, 0.082051)",
        "(-0.079457, 1.406783, 0.089161)",
        "(-0.079480, 1.441431, 0.099944)",
        "(-0.081132, 1.457734, 0.107742)",
        "(-0.081132, 1.457734, 0.107742)",
        "(-0.090137, 1.517052, 0.141117)",
        "(-0.097115, 1.540050, 0.160290)",
        "(-0.105065, 1.558619, 0.180351)",
        "(-0.113239, 1.572171, 0.201316)",
        "(-0.113239, 1.572171, 0.201316)",
        "(-0.124944, 1.581482, 0.234733)",
        "(-0.131951, 1.581999, 0.257825)",
        "(-0.137785, 1.577487, 0.281229)",
        "(-0.141941, 1.567672, 0.304959)",
        "(-0.141941, 1.567672, 0.304959)",
        "(-0.146016, 1.544070, 0.340647)",
        "(-0.148634, 1.522451, 0.363571)",
        "(-0.150401, 1.496985, 0.385086)",
        "(-0.150278, 1.481389, 0.394625)",
        "(-0.150278, 1.481389, 0.394625)",
        "(-0.150440, 1.414656, 0.425500)",
        "(-0.151688, 1.379344, 0.434753)",
        "(-0.154035, 1.343216, 0.437646)",
        "(-0.156192, 1.307278, 0.433960)",
        "(-0.156192, 1.307278, 0.433960)",
        "(-0.158002, 1.257870, 0.419399)",
        "(-0.158560, 1.230191, 0.404430)",
        "(-0.158346, 1.206549, 0.383969)",
        "(-0.156816, 1.187787, 0.357646)",
        "(-0.156816, 1.187787, 0.357646)",
        "(-0.151346, 1.169211, 0.312412)",
        "(-0.146727, 1.163938, 0.280827)",
        "(-0.141311, 1.163076, 0.247887)",
        "(-0.135656, 1.168283, 0.214285)",
        "(-0.135656, 1.168283, 0.214285)",
        "(-0.126840, 1.185334, 0.167214)",
        "(-0.120401, 1.202205, 0.137885)",
        "(-0.114453, 1.224537, 0.112473)",
        "(-0.110031, 1.253450, 0.092314)",
        "(-0.110031, 1.253450, 0.092314)",
        "(-0.105241, 1.304187, 0.072671)",
        "(-0.103257, 1.339737, 0.065075)",
        "(-0.102418, 1.375570, 0.061825)",
        "(-0.102911, 1.410509, 0.062482)",
        "(-0.102911, 1.410509, 0.062482)",
        "(-0.105888, 1.459743, 0.070956)",
        "(-0.109602, 1.490028, 0.081078)",
        "(-0.114775, 1.517621, 0.094498)",
        "(-0.120918, 1.542088, 0.111014)",
        "(-0.120918, 1.542088, 0.111014)",
        "(-0.131695, 1.571933, 0.140683)",
        "(-0.139468, 1.586862, 0.162982)",
        "(-0.147348, 1.597679, 0.187191)",
        "(-0.155251, 1.603782, 0.212642)",
        "(-0.155251, 1.603782, 0.212642)",
        "(-0.164897, 1.604950, 0.251100)",
        "(-0.169467, 1.599669, 0.276603)",
        "(-0.172240, 1.589855, 0.302344)",
        "(-0.172564, 1.582343, 0.316256)",
        "(-0.172564, 1.582343, 0.316256)",
        "(-0.171864, 1.546002, 0.366197)",
        "(-0.171522, 1.520430, 0.389348)",
        "(-0.172203, 1.491106, 0.410176)",
        "(-0.173234, 1.457844, 0.427847)",
        "(-0.173234, 1.457844, 0.427847)",
        "(-0.174775, 1.401786, 0.446295)",
        "(-0.176941, 1.362981, 0.452766)",
        "(-0.179966, 1.323518, 0.453515)",
        "(-0.183592, 1.283921, 0.448824)",
        "(-0.183592, 1.283921, 0.448824)",
        "(-0.187413, 1.228157, 0.435882)",
        "(-0.189054, 1.195763, 0.422383)",
        "(-0.190408, 1.168635, 0.402971)",
        "(-0.190316, 1.147754, 0.378310)",
        "(-0.190316, 1.147754, 0.378310)",
        "(-0.186559, 1.126665, 0.335603)",
        "(-0.182057, 1.120181, 0.304220)",
        "(-0.176093, 1.120055, 0.272199)",
        "(-0.169303, 1.126920, 0.239388)",
        "(-0.169303, 1.126920, 0.239388)",
        "(-0.159356, 1.148777, 0.191437)",
        "(-0.152909, 1.172296, 0.162823)",
        "(-0.146834, 1.201450, 0.138074)",
        "(-0.141160, 1.235041, 0.118439)",
        "(-0.141160, 1.235041, 0.118439)",
        "(-0.134224, 1.289263, 0.096602)",
        "(-0.131340, 1.325884, 0.087794)",
        "(-0.128965, 1.361148, 0.081181)",
        "(-0.127941, 1.394888, 0.079176)",
        "(-0.127941, 1.394888, 0.079176)",
        "(-0.127813, 1.441063, 0.083776)",
        "(-0.127625, 1.468140, 0.090772)",
        "(-0.127204, 1.491424, 0.102093)",
        "(-0.127279, 1.512313, 0.116820)",
        "(-0.127279, 1.512313, 0.116820)",
        "(-0.128985, 1.538103, 0.144550)",
        "(-0.130907, 1.550713, 0.165884)",
        "(-0.133853, 1.559676, 0.188889)",
        "(-0.137939, 1.564465, 0.213324)",
        "(-0.137939, 1.564465, 0.213324)",
        "(-0.144197, 1.565072, 0.251997)",
        "(-0.148468, 1.560276, 0.278752)",
        "(-0.153086, 1.551405, 0.305626)",
        "(-0.158151, 1.538286, 0.331805)",
        "(-0.158151, 1.538286, 0.331805)",
        "(-0.165518, 1.511791, 0.368945)",
        "(-0.169998, 1.488599, 0.391894)",
        "(-0.174299, 1.462988, 0.412975)",
        "(-0.178771, 1.434403, 0.431284)",
        "(-0.178771, 1.434403, 0.431284)",
        "(-0.185429, 1.386802, 0.453350)",
        "(-0.189046, 1.353121, 0.463557)",
        "(-0.192485, 1.319234, 0.468971)",
        "(-0.195918, 1.286057, 0.469346)",
        "(-0.195918, 1.286057, 0.469346)",
        "(-0.200729, 1.239474, 0.458861)",
        "(-0.202325, 1.210549, 0.444860)",
        "(-0.201448, 1.183485, 0.423105)",
        "(-0.199429, 1.159789, 0.396162)",
        "(-0.199429, 1.159789, 0.396162)",
        "(-0.194446, 1.132850, 0.350352)",
        "(-0.189986, 1.121272, 0.317655)",
        "(-0.183963, 1.116596, 0.283480)",
        "(-0.177641, 1.115377, 0.249830)",
        "(-0.177641, 1.115377, 0.249830)",
        "(-0.168023, 1.127301, 0.200276)",
        "(-0.161362, 1.141733, 0.169408)",
        "(-0.155114, 1.162418, 0.141672)",
        "(-0.152204, 1.176804, 0.130524)",
        "(-0.152204, 1.176804, 0.130524)",
        "(-0.141300, 1.237950, 0.093791)",
        "(-0.136494, 1.272731, 0.081885)",
        "(-0.132469, 1.308632, 0.074288)",
        "(-0.130010, 1.344761, 0.069241)",
        "(-0.130010, 1.344761, 0.069241)",
        "(-0.129808, 1.397593, 0.067568)",
        "(-0.130687, 1.430271, 0.069783)",
        "(-0.132038, 1.460794, 0.074923)",
        "(-0.133613, 1.488608, 0.083417)",
        "(-0.133613, 1.488608, 0.083417)",
        "(-0.136238, 1.525348, 0.100957)",
        "(-0.139028, 1.545818, 0.115788)",
        "(-0.142625, 1.562610, 0.132452)",
        "(-0.146337, 1.575040, 0.150907)",
        "(-0.146337, 1.575040, 0.150907)",
        "(-0.151042, 1.586870, 0.180952)",
        "(-0.153251, 1.589654, 0.202938)",
        "(-0.155134, 1.588584, 0.226174)",
        "(-0.156836, 1.583748, 0.250419)",
        "(-0.156836, 1.583748, 0.250419)",
        "(-0.159143, 1.570368, 0.288069)",
        "(-0.160161, 1.555933, 0.314109)",
        "(-0.160524, 1.546697, 0.327344)",
        "(-0.163627, 1.517259, 0.366603)",
        "(-0.163627, 1.517259, 0.366603)",
        "(-0.168727, 1.480164, 0.404503)",
        "(-0.172215, 1.451682, 0.427286)",
        "(-0.177000, 1.420220, 0.445228)",
        "(-0.183165, 1.387400, 0.458642)",
        "(-0.186345, 1.371046, 0.465161)",
        "(-0.196513, 1.321358, 0.476471)",
        "(-0.199205, 1.304796, 0.471876)",
        "(-0.204450, 1.272139, 0.466245)",
        "(-0.209037, 1.241293, 0.454955)",
        "(-0.209037, 1.241293, 0.454955)",
        "(-0.212541, 1.198749, 0.429869)",
        "(-0.212509, 1.172635, 0.408641)",
        "(-0.210572, 1.149970, 0.382185)",
        "(-0.210572, 1.149970, 0.382185)",
        "(-0.207221, 1.130094, 0.353021)",
        "(-0.198924, 1.109520, 0.303959)",
        "(-0.191830, 1.101983, 0.269824)",
        "(-0.184027, 1.100451, 0.234870)",
        "(-0.175632, 1.105405, 0.200803)",
        "(-0.175632, 1.105405, 0.200803)",
        "(-0.163902, 1.126881, 0.154049)",
        "(-0.155936, 1.147815, 0.126835)",
        "(-0.147900, 1.172870, 0.103387)",
        "(-0.139761, 1.203001, 0.085733)",
        "(-0.139761, 1.203001, 0.085733)",
        "(-0.128085, 1.250448, 0.064337)",
        "(-0.120737, 1.283498, 0.054458)",
        "(-0.114623, 1.317521, 0.048682)",
        "(-0.110790, 1.352856, 0.047640)",
        "(-0.110790, 1.352856, 0.047640)",
        "(-0.107181, 1.404366, 0.055510)",
        "(-0.106280, 1.436852, 0.066294)",
        "(-0.106634, 1.466897, 0.081221)",
        "(-0.108209, 1.493419, 0.099008)",
        "(-0.108209, 1.493419, 0.099008)",
        "(-0.113239, 1.525578, 0.129792)",
        "(-0.118168, 1.542117, 0.152765)",
        "(-0.123487, 1.553916, 0.176670)",
        "(-0.128625, 1.560540, 0.200571)",
        "(-0.128625, 1.560540, 0.200571)",
        "(-0.134103, 1.561190, 0.237200)",
        "(-0.137083, 1.556557, 0.262266)",
        "(-0.140023, 1.547554, 0.287035)",
        "(-0.143060, 1.534003, 0.311008)",
        "(-0.143060, 1.534003, 0.311008)",
        "(-0.147772, 1.506109, 0.345276)",
        "(-0.150273, 1.482780, 0.366332)",
        "(-0.152234, 1.455712, 0.385116)",
        "(-0.154685, 1.425314, 0.400767)",
        "(-0.154685, 1.425314, 0.400767)",
        "(-0.159446, 1.375590, 0.417562)",
        "(-0.162325, 1.340726, 0.422970)",
        "(-0.165533, 1.304973, 0.423708)",
        "(-0.169755, 1.269340, 0.418089)",
        "(-0.169755, 1.269340, 0.418089)",
        "(-0.176258, 1.216650, 0.403211)",
        "(-0.180723, 1.183771, 0.386883)",
        "(-0.184267, 1.153998, 0.365284)",
        "(-0.186556, 1.127582, 0.339932)",
        "(-0.186556, 1.127582, 0.339932)",
        "(-0.189292, 1.097502, 0.294909)",
        "(-0.189103, 1.085043, 0.262944)",
        "(-0.187051, 1.079276, 0.232314)",
        "(-0.183191, 1.080302, 0.203224)",
        "(-0.183191, 1.080302, 0.203224)",
        "(-0.173805, 1.093560, 0.162829)",
        "(-0.166865, 1.109422, 0.136768)",
        "(-0.158972, 1.129539, 0.113028)",
        "(-0.150285, 1.153898, 0.092994)",
        "(-0.150285, 1.153898, 0.092994)",
        "(-0.135796, 1.197154, 0.071181)",
        "(-0.126187, 1.230019, 0.061472)",
        "(-0.122057, 1.248172, 0.058738)",
        "(-0.110148, 1.300939, 0.050680)",
        "(-0.110148, 1.300939, 0.050680)",
        "(-0.100900, 1.354857, 0.048590)",
        "(-0.096634, 1.390592, 0.050659)",
        "(-0.093847, 1.426424, 0.056432)",
        "(-0.093847, 1.426424, 0.056432)",
        "(-0.092760, 1.461651, 0.066178)",
        "(-0.093044, 1.510913, 0.086251)",
        "(-0.093797, 1.540489, 0.102191)",
        "(-0.095143, 1.567362, 0.120222)",
        "(-0.097804, 1.591699, 0.140647)",
        "(-0.097804, 1.591699, 0.140647)",
        "(-0.104128, 1.622431, 0.174868)",
        "(-0.108954, 1.638673, 0.199130)",
        "(-0.114134, 1.651531, 0.224716)",
        "(-0.120114, 1.660967, 0.251406)",
        "(-0.120114, 1.660967, 0.251406)",
        "(-0.130429, 1.667400, 0.292511)",
        "(-0.137190, 1.666742, 0.320151)",
        "(-0.143481, 1.661686, 0.347518)",
        "(-0.149362, 1.652481, 0.373883)",
        "(-0.152199, 1.645546, 0.386363)",
        "(-0.157594, 1.630836, 0.410577)",
        "(-0.162104, 1.611436, 0.432877)",
        "(-0.166246, 1.587859, 0.453652)",
        "(-0.170371, 1.559760, 0.472127)",
        "(-0.170371, 1.559760, 0.472127)",
        "(-0.175562, 1.510924, 0.493345)",
        "(-0.177565, 1.475269, 0.505157)",
        "(-0.178779, 1.436494, 0.514592)",
        "(-0.181316, 1.396092, 0.521121)",
        "(-0.181316, 1.396092, 0.521121)",
        "(-0.187817, 1.334623, 0.523378)",
        "(-0.191327, 1.291532, 0.520471)",
        "(-0.194190, 1.247411, 0.513229)",
        "(-0.197171, 1.204492, 0.502006)",
        "(-0.197171, 1.204492, 0.502006)",
        "(-0.202284, 1.144916, 0.475639)",
        "(-0.203916, 1.108652, 0.450418)",
        "(-0.204209, 1.075863, 0.419890)",
        "(-0.204209, 1.075863, 0.419890)",
        "(-0.204394, 1.049418, 0.386273)",
        "(-0.201243, 1.023703, 0.332334)",
        "(-0.196564, 1.014293, 0.296791)",
        "(-0.190955, 1.013101, 0.260814)",
        "(-0.184229, 1.018225, 0.223232)",
        "(-0.184229, 1.018225, 0.223232)",
        "(-0.171363, 1.035398, 0.173631)",
        "(-0.161069, 1.054724, 0.146182)",
        "(-0.149568, 1.079350, 0.122870)",
        "(-0.137306, 1.108549, 0.103575)",
        "(-0.137306, 1.108549, 0.103575)",
        "(-0.119647, 1.160996, 0.081564)",
        "(-0.108840, 1.199339, 0.071770)",
        "(-0.099312, 1.239132, 0.065339)",
        "(-0.091447, 1.279164, 0.061829)",
        "(-0.088759, 1.299279, 0.062353)",
        "(-0.083242, 1.339131, 0.063021)",
        "(-0.080275, 1.378133, 0.069107)",
        "(-0.078417, 1.414557, 0.078581)",
        "(-0.077473, 1.448547, 0.090560)",
        "(-0.077473, 1.448547, 0.090560)",
        "(-0.078220, 1.492453, 0.113956)",
        "(-0.080081, 1.516891, 0.132065)",
        "(-0.082861, 1.537134, 0.152168)",
        "(-0.082861, 1.537134, 0.152168)",
        "(-0.086509, 1.553151, 0.173933)",
        "(-0.093283, 1.568005, 0.209049)",
        "(-0.097920, 1.571618, 0.233400)",
        "(-0.101847, 1.570043, 0.258110)",
        "(-0.104889, 1.563250, 0.283168)",
        "(-0.104889, 1.563250, 0.283168)",
        "(-0.108129, 1.543054, 0.320568)",
        "(-0.110202, 1.524281, 0.344341)",
        "(-0.112353, 1.500137, 0.366042)",
        "(-0.114194, 1.472095, 0.386244)",
        "(-0.114194, 1.472095, 0.386244)",
        "(-0.116527, 1.419417, 0.411715)",
        "(-0.119667, 1.381661, 0.424458)",
        "(-0.123774, 1.342813, 0.432840)",
        "(-0.128166, 1.302583, 0.435268)",
        "(-0.128166, 1.302583, 0.435268)",
        "(-0.136274, 1.243029, 0.431880)",
        "(-0.142696, 1.205865, 0.423844)",
        "(-0.148560, 1.170382, 0.409634)",
        "(-0.153436, 1.136427, 0.391245)",
        "(-0.153436, 1.136427, 0.391245)",
        "(-0.159370, 1.093990, 0.355559)",
        "(-0.162552, 1.072192, 0.327019)",
        "(-0.164753, 1.054734, 0.296831)",
        "(-0.165765, 1.042219, 0.266243)",
        "(-0.165765, 1.042219, 0.266243)",
        "(-0.164564, 1.034135, 0.218858)",
        "(-0.162368, 1.033951, 0.186884)",
        "(-0.159162, 1.039220, 0.156867)",
        "(-0.154930, 1.049226, 0.128882)",
        "(-0.154930, 1.049226, 0.128882)",
        "(-0.145751, 1.071324, 0.094382)",
        "(-0.138228, 1.090956, 0.075812)",
        "(-0.129852, 1.113941, 0.060755)",
        "(-0.125250, 1.127794, 0.055809)",
        "(-0.125250, 1.127794, 0.055809)",
        "(-0.107628, 1.186017, 0.040279)",
        "(-0.099239, 1.218529, 0.038195)",
        "(-0.091632, 1.252844, 0.040611)",
        "(-0.085510, 1.287828, 0.046706)",
        "(-0.085510, 1.287828, 0.046706)",
        "(-0.079598, 1.338454, 0.061689)",
        "(-0.077704, 1.370042, 0.075322)",
        "(-0.077300, 1.399186, 0.091931)",
        "(-0.077300, 1.399186, 0.091931)",
        "(-0.078231, 1.425104, 0.111221)",
        "(-0.081569, 1.456413, 0.143577)",
        "(-0.084385, 1.471670, 0.165879)",
        "(-0.087406, 1.482189, 0.188802)",
        "(-0.090596, 1.487343, 0.212089)",
        "(-0.090596, 1.487343, 0.212089)",
        "(-0.095229, 1.487065, 0.247250)",
        "(-0.097906, 1.480625, 0.269065)",
        "(-0.099649, 1.468191, 0.288354)",
        "(-0.100761, 1.451400, 0.306023)",
        "(-0.100761, 1.451400, 0.306023)",
        "(-0.102531, 1.418013, 0.326718)",
        "(-0.104287, 1.392177, 0.335871)",
        "(-0.105346, 1.361672, 0.341595)",
        "(-0.105346, 1.361672, 0.341595)",
        "(-0.105857, 1.330060, 0.343786)",
        "(-0.107452, 1.280485, 0.338919)",
        "(-0.109678, 1.247036, 0.331226)",
        "(-0.112252, 1.214799, 0.320380)",
        "(-0.115020, 1.184572, 0.306478)",
        "(-0.115020, 1.184572, 0.306478)",
        "(-0.119049, 1.146120, 0.279702)",
        "(-0.121649, 1.125524, 0.257895)",
        "(-0.124095, 1.110550, 0.232765)",
        "(-0.125515, 1.100187, 0.207511)",
        "(-0.125515, 1.100187, 0.207511)",
        "(-0.126380, 1.096899, 0.169902)",
        "(-0.125868, 1.100910, 0.145802)",
        "(-0.123558, 1.110775, 0.124656)",
        "(-0.123558, 1.110775, 0.124656)",
        "(-0.119306, 1.125280, 0.106707)",
        "(-0.110970, 1.152852, 0.084891)",
        "(-0.104869, 1.175457, 0.074054)",
        "(-0.099502, 1.201853, 0.066584)",
        "(-0.094743, 1.228641, 0.060359)",
        "(-0.094743, 1.228641, 0.060359)",
        "(-0.090265, 1.272114, 0.056946)",
        "(-0.088854, 1.301474, 0.058346)",
        "(-0.088588, 1.330566, 0.063438)",
        "(-0.089546, 1.358484, 0.071939)",
        "(-0.089546, 1.358484, 0.071939)",
        "(-0.092522, 1.396054, 0.090152)",
        "(-0.095039, 1.417260, 0.105740)",
        "(-0.097423, 1.434884, 0.123834)",
        "(-0.099357, 1.449320, 0.143931)",
        "(-0.099357, 1.449320, 0.143931)",
        "(-0.101302, 1.463957, 0.177210)",
        "(-0.102445, 1.468768, 0.200417)",
        "(-0.103728, 1.469230, 0.223987)",
        "(-0.105069, 1.465886, 0.247699)",
        "(-0.105069, 1.465886, 0.247699)",
        "(-0.107289, 1.453866, 0.282083)",
        "(-0.108871, 1.440696, 0.303160)",
        "(-0.110650, 1.423449, 0.321833)",
        "(-0.112783, 1.404222, 0.337573)",
        "(-0.112783, 1.404222, 0.337573)",
        "(-0.115086, 1.370682, 0.352568)",
        "(-0.115009, 1.345115, 0.356126)",
        "(-0.114133, 1.318225, 0.354576)",
        "(-0.113136, 1.291448, 0.348422)",
        "(-0.113136, 1.291448, 0.348422)",
        "(-0.112282, 1.252018, 0.330993)",
        "(-0.112994, 1.226729, 0.314463)",
        "(-0.114536, 1.203314, 0.294277)",
        "(-0.116734, 1.181944, 0.272188)",
        "(-0.116734, 1.181944, 0.272188)",
        "(-0.121848, 1.154095, 0.236075)",
        "(-0.126221, 1.139043, 0.210637)",
        "(-0.130687, 1.128990, 0.184524)",
        "(-0.134786, 1.123218, 0.157972)",
        "(-0.134786, 1.123218, 0.157972)",
        "(-0.137880, 1.123580, 0.121901)",
        "(-0.137667, 1.130194, 0.101973)",
        "(-0.134802, 1.143335, 0.086874)",
        "(-0.130435, 1.161451, 0.074789)",
        "(-0.130435, 1.161451, 0.074789)",
        "(-0.121503, 1.196192, 0.062068)",
        "(-0.114583, 1.223137, 0.056917)",
        "(-0.107520, 1.252473, 0.053998)",
        "(-0.100599, 1.283016, 0.053029)",
        "(-0.100599, 1.283016, 0.053029)",
        "(-0.091249, 1.329945, 0.054311)",
        "(-0.086842, 1.362169, 0.057061)",
        "(-0.085475, 1.378299, 0.059557)",
        "(-0.085475, 1.378299, 0.059557)",
        "(-0.082656, 1.425287, 0.068755)",
        "(-0.083509, 1.469030, 0.084006)",
        "(-0.085464, 1.495501, 0.096788)",
        "(-0.088844, 1.518347, 0.111937)",
        "(-0.092665, 1.537896, 0.127930)",
        "(-0.092665, 1.537896, 0.127930)",
        "(-0.098836, 1.558686, 0.154128)",
        "(-0.102519, 1.567952, 0.172800)",
        "(-0.105749, 1.572676, 0.192316)",
        "(-0.108102, 1.573832, 0.212105)",
        "(-0.108856, 1.572507, 0.222310)",
        "(-0.110493, 1.567672, 0.243228)",
        "(-0.112289, 1.559998, 0.264498)",
        "(-0.113947, 1.549360, 0.285951)",
        "(-0.114944, 1.535105, 0.307315)",
        "(-0.115216, 1.525858, 0.317576)",
        "(-0.116099, 1.507406, 0.337790)",
        "(-0.117536, 1.485971, 0.356242)",
        "(-0.119065, 1.461336, 0.372560)",
        "(-0.119065, 1.461336, 0.372560)",
        "(-0.120755, 1.433585, 0.386633)",
        "(-0.124398, 1.388790, 0.402475)",
        "(-0.128035, 1.357155, 0.408780)",
        "(-0.132219, 1.324835, 0.412757)",
        "(-0.134298, 1.308658, 0.412583)",
        "(-0.134298, 1.308658, 0.412583)",
        "(-0.141692, 1.244667, 0.407377)",
        "(-0.146049, 1.214942, 0.398753)",
        "(-0.149853, 1.188244, 0.386321)",
        "(-0.152535, 1.164043, 0.370824)",
        "(-0.152535, 1.164043, 0.370824)",
        "(-0.155857, 1.134238, 0.342498)",
        "(-0.156881, 1.120927, 0.320765)",
        "(-0.157119, 1.111894, 0.297324)",
        "(-0.156481, 1.106661, 0.271434)",
        "(-0.156481, 1.106661, 0.271434)",
        "(-0.153970, 1.106196, 0.230955)",
        "(-0.151433, 1.110218, 0.205033)",
        "(-0.148396, 1.118205, 0.178446)",
        "(-0.144764, 1.127904, 0.151832)",
        "(-0.144764, 1.127904, 0.151832)",
        "(-0.137588, 1.147254, 0.116669)",
        "(-0.131983, 1.163759, 0.096220)",
        "(-0.125614, 1.182398, 0.078411)",
        "(-0.119030, 1.203523, 0.063380)",
        "(-0.119030, 1.203523, 0.063380)",
        "(-0.109878, 1.239857, 0.046453)",
        "(-0.104564, 1.267062, 0.039840)",
        "(-0.099654, 1.294890, 0.035013)",
        "(-0.099654, 1.294890, 0.035013)",
        "(-0.095814, 1.323554, 0.033315)",
        "(-0.091804, 1.366648, 0.036531)",
        "(-0.090422, 1.395018, 0.042412)",
        "(-0.090038, 1.422099, 0.051802)",
        "(-0.090431, 1.447425, 0.064775)",
        "(-0.090431, 1.447425, 0.064775)",
        "(-0.092435, 1.481231, 0.089008)",
        "(-0.094509, 1.499408, 0.108071)",
        "(-0.096968, 1.513808, 0.128812)",
        "(-0.099657, 1.524346, 0.151254)",
        "(-0.099657, 1.524346, 0.151254)",
        "(-0.103389, 1.531849, 0.187449)",
        "(-0.105447, 1.531140, 0.212684)",
        "(-0.107356, 1.525659, 0.238212)",
        "(-0.107356, 1.525659, 0.238212)",
        "(-0.109479, 1.515617, 0.263446)",
        "(-0.112965, 1.491525, 0.300032)",
        "(-0.115707, 1.470373, 0.323167)",
        "(-0.118424, 1.444543, 0.344220)",
        "(-0.121055, 1.415564, 0.362858)",
        "(-0.121055, 1.415564, 0.362858)",
        "(-0.126385, 1.365600, 0.384551)",
        "(-0.131378, 1.330891, 0.394869)",
        "(-0.136816, 1.294987, 0.400226)",
        "(-0.142740, 1.257782, 0.400356)",
        "(-0.142740, 1.257782, 0.400356)",
        "(-0.152353, 1.207674, 0.393775)",
        "(-0.158138, 1.176311, 0.382705)",
        "(-0.162162, 1.145615, 0.364368)",
        "(-0.165073, 1.116937, 0.340471)",
        "(-0.165073, 1.116937, 0.340471)",
        "(-0.168408, 1.084544, 0.301693)",
        "(-0.169894, 1.071953, 0.273648)",
        "(-0.170070, 1.064530, 0.242385)",
        "(-0.168884, 1.063078, 0.211097)",
        "(-0.168884, 1.063078, 0.211097)",
        "(-0.164437, 1.073199, 0.167311)",
        "(-0.160248, 1.085952, 0.140276)",
        "(-0.155353, 1.102461, 0.115358)",
        "(-0.155353, 1.102461, 0.115358)",
        "(-0.150308, 1.122329, 0.092741)",
        "(-0.143003, 1.157658, 0.065095)",
        "(-0.137805, 1.184634, 0.052267)",
        "(-0.132203, 1.214134, 0.044397)",
        "(-0.132203, 1.214134, 0.044397)",
        "(-0.124600, 1.261728, 0.041586)",
        "(-0.120293, 1.293335, 0.041799)",
        "(-0.117128, 1.324399, 0.044559)",
        "(-0.114755, 1.354522, 0.049353)",
        "(-0.114755, 1.354522, 0.049353)",
        "(-0.113169, 1.383882, 0.056816)",
        "(-0.112988, 1.425715, 0.073421)",
        "(-0.113930, 1.451124, 0.087069)",
        "(-0.116201, 1.473116, 0.102706)",
        "(-0.119074, 1.492036, 0.119075)",
        "(-0.119074, 1.492036, 0.119075)",
        "(-0.124060, 1.511967, 0.145470)",
        "(-0.127255, 1.519855, 0.163988)",
        "(-0.129956, 1.522983, 0.182782)",
        "(-0.131736, 1.521081, 0.201477)",
        "(-0.131736, 1.521081, 0.201477)",
        "(-0.132316, 1.508301, 0.229177)",
        "(-0.131183, 1.493574, 0.247282)",
        "(-0.129147, 1.474107, 0.265178)",
        "(-0.127026, 1.450045, 0.283064)",
        "(-0.127026, 1.450045, 0.283064)",
        "(-0.124201, 1.407015, 0.309422)",
        "(-0.122862, 1.374065, 0.326267)",
        "(-0.122904, 1.338861, 0.342180)",
        "(-0.125322, 1.302397, 0.355937)",
        "(-0.125322, 1.302397, 0.355937)",
        "(-0.133628, 1.250140, 0.369803)",
        "(-0.141070, 1.217790, 0.374090)",
        "(-0.148602, 1.188157, 0.373667)",
        "(-0.152255, 1.175465, 0.371329)",
        "(-0.152255, 1.175465, 0.371329)",
        "(-0.164610, 1.130961, 0.355884)",
        "(-0.168502, 1.113628, 0.340124)",
        "(-0.171378, 1.100010, 0.319634)",
        "(-0.171378, 1.100010, 0.319634)",
        "(-0.173462, 1.090157, 0.295920)",
        "(-0.174750, 1.081006, 0.254281)",
        "(-0.173690, 1.079847, 0.226073)",
        "(-0.171447, 1.081642, 0.199758)",
        "(-0.171447, 1.081642, 0.199758)",
        "(-0.167453, 1.087202, 0.174547)",
        "(-0.158896, 1.102747, 0.140365)",
        "(-0.152521, 1.118245, 0.119507)",
        "(-0.145704, 1.138795, 0.100961)",
        "(-0.138688, 1.164236, 0.086019)",
        "(-0.138688, 1.164236, 0.086019)",
        "(-0.128860, 1.207637, 0.067779)",
        "(-0.122644, 1.238831, 0.058806)",
        "(-0.117818, 1.271844, 0.053275)",
        "(-0.117818, 1.271844, 0.053275)",
        "(-0.114240, 1.305390, 0.049878)",
        "(-0.110823, 1.355271, 0.052738)",
        "(-0.109722, 1.387244, 0.058933)",
        "(-0.109964, 1.417452, 0.069115)",
        "(-0.109964, 1.417452, 0.069115)",
        "(-0.111336, 1.444693, 0.082857)",
        "(-0.114728, 1.479205, 0.107749)",
        "(-0.117711, 1.496863, 0.126921)",
        "(-0.120774, 1.509891, 0.147351)",
        "(-0.120774, 1.509891, 0.147351)",
        "(-0.123414, 1.518007, 0.168500)",
        "(-0.126110, 1.521063, 0.201508)",
        "(-0.126792, 1.516563, 0.224653)",
        "(-0.126797, 1.508580, 0.248315)",
        "(-0.126707, 1.495323, 0.272467)",
        "(-0.126707, 1.495323, 0.272467)",
        "(-0.127011, 1.468930, 0.308294)",
        "(-0.127328, 1.446537, 0.330653)",
        "(-0.128118, 1.420628, 0.350782)",
        "(-0.129229, 1.406114, 0.359616)",
        "(-0.129229, 1.406114, 0.359616)",
        "(-0.134400, 1.346501, 0.390339)",
        "(-0.137627, 1.313864, 0.399369)",
        "(-0.141648, 1.281075, 0.404391)",
        "(-0.146589, 1.248935, 0.405466)",
        "(-0.146589, 1.248935, 0.405466)",
        "(-0.155040, 1.201900, 0.399890)",
        "(-0.159916, 1.171831, 0.390340)",
        "(-0.163195, 1.143011, 0.374009)",
        "(-0.166446, 1.117800, 0.354156)",
        "(-0.166446, 1.117800, 0.354156)",
        "(-0.170976, 1.093585, 0.320611)",
        "(-0.172115, 1.084578, 0.296516)",
        "(-0.171516, 1.079543, 0.272080)",
        "(-0.168404, 1.080245, 0.246607)",
        "(-0.168404, 1.080245, 0.246607)",
        "(-0.162317, 1.086583, 0.205707)",
        "(-0.157168, 1.095733, 0.178986)",
        "(-0.151665, 1.109224, 0.153825)",
        "(-0.145960, 1.125945, 0.130366)",
        "(-0.145960, 1.125945, 0.130366)",
        "(-0.136938, 1.158200, 0.100728)",
        "(-0.131577, 1.182670, 0.083563)",
        "(-0.126689, 1.209570, 0.069181)",
        "(-0.126689, 1.209570, 0.069181)",
        "(-0.122466, 1.237964, 0.057855)",
        "(-0.116821, 1.281174, 0.046539)",
        "(-0.113062, 1.310626, 0.044514)",
        "(-0.110130, 1.340737, 0.047501)",
        "(-0.107510, 1.369629, 0.054195)",
        "(-0.107510, 1.369629, 0.054195)",
        "(-0.105036, 1.409342, 0.070535)",
        "(-0.104748, 1.432685, 0.085419)",
        "(-0.105370, 1.452774, 0.102890)",
        "(-0.106941, 1.468493, 0.122449)",
        "(-0.106941, 1.468493, 0.122449)",
        "(-0.110003, 1.484181, 0.153669)",
        "(-0.112557, 1.488212, 0.175207)",
        "(-0.114708, 1.486778, 0.197273)",
        "(-0.114708, 1.486778, 0.197273)",
        "(-0.116232, 1.481064, 0.219679)",
        "(-0.118152, 1.465016, 0.255538)",
        "(-0.119754, 1.449328, 0.280765)",
        "(-0.122780, 1.429627, 0.305726)",
        "(-0.125814, 1.405848, 0.330049)",
        "(-0.125814, 1.405848, 0.330049)",
        "(-0.129353, 1.365304, 0.365858)",
        "(-0.133127, 1.334903, 0.387977)",
        "(-0.139047, 1.303918, 0.406097)",
        "(-0.146354, 1.272323, 0.419087)",
        "(-0.146354, 1.272323, 0.419087)",
        "(-0.158213, 1.224735, 0.429227)",
        "(-0.165813, 1.194736, 0.429787)",
        "(-0.172508, 1.166583, 0.425557)",
        "(-0.177783, 1.140796, 0.417112)",
        "(-0.177783, 1.140796, 0.417112)",
        "(-0.182819, 1.109077, 0.393847)",
        "(-0.182887, 1.092351, 0.372052)",
        "(-0.180080, 1.079516, 0.343561)",
        "(-0.176095, 1.071804, 0.314250)",
        "(-0.176095, 1.071804, 0.314250)",
        "(-0.167598, 1.071537, 0.268726)",
        "(-0.160707, 1.076715, 0.237537)",
        "(-0.153177, 1.088260, 0.206423)",
        "(-0.145720, 1.103895, 0.175888)",
        "(-0.145720, 1.103895, 0.175888)",
        "(-0.134925, 1.133523, 0.134035)",
        "(-0.128505, 1.157441, 0.110054)",
        "(-0.122542, 1.183822, 0.090275)",
        "(-0.116530, 1.211941, 0.075235)",
        "(-0.116530, 1.211941, 0.075235)",
        "(-0.108844, 1.257931, 0.061842)",
        "(-0.104387, 1.288982, 0.057895)",
        "(-0.100963, 1.320137, 0.058870)",
        "(-0.100963, 1.320137, 0.058870)",
        "(-0.098815, 1.350782, 0.063194)",
        "(-0.097218, 1.393495, 0.076445)",
        "(-0.096980, 1.419585, 0.089310)",
        "(-0.098063, 1.443175, 0.106253)",
        "(-0.100254, 1.463777, 0.125183)",
        "(-0.100254, 1.463777, 0.125183)",
        "(-0.105090, 1.486808, 0.156404)",
        "(-0.108651, 1.497286, 0.178446)",
        "(-0.112359, 1.502566, 0.201680)",
        "(-0.115686, 1.503858, 0.225571)",
        "(-0.115686, 1.503858, 0.225571)",
        "(-0.119741, 1.497303, 0.261698)",
        "(-0.121581, 1.487322, 0.285305)",
        "(-0.123972, 1.473608, 0.308550)",
        "(-0.123972, 1.473608, 0.308550)",
        "(-0.127317, 1.456657, 0.331330)",
        "(-0.132366, 1.424056, 0.362610)",
        "(-0.135582, 1.397715, 0.381056)",
        "(-0.139594, 1.368815, 0.396715)",
        "(-0.139594, 1.368815, 0.396715)",
        "(-0.144718, 1.338447, 0.408358)",
        "(-0.152536, 1.289927, 0.418531)",
        "(-0.158001, 1.257188, 0.420257)",
        "(-0.163216, 1.225613, 0.417300)",
        "(-0.167771, 1.195240, 0.408716)",
        "(-0.170111, 1.180271, 0.404098)",
        "(-0.174384, 1.152687, 0.388794)",
        "(-0.177224, 1.127795, 0.368096)",
        "(-0.178699, 1.105788, 0.343981)",
        "(-0.178699, 1.105788, 0.343981)",
        "(-0.178715, 1.083785, 0.303158)",
        "(-0.177305, 1.074081, 0.273362)",
        "(-0.174159, 1.070225, 0.241752)",
        "(-0.170077, 1.072760, 0.209955)",
        "(-0.170077, 1.072760, 0.209955)",
        "(-0.162095, 1.086518, 0.164272)",
        "(-0.155170, 1.101498, 0.137254)",
        "(-0.147792, 1.120714, 0.113266)",
        "(-0.140449, 1.144464, 0.093169)",
        "(-0.133169, 1.172487, 0.077870)",
        "(-0.133169, 1.172487, 0.077870)",
        "(-0.122975, 1.219743, 0.062844)",
        "(-0.117134, 1.252794, 0.057598)",
        "(-0.112474, 1.286201, 0.056439)",
        "(-0.112474, 1.286201, 0.056439)",
        "(-0.107441, 1.334667, 0.062378)",
        "(-0.105180, 1.365085, 0.070600)",
        "(-0.104267, 1.392781, 0.082621)",
        "(-0.104057, 1.417277, 0.096957)",
        "(-0.104057, 1.417277, 0.096957)",
        "(-0.104348, 1.437941, 0.113846)",
        "(-0.105513, 1.461517, 0.142683)",
        "(-0.106496, 1.471489, 0.164126)",
        "(-0.107656, 1.478192, 0.186820)",
        "(-0.109189, 1.480094, 0.210926)",
        "(-0.109189, 1.480094, 0.210926)",
        "(-0.111447, 1.475519, 0.247562)",
        "(-0.112730, 1.467635, 0.271658)",
        "(-0.114177, 1.455084, 0.295525)",
        "(-0.116167, 1.438738, 0.319503)",
        "(-0.116167, 1.438738, 0.319503)",
        "(-0.120312, 1.410376, 0.353528)",
        "(-0.124286, 1.387006, 0.373603)",
        "(-0.129103, 1.361118, 0.391285)",
        "(-0.129103, 1.361118, 0.391285)",
        "(-0.135158, 1.333667, 0.406903)",
        "(-0.146362, 1.289889, 0.423678)",
        "(-0.153965, 1.259732, 0.431334)",
        "(-0.161097, 1.228719, 0.434064)",
        "(-0.161097, 1.228719, 0.434064)",
        "(-0.167752, 1.197714, 0.432122)",
        "(-0.177101, 1.153821, 0.419716)",
        "(-0.182716, 1.127141, 0.406301)",
        "(-0.186638, 1.103381, 0.388174)",
        "(-0.186638, 1.103381, 0.388174)",
        "(-0.189145, 1.083245, 0.365737)",
        "(-0.191082, 1.060915, 0.328586)",
        "(-0.190178, 1.052365, 0.302132)",
        "(-0.187406, 1.048373, 0.274863)",
        "(-0.187406, 1.048373, 0.274863)",
        "(-0.182657, 1.049720, 0.247167)",
        "(-0.173232, 1.059021, 0.205588)",
        "(-0.165915, 1.069978, 0.177911)",
        "(-0.157795, 1.085907, 0.152330)",
        "(-0.157795, 1.085907, 0.152330)",
        "(-0.148950, 1.105709, 0.129829)",
        "(-0.134974, 1.140460, 0.100247)",
        "(-0.124865, 1.166834, 0.084854)",
        "(-0.114628, 1.194858, 0.072476)",
        "(-0.114628, 1.194858, 0.072476)",
        "(-0.104716, 1.225396, 0.063403)",
        "(-0.091500, 1.273515, 0.054766)",
        "(-0.083566, 1.305294, 0.050366)",
        "(-0.077302, 1.337191, 0.049098)",
        "(-0.072641, 1.369659, 0.050434)",
        "(-0.072641, 1.369659, 0.050434)",
        "(-0.069734, 1.416941, 0.059154)",
        "(-0.069423, 1.446048, 0.067780)",
        "(-0.070739, 1.472389, 0.078734)",
        "(-0.071894, 1.484767, 0.084781)",
        "(-0.071894, 1.484767, 0.084781)",
        "(-0.078816, 1.528445, 0.112641)",
        "(-0.082767, 1.545810, 0.129716)",
        "(-0.086604, 1.560185, 0.148676)",
        "(-0.090564, 1.571251, 0.168775)",
        "(-0.090564, 1.571251, 0.168775)",
        "(-0.096485, 1.580904, 0.200302)",
        "(-0.099881, 1.583093, 0.222331)",
        "(-0.102911, 1.582008, 0.245254)",
        "(-0.102911, 1.582008, 0.245254)",
        "(-0.107239, 1.572594, 0.280913)",
        "(-0.110951, 1.563790, 0.304684)",
        "(-0.115386, 1.551615, 0.328187)",
        "(-0.119793, 1.535820, 0.350940)",
        "(-0.123405, 1.516910, 0.372780)",
        "(-0.125138, 1.505883, 0.382948)",
        "(-0.129473, 1.483520, 0.402076)",
        "(-0.134372, 1.458019, 0.417154)",
        "(-0.138693, 1.430348, 0.429088)",
        "(-0.138693, 1.430348, 0.429088)",
        "(-0.141994, 1.400107, 0.437474)",
        "(-0.146671, 1.352961, 0.443703)",
        "(-0.151022, 1.321554, 0.441617)",
        "(-0.154716, 1.290605, 0.437528)",
        "(-0.156212, 1.259376, 0.428115)",
        "(-0.156212, 1.259376, 0.428115)",
        "(-0.155915, 1.214413, 0.406704)",
        "(-0.156073, 1.188578, 0.388515)",
        "(-0.155279, 1.166298, 0.366469)",
        "(-0.155279, 1.166298, 0.366469)",
        "(-0.153277, 1.147408, 0.343333)",
        "(-0.150276, 1.126110, 0.304658)",
        "(-0.147582, 1.117244, 0.276419)",
        "(-0.143884, 1.112128, 0.247836)",
        "(-0.143884, 1.112128, 0.247836)",
        "(-0.139783, 1.112118, 0.218797)",
        "(-0.132091, 1.121588, 0.177069)",
        "(-0.126260, 1.134542, 0.152755)",
        "(-0.120390, 1.150490, 0.130644)",
        "(-0.120390, 1.150490, 0.130644)",
        "(-0.114046, 1.170454, 0.111814)",
        "(-0.104207, 1.206389, 0.089223)",
        "(-0.097666, 1.233443, 0.077529)",
        "(-0.091579, 1.262496, 0.068278)",
        "(-0.091579, 1.262496, 0.068278)",
        "(-0.085837, 1.293432, 0.061760)",
        "(-0.077368, 1.340471, 0.053893)",
        "(-0.072082, 1.372550, 0.051133)",
        "(-0.068544, 1.405428, 0.049988)",
        "(-0.068544, 1.405428, 0.049988)",
        "(-0.067825, 1.439653, 0.051466)",
        "(-0.068194, 1.488598, 0.057868)",
        "(-0.069616, 1.519059, 0.064243)",
        "(-0.073034, 1.547987, 0.072376)",
        "(-0.073034, 1.547987, 0.072376)",
        "(-0.078075, 1.575183, 0.083066)",
        "(-0.088902, 1.612401, 0.105017)",
        "(-0.097304, 1.633546, 0.122155)",
        "(-0.105188, 1.651426, 0.140315)",
        "(-0.105188, 1.651426, 0.140315)",
        "(-0.112233, 1.665131, 0.160354)",
        "(-0.123436, 1.679972, 0.192688)",
        "(-0.131434, 1.684897, 0.215712)",
        "(-0.138666, 1.686553, 0.239628)",
        "(-0.138666, 1.686553, 0.239628)",
        "(-0.144904, 1.684183, 0.264999)",
        "(-0.153274, 1.676714, 0.304372)",
        "(-0.158210, 1.666950, 0.331631)",
        "(-0.162722, 1.654131, 0.359345)",
        "(-0.162722, 1.654131, 0.359345)",
        "(-0.166748, 1.628488, 0.403152)",
        "(-0.168555, 1.609268, 0.432605)",
        "(-0.170080, 1.586161, 0.461401)",
        "(-0.172306, 1.560065, 0.488325)",
        "(-0.172306, 1.560065, 0.488325)",
        "(-0.176281, 1.531346, 0.512000)",
        "(-0.183523, 1.484542, 0.544077)",
        "(-0.188087, 1.450417, 0.561350)",
        "(-0.193631, 1.415514, 0.573966)",
        "(-0.200956, 1.381055, 0.581342)",
        "(-0.200956, 1.381055, 0.581342)",
        "(-0.212825, 1.329429, 0.583654)",
        "(-0.218590, 1.294482, 0.580592)",
        "(-0.223011, 1.259674, 0.571690)",
        "(-0.224977, 1.243403, 0.564581)",
        "(-0.224977, 1.243403, 0.564581)",
        "(-0.232774, 1.183495, 0.533340)",
        "(-0.234331, 1.156387, 0.511596)",
        "(-0.234322, 1.131586, 0.486053)",
        "(-0.234322, 1.131586, 0.486053)",
        "(-0.232553, 1.111242, 0.456884)",
        "(-0.229358, 1.092519, 0.425747)",
        "(-0.221426, 1.071460, 0.369719)",
        "(-0.214927, 1.062975, 0.330566)",
        "(-0.214927, 1.062975, 0.330566)",
        "(-0.207386, 1.059464, 0.292927)",
        "(-0.198908, 1.060771, 0.254791)",
        "(-0.185134, 1.071665, 0.198227)",
        "(-0.176239, 1.085488, 0.164492)",
        "(-0.176239, 1.085488, 0.164492)",
        "(-0.167463, 1.104951, 0.134199)",
        "(-0.152393, 1.140392, 0.098440)",
        "(-0.141127, 1.168030, 0.080912)",
        "(-0.129149, 1.198586, 0.068006)",
        "(-0.129149, 1.198586, 0.068006)",
        "(-0.117462, 1.231878, 0.058923)",
        "(-0.101284, 1.286213, 0.052658)",
        "(-0.090916, 1.322465, 0.051108)",
        "(-0.080435, 1.358361, 0.051542)",
        "(-0.076676, 1.376947, 0.053302)",
        "(-0.076676, 1.376947, 0.053302)",
        "(-0.064235, 1.450272, 0.060513)",
        "(-0.059594, 1.484949, 0.065747)",
        "(-0.055608, 1.518929, 0.072791)",
        "(-0.055608, 1.518929, 0.072791)",
        "(-0.053189, 1.552452, 0.082289)",
        "(-0.053315, 1.599697, 0.100571)",
        "(-0.056019, 1.628167, 0.114416)",
        "(-0.060836, 1.654646, 0.129956)",
        "(-0.060836, 1.654646, 0.129956)",
        "(-0.067603, 1.678693, 0.147305)",
        "(-0.076093, 1.698975, 0.167049)",
        "(-0.091068, 1.724033, 0.200660)",
        "(-0.101220, 1.738196, 0.224232)",
        "(-0.101220, 1.738196, 0.224232)",
        "(-0.111916, 1.748067, 0.249510)",
        "(-0.127711, 1.755628, 0.289139)",
        "(-0.137481, 1.754319, 0.316292)",
        "(-0.146792, 1.750222, 0.343069)",
        "(-0.146792, 1.750222, 0.343069)",
        "(-0.155646, 1.742290, 0.369969)",
        "(-0.167958, 1.722140, 0.410453)",
        "(-0.174787, 1.703585, 0.437113)",
        "(-0.180175, 1.680354, 0.463231)",
        "(-0.180175, 1.680354, 0.463231)",
        "(-0.185476, 1.654856, 0.488539)",
        "(-0.192271, 1.608813, 0.521558)",
        "(-0.196540, 1.575357, 0.540028)",
        "(-0.200901, 1.538801, 0.555761)",
        "(-0.200901, 1.538801, 0.555761)",
        "(-0.205478, 1.501059, 0.567912)",
        "(-0.212815, 1.442565, 0.577450)",
        "(-0.217444, 1.402483, 0.579471)",
        "(-0.220691, 1.362482, 0.578521)",
        "(-0.220691, 1.362482, 0.578521)",
        "(-0.223275, 1.323375, 0.573339)",
        "(-0.225583, 1.285110, 0.564260)",
        "(-0.229102, 1.230750, 0.543547)",
        "(-0.228121, 1.196020, 0.525229)",
        "(-0.228121, 1.196020, 0.525229)",
        "(-0.223971, 1.161895, 0.501750)",
        "(-0.219099, 1.130613, 0.473869)",
        "(-0.210501, 1.093229, 0.425891)",
        "(-0.201888, 1.075019, 0.388324)",
        "(-0.201888, 1.075019, 0.388324)",
        "(-0.193303, 1.058842, 0.349688)",
        "(-0.179130, 1.048685, 0.289032)",
        "(-0.169222, 1.050522, 0.251849)",
        "(-0.158620, 1.058334, 0.215531)",
        "(-0.158620, 1.058334, 0.215531)",
        "(-0.147761, 1.070335, 0.179976)",
        "(-0.131451, 1.097009, 0.132732)",
        "(-0.120433, 1.123020, 0.108492)",
        "(-0.109172, 1.150666, 0.087472)",
        "(-0.109172, 1.150666, 0.087472)",
        "(-0.097918, 1.182849, 0.072195)",
        "(-0.082464, 1.235002, 0.056411)",
        "(-0.073894, 1.272334, 0.050820)",
        "(-0.066850, 1.310076, 0.047462)",
        "(-0.066850, 1.310076, 0.047462)",
        "(-0.061351, 1.347564, 0.046955)",
        "(-0.056915, 1.384478, 0.048677)",
        "(-0.054395, 1.438012, 0.056079)",
        "(-0.054498, 1.472549, 0.062399)",
        "(-0.054498, 1.472549, 0.062399)",
        "(-0.057027, 1.505853, 0.071860)",
        "(-0.063943, 1.548918, 0.088494)",
        "(-0.069885, 1.575442, 0.101967)",
        "(-0.077020, 1.600032, 0.117675)",
        "(-0.077020, 1.600032, 0.117675)",
        "(-0.085494, 1.622097, 0.135134)",
        "(-0.095120, 1.641168, 0.153472)",
        "(-0.110285, 1.663246, 0.183048)",
        "(-0.120242, 1.674413, 0.204265)",
        "(-0.129980, 1.681533, 0.226888)",
        "(-0.129980, 1.681533, 0.226888)",
        "(-0.143972, 1.685117, 0.262597)",
        "(-0.152603, 1.683561, 0.287033)",
        "(-0.160066, 1.676027, 0.312671)",
        "(-0.160066, 1.676027, 0.312671)",
        "(-0.166926, 1.667010, 0.338384)",
        "(-0.172441, 1.652842, 0.364715)",
        "(-0.179719, 1.623661, 0.406054)",
        "(-0.184992, 1.599957, 0.434123)",
        "(-0.184992, 1.599957, 0.434123)",
        "(-0.192405, 1.556765, 0.473321)",
        "(-0.192405, 1.556765, 0.473321)",
        "(-0.206119, 1.491529, 0.519569)",
        "(-0.217270, 1.458157, 0.536597)",
        "(-0.217270, 1.458157, 0.536597)",
        "(-0.227876, 1.423906, 0.547247)",
        "(-0.238055, 1.368819, 0.551675)",
        "(-0.243875, 1.332243, 0.548723)",
        "(-0.248999, 1.297524, 0.542180)",
        "(-0.248999, 1.297524, 0.542180)",
        "(-0.251650, 1.262943, 0.531662)",
        "(-0.250982, 1.209768, 0.505391)",
        "(-0.246848, 1.176023, 0.480824)",
        "(-0.241376, 1.145012, 0.453813)",
        "(-0.241376, 1.145012, 0.453813)",
        "(-0.234366, 1.116363, 0.421951)",
        "(-0.226078, 1.089786, 0.384378)",
        "(-0.213034, 1.061464, 0.323809)",
        "(-0.204655, 1.051274, 0.284724)",
        "(-0.204655, 1.051274, 0.284724)",
        "(-0.195452, 1.046360, 0.244251)",
        "(-0.180730, 1.049470, 0.186011)",
        "(-0.170380, 1.061063, 0.152174)",
        "(-0.159659, 1.079215, 0.121451)",
        "(-0.159659, 1.079215, 0.121451)",
        "(-0.141357, 1.114644, 0.085906)",
        "(-0.128106, 1.141038, 0.066829)",
        "(-0.114932, 1.171482, 0.052604)",
        "(-0.102473, 1.206460, 0.043877)",
        "(-0.102473, 1.206460, 0.043877)",
        "(-0.091225, 1.243940, 0.039233)",
        "(-0.077680, 1.302332, 0.037814)",
        "(-0.070851, 1.342039, 0.040885)",
        "(-0.066903, 1.382318, 0.046968)",
        "(-0.066234, 1.422405, 0.056039)",
        "(-0.066234, 1.422405, 0.056039)",
        "(-0.068013, 1.460894, 0.068024)",
        "(-0.074899, 1.514255, 0.091416)",
        "(-0.081698, 1.545913, 0.109479)",
        "(-0.081698, 1.545913, 0.109479)",
        "(-0.089533, 1.573483, 0.129038)",
        "(-0.103682, 1.606891, 0.161269)",
        "(-0.113745, 1.626129, 0.183693)",
        "(-0.124149, 1.640243, 0.207575)",
        "(-0.124149, 1.640243, 0.207575)",
        "(-0.134354, 1.649466, 0.232674)",
        "(-0.148981, 1.655554, 0.271562)",
        "(-0.158703, 1.654840, 0.297949)",
        "(-0.168017, 1.650030, 0.324633)",
        "(-0.168017, 1.650030, 0.324633)",
        "(-0.176080, 1.640739, 0.351179)",
        "(-0.184830, 1.616859, 0.390500)",
        "(-0.190717, 1.598048, 0.416708)",
        "(-0.196629, 1.574478, 0.442007)",
        "(-0.201550, 1.547107, 0.466237)",
        "(-0.201550, 1.547107, 0.466237)",
        "(-0.205052, 1.515539, 0.488778)",
        "(-0.210613, 1.461313, 0.516995)",
        "(-0.216318, 1.423867, 0.532363)",
        "(-0.216318, 1.423867, 0.532363)",
        "(-0.222061, 1.384583, 0.542679)",
        "(-0.227727, 1.321908, 0.550034)",
        "(-0.230576, 1.279292, 0.548320)",
        "(-0.234743, 1.238766, 0.542405)",
        "(-0.234743, 1.238766, 0.542405)",
        "(-0.238996, 1.200660, 0.531127)",
        "(-0.241590, 1.164160, 0.515491)",
        "(-0.241071, 1.114125, 0.483612)",
        "(-0.238474, 1.085141, 0.456518)",
        "(-0.233993, 1.060674, 0.425033)",
        "(-0.233993, 1.060674, 0.425033)",
        "(-0.227999, 1.041621, 0.391289)",
        "(-0.216351, 1.025098, 0.339458)",
        "(-0.206866, 1.020696, 0.303777)",
        "(-0.206866, 1.020696, 0.303777)",
        "(-0.195535, 1.022821, 0.268412)",
        "(-0.177098, 1.038147, 0.217430)",
        "(-0.164897, 1.052021, 0.184088)",
        "(-0.152452, 1.072354, 0.154769)",
        "(-0.152452, 1.072354, 0.154769)",
        "(-0.139956, 1.098424, 0.129956)",
        "(-0.120691, 1.145396, 0.101947)",
        "(-0.108304, 1.179103, 0.086752)",
        "(-0.097104, 1.216144, 0.076112)",
        "(-0.097104, 1.216144, 0.076112)",
        "(-0.087276, 1.254559, 0.069160)",
        "(-0.076747, 1.314920, 0.065003)",
        "(-0.072627, 1.354623, 0.067152)",
        "(-0.069782, 1.393301, 0.072218)",
        "(-0.069782, 1.393301, 0.072218)",
        "(-0.069271, 1.431740, 0.081435)",
        "(-0.072805, 1.486608, 0.101575)",
        "(-0.076225, 1.519839, 0.118213)",
        "(-0.080987, 1.549728, 0.137469)",
        "(-0.080987, 1.549728, 0.137469)",
        "(-0.086447, 1.575860, 0.158271)",
        "(-0.092841, 1.598160, 0.180630)",
        "(-0.105085, 1.624788, 0.216528)",
        "(-0.113221, 1.637775, 0.241383)",
        "(-0.113221, 1.637775, 0.241383)",
        "(-0.120736, 1.646659, 0.266827)",
        "(-0.131729, 1.652411, 0.306176)",
        "(-0.140080, 1.652348, 0.333164)",
        "(-0.148578, 1.648958, 0.359776)",
        "(-0.148578, 1.648958, 0.359776)",
        "(-0.156637, 1.641825, 0.385529)",
        "(-0.168454, 1.623211, 0.422017)",
        "(-0.176726, 1.608448, 0.444844)",
        "(-0.185226, 1.589811, 0.465320)",
        "(-0.185226, 1.589811, 0.465320)",
        "(-0.193025, 1.567674, 0.484583)",
        "(-0.201951, 1.528649, 0.508667)",
        "(-0.207270, 1.500081, 0.520930)",
        "(-0.212563, 1.469635, 0.529570)",
        "(-0.212563, 1.469635, 0.529570)",
        "(-0.217095, 1.438178, 0.535449)",
        "(-0.220248, 1.388300, 0.535581)",
        "(-0.220079, 1.354472, 0.531294)",
        "(-0.219481, 1.320984, 0.523498)",
        "(-0.219481, 1.320984, 0.523498)",
        "(-0.219286, 1.288114, 0.511206)",
        "(-0.216730, 1.240640, 0.484749)",
        "(-0.212549, 1.210309, 0.462113)",
        "(-0.208190, 1.182081, 0.437346)",
        "(-0.203704, 1.157358, 0.409756)",
        "(-0.203704, 1.157358, 0.409756)",
        "(-0.193298, 1.126438, 0.356781)",
        "(-0.184467, 1.111126, 0.320146)",
        "(-0.175958, 1.102292, 0.284684)",
        "(-0.175958, 1.102292, 0.284684)",
        "(-0.167846, 1.100383, 0.249157)",
        "(-0.155691, 1.108745, 0.197548)",
        "(-0.147466, 1.123228, 0.166630)",
        "(-0.139297, 1.140569, 0.137861)",
        "(-0.129992, 1.164444, 0.115519)",
        "(-0.129992, 1.164444, 0.115519)",
        "(-0.114221, 1.208941, 0.091780)",
        "(-0.102269, 1.241613, 0.081496)",
        "(-0.091320, 1.275616, 0.072693)",
        "(-0.091320, 1.275616, 0.072693)",
        "(-0.083226, 1.313830, 0.067836)",
        "(-0.074756, 1.372928, 0.066153)",
        "(-0.071082, 1.412423, 0.068132)",
        "(-0.068800, 1.451844, 0.073198)",
        "(-0.068193, 1.490740, 0.080477)",
        "(-0.068193, 1.490740, 0.080477)",
        "(-0.070959, 1.547311, 0.096877)",
        "(-0.076232, 1.583895, 0.110970)",
        "(-0.083551, 1.618042, 0.127140)",
        "(-0.087642, 1.633786, 0.136047)",
        "(-0.087642, 1.633786, 0.136047)",
        "(-0.101987, 1.676588, 0.165151)",
        "(-0.121025, 1.710468, 0.197751)",
        "(-0.134549, 1.726848, 0.220204)",
        "(-0.134549, 1.726848, 0.220204)",
        "(-0.147702, 1.739067, 0.243189)",
        "(-0.166779, 1.748691, 0.279372)",
        "(-0.178681, 1.749515, 0.304565)",
        "(-0.189471, 1.746054, 0.330217)",
        "(-0.189471, 1.746054, 0.330217)",
        "(-0.198473, 1.737158, 0.356208)",
        "(-0.209449, 1.718142, 0.395726)",
        "(-0.214428, 1.698725, 0.422541)",
        "(-0.218827, 1.675458, 0.450083)",
        "(-0.218827, 1.675458, 0.450083)",
        "(-0.222534, 1.648404, 0.477213)",
        "(-0.226456, 1.599580, 0.514132)",
        "(-0.228941, 1.562044, 0.534924)",
        "(-0.231508, 1.523420, 0.553551)",
        "(-0.231508, 1.523420, 0.553551)",
        "(-0.233884, 1.481519, 0.567114)",
        "(-0.238801, 1.414933, 0.576091)",
        "(-0.241729, 1.369943, 0.575677)",
        "(-0.243636, 1.323408, 0.570981)",
        "(-0.243636, 1.323408, 0.570981)",
        "(-0.245377, 1.276333, 0.561577)",
        "(-0.246510, 1.231939, 0.547229)",
        "(-0.243831, 1.171867, 0.515736)",
        "(-0.239083, 1.136717, 0.487916)",
        "(-0.239083, 1.136717, 0.487916)",
        "(-0.232331, 1.108762, 0.455288)",
        "(-0.217784, 1.079688, 0.399301)",
        "(-0.206266, 1.068180, 0.358392)",
        "(-0.194079, 1.063764, 0.317511)",
        "(-0.187468, 1.066390, 0.297061)",
        "(-0.187468, 1.066390, 0.297061)",
        "(-0.162248, 1.080825, 0.216701)",
        "(-0.150127, 1.097261, 0.179950)",
        "(-0.138085, 1.120360, 0.148660)",
        "(-0.138085, 1.120360, 0.148660)",
        "(-0.126473, 1.146770, 0.120718)",
        "(-0.109349, 1.196357, 0.090640)",
        "(-0.098678, 1.233613, 0.076920)",
        "(-0.088997, 1.273407, 0.069347)",
        "(-0.088997, 1.273407, 0.069347)",
        "(-0.080547, 1.313846, 0.063265)",
        "(-0.075027, 1.378693, 0.064355)",
        "(-0.073640, 1.420739, 0.068350)",
        "(-0.075412, 1.461528, 0.076150)",
        "(-0.075412, 1.461528, 0.076150)",
        "(-0.078745, 1.500239, 0.086948)",
        "(-0.086651, 1.552604, 0.109648)",
        "(-0.094018, 1.583603, 0.128530)",
        "(-0.102676, 1.610807, 0.149898)",
        "(-0.111960, 1.634320, 0.173014)",
        "(-0.111960, 1.634320, 0.173014)",
        "(-0.126394, 1.659481, 0.210435)",
        "(-0.135234, 1.670865, 0.236405)",
        "(-0.142913, 1.677270, 0.263866)",
        "(-0.142913, 1.677270, 0.263866)",
        "(-0.149686, 1.678007, 0.293104)",
        "(-0.159826, 1.674665, 0.337308)",
        "(-0.166511, 1.665358, 0.366974)",
        "(-0.172753, 1.652017, 0.396166)",
        "(-0.172753, 1.652017, 0.396166)",
        "(-0.178130, 1.634262, 0.425145)",
        "(-0.186442, 1.599200, 0.466604)",
        "(-0.192564, 1.571393, 0.492260)",
        "(-0.198611, 1.540395, 0.515474)",
        "(-0.198611, 1.540395, 0.515474)",
        "(-0.204721, 1.506204, 0.536174)",
        "(-0.214386, 1.448927, 0.560003)",
        "(-0.221421, 1.409257, 0.569976)",
        "(-0.228930, 1.368819, 0.575349)",
        "(-0.228930, 1.368819, 0.575349)",
        "(-0.235003, 1.327634, 0.576426)",
        "(-0.240506, 1.267298, 0.567791)",
        "(-0.241820, 1.228812, 0.555456)",
        "(-0.241108, 1.192920, 0.535451)",
        "(-0.241108, 1.192920, 0.535451)",
        "(-0.238030, 1.160063, 0.511696)",
        "(-0.228132, 1.118707, 0.467065)",
        "(-0.218845, 1.096943, 0.431360)",
        "(-0.207466, 1.080625, 0.392169)",
        "(-0.200852, 1.077062, 0.370632)",
        "(-0.200852, 1.077062, 0.370632)",
        "(-0.177752, 1.069248, 0.286859)",
        "(-0.166096, 1.076846, 0.246171)",
        "(-0.154793, 1.091207, 0.207530)",
        "(-0.154793, 1.091207, 0.207530)",
        "(-0.143996, 1.112777, 0.172444)",
        "(-0.128216, 1.152303, 0.128801)",
        "(-0.117723, 1.186944, 0.109344)",
        "(-0.107684, 1.225308, 0.095029)",
        "(-0.107684, 1.225308, 0.095029)",
        "(-0.098505, 1.265820, 0.085337)",
        "(-0.088406, 1.329653, 0.079017)",
        "(-0.085117, 1.372858, 0.080081)",
        "(-0.083712, 1.415307, 0.084049)",
        "(-0.083712, 1.415307, 0.084049)",
        "(-0.084920, 1.456275, 0.091773)",
        "(-0.090451, 1.512448, 0.109091)",
        "(-0.095643, 1.546164, 0.123967)",
        "(-0.103940, 1.576094, 0.141793)",
        "(-0.103940, 1.576094, 0.141793)",
        "(-0.113344, 1.601877, 0.160930)",
        "(-0.127167, 1.631220, 0.191775)",
        "(-0.135749, 1.644200, 0.214129)",
        "(-0.143492, 1.652036, 0.237936)",
        "(-0.150931, 1.658182, 0.262373)",
        "(-0.150931, 1.658182, 0.262373)",
        "(-0.161216, 1.657327, 0.302261)",
        "(-0.167602, 1.651350, 0.329867)",
        "(-0.173356, 1.639805, 0.358475)",
        "(-0.173356, 1.639805, 0.358475)",
        "(-0.178762, 1.626520, 0.387397)",
        "(-0.185343, 1.597080, 0.431449)",
        "(-0.188864, 1.570705, 0.459114)",
        "(-0.192065, 1.539504, 0.484623)",
        "(-0.193400, 1.521666, 0.496001)",
        "(-0.193400, 1.521666, 0.496001)",
        "(-0.200371, 1.448527, 0.533150)",
        "(-0.202045, 1.406020, 0.544220)",
        "(-0.202811, 1.364531, 0.549060)",
        "(-0.202811, 1.364531, 0.549060)",
        "(-0.205021, 1.323658, 0.547247)",
        "(-0.208912, 1.263492, 0.534625)",
        "(-0.208982, 1.223330, 0.519670)",
        "(-0.207760, 1.184910, 0.500128)",
        "(-0.206099, 1.149833, 0.475983)",
        "(-0.206099, 1.149833, 0.475983)",
        "(-0.201512, 1.103579, 0.428551)",
        "(-0.196314, 1.078011, 0.390745)",
        "(-0.190627, 1.058925, 0.350616)",
        "(-0.184392, 1.048781, 0.310029)",
        "(-0.184392, 1.048781, 0.310029)",
        "(-0.173286, 1.045684, 0.250691)",
        "(-0.164731, 1.053170, 0.212294)",
        "(-0.155201, 1.066150, 0.178620)",
        "(-0.155201, 1.066150, 0.178620)",
        "(-0.144641, 1.087391, 0.150465)",
        "(-0.127876, 1.127217, 0.115751)",
        "(-0.116931, 1.161156, 0.099810)",
        "(-0.106988, 1.196750, 0.085659)",
        "(-0.106988, 1.196750, 0.085659)",
        "(-0.098271, 1.236263, 0.076572)",
        "(-0.088147, 1.299015, 0.069552)",
        "(-0.083067, 1.340927, 0.067950)",
        "(-0.079315, 1.382325, 0.069164)",
        "(-0.079250, 1.403105, 0.071776)",
        "(-0.079250, 1.403105, 0.071776)",
        "(-0.082782, 1.483539, 0.084515)",
        "(-0.088201, 1.520320, 0.095098)",
        "(-0.094904, 1.554487, 0.109022)",
        "(-0.094904, 1.554487, 0.109022)",
        "(-0.102669, 1.585811, 0.125971)",
        "(-0.118018, 1.626814, 0.156075)",
        "(-0.129294, 1.649628, 0.178377)",
        "(-0.140176, 1.667898, 0.201896)",
        "(-0.140176, 1.667898, 0.201896)",
        "(-0.155254, 1.686249, 0.240180)",
        "(-0.164809, 1.695594, 0.266803)",
        "(-0.173622, 1.699993, 0.294900)",
        "(-0.181941, 1.700363, 0.323877)",
        "(-0.181941, 1.700363, 0.323877)",
        "(-0.189269, 1.695467, 0.353407)",
        "(-0.198889, 1.682975, 0.397193)",
        "(-0.204346, 1.668524, 0.426258)",
        "(-0.209953, 1.649598, 0.454747)",
        "(-0.215177, 1.626949, 0.481305)",
        "(-0.215177, 1.626949, 0.481305)",
        "(-0.220996, 1.585712, 0.517017)",
        "(-0.224386, 1.554047, 0.539031)",
        "(-0.228381, 1.519720, 0.557126)",
        "(-0.228381, 1.519720, 0.557126)",
        "(-0.232929, 1.483544, 0.570744)",
        "(-0.237781, 1.426237, 0.584134)",
        "(-0.239863, 1.387332, 0.587724)",
        "(-0.241958, 1.349682, 0.585503)",
        "(-0.241958, 1.349682, 0.585503)",
        "(-0.243260, 1.295393, 0.573707)",
        "(-0.243260, 1.295393, 0.573707)",
        "(-0.239462, 1.227998, 0.545470)",
        "(-0.235517, 1.198041, 0.525672)",
        "(-0.235517, 1.198041, 0.525672)",
        "(-0.230250, 1.170696, 0.501882)",
        "(-0.223494, 1.145774, 0.474241)",
        "(-0.208718, 1.113586, 0.424491)",
        "(-0.197720, 1.097326, 0.388808)",
        "(-0.197720, 1.097326, 0.388808)",
        "(-0.187258, 1.085545, 0.351528)",
        "(-0.176757, 1.079549, 0.311351)",
        "(-0.161524, 1.079869, 0.250647)",
        "(-0.152043, 1.087138, 0.210947)",
        "(-0.152043, 1.087138, 0.210947)",
        "(-0.138304, 1.109550, 0.159119)",
        "(-0.129453, 1.129919, 0.128876)",
        "(-0.120475, 1.156544, 0.103884)",
        "(-0.111274, 1.187825, 0.084859)",
        "(-0.111274, 1.187825, 0.084859)",
        "(-0.102164, 1.223364, 0.071573)",
        "(-0.090841, 1.286299, 0.064326)",
        "(-0.085362, 1.330289, 0.063620)",
        "(-0.081697, 1.375046, 0.066884)",
        "(-0.079405, 1.419544, 0.073943)",
        "(-0.079405, 1.419544, 0.073943)",
        "(-0.081915, 1.486547, 0.092805)",
        "(-0.089265, 1.529724, 0.111065)",
        "(-0.097478, 1.569049, 0.131039)",
        "(-0.108025, 1.603554, 0.154591)",
        "(-0.108025, 1.603554, 0.154591)",
        "(-0.126772, 1.646253, 0.193243)",
        "(-0.139279, 1.667268, 0.220058)",
        "(-0.150942, 1.682090, 0.247846)",
        "(-0.150942, 1.682090, 0.247846)",
        "(-0.161699, 1.690744, 0.276229)",
        "(-0.175551, 1.692380, 0.319638)",
        "(-0.182797, 1.686586, 0.349839)",
        "(-0.189666, 1.674196, 0.381199)",
        "(-0.189666, 1.674196, 0.381199)",
        "(-0.196615, 1.658741, 0.412928)",
        "(-0.205110, 1.624370, 0.460529)",
        "(-0.208784, 1.594919, 0.491054)",
        "(-0.212155, 1.560966, 0.519803)",
        "(-0.214556, 1.541528, 0.532006)",
        "(-0.214556, 1.541528, 0.532006)",
        "(-0.224210, 1.461770, 0.572469)",
        "(-0.229878, 1.417992, 0.582040)",
        "(-0.235479, 1.374189, 0.585864)",
        "(-0.235479, 1.374189, 0.585864)",
        "(-0.238991, 1.330461, 0.584989)",
        "(-0.238809, 1.265372, 0.570434)",
        "(-0.236681, 1.224445, 0.553863)",
        "(-0.232603, 1.186396, 0.530818)",
        "(-0.232603, 1.186396, 0.530818)",
        "(-0.226616, 1.152999, 0.502440)",
        "(-0.213375, 1.112031, 0.452002)",
        "(-0.202217, 1.091036, 0.411868)",
        "(-0.189928, 1.077240, 0.369111)",
        "(-0.189928, 1.077240, 0.369111)",
        "(-0.178027, 1.071461, 0.327704)",
        "(-0.160184, 1.076321, 0.265420)",
        "(-0.148234, 1.086818, 0.226309)",
        "(-0.137385, 1.103951, 0.190874)",
        "(-0.137385, 1.103951, 0.190874)",
        "(-0.127614, 1.125864, 0.158203)",
        "(-0.114953, 1.166544, 0.118403)",
        "(-0.107278, 1.196347, 0.096175)",
        "(-0.100702, 1.229842, 0.079457)",
        "(-0.100702, 1.229842, 0.079457)",
        "(-0.095119, 1.264993, 0.067064)",
        "(-0.088791, 1.320502, 0.057147)",
        "(-0.086004, 1.357580, 0.055078)",
        "(-0.084433, 1.394221, 0.056736)",
        "(-0.084433, 1.394221, 0.056736)",
        "(-0.085289, 1.430411, 0.062198)",
        "(-0.090460, 1.481835, 0.075934)",
        "(-0.094881, 1.511842, 0.087960)",
        "(-0.099440, 1.538061, 0.102882)",
        "(-0.099440, 1.538061, 0.102882)",
        "(-0.104171, 1.561501, 0.120448)",
        "(-0.111970, 1.590833, 0.151423)",
        "(-0.118472, 1.606074, 0.175041)",
        "(-0.125472, 1.617357, 0.200490)",
        "(-0.125472, 1.617357, 0.200490)",
        "(-0.132017, 1.623594, 0.227640)",
        "(-0.137911, 1.626063, 0.255879)",
        "(-0.146499, 1.622785, 0.300767)",
        "(-0.152110, 1.614969, 0.331650)",
        "(-0.152110, 1.614969, 0.331650)",
        "(-0.157325, 1.601139, 0.363161)",
        "(-0.164431, 1.574368, 0.406654)",
        "(-0.169094, 1.549800, 0.434228)",
        "(-0.174128, 1.522009, 0.460755)",
        "(-0.174128, 1.522009, 0.460755)",
        "(-0.179963, 1.490146, 0.484366)",
        "(-0.190435, 1.436820, 0.512783)",
        "(-0.198044, 1.398459, 0.526976)",
        "(-0.206020, 1.359578, 0.536250)",
        "(-0.206020, 1.359578, 0.536250)",
        "(-0.217634, 1.301019, 0.538223)",
        "(-0.225122, 1.262586, 0.535290)",
        "(-0.230587, 1.225890, 0.526239)",
        "(-0.233163, 1.190311, 0.512411)",
        "(-0.233163, 1.190311, 0.512411)",
        "(-0.233580, 1.157175, 0.493156)",
        "(-0.230389, 1.116064, 0.455155)",
        "(-0.224251, 1.093612, 0.423936)",
        "(-0.215039, 1.076106, 0.388196)",
        "(-0.215039, 1.076106, 0.388196)",
        "(-0.203700, 1.064449, 0.349209)",
        "(-0.185015, 1.060462, 0.289007)",
        "(-0.172643, 1.065858, 0.249514)",
        "(-0.160522, 1.077853, 0.209389)",
        "(-0.160522, 1.077853, 0.209389)",
        "(-0.149628, 1.097043, 0.173078)",
        "(-0.134247, 1.138040, 0.128938)",
        "(-0.124215, 1.171162, 0.106917)",
        "(-0.114793, 1.205782, 0.087877)",
        "(-0.114793, 1.205782, 0.087877)",
        "(-0.106156, 1.242845, 0.073551)",
        "(-0.095034, 1.300866, 0.059696)",
        "(-0.089538, 1.340485, 0.054989)",
        "(-0.086134, 1.380313, 0.054054)",
        "(-0.086134, 1.380313, 0.054054)",
        "(-0.085251, 1.419444, 0.057757)",
        "(-0.085553, 1.475915, 0.065748)",
        "(-0.088307, 1.510880, 0.075434)",
        "(-0.092488, 1.543311, 0.087873)",
        "(-0.092488, 1.543311, 0.087873)",
        "(-0.098058, 1.572613, 0.103094)",
        "(-0.108804, 1.609557, 0.130398)",
        "(-0.116663, 1.629071, 0.150715)",
        "(-0.124601, 1.644192, 0.172365)",
        "(-0.124601, 1.644192, 0.172365)",
        "(-0.132122, 1.654813, 0.195387)",
        "(-0.142958, 1.662631, 0.233087)",
        "(-0.150167, 1.663051, 0.259543)",
        "(-0.156694, 1.658308, 0.287017)",
        "(-0.156694, 1.658308, 0.287017)",
        "(-0.161835, 1.648525, 0.314905)",
        "(-0.168268, 1.629336, 0.358418)",
        "(-0.172076, 1.611048, 0.387462)",
        "(-0.175979, 1.588606, 0.415039)",
        "(-0.175979, 1.588606, 0.415039)",
        "(-0.179161, 1.562618, 0.441712)",
        "(-0.184790, 1.516907, 0.477474)",
        "(-0.191189, 1.484713, 0.498751)",
        "(-0.199525, 1.450322, 0.515557)",
        "(-0.199525, 1.450322, 0.515557)",
        "(-0.206795, 1.414044, 0.528392)",
        "(-0.216434, 1.357706, 0.538533)",
        "(-0.223874, 1.321160, 0.539189)",
        "(-0.230756, 1.284477, 0.534525)",
        "(-0.233326, 1.265879, 0.528937)",
        "(-0.233326, 1.265879, 0.528937)",
        "(-0.241448, 1.194433, 0.503027)",
        "(-0.242147, 1.160604, 0.483046)",
        "(-0.238651, 1.128525, 0.453923)",
        "(-0.238651, 1.128525, 0.453923)",
        "(-0.233971, 1.099645, 0.421591)",
        "(-0.224801, 1.068981, 0.370262)",
        "(-0.216257, 1.054596, 0.333823)",
        "(-0.206200, 1.046880, 0.297542)",
        "(-0.206200, 1.046880, 0.297542)",
        "(-0.195702, 1.047400, 0.263080)",
        "(-0.177190, 1.060837, 0.213978)",
        "(-0.164367, 1.076269, 0.182971)",
        "(-0.151478, 1.098807, 0.155211)",
        "(-0.151478, 1.098807, 0.155211)",
        "(-0.138875, 1.127997, 0.132173)",
        "(-0.120708, 1.177020, 0.103373)",
        "(-0.109762, 1.214398, 0.088708)",
        "(-0.100026, 1.252885, 0.076285)",
        "(-0.100026, 1.252885, 0.076285)",
        "(-0.091939, 1.292716, 0.067238)",
        "(-0.083789, 1.354201, 0.059497)",
        "(-0.081491, 1.395318, 0.058896)",
        "(-0.081153, 1.434811, 0.061685)",
        "(-0.081153, 1.434811, 0.061685)",
        "(-0.081344, 1.473039, 0.065839)",
        "(-0.085034, 1.525954, 0.079456)",
        "(-0.089940, 1.558232, 0.092848)",
        "(-0.096724, 1.587288, 0.109183)",
        "(-0.096724, 1.587288, 0.109183)",
        "(-0.104602, 1.612229, 0.127527)",
        "(-0.116786, 1.640689, 0.158235)",
        "(-0.124646, 1.654915, 0.180839)",
        "(-0.132429, 1.664429, 0.205478)",
        "(-0.132429, 1.664429, 0.205478)",
        "(-0.139678, 1.668347, 0.232521)",
        "(-0.149612, 1.668647, 0.275119)",
        "(-0.155448, 1.663761, 0.304728)",
        "(-0.160558, 1.653909, 0.335140)",
        "(-0.160558, 1.653909, 0.335140)",
        "(-0.167147, 1.629850, 0.380751)",
        "(-0.171818, 1.610132, 0.410338)",
        "(-0.176429, 1.584903, 0.438818)",
        "(-0.180118, 1.556474, 0.466284)",
        "(-0.180118, 1.556474, 0.466284)",
        "(-0.183071, 1.523419, 0.491412)",
        "(-0.189993, 1.469364, 0.520999)",
        "(-0.195898, 1.429993, 0.533666)",
        "(-0.201234, 1.390367, 0.545244)",
        "(-0.201234, 1.390367, 0.545244)",
        "(-0.206163, 1.350103, 0.551484)",
        "(-0.213503, 1.291514, 0.549736)",
        "(-0.216629, 1.253874, 0.542336)",
        "(-0.217134, 1.217274, 0.529755)",
        "(-0.217134, 1.217274, 0.529755)",
        "(-0.215390, 1.182415, 0.512033)",
        "(-0.209816, 1.136595, 0.475301)",
        "(-0.203801, 1.110490, 0.445012)",
        "(-0.195805, 1.089809, 0.410931)",
        "(-0.195805, 1.089809, 0.410931)",
        "(-0.186886, 1.074509, 0.375971)",
        "(-0.172162, 1.063329, 0.319981)",
        "(-0.161964, 1.062317, 0.281802)",
        "(-0.150781, 1.069164, 0.243230)",
        "(-0.150781, 1.069164, 0.243230)",
        "(-0.139933, 1.078463, 0.206075)",
        "(-0.123771, 1.104703, 0.156243)",
        "(-0.113884, 1.129058, 0.127181)",
        "(-0.104836, 1.158408, 0.102915)",
        "(-0.100755, 1.176070, 0.093999)",
        "(-0.100755, 1.176070, 0.093999)",
        "(-0.084386, 1.245264, 0.062800)",
        "(-0.076902, 1.282817, 0.053899)",
        "(-0.071322, 1.321942, 0.048325)",
        "(-0.071322, 1.321942, 0.048325)",
        "(-0.065543, 1.381100, 0.046425)",
        "(-0.062306, 1.419602, 0.046620)",
        "(-0.060201, 1.457080, 0.050073)",
        "(-0.059968, 1.493888, 0.057185)",
        "(-0.059968, 1.493888, 0.057185)",
        "(-0.062288, 1.529852, 0.068068)",
        "(-0.065920, 1.564552, 0.082649)",
        "(-0.072592, 1.608225, 0.107428)",
        "(-0.077117, 1.633434, 0.126725)",
        "(-0.077117, 1.633434, 0.126725)",
        "(-0.082823, 1.656203, 0.148499)",
        "(-0.090043, 1.676189, 0.172186)",
        "(-0.100865, 1.698307, 0.210335)",
        "(-0.107567, 1.708754, 0.237002)",
        "(-0.107567, 1.708754, 0.237002)",
        "(-0.113957, 1.714653, 0.264950)",
        "(-0.125214, 1.715478, 0.308110)",
        "(-0.133102, 1.711217, 0.337292)",
        "(-0.140137, 1.702868, 0.366634)",
        "(-0.140137, 1.702868, 0.366634)",
        "(-0.146589, 1.690330, 0.395941)",
        "(-0.156901, 1.663579, 0.440092)",
        "(-0.163787, 1.639696, 0.468724)",
        "(-0.170208, 1.614058, 0.496720)",
        "(-0.170208, 1.614058, 0.496720)",
        "(-0.176130, 1.584192, 0.523112)",
        "(-0.185614, 1.534227, 0.557915)",
        "(-0.192566, 1.499253, 0.575350)",
        "(-0.199739, 1.462749, 0.584956)",
        "(-0.199739, 1.462749, 0.584956)",
        "(-0.205164, 1.423714, 0.589043)",
        "(-0.213086, 1.364154, 0.592222)",
        "(-0.218094, 1.324753, 0.589941)",
        "(-0.221148, 1.284634, 0.581204)",
        "(-0.221148, 1.284634, 0.581204)",
        "(-0.223510, 1.244079, 0.570229)",
        "(-0.224524, 1.204949, 0.555775)",
        "(-0.223502, 1.150833, 0.527952)",
        "(-0.220407, 1.117808, 0.502991)",
        "(-0.220407, 1.117808, 0.502991)",
        "(-0.214703, 1.089572, 0.473526)",
        "(-0.207918, 1.068117, 0.441181)",
        "(-0.192934, 1.044731, 0.385523)",
        "(-0.180593, 1.036184, 0.345995)",
        "(-0.180593, 1.036184, 0.345995)",
        "(-0.167737, 1.035490, 0.305245)",
        "(-0.148208, 1.049241, 0.243791)",
        "(-0.135783, 1.063044, 0.204972)",
        "(-0.123542, 1.082947, 0.169001)",
        "(-0.123542, 1.082947, 0.169001)",
        "(-0.111401, 1.107477, 0.137016)",
        "(-0.093730, 1.154326, 0.099687)",
        "(-0.083574, 1.193254, 0.082546)",
        "(-0.073958, 1.232696, 0.067829)",
        "(-0.073958, 1.232696, 0.067829)",
        "(-0.065671, 1.274710, 0.058220)",
        "(-0.056478, 1.338639, 0.051186)",
        "(-0.054434, 1.382757, 0.052636)",
        "(-0.054809, 1.426069, 0.058379)",
        "(-0.054809, 1.426069, 0.058379)",
        "(-0.056868, 1.466941, 0.067661)",
        "(-0.062195, 1.523104, 0.088048)",
        "(-0.066893, 1.556622, 0.105229)",
        "(-0.072313, 1.586137, 0.124712)",
        "(-0.072313, 1.586137, 0.124712)",
        "(-0.077999, 1.611469, 0.146497)",
        "(-0.087998, 1.641340, 0.182627)",
        "(-0.094655, 1.655600, 0.208064)",
        "(-0.100815, 1.665036, 0.234391)",
        "(-0.100815, 1.665036, 0.234391)",
        "(-0.106342, 1.669711, 0.261623)",
        "(-0.114012, 1.668524, 0.304687)",
        "(-0.119648, 1.662972, 0.334410)",
        "(-0.125162, 1.652251, 0.364335)",
        "(-0.125162, 1.652251, 0.364335)",
        "(-0.130199, 1.639118, 0.394014)",
        "(-0.137700, 1.610422, 0.437557)",
        "(-0.143498, 1.585971, 0.465448)",
        "(-0.149523, 1.557752, 0.491613)",
        "(-0.149523, 1.557752, 0.491613)",
        "(-0.155695, 1.525008, 0.514812)",
        "(-0.164526, 1.472428, 0.545436)",
        "(-0.171069, 1.434048, 0.560083)",
        "(-0.178932, 1.394704, 0.570547)",
        "(-0.178932, 1.394704, 0.570547)",
        "(-0.186768, 1.354662, 0.576646)",
        "(-0.197007, 1.293201, 0.576613)",
        "(-0.202571, 1.252928, 0.570736)",
        "(-0.206568, 1.213500, 0.560072)",
        "(-0.206568, 1.213500, 0.560072)",
        "(-0.208750, 1.175159, 0.544846)",
        "(-0.208369, 1.121639, 0.513680)",
        "(-0.205142, 1.089695, 0.485871)",
        "(-0.200108, 1.061835, 0.452117)",
        "(-0.200108, 1.061835, 0.452117)",
        "(-0.193425, 1.039519, 0.413833)",
        "(-0.180859, 1.016378, 0.354056)",
        "(-0.170939, 1.009086, 0.313353)",
        "(-0.160294, 1.009349, 0.272237)",
        "(-0.160294, 1.009349, 0.272237)",
        "(-0.149296, 1.017043, 0.232520)",
        "(-0.132406, 1.040469, 0.177099)",
        "(-0.120691, 1.063472, 0.146030)",
        "(-0.108769, 1.091546, 0.119988)",
        "(-0.108769, 1.091546, 0.119988)",
        "(-0.097036, 1.124936, 0.099064)",
        "(-0.080701, 1.180351, 0.075432)",
        "(-0.070321, 1.218921, 0.063350)",
        "(-0.062370, 1.261405, 0.056815)",
        "(-0.062370, 1.261405, 0.056815)",
        "(-0.055441, 1.303693, 0.052828)",
        "(-0.048360, 1.366552, 0.053719)",
        "(-0.044602, 1.407129, 0.056279)",
        "(-0.043150, 1.446389, 0.062188)",
        "(-0.043150, 1.446389, 0.062188)",
        "(-0.044621, 1.485287, 0.071550)",
        "(-0.049912, 1.539388, 0.091454)",
        "(-0.054865, 1.571703, 0.107873)",
        "(-0.060677, 1.601030, 0.126255)",
        "(-0.060677, 1.601030, 0.126255)",
        "(-0.067381, 1.625673, 0.147012)",
        "(-0.080149, 1.656360, 0.180474)",
        "(-0.089317, 1.671301, 0.203918)",
        "(-0.098049, 1.681561, 0.228482)",
        "(-0.098049, 1.681561, 0.228482)",
        "(-0.106425, 1.687081, 0.254659)",
        "(-0.118015, 1.690255, 0.295257)",
        "(-0.124749, 1.686759, 0.322927)",
        "(-0.130394, 1.677995, 0.350496)",
        "(-0.130394, 1.677995, 0.350496)",
        "(-0.135317, 1.665286, 0.378236)",
        "(-0.141814, 1.637205, 0.420260)",
        "(-0.146137, 1.614315, 0.447169)",
        "(-0.150071, 1.586892, 0.472777)",
        "(-0.150071, 1.586892, 0.472777)",
        "(-0.153795, 1.555406, 0.497653)",
        "(-0.160587, 1.501698, 0.532623)",
        "(-0.165755, 1.461720, 0.551311)",
        "(-0.170202, 1.420342, 0.567887)",
        "(-0.170202, 1.420342, 0.567887)",
        "(-0.174064, 1.375862, 0.579577)",
        "(-0.180982, 1.305873, 0.586136)",
        "(-0.185579, 1.259069, 0.583712)",
        "(-0.189065, 1.212419, 0.574767)",
        "(-0.189065, 1.212419, 0.574767)",
        "(-0.191018, 1.165798, 0.560019)",
        "(-0.194426, 1.101195, 0.526385)",
        "(-0.195572, 1.063612, 0.498234)",
        "(-0.194798, 1.030313, 0.464931)",
        "(-0.194798, 1.030313, 0.464931)",
        "(-0.193569, 1.001887, 0.429175)",
        "(-0.188042, 0.972960, 0.371410)",
        "(-0.181403, 0.962744, 0.331702)",
        "(-0.181403, 0.962744, 0.331702)",
        "(-0.172791, 0.962657, 0.295733)",
        "(-0.161758, 0.970814, 0.258571)",
        "(-0.143418, 0.993812, 0.199883)",
        "(-0.130736, 1.017154, 0.164795)",
        "(-0.118504, 1.046231, 0.132040)",
        "(-0.118504, 1.046231, 0.132040)",
        "(-0.107095, 1.079224, 0.102570)",
        "(-0.089858, 1.136505, 0.069923)",
        "(-0.078864, 1.178974, 0.055846)",
        "(-0.068601, 1.222674, 0.046044)",
        "(-0.068601, 1.222674, 0.046044)",
        "(-0.059922, 1.267890, 0.040911)",
        "(-0.050755, 1.336112, 0.038531)",
        "(-0.047656, 1.380575, 0.040193)",
        "(-0.045712, 1.424022, 0.043660)",
        "(-0.045712, 1.424022, 0.043660)",
        "(-0.045707, 1.465845, 0.051386)",
        "(-0.048745, 1.524742, 0.069928)",
        "(-0.052519, 1.560420, 0.086152)",
        "(-0.058113, 1.592467, 0.104704)",
        "(-0.058113, 1.592467, 0.104704)",
        "(-0.065472, 1.620432, 0.124779)",
        "(-0.077713, 1.653421, 0.157017)",
        "(-0.085582, 1.670327, 0.179901)",
        "(-0.093089, 1.682323, 0.204101)",
        "(-0.093089, 1.682323, 0.204101)",
        "(-0.100157, 1.689249, 0.229270)",
        "(-0.109923, 1.691726, 0.267203)",
        "(-0.115613, 1.688549, 0.292979)",
        "(-0.119884, 1.679973, 0.319342)",
        "(-0.119884, 1.679973, 0.319342)",
        "(-0.122403, 1.666716, 0.345836)",
        "(-0.126471, 1.642025, 0.386381)",
        "(-0.129396, 1.620230, 0.414081)",
        "(-0.131711, 1.594826, 0.440809)",
        "(-0.131711, 1.594826, 0.440809)",
        "(-0.133310, 1.565320, 0.466491)",
        "(-0.137426, 1.514583, 0.502765)",
        "(-0.142809, 1.477236, 0.520862)",
        "(-0.148259, 1.438843, 0.537043)",
        "(-0.148259, 1.438843, 0.537043)",
        "(-0.153903, 1.397142, 0.548955)",
        "(-0.163980, 1.333873, 0.559654)",
        "(-0.170924, 1.292282, 0.560491)",
        "(-0.177124, 1.250699, 0.555355)",
        "(-0.177124, 1.250699, 0.555355)",
        "(-0.182629, 1.209706, 0.545430)",
        "(-0.188890, 1.150817, 0.521161)",
        "(-0.190387, 1.113985, 0.497677)",
        "(-0.190364, 1.080353, 0.469333)",
        "(-0.190364, 1.080353, 0.469333)",
        "(-0.189747, 1.051656, 0.436559)",
        "(-0.187383, 1.021395, 0.384184)",
        "(-0.183578, 1.009545, 0.350693)",
        "(-0.177345, 1.003975, 0.315417)",
        "(-0.177345, 1.003975, 0.315417)",
        "(-0.168698, 1.004822, 0.281124)",
        "(-0.153131, 1.019386, 0.231134)",
        "(-0.141635, 1.035995, 0.198981)",
        "(-0.129475, 1.059597, 0.171337)",
        "(-0.129475, 1.059597, 0.171337)",
        "(-0.117601, 1.084655, 0.144400)",
        "(-0.100152, 1.132970, 0.112955)",
        "(-0.089574, 1.169208, 0.097111)",
        "(-0.080159, 1.208473, 0.085298)",
        "(-0.080159, 1.208473, 0.085298)",
        "(-0.071293, 1.247975, 0.075112)",
        "(-0.061752, 1.310649, 0.066838)",
        "(-0.057675, 1.352474, 0.064435)",
        "(-0.055990, 1.393645, 0.065609)",
        "(-0.055990, 1.393645, 0.065609)",
        "(-0.055877, 1.433687, 0.069466)",
        "(-0.060109, 1.490053, 0.082954)",
        "(-0.064828, 1.524921, 0.095486)",
        "(-0.071626, 1.555966, 0.111485)",
        "(-0.071626, 1.555966, 0.111485)",
        "(-0.079057, 1.583234, 0.129478)",
        "(-0.090849, 1.616117, 0.160222)",
        "(-0.099335, 1.632246, 0.183622)",
        "(-0.108476, 1.644820, 0.208682)",
        "(-0.108476, 1.644820, 0.208682)",
        "(-0.117041, 1.652975, 0.235074)",
        "(-0.127462, 1.656456, 0.276230)",
        "(-0.132779, 1.653829, 0.304589)",
        "(-0.137498, 1.645715, 0.333921)",
        "(-0.137498, 1.645715, 0.333921)",
        "(-0.143269, 1.635787, 0.362678)",
        "(-0.150922, 1.612203, 0.404321)",
        "(-0.154713, 1.591410, 0.431914)",
        "(-0.158868, 1.567324, 0.458754)",
        "(-0.158868, 1.567324, 0.458754)",
        "(-0.165102, 1.540106, 0.483113)",
        "(-0.175604, 1.495405, 0.516809)",
        "(-0.183032, 1.461147, 0.535373)",
        "(-0.193009, 1.425156, 0.548458)",
        "(-0.193009, 1.425156, 0.548458)",
        "(-0.202477, 1.388512, 0.558459)",
        "(-0.211736, 1.329092, 0.563155)",
        "(-0.218198, 1.290462, 0.562493)",
        "(-0.225110, 1.255360, 0.556019)",
        "(-0.225110, 1.255360, 0.556019)",
        "(-0.230938, 1.222988, 0.545328)",
        "(-0.234104, 1.177485, 0.520306)",
        "(-0.234064, 1.150029, 0.497910)",
        "(-0.231498, 1.126257, 0.470899)",
        "(-0.231498, 1.126257, 0.470899)",
        "(-0.226329, 1.104677, 0.441343)",
        "(-0.213180, 1.078769, 0.390255)",
        "(-0.202614, 1.068579, 0.353654)",
        "(-0.192588, 1.059953, 0.317703)",
        "(-0.192588, 1.059953, 0.317703)",
        "(-0.180603, 1.057392, 0.282912)",
        "(-0.162295, 1.062312, 0.231518)",
        "(-0.150332, 1.072253, 0.199350)",
        "(-0.138477, 1.088346, 0.170437)",
        "(-0.138477, 1.088346, 0.170437)",
        "(-0.127180, 1.108525, 0.143015)",
        "(-0.110516, 1.145129, 0.107116)",
        "(-0.099720, 1.173717, 0.088137)",
        "(-0.089345, 1.205459, 0.072998)",
        "(-0.089345, 1.205459, 0.072998)",
        "(-0.080041, 1.240685, 0.062977)",
        "(-0.068261, 1.296115, 0.052742)",
        "(-0.062835, 1.335140, 0.050852)",
        "(-0.062835, 1.335140, 0.050852)",
        "(-0.059171, 1.374786, 0.052551)",
        "(-0.057635, 1.414780, 0.057994)",
        "(-0.060026, 1.473386, 0.072788)",
        "(-0.064275, 1.509892, 0.086402)",
        "(-0.070082, 1.542682, 0.102435)",
        "(-0.070082, 1.542682, 0.102435)",
        "(-0.076875, 1.571620, 0.120028)",
        "(-0.091483, 1.608459, 0.150699)",
        "(-0.102728, 1.627484, 0.172950)",
        "(-0.112717, 1.641485, 0.196154)",
        "(-0.112717, 1.641485, 0.196154)",
        "(-0.121598, 1.650349, 0.220673)",
        "(-0.133816, 1.656296, 0.258927)",
        "(-0.140107, 1.654551, 0.285596)",
        "(-0.144747, 1.648228, 0.313155)",
        "(-0.144747, 1.648228, 0.313155)",
        "(-0.148698, 1.638058, 0.340566)",
        "(-0.154382, 1.612501, 0.380050)",
        "(-0.158194, 1.592187, 0.405496)",
        "(-0.161006, 1.565640, 0.430845)",
        "(-0.161006, 1.565640, 0.430845)",
        "(-0.162672, 1.536678, 0.453699)",
        "(-0.165706, 1.487381, 0.484267)",
        "(-0.170009, 1.451269, 0.502822)",
        "(-0.176379, 1.413259, 0.519389)",
        "(-0.176379, 1.413259, 0.519389)",
        "(-0.186629, 1.351619, 0.540019)",
        "(-0.191534, 1.308762, 0.550807)",
        "(-0.196762, 1.269083, 0.554725)",
        "(-0.204611, 1.230647, 0.554413)",
        "(-0.204611, 1.230647, 0.554413)",
        "(-0.212445, 1.191120, 0.544217)",
        "(-0.217588, 1.132603, 0.520040)",
        "(-0.219664, 1.098927, 0.498229)",
        "(-0.220435, 1.070422, 0.472522)",
        "(-0.220435, 1.070422, 0.472522)",
        "(-0.218846, 1.045787, 0.441902)",
        "(-0.209792, 1.016883, 0.385666)",
        "(-0.202204, 1.005168, 0.345850)",
        "(-0.194352, 1.001454, 0.305999)",
        "(-0.194352, 1.001454, 0.305999)",
        "(-0.184523, 1.003669, 0.266154)",
        "(-0.167955, 1.019671, 0.208947)",
        "(-0.155616, 1.038833, 0.174415)",
        "(-0.143019, 1.063615, 0.144141)",
        "(-0.143019, 1.063615, 0.144141)",
        "(-0.130035, 1.094623, 0.118859)",
        "(-0.111261, 1.149529, 0.087816)",
        "(-0.100220, 1.190225, 0.072556)",
        "(-0.095532, 1.212145, 0.067908)",
        "(-0.095532, 1.212145, 0.067908)",
        "(-0.082308, 1.275991, 0.055434)",
        "(-0.072909, 1.340553, 0.053202)",
        "(-0.069546, 1.383318, 0.057467)",
        "(-0.067980, 1.424427, 0.065808)",
        "(-0.067980, 1.424427, 0.065808)",
        "(-0.067513, 1.462908, 0.077983)",
        "(-0.069394, 1.515431, 0.103712)",
        "(-0.073163, 1.546633, 0.124835)",
        "(-0.078733, 1.573971, 0.148100)",
        "(-0.078733, 1.573971, 0.148100)",
        "(-0.085359, 1.597289, 0.173013)",
        "(-0.096251, 1.624357, 0.212922)",
        "(-0.104153, 1.637398, 0.241438)",
        "(-0.112559, 1.646017, 0.271305)",
        "(-0.112559, 1.646017, 0.271305)",
        "(-0.125585, 1.649704, 0.316184)",
        "(-0.134152, 1.647998, 0.346088)",
        "(-0.142296, 1.641126, 0.376260)",
        "(-0.150543, 1.630295, 0.405558)",
        "(-0.150543, 1.630295, 0.405558)",
        "(-0.158761, 1.615280, 0.432903)",
        "(-0.170458, 1.585070, 0.469760)",
        "(-0.178789, 1.560503, 0.491953)",
        "(-0.186316, 1.532651, 0.511688)",
        "(-0.186316, 1.532651, 0.511688)",
        "(-0.193110, 1.501139, 0.528943)",
        "(-0.201430, 1.447671, 0.550038)",
        "(-0.206977, 1.408883, 0.558482)",
        "(-0.213213, 1.369464, 0.564774)",
        "(-0.213213, 1.369464, 0.564774)",
        "(-0.219025, 1.328252, 0.565915)",
        "(-0.224021, 1.264209, 0.559861)",
        "(-0.226270, 1.221788, 0.548819)",
        "(-0.227419, 1.181595, 0.531047)",
        "(-0.227419, 1.181595, 0.531047)",
        "(-0.226556, 1.143864, 0.506402)",
        "(-0.221838, 1.093744, 0.459794)",
        "(-0.217486, 1.067278, 0.424850)",
        "(-0.212136, 1.047144, 0.386659)",
        "(-0.212136, 1.047144, 0.386659)",
        "(-0.200917, 1.029077, 0.327524)",
        "(-0.191976, 1.023549, 0.290054)",
        "(-0.181541, 1.026379, 0.252742)",
        "(-0.170176, 1.035444, 0.216446)",
        "(-0.170176, 1.035444, 0.216446)",
        "(-0.158050, 1.050893, 0.182700)",
        "(-0.139878, 1.086245, 0.138487)",
        "(-0.127760, 1.113446, 0.113304)",
        "(-0.116366, 1.147260, 0.093905)",
        "(-0.116366, 1.147260, 0.093905)",
        "(-0.105981, 1.183858, 0.078673)",
        "(-0.091277, 1.241526, 0.064307)",
        "(-0.082422, 1.280830, 0.059114)",
        "(-0.075838, 1.321362, 0.057413)",
        "(-0.075838, 1.321362, 0.057413)",
        "(-0.071367, 1.361833, 0.058400)",
        "(-0.067223, 1.419540, 0.063705)",
        "(-0.065941, 1.455781, 0.071010)",
        "(-0.067468, 1.491482, 0.082347)",
        "(-0.067468, 1.491482, 0.082347)",
        "(-0.071635, 1.525294, 0.097127)",
        "(-0.078822, 1.569514, 0.122865)",
        "(-0.083981, 1.595342, 0.141783)",
        "(-0.089305, 1.616083, 0.162566)",
        "(-0.089305, 1.616083, 0.162566)",
        "(-0.094462, 1.632959, 0.184217)",
        "(-0.103881, 1.652458, 0.218538)",
        "(-0.110436, 1.660131, 0.242409)",
        "(-0.116589, 1.664496, 0.267010)",
        "(-0.116589, 1.664496, 0.267010)",
        "(-0.122845, 1.665503, 0.292608)",
        "(-0.132273, 1.660179, 0.331914)",
        "(-0.138138, 1.652736, 0.358291)",
        "(-0.143986, 1.640944, 0.385259)",
        "(-0.143986, 1.640944, 0.385259)",
        "(-0.150230, 1.626086, 0.411985)",
        "(-0.159124, 1.596236, 0.449653)",
        "(-0.164048, 1.572007, 0.473415)",
        "(-0.169371, 1.544629, 0.495757)",
        "(-0.169371, 1.544629, 0.495757)",
        "(-0.176497, 1.514557, 0.515033)",
        "(-0.188504, 1.463771, 0.536050)",
        "(-0.195293, 1.427771, 0.548462)",
        "(-0.200550, 1.387535, 0.555682)",
        "(-0.200550, 1.387535, 0.555682)",
        "(-0.206725, 1.346386, 0.558995)",
        "(-0.214930, 1.283837, 0.555089)",
        "(-0.217964, 1.240848, 0.547166)",
        "(-0.220248, 1.198451, 0.533686)",
        "(-0.220248, 1.198451, 0.533686)",
        "(-0.220643, 1.158038, 0.513917)",
        "(-0.217819, 1.102750, 0.474321)",
        "(-0.215008, 1.070648, 0.443153)",
        "(-0.210164, 1.044221, 0.407381)",
        "(-0.210164, 1.044221, 0.407381)",
        "(-0.204400, 1.023159, 0.370398)",
        "(-0.194135, 1.004448, 0.311261)",
        "(-0.186104, 1.000379, 0.272404)",
        "(-0.177140, 1.004074, 0.236035)",
        "(-0.177140, 1.004074, 0.236035)",
        "(-0.161428, 1.024058, 0.185053)",
        "(-0.150588, 1.043560, 0.154442)",
        "(-0.139832, 1.068067, 0.126795)",
        "(-0.129319, 1.097583, 0.102487)",
        "(-0.129319, 1.097583, 0.102487)",
        "(-0.119109, 1.130165, 0.081804)",
        "(-0.105392, 1.184506, 0.060003)",
        "(-0.096608, 1.221117, 0.048328)",
        "(-0.088365, 1.259275, 0.040830)",
        "(-0.088365, 1.259275, 0.040830)",
        "(-0.080765, 1.297197, 0.035636)",
        "(-0.070948, 1.351453, 0.029769)",
        "(-0.065830, 1.387110, 0.027043)",
        "(-0.062971, 1.422560, 0.027748)",
        "(-0.062971, 1.422560, 0.027748)",
        "(-0.061861, 1.457981, 0.032316)",
        "(-0.062380, 1.503801, 0.044473)",
        "(-0.064189, 1.532471, 0.056014)",
        "(-0.068300, 1.559754, 0.071839)",
        "(-0.068300, 1.559754, 0.071839)",
        "(-0.072305, 1.584508, 0.089430)",
        "(-0.078331, 1.614522, 0.120305)",
        "(-0.083031, 1.630641, 0.143649)",
        "(-0.087935, 1.643214, 0.168936)",
        "(-0.087935, 1.643214, 0.168936)",
        "(-0.092948, 1.651817, 0.196056)",
        "(-0.101548, 1.657797, 0.238958)",
        "(-0.108368, 1.657665, 0.268566)",
        "(-0.115747, 1.653383, 0.299342)",
        "(-0.115747, 1.653383, 0.299342)",
        "(-0.126421, 1.639249, 0.345564)",
        "(-0.133569, 1.626273, 0.375255)",
        "(-0.141197, 1.608347, 0.403325)",
        "(-0.150329, 1.588066, 0.429723)",
        "(-0.150329, 1.588066, 0.429723)",
        "(-0.160500, 1.565405, 0.454308)",
        "(-0.173634, 1.523829, 0.486672)",
        "(-0.181415, 1.491662, 0.504312)",
        "(-0.189268, 1.456434, 0.517797)",
        "(-0.189268, 1.456434, 0.517797)",
        "(-0.196430, 1.419734, 0.529779)",
        "(-0.203803, 1.358792, 0.539352)",
        "(-0.208857, 1.317750, 0.540088)",
        "(-0.212260, 1.276500, 0.535912)",
        "(-0.212260, 1.276500, 0.535912)",
        "(-0.213758, 1.235575, 0.525972)",
        "(-0.214495, 1.178463, 0.499447)",
        "(-0.213259, 1.144642, 0.475040)",
        "(-0.209852, 1.114415, 0.445632)",
        "(-0.209852, 1.114415, 0.445632)",
        "(-0.205310, 1.088764, 0.412413)",
        "(-0.196443, 1.060710, 0.359435)",
        "(-0.188857, 1.048955, 0.322903)",
        "(-0.188857, 1.048955, 0.322903)",
        "(-0.180053, 1.043385, 0.286403)",
        "(-0.170658, 1.046705, 0.249812)",
        "(-0.156376, 1.059404, 0.196883)",
        "(-0.146165, 1.075318, 0.165358)",
        "(-0.135876, 1.095739, 0.137063)",
        "(-0.135876, 1.095739, 0.137063)",
        "(-0.124843, 1.119675, 0.113872)",
        "(-0.107961, 1.163970, 0.087986)",
        "(-0.097356, 1.197566, 0.075180)",
        "(-0.086972, 1.233475, 0.066084)",
        "(-0.082120, 1.252770, 0.063220)",
        "(-0.082120, 1.252770, 0.063220)",
        "(-0.064655, 1.329888, 0.054277)",
        "(-0.060013, 1.370015, 0.053499)",
        "(-0.057425, 1.410106, 0.054816)",
        "(-0.057425, 1.410106, 0.054816)",
        "(-0.057932, 1.449803, 0.060479)",
        "(-0.062233, 1.505936, 0.076079)",
        "(-0.065948, 1.539523, 0.089990)",
        "(-0.071729, 1.570075, 0.106487)",
        "(-0.071729, 1.570075, 0.106487)",
        "(-0.079899, 1.597673, 0.126057)",
        "(-0.092166, 1.630854, 0.159131)",
        "(-0.099790, 1.647630, 0.182567)",
        "(-0.107233, 1.660469, 0.207756)",
        "(-0.107233, 1.660469, 0.207756)",
        "(-0.115143, 1.669654, 0.234543)",
        "(-0.126718, 1.675472, 0.276128)",
        "(-0.133110, 1.674020, 0.304397)",
        "(-0.138593, 1.668510, 0.333412)",
        "(-0.138593, 1.668510, 0.333412)",
        "(-0.145690, 1.652973, 0.378258)",
        "(-0.150063, 1.638907, 0.408358)",
        "(-0.154632, 1.620658, 0.437883)",
        "(-0.159615, 1.598590, 0.465509)",
        "(-0.159615, 1.598590, 0.465509)",
        "(-0.168068, 1.559264, 0.502188)",
        "(-0.173630, 1.530934, 0.525368)",
        "(-0.179444, 1.499450, 0.545580)",
        "(-0.186070, 1.466817, 0.562557)",
        "(-0.186070, 1.466817, 0.562557)",
        "(-0.195916, 1.416151, 0.577357)",
        "(-0.201019, 1.381683, 0.583088)",
        "(-0.204792, 1.347082, 0.583908)",
        "(-0.206906, 1.313585, 0.581716)",
        "(-0.206906, 1.313585, 0.581716)",
        "(-0.206489, 1.280831, 0.575009)",
        "(-0.201442, 1.232014, 0.554253)",
        "(-0.196946, 1.202200, 0.534986)",
        "(-0.190820, 1.174802, 0.512076)",
        "(-0.190820, 1.174802, 0.512076)",
        "(-0.181885, 1.149527, 0.483012)",
        "(-0.167479, 1.118575, 0.435051)",
        "(-0.157459, 1.104077, 0.400524)",
        "(-0.146447, 1.093901, 0.363027)",
        "(-0.146447, 1.093901, 0.363027)",
        "(-0.134822, 1.088024, 0.325759)",
        "(-0.118329, 1.092056, 0.270720)",
        "(-0.107029, 1.100643, 0.233514)",
        "(-0.095606, 1.113971, 0.198909)",
        "(-0.095606, 1.113971, 0.198909)",
        "(-0.084763, 1.133043, 0.167921)",
        "(-0.070470, 1.171617, 0.127999)",
        "(-0.062211, 1.201985, 0.106547)",
        "(-0.055082, 1.235252, 0.089590)",
        "(-0.052207, 1.253634, 0.084426)",
        "(-0.052207, 1.253634, 0.084426)",
        "(-0.042929, 1.329619, 0.070600)",
        "(-0.039602, 1.368755, 0.068931)",
        "(-0.036847, 1.407664, 0.071159)",
        "(-0.036847, 1.407664, 0.071159)",
        "(-0.034530, 1.445542, 0.076287)",
        "(-0.037083, 1.502419, 0.092921)",
        "(-0.041995, 1.538414, 0.108038)",
        "(-0.047849, 1.570876, 0.125469)",
        "(-0.047849, 1.570876, 0.125469)",
        "(-0.054046, 1.598902, 0.145499)",
        "(-0.064062, 1.634319, 0.179375)",
        "(-0.072976, 1.653597, 0.204537)",
        "(-0.082448, 1.668594, 0.230990)",
        "(-0.082448, 1.668594, 0.230990)",
        "(-0.091323, 1.678904, 0.258072)",
        "(-0.103009, 1.685575, 0.299487)",
        "(-0.110721, 1.685720, 0.328638)",
        "(-0.110721, 1.685720, 0.328638)",
        "(-0.110721, 1.685720, 0.328638)",
        "(-0.118803, 1.679546, 0.358559)",
        "(-0.137197, 1.654752, 0.431204)",
        "(-0.143860, 1.637494, 0.459120)",
        "(-0.150724, 1.616773, 0.486108)",
        "(-0.150724, 1.616773, 0.486108)",
        "(-0.157411, 1.591707, 0.511520)",
        "(-0.169381, 1.549949, 0.546417)",
        "(-0.177665, 1.518277, 0.566240)",
        "(-0.184502, 1.483562, 0.583577)",
        "(-0.184502, 1.483562, 0.583577)",
        "(-0.193870, 1.426293, 0.602773)",
        "(-0.202075, 1.387644, 0.610754)",
        "(-0.209956, 1.348815, 0.614035)",
        "(-0.216168, 1.308752, 0.613365)",
        "(-0.216168, 1.308752, 0.613365)",
        "(-0.221842, 1.268281, 0.609095)",
        "(-0.229904, 1.210068, 0.594032)",
        "(-0.232345, 1.171959, 0.578629)",
        "(-0.230751, 1.134639, 0.557243)",
        "(-0.230751, 1.134639, 0.557243)",
        "(-0.227723, 1.100155, 0.531758)",
        "(-0.219338, 1.057220, 0.481982)",
        "(-0.209731, 1.035234, 0.444303)",
        "(-0.199702, 1.017083, 0.405496)",
        "(-0.199702, 1.017083, 0.405496)",
        "(-0.188736, 1.006494, 0.363557)",
        "(-0.170957, 1.000817, 0.295626)",
        "(-0.159428, 1.005810, 0.251721)",
        "(-0.148296, 1.015019, 0.210169)",
        "(-0.148296, 1.015019, 0.210169)",
        "(-0.137392, 1.031761, 0.172184)",
        "(-0.120356, 1.065417, 0.125581)",
        "(-0.108434, 1.094184, 0.101446)",
        "(-0.096774, 1.124638, 0.080067)",
        "(-0.096774, 1.124638, 0.080067)",
        "(-0.085842, 1.160099, 0.065014)",
        "(-0.071352, 1.216367, 0.049282)",
        "(-0.062141, 1.254558, 0.043729)",
        "(-0.053250, 1.292310, 0.039603)",
        "(-0.049251, 1.311223, 0.039013)",
        "(-0.049251, 1.311223, 0.039013)",
        "(-0.038435, 1.390372, 0.043417)",
        "(-0.035192, 1.428902, 0.049820)",
        "(-0.033630, 1.466511, 0.058531)",
        "(-0.033630, 1.466511, 0.058531)",
        "(-0.034577, 1.502432, 0.070591)",
        "(-0.040550, 1.551819, 0.091954)",
        "(-0.047245, 1.581318, 0.108630)",
        "(-0.055162, 1.607834, 0.127124)",
        "(-0.055162, 1.607834, 0.127124)",
        "(-0.064085, 1.630303, 0.147579)",
        "(-0.078254, 1.656864, 0.181819)",
        "(-0.088116, 1.669715, 0.206447)",
        "(-0.098774, 1.678815, 0.232468)",
        "(-0.098774, 1.678815, 0.232468)",
        "(-0.109705, 1.683402, 0.259631)",
        "(-0.124786, 1.682832, 0.301666)",
        "(-0.134491, 1.678082, 0.330742)",
        "(-0.144182, 1.668709, 0.360664)",
        "(-0.144182, 1.668709, 0.360664)",
        "(-0.153090, 1.655416, 0.390383)",
        "(-0.164032, 1.627026, 0.434990)",
        "(-0.170992, 1.604263, 0.465100)",
        "(-0.177360, 1.577980, 0.493962)",
        "(-0.180499, 1.562792, 0.506588)",
        "(-0.180499, 1.562792, 0.506588)",
        "(-0.198294, 1.500859, 0.550026)",
        "(-0.207686, 1.466618, 0.565915)",
        "(-0.215805, 1.430054, 0.578576)",
        "(-0.215805, 1.430054, 0.578576)",
        "(-0.222845, 1.392152, 0.587015)",
        "(-0.231540, 1.334767, 0.590362)",
        "(-0.235686, 1.296473, 0.587429)",
        "(-0.238361, 1.257588, 0.581011)",
        "(-0.238361, 1.257588, 0.581011)",
        "(-0.239721, 1.219303, 0.570260)",
        "(-0.236147, 1.164766, 0.544346)",
        "(-0.229524, 1.129369, 0.520062)",
        "(-0.221382, 1.096925, 0.490500)",
        "(-0.221382, 1.096925, 0.490500)",
        "(-0.212751, 1.069602, 0.457517)",
        "(-0.198596, 1.041773, 0.400712)",
        "(-0.188865, 1.028535, 0.361197)",
        "(-0.178058, 1.023351, 0.320727)",
        "(-0.178058, 1.023351, 0.320727)",
        "(-0.166542, 1.024399, 0.280528)",
        "(-0.148458, 1.038631, 0.223210)",
        "(-0.136408, 1.056405, 0.188581)",
        "(-0.124538, 1.079269, 0.156495)",
        "(-0.124538, 1.079269, 0.156495)",
        "(-0.112405, 1.106123, 0.128735)",
        "(-0.094913, 1.155353, 0.096448)",
        "(-0.085246, 1.192427, 0.080073)",
        "(-0.076583, 1.231314, 0.068042)",
        "(-0.076583, 1.231314, 0.068042)",
        "(-0.068593, 1.270998, 0.059388)",
        "(-0.057390, 1.330106, 0.053950)",
        "(-0.052933, 1.370427, 0.054046)",
        "(-0.051078, 1.410849, 0.057676)",
        "(-0.051078, 1.410849, 0.057676)",
        "(-0.050722, 1.450107, 0.064379)",
        "(-0.053689, 1.506033, 0.080520)",
        "(-0.057350, 1.540931, 0.094630)",
        "(-0.064671, 1.574048, 0.112692)",
        "(-0.064671, 1.574048, 0.112692)",
        "(-0.073928, 1.604596, 0.133042)",
        "(-0.083935, 1.631166, 0.155291)",
        "(-0.100498, 1.663527, 0.192112)",
        "(-0.112283, 1.680592, 0.218656)",
        "(-0.112283, 1.680592, 0.218656)",
        "(-0.124631, 1.692509, 0.247230)",
        "(-0.142625, 1.701120, 0.292296)",
        "(-0.153336, 1.702142, 0.322998)",
        "(-0.162612, 1.697879, 0.354538)",
        "(-0.162612, 1.697879, 0.354538)",
        "(-0.170895, 1.688267, 0.387209)",
        "(-0.183849, 1.665102, 0.436928)",
        "(-0.191713, 1.645593, 0.469583)",
        "(-0.197592, 1.619547, 0.501536)",
        "(-0.197592, 1.619547, 0.501536)",
        "(-0.202537, 1.589104, 0.531833)",
        "(-0.213567, 1.536514, 0.571307)",
        "(-0.213567, 1.536514, 0.571307)",
        "(-0.228306, 1.455028, 0.609960)",
        "(-0.228306, 1.455028, 0.609960)",
        "(-0.235778, 1.411550, 0.621358)",
        "(-0.246588, 1.346576, 0.626896)",
        "(-0.251269, 1.302491, 0.624210)",
        "(-0.254125, 1.258100, 0.615844)",
        "(-0.254125, 1.258100, 0.615844)",
        "(-0.255972, 1.215581, 0.603929)",
        "(-0.252508, 1.154899, 0.574317)",
        "(-0.246989, 1.116919, 0.547996)",
        "(-0.238625, 1.084481, 0.516082)",
        "(-0.238625, 1.084481, 0.516082)",
        "(-0.227910, 1.057611, 0.480663)",
        "(-0.207146, 1.030467, 0.415484)",
        "(-0.191859, 1.019367, 0.368828)",
        "(-0.176215, 1.018915, 0.323725)",
        "(-0.176215, 1.018915, 0.323725)",
        "(-0.160476, 1.028077, 0.279922)",
        "(-0.136529, 1.054050, 0.213336)",
        "(-0.121588, 1.075695, 0.173324)",
        "(-0.108068, 1.105862, 0.138677)",
        "(-0.108068, 1.105862, 0.138677)",
        "(-0.095892, 1.140826, 0.110086)",
        "(-0.079538, 1.200539, 0.079399)",
        "(-0.069594, 1.241417, 0.063864)",
        "(-0.061203, 1.284533, 0.055054)",
        "(-0.061203, 1.284533, 0.055054)",
        "(-0.055474, 1.329146, 0.051513)",
        "(-0.050422, 1.393962, 0.054537)",
        "(-0.048967, 1.434646, 0.059726)",
        "(-0.049149, 1.472605, 0.069110)",
        "(-0.049149, 1.472605, 0.069110)",
        "(-0.050721, 1.508623, 0.081399)",
        "(-0.058162, 1.558065, 0.105724)",
        "(-0.065210, 1.587070, 0.124901)",
        "(-0.073017, 1.612241, 0.145787)",
        "(-0.073017, 1.612241, 0.145787)"
    ],
    "rightHandRotations": [
        "(14.239530, 96.769070, 255.543600)",
        "(14.189770, 96.787900, 255.717600)",
        "(14.324230, 96.408240, 255.734800)",
        "(14.490640, 96.038320, 255.610300)",
        "(14.663130, 95.332840, 255.737700)",
        "(14.663130, 95.332840, 255.737700)",
        "(14.840730, 94.730610, 256.022700)",
        "(14.278220, 94.490410, 258.232500)",
        "(12.648560, 94.653260, 261.159500)",
        "(12.648560, 94.653260, 261.159500)",
        "(10.506440, 94.993900, 264.791700)",
        "(9.906485, 95.117360, 265.771300)",
        "(8.122404, 95.523670, 268.562300)",
        "(7.205619, 95.948540, 270.349900)",
        "(5.546071, 96.258140, 272.790100)",
        "(5.546071, 96.258140, 272.790100)",
        "(3.741400, 96.644790, 275.392400)",
        "(1.273112, 97.160410, 278.018900)",
        "(359.215200, 97.744490, 280.098700)",
        "(357.095400, 98.048580, 282.037400)",
        "(357.095400, 98.048580, 282.037400)",
        "(355.190600, 98.402350, 283.497000)",
        "(353.432200, 98.917790, 283.956300)",
        "(351.502900, 99.679870, 283.846300)",
        "(348.336500, 100.440300, 285.303500)",
        "(348.336500, 100.440300, 285.303500)",
        "(344.394800, 100.788300, 288.197500)",
        "(340.438000, 101.456000, 290.883300)",
        "(339.908600, 102.316600, 290.494300)",
        "(338.245200, 103.002300, 291.683700)",
        "(338.245200, 103.002300, 291.683700)",
        "(334.731100, 103.585600, 294.604600)",
        "(331.304100, 104.210000, 298.211500)",
        "(330.894100, 105.048900, 298.146600)",
        "(331.479200, 106.346800, 296.642600)",
        "(331.479200, 106.346800, 296.642600)",
        "(330.404700, 107.569300, 296.856800)",
        "(325.764200, 107.232100, 301.213500)",
        "(323.347600, 107.386600, 302.725100)",
        "(322.128600, 108.061600, 303.120600)",
        "(321.532300, 108.281900, 303.390300)",
        "(321.532300, 108.281900, 303.390300)",
        "(317.377000, 106.103100, 308.622600)",
        "(315.785700, 103.598900, 311.422100)",
        "(314.896100, 101.714600, 312.364800)",
        "(314.896100, 101.714600, 312.364800)",
        "(311.745500, 95.999110, 318.233200)",
        "(309.246800, 92.206580, 323.331400)",
        "(306.937400, 90.464280, 326.270600)",
        "(304.801300, 91.638180, 325.109300)",
        "(304.801300, 91.638180, 325.109300)",
        "(303.727200, 94.496540, 321.831000)",
        "(301.436400, 96.184210, 320.344000)",
        "(295.160800, 92.980910, 326.786700)",
        "(292.092700, 92.514520, 329.800400)",
        "(292.092700, 92.514520, 329.800400)",
        "(289.869300, 93.470250, 329.974900)",
        "(288.201600, 97.964800, 326.776700)",
        "(287.340000, 101.378400, 324.274400)",
        "(285.636600, 101.314100, 326.238600)",
        "(285.636600, 101.314100, 326.238600)",
        "(283.865800, 100.779300, 328.919900)",
        "(281.710800, 104.649300, 327.155600)",
        "(281.011000, 112.611300, 320.902100)",
        "(280.509400, 124.691100, 311.428800)",
        "(280.509400, 124.691100, 311.428800)",
        "(281.325900, 131.246500, 306.905200)",
        "(281.529400, 141.951200, 298.186900)",
        "(281.941200, 150.189600, 291.151200)",
        "(283.854300, 153.368600, 289.844300)",
        "(283.854300, 153.368600, 289.844300)",
        "(288.924300, 154.128600, 291.735300)",
        "(290.250700, 155.000200, 292.286400)",
        "(290.693800, 156.830600, 292.838000)",
        "(291.737700, 156.958700, 295.236500)",
        "(291.737700, 156.958700, 295.236500)",
        "(293.958500, 154.400000, 299.046500)",
        "(298.113200, 150.338900, 302.895100)",
        "(299.468000, 148.881100, 305.272700)",
        "(299.590100, 146.474300, 308.169700)",
        "(299.590100, 146.474300, 308.169700)",
        "(302.700700, 145.017200, 309.732300)",
        "(308.564700, 140.649600, 312.409400)",
        "(311.843400, 137.250500, 314.186200)",
        "(313.871400, 133.904000, 316.009900)",
        "(313.871400, 133.904000, 316.009900)",
        "(315.497100, 131.121700, 316.316300)",
        "(318.929400, 126.115300, 315.813300)",
        "(320.561200, 122.156000, 315.933700)",
        "(321.052400, 117.002900, 316.776200)",
        "(321.052400, 117.002900, 316.776200)",
        "(320.100000, 112.755000, 317.345900)",
        "(319.062800, 108.232000, 316.441700)",
        "(318.173400, 106.397900, 315.081900)",
        "(316.406300, 106.003900, 313.629000)",
        "(316.406300, 106.003900, 313.629000)",
        "(313.607300, 105.198300, 313.015500)",
        "(308.702900, 103.312600, 313.292200)",
        "(305.516100, 102.338700, 313.669900)",
        "(304.205300, 102.296100, 313.748700)",
        "(304.205300, 102.296100, 313.748700)",
        "(300.108800, 102.554900, 313.505800)",
        "(295.598600, 103.249900, 313.714700)",
        "(295.598600, 103.249900, 313.714700)",
        "(290.362500, 103.290100, 316.000900)",
        "(290.362500, 103.290100, 316.000900)",
        "(287.714000, 103.702600, 317.022700)",
        "(283.870500, 106.881800, 317.258200)",
        "(281.745100, 110.755400, 315.761300)",
        "(280.332300, 116.745500, 311.637800)",
        "(280.332300, 116.745500, 311.637800)",
        "(279.580600, 123.471700, 306.210200)",
        "(279.255700, 137.577100, 294.119600)",
        "(279.149200, 147.281100, 286.430800)",
        "(278.976900, 152.268100, 284.058300)",
        "(278.976900, 152.268100, 284.058300)",
        "(280.341600, 154.051000, 285.672500)",
        "(281.632600, 156.329900, 285.045400)",
        "(282.514600, 159.434800, 283.372600)",
        "(283.483400, 159.913500, 284.690500)",
        "(283.483400, 159.913500, 284.690500)",
        "(285.368000, 157.714000, 289.098900)",
        "(289.063500, 154.487800, 295.396800)",
        "(292.023700, 152.239500, 298.094000)",
        "(294.718000, 150.080000, 300.544700)",
        "(294.718000, 150.080000, 300.544700)",
        "(296.858200, 148.177500, 303.348600)",
        "(300.491500, 143.771400, 307.854800)",
        "(303.294500, 141.517000, 309.527600)",
        "(306.998100, 139.496400, 310.091400)",
        "(306.998100, 139.496400, 310.091400)",
        "(310.699600, 137.253200, 310.096500)",
        "(314.040100, 131.780600, 310.812800)",
        "(316.056200, 128.468000, 312.025300)",
        "(318.334700, 125.686900, 311.358000)",
        "(318.334700, 125.686900, 311.358000)",
        "(319.555000, 122.131000, 311.050800)",
        "(318.511200, 115.615000, 313.359200)",
        "(317.403200, 110.267400, 315.255200)",
        "(316.217300, 106.357600, 316.364400)",
        "(316.217300, 106.357600, 316.364400)",
        "(313.411400, 102.207300, 317.469800)",
        "(310.830700, 99.313070, 318.956400)",
        "(307.835700, 95.954330, 321.756900)",
        "(305.071100, 94.098270, 323.381900)",
        "(305.071100, 94.098270, 323.381900)",
        "(302.186200, 95.963680, 320.522400)",
        "(300.102700, 96.886320, 319.939700)",
        "(297.250700, 95.457700, 322.979600)",
        "(294.540600, 94.191310, 325.827900)",
        "(294.540600, 94.191310, 325.827900)",
        "(292.173200, 94.382870, 326.874700)",
        "(289.100900, 97.908680, 324.743200)",
        "(287.185400, 100.265900, 323.801300)",
        "(285.051100, 100.971900, 325.214600)",
        "(285.051100, 100.971900, 325.214600)",
        "(282.983000, 101.674200, 326.722800)",
        "(280.409800, 107.798100, 323.472900)",
        "(279.544400, 117.936700, 314.811200)",
        "(279.064100, 128.466400, 305.946900)",
        "(279.064100, 128.466400, 305.946900)",
        "(278.801300, 134.336500, 301.905700)",
        "(279.276300, 139.930300, 298.931700)",
        "(279.971100, 145.801700, 294.581100)",
        "(280.198000, 148.860700, 292.331500)",
        "(280.198000, 148.860700, 292.331500)",
        "(280.993400, 156.921400, 287.774700)",
        "(282.821000, 154.961200, 291.817900)",
        "(284.963400, 152.665500, 295.825000)",
        "(286.642600, 151.232700, 298.463100)",
        "(286.642600, 151.232700, 298.463100)",
        "(288.770200, 150.428100, 300.056600)",
        "(291.964100, 146.161600, 305.416700)",
        "(294.237400, 143.485000, 308.682100)",
        "(296.832800, 141.443400, 311.457100)",
        "(296.832800, 141.443400, 311.457100)",
        "(300.232400, 138.916900, 313.421000)",
        "(306.088900, 135.131900, 315.489300)",
        "(309.046400, 132.644700, 316.471400)",
        "(311.944100, 131.014200, 315.517600)",
        "(311.944100, 131.014200, 315.517600)",
        "(315.058300, 129.012600, 314.134200)",
        "(319.193000, 123.447600, 313.851400)",
        "(320.656200, 119.055800, 313.450600)",
        "(320.674800, 115.720900, 312.630800)",
        "(320.674800, 115.720900, 312.630800)",
        "(321.017500, 112.108500, 311.972700)",
        "(320.113100, 106.817300, 311.093500)",
        "(317.494800, 103.314500, 312.509400)",
        "(313.663200, 100.970100, 313.131700)",
        "(313.663200, 100.970100, 313.131700)",
        "(309.452700, 98.244340, 312.942600)",
        "(307.317400, 98.312020, 311.119800)",
        "(304.757900, 97.712080, 311.170600)",
        "(301.733200, 96.339900, 313.559200)",
        "(301.733200, 96.339900, 313.559200)",
        "(297.199100, 96.653720, 314.680900)",
        "(294.250700, 98.801950, 313.429300)",
        "(291.358500, 98.783150, 315.367200)",
        "(287.667000, 95.032840, 322.221300)",
        "(287.667000, 95.032840, 322.221300)",
        "(284.187800, 90.241130, 329.940800)",
        "(280.306600, 84.652650, 339.335600)",
        "(278.434100, 84.099780, 342.272600)",
        "(278.434100, 84.099780, 342.272600)",
        "(277.028700, 85.780240, 343.058800)",
        "(275.750700, 89.191420, 342.336600)",
        "(274.508400, 91.651070, 343.304600)",
        "(274.176500, 97.914970, 339.172400)",
        "(273.835100, 106.656200, 333.049400)",
        "(273.835100, 106.656200, 333.049400)",
        "(273.533400, 121.572600, 321.394000)",
        "(273.966600, 128.266200, 317.091200)",
        "(274.456000, 133.188900, 315.140000)",
        "(275.634400, 135.209800, 315.738600)",
        "(275.634400, 135.209800, 315.738600)",
        "(278.385900, 138.995400, 313.579400)",
        "(280.262900, 139.680000, 314.464800)",
        "(281.696500, 137.386400, 318.280900)",
        "(283.865700, 136.072100, 320.616900)",
        "(283.865700, 136.072100, 320.616900)",
        "(288.246000, 135.772800, 321.996600)",
        "(290.593500, 135.266800, 322.627400)",
        "(293.038200, 135.045100, 322.858500)",
        "(296.486700, 133.059900, 324.648600)",
        "(296.486700, 133.059900, 324.648600)",
        "(301.042800, 130.731000, 326.285400)",
        "(303.843000, 130.468300, 324.576100)",
        "(305.519800, 129.271500, 323.927600)",
        "(307.373900, 127.715400, 323.867400)",
        "(307.373900, 127.715400, 323.867400)",
        "(309.794500, 124.065600, 323.204700)",
        "(310.534100, 122.632500, 322.630100)",
        "(310.843900, 120.928300, 321.486600)",
        "(310.909100, 117.584200, 321.259100)",
        "(310.909100, 117.584200, 321.259100)",
        "(310.430800, 112.882500, 321.310200)",
        "(309.329700, 109.396600, 321.903600)",
        "(307.227300, 105.271900, 323.362200)",
        "(304.667600, 101.258800, 325.065400)",
        "(304.667600, 101.258800, 325.065400)",
        "(300.967500, 94.884180, 328.438300)",
        "(298.932100, 92.698510, 329.110500)",
        "(297.098900, 91.052810, 328.876100)",
        "(295.468900, 90.633290, 329.078500)",
        "(295.468900, 90.633290, 329.078500)",
        "(288.951000, 86.651720, 333.504600)",
        "(286.168900, 84.084730, 336.650300)",
        "(283.610400, 82.977630, 338.509500)",
        "(281.585400, 82.293900, 340.297300)",
        "(281.585400, 82.293900, 340.297300)",
        "(279.494500, 78.117870, 346.059600)",
        "(276.095300, 67.225670, 359.936300)",
        "(274.255900, 60.512020, 8.192088)",
        "(272.860000, 51.666800, 18.679500)",
        "(272.860000, 51.666800, 18.679500)",
        "(272.341700, 29.720160, 42.908780)",
        "(271.938500, 1.395531, 74.629810)",
        "(271.584600, 349.478100, 88.718760)",
        "(271.049400, 345.414300, 95.243370)",
        "(271.049400, 345.414300, 95.243370)",
        "(270.269100, 302.106300, 140.971800)",
        "(272.299600, 183.223400, 262.563500)",
        "(273.445700, 159.224500, 288.399500)",
        "(275.376100, 147.578200, 302.094400)",
        "(275.376100, 147.578200, 302.094400)",
        "(278.146100, 149.910900, 301.531500)",
        "(282.409000, 147.760600, 306.173100)",
        "(286.536400, 141.057500, 314.086000)",
        "(290.622600, 137.862600, 318.240800)",
        "(290.622600, 137.862600, 318.240800)",
        "(293.719200, 136.950100, 319.425300)",
        "(299.168200, 138.992000, 318.248100)",
        "(303.810700, 136.561700, 320.228100)",
        "(303.810700, 136.561700, 320.228100)",
        "(308.295300, 133.498100, 322.073900)",
        "(314.916000, 131.258500, 321.510700)",
        "(316.767400, 129.663400, 321.122000)",
        "(318.745600, 126.516700, 321.712100)",
        "(320.221300, 122.397600, 322.710200)",
        "(320.221300, 122.397600, 322.710200)",
        "(321.733300, 118.190200, 321.938200)",
        "(320.803500, 113.625600, 323.199500)",
        "(319.081100, 107.910500, 326.047000)",
        "(317.180800, 103.137900, 328.448500)",
        "(317.180800, 103.137900, 328.448500)",
        "(313.351000, 98.553340, 329.356800)",
        "(310.271400, 95.773180, 330.289500)",
        "(307.531000, 93.241390, 331.486900)",
        "(304.845500, 92.030360, 332.010400)",
        "(304.845500, 92.030360, 332.010400)",
        "(300.199000, 90.073300, 333.014500)",
        "(295.949700, 89.969250, 333.149400)",
        "(291.782700, 89.948180, 333.825600)",
        "(287.596100, 89.366150, 334.931400)",
        "(287.596100, 89.366150, 334.931400)",
        "(281.817700, 89.478990, 336.345900)",
        "(278.571100, 91.978750, 334.795300)",
        "(275.701000, 100.097600, 327.884300)",
        "(273.608300, 124.699800, 304.692300)",
        "(273.608300, 124.699800, 304.692300)",
        "(273.850800, 187.909000, 244.686100)",
        "(274.995400, 205.208600, 228.955300)",
        "(276.276900, 211.695100, 223.757300)",
        "(277.068800, 205.239100, 231.553300)",
        "(277.068800, 205.239100, 231.553300)",
        "(278.232400, 201.317000, 239.031800)",
        "(279.812000, 198.241800, 245.017400)",
        "(282.166200, 187.918300, 257.288000)",
        "(285.111900, 177.178000, 269.011900)",
        "(286.292400, 172.750700, 274.417600)",
        "(288.746100, 165.464100, 284.158400)",
        "(292.330600, 159.389100, 293.090900)",
        "(297.311200, 155.041400, 300.290800)",
        "(302.366100, 151.496900, 305.335400)",
        "(302.366100, 151.496900, 305.335400)",
        "(306.771900, 146.613100, 310.665500)",
        "(308.473700, 143.665400, 314.039700)",
        "(311.075700, 140.639000, 316.313100)",
        "(314.025000, 137.437900, 317.453800)",
        "(314.025000, 137.437900, 317.453800)",
        "(316.484100, 133.341500, 318.838100)",
        "(317.623600, 130.160800, 319.144300)",
        "(319.021000, 125.720900, 320.514800)",
        "(319.744600, 122.033500, 321.501100)",
        "(319.744600, 122.033500, 321.501100)",
        "(319.683100, 116.205900, 321.021600)",
        "(318.291600, 112.332500, 321.361300)",
        "(316.495900, 107.886500, 321.950800)",
        "(314.569700, 104.329800, 322.976900)",
        "(314.569700, 104.329800, 322.976900)",
        "(310.429000, 99.594740, 323.880100)",
        "(306.918800, 97.598880, 324.262600)",
        "(303.486400, 96.313890, 324.107200)",
        "(300.109200, 95.308110, 324.217100)",
        "(300.109200, 95.308110, 324.217100)",
        "(295.116200, 93.732460, 326.222600)",
        "(291.574900, 93.339640, 327.457200)",
        "(288.234600, 92.796010, 328.898500)",
        "(285.523700, 93.861690, 329.091000)",
        "(285.523700, 93.861690, 329.091000)",
        "(281.817400, 98.090840, 326.686400)",
        "(279.859300, 103.510000, 322.696300)",
        "(278.288900, 111.355200, 316.383100)",
        "(276.901800, 118.208000, 311.484800)",
        "(276.901800, 118.208000, 311.484800)",
        "(275.912800, 129.183000, 303.688800)",
        "(276.879000, 140.696400, 294.548800)",
        "(278.504800, 152.502900, 284.442200)",
        "(280.359000, 158.809600, 279.572600)",
        "(280.359000, 158.809600, 279.572600)",
        "(283.622700, 156.959800, 283.943800)",
        "(285.246300, 157.163300, 285.802900)",
        "(286.325000, 159.811400, 285.048300)",
        "(287.195000, 161.723300, 285.172700)",
        "(287.195000, 161.723300, 285.172700)",
        "(290.552100, 158.450900, 291.160600)",
        "(292.856800, 155.627300, 295.529000)",
        "(294.941800, 152.354500, 300.316600)",
        "(294.941800, 152.354500, 300.316600)",
        "(296.878600, 148.241600, 305.894200)",
        "(300.315200, 142.989700, 312.469400)",
        "(303.220200, 139.325800, 315.786900)",
        "(306.466800, 136.087600, 318.195900)",
        "(309.414700, 133.908000, 319.171800)",
        "(309.414700, 133.908000, 319.171800)",
        "(312.273300, 130.582900, 319.878700)",
        "(314.746100, 127.381800, 320.576200)",
        "(317.086600, 123.411100, 321.491600)",
        "(318.226300, 119.801300, 321.763600)",
        "(318.226300, 119.801300, 321.763600)",
        "(317.234400, 114.623600, 321.768300)",
        "(316.523100, 110.666600, 322.157700)",
        "(315.319000, 106.691100, 322.855200)",
        "(313.791500, 103.400900, 323.390500)",
        "(313.791500, 103.400900, 323.390500)",
        "(310.867300, 99.792050, 323.360300)",
        "(307.848200, 98.104690, 323.406200)",
        "(305.086100, 96.273000, 324.198400)",
        "(302.030300, 95.272440, 324.318300)",
        "(302.030300, 95.272440, 324.318300)",
        "(297.573700, 94.692890, 324.428000)",
        "(294.595800, 93.249980, 326.229100)",
        "(291.789600, 90.674740, 329.744400)",
        "(289.194300, 89.159520, 332.103400)",
        "(289.194300, 89.159520, 332.103400)",
        "(285.263100, 90.971760, 331.384800)",
        "(282.626300, 92.011500, 331.883500)",
        "(280.247500, 93.673810, 331.950200)",
        "(278.219500, 95.644110, 331.827400)",
        "(278.219500, 95.644110, 331.827400)",
        "(276.087100, 100.038800, 330.634700)",
        "(275.136200, 108.143900, 324.629600)",
        "(274.548300, 124.305300, 310.672100)",
        "(274.765100, 144.856500, 292.292500)",
        "(274.765100, 144.856500, 292.292500)",
        "(277.016300, 156.413700, 283.355100)",
        "(278.882900, 157.592400, 283.961500)",
        "(280.815900, 159.197800, 284.481900)",
        "(282.036000, 160.332600, 285.920100)",
        "(282.036000, 160.332600, 285.920100)",
        "(283.683100, 156.305400, 294.862100)",
        "(285.674100, 149.840700, 304.374000)",
        "(288.552200, 147.697900, 308.795500)",
        "(291.316800, 147.175900, 310.438000)",
        "(291.316800, 147.175900, 310.438000)",
        "(295.472800, 143.548100, 315.234800)",
        "(298.544700, 139.767800, 319.633000)",
        "(302.201000, 137.712500, 321.250200)",
        "(305.790100, 135.924900, 322.182200)",
        "(305.790100, 135.924900, 322.182200)",
        "(311.121000, 131.834300, 323.856100)",
        "(313.609700, 128.260200, 325.222500)",
        "(315.544600, 124.381700, 325.744600)",
        "(316.877900, 120.967900, 325.194300)",
        "(316.877900, 120.967900, 325.194300)",
        "(318.134300, 115.529500, 325.173800)",
        "(317.959000, 110.055100, 326.450300)",
        "(317.745000, 106.794600, 326.129900)",
        "(317.522700, 104.399300, 324.348600)",
        "(317.522700, 104.399300, 324.348600)",
        "(315.466400, 100.462800, 323.078900)",
        "(312.358100, 96.988700, 324.442300)",
        "(309.182100, 94.103000, 325.246200)",
        "(305.960000, 92.389790, 325.575400)",
        "(305.960000, 92.389790, 325.575400)",
        "(300.872500, 90.102110, 326.669600)",
        "(297.289700, 89.515320, 327.468000)",
        "(293.787700, 90.409070, 326.588900)",
        "(290.963400, 92.809730, 324.168700)",
        "(290.963400, 92.809730, 324.168700)",
        "(287.075100, 95.666880, 322.071100)",
        "(284.109800, 97.243740, 321.739600)",
        "(281.252600, 97.722560, 322.742700)",
        "(278.403600, 99.433140, 322.590100)",
        "(278.403600, 99.433140, 322.590100)",
        "(275.028000, 107.380000, 317.231000)",
        "(273.387400, 122.530400, 304.072500)",
        "(272.699100, 157.413800, 271.168300)",
        "(273.430100, 182.042700, 248.377800)",
        "(273.430100, 182.042700, 248.377800)",
        "(275.072000, 193.006200, 239.780500)",
        "(277.140700, 198.133000, 235.552200)",
        "(279.353300, 203.192900, 231.510100)",
        "(281.724900, 201.013800, 234.736300)",
        "(281.724900, 201.013800, 234.736300)",
        "(285.334200, 186.579300, 250.994400)",
        "(288.002900, 176.735200, 262.811700)",
        "(290.587600, 171.380900, 269.978600)",
        "(293.249100, 167.440600, 276.022100)",
        "(293.249100, 167.440600, 276.022100)",
        "(297.791100, 159.966100, 286.573300)",
        "(300.326600, 154.447400, 293.737700)",
        "(302.570000, 150.211600, 299.877000)",
        "(304.851400, 147.271100, 304.700700)",
        "(304.851400, 147.271100, 304.700700)",
        "(309.742700, 141.585400, 311.455400)",
        "(314.155000, 138.957500, 313.010000)",
        "(317.490200, 136.068800, 314.261100)",
        "(319.088900, 132.579100, 316.204400)",
        "(319.088900, 132.579100, 316.204400)",
        "(321.969100, 127.467500, 317.190200)",
        "(323.380800, 123.963000, 317.484400)",
        "(323.983900, 119.911100, 317.984200)",
        "(323.520200, 116.602900, 317.976300)",
        "(323.520200, 116.602900, 317.976300)",
        "(320.266500, 110.869200, 319.022700)",
        "(318.027500, 107.425600, 319.847700)",
        "(315.590600, 104.069700, 320.812500)",
        "(313.267900, 101.814300, 321.404800)",
        "(313.267900, 101.814300, 321.404800)",
        "(309.679900, 101.096500, 319.430800)",
        "(306.591500, 100.613000, 319.288700)",
        "(303.179700, 99.836590, 320.114400)",
        "(299.972700, 99.602010, 320.352800)",
        "(299.972700, 99.602010, 320.352800)",
        "(295.512500, 99.085110, 320.931500)",
        "(292.788800, 98.719760, 322.026400)",
        "(290.426500, 98.473270, 322.828400)",
        "(287.421000, 98.697780, 324.035400)",
        "(287.421000, 98.697780, 324.035400)",
        "(282.772200, 102.270400, 323.426100)",
        "(280.409200, 105.845800, 321.464400)",
        "(278.280300, 112.317500, 316.935400)",
        "(276.888000, 124.629100, 306.793800)",
        "(276.888000, 124.629100, 306.793800)",
        "(276.431500, 151.761800, 283.188800)",
        "(277.010800, 166.398600, 270.997600)",
        "(278.072100, 169.225600, 270.658600)",
        "(279.754500, 166.814500, 275.215700)",
        "(279.754500, 166.814500, 275.215700)",
        "(282.409200, 168.555200, 276.735200)",
        "(283.668700, 168.614900, 278.722200)",
        "(285.474800, 164.821600, 284.675300)",
        "(287.855200, 160.354400, 291.143400)",
        "(287.855200, 160.354400, 291.143400)",
        "(290.954100, 156.091900, 298.417000)",
        "(293.038100, 152.775800, 303.741000)",
        "(296.597000, 148.230100, 309.712000)",
        "(300.633400, 145.265900, 313.594600)",
        "(300.633400, 145.265900, 313.594600)",
        "(305.000500, 141.591200, 317.137400)",
        "(307.995600, 138.253000, 319.628100)",
        "(307.995600, 138.253000, 319.628100)",
        "(310.903800, 134.097400, 322.241300)",
        "(313.086200, 129.729200, 324.443900)",
        "(315.914800, 125.302400, 324.666000)",
        "(318.223800, 122.314500, 323.663200)",
        "(319.452800, 117.551000, 324.085800)",
        "(318.770000, 111.572100, 326.192400)",
        "(317.340300, 107.047400, 327.532500)",
        "(316.712300, 105.376700, 327.575900)",
        "(315.259100, 102.150700, 327.258800)",
        "(313.351600, 97.902690, 328.468900)",
        "(310.633600, 93.755730, 330.867400)",
        "(310.633600, 93.755730, 330.867400)",
        "(305.470800, 91.290560, 331.327700)",
        "(302.193200, 90.930260, 330.817200)",
        "(298.721400, 91.550150, 329.908800)",
        "(295.221300, 91.988290, 329.588800)",
        "(295.221300, 91.988290, 329.588800)",
        "(290.152100, 92.132590, 330.175800)",
        "(287.226300, 91.843670, 331.239400)",
        "(284.333800, 91.070760, 333.204300)",
        "(281.379800, 91.005940, 334.768600)",
        "(281.379800, 91.005940, 334.768600)",
        "(277.298000, 93.661710, 334.675100)",
        "(274.967300, 98.741330, 331.549800)",
        "(273.276400, 115.309600, 316.685400)",
        "(273.139600, 150.680600, 283.032600)",
        "(273.139600, 150.680600, 283.032600)",
        "(275.149200, 182.404400, 253.915000)",
        "(276.368200, 183.439800, 255.111200)",
        "(277.954500, 178.358100, 262.179900)",
        "(280.114800, 174.640900, 267.463800)",
        "(280.114800, 174.640900, 267.463800)",
        "(282.899600, 172.108000, 272.919900)",
        "(284.404700, 167.495100, 279.728500)",
        "(286.641700, 162.914300, 286.457200)",
        "(288.061900, 161.708500, 288.503400)",
        "(288.061900, 161.708500, 288.503400)",
        "(292.756300, 159.114300, 294.534900)",
        "(295.374300, 155.939100, 299.350800)",
        "(299.742500, 152.321000, 305.034000)",
        "(304.311800, 149.634400, 309.253500)",
        "(304.311800, 149.634400, 309.253500)",
        "(310.346600, 145.555200, 314.311600)",
        "(313.833700, 143.502500, 316.231200)",
        "(317.577600, 140.842600, 318.181400)",
        "(321.005200, 136.917600, 320.430300)",
        "(321.005200, 136.917600, 320.430300)",
        "(324.279700, 130.424300, 322.837400)",
        "(325.523900, 126.453100, 322.882000)",
        "(326.356700, 122.372700, 322.195500)",
        "(326.356700, 122.372700, 322.195500)",
        "(326.874300, 118.303300, 321.460900)",
        "(325.416400, 110.094200, 321.194300)",
        "(323.004800, 105.156500, 321.564100)",
        "(320.478100, 100.581800, 321.791100)",
        "(317.650300, 96.581870, 322.757500)",
        "(317.650300, 96.581870, 322.757500)",
        "(312.225300, 92.112840, 325.093300)",
        "(308.735900, 88.844780, 327.238800)",
        "(304.964700, 86.188220, 329.395800)",
        "(301.433800, 83.724640, 332.038500)",
        "(301.433800, 83.724640, 332.038500)",
        "(296.004500, 81.557920, 335.054400)",
        "(292.921100, 80.380360, 336.857100)",
        "(289.950000, 79.048520, 339.446800)",
        "(286.813700, 76.601570, 343.854900)",
        "(286.813700, 76.601570, 343.854900)",
        "(282.456100, 71.104220, 352.617300)",
        "(280.387600, 67.857260, 357.994100)",
        "(278.440400, 69.225300, 358.745300)",
        "(276.609800, 73.670400, 356.305500)",
        "(276.609800, 73.670400, 356.305500)",
        "(274.735600, 92.997470, 339.739000)",
        "(274.191300, 117.047500, 317.734800)",
        "(274.698800, 141.469700, 295.664000)",
        "(276.660800, 146.485400, 292.792600)",
        "(276.660800, 146.485400, 292.792600)",
        "(280.380700, 148.062900, 294.055800)",
        "(282.931600, 147.851400, 296.073300)",
        "(285.975400, 146.712100, 298.760500)",
        "(289.271900, 145.766300, 301.453800)",
        "(289.271900, 145.766300, 301.453800)",
        "(294.962200, 143.521300, 306.140900)",
        "(298.954400, 140.698000, 310.520400)",
        "(302.909700, 137.432500, 315.369100)",
        "(304.464200, 136.888600, 316.565700)",
        "(304.464200, 136.888600, 316.565700)",
        "(311.800100, 132.923800, 318.990000)",
        "(317.142300, 130.313400, 321.937100)",
        "(321.793800, 126.984400, 324.321800)",
        "(324.591600, 125.462200, 323.560600)",
        "(324.591600, 125.462200, 323.560600)",
        "(327.621000, 122.347700, 323.002700)",
        "(329.474100, 118.875300, 323.145400)",
        "(330.028500, 115.341200, 322.776800)",
        "(329.406700, 112.245300, 322.053900)",
        "(329.406700, 112.245300, 322.053900)",
        "(326.459800, 107.330200, 321.836200)",
        "(323.825200, 103.546200, 322.868000)",
        "(320.841200, 100.916200, 323.348800)",
        "(320.841200, 100.916200, 323.348800)",
        "(317.643600, 100.075100, 322.721000)",
        "(312.537100, 99.547490, 321.818100)",
        "(308.927600, 99.380330, 321.536100)",
        "(305.023200, 98.605840, 322.324100)",
        "(301.328000, 97.437360, 323.937600)",
        "(301.328000, 97.437360, 323.937600)",
        "(295.757000, 95.278660, 327.315800)",
        "(292.317100, 94.205840, 329.506700)",
        "(289.065200, 93.617610, 331.185900)",
        "(285.858800, 93.186870, 332.874500)",
        "(285.858800, 93.186870, 332.874500)",
        "(281.431000, 94.317110, 333.823200)",
        "(279.105800, 96.270300, 333.401600)",
        "(277.214100, 98.518800, 333.389900)",
        "(275.726500, 102.458700, 331.763500)",
        "(275.726500, 102.458700, 331.763500)",
        "(274.603800, 124.718300, 312.245200)",
        "(275.105600, 146.227100, 291.899700)",
        "(276.474700, 158.720100, 280.694400)",
        "(278.284700, 160.778900, 280.540300)",
        "(278.284700, 160.778900, 280.540300)",
        "(281.676800, 156.158200, 288.316700)",
        "(283.554400, 154.136400, 292.015700)",
        "(284.983200, 153.438800, 294.194000)",
        "(287.019500, 151.647200, 297.488400)",
        "(287.019500, 151.647200, 297.488400)",
        "(291.535300, 147.693400, 304.393800)",
        "(293.498500, 144.558400, 309.919400)",
        "(295.710000, 142.037400, 313.914500)",
        "(298.988900, 140.991600, 315.636000)",
        "(298.988900, 140.991600, 315.636000)",
        "(304.668200, 136.169500, 320.681000)",
        "(309.016400, 132.912200, 323.213300)",
        "(311.969100, 129.665700, 325.261000)",
        "(314.301200, 126.789500, 326.376000)",
        "(314.301200, 126.789500, 326.376000)",
        "(318.454700, 123.374700, 325.178800)",
        "(320.956500, 120.448400, 324.466100)",
        "(321.562200, 116.697400, 324.743300)",
        "(321.581400, 113.485800, 324.591900)",
        "(321.581400, 113.485800, 324.591900)",
        "(320.512900, 110.420500, 322.550800)",
        "(319.566600, 107.649100, 322.132200)",
        "(317.674400, 104.635700, 322.698200)",
        "(314.656000, 103.413500, 322.014500)",
        "(312.963000, 103.479500, 321.058900)",
        "(310.437600, 102.661900, 320.340600)",
        "(307.562300, 102.076600, 319.956900)",
        "(304.183700, 100.354800, 321.295300)",
        "(300.391200, 97.888520, 324.273800)",
        "(300.391200, 97.888520, 324.273800)",
        "(295.072700, 95.697300, 326.953300)",
        "(292.041700, 95.914410, 327.359100)",
        "(289.558100, 96.422960, 327.482300)",
        "(286.921800, 97.610020, 327.547900)",
        "(286.921800, 97.610020, 327.547900)",
        "(282.883900, 99.278600, 328.275300)",
        "(280.161400, 99.508710, 329.813700)",
        "(277.600300, 98.673570, 332.764900)",
        "(277.600300, 98.673570, 332.764900)",
        "(275.463100, 101.627200, 331.921100)",
        "(273.279500, 124.535200, 311.996900)",
        "(273.092600, 148.241900, 290.049700)",
        "(273.736800, 160.887800, 278.973100)",
        "(274.561100, 164.392800, 277.542300)",
        "(274.561100, 164.392800, 277.542300)",
        "(276.368100, 169.415400, 276.508000)",
        "(278.281400, 167.805000, 279.856400)",
        "(280.674900, 163.172200, 285.617000)",
        "(282.252400, 159.781100, 290.567900)",
        "(282.252400, 159.781100, 290.567900)",
        "(283.867600, 157.167700, 296.422200)",
        "(285.555400, 154.137800, 300.795000)",
        "(289.462700, 149.051200, 306.541400)",
        "(293.401700, 146.038300, 310.577900)",
        "(293.401700, 146.038300, 310.577900)",
        "(297.672700, 142.340000, 315.589800)",
        "(300.364200, 140.234300, 317.817900)",
        "(304.146400, 137.594100, 319.694900)",
        "(308.411800, 134.597400, 321.231300)",
        "(308.411800, 134.597400, 321.231300)",
        "(313.301600, 130.083600, 322.052100)",
        "(315.105100, 126.576500, 322.740700)",
        "(316.743500, 122.479000, 323.982000)",
        "(319.130700, 118.904900, 324.373100)",
        "(319.130700, 118.904900, 324.373100)",
        "(320.689100, 114.289700, 323.331400)",
        "(319.611100, 111.543200, 322.897800)",
        "(318.836600, 109.867600, 321.812300)",
        "(317.874100, 107.464700, 321.009100)",
        "(317.874100, 107.464700, 321.009100)",
        "(314.539400, 103.132400, 322.391200)",
        "(311.232500, 102.258400, 321.685100)",
        "(308.065400, 101.960100, 320.473800)",
        "(304.817200, 102.171400, 319.636800)",
        "(304.817200, 102.171400, 319.636800)",
        "(299.280100, 102.316600, 319.028800)",
        "(295.503100, 101.903600, 319.616500)",
        "(291.755400, 101.919900, 320.338300)",
        "(288.534700, 103.303800, 319.863600)",
        "(288.534700, 103.303800, 319.863600)",
        "(284.474300, 106.516200, 317.946200)",
        "(281.717300, 107.512500, 318.322400)",
        "(278.914600, 108.382400, 319.237900)",
        "(276.211400, 111.479100, 318.034400)",
        "(276.211400, 111.479100, 318.034400)",
        "(273.950400, 129.635000, 302.659100)",
        "(273.240100, 152.468800, 281.566200)",
        "(273.179300, 174.177300, 261.950500)",
        "(273.538900, 187.929500, 250.440500)",
        "(273.538900, 187.929500, 250.440500)",
        "(274.410800, 190.267000, 251.375600)",
        "(275.668700, 184.664400, 259.199000)",
        "(277.024300, 179.230200, 266.636900)",
        "(278.571500, 172.194600, 275.457100)",
        "(278.571500, 172.194600, 275.457100)",
        "(281.471300, 166.219700, 284.078500)",
        "(283.396700, 165.104700, 287.218900)",
        "(285.756500, 159.127800, 294.852000)",
        "(285.756500, 159.127800, 294.852000)",
        "(288.942100, 151.939100, 303.679900)",
        "(292.418000, 147.325700, 310.670300)",
        "(294.589100, 146.364000, 312.775200)",
        "(299.055100, 144.745100, 314.879700)",
        "(304.107300, 141.310800, 318.519200)",
        "(304.107300, 141.310800, 318.519200)",
        "(309.364500, 136.555900, 322.842900)",
        "(312.781300, 134.890700, 323.349500)",
        "(317.098400, 132.918700, 322.614200)",
        "(320.574100, 129.732200, 322.552400)",
        "(320.574100, 129.732200, 322.552400)",
        "(322.583800, 124.226500, 322.671800)",
        "(324.205500, 120.829000, 321.324200)",
        "(325.091000, 117.490300, 319.971100)",
        "(324.833800, 114.273400, 318.773000)",
        "(324.833800, 114.273400, 318.773000)",
        "(322.339900, 110.467000, 317.383600)",
        "(320.038200, 107.439700, 317.072300)",
        "(317.304400, 106.185500, 316.315000)",
        "(314.428800, 105.996000, 314.749300)",
        "(314.428800, 105.996000, 314.749300)",
        "(309.564400, 104.748600, 314.678000)",
        "(306.178400, 103.642100, 315.101300)",
        "(302.026600, 101.817100, 316.724000)",
        "(297.504700, 100.638800, 318.180700)",
        "(297.504700, 100.638800, 318.180700)",
        "(291.746600, 98.943240, 320.680500)",
        "(288.379400, 98.309360, 322.531800)",
        "(284.981200, 96.038540, 326.377500)",
        "(283.413800, 94.791270, 328.708700)",
        "(283.413800, 94.791270, 328.708700)",
        "(277.848000, 89.284550, 338.312100)",
        "(275.524700, 87.608150, 342.011500)",
        "(273.440800, 87.399990, 344.340400)",
        "(271.624800, 88.405020, 345.686500)",
        "(271.624800, 88.405020, 345.686500)",
        "(270.840700, 183.528400, 253.759700)",
        "(271.684200, 191.066100, 248.077900)",
        "(272.746400, 184.745000, 256.501200)",
        "(274.096200, 180.944000, 262.593100)",
        "(274.096200, 180.944000, 262.593100)",
        "(277.040700, 173.780500, 272.986700)",
        "(278.817500, 164.447400, 284.267200)",
        "(280.835800, 158.554200, 292.235700)",
        "(281.875300, 158.429700, 293.331900)",
        "(281.875300, 158.429700, 293.331900)",
        "(286.677100, 151.589100, 303.597800)",
        "(290.470000, 145.015900, 311.413900)",
        "(294.667000, 141.158100, 316.530500)",
        "(297.398100, 138.396000, 319.730200)",
        "(297.398100, 138.396000, 319.730200)",
        "(302.623600, 135.549600, 321.413900)",
        "(306.408000, 133.260300, 322.105700)",
        "(309.172300, 130.207000, 323.352100)",
        "(311.223500, 127.287600, 323.818200)",
        "(311.223500, 127.287600, 323.818200)",
        "(315.031800, 122.446100, 323.721000)",
        "(316.785100, 119.341500, 323.031000)",
        "(317.499200, 114.741300, 323.226300)",
        "(316.858900, 110.768700, 323.682800)",
        "(316.858900, 110.768700, 323.682800)",
        "(314.780500, 105.565500, 323.686500)",
        "(313.679400, 104.073400, 322.501800)",
        "(312.219400, 105.401400, 318.793100)",
        "(310.196000, 106.532900, 316.078400)",
        "(310.196000, 106.532900, 316.078400)",
        "(304.864400, 105.538100, 316.417400)",
        "(301.657000, 105.538500, 315.858200)",
        "(298.448400, 105.205000, 315.491800)",
        "(294.474400, 106.048100, 314.558600)",
        "(294.474400, 106.048100, 314.558600)",
        "(289.636000, 110.206800, 310.420300)",
        "(286.561000, 113.162500, 308.020600)",
        "(283.621000, 116.111900, 306.137600)",
        "(280.774100, 121.296300, 302.273300)",
        "(280.774100, 121.296300, 302.273300)",
        "(276.686000, 134.769200, 291.912700)",
        "(275.205000, 156.515800, 272.501000)",
        "(275.472700, 177.319300, 253.849000)",
        "(276.435200, 186.958300, 245.950800)",
        "(276.435200, 186.958300, 245.950800)",
        "(277.605000, 188.876000, 246.491600)",
        "(278.805700, 190.718500, 246.952400)",
        "(280.073600, 191.322200, 248.800600)",
        "(280.509600, 189.510300, 251.747100)",
        "(280.509600, 189.510300, 251.747100)",
        "(281.995100, 177.669700, 267.758800)",
        "(282.950100, 170.029500, 278.389300)",
        "(284.982300, 164.201000, 287.588800)",
        "(288.191000, 159.763600, 294.415400)",
        "(288.191000, 159.763600, 294.415400)",
        "(294.091800, 154.366300, 301.070800)",
        "(297.775000, 151.224500, 306.487900)",
        "(300.254900, 149.038600, 311.052700)",
        "(302.847700, 146.890000, 313.952500)",
        "(302.847700, 146.890000, 313.952500)",
        "(307.926400, 143.512400, 317.337400)",
        "(311.836300, 140.668100, 319.427300)",
        "(314.716000, 138.069600, 320.959200)",
        "(316.635800, 135.093400, 321.940200)",
        "(316.635800, 135.093400, 321.940200)",
        "(319.650700, 130.505700, 322.886400)",
        "(322.125600, 128.046500, 322.232200)",
        "(324.230500, 125.409100, 320.833300)",
        "(325.737900, 121.435200, 320.982800)",
        "(325.737900, 121.435200, 320.982800)",
        "(325.105300, 116.957400, 320.302000)",
        "(322.412500, 115.107700, 318.611800)",
        "(319.219900, 113.287500, 317.708700)",
        "(315.699900, 111.959100, 316.910200)",
        "(315.699900, 111.959100, 316.910200)",
        "(309.762300, 110.142700, 317.023800)",
        "(306.354800, 109.749700, 316.510000)",
        "(303.356400, 109.350900, 316.171900)",
        "(300.792000, 108.869900, 315.932600)",
        "(300.792000, 108.869900, 315.932600)",
        "(296.803700, 108.348800, 316.590800)",
        "(293.034500, 107.169300, 319.192900)",
        "(288.825900, 105.335200, 323.342500)",
        "(285.462900, 103.872600, 326.788300)",
        "(285.462900, 103.872600, 326.788300)",
        "(281.868900, 103.551400, 329.346700)",
        "(279.878400, 107.354400, 327.442400)",
        "(277.901000, 116.042800, 320.963900)",
        "(276.420700, 129.969800, 308.948800)",
        "(276.420700, 129.969800, 308.948800)",
        "(275.973500, 152.544400, 288.875500)",
        "(276.565000, 162.436400, 281.229800)",
        "(277.195900, 166.981200, 279.475500)",
        "(277.989600, 168.320900, 280.536200)",
        "(277.989600, 168.320900, 280.536200)",
        "(280.456800, 170.070800, 281.522700)",
        "(282.499800, 166.840800, 286.603200)",
        "(284.367600, 160.586200, 295.314600)",
        "(286.393000, 155.951700, 302.268300)",
        "(286.393000, 155.951700, 302.268300)",
        "(289.537800, 153.511700, 306.571500)",
        "(293.247400, 149.961100, 311.084900)",
        "(298.266900, 145.737800, 316.369500)",
        "(302.886600, 144.139500, 318.830100)",
        "(302.886600, 144.139500, 318.830100)",
        "(310.428900, 143.650700, 318.233000)",
        "(317.911000, 143.438900, 315.872800)",
        "(324.718300, 141.382100, 314.700100)",
        "(327.830200, 138.666900, 315.038700)",
        "(327.830200, 138.666900, 315.038700)",
        "(331.179400, 133.569400, 315.243200)",
        "(334.162700, 129.259200, 313.778700)",
        "(335.264500, 124.649500, 313.240700)",
        "(334.871400, 119.796900, 313.151700)",
        "(334.871400, 119.796900, 313.151700)",
        "(333.507200, 112.879600, 312.462600)",
        "(330.629700, 108.844700, 313.052500)",
        "(326.624300, 105.885200, 313.786100)",
        "(324.664500, 104.700400, 314.147500)",
        "(324.664500, 104.700400, 314.147500)",
        "(317.435200, 99.566170, 316.364300)",
        "(313.224700, 98.749540, 316.455500)",
        "(309.122400, 98.633100, 316.389300)",
        "(305.366100, 99.070400, 316.083900)",
        "(305.366100, 99.070400, 316.083900)",
        "(299.381000, 99.266960, 316.950500)",
        "(295.864000, 99.376280, 317.901600)",
        "(292.582200, 99.253070, 319.507600)",
        "(289.349500, 98.663980, 322.087000)",
        "(289.349500, 98.663980, 322.087000)",
        "(284.752000, 99.245530, 324.476000)",
        "(282.330900, 100.525300, 325.185700)",
        "(280.495500, 103.232100, 324.360400)",
        "(279.449700, 106.128000, 323.288700)",
        "(279.449700, 106.128000, 323.288700)",
        "(278.256700, 111.818700, 321.014900)",
        "(277.383900, 118.946700, 316.501300)",
        "(276.140000, 133.548900, 304.862800)",
        "(275.601200, 143.853100, 297.219000)",
        "(275.601200, 143.853100, 297.219000)",
        "(277.677400, 142.741000, 301.316900)",
        "(279.999300, 147.667000, 298.236200)",
        "(281.404400, 150.025600, 296.928900)",
        "(284.400100, 152.150300, 297.561600)",
        "(284.400100, 152.150300, 297.561600)",
        "(287.291300, 155.616600, 297.018700)",
        "(289.995900, 158.722800, 296.427700)",
        "(293.953300, 159.766900, 297.465300)",
        "(298.559200, 158.461200, 299.005100)",
        "(300.553600, 158.230300, 299.539400)",
        "(304.521600, 157.160300, 302.898800)",
        "(304.969100, 156.047200, 305.471000)",
        "(308.497200, 154.976200, 306.702600)",
        "(313.032600, 153.282300, 306.948200)",
        "(313.032600, 153.282300, 306.948200)",
        "(317.478000, 148.120900, 310.561600)",
        "(319.852700, 144.656800, 313.229100)",
        "(323.300400, 141.723800, 314.367800)",
        "(323.300400, 141.723800, 314.367800)",
        "(327.588600, 137.941900, 314.107900)",
        "(331.570100, 131.326900, 314.880500)",
        "(332.869600, 128.211800, 314.402500)",
        "(334.119800, 125.480200, 312.353800)",
        "(333.701800, 121.269700, 311.533200)",
        "(333.701800, 121.269700, 311.533200)",
        "(329.310100, 116.353800, 310.887400)",
        "(325.829800, 113.054300, 310.422100)",
        "(321.973200, 110.423400, 310.435900)",
        "(318.415500, 109.011400, 310.139100)",
        "(318.415500, 109.011400, 310.139100)",
        "(312.806100, 106.114100, 310.166000)",
        "(308.571700, 105.242100, 310.095200)",
        "(304.157700, 104.168900, 310.731900)",
        "(299.975300, 103.063700, 312.391300)",
        "(299.975300, 103.063700, 312.391300)",
        "(295.080000, 103.589600, 312.927100)",
        "(292.216900, 104.010300, 313.447400)",
        "(289.286800, 105.705900, 313.273700)",
        "(286.178100, 109.091400, 311.796900)",
        "(286.178100, 109.091400, 311.796900)",
        "(281.966900, 119.815200, 304.674100)",
        "(280.631400, 129.082000, 297.805900)",
        "(279.975700, 137.843500, 291.237600)",
        "(279.699800, 145.069800, 286.268900)",
        "(279.699800, 145.069800, 286.268900)",
        "(279.426800, 156.795100, 278.542600)",
        "(279.750300, 165.256400, 273.241300)",
        "(281.229300, 167.074800, 273.976600)",
        "(283.443600, 165.081300, 278.304700)",
        "(283.443600, 165.081300, 278.304700)",
        "(286.747900, 165.820700, 280.826800)",
        "(288.395700, 166.054100, 282.868500)",
        "(290.659400, 164.045200, 287.462400)",
        "(293.020900, 161.754900, 292.449400)",
        "(293.020900, 161.754900, 292.449400)",
        "(297.686100, 158.134400, 299.190600)",
        "(301.383900, 154.238900, 304.612600)",
        "(304.379300, 150.976600, 309.333100)",
        "(306.960900, 149.058800, 312.127000)",
        "(306.960900, 149.058800, 312.127000)",
        "(312.440300, 145.949400, 315.128000)",
        "(316.162400, 142.742500, 317.565400)",
        "(319.486400, 139.268600, 319.746600)",
        "(322.654800, 136.603200, 320.560200)",
        "(322.654800, 136.603200, 320.560200)",
        "(327.686500, 131.420000, 320.368700)",
        "(329.756100, 127.534000, 320.194200)",
        "(330.392000, 123.566700, 320.259600)",
        "(330.816500, 119.965200, 319.452100)",
        "(330.816500, 119.965200, 319.452100)",
        "(330.405700, 115.256600, 317.035500)",
        "(328.054000, 111.444900, 316.545700)",
        "(324.105800, 108.197900, 316.990400)",
        "(320.928600, 105.710000, 316.726900)",
        "(320.928600, 105.710000, 316.726900)",
        "(316.249700, 103.886500, 316.040800)",
        "(312.887300, 103.330700, 315.417700)",
        "(310.728300, 102.455100, 316.150000)",
        "(304.881600, 100.407600, 318.197300)",
        "(304.881600, 100.407600, 318.197300)",
        "(300.071200, 100.123900, 318.428700)",
        "(297.385200, 99.386950, 319.521000)",
        "(294.601600, 97.830270, 322.289300)",
        "(294.601600, 97.830270, 322.289300)",
        "(291.368400, 96.775220, 325.280700)",
        "(286.385600, 97.208760, 327.410000)",
        "(283.554800, 96.280110, 330.389700)",
        "(281.291500, 94.277180, 334.440800)",
        "(279.251500, 92.655060, 338.421200)",
        "(279.251500, 92.655060, 338.421200)",
        "(275.797000, 96.271700, 338.876300)",
        "(273.389700, 101.418200, 337.053000)",
        "(271.744400, 106.890200, 334.525800)",
        "(271.155900, 149.190000, 294.725200)",
        "(271.155900, 149.190000, 294.725200)",
        "(273.636500, 193.634000, 254.050600)",
        "(275.677300, 198.213800, 251.897900)",
        "(277.331600, 198.514800, 253.801500)",
        "(279.086900, 198.271200, 256.307000)",
        "(280.202700, 196.405900, 259.106800)",
        "(282.142800, 192.737000, 264.730600)",
        "(283.487400, 187.417600, 272.330100)",
        "(284.471600, 183.437200, 278.741400)",
        "(285.847000, 182.021200, 282.470200)",
        "(285.847000, 182.021200, 282.470200)",
        "(289.984800, 173.929900, 292.320400)",
        "(293.188900, 168.955300, 298.263800)",
        "(294.993500, 164.700100, 304.275500)",
        "(296.011800, 161.384000, 309.569800)",
        "(296.011800, 161.384000, 309.569800)",
        "(302.245600, 157.110700, 313.888300)",
        "(307.166600, 154.621300, 315.566500)",
        "(311.262800, 151.327500, 318.527100)",
        "(314.040300, 149.928400, 320.455300)",
        "(314.040300, 149.928400, 320.455300)",
        "(321.305500, 147.339900, 320.448200)",
        "(326.626400, 143.048300, 320.790200)",
        "(329.973900, 137.856500, 322.560000)",
        "(329.973900, 137.856500, 322.560000)",
        "(332.371800, 135.106000, 321.969100)",
        "(336.362000, 127.642700, 320.197100)",
        "(336.967100, 122.654300, 319.872200)",
        "(336.382100, 118.953000, 318.513800)",
        "(335.782500, 115.309700, 316.332200)",
        "(335.782500, 115.309700, 316.332200)",
        "(332.867500, 110.001900, 313.972900)",
        "(329.488500, 105.979500, 313.922300)",
        "(325.515400, 101.867600, 314.501400)",
        "(321.418500, 98.698730, 314.881500)",
        "(321.418500, 98.698730, 314.881500)",
        "(314.416400, 95.467780, 315.762800)",
        "(310.013500, 94.494010, 316.494600)",
        "(306.170500, 93.673650, 317.015400)",
        "(302.378600, 93.450520, 317.640000)",
        "(300.926600, 93.699580, 317.714500)",
        "(297.938200, 94.941420, 316.954700)",
        "(295.264400, 97.625110, 314.882400)",
        "(292.601500, 100.727400, 312.850400)",
        "(289.888700, 103.223100, 312.492700)",
        "(289.888700, 103.223100, 312.492700)",
        "(285.847800, 108.112300, 311.416600)",
        "(283.509200, 113.397500, 308.738400)",
        "(281.684400, 121.917700, 302.707700)",
        "(281.684400, 121.917700, 302.707700)",
        "(280.686800, 132.621500, 294.676000)",
        "(280.908900, 149.913600, 281.273400)",
        "(281.847900, 157.974800, 275.751100)",
        "(283.416800, 164.387300, 271.414600)",
        "(285.148900, 169.472200, 268.740900)",
        "(285.148900, 169.472200, 268.740900)",
        "(288.073700, 172.174700, 270.092400)",
        "(290.275200, 171.303000, 273.305700)",
        "(292.179700, 169.263200, 277.304000)",
        "(294.030500, 166.427300, 282.283400)",
        "(294.030500, 166.427300, 282.283400)",
        "(297.653900, 164.648800, 288.392000)",
        "(300.641200, 162.449200, 292.909200)",
        "(304.841300, 158.056700, 298.577700)",
        "(308.923800, 154.437700, 303.438200)",
        "(308.923800, 154.437700, 303.438200)",
        "(312.966200, 151.297500, 309.388300)",
        "(316.653100, 148.862100, 312.409100)",
        "(322.190000, 146.203700, 313.375100)",
        "(326.324900, 143.043500, 314.988900)",
        "(326.324900, 143.043500, 314.988900)",
        "(330.567400, 136.820400, 318.728600)",
        "(334.039600, 132.083100, 319.044100)",
        "(337.345200, 126.959300, 318.366900)",
        "(339.195100, 122.480600, 317.531500)",
        "(339.195100, 122.480600, 317.531500)",
        "(338.454900, 116.153500, 317.099300)",
        "(337.443800, 111.067800, 316.009100)",
        "(335.323800, 107.284400, 315.082300)",
        "(332.301800, 104.184600, 314.397400)",
        "(332.301800, 104.184600, 314.397400)",
        "(327.544200, 100.480200, 313.690000)",
        "(323.864700, 97.482110, 313.663400)",
        "(319.302000, 93.964420, 315.653300)",
        "(316.864800, 92.739490, 316.873800)",
        "(316.864800, 92.739490, 316.873800)",
        "(308.869000, 89.534420, 319.145800)",
        "(305.114500, 89.079730, 319.736400)",
        "(301.640700, 89.215930, 320.138600)",
        "(298.674900, 89.983220, 320.086500)",
        "(298.674900, 89.983220, 320.086500)",
        "(294.807700, 93.900650, 317.631000)",
        "(292.667000, 98.173100, 314.484000)",
        "(290.647000, 102.701100, 311.635000)",
        "(290.647000, 102.701100, 311.635000)",
        "(288.754300, 107.821600, 308.751100)",
        "(287.009500, 117.583600, 303.063600)",
        "(286.663800, 124.034700, 299.233900)",
        "(287.320300, 129.266500, 296.292100)",
        "(288.686800, 134.575500, 293.244000)",
        "(288.686800, 134.575500, 293.244000)",
        "(291.742900, 144.050400, 287.237700)",
        "(293.477400, 148.229700, 285.855800)",
        "(295.365700, 148.459100, 288.263300)",
        "(298.206000, 147.507900, 291.377100)",
        "(298.206000, 147.507900, 291.377100)",
        "(302.706500, 147.797900, 293.007400)",
        "(304.277300, 148.149600, 294.460000)",
        "(306.243000, 146.286700, 298.216100)",
        "(306.243000, 146.286700, 298.216100)",
        "(308.989200, 142.995700, 303.060200)",
        "(313.213700, 137.755600, 309.227900)",
        "(316.223100, 133.931200, 312.838600)",
        "(319.494900, 129.959700, 316.240500)",
        "(322.573200, 126.414100, 318.772800)",
        "(322.573200, 126.414100, 318.772800)",
        "(326.652900, 123.176000, 320.038600)",
        "(328.693700, 120.383900, 320.600100)",
        "(330.486200, 116.509300, 320.794400)",
        "(331.454700, 113.601000, 320.717400)",
        "(331.454700, 113.601000, 320.717400)",
        "(331.289700, 109.897000, 319.184100)",
        "(330.609900, 106.647000, 318.641100)",
        "(328.457600, 104.441500, 318.423300)",
        "(328.457600, 104.441500, 318.423300)",
        "(326.320300, 103.156900, 317.430200)",
        "(323.046800, 101.863000, 315.706200)",
        "(320.150100, 101.216800, 315.022800)",
        "(316.653700, 100.878100, 314.443700)",
        "(313.257600, 100.745300, 313.879300)",
        "(313.257600, 100.745300, 313.879300)",
        "(308.333300, 101.624700, 312.871500)",
        "(305.180000, 102.411100, 312.268400)",
        "(302.371200, 103.206700, 311.946900)",
        "(299.437600, 104.837800, 311.401600)",
        "(299.437600, 104.837800, 311.401600)",
        "(295.226100, 107.787200, 310.693500)",
        "(292.950600, 111.208400, 309.380900)",
        "(291.417200, 114.962800, 307.512600)",
        "(290.277300, 117.212900, 307.036100)",
        "(290.277300, 117.212900, 307.036100)",
        "(289.399800, 122.735500, 305.214600)",
        "(289.321300, 128.704500, 301.604300)",
        "(289.644300, 134.737400, 298.149700)",
        "(290.028600, 138.619300, 297.077600)",
        "(290.028600, 138.619300, 297.077600)",
        "(291.532200, 141.155700, 298.846900)",
        "(293.595200, 142.390300, 299.709800)",
        "(295.805100, 144.263400, 299.639600)",
        "(297.573900, 146.592100, 299.854400)",
        "(297.573900, 146.592100, 299.854400)",
        "(300.985900, 145.638900, 303.225500)",
        "(303.968300, 143.348600, 305.975100)",
        "(306.101100, 142.752100, 307.308200)",
        "(307.642800, 141.779100, 308.582600)",
        "(307.642800, 141.779100, 308.582600)",
        "(311.750200, 137.409800, 311.645400)",
        "(314.287000, 134.283400, 313.742200)",
        "(316.450300, 132.055500, 315.001300)",
        "(319.132100, 129.564200, 315.318500)",
        "(319.132100, 129.564200, 315.318500)",
        "(323.597800, 124.514700, 316.140000)",
        "(326.639000, 121.580200, 315.846200)",
        "(328.059000, 118.070000, 315.502000)",
        "(328.709600, 113.916300, 315.712400)",
        "(328.709600, 113.916300, 315.712400)",
        "(327.510900, 110.266500, 315.282000)",
        "(326.833500, 107.016200, 315.102400)",
        "(325.071800, 104.197700, 315.534800)",
        "(322.207500, 101.581800, 316.536200)",
        "(322.207500, 101.581800, 316.536200)",
        "(317.842800, 97.992520, 317.970100)",
        "(314.791800, 97.396870, 317.840700)",
        "(311.639500, 97.379360, 317.572000)",
        "(308.591200, 96.909800, 317.882200)",
        "(308.591200, 96.909800, 317.882200)",
        "(303.505200, 95.541470, 320.117400)",
        "(300.140200, 94.710570, 321.753900)",
        "(298.597900, 94.511820, 322.581500)",
        "(298.597900, 94.511820, 322.581500)",
        "(294.056500, 94.825390, 324.177400)",
        "(289.997600, 96.947920, 324.150900)",
        "(287.642500, 98.533450, 324.195300)",
        "(285.340100, 100.922600, 323.789500)",
        "(282.972900, 104.254700, 322.942400)",
        "(282.972900, 104.254700, 322.942400)",
        "(280.677600, 111.231400, 319.966500)",
        "(280.203200, 117.838700, 315.564000)",
        "(280.504200, 127.449100, 307.840400)",
        "(281.050000, 137.110100, 300.241700)",
        "(281.354100, 141.302200, 297.178100)",
        "(282.147300, 149.170400, 291.687900)",
        "(283.556000, 154.443900, 288.499000)",
        "(285.274100, 155.214100, 289.462900)",
        "(287.123400, 155.745700, 290.946600)",
        "(287.812300, 158.328800, 289.628000)",
        "(289.279600, 161.584700, 288.576700)",
        "(291.247400, 161.795600, 290.280600)",
        "(294.328300, 158.668700, 294.397300)",
        "(294.328300, 158.668700, 294.397300)",
        "(296.844800, 156.669100, 297.927400)",
        "(298.469100, 155.503100, 302.960800)",
        "(300.680600, 152.606700, 306.559700)",
        "(304.139500, 150.002200, 308.869400)",
        "(305.644700, 149.613800, 309.600100)",
        "(305.644700, 149.613800, 309.600100)",
        "(310.458600, 146.146100, 314.248900)",
        "(313.670800, 143.265700, 316.158600)",
        "(317.368000, 141.791600, 316.452100)",
        "(320.032100, 139.919400, 317.046800)",
        "(320.032100, 139.919400, 317.046800)",
        "(323.617500, 134.212700, 319.746600)",
        "(326.155500, 131.214600, 320.041400)",
        "(328.494700, 128.291900, 319.140900)",
        "(329.768800, 124.878200, 318.847800)",
        "(329.768800, 124.878200, 318.847800)",
        "(329.043900, 118.487700, 319.564500)",
        "(326.772500, 113.552700, 321.041500)",
        "(323.363700, 107.175100, 323.759700)",
        "(320.159500, 100.067300, 327.384500)",
        "(320.159500, 100.067300, 327.384500)",
        "(316.745600, 93.520840, 331.212800)",
        "(314.089200, 90.574340, 332.635400)",
        "(310.962600, 88.863560, 333.835700)",
        "(308.432500, 87.842770, 334.286300)",
        "(308.432500, 87.842770, 334.286300)",
        "(305.004600, 85.754690, 335.093000)",
        "(302.085600, 83.254970, 337.611700)",
        "(299.076600, 81.088940, 339.893000)",
        "(299.076600, 81.088940, 339.893000)",
        "(296.347200, 80.112340, 341.065900)",
        "(292.785400, 80.676660, 340.528000)",
        "(290.641800, 81.872570, 339.500500)",
        "(288.379300, 82.310000, 339.890800)",
        "(285.887100, 82.041440, 341.746100)",
        "(285.887100, 82.041440, 341.746100)",
        "(282.570700, 85.312110, 340.820000)",
        "(280.822700, 90.327260, 337.338500)",
        "(279.356400, 98.712910, 330.886000)",
        "(278.439700, 110.513300, 321.077900)",
        "(278.439700, 110.513300, 321.077900)",
        "(278.671300, 129.452400, 304.796000)",
        "(279.813400, 139.068300, 297.078200)",
        "(281.527300, 145.845900, 292.265300)",
        "(281.527300, 145.845900, 292.265300)",
        "(283.561400, 151.754400, 288.259300)",
        "(287.109700, 156.858200, 285.922300)",
        "(290.108900, 158.122300, 286.360100)",
        "(293.210200, 158.575300, 287.883600)",
        "(295.654600, 157.091400, 291.038900)",
        "(295.654600, 157.091400, 291.038900)",
        "(301.420300, 148.775500, 299.603800)",
        "(306.627500, 146.959100, 301.430200)",
        "(310.527900, 146.709600, 302.945900)",
        "(313.613700, 146.108900, 305.700900)",
        "(313.613700, 146.108900, 305.700900)",
        "(319.135200, 141.385800, 311.756000)",
        "(322.400600, 138.870100, 314.091300)",
        "(326.005900, 137.144700, 314.871900)",
        "(330.129100, 134.452300, 315.145800)",
        "(330.129100, 134.452300, 315.145800)",
        "(334.602200, 129.866100, 315.392900)",
        "(335.920700, 126.211000, 316.150800)",
        "(336.984900, 122.707900, 316.259900)",
        "(337.302000, 119.639800, 315.217400)",
        "(337.302000, 119.639800, 315.217400)",
        "(335.991500, 113.275600, 314.492400)",
        "(333.691100, 109.214700, 315.462100)",
        "(330.946600, 104.645900, 316.168400)",
        "(330.946600, 104.645900, 316.168400)",
        "(327.940400, 100.087300, 317.016100)",
        "(322.883500, 95.203230, 318.238200)",
        "(319.416300, 93.118930, 318.301700)",
        "(316.181100, 91.163610, 318.557600)",
        "(316.181100, 91.163610, 318.557600)",
        "(310.465700, 90.345210, 319.127800)",
        "(306.856600, 91.376880, 318.170800)",
        "(304.177300, 93.074760, 316.241300)",
        "(301.536900, 95.044990, 314.222700)",
        "(301.536900, 95.044990, 314.222700)",
        "(298.278000, 96.372000, 313.527300)",
        "(293.206900, 99.034070, 313.055200)",
        "(290.372100, 102.912500, 311.009400)",
        "(288.225400, 107.797000, 307.770500)",
        "(286.601900, 113.364800, 304.113700)",
        "(286.601900, 113.364800, 304.113700)",
        "(284.493200, 123.325700, 297.623700)",
        "(283.607100, 132.534800, 291.080100)",
        "(283.967800, 142.679000, 283.596600)",
        "(285.500500, 148.917100, 279.024900)",
        "(285.500500, 148.917100, 279.024900)",
        "(288.698000, 150.627500, 279.063400)",
        "(290.970400, 150.983000, 280.042300)",
        "(293.541100, 153.926000, 278.462000)",
        "(297.850600, 155.912200, 278.450400)",
        "(297.850600, 155.912200, 278.450400)",
        "(304.732800, 154.892000, 283.748800)",
        "(307.336600, 152.722100, 288.303300)",
        "(309.781200, 151.588600, 292.643000)",
        "(313.604000, 151.145500, 295.708200)",
        "(313.604000, 151.145500, 295.708200)",
        "(319.845900, 149.288400, 299.258800)",
        "(323.481900, 148.003700, 302.213300)",
        "(325.604900, 146.619000, 305.538800)",
        "(326.906400, 146.144900, 306.495800)",
        "(326.906400, 146.144900, 306.495800)",
[truncated: 263,064 more chars]
