# Supplementary material for: Playing the mirror game in virtual reality with an autonomous character
Source: Sci Rep. 2022 Dec 9;12:21329. doi: 10.1038/s41598-022-25197-z (PMC9734752; doi:10.1038/s41598-022-25197-z)
Supplement: Supplementary file 2 — Supplementary Information 1. [file 41598_2022_25197_MOESM2_ESM.zip › Data/Couple22/condition1_trial1_player2.json]

{
    "isFemale": false,
    "eyesLevel": 1.6843397617340088,
    "timestamps": [
        0.0,
        0.02001953125,
        0.0400390625,
        0.05999755859375,
        0.08001708984375,
        0.10003662109375,
        0.1199951171875,
        0.1400146484375,
        0.1600341796875,
        0.17999267578125,
        0.20001220703125,
        0.22003173828125,
        0.239990234375,
        0.260009765625,
        0.280029296875,
        0.29998779296875,
        0.32000732421875,
        0.34002685546875,
        0.3599853515625,
        0.3800048828125,
        0.4000244140625,
        0.41998291015625,
        0.44000244140625,
        0.46002197265625,
        0.48004150390625,
        0.5,
        0.52001953125,
        0.5400390625,
        0.55999755859375,
        0.58001708984375,
        0.60003662109375,
        0.6199951171875,
        0.6400146484375,
        0.6600341796875,
        0.67999267578125,
        0.70001220703125,
        0.72003173828125,
        0.739990234375,
        0.760009765625,
        0.780029296875,
        0.79998779296875,
        0.82000732421875,
        0.84002685546875,
        0.8599853515625,
        0.8800048828125,
        0.9000244140625,
        0.91998291015625,
        0.94000244140625,
        0.96002197265625,
        0.98004150390625,
        1.0,
        1.02001953125,
        1.0400390625,
        1.05999755859375,
        1.08001708984375,
        1.10003662109375,
        1.1199951171875,
        1.1400146484375,
        1.1600341796875,
        1.17999267578125,
        1.20001220703125,
        1.22003173828125,
        1.239990234375,
        1.260009765625,
        1.280029296875,
        1.29998779296875,
        1.32000732421875,
        1.34002685546875,
        1.3599853515625,
        1.3800048828125,
        1.4000244140625,
        1.41998291015625,
        1.44000244140625,
        1.46002197265625,
        1.48004150390625,
        1.5,
        1.52001953125,
        1.5400390625,
        1.55999755859375,
        1.58001708984375,
        1.60003662109375,
        1.6199951171875,
        1.6400146484375,
        1.6600341796875,
        1.67999267578125,
        1.70001220703125,
        1.72003173828125,
        1.739990234375,
        1.760009765625,
        1.780029296875,
        1.79998779296875,
        1.82000732421875,
        1.84002685546875,
        1.8599853515625,
        1.8800048828125,
        1.9000244140625,
        1.91998291015625,
        1.94000244140625,
        1.96002197265625,
        1.98004150390625,
        2.0,
        2.02001953125,
        2.0400390625,
        2.05999755859375,
        2.08001708984375,
        2.10003662109375,
        2.1199951171875,
        2.1400146484375,
        2.1600341796875,
        2.17999267578125,
        2.20001220703125,
        2.22003173828125,
        2.239990234375,
        2.260009765625,
        2.280029296875,
        2.29998779296875,
        2.32000732421875,
        2.34002685546875,
        2.3599853515625,
        2.3800048828125,
        2.4000244140625,
        2.41998291015625,
        2.44000244140625,
        2.46002197265625,
        2.48004150390625,
        2.5,
        2.52001953125,
        2.5400390625,
        2.55999755859375,
        2.58001708984375,
        2.60003662109375,
        2.6199951171875,
        2.6400146484375,
        2.6600341796875,
        2.67999267578125,
        2.70001220703125,
        2.72003173828125,
        2.739990234375,
        2.760009765625,
        2.780029296875,
        2.79998779296875,
        2.82000732421875,
        2.84002685546875,
        2.8599853515625,
        2.8800048828125,
        2.9000244140625,
        2.91998291015625,
        2.94000244140625,
        2.96002197265625,
        2.98004150390625,
        3.0,
        3.02001953125,
        3.0400390625,
        3.05999755859375,
        3.08001708984375,
        3.10003662109375,
        3.1199951171875,
        3.1400146484375,
        3.1600341796875,
        3.17999267578125,
        3.20001220703125,
        3.22003173828125,
        3.239990234375,
        3.260009765625,
        3.280029296875,
        3.29998779296875,
        3.32000732421875,
        3.34002685546875,
        3.3599853515625,
        3.3800048828125,
        3.4000244140625,
        3.41998291015625,
        3.44000244140625,
        3.46002197265625,
        3.48004150390625,
        3.5,
        3.52001953125,
        3.5400390625,
        3.55999755859375,
        3.58001708984375,
        3.60003662109375,
        3.6199951171875,
        3.6400146484375,
        3.6600341796875,
        3.67999267578125,
        3.70001220703125,
        3.72003173828125,
        3.739990234375,
        3.760009765625,
        3.780029296875,
        3.79998779296875,
        3.82000732421875,
        3.84002685546875,
        3.8599853515625,
        3.8800048828125,
        3.9000244140625,
        3.91998291015625,
        3.94000244140625,
        3.96002197265625,
        3.98004150390625,
        4.0,
        4.02001953125,
        4.0400390625,
        4.05999755859375,
        4.08001708984375,
        4.10003662109375,
        4.1199951171875,
        4.1400146484375,
        4.1600341796875,
        4.17999267578125,
        4.20001220703125,
        4.22003173828125,
        4.239990234375,
        4.260009765625,
        4.280029296875,
        4.29998779296875,
        4.32000732421875,
        4.34002685546875,
        4.3599853515625,
        4.3800048828125,
        4.4000244140625,
        4.41998291015625,
        4.44000244140625,
        4.46002197265625,
        4.48004150390625,
        4.5,
        4.52001953125,
        4.5400390625,
        4.55999755859375,
        4.58001708984375,
        4.60003662109375,
        4.6199951171875,
        4.6400146484375,
        4.6600341796875,
        4.67999267578125,
        4.70001220703125,
        4.72003173828125,
        4.739990234375,
        4.760009765625,
        4.780029296875,
        4.79998779296875,
        4.82000732421875,
        4.84002685546875,
        4.8599853515625,
        4.8800048828125,
        4.9000244140625,
        4.91998291015625,
        4.94000244140625,
        4.96002197265625,
        4.98004150390625,
        5.0,
        5.02001953125,
        5.0400390625,
        5.05999755859375,
        5.08001708984375,
        5.10003662109375,
        5.1199951171875,
        5.1400146484375,
        5.1600341796875,
        5.17999267578125,
        5.20001220703125,
        5.22003173828125,
        5.239990234375,
        5.260009765625,
        5.280029296875,
        5.29998779296875,
        5.32000732421875,
        5.34002685546875,
        5.3599853515625,
        5.3800048828125,
        5.4000244140625,
        5.41998291015625,
        5.44000244140625,
        5.46002197265625,
        5.48004150390625,
        5.5,
        5.52001953125,
        5.5400390625,
        5.55999755859375,
        5.58001708984375,
        5.60003662109375,
        5.6199951171875,
        5.6400146484375,
        5.6600341796875,
        5.67999267578125,
        5.70001220703125,
        5.72003173828125,
        5.739990234375,
        5.760009765625,
        5.780029296875,
        5.79998779296875,
        5.82000732421875,
        5.84002685546875,
        5.8599853515625,
        5.8800048828125,
        5.9000244140625,
        5.91998291015625,
        5.94000244140625,
        5.96002197265625,
        5.98004150390625,
        6.0,
        6.02001953125,
        6.0400390625,
        6.05999755859375,
        6.08001708984375,
        6.10003662109375,
        6.1199951171875,
        6.1400146484375,
        6.1600341796875,
        6.17999267578125,
        6.20001220703125,
        6.22003173828125,
        6.239990234375,
        6.260009765625,
        6.280029296875,
        6.29998779296875,
        6.32000732421875,
        6.34002685546875,
        6.3599853515625,
        6.3800048828125,
        6.4000244140625,
        6.41998291015625,
        6.44000244140625,
        6.46002197265625,
        6.48004150390625,
        6.5,
        6.52001953125,
        6.5400390625,
        6.55999755859375,
        6.58001708984375,
        6.60003662109375,
        6.6199951171875,
        6.6400146484375,
        6.6600341796875,
        6.67999267578125,
        6.70001220703125,
        6.72003173828125,
        6.739990234375,
        6.760009765625,
        6.780029296875,
        6.79998779296875,
        6.82000732421875,
        6.84002685546875,
        6.8599853515625,
        6.8800048828125,
        6.9000244140625,
        6.91998291015625,
        6.94000244140625,
        6.96002197265625,
        6.98004150390625,
        7.0,
        7.02001953125,
        7.0400390625,
        7.05999755859375,
        7.08001708984375,
        7.10003662109375,
        7.1199951171875,
        7.1400146484375,
        7.1600341796875,
        7.17999267578125,
        7.20001220703125,
        7.22003173828125,
        7.239990234375,
        7.260009765625,
        7.280029296875,
        7.29998779296875,
        7.32000732421875,
        7.34002685546875,
        7.3599853515625,
        7.3800048828125,
        7.4000244140625,
        7.41998291015625,
        7.44000244140625,
        7.46002197265625,
        7.48004150390625,
        7.5,
        7.52001953125,
        7.5400390625,
        7.55999755859375,
        7.58001708984375,
        7.60003662109375,
        7.6199951171875,
        7.6400146484375,
        7.6600341796875,
        7.67999267578125,
        7.70001220703125,
        7.72003173828125,
        7.739990234375,
        7.760009765625,
        7.780029296875,
        7.79998779296875,
        7.82000732421875,
        7.84002685546875,
        7.8599853515625,
        7.8800048828125,
        7.9000244140625,
        7.91998291015625,
        7.94000244140625,
        7.96002197265625,
        7.98004150390625,
        8.0,
        8.02001953125,
        8.0400390625,
        8.05999755859375,
        8.08001708984375,
        8.10003662109375,
        8.1199951171875,
        8.1400146484375,
        8.1600341796875,
        8.17999267578125,
        8.20001220703125,
        8.22003173828125,
        8.239990234375,
        8.260009765625,
        8.280029296875,
        8.29998779296875,
        8.32000732421875,
        8.34002685546875,
        8.3599853515625,
        8.3800048828125,
        8.4000244140625,
        8.41998291015625,
        8.44000244140625,
        8.46002197265625,
        8.48004150390625,
        8.5,
        8.52001953125,
        8.5400390625,
        8.55999755859375,
        8.58001708984375,
        8.60003662109375,
        8.6199951171875,
        8.6400146484375,
        8.6600341796875,
        8.67999267578125,
        8.70001220703125,
        8.72003173828125,
        8.739990234375,
        8.760009765625,
        8.780029296875,
        8.79998779296875,
        8.82000732421875,
        8.84002685546875,
        8.8599853515625,
        8.8800048828125,
        8.9000244140625,
        8.91998291015625,
        8.94000244140625,
        8.96002197265625,
        8.98004150390625,
        9.0,
        9.02001953125,
        9.0400390625,
        9.05999755859375,
        9.08001708984375,
        9.10003662109375,
        9.1199951171875,
        9.1400146484375,
        9.1600341796875,
        9.17999267578125,
        9.20001220703125,
        9.22003173828125,
        9.239990234375,
        9.260009765625,
        9.280029296875,
        9.29998779296875,
        9.32000732421875,
        9.34002685546875,
        9.3599853515625,
        9.3800048828125,
        9.4000244140625,
        9.41998291015625,
        9.44000244140625,
        9.46002197265625,
        9.48004150390625,
        9.5,
        9.52001953125,
        9.5400390625,
        9.55999755859375,
        9.58001708984375,
        9.60003662109375,
        9.6199951171875,
        9.6400146484375,
        9.6600341796875,
        9.67999267578125,
        9.70001220703125,
        9.72003173828125,
        9.739990234375,
        9.760009765625,
        9.780029296875,
        9.79998779296875,
        9.82000732421875,
        9.84002685546875,
        9.8599853515625,
        9.8800048828125,
        9.9000244140625,
        9.91998291015625,
        9.94000244140625,
        9.96002197265625,
        9.98004150390625,
        10.0,
        10.02001953125,
        10.0400390625,
        10.05999755859375,
        10.08001708984375,
        10.10003662109375,
        10.1199951171875,
        10.1400146484375,
        10.1600341796875,
        10.17999267578125,
        10.20001220703125,
        10.22003173828125,
        10.239990234375,
        10.260009765625,
        10.280029296875,
        10.29998779296875,
        10.32000732421875,
        10.34002685546875,
        10.3599853515625,
        10.3800048828125,
        10.4000244140625,
        10.41998291015625,
        10.44000244140625,
        10.46002197265625,
        10.48004150390625,
        10.5,
        10.52001953125,
        10.5400390625,
        10.55999755859375,
        10.58001708984375,
        10.60003662109375,
        10.6199951171875,
        10.6400146484375,
        10.6600341796875,
        10.67999267578125,
        10.70001220703125,
        10.72003173828125,
        10.739990234375,
        10.760009765625,
        10.780029296875,
        10.79998779296875,
        10.82000732421875,
        10.84002685546875,
        10.8599853515625,
        10.8800048828125,
        10.9000244140625,
        10.91998291015625,
        10.94000244140625,
        10.96002197265625,
        10.98004150390625,
        11.0,
        11.02001953125,
        11.0400390625,
        11.05999755859375,
        11.08001708984375,
        11.10003662109375,
        11.1199951171875,
        11.1400146484375,
        11.1600341796875,
        11.17999267578125,
        11.20001220703125,
        11.22003173828125,
        11.239990234375,
        11.260009765625,
        11.280029296875,
        11.29998779296875,
        11.32000732421875,
        11.34002685546875,
        11.3599853515625,
        11.3800048828125,
        11.4000244140625,
        11.41998291015625,
        11.44000244140625,
        11.46002197265625,
        11.48004150390625,
        11.5,
        11.52001953125,
        11.5400390625,
        11.55999755859375,
        11.58001708984375,
        11.60003662109375,
        11.6199951171875,
        11.6400146484375,
        11.6600341796875,
        11.67999267578125,
        11.70001220703125,
        11.72003173828125,
        11.739990234375,
        11.760009765625,
        11.780029296875,
        11.79998779296875,
        11.82000732421875,
        11.84002685546875,
        11.8599853515625,
        11.8800048828125,
        11.9000244140625,
        11.91998291015625,
        11.94000244140625,
        11.96002197265625,
        11.98004150390625,
        12.0,
        12.02001953125,
        12.0400390625,
        12.05999755859375,
        12.08001708984375,
        12.10003662109375,
        12.1199951171875,
        12.1400146484375,
        12.1600341796875,
        12.17999267578125,
        12.20001220703125,
        12.22003173828125,
        12.239990234375,
        12.260009765625,
        12.280029296875,
        12.29998779296875,
        12.32000732421875,
        12.34002685546875,
        12.3599853515625,
        12.3800048828125,
        12.4000244140625,
        12.41998291015625,
        12.44000244140625,
        12.46002197265625,
        12.48004150390625,
        12.5,
        12.52001953125,
        12.5400390625,
        12.55999755859375,
        12.58001708984375,
        12.60003662109375,
        12.6199951171875,
        12.6400146484375,
        12.6600341796875,
        12.67999267578125,
        12.70001220703125,
        12.72003173828125,
        12.739990234375,
        12.760009765625,
        12.780029296875,
        12.79998779296875,
        12.82000732421875,
        12.84002685546875,
        12.8599853515625,
        12.8800048828125,
        12.9000244140625,
        12.91998291015625,
        12.94000244140625,
        12.96002197265625,
        12.98004150390625,
        13.0,
        13.02001953125,
        13.0400390625,
        13.05999755859375,
        13.08001708984375,
        13.10003662109375,
        13.1199951171875,
        13.1400146484375,
        13.1600341796875,
        13.17999267578125,
        13.20001220703125,
        13.22003173828125,
        13.239990234375,
        13.260009765625,
        13.280029296875,
        13.29998779296875,
        13.32000732421875,
        13.34002685546875,
        13.3599853515625,
        13.3800048828125,
        13.4000244140625,
        13.41998291015625,
        13.44000244140625,
        13.46002197265625,
        13.48004150390625,
        13.5,
        13.52001953125,
        13.5400390625,
        13.55999755859375,
        13.58001708984375,
        13.60003662109375,
        13.6199951171875,
        13.6400146484375,
        13.6600341796875,
        13.67999267578125,
        13.70001220703125,
        13.72003173828125,
        13.739990234375,
        13.760009765625,
        13.780029296875,
        13.79998779296875,
        13.82000732421875,
        13.84002685546875,
        13.8599853515625,
        13.8800048828125,
        13.9000244140625,
        13.91998291015625,
        13.94000244140625,
        13.96002197265625,
        13.98004150390625,
        14.0,
        14.02001953125,
        14.0400390625,
        14.05999755859375,
        14.08001708984375,
        14.10003662109375,
        14.1199951171875,
        14.1400146484375,
        14.1600341796875,
        14.17999267578125,
        14.20001220703125,
        14.22003173828125,
        14.239990234375,
        14.260009765625,
        14.280029296875,
        14.29998779296875,
        14.32000732421875,
        14.34002685546875,
        14.3599853515625,
        14.3800048828125,
        14.4000244140625,
        14.41998291015625,
        14.44000244140625,
        14.46002197265625,
        14.48004150390625,
        14.5,
        14.52001953125,
        14.5400390625,
        14.55999755859375,
        14.58001708984375,
        14.60003662109375,
        14.6199951171875,
        14.6400146484375,
        14.6600341796875,
        14.67999267578125,
        14.70001220703125,
        14.72003173828125,
        14.739990234375,
        14.760009765625,
        14.780029296875,
        14.79998779296875,
        14.82000732421875,
        14.84002685546875,
        14.8599853515625,
        14.8800048828125,
        14.9000244140625,
        14.91998291015625,
        14.94000244140625,
        14.96002197265625,
        14.98004150390625,
        15.0,
        15.02001953125,
        15.0400390625,
        15.05999755859375,
        15.08001708984375,
        15.10003662109375,
        15.1199951171875,
        15.1400146484375,
        15.1600341796875,
        15.17999267578125,
        15.20001220703125,
        15.22003173828125,
        15.239990234375,
        15.260009765625,
        15.280029296875,
        15.29998779296875,
        15.32000732421875,
        15.34002685546875,
        15.3599853515625,
        15.3800048828125,
        15.4000244140625,
        15.41998291015625,
        15.44000244140625,
        15.46002197265625,
        15.48004150390625,
        15.5,
        15.52001953125,
        15.5400390625,
        15.55999755859375,
        15.58001708984375,
        15.60003662109375,
        15.6199951171875,
        15.6400146484375,
        15.6600341796875,
        15.67999267578125,
        15.70001220703125,
        15.72003173828125,
        15.739990234375,
        15.760009765625,
        15.780029296875,
        15.79998779296875,
        15.82000732421875,
        15.84002685546875,
        15.8599853515625,
        15.8800048828125,
        15.9000244140625,
        15.91998291015625,
        15.94000244140625,
        15.96002197265625,
        15.98004150390625,
        16.0,
        16.02001953125,
        16.0400390625,
        16.05999755859375,
        16.08001708984375,
        16.10003662109375,
        16.1199951171875,
        16.1400146484375,
        16.1600341796875,
        16.17999267578125,
        16.20001220703125,
        16.22003173828125,
        16.239990234375,
        16.260009765625,
        16.280029296875,
        16.29998779296875,
        16.32000732421875,
        16.34002685546875,
        16.3599853515625,
        16.3800048828125,
        16.4000244140625,
        16.41998291015625,
        16.44000244140625,
        16.46002197265625,
        16.48004150390625,
        16.5,
        16.52001953125,
        16.5400390625,
        16.55999755859375,
        16.58001708984375,
        16.60003662109375,
        16.6199951171875,
        16.6400146484375,
        16.6600341796875,
        16.67999267578125,
        16.70001220703125,
        16.72003173828125,
        16.739990234375,
        16.760009765625,
        16.780029296875,
        16.79998779296875,
        16.82000732421875,
        16.84002685546875,
        16.8599853515625,
        16.8800048828125,
        16.9000244140625,
        16.91998291015625,
        16.94000244140625,
        16.96002197265625,
        16.98004150390625,
        17.0,
        17.02001953125,
        17.0400390625,
        17.05999755859375,
        17.08001708984375,
        17.10003662109375,
        17.1199951171875,
        17.1400146484375,
        17.1600341796875,
        17.17999267578125,
        17.20001220703125,
        17.22003173828125,
        17.239990234375,
        17.260009765625,
        17.280029296875,
        17.29998779296875,
        17.32000732421875,
        17.34002685546875,
        17.3599853515625,
        17.3800048828125,
        17.4000244140625,
        17.41998291015625,
        17.44000244140625,
        17.46002197265625,
        17.48004150390625,
        17.5,
        17.52001953125,
        17.5400390625,
        17.55999755859375,
        17.58001708984375,
        17.60003662109375,
        17.6199951171875,
        17.6400146484375,
        17.6600341796875,
        17.67999267578125,
        17.70001220703125,
        17.72003173828125,
        17.739990234375,
        17.760009765625,
        17.780029296875,
        17.79998779296875,
        17.82000732421875,
        17.84002685546875,
        17.8599853515625,
        17.8800048828125,
        17.9000244140625,
        17.91998291015625,
        17.94000244140625,
        17.96002197265625,
        17.98004150390625,
        18.0,
        18.02001953125,
        18.0400390625,
        18.05999755859375,
        18.08001708984375,
        18.10003662109375,
        18.1199951171875,
        18.1400146484375,
        18.1600341796875,
        18.17999267578125,
        18.20001220703125,
        18.22003173828125,
        18.239990234375,
        18.260009765625,
        18.280029296875,
        18.29998779296875,
        18.32000732421875,
        18.34002685546875,
        18.3599853515625,
        18.3800048828125,
        18.4000244140625,
        18.41998291015625,
        18.44000244140625,
        18.46002197265625,
        18.48004150390625,
        18.5,
        18.52001953125,
        18.5400390625,
        18.55999755859375,
        18.58001708984375,
        18.60003662109375,
        18.6199951171875,
        18.6400146484375,
        18.6600341796875,
        18.67999267578125,
        18.70001220703125,
        18.72003173828125,
        18.739990234375,
        18.760009765625,
        18.780029296875,
        18.79998779296875,
        18.82000732421875,
        18.84002685546875,
        18.8599853515625,
        18.8800048828125,
        18.9000244140625,
        18.91998291015625,
        18.94000244140625,
        18.96002197265625,
        18.98004150390625,
        19.0,
        19.02001953125,
        19.0400390625,
        19.05999755859375,
        19.08001708984375,
        19.10003662109375,
        19.1199951171875,
        19.1400146484375,
        19.1600341796875,
        19.17999267578125,
        19.20001220703125,
        19.22003173828125,
        19.239990234375,
        19.260009765625,
        19.280029296875,
        19.29998779296875,
        19.32000732421875,
        19.34002685546875,
        19.3599853515625,
        19.3800048828125,
        19.4000244140625,
        19.41998291015625,
        19.44000244140625,
        19.46002197265625,
        19.48004150390625,
        19.5,
        19.52001953125,
        19.5400390625,
        19.55999755859375,
        19.58001708984375,
        19.60003662109375,
        19.6199951171875,
        19.6400146484375,
        19.6600341796875,
        19.67999267578125,
        19.70001220703125,
        19.72003173828125,
        19.739990234375,
        19.760009765625,
        19.780029296875,
        19.79998779296875,
        19.82000732421875,
        19.84002685546875,
        19.8599853515625,
        19.8800048828125,
        19.9000244140625,
        19.91998291015625,
        19.94000244140625,
        19.96002197265625,
        19.98004150390625,
        20.0,
        20.02001953125,
        20.0400390625,
        20.05999755859375,
        20.08001708984375,
        20.10003662109375,
        20.1199951171875,
        20.1400146484375,
        20.1600341796875,
        20.17999267578125,
        20.20001220703125,
        20.22003173828125,
        20.239990234375,
        20.260009765625,
        20.280029296875,
        20.29998779296875,
        20.32000732421875,
        20.34002685546875,
        20.3599853515625,
        20.3800048828125,
        20.4000244140625,
        20.41998291015625,
        20.44000244140625,
        20.46002197265625,
        20.48004150390625,
        20.5,
        20.52001953125,
        20.5400390625,
        20.55999755859375,
        20.58001708984375,
        20.60003662109375,
        20.6199951171875,
        20.6400146484375,
        20.6600341796875,
        20.67999267578125,
        20.70001220703125,
        20.72003173828125,
        20.739990234375,
        20.760009765625,
        20.780029296875,
        20.79998779296875,
        20.82000732421875,
        20.84002685546875,
        20.8599853515625,
        20.8800048828125,
        20.9000244140625,
        20.91998291015625,
        20.94000244140625,
        20.96002197265625,
        20.98004150390625,
        21.0,
        21.02001953125,
        21.0400390625,
        21.05999755859375,
        21.08001708984375,
        21.10003662109375,
        21.1199951171875,
        21.1400146484375,
        21.1600341796875,
        21.17999267578125,
        21.20001220703125,
        21.22003173828125,
        21.239990234375,
        21.260009765625,
        21.280029296875,
        21.29998779296875,
        21.32000732421875,
        21.34002685546875,
        21.3599853515625,
        21.3800048828125,
        21.4000244140625,
        21.41998291015625,
        21.44000244140625,
        21.46002197265625,
        21.48004150390625,
        21.5,
        21.52001953125,
        21.5400390625,
        21.55999755859375,
        21.58001708984375,
        21.60003662109375,
        21.6199951171875,
        21.6400146484375,
        21.6600341796875,
        21.67999267578125,
        21.70001220703125,
        21.72003173828125,
        21.739990234375,
        21.760009765625,
        21.780029296875,
        21.79998779296875,
        21.82000732421875,
        21.84002685546875,
        21.8599853515625,
        21.8800048828125,
        21.9000244140625,
        21.91998291015625,
        21.94000244140625,
        21.96002197265625,
        21.98004150390625,
        22.0,
        22.02001953125,
        22.0400390625,
        22.05999755859375,
        22.08001708984375,
        22.10003662109375,
        22.1199951171875,
        22.1400146484375,
        22.1600341796875,
        22.17999267578125,
        22.20001220703125,
        22.22003173828125,
        22.239990234375,
        22.260009765625,
        22.280029296875,
        22.29998779296875,
        22.32000732421875,
        22.34002685546875,
        22.3599853515625,
        22.3800048828125,
        22.4000244140625,
        22.41998291015625,
        22.44000244140625,
        22.46002197265625,
        22.48004150390625,
        22.5,
        22.52001953125,
        22.5400390625,
        22.55999755859375,
        22.58001708984375,
        22.60003662109375,
        22.6199951171875,
        22.6400146484375,
        22.6600341796875,
        22.67999267578125,
        22.70001220703125,
        22.72003173828125,
        22.739990234375,
        22.760009765625,
        22.780029296875,
        22.79998779296875,
        22.82000732421875,
        22.84002685546875,
        22.8599853515625,
        22.8800048828125,
        22.9000244140625,
        22.91998291015625,
        22.94000244140625,
        22.96002197265625,
        22.98004150390625,
        23.0,
        23.02001953125,
        23.0400390625,
        23.05999755859375,
        23.08001708984375,
        23.10003662109375,
        23.1199951171875,
        23.1400146484375,
        23.1600341796875,
        23.17999267578125,
        23.20001220703125,
        23.22003173828125,
        23.239990234375,
        23.260009765625,
        23.280029296875,
        23.29998779296875,
        23.32000732421875,
        23.34002685546875,
        23.3599853515625,
        23.3800048828125,
        23.4000244140625,
        23.41998291015625,
        23.44000244140625,
        23.46002197265625,
        23.48004150390625,
        23.5,
        23.52001953125,
        23.5400390625,
        23.55999755859375,
        23.58001708984375,
        23.60003662109375,
        23.6199951171875,
        23.6400146484375,
        23.6600341796875,
        23.67999267578125,
        23.70001220703125,
        23.72003173828125,
        23.739990234375,
        23.760009765625,
        23.780029296875,
        23.79998779296875,
        23.82000732421875,
        23.84002685546875,
        23.8599853515625,
        23.8800048828125,
        23.9000244140625,
        23.91998291015625,
        23.94000244140625,
        23.96002197265625,
        23.98004150390625,
        24.0,
        24.02001953125,
        24.0400390625,
        24.05999755859375,
        24.08001708984375,
        24.10003662109375,
        24.1199951171875,
        24.1400146484375,
        24.1600341796875,
        24.17999267578125,
        24.20001220703125,
        24.22003173828125,
        24.239990234375,
        24.260009765625,
        24.280029296875,
        24.29998779296875,
        24.32000732421875,
        24.34002685546875,
        24.3599853515625,
        24.3800048828125,
        24.4000244140625,
        24.41998291015625,
        24.44000244140625,
        24.46002197265625,
        24.48004150390625,
        24.5,
        24.52001953125,
        24.5400390625,
        24.55999755859375,
        24.58001708984375,
        24.60003662109375,
        24.6199951171875,
        24.6400146484375,
        24.6600341796875,
        24.67999267578125,
        24.70001220703125,
        24.72003173828125,
        24.739990234375,
        24.760009765625,
        24.780029296875,
        24.79998779296875,
        24.82000732421875,
        24.84002685546875,
        24.8599853515625,
        24.8800048828125,
        24.9000244140625,
        24.91998291015625,
        24.94000244140625,
        24.96002197265625,
        24.98004150390625,
        25.0,
        25.02001953125,
        25.0400390625,
        25.05999755859375,
        25.08001708984375,
        25.10003662109375,
        25.1199951171875,
        25.1400146484375,
        25.1600341796875,
        25.17999267578125,
        25.20001220703125,
        25.22003173828125,
        25.239990234375,
        25.260009765625,
        25.280029296875,
        25.29998779296875,
        25.32000732421875,
        25.34002685546875,
        25.3599853515625,
        25.3800048828125,
        25.4000244140625,
        25.41998291015625,
        25.44000244140625,
        25.46002197265625,
        25.48004150390625,
        25.5,
        25.52001953125,
        25.5400390625,
        25.55999755859375,
        25.58001708984375,
        25.60003662109375,
        25.6199951171875,
        25.6400146484375,
        25.6600341796875,
        25.67999267578125,
        25.70001220703125,
        25.72003173828125,
        25.739990234375,
        25.760009765625,
        25.780029296875,
        25.79998779296875,
        25.82000732421875,
        25.84002685546875,
        25.8599853515625,
        25.8800048828125,
        25.9000244140625,
        25.91998291015625,
        25.94000244140625,
        25.96002197265625,
        25.98004150390625,
        26.0,
        26.02001953125,
        26.0400390625,
        26.05999755859375,
        26.08001708984375,
        26.10003662109375,
        26.1199951171875,
        26.1400146484375,
        26.1600341796875,
        26.17999267578125,
        26.20001220703125,
        26.22003173828125,
        26.239990234375,
        26.260009765625,
        26.280029296875,
        26.29998779296875,
        26.32000732421875,
        26.34002685546875,
        26.3599853515625,
        26.3800048828125,
        26.4000244140625,
        26.41998291015625,
        26.44000244140625,
        26.46002197265625,
        26.48004150390625,
        26.5,
        26.52001953125,
        26.5400390625,
        26.55999755859375,
        26.58001708984375,
        26.60003662109375,
        26.6199951171875,
        26.6400146484375,
        26.6600341796875,
        26.67999267578125,
        26.70001220703125,
        26.72003173828125,
        26.739990234375,
        26.760009765625,
        26.780029296875,
        26.79998779296875,
        26.82000732421875,
        26.84002685546875,
        26.8599853515625,
        26.8800048828125,
        26.9000244140625,
        26.91998291015625,
        26.94000244140625,
        26.96002197265625,
        26.98004150390625,
        27.0,
        27.02001953125,
        27.0400390625,
        27.05999755859375,
        27.08001708984375,
        27.10003662109375,
        27.1199951171875,
        27.1400146484375,
        27.1600341796875,
        27.17999267578125,
        27.20001220703125,
        27.22003173828125,
        27.239990234375,
        27.260009765625,
        27.280029296875,
        27.29998779296875,
        27.32000732421875,
        27.34002685546875,
        27.3599853515625,
        27.3800048828125,
        27.4000244140625,
        27.41998291015625,
        27.44000244140625,
        27.46002197265625,
        27.48004150390625,
        27.5,
        27.52001953125,
        27.5400390625,
        27.55999755859375,
        27.58001708984375,
        27.60003662109375,
        27.6199951171875,
        27.6400146484375,
        27.6600341796875,
        27.67999267578125,
        27.70001220703125,
        27.72003173828125,
        27.739990234375,
        27.760009765625,
        27.780029296875,
        27.79998779296875,
        27.82000732421875,
        27.84002685546875,
        27.8599853515625,
        27.8800048828125,
        27.9000244140625,
        27.91998291015625,
        27.94000244140625,
        27.96002197265625,
        27.98004150390625,
        28.0,
        28.02001953125,
        28.0400390625,
        28.05999755859375,
        28.08001708984375,
        28.10003662109375,
        28.1199951171875,
        28.1400146484375,
        28.1600341796875,
        28.17999267578125,
        28.20001220703125,
        28.22003173828125,
        28.239990234375,
        28.260009765625,
        28.280029296875,
        28.29998779296875,
        28.32000732421875,
        28.34002685546875,
        28.3599853515625,
        28.3800048828125,
        28.4000244140625,
        28.41998291015625,
        28.44000244140625,
        28.46002197265625,
        28.48004150390625,
        28.5,
        28.52001953125,
        28.5400390625,
        28.55999755859375,
        28.58001708984375,
        28.60003662109375,
        28.6199951171875,
        28.6400146484375,
        28.6600341796875,
        28.67999267578125,
        28.70001220703125,
        28.72003173828125,
        28.739990234375,
        28.760009765625,
        28.780029296875,
        28.79998779296875,
        28.82000732421875,
        28.84002685546875,
        28.8599853515625,
        28.8800048828125,
        28.9000244140625,
        28.91998291015625,
        28.94000244140625,
        28.96002197265625,
        28.98004150390625,
        29.0,
        29.02001953125,
        29.0400390625,
        29.05999755859375,
        29.08001708984375,
        29.10003662109375,
        29.1199951171875,
        29.1400146484375,
        29.1600341796875,
        29.17999267578125,
        29.20001220703125,
        29.22003173828125,
        29.239990234375,
        29.260009765625,
        29.280029296875,
        29.29998779296875,
        29.32000732421875,
        29.34002685546875,
        29.3599853515625,
        29.3800048828125,
        29.4000244140625,
        29.41998291015625,
        29.44000244140625,
        29.46002197265625,
        29.48004150390625,
        29.5,
        29.52001953125,
        29.5400390625,
        29.55999755859375,
        29.58001708984375,
        29.60003662109375,
        29.6199951171875,
        29.6400146484375,
        29.6600341796875,
        29.67999267578125,
        29.70001220703125,
        29.72003173828125,
        29.739990234375,
        29.760009765625,
        29.780029296875,
        29.79998779296875,
        29.82000732421875,
        29.84002685546875,
        29.8599853515625,
        29.8800048828125,
        29.9000244140625,
        29.91998291015625,
        29.94000244140625,
        29.96002197265625,
        29.98004150390625,
        30.0,
        30.02001953125,
        30.0400390625,
        30.05999755859375,
        30.08001708984375,
        30.10003662109375,
        30.1199951171875,
        30.1400146484375,
        30.1600341796875,
        30.17999267578125,
        30.20001220703125,
        30.22003173828125,
        30.239990234375,
        30.260009765625,
        30.280029296875,
        30.29998779296875,
        30.32000732421875,
        30.34002685546875,
        30.3599853515625,
        30.3800048828125,
        30.4000244140625,
        30.41998291015625,
        30.44000244140625,
        30.46002197265625,
        30.48004150390625,
        30.5,
        30.52001953125,
        30.5400390625,
        30.55999755859375,
        30.58001708984375,
        30.60003662109375,
        30.6199951171875,
        30.6400146484375,
        30.6600341796875,
        30.67999267578125,
        30.70001220703125,
        30.72003173828125,
        30.739990234375,
        30.760009765625,
        30.780029296875,
        30.79998779296875,
        30.82000732421875,
        30.84002685546875,
        30.8599853515625,
        30.8800048828125,
        30.9000244140625,
        30.91998291015625,
        30.94000244140625,
        30.96002197265625,
        30.98004150390625,
        31.0,
        31.02001953125,
        31.0400390625,
        31.05999755859375,
        31.08001708984375,
        31.10003662109375,
        31.1199951171875,
        31.1400146484375,
        31.1600341796875,
        31.17999267578125,
        31.20001220703125,
        31.22003173828125,
        31.239990234375,
        31.260009765625,
        31.280029296875,
        31.29998779296875,
        31.32000732421875,
        31.34002685546875,
        31.3599853515625,
        31.3800048828125,
        31.4000244140625,
        31.41998291015625,
        31.44000244140625,
        31.46002197265625,
        31.48004150390625,
        31.5,
        31.52001953125,
        31.5400390625,
        31.55999755859375,
        31.58001708984375,
        31.60003662109375,
        31.6199951171875,
        31.6400146484375,
        31.6600341796875,
        31.67999267578125,
        31.70001220703125,
        31.72003173828125,
        31.739990234375,
        31.760009765625,
        31.780029296875,
        31.79998779296875,
        31.82000732421875,
        31.84002685546875,
        31.8599853515625,
        31.8800048828125,
        31.9000244140625,
        31.91998291015625,
        31.94000244140625,
        31.96002197265625,
        31.98004150390625,
        32.0,
        32.02001953125,
        32.0400390625,
        32.05999755859375,
        32.08001708984375,
        32.10003662109375,
        32.1199951171875,
        32.1400146484375,
        32.1600341796875,
        32.17999267578125,
        32.20001220703125,
        32.22003173828125,
        32.239990234375,
        32.260009765625,
        32.280029296875,
        32.29998779296875,
        32.32000732421875,
        32.34002685546875,
        32.3599853515625,
        32.3800048828125,
        32.4000244140625,
        32.41998291015625,
        32.44000244140625,
        32.46002197265625,
        32.48004150390625,
        32.5,
        32.52001953125,
        32.5400390625,
        32.55999755859375,
        32.58001708984375,
        32.60003662109375,
        32.6199951171875,
        32.6400146484375,
        32.6600341796875,
        32.67999267578125,
        32.70001220703125,
        32.72003173828125,
        32.739990234375,
        32.760009765625,
        32.780029296875,
        32.79998779296875,
        32.82000732421875,
        32.84002685546875,
        32.8599853515625,
        32.8800048828125,
        32.9000244140625,
        32.91998291015625,
        32.94000244140625,
        32.96002197265625,
        32.98004150390625,
        33.0,
        33.02001953125,
        33.0400390625,
        33.05999755859375,
        33.08001708984375,
        33.10003662109375,
        33.1199951171875,
        33.1400146484375,
        33.1600341796875,
        33.17999267578125,
        33.20001220703125,
        33.22003173828125,
        33.239990234375,
        33.260009765625,
        33.280029296875,
        33.29998779296875,
        33.32000732421875,
        33.34002685546875,
        33.3599853515625,
        33.3800048828125,
        33.4000244140625,
        33.41998291015625,
        33.44000244140625,
        33.46002197265625,
        33.48004150390625,
        33.5,
        33.52001953125,
        33.5400390625,
        33.55999755859375,
        33.58001708984375,
        33.60003662109375,
        33.6199951171875,
        33.6400146484375,
        33.6600341796875,
        33.67999267578125,
        33.70001220703125,
        33.72003173828125,
        33.739990234375,
        33.760009765625,
        33.780029296875,
        33.79998779296875,
        33.82000732421875,
        33.84002685546875,
        33.8599853515625,
        33.8800048828125,
        33.9000244140625,
        33.91998291015625,
        33.94000244140625,
        33.96002197265625,
        33.98004150390625,
        34.0,
        34.02001953125,
        34.0400390625,
        34.05999755859375,
        34.08001708984375,
        34.10003662109375,
        34.1199951171875,
        34.1400146484375,
        34.1600341796875,
        34.17999267578125,
        34.20001220703125,
        34.22003173828125,
        34.239990234375,
        34.260009765625,
        34.280029296875,
        34.29998779296875,
        34.32000732421875,
        34.34002685546875,
        34.3599853515625,
        34.3800048828125,
        34.4000244140625,
        34.41998291015625,
        34.44000244140625,
        34.46002197265625,
        34.48004150390625,
        34.5,
        34.52001953125,
        34.5400390625,
        34.55999755859375,
        34.58001708984375,
        34.60003662109375,
        34.6199951171875,
        34.6400146484375,
        34.6600341796875,
        34.67999267578125,
        34.70001220703125,
        34.72003173828125,
        34.739990234375,
        34.760009765625,
        34.780029296875,
        34.79998779296875,
        34.82000732421875,
        34.84002685546875,
        34.8599853515625,
        34.8800048828125,
        34.9000244140625,
        34.91998291015625,
        34.94000244140625,
        34.96002197265625,
        34.98004150390625,
        35.0,
        35.02001953125,
        35.0400390625,
        35.05999755859375,
        35.08001708984375,
        35.10003662109375,
        35.1199951171875,
        35.1400146484375,
        35.1600341796875,
        35.17999267578125,
        35.20001220703125,
        35.22003173828125,
        35.239990234375,
        35.260009765625,
        35.280029296875,
        35.29998779296875,
        35.32000732421875,
        35.34002685546875,
        35.3599853515625,
        35.3800048828125,
        35.4000244140625,
        35.41998291015625,
        35.44000244140625,
        35.46002197265625,
        35.48004150390625,
        35.5,
        35.52001953125,
        35.5400390625,
        35.55999755859375,
        35.58001708984375,
        35.60003662109375,
        35.6199951171875,
        35.6400146484375,
        35.6600341796875,
        35.67999267578125,
        35.70001220703125,
        35.72003173828125,
        35.739990234375,
        35.760009765625,
        35.780029296875,
        35.79998779296875,
        35.82000732421875,
        35.84002685546875,
        35.8599853515625,
        35.8800048828125,
        35.9000244140625,
        35.91998291015625,
        35.94000244140625,
        35.96002197265625,
        35.98004150390625,
        36.0,
        36.02001953125,
        36.0400390625,
        36.05999755859375,
        36.08001708984375,
        36.10003662109375,
        36.1199951171875,
        36.1400146484375,
        36.1600341796875,
        36.17999267578125,
        36.20001220703125,
        36.22003173828125,
        36.239990234375,
        36.260009765625,
        36.280029296875,
        36.29998779296875,
        36.32000732421875,
        36.34002685546875,
        36.3599853515625,
        36.3800048828125,
        36.4000244140625,
        36.41998291015625,
        36.44000244140625,
        36.46002197265625,
        36.48004150390625,
        36.5,
        36.52001953125,
        36.5400390625,
        36.55999755859375,
        36.58001708984375,
        36.60003662109375,
        36.6199951171875,
        36.6400146484375,
        36.6600341796875,
        36.67999267578125,
        36.70001220703125,
        36.72003173828125,
        36.739990234375,
        36.760009765625,
        36.780029296875,
        36.79998779296875,
        36.82000732421875,
        36.84002685546875,
        36.8599853515625,
        36.8800048828125,
        36.9000244140625,
        36.91998291015625,
        36.94000244140625,
        36.96002197265625,
        36.98004150390625,
        37.0,
        37.02001953125,
        37.0400390625,
        37.05999755859375,
        37.08001708984375,
        37.10003662109375,
        37.1199951171875,
        37.1400146484375,
        37.1600341796875,
        37.17999267578125,
        37.20001220703125,
        37.22003173828125,
        37.239990234375,
        37.260009765625,
        37.280029296875,
        37.29998779296875,
        37.32000732421875,
        37.34002685546875,
        37.3599853515625,
        37.3800048828125,
        37.4000244140625,
        37.41998291015625,
        37.44000244140625,
        37.46002197265625,
        37.48004150390625,
        37.5,
        37.52001953125,
        37.5400390625,
        37.55999755859375,
        37.58001708984375,
        37.60003662109375,
        37.6199951171875,
        37.6400146484375,
        37.6600341796875,
        37.67999267578125,
        37.70001220703125,
        37.72003173828125,
        37.739990234375,
        37.760009765625,
        37.780029296875,
        37.79998779296875,
        37.82000732421875,
        37.84002685546875,
        37.8599853515625,
        37.8800048828125,
        37.9000244140625,
        37.91998291015625,
        37.94000244140625,
        37.96002197265625,
        37.98004150390625,
        38.0,
        38.02001953125,
        38.0400390625,
        38.05999755859375,
        38.08001708984375,
        38.10003662109375,
        38.1199951171875,
        38.1400146484375,
        38.1600341796875,
        38.17999267578125,
        38.20001220703125,
        38.22003173828125,
        38.239990234375,
        38.260009765625,
        38.280029296875,
        38.29998779296875,
        38.32000732421875,
        38.34002685546875,
        38.3599853515625,
        38.3800048828125,
        38.4000244140625,
        38.41998291015625,
        38.44000244140625,
        38.46002197265625,
        38.48004150390625,
        38.5,
        38.52001953125,
        38.5400390625,
        38.55999755859375,
        38.58001708984375,
        38.60003662109375,
        38.6199951171875,
        38.6400146484375,
        38.6600341796875,
        38.67999267578125,
        38.70001220703125,
        38.72003173828125,
        38.739990234375,
        38.760009765625,
        38.780029296875,
        38.79998779296875,
        38.82000732421875,
        38.84002685546875,
        38.8599853515625,
        38.8800048828125,
        38.9000244140625,
        38.91998291015625,
        38.94000244140625,
        38.96002197265625,
        38.98004150390625,
        39.0,
        39.02001953125,
        39.0400390625,
        39.05999755859375,
        39.08001708984375,
        39.10003662109375,
        39.1199951171875,
        39.1400146484375,
        39.1600341796875,
        39.17999267578125,
        39.20001220703125,
        39.22003173828125,
        39.239990234375,
        39.260009765625,
        39.280029296875,
        39.29998779296875,
        39.32000732421875,
        39.34002685546875,
        39.3599853515625,
        39.3800048828125,
        39.4000244140625,
        39.41998291015625,
        39.44000244140625,
        39.46002197265625,
        39.48004150390625,
        39.5,
        39.52001953125,
        39.5400390625,
        39.55999755859375,
        39.58001708984375,
        39.60003662109375,
        39.6199951171875,
        39.6400146484375,
        39.6600341796875,
        39.67999267578125,
        39.70001220703125,
        39.72003173828125,
        39.739990234375,
        39.760009765625,
        39.780029296875,
        39.79998779296875,
        39.82000732421875,
        39.84002685546875,
        39.8599853515625,
        39.8800048828125,
        39.9000244140625,
        39.91998291015625,
        39.94000244140625,
        39.96002197265625,
        39.98004150390625,
        40.0,
        40.02001953125,
        40.0400390625,
        40.05999755859375,
        40.08001708984375,
        40.10003662109375,
        40.1199951171875,
        40.1400146484375,
        40.1600341796875,
        40.17999267578125,
        40.20001220703125,
        40.22003173828125,
        40.239990234375,
        40.260009765625,
        40.280029296875,
        40.29998779296875,
        40.32000732421875,
        40.34002685546875,
        40.3599853515625,
        40.3800048828125,
        40.4000244140625,
        40.41998291015625,
        40.44000244140625,
        40.46002197265625,
        40.48004150390625,
        40.5,
        40.52001953125,
        40.5400390625,
        40.55999755859375,
        40.58001708984375,
        40.60003662109375,
        40.6199951171875,
        40.6400146484375,
        40.6600341796875,
        40.67999267578125,
        40.70001220703125,
        40.72003173828125,
        40.739990234375,
        40.760009765625,
        40.780029296875,
        40.79998779296875,
        40.82000732421875,
        40.84002685546875,
        40.8599853515625,
        40.8800048828125,
        40.9000244140625,
        40.91998291015625,
        40.94000244140625,
        40.96002197265625,
        40.98004150390625,
        41.0,
        41.02001953125,
        41.0400390625,
        41.05999755859375,
        41.08001708984375,
        41.10003662109375,
        41.1199951171875,
        41.1400146484375,
        41.1600341796875,
        41.17999267578125,
        41.20001220703125,
        41.22003173828125,
        41.239990234375,
        41.260009765625,
        41.280029296875,
        41.29998779296875,
        41.32000732421875,
        41.34002685546875,
        41.3599853515625,
        41.3800048828125,
        41.4000244140625,
        41.41998291015625,
        41.44000244140625,
        41.46002197265625,
        41.48004150390625,
        41.5,
        41.52001953125,
        41.5400390625,
        41.55999755859375,
        41.58001708984375,
        41.60003662109375,
        41.6199951171875,
        41.6400146484375,
        41.6600341796875,
        41.67999267578125,
        41.70001220703125,
        41.72003173828125,
        41.739990234375,
        41.760009765625,
        41.780029296875,
        41.79998779296875,
        41.82000732421875,
        41.84002685546875,
        41.8599853515625,
        41.8800048828125,
        41.9000244140625,
        41.91998291015625,
        41.94000244140625,
        41.96002197265625,
        41.98004150390625,
        42.0,
        42.02001953125,
        42.0400390625,
        42.05999755859375,
        42.08001708984375,
        42.10003662109375,
        42.1199951171875,
        42.1400146484375,
        42.1600341796875,
        42.17999267578125,
        42.20001220703125,
        42.22003173828125,
        42.239990234375,
        42.260009765625,
        42.280029296875,
        42.29998779296875,
        42.32000732421875,
        42.34002685546875,
        42.3599853515625,
        42.3800048828125,
        42.4000244140625,
        42.41998291015625,
        42.44000244140625,
        42.46002197265625,
        42.48004150390625,
        42.5,
        42.52001953125,
        42.5400390625,
        42.55999755859375,
        42.58001708984375,
        42.60003662109375,
        42.6199951171875,
        42.6400146484375,
        42.6600341796875,
        42.67999267578125,
        42.70001220703125,
        42.72003173828125,
        42.739990234375,
        42.760009765625,
        42.780029296875,
        42.79998779296875,
        42.82000732421875,
        42.84002685546875,
        42.8599853515625,
        42.8800048828125,
        42.9000244140625,
        42.91998291015625,
        42.94000244140625,
        42.96002197265625,
        42.98004150390625,
        43.0,
        43.02001953125,
        43.0400390625,
        43.05999755859375,
        43.08001708984375,
        43.10003662109375,
        43.1199951171875,
        43.1400146484375,
        43.1600341796875,
        43.17999267578125,
        43.20001220703125,
        43.22003173828125,
        43.239990234375,
        43.260009765625,
        43.280029296875,
        43.29998779296875,
        43.32000732421875,
        43.34002685546875,
        43.3599853515625,
        43.3800048828125,
        43.4000244140625,
        43.41998291015625,
        43.44000244140625,
        43.46002197265625,
        43.48004150390625,
        43.5,
        43.52001953125,
        43.5400390625,
        43.55999755859375,
        43.58001708984375,
        43.60003662109375,
        43.6199951171875,
        43.6400146484375,
        43.6600341796875,
        43.67999267578125,
        43.70001220703125,
        43.72003173828125,
        43.739990234375,
        43.760009765625,
        43.780029296875,
        43.79998779296875,
        43.82000732421875,
        43.84002685546875,
        43.8599853515625,
        43.8800048828125,
        43.9000244140625,
        43.91998291015625,
        43.94000244140625,
        43.96002197265625,
        43.98004150390625,
        44.0,
        44.02001953125,
        44.0400390625,
        44.05999755859375,
        44.08001708984375,
        44.10003662109375,
        44.1199951171875,
        44.1400146484375,
        44.1600341796875,
        44.17999267578125,
        44.20001220703125,
        44.22003173828125,
        44.239990234375,
        44.260009765625,
        44.280029296875,
        44.29998779296875,
        44.32000732421875,
        44.34002685546875,
        44.3599853515625,
        44.3800048828125,
        44.4000244140625,
        44.41998291015625,
        44.44000244140625,
        44.46002197265625,
        44.48004150390625,
        44.5,
        44.52001953125,
        44.5400390625,
        44.55999755859375,
        44.58001708984375,
        44.60003662109375,
        44.6199951171875,
        44.6400146484375,
        44.6600341796875,
        44.67999267578125,
        44.70001220703125,
        44.72003173828125,
        44.739990234375,
        44.760009765625,
        44.780029296875,
        44.79998779296875,
        44.82000732421875,
        44.84002685546875,
        44.8599853515625,
        44.8800048828125,
        44.9000244140625,
        44.91998291015625,
        44.94000244140625,
        44.96002197265625,
        44.98004150390625,
        45.0,
        45.02001953125,
        45.0400390625,
        45.05999755859375,
        45.08001708984375,
        45.10003662109375,
        45.1199951171875,
        45.1400146484375,
        45.1600341796875,
        45.17999267578125,
        45.20001220703125,
        45.22003173828125,
        45.239990234375,
        45.260009765625,
        45.280029296875,
        45.29998779296875,
        45.32000732421875,
        45.34002685546875,
        45.3599853515625,
        45.3800048828125,
        45.4000244140625,
        45.41998291015625,
        45.44000244140625,
        45.46002197265625,
        45.48004150390625,
        45.5,
        45.52001953125,
        45.5400390625,
        45.55999755859375,
        45.58001708984375,
        45.60003662109375,
        45.6199951171875,
        45.6400146484375,
        45.6600341796875,
        45.67999267578125,
        45.70001220703125,
        45.72003173828125,
        45.739990234375,
        45.760009765625,
        45.780029296875,
        45.79998779296875,
        45.82000732421875,
        45.84002685546875,
        45.8599853515625,
        45.8800048828125,
        45.9000244140625,
        45.91998291015625,
        45.94000244140625,
        45.96002197265625,
        45.98004150390625,
        46.0,
        46.02001953125,
        46.0400390625,
        46.05999755859375,
        46.08001708984375,
        46.10003662109375,
        46.1199951171875,
        46.1400146484375,
        46.1600341796875,
        46.17999267578125,
        46.20001220703125,
        46.22003173828125,
        46.239990234375,
        46.260009765625,
        46.280029296875,
        46.29998779296875,
        46.32000732421875,
        46.34002685546875,
        46.3599853515625,
        46.3800048828125,
        46.4000244140625,
        46.41998291015625,
        46.44000244140625,
        46.46002197265625,
        46.48004150390625,
        46.5,
        46.52001953125,
        46.5400390625,
        46.55999755859375,
        46.58001708984375,
        46.60003662109375,
        46.6199951171875,
        46.6400146484375,
        46.6600341796875,
        46.67999267578125,
        46.70001220703125,
        46.72003173828125,
        46.739990234375,
        46.760009765625,
        46.780029296875,
        46.79998779296875,
        46.82000732421875,
        46.84002685546875,
        46.8599853515625,
        46.8800048828125,
        46.9000244140625,
        46.91998291015625,
        46.94000244140625,
        46.96002197265625,
        46.98004150390625,
        47.0,
        47.02001953125,
        47.0400390625,
        47.05999755859375,
        47.08001708984375,
        47.10003662109375,
        47.1199951171875,
        47.1400146484375,
        47.1600341796875,
        47.17999267578125,
        47.20001220703125,
        47.22003173828125,
        47.239990234375,
        47.260009765625,
        47.280029296875,
        47.29998779296875,
        47.32000732421875,
        47.34002685546875,
        47.3599853515625,
        47.3800048828125,
        47.4000244140625,
        47.41998291015625,
        47.44000244140625,
        47.46002197265625,
        47.48004150390625,
        47.5,
        47.52001953125,
        47.5400390625,
        47.55999755859375,
        47.58001708984375,
        47.60003662109375,
        47.6199951171875,
        47.6400146484375,
        47.6600341796875,
        47.67999267578125,
        47.70001220703125,
        47.72003173828125,
        47.739990234375,
        47.760009765625,
        47.780029296875,
        47.79998779296875,
        47.82000732421875,
        47.84002685546875,
        47.8599853515625,
        47.8800048828125,
        47.9000244140625,
        47.91998291015625,
        47.94000244140625,
        47.96002197265625,
        47.98004150390625,
        48.0,
        48.02001953125,
        48.0400390625,
        48.05999755859375,
        48.08001708984375,
        48.10003662109375,
        48.1199951171875,
        48.1400146484375,
        48.1600341796875,
        48.17999267578125,
        48.20001220703125,
        48.22003173828125,
        48.239990234375,
        48.260009765625,
        48.280029296875,
        48.29998779296875,
        48.32000732421875,
        48.34002685546875,
        48.3599853515625,
        48.3800048828125,
        48.4000244140625,
        48.41998291015625,
        48.44000244140625,
        48.46002197265625,
        48.48004150390625,
        48.5,
        48.52001953125,
        48.5400390625,
        48.55999755859375,
        48.58001708984375,
        48.60003662109375,
        48.6199951171875,
        48.6400146484375,
        48.6600341796875,
        48.67999267578125,
        48.70001220703125,
        48.72003173828125,
        48.739990234375,
        48.760009765625,
        48.780029296875,
        48.79998779296875,
        48.82000732421875,
        48.84002685546875,
        48.8599853515625,
        48.8800048828125,
        48.9000244140625,
        48.91998291015625,
        48.94000244140625,
        48.96002197265625,
        48.98004150390625,
        49.0,
        49.02001953125,
        49.0400390625,
        49.05999755859375,
        49.08001708984375,
        49.10003662109375,
        49.1199951171875,
        49.1400146484375,
        49.1600341796875,
        49.17999267578125,
        49.20001220703125,
        49.22003173828125,
        49.239990234375,
        49.260009765625,
        49.280029296875,
        49.29998779296875,
        49.32000732421875,
        49.34002685546875,
        49.3599853515625,
        49.3800048828125,
        49.4000244140625,
        49.41998291015625,
        49.44000244140625,
        49.46002197265625,
        49.48004150390625,
        49.5,
        49.52001953125,
        49.5400390625,
        49.55999755859375,
        49.58001708984375,
        49.60003662109375,
        49.6199951171875,
        49.6400146484375,
        49.6600341796875,
        49.67999267578125,
        49.70001220703125,
        49.72003173828125,
        49.739990234375,
        49.760009765625,
        49.780029296875,
        49.79998779296875,
        49.82000732421875,
        49.84002685546875,
        49.8599853515625,
        49.8800048828125,
        49.9000244140625,
        49.91998291015625,
        49.94000244140625,
        49.96002197265625,
        49.98004150390625,
        50.0,
        50.02001953125,
        50.0400390625,
        50.05999755859375,
        50.08001708984375,
        50.10003662109375,
        50.1199951171875,
        50.1400146484375,
        50.1600341796875,
        50.17999267578125,
        50.20001220703125,
        50.22003173828125,
        50.239990234375,
        50.260009765625,
        50.280029296875,
        50.29998779296875,
        50.32000732421875,
        50.34002685546875,
        50.3599853515625,
        50.3800048828125,
        50.4000244140625,
        50.41998291015625,
        50.44000244140625,
        50.46002197265625,
        50.48004150390625,
        50.5,
        50.52001953125,
        50.5400390625,
        50.55999755859375,
        50.58001708984375,
        50.60003662109375,
        50.6199951171875,
        50.6400146484375,
        50.6600341796875,
        50.67999267578125,
        50.70001220703125,
        50.72003173828125,
        50.739990234375,
        50.760009765625,
        50.780029296875,
        50.79998779296875,
        50.82000732421875,
        50.84002685546875,
        50.8599853515625,
        50.8800048828125,
        50.9000244140625,
        50.91998291015625,
        50.94000244140625,
        50.96002197265625,
        50.98004150390625,
        51.0,
        51.02001953125,
        51.0400390625,
        51.05999755859375,
        51.08001708984375,
        51.10003662109375,
        51.1199951171875,
        51.1400146484375,
        51.1600341796875,
        51.17999267578125,
        51.20001220703125,
        51.22003173828125,
        51.239990234375,
        51.260009765625,
        51.280029296875,
        51.29998779296875,
        51.32000732421875,
        51.34002685546875,
        51.3599853515625,
        51.3800048828125,
        51.4000244140625,
        51.41998291015625,
        51.44000244140625,
        51.46002197265625,
        51.48004150390625,
        51.5,
        51.52001953125,
        51.5400390625,
        51.55999755859375,
        51.58001708984375,
        51.60003662109375,
        51.6199951171875,
        51.6400146484375,
        51.6600341796875,
        51.67999267578125,
        51.70001220703125,
        51.72003173828125,
        51.739990234375,
        51.760009765625,
        51.780029296875,
        51.79998779296875,
        51.82000732421875,
        51.84002685546875,
        51.8599853515625,
        51.8800048828125,
        51.9000244140625,
        51.91998291015625,
        51.94000244140625,
        51.96002197265625,
        51.98004150390625,
        52.0,
        52.02001953125,
        52.0400390625,
        52.05999755859375,
        52.08001708984375,
        52.10003662109375,
        52.1199951171875,
        52.1400146484375,
        52.1600341796875,
        52.17999267578125,
        52.20001220703125,
        52.22003173828125,
        52.239990234375,
        52.260009765625,
        52.280029296875,
        52.29998779296875,
        52.32000732421875,
        52.34002685546875,
        52.3599853515625,
        52.3800048828125,
        52.4000244140625,
        52.41998291015625,
        52.44000244140625,
        52.46002197265625,
        52.48004150390625,
        52.5,
        52.52001953125,
        52.5400390625,
        52.55999755859375,
        52.58001708984375,
        52.60003662109375,
        52.6199951171875,
        52.6400146484375,
        52.6600341796875,
        52.67999267578125,
        52.70001220703125,
        52.72003173828125,
        52.739990234375,
        52.760009765625,
        52.780029296875,
        52.79998779296875,
        52.82000732421875,
        52.84002685546875,
        52.8599853515625,
        52.8800048828125,
        52.9000244140625,
        52.91998291015625,
        52.94000244140625,
        52.96002197265625,
        52.98004150390625,
        53.0,
        53.02001953125,
        53.0400390625,
        53.05999755859375,
        53.08001708984375,
        53.10003662109375,
        53.1199951171875,
        53.1400146484375,
        53.1600341796875,
        53.17999267578125,
        53.20001220703125,
        53.22003173828125,
        53.239990234375,
        53.260009765625,
        53.280029296875,
        53.29998779296875,
        53.32000732421875,
        53.34002685546875,
        53.3599853515625,
        53.3800048828125,
        53.4000244140625,
        53.41998291015625,
        53.44000244140625,
        53.46002197265625,
        53.48004150390625,
        53.5,
        53.52001953125,
        53.5400390625,
        53.55999755859375,
        53.58001708984375,
        53.60003662109375,
        53.6199951171875,
        53.6400146484375,
        53.6600341796875,
        53.67999267578125,
        53.70001220703125,
        53.72003173828125,
        53.739990234375,
        53.760009765625,
        53.780029296875,
        53.79998779296875,
        53.82000732421875,
        53.84002685546875,
        53.8599853515625,
        53.8800048828125,
        53.9000244140625,
        53.91998291015625,
        53.94000244140625,
        53.96002197265625,
        53.98004150390625,
        54.0,
        54.02001953125,
        54.0400390625,
        54.05999755859375,
        54.08001708984375,
        54.10003662109375,
        54.1199951171875,
        54.1400146484375,
        54.1600341796875,
        54.17999267578125,
        54.20001220703125,
        54.22003173828125,
        54.239990234375,
        54.260009765625,
        54.280029296875,
        54.29998779296875,
        54.32000732421875,
        54.34002685546875,
        54.3599853515625,
        54.3800048828125,
        54.4000244140625,
        54.41998291015625,
        54.44000244140625,
        54.46002197265625,
        54.48004150390625,
        54.5,
        54.52001953125,
        54.5400390625,
        54.55999755859375,
        54.58001708984375,
        54.60003662109375,
        54.6199951171875,
        54.6400146484375,
        54.6600341796875,
        54.67999267578125,
        54.70001220703125,
        54.72003173828125,
        54.739990234375,
        54.760009765625,
        54.780029296875,
        54.79998779296875,
        54.82000732421875,
        54.84002685546875,
        54.8599853515625,
        54.8800048828125,
        54.9000244140625,
        54.91998291015625,
        54.94000244140625,
        54.96002197265625,
        54.98004150390625,
        55.0,
        55.02001953125,
        55.0400390625,
        55.05999755859375,
        55.08001708984375,
        55.10003662109375,
        55.1199951171875,
        55.1400146484375,
        55.1600341796875,
        55.17999267578125,
        55.20001220703125,
        55.22003173828125,
        55.239990234375,
        55.260009765625,
        55.280029296875,
        55.29998779296875,
        55.32000732421875,
        55.34002685546875,
        55.3599853515625,
        55.3800048828125,
        55.4000244140625,
        55.41998291015625,
        55.44000244140625,
        55.46002197265625,
        55.48004150390625,
        55.5,
        55.52001953125,
        55.5400390625,
        55.55999755859375,
        55.58001708984375,
        55.60003662109375,
        55.6199951171875,
        55.6400146484375,
        55.6600341796875,
        55.67999267578125,
        55.70001220703125,
        55.72003173828125,
        55.739990234375,
        55.760009765625,
        55.780029296875,
        55.79998779296875,
        55.82000732421875,
        55.84002685546875,
        55.8599853515625,
        55.8800048828125,
        55.9000244140625,
        55.91998291015625,
        55.94000244140625,
        55.96002197265625,
        55.98004150390625,
        56.0,
        56.02001953125,
        56.0400390625,
        56.05999755859375,
        56.08001708984375,
        56.10003662109375,
        56.1199951171875,
        56.1400146484375,
        56.1600341796875,
        56.17999267578125,
        56.20001220703125,
        56.22003173828125,
        56.239990234375,
        56.260009765625,
        56.280029296875,
        56.29998779296875,
        56.32000732421875,
        56.34002685546875,
        56.3599853515625,
        56.3800048828125,
        56.4000244140625,
        56.41998291015625,
        56.44000244140625,
        56.46002197265625,
        56.48004150390625,
        56.5,
        56.52001953125,
        56.5400390625,
        56.55999755859375,
        56.58001708984375,
        56.60003662109375,
        56.6199951171875,
        56.6400146484375,
        56.6600341796875,
        56.67999267578125,
        56.70001220703125,
        56.72003173828125,
        56.739990234375,
        56.760009765625,
        56.780029296875,
        56.79998779296875,
        56.82000732421875,
        56.84002685546875,
        56.8599853515625,
        56.8800048828125,
        56.9000244140625,
        56.91998291015625,
        56.94000244140625,
        56.96002197265625,
        56.98004150390625,
        57.0,
        57.02001953125,
        57.0400390625,
        57.05999755859375,
        57.08001708984375,
        57.10003662109375,
        57.1199951171875,
        57.1400146484375,
        57.1600341796875,
        57.17999267578125,
        57.20001220703125,
        57.22003173828125,
        57.239990234375,
        57.260009765625,
        57.280029296875,
        57.29998779296875,
        57.32000732421875,
        57.34002685546875,
        57.3599853515625,
        57.3800048828125,
        57.4000244140625,
        57.41998291015625,
        57.44000244140625,
        57.46002197265625,
        57.48004150390625,
        57.5,
        57.52001953125,
        57.5400390625,
        57.55999755859375,
        57.58001708984375,
        57.60003662109375,
        57.6199951171875,
        57.6400146484375,
        57.6600341796875,
        57.67999267578125,
        57.70001220703125,
        57.72003173828125,
        57.739990234375,
        57.760009765625,
        57.780029296875,
        57.79998779296875,
        57.82000732421875,
        57.84002685546875,
        57.8599853515625,
        57.8800048828125,
        57.9000244140625,
        57.91998291015625,
        57.94000244140625,
        57.96002197265625,
        57.98004150390625,
        58.0,
        58.02001953125,
        58.0400390625,
        58.05999755859375,
        58.08001708984375,
        58.10003662109375,
        58.1199951171875,
        58.1400146484375,
        58.1600341796875,
        58.17999267578125,
        58.20001220703125,
        58.22003173828125,
        58.239990234375,
        58.260009765625,
        58.280029296875,
        58.29998779296875,
        58.32000732421875,
        58.34002685546875,
        58.3599853515625,
        58.3800048828125,
        58.4000244140625,
        58.41998291015625,
        58.44000244140625,
        58.46002197265625,
        58.48004150390625,
        58.5,
        58.52001953125,
        58.5400390625,
        58.55999755859375,
        58.58001708984375,
        58.60003662109375,
        58.6199951171875,
        58.6400146484375,
        58.6600341796875,
        58.67999267578125,
        58.70001220703125,
        58.72003173828125,
        58.739990234375,
        58.760009765625,
        58.780029296875,
        58.79998779296875,
        58.82000732421875,
        58.84002685546875,
        58.8599853515625,
        58.8800048828125,
        58.9000244140625,
        58.91998291015625,
        58.94000244140625,
        58.96002197265625,
        58.98004150390625,
        59.0,
        59.02001953125,
        59.0400390625,
        59.05999755859375,
        59.08001708984375,
        59.10003662109375,
        59.1199951171875,
        59.1400146484375,
        59.1600341796875,
        59.17999267578125,
        59.20001220703125,
        59.22003173828125,
        59.239990234375,
        59.260009765625,
        59.280029296875,
        59.29998779296875,
        59.32000732421875,
        59.34002685546875,
        59.3599853515625,
        59.3800048828125,
        59.4000244140625,
        59.41998291015625,
        59.44000244140625,
        59.46002197265625,
        59.48004150390625,
        59.5,
        59.52001953125,
        59.5400390625,
        59.55999755859375,
        59.58001708984375,
        59.60003662109375,
        59.6199951171875,
        59.6400146484375,
        59.6600341796875,
        59.67999267578125,
        59.70001220703125,
        59.72003173828125,
        59.739990234375,
        59.760009765625,
        59.780029296875,
        59.79998779296875,
        59.82000732421875,
        59.84002685546875,
        59.8599853515625,
        59.8800048828125,
        59.9000244140625,
        59.91998291015625,
        59.94000244140625,
        59.96002197265625,
        59.98004150390625
    ],
    "rightHandPositions": [
        "(0.284635, 1.119449, 0.105574)",
        "(0.284458, 1.119197, 0.105439)",
        "(0.284290, 1.119011, 0.105336)",
        "(0.284064, 1.118874, 0.105263)",
        "(0.283832, 1.118845, 0.105218)",
        "(0.283681, 1.118913, 0.105207)",
        "(0.283501, 1.119095, 0.105190)",
        "(0.283363, 1.119403, 0.105151)",
        "(0.283228, 1.119670, 0.105106)",
        "(0.283093, 1.119830, 0.105031)",
        "(0.283029, 1.119869, 0.104991)",
        "(0.282842, 1.119961, 0.104922)",
        "(0.282697, 1.119983, 0.104851)",
        "(0.282602, 1.119985, 0.104741)",
        "(0.282506, 1.120006, 0.104612)",
        "(0.282458, 1.120030, 0.104538)",
        "(0.282377, 1.120109, 0.104427)",
        "(0.282331, 1.120300, 0.104391)",
        "(0.282282, 1.120703, 0.104431)",
        "(0.282117, 1.121563, 0.104795)",
        "(0.282015, 1.121914, 0.104997)",
        "(0.281695, 1.122612, 0.105446)",
        "(0.281306, 1.123195, 0.105943)",
        "(0.280733, 1.123620, 0.106471)",
        "(0.280117, 1.124078, 0.107074)",
        "(0.279609, 1.124253, 0.107474)",
        "(0.278500, 1.124686, 0.108300)",
        "(0.277298, 1.125475, 0.109138)",
        "(0.275912, 1.126662, 0.110083)",
        "(0.274389, 1.128414, 0.110914)",
        "(0.273620, 1.129426, 0.111244)",
        "(0.271947, 1.131840, 0.111692)",
        "(0.269945, 1.134520, 0.112026)",
        "(0.267612, 1.137343, 0.112211)",
        "(0.265135, 1.140532, 0.112173)",
        "(0.263835, 1.142276, 0.112055)",
        "(0.261217, 1.145914, 0.111668)",
        "(0.258459, 1.149843, 0.110964)",
        "(0.255567, 1.154273, 0.109706)",
        "(0.252654, 1.159074, 0.107919)",
        "(0.251247, 1.161568, 0.106883)",
        "(0.248522, 1.166495, 0.104530)",
        "(0.245771, 1.171180, 0.101844)",
        "(0.243135, 1.175643, 0.099025)",
        "(0.240884, 1.179959, 0.095941)",
        "(0.239870, 1.181997, 0.094474)",
        "(0.237778, 1.185797, 0.091706)",
        "(0.235838, 1.189522, 0.089036)",
        "(0.234085, 1.193296, 0.086617)",
        "(0.232296, 1.197247, 0.084681)",
        "(0.231425, 1.199188, 0.083859)",
        "(0.229682, 1.202991, 0.082329)",
        "(0.227784, 1.206951, 0.081157)",
        "(0.225768, 1.211148, 0.080175)",
        "(0.223436, 1.215915, 0.079407)",
        "(0.222257, 1.218681, 0.079020)",
        "(0.219843, 1.225006, 0.078174)",
        "(0.217086, 1.233259, 0.077696)",
        "(0.214014, 1.243191, 0.077536)",
        "(0.210785, 1.254862, 0.077589)",
        "(0.209171, 1.261468, 0.077842)",
        "(0.205780, 1.276985, 0.079432)",
        "(0.202627, 1.294026, 0.082073)",
        "(0.200076, 1.313480, 0.086520)",
        "(0.197905, 1.333540, 0.092175)",
        "(0.197063, 1.343873, 0.095707)",
        "(0.195824, 1.364254, 0.103598)",
        "(0.195514, 1.384182, 0.112864)",
        "(0.196290, 1.402806, 0.123711)",
        "(0.197679, 1.419783, 0.135074)",
        "(0.198614, 1.427391, 0.141048)",
        "(0.200647, 1.440120, 0.153828)",
        "(0.202533, 1.450648, 0.167458)",
        "(0.204238, 1.457662, 0.182127)",
        "(0.205919, 1.462215, 0.197035)",
        "(0.206793, 1.462984, 0.204526)",
        "(0.208418, 1.462318, 0.219331)",
        "(0.209479, 1.458161, 0.233877)",
        "(0.209516, 1.450564, 0.248024)",
        "(0.208854, 1.439636, 0.261317)",
        "(0.208415, 1.432983, 0.267479)",
        "(0.207449, 1.418151, 0.278967)",
        "(0.206062, 1.400721, 0.288834)",
        "(0.204022, 1.380864, 0.296810)",
        "(0.201602, 1.359093, 0.302496)",
        "(0.200428, 1.347561, 0.304189)",
        "(0.198243, 1.323965, 0.305640)",
        "(0.196437, 1.299807, 0.303500)",
        "(0.194989, 1.275804, 0.298470)",
        "(0.193974, 1.252560, 0.290823)",
        "(0.193495, 1.241440, 0.286276)",
        "(0.192796, 1.220302, 0.275027)",
        "(0.192262, 1.200760, 0.261389)",
        "(0.192289, 1.184204, 0.245828)",
        "(0.192551, 1.171194, 0.229104)",
        "(0.192576, 1.165526, 0.220440)",
        "(0.192680, 1.156340, 0.201672)",
        "(0.193047, 1.149493, 0.182445)",
        "(0.193556, 1.147167, 0.163686)",
        "(0.193834, 1.147515, 0.145463)",
        "(0.194062, 1.149595, 0.136502)",
        "(0.194564, 1.155205, 0.119231)",
        "(0.194852, 1.164146, 0.103657)",
        "(0.194714, 1.176368, 0.090125)",
        "(0.194262, 1.191051, 0.078588)",
        "(0.194007, 1.199692, 0.073846)",
        "(0.193642, 1.218513, 0.065760)",
        "(0.193635, 1.238995, 0.059741)",
        "(0.193835, 1.260381, 0.055944)",
        "(0.194473, 1.282860, 0.054964)",
        "(0.195174, 1.293576, 0.058630)",
        "(0.196670, 1.316377, 0.062612)",
        "(0.198424, 1.338488, 0.067759)",
        "(0.200784, 1.359704, 0.073631)",
        "(0.203518, 1.379543, 0.080409)",
        "(0.205236, 1.388699, 0.084453)",
        "(0.208849, 1.406256, 0.093065)",
        "(0.212822, 1.421051, 0.102833)",
        "(0.216841, 1.433974, 0.113390)",
        "(0.220457, 1.444024, 0.124962)",
        "(0.221973, 1.448163, 0.131074)",
        "(0.224499, 1.454544, 0.143655)",
        "(0.226640, 1.458739, 0.156220)",
        "(0.228094, 1.459933, 0.168909)",
        "(0.228805, 1.458994, 0.181925)",
        "(0.228758, 1.457392, 0.188537)",
        "(0.228023, 1.452554, 0.201561)",
        "(0.226141, 1.444333, 0.214033)",
        "(0.223349, 1.433246, 0.225831)",
        "(0.219583, 1.419393, 0.237414)",
        "(0.217406, 1.411240, 0.243157)",
        "(0.212926, 1.393404, 0.253708)",
        "(0.208153, 1.372488, 0.261856)",
        "(0.203581, 1.349375, 0.267759)",
        "(0.199651, 1.324241, 0.270836)",
        "(0.197859, 1.311470, 0.271857)",
        "(0.194535, 1.285393, 0.272368)",
        "(0.191708, 1.259675, 0.270204)",
        "(0.189702, 1.235367, 0.263353)",
        "(0.188433, 1.213656, 0.252236)",
        "(0.188143, 1.204535, 0.245294)",
        "(0.187536, 1.189353, 0.230695)",
        "(0.186806, 1.178820, 0.214381)",
        "(0.186259, 1.173275, 0.196133)",
        "(0.185628, 1.171860, 0.177245)",
        "(0.185200, 1.173272, 0.167701)",
        "(0.184441, 1.179512, 0.149357)",
        "(0.183717, 1.190916, 0.132727)",
        "(0.183048, 1.206428, 0.117879)",
        "(0.182602, 1.225941, 0.105549)",
        "(0.182688, 1.237821, 0.100621)",
        "(0.183293, 1.261986, 0.091393)",
        "(0.185530, 1.288998, 0.084394)",
        "(0.189290, 1.317178, 0.079771)",
        "(0.194774, 1.345850, 0.078937)",
        "(0.197676, 1.359590, 0.079055)",
        "(0.204267, 1.385757, 0.081810)",
        "(0.210980, 1.409854, 0.087044)",
        "(0.217520, 1.431536, 0.095102)",
        "(0.223750, 1.450347, 0.105629)",
        "(0.226710, 1.458391, 0.111761)",
        "(0.232279, 1.472497, 0.124764)",
        "(0.237286, 1.482862, 0.139153)",
        "(0.241323, 1.489380, 0.154302)",
        "(0.244039, 1.492113, 0.170060)",
        "(0.244809, 1.491866, 0.178211)",
        "(0.245071, 1.488832, 0.194883)",
        "(0.243346, 1.481965, 0.211855)",
        "(0.239764, 1.471339, 0.228650)",
        "(0.234745, 1.457071, 0.245338)",
        "(0.231785, 1.448508, 0.253592)",
        "(0.225732, 1.429559, 0.269523)",
        "(0.219565, 1.407466, 0.283879)",
        "(0.213809, 1.383342, 0.295872)",
        "(0.208599, 1.357579, 0.304634)",
        "(0.206111, 1.344060, 0.307883)",
        "(0.201824, 1.316937, 0.312518)",
        "(0.198404, 1.290170, 0.314051)",
        "(0.195233, 1.263453, 0.313142)",
        "(0.193090, 1.238026, 0.308622)",
        "(0.192559, 1.226484, 0.304743)",
        "(0.191912, 1.205568, 0.295578)",
        "(0.191239, 1.187868, 0.284146)",
        "(0.190673, 1.174140, 0.269870)",
        "(0.189789, 1.163229, 0.253812)",
        "(0.189226, 1.158777, 0.245238)",
        "(0.187974, 1.153056, 0.226654)",
        "(0.186794, 1.151395, 0.206645)",
        "(0.185789, 1.154294, 0.186285)",
        "(0.184473, 1.160311, 0.166780)",
        "(0.183942, 1.165004, 0.157306)",
        "(0.183114, 1.177064, 0.139536)",
        "(0.182508, 1.193022, 0.124265)",
        "(0.182369, 1.212852, 0.111920)",
        "(0.183089, 1.236226, 0.102816)",
        "(0.183906, 1.249075, 0.099752)",
        "(0.186327, 1.275900, 0.095722)",
        "(0.190287, 1.304368, 0.095608)",
        "(0.195617, 1.332301, 0.098392)",
        "(0.201972, 1.358966, 0.103953)",
        "(0.205644, 1.371688, 0.107897)",
        "(0.213512, 1.395510, 0.117101)",
        "(0.221876, 1.416459, 0.127943)",
        "(0.230332, 1.434177, 0.139889)",
        "(0.234461, 1.441621, 0.146224)",
        "(0.242358, 1.453909, 0.159241)",
        "(0.249039, 1.462951, 0.172683)",
        "(0.254665, 1.468687, 0.186359)",
        "(0.259329, 1.471077, 0.199917)",
        "(0.262788, 1.470225, 0.213341)",
        "(0.263731, 1.468276, 0.219933)",
        "(0.263977, 1.461985, 0.232882)",
        "(0.261806, 1.452006, 0.245761)",
        "(0.257864, 1.438992, 0.258561)",
        "(0.252374, 1.422609, 0.271065)",
        "(0.249212, 1.413135, 0.276945)",
        "(0.242213, 1.391938, 0.287766)",
        "(0.234650, 1.367637, 0.296793)",
        "(0.227605, 1.341364, 0.303866)",
        "(0.221722, 1.314614, 0.308712)",
        "(0.219227, 1.301209, 0.310104)",
        "(0.214694, 1.274423, 0.310839)",
        "(0.210576, 1.247822, 0.308462)",
        "(0.207166, 1.222873, 0.302833)",
        "(0.204076, 1.200126, 0.295238)",
        "(0.202751, 1.189928, 0.290305)",
        "(0.200676, 1.172153, 0.278283)",
        "(0.198868, 1.157795, 0.263288)",
        "(0.196845, 1.146553, 0.246583)",
        "(0.194913, 1.139178, 0.228231)",
        "(0.194057, 1.137124, 0.218407)",
        "(0.192536, 1.135326, 0.198448)",
        "(0.191374, 1.138423, 0.178196)",
        "(0.189891, 1.145152, 0.158825)",
        "(0.188291, 1.155774, 0.140938)",
        "(0.187505, 1.162638, 0.132721)",
        "(0.186184, 1.178427, 0.117716)",
        "(0.185396, 1.198603, 0.105894)",
        "(0.185577, 1.222452, 0.097636)",
        "(0.186767, 1.249023, 0.093232)",
        "(0.187953, 1.263344, 0.092649)",
        "(0.191277, 1.292502, 0.093833)",
        "(0.196110, 1.321649, 0.098665)",
        "(0.201913, 1.349261, 0.106007)",
        "(0.208347, 1.374594, 0.115824)",
        "(0.211801, 1.386206, 0.121719)",
        "(0.218927, 1.407363, 0.134578)",
        "(0.225748, 1.424907, 0.148876)",
        "(0.232015, 1.439046, 0.163718)",
        "(0.237644, 1.449013, 0.178646)",
        "(0.240159, 1.452358, 0.186003)",
        "(0.244441, 1.456763, 0.200511)",
        "(0.247582, 1.457511, 0.214777)",
        "(0.249744, 1.455906, 0.228637)",
        "(0.250554, 1.450895, 0.241673)",
        "(0.250432, 1.447122, 0.247804)",
        "(0.249251, 1.437851, 0.259748)",
        "(0.246810, 1.426128, 0.271092)",
        "(0.243737, 1.412178, 0.281097)",
        "(0.240760, 1.396824, 0.289115)",
        "(0.239212, 1.388411, 0.292226)",
        "(0.235986, 1.370868, 0.297351)",
        "(0.232493, 1.352239, 0.300537)",
        "(0.228463, 1.332334, 0.302331)",
        "(0.224104, 1.311213, 0.302356)",
        "(0.222040, 1.300493, 0.301608)",
        "(0.218524, 1.279751, 0.298685)",
        "(0.215105, 1.259026, 0.293269)",
        "(0.211072, 1.237531, 0.285920)",
        "(0.208118, 1.218023, 0.276398)",
        "(0.206922, 1.209095, 0.271451)",
        "(0.204728, 1.193101, 0.260361)",
        "(0.202900, 1.179392, 0.246639)",
        "(0.201823, 1.168580, 0.230582)",
        "(0.201445, 1.165155, 0.222054)",
        "(0.200139, 1.158672, 0.205839)",
        "(0.199032, 1.155657, 0.188686)",
        "(0.198443, 1.156159, 0.171005)",
        "(0.198200, 1.161509, 0.154081)",
        "(0.197783, 1.170056, 0.138624)",
        "(0.197531, 1.175759, 0.131508)",
        "(0.197137, 1.188856, 0.118514)",
        "(0.196550, 1.204913, 0.108622)",
        "(0.195884, 1.223672, 0.102387)",
        "(0.195631, 1.245271, 0.100382)",
        "(0.195720, 1.256570, 0.100481)",
        "(0.196581, 1.280051, 0.103626)",
        "(0.198357, 1.303468, 0.109998)",
        "(0.201345, 1.326268, 0.118973)",
        "(0.205245, 1.347411, 0.130184)",
        "(0.207587, 1.357258, 0.136648)",
        "(0.212851, 1.375414, 0.150226)",
        "(0.218837, 1.390860, 0.164714)",
        "(0.224944, 1.403529, 0.179234)",
        "(0.230489, 1.412796, 0.193556)",
        "(0.232847, 1.415895, 0.200519)",
        "(0.236481, 1.419651, 0.214128)",
        "(0.238667, 1.419863, 0.227145)",
        "(0.239435, 1.416911, 0.239297)",
        "(0.238195, 1.409903, 0.250321)",
        "(0.236783, 1.404944, 0.255440)",
        "(0.233261, 1.393305, 0.265103)",
        "(0.229042, 1.379476, 0.273862)",
        "(0.224625, 1.363708, 0.280929)",
        "(0.220012, 1.346002, 0.285549)",
        "(0.217777, 1.336527, 0.286651)",
        "(0.213441, 1.316945, 0.287408)",
        "(0.209147, 1.296533, 0.286834)",
        "(0.204963, 1.275720, 0.285035)",
        "(0.201431, 1.255047, 0.280758)",
        "(0.200238, 1.245283, 0.277431)",
        "(0.198420, 1.226541, 0.269148)",
        "(0.196472, 1.208201, 0.260038)",
        "(0.194860, 1.191302, 0.249996)",
        "(0.193604, 1.176582, 0.239521)",
        "(0.193011, 1.169774, 0.234184)",
        "(0.192122, 1.157856, 0.222484)",
        "(0.191906, 1.148504, 0.209389)",
        "(0.192470, 1.142448, 0.195456)",
        "(0.193023, 1.139736, 0.182157)",
        "(0.193240, 1.139638, 0.175620)",
        "(0.193939, 1.141397, 0.162334)",
        "(0.194700, 1.146366, 0.149368)",
        "(0.195162, 1.154598, 0.137644)",
        "(0.195435, 1.165906, 0.127275)",
        "(0.195550, 1.172308, 0.122583)",
        "(0.195768, 1.187828, 0.115131)",
        "(0.195872, 1.206301, 0.110502)",
        "(0.196402, 1.226449, 0.107823)",
        "(0.197809, 1.248525, 0.107149)",
        "(0.198950, 1.260220, 0.107746)",
        "(0.201862, 1.283984, 0.110401)",
        "(0.205652, 1.307846, 0.114994)",
        "(0.210332, 1.330872, 0.121891)",
        "(0.215390, 1.352130, 0.130770)",
        "(0.218080, 1.361850, 0.135896)",
        "(0.223583, 1.379634, 0.146839)",
        "(0.229041, 1.394577, 0.158873)",
        "(0.234008, 1.406584, 0.171766)",
        "(0.238438, 1.415486, 0.184817)",
        "(0.240545, 1.418646, 0.191248)",
        "(0.244242, 1.422991, 0.204018)",
        "(0.246607, 1.424250, 0.216678)",
        "(0.247025, 1.422279, 0.229052)",
        "(0.245617, 1.416527, 0.240455)",
        "(0.244460, 1.412456, 0.245675)",
        "(0.241385, 1.402451, 0.255402)",
        "(0.237302, 1.389860, 0.264385)",
        "(0.232675, 1.375094, 0.272378)",
        "(0.227971, 1.358709, 0.278971)",
        "(0.225738, 1.349761, 0.281153)",
        "(0.221248, 1.330844, 0.283999)",
        "(0.216772, 1.310767, 0.285269)",
        "(0.212578, 1.290232, 0.285380)",
        "(0.208839, 1.269508, 0.283725)",
        "(0.207152, 1.259147, 0.282245)",
        "(0.204134, 1.238371, 0.277384)",
        "(0.201793, 1.218341, 0.270263)",
        "(0.199931, 1.199234, 0.261669)",
        "(0.198774, 1.182045, 0.251414)",
        "(0.198329, 1.174006, 0.245721)",
        "(0.197996, 1.159864, 0.232691)",
        "(0.197910, 1.147641, 0.218913)",
        "(0.197864, 1.138263, 0.205147)",
        "(0.198079, 1.132635, 0.191152)",
        "(0.198276, 1.131431, 0.184143)",
        "(0.198777, 1.131124, 0.170481)",
        "(0.198993, 1.134825, 0.157505)",
        "(0.198819, 1.141505, 0.145375)",
        "(0.198527, 1.151672, 0.134366)",
        "(0.198345, 1.157510, 0.129320)",
        "(0.197770, 1.171228, 0.120888)",
        "(0.197058, 1.187282, 0.114527)",
        "(0.196747, 1.205509, 0.110055)",
        "(0.197122, 1.225538, 0.107508)",
        "(0.197520, 1.235775, 0.106768)",
        "(0.198492, 1.256652, 0.107394)",
        "(0.199992, 1.277829, 0.110588)",
        "(0.202323, 1.298797, 0.116228)",
        "(0.205425, 1.318976, 0.123518)",
        "(0.207311, 1.328546, 0.127822)",
        "(0.211079, 1.346286, 0.137306)",
        "(0.215068, 1.362186, 0.148358)",
        "(0.219523, 1.376487, 0.160305)",
        "(0.224181, 1.387955, 0.173120)",
        "(0.226595, 1.393044, 0.179583)",
        "(0.231172, 1.400920, 0.192833)",
        "(0.234937, 1.405840, 0.206247)",
        "(0.237952, 1.407889, 0.219471)",
        "(0.240239, 1.406922, 0.232002)",
        "(0.240850, 1.405052, 0.237947)",
        "(0.241067, 1.399431, 0.249741)",
        "(0.239810, 1.391069, 0.261135)",
        "(0.237361, 1.379974, 0.271417)",
        "(0.234352, 1.366252, 0.279568)",
        "(0.232896, 1.358955, 0.283043)",
        "(0.229754, 1.342966, 0.288957)",
        "(0.226587, 1.326191, 0.294090)",
        "(0.222966, 1.307951, 0.297277)",
        "(0.219318, 1.288711, 0.298155)",
        "(0.217636, 1.278896, 0.297648)",
        "(0.214255, 1.259213, 0.296282)",
        "(0.211248, 1.239757, 0.293993)",
        "(0.208450, 1.220664, 0.290203)",
        "(0.206218, 1.202762, 0.283446)",
        "(0.205207, 1.194334, 0.279389)",
        "(0.203464, 1.178705, 0.269585)",
        "(0.201682, 1.164345, 0.258737)",
        "(0.200352, 1.152273, 0.246548)",
        "(0.199514, 1.142912, 0.233052)",
        "(0.199147, 1.139154, 0.226006)",
        "(0.198348, 1.132955, 0.211244)",
        "(0.197954, 1.129935, 0.195541)",
        "(0.197872, 1.129819, 0.180001)",
        "(0.197714, 1.132452, 0.165054)",
        "(0.197580, 1.134965, 0.157871)",
        "(0.197297, 1.141646, 0.144105)",
        "(0.196714, 1.150737, 0.131665)",
        "(0.195749, 1.162007, 0.121067)",
        "(0.194639, 1.176469, 0.113300)",
        "(0.194172, 1.184411, 0.110068)",
        "(0.193515, 1.202141, 0.105731)",
        "(0.193353, 1.221691, 0.104121)",
        "(0.194184, 1.242490, 0.104898)",
        "(0.196190, 1.263905, 0.108275)",
        "(0.197376, 1.274387, 0.110575)",
        "(0.200346, 1.294613, 0.116962)",
        "(0.204006, 1.313416, 0.125149)",
        "(0.208390, 1.330553, 0.134983)",
        "(0.213197, 1.345141, 0.145992)",
        "(0.215635, 1.351422, 0.151741)",
        "(0.220227, 1.362261, 0.163748)",
        "(0.224644, 1.370588, 0.176113)",
        "(0.228796, 1.376343, 0.188605)",
        "(0.232665, 1.379619, 0.200860)",
        "(0.234336, 1.380458, 0.206912)",
        "(0.237152, 1.380231, 0.218734)",
        "(0.238962, 1.377491, 0.229881)",
        "(0.239625, 1.372151, 0.240363)",
        "(0.238999, 1.364045, 0.250301)",
        "(0.238447, 1.359461, 0.255168)",
        "(0.236924, 1.348648, 0.263943)",
        "(0.235402, 1.336244, 0.271011)",
        "(0.233552, 1.322349, 0.276252)",
        "(0.230942, 1.306827, 0.280305)",
        "(0.229644, 1.298837, 0.282039)",
        "(0.227005, 1.282055, 0.284159)",
        "(0.224641, 1.264903, 0.284588)",
        "(0.222512, 1.247926, 0.283465)",
        "(0.220557, 1.231450, 0.280791)",
        "(0.219558, 1.223392, 0.278845)",
        "(0.217645, 1.207987, 0.273936)",
        "(0.216237, 1.194535, 0.266877)",
        "(0.214697, 1.182702, 0.258142)",
        "(0.213107, 1.172996, 0.247657)",
        "(0.212467, 1.169016, 0.242031)",
        "(0.211523, 1.163665, 0.229585)",
        "(0.210464, 1.160786, 0.216539)",
        "(0.209219, 1.160463, 0.203209)",
        "(0.207915, 1.161837, 0.189536)",
        "(0.207348, 1.163386, 0.182725)",
        "(0.206270, 1.168391, 0.169480)",
        "(0.205208, 1.175679, 0.157287)",
        "(0.204361, 1.185180, 0.146305)",
        "(0.203866, 1.196651, 0.136812)",
        "(0.203789, 1.203110, 0.132760)",
        "(0.203987, 1.217616, 0.126407)",
        "(0.204614, 1.233923, 0.122897)",
        "(0.205511, 1.251238, 0.122051)",
        "(0.207103, 1.269465, 0.123796)",
        "(0.208172, 1.278837, 0.125467)",
        "(0.210949, 1.297739, 0.130722)",
        "(0.214549, 1.316260, 0.137919)",
        "(0.218785, 1.333829, 0.146699)",
        "(0.223635, 1.349844, 0.156979)",
        "(0.226132, 1.357352, 0.162366)",
        "(0.231295, 1.370806, 0.174043)",
        "(0.236870, 1.382333, 0.186160)",
        "(0.242511, 1.391593, 0.198379)",
        "(0.247418, 1.398082, 0.210823)",
        "(0.249623, 1.400706, 0.217163)",
        "(0.253759, 1.403670, 0.229692)",
        "(0.257600, 1.404388, 0.241322)",
        "(0.260450, 1.402342, 0.251713)",
        "(0.261884, 1.397745, 0.261464)",
        "(0.261936, 1.394412, 0.266315)",
        "(0.261181, 1.386425, 0.276019)",
        "(0.259193, 1.375812, 0.284780)",
        "(0.256590, 1.363167, 0.291798)",
        "(0.253150, 1.348286, 0.296978)",
        "(0.251302, 1.340446, 0.299389)",
        "(0.247244, 1.323566, 0.303542)",
        "(0.243123, 1.305588, 0.306161)",
        "(0.238833, 1.286500, 0.307022)",
        "(0.234592, 1.266915, 0.306185)",
        "(0.232674, 1.257383, 0.305293)",
        "(0.229144, 1.238745, 0.301935)",
        "(0.226075, 1.220930, 0.295975)",
        "(0.223352, 1.204760, 0.288018)",
        "(0.220969, 1.190392, 0.277835)",
        "(0.219917, 1.184046, 0.271859)",
        "(0.217908, 1.172616, 0.258636)",
        "(0.216303, 1.163653, 0.243674)",
        "(0.215695, 1.160107, 0.235666)",
        "(0.215036, 1.155795, 0.218411)",
        "(0.214831, 1.153064, 0.191686)",
        "(0.215648, 1.157009, 0.173127)",
        "(0.216455, 1.163594, 0.155682)",
        "(0.216903, 1.167708, 0.147265)",
        "(0.217863, 1.177213, 0.131423)",
        "(0.218660, 1.189139, 0.117958)",
        "(0.219012, 1.195879, 0.112163)",
        "(0.219820, 1.210923, 0.102361)",
        "(0.220509, 1.228434, 0.096284)",
        "(0.220997, 1.247299, 0.093321)",
        "(0.221234, 1.257219, 0.093101)",
        "(0.221985, 1.277731, 0.094614)",
        "(0.223574, 1.298956, 0.098846)",
        "(0.225880, 1.319890, 0.105801)",
        "(0.228927, 1.340080, 0.114566)",
        "(0.230691, 1.349768, 0.119477)",
        "(0.234712, 1.367837, 0.130541)",
        "(0.238930, 1.384020, 0.142780)",
        "(0.243153, 1.398054, 0.156124)",
        "(0.247382, 1.409865, 0.170097)",
        "(0.249483, 1.414755, 0.177235)",
        "(0.253344, 1.422760, 0.191273)",
        "(0.256588, 1.428019, 0.204952)",
        "(0.259123, 1.430581, 0.218249)",
        "(0.260373, 1.429957, 0.231140)",
        "(0.260666, 1.428895, 0.237390)",
        "(0.260178, 1.424415, 0.249178)",
        "(0.258231, 1.416795, 0.259919)",
        "(0.255383, 1.406850, 0.269807)",
        "(0.251716, 1.394757, 0.278633)",
        "(0.249641, 1.387843, 0.282462)",
        "(0.245048, 1.372684, 0.289452)",
        "(0.240370, 1.356013, 0.295122)",
        "(0.235562, 1.337765, 0.299029)",
        "(0.230373, 1.317790, 0.301460)",
        "(0.227808, 1.307543, 0.302381)",
        "(0.223339, 1.286951, 0.302613)",
        "(0.219493, 1.266336, 0.300364)",
        "(0.215605, 1.245309, 0.296068)",
        "(0.212530, 1.225550, 0.289497)",
        "(0.211194, 1.216101, 0.285582)",
        "(0.208948, 1.198372, 0.275915)",
        "(0.207273, 1.182903, 0.264273)",
        "(0.206514, 1.170589, 0.250394)",
        "(0.206386, 1.161172, 0.234174)",
        "(0.206428, 1.157155, 0.225677)",
        "(0.207049, 1.153075, 0.208024)",
        "(0.207432, 1.150804, 0.191180)",
        "(0.207864, 1.152107, 0.174204)",
        "(0.208107, 1.154053, 0.165800)",
        "(0.208557, 1.159510, 0.149750)",
        "(0.208682, 1.167985, 0.135448)",
        "(0.208471, 1.179577, 0.123613)",
        "(0.208127, 1.193406, 0.114089)",
        "(0.207672, 1.210165, 0.108050)",
        "(0.207514, 1.218949, 0.105767)",
        "(0.207614, 1.238087, 0.103525)",
        "(0.208259, 1.258212, 0.103997)",
        "(0.209808, 1.279048, 0.106860)",
        "(0.212544, 1.300023, 0.111701)",
        "(0.214296, 1.310199, 0.114863)",
        "(0.218243, 1.329650, 0.122004)",
        "(0.222969, 1.347474, 0.130609)",
        "(0.228282, 1.364026, 0.140621)",
        "(0.234235, 1.378926, 0.151748)",
        "(0.237247, 1.385476, 0.157665)",
        "(0.242956, 1.397186, 0.169610)",
        "(0.248024, 1.405987, 0.181958)",
        "(0.252433, 1.412322, 0.194650)",
        "(0.256164, 1.416125, 0.207572)",
        "(0.257712, 1.416928, 0.214037)",
        "(0.260025, 1.416595, 0.226612)",
        "(0.260664, 1.413182, 0.238695)",
        "(0.259512, 1.406774, 0.250256)",
        "(0.256826, 1.397284, 0.261132)",
        "(0.255340, 1.391939, 0.266360)",
        "(0.251951, 1.379333, 0.275888)",
        "(0.248395, 1.364799, 0.283962)",
        "(0.244930, 1.348821, 0.290390)",
        "(0.241282, 1.331465, 0.295018)",
        "(0.239404, 1.322252, 0.296577)",
        "(0.235539, 1.303156, 0.298742)",
        "(0.231777, 1.283419, 0.299285)",
        "(0.228341, 1.263742, 0.298423)",
        "(0.225493, 1.244473, 0.295244)",
        "(0.224043, 1.234959, 0.293174)",
        "(0.221435, 1.216734, 0.287136)",
        "(0.219613, 1.200377, 0.278440)",
        "(0.218136, 1.185947, 0.268177)",
        "(0.216511, 1.173404, 0.256318)",
        "(0.215635, 1.167570, 0.250044)",
        "(0.214349, 1.158159, 0.236275)",
        "(0.213368, 1.151242, 0.221382)",
        "(0.212371, 1.146596, 0.206147)",
        "(0.211653, 1.145147, 0.190907)",
        "(0.211356, 1.145315, 0.183207)",
        "(0.211047, 1.148842, 0.167726)",
        "(0.210860, 1.155456, 0.153022)",
        "(0.210694, 1.165170, 0.139474)",
        "(0.210561, 1.177646, 0.127442)",
        "(0.210463, 1.184741, 0.122132)",
        "(0.210571, 1.201459, 0.113688)",
        "(0.211026, 1.220607, 0.107893)",
        "(0.212145, 1.241274, 0.104490)",
        "(0.214275, 1.263118, 0.103837)",
        "(0.215585, 1.274144, 0.104128)",
        "(0.219038, 1.296309, 0.106746)",
        "(0.223360, 1.317827, 0.111556)",
        "(0.228343, 1.337874, 0.118195)",
        "(0.233932, 1.356080, 0.126704)",
        "(0.236622, 1.364428, 0.131333)",
        "(0.241422, 1.378828, 0.141889)",
        "(0.245675, 1.390201, 0.153735)",
        "(0.249418, 1.399012, 0.166164)",
        "(0.252522, 1.405125, 0.178874)",
        "(0.253757, 1.406757, 0.185317)",
        "(0.255732, 1.408340, 0.198437)",
        "(0.256688, 1.407215, 0.212065)",
        "(0.256548, 1.403171, 0.225946)",
        "(0.255163, 1.396056, 0.239482)",
        "(0.253891, 1.391167, 0.245998)",
        "(0.250962, 1.379902, 0.258754)",
        "(0.247740, 1.366434, 0.270978)",
        "(0.244223, 1.350994, 0.282425)",
        "(0.240728, 1.333524, 0.291699)",
        "(0.238919, 1.324351, 0.295578)",
        "(0.234935, 1.304416, 0.301639)",
        "(0.230870, 1.283149, 0.306082)",
        "(0.227603, 1.261791, 0.307731)",
        "(0.224752, 1.240616, 0.306383)",
        "(0.223409, 1.230094, 0.304739)",
        "(0.221289, 1.210096, 0.298937)",
        "(0.219263, 1.191503, 0.291167)",
        "(0.217048, 1.173566, 0.282001)",
        "(0.215454, 1.158173, 0.269986)",
        "(0.214905, 1.151833, 0.263057)",
        "(0.213699, 1.140874, 0.248230)",
        "(0.212490, 1.132785, 0.231988)",
        "(0.211480, 1.128115, 0.214221)",
        "(0.210659, 1.127086, 0.195514)",
        "(0.210213, 1.128149, 0.186381)",
        "(0.209265, 1.132708, 0.169058)",
        "(0.208164, 1.140540, 0.152892)",
        "(0.207137, 1.151633, 0.138031)",
        "(0.206218, 1.166023, 0.125358)",
        "(0.205873, 1.174653, 0.120148)",
        "(0.205523, 1.193698, 0.111707)",
        "(0.205847, 1.215012, 0.106357)",
        "(0.206873, 1.238042, 0.104325)",
        "(0.208943, 1.261758, 0.105479)",
        "(0.210252, 1.273527, 0.106705)",
        "(0.213649, 1.296654, 0.111168)",
        "(0.217867, 1.318428, 0.117752)",
        "(0.222869, 1.338502, 0.126709)",
        "(0.228237, 1.356687, 0.136988)",
        "(0.230866, 1.364972, 0.142571)",
        "(0.236102, 1.379297, 0.154720)",
        "(0.240934, 1.390666, 0.167726)",
        "(0.244969, 1.398794, 0.181582)",
        "(0.246731, 1.401503, 0.188639)",
        "(0.250180, 1.405870, 0.202445)",
        "(0.252791, 1.407012, 0.216245)",
        "(0.254283, 1.405185, 0.229979)",
        "(0.254455, 1.400239, 0.243250)",
        "(0.253268, 1.392229, 0.255881)",
        "(0.252179, 1.386950, 0.261890)",
        "(0.249725, 1.374879, 0.273294)",
        "(0.247136, 1.360925, 0.283843)",
        "(0.244371, 1.344537, 0.292663)",
        "(0.241639, 1.326806, 0.299767)",
        "(0.240227, 1.317424, 0.302610)",
        "(0.237076, 1.297299, 0.306730)",
        "(0.234211, 1.276456, 0.309502)",
        "(0.231880, 1.255535, 0.310738)",
        "(0.230057, 1.235115, 0.309622)",
        "(0.229118, 1.224920, 0.308255)",
        "(0.227128, 1.204591, 0.303467)",
        "(0.225450, 1.185548, 0.297583)",
        "(0.224271, 1.168397, 0.289843)",
        "(0.223315, 1.153383, 0.280111)",
        "(0.222834, 1.146310, 0.274691)",
        "(0.221914, 1.133865, 0.262135)",
        "(0.221146, 1.124163, 0.248093)",
        "(0.220442, 1.117254, 0.233527)",
        "(0.219722, 1.113885, 0.218397)",
        "(0.219380, 1.113192, 0.210617)",
        "(0.218688, 1.114585, 0.194451)",
        "(0.217920, 1.119286, 0.178290)",
        "(0.217100, 1.127145, 0.162457)",
        "(0.216303, 1.138188, 0.147728)",
        "(0.215877, 1.144422, 0.141003)",
        "(0.214959, 1.159401, 0.129397)",
        "(0.214405, 1.177018, 0.119781)",
        "(0.214583, 1.197039, 0.112276)",
        "(0.215530, 1.218926, 0.107617)",
        "(0.216447, 1.230480, 0.106447)",
        "(0.218726, 1.253639, 0.105865)",
        "(0.221915, 1.276842, 0.107942)",
        "(0.226015, 1.299319, 0.112514)",
        "(0.230781, 1.320382, 0.118657)",
        "(0.233354, 1.330101, 0.122480)",
        "(0.238500, 1.348062, 0.131201)",
        "(0.243672, 1.363678, 0.141380)",
        "(0.248566, 1.376966, 0.152724)",
        "(0.253112, 1.386959, 0.165078)",
        "(0.255252, 1.391210, 0.171290)",
        "(0.258972, 1.397336, 0.183995)",
        "(0.261865, 1.401065, 0.197356)",
        "(0.263586, 1.402162, 0.211291)",
        "(0.263689, 1.399931, 0.225343)",
        "(0.263286, 1.397977, 0.232318)",
        "(0.261328, 1.391635, 0.246039)",
        "(0.258737, 1.382913, 0.259375)",
        "(0.255796, 1.371861, 0.271890)",
        "(0.252153, 1.358016, 0.283463)",
        "(0.250321, 1.350618, 0.288999)",
        "(0.246634, 1.334259, 0.298962)",
        "(0.242857, 1.316112, 0.306824)",
        "(0.239315, 1.296367, 0.311865)",
        "(0.237828, 1.286136, 0.313452)",
        "(0.235030, 1.265822, 0.316729)",
        "(0.232924, 1.245800, 0.318103)",
        "(0.231345, 1.226450, 0.315503)",
        "(0.229519, 1.207198, 0.309420)",
        "(0.227760, 1.188982, 0.301763)",
        "(0.227049, 1.180627, 0.297132)",
        "(0.225796, 1.165229, 0.286725)",
        "(0.224805, 1.152330, 0.273660)",
        "(0.223893, 1.141723, 0.258744)",
        "(0.223002, 1.134003, 0.241673)",
        "(0.222606, 1.130976, 0.232715)",
        "(0.221987, 1.127577, 0.213897)",
        "(0.221274, 1.127060, 0.195079)",
        "(0.220527, 1.129070, 0.176150)",
        "(0.219947, 1.134355, 0.157618)",
        "(0.219632, 1.137708, 0.148856)",
        "(0.218810, 1.146981, 0.133021)",
        "(0.217954, 1.158445, 0.119104)",
        "(0.217163, 1.173273, 0.108214)",
        "(0.216467, 1.190908, 0.100391)",
        "(0.216273, 1.200805, 0.097782)",
        "(0.216416, 1.221970, 0.094455)",
        "(0.217071, 1.244170, 0.094038)",
        "(0.218601, 1.267083, 0.096573)",
        "(0.221224, 1.289994, 0.101703)",
        "(0.222915, 1.301086, 0.105190)",
        "(0.226834, 1.322347, 0.113400)",
        "(0.231458, 1.341766, 0.123349)",
        "(0.236129, 1.358771, 0.134850)",
        "(0.240977, 1.373115, 0.147611)",
        "(0.243372, 1.379516, 0.154115)",
        "(0.247956, 1.389894, 0.167599)",
        "(0.252272, 1.397743, 0.181689)",
        "(0.256358, 1.403040, 0.196014)",
        "(0.259715, 1.405223, 0.210038)",
        "(0.261110, 1.405527, 0.216971)",
        "(0.262761, 1.403799, 0.231035)",
        "(0.263154, 1.399265, 0.244937)",
        "(0.262941, 1.392098, 0.257871)",
        "(0.262009, 1.382499, 0.270034)",
        "(0.261408, 1.376868, 0.275752)",
        "(0.260196, 1.364660, 0.286375)",
        "(0.258827, 1.350936, 0.295593)",
        "(0.257041, 1.335650, 0.302997)",
        "(0.254443, 1.318668, 0.308796)",
        "(0.253291, 1.310004, 0.311073)",
        "(0.251051, 1.291980, 0.313760)",
        "(0.248591, 1.273200, 0.314757)",
        "(0.245854, 1.253860, 0.314045)",
        "(0.243370, 1.235028, 0.311137)",
        "(0.242185, 1.225918, 0.308496)",
        "(0.239537, 1.207645, 0.301413)",
        "(0.236597, 1.189810, 0.292143)",
        "(0.233840, 1.173486, 0.280928)",
        "(0.231672, 1.159884, 0.267659)",
        "(0.230623, 1.153713, 0.260484)",
        "(0.228343, 1.142900, 0.244818)",
        "(0.225936, 1.134164, 0.227787)",
        "(0.223597, 1.128832, 0.210003)",
        "(0.221527, 1.128038, 0.191894)",
        "(0.220553, 1.127884, 0.182849)",
        "(0.219101, 1.132999, 0.164575)",
        "(0.217486, 1.141555, 0.147737)",
        "(0.215787, 1.153406, 0.132666)",
        "(0.214089, 1.168130, 0.119938)",
        "(0.213322, 1.176423, 0.114419)",
        "(0.212302, 1.195517, 0.105738)",
        "(0.212154, 1.217315, 0.099976)",
        "(0.213289, 1.241085, 0.097030)",
        "(0.215494, 1.265640, 0.096852)",
        "(0.217043, 1.277953, 0.097928)",
        "(0.220769, 1.301944, 0.101502)",
        "(0.225075, 1.324541, 0.107368)",
        "(0.230027, 1.345456, 0.115393)",
        "(0.235284, 1.364161, 0.125327)",
        "(0.237855, 1.372360, 0.131055)",
        "(0.242336, 1.386739, 0.143564)",
        "(0.246374, 1.398222, 0.157405)",
        "(0.250215, 1.406760, 0.172113)",
        "(0.253513, 1.412095, 0.187194)",
        "(0.255024, 1.413408, 0.194724)",
        "(0.257460, 1.413701, 0.209815)",
        "(0.259055, 1.411650, 0.225000)",
        "(0.259348, 1.406101, 0.240033)",
        "(0.258551, 1.397418, 0.254548)",
        "(0.257686, 1.391757, 0.261614)",
        "(0.255614, 1.378851, 0.275213)",
        "(0.253366, 1.363549, 0.287610)",
        "(0.251256, 1.345981, 0.298088)",
        "(0.249232, 1.326991, 0.306574)",
        "(0.247979, 1.316852, 0.310204)",
        "(0.245053, 1.294965, 0.315778)",
        "(0.242285, 1.272138, 0.318904)",
        "(0.240252, 1.249439, 0.318640)",
        "(0.238611, 1.227200, 0.315669)",
        "(0.237668, 1.216186, 0.313726)",
        "(0.236096, 1.195416, 0.308020)",
        "(0.234197, 1.175362, 0.300189)",
        "(0.232754, 1.157429, 0.289464)",
        "(0.232039, 1.142226, 0.276173)",
        "(0.231556, 1.135450, 0.268817)",
        "(0.230426, 1.124361, 0.252711)",
        "(0.229543, 1.117275, 0.235926)",
        "(0.228511, 1.113176, 0.218362)",
        "(0.227933, 1.113929, 0.197933)",
        "(0.227741, 1.115319, 0.187564)",
        "(0.227186, 1.120940, 0.167455)",
        "(0.226086, 1.129489, 0.148908)",
        "(0.224636, 1.141207, 0.131877)",
        "(0.223335, 1.155540, 0.116372)",
        "(0.222690, 1.163766, 0.109400)",
        "(0.221787, 1.182786, 0.097735)",
        "(0.221371, 1.204060, 0.089199)",
        "(0.221634, 1.227481, 0.084473)",
        "(0.222563, 1.251982, 0.082681)",
        "(0.223319, 1.264256, 0.082685)",
        "(0.225755, 1.288880, 0.085263)",
        "(0.229193, 1.312979, 0.090666)",
        "(0.233137, 1.335820, 0.098838)",
        "(0.238020, 1.356588, 0.109347)",
        "(0.240628, 1.366234, 0.114987)",
        "(0.245928, 1.383130, 0.127654)",
        "(0.250910, 1.397086, 0.141864)",
        "(0.255132, 1.407031, 0.157308)",
        "(0.258814, 1.414712, 0.172928)",
        "(0.260436, 1.417026, 0.180937)",
        "(0.263087, 1.419447, 0.196887)",
        "(0.264567, 1.418418, 0.212516)",
        "(0.264664, 1.414070, 0.227670)",
        "(0.263300, 1.406484, 0.242431)",
        "(0.262251, 1.401700, 0.249627)",
        "(0.259498, 1.389655, 0.263392)",
        "(0.256609, 1.375120, 0.275774)",
        "(0.253328, 1.358227, 0.286363)",
        "(0.249376, 1.338702, 0.295117)",
        "(0.247280, 1.328452, 0.299117)",
        "(0.242989, 1.306392, 0.305459)",
        "(0.238919, 1.282977, 0.309333)",
        "(0.235186, 1.258823, 0.310236)",
        "(0.232043, 1.235099, 0.308667)",
        "(0.230663, 1.223609, 0.307239)",
        "(0.228159, 1.201391, 0.302521)",
        "(0.225969, 1.180896, 0.295069)",
        "(0.223886, 1.162496, 0.284805)",
        "(0.221913, 1.147403, 0.272268)",
        "(0.220941, 1.140793, 0.265435)",
        "(0.219132, 1.130597, 0.249796)",
        "(0.217315, 1.124135, 0.232691)",
        "(0.215434, 1.121260, 0.214481)",
        "(0.213759, 1.122445, 0.195057)",
        "(0.213046, 1.124787, 0.185097)",
        "(0.211608, 1.132175, 0.165919)",
        "(0.210178, 1.143693, 0.148371)",
        "(0.209025, 1.159593, 0.133132)",
        "(0.208375, 1.178998, 0.120637)",
        "(0.208289, 1.189771, 0.115484)",
        "(0.208920, 1.213914, 0.108174)",
        "(0.210746, 1.240122, 0.105008)",
        "(0.213992, 1.267264, 0.105637)",
        "(0.218778, 1.293855, 0.109861)",
        "(0.221407, 1.306536, 0.112710)",
        "(0.227179, 1.330157, 0.120864)",
        "(0.233328, 1.351220, 0.131682)",
        "(0.239682, 1.369301, 0.144572)",
        "(0.245719, 1.383323, 0.159119)",
        "(0.248390, 1.389245, 0.166614)",
        "(0.253017, 1.397871, 0.182389)",
        "(0.256806, 1.402920, 0.198707)",
        "(0.259921, 1.404403, 0.214999)",
        "(0.262275, 1.402078, 0.230799)",
        "(0.263153, 1.400039, 0.238456)",
        "(0.263677, 1.393148, 0.253304)",
        "(0.262587, 1.383195, 0.267802)",
        "(0.260274, 1.370065, 0.281259)",
        "(0.257997, 1.355005, 0.293166)",
        "(0.256957, 1.346950, 0.298531)",
        "(0.254778, 1.329155, 0.307553)",
        "(0.251775, 1.309414, 0.315417)",
        "(0.248869, 1.288493, 0.321437)",
        "(0.246640, 1.267327, 0.324683)",
        "(0.245524, 1.256519, 0.325418)",
        "(0.243173, 1.234715, 0.325007)",
        "(0.241149, 1.213778, 0.322271)",
        "(0.239443, 1.194398, 0.316751)",
        "(0.237617, 1.176411, 0.308593)",
        "(0.236504, 1.167775, 0.303693)",
        "(0.234206, 1.152099, 0.291720)",
        "(0.231644, 1.138280, 0.277625)",
        "(0.229243, 1.127505, 0.261135)",
        "(0.227018, 1.119478, 0.243254)",
        "(0.225959, 1.116801, 0.234041)",
        "(0.223914, 1.113533, 0.215154)",
        "(0.221993, 1.113199, 0.195598)",
        "(0.219974, 1.115970, 0.176739)",
        "(0.218895, 1.118435, 0.167855)",
        "(0.216463, 1.126065, 0.151425)",
        "(0.213881, 1.136854, 0.136626)",
        "(0.211334, 1.150236, 0.123606)",
        "(0.208933, 1.166075, 0.112922)",
        "(0.206853, 1.184638, 0.105335)",
        "(0.205912, 1.194376, 0.102262)",
        "(0.204657, 1.215332, 0.098465)",
        "(0.204377, 1.237614, 0.097499)",
        "(0.205070, 1.260414, 0.099184)",
        "(0.206803, 1.283099, 0.103709)",
        "(0.207954, 1.294293, 0.106619)",
        "(0.210997, 1.315810, 0.114395)",
        "(0.214796, 1.335617, 0.124029)",
        "(0.219069, 1.353212, 0.135257)",
        "(0.223335, 1.367897, 0.148024)",
        "(0.225346, 1.374476, 0.154724)",
        "(0.228986, 1.385198, 0.169162)",
        "(0.232078, 1.392830, 0.184077)",
        "(0.234548, 1.397129, 0.199269)",
        "(0.236531, 1.398872, 0.214500)",
        "(0.237285, 1.398832, 0.222098)",
        "(0.238131, 1.396229, 0.237057)",
        "(0.237952, 1.390746, 0.251680)",
        "(0.236830, 1.382368, 0.265819)",
        "(0.235423, 1.372050, 0.279096)",
        "(0.234722, 1.366051, 0.285133)",
        "(0.233366, 1.353179, 0.296187)",
        "(0.231741, 1.338447, 0.305437)",
        "(0.229729, 1.322409, 0.313219)",
        "(0.228023, 1.305534, 0.318748)",
        "(0.227348, 1.297065, 0.320854)",
        "(0.226278, 1.280115, 0.323299)",
        "(0.225300, 1.263363, 0.323762)",
        "(0.223989, 1.246521, 0.322669)",
        "(0.222586, 1.230172, 0.320475)",
        "(0.221995, 1.222453, 0.318938)",
        "(0.220904, 1.207929, 0.314213)",
        "(0.219564, 1.194184, 0.307081)",
        "(0.217821, 1.181205, 0.298141)",
        "(0.216165, 1.169725, 0.288366)",
        "(0.215393, 1.164585, 0.283056)",
        "(0.213953, 1.155898, 0.271133)",
        "(0.212550, 1.149063, 0.257771)",
        "(0.211034, 1.144108, 0.243443)",
        "(0.209499, 1.141277, 0.228863)",
        "(0.208746, 1.140675, 0.221597)",
        "(0.207322, 1.141641, 0.206982)",
        "(0.206053, 1.145374, 0.192174)",
        "(0.205012, 1.152088, 0.177900)",
        "(0.203991, 1.161267, 0.165085)",
        "(0.203516, 1.166831, 0.159274)",
        "(0.202679, 1.180550, 0.149428)",
        "(0.202247, 1.197126, 0.141803)",
        "(0.202518, 1.216503, 0.136895)",
        "(0.203481, 1.237689, 0.134435)",
        "(0.204322, 1.248739, 0.134008)",
        "(0.207059, 1.271735, 0.135203)",
        "(0.210889, 1.294806, 0.138594)",
        "(0.215969, 1.317111, 0.144159)",
        "(0.221719, 1.337748, 0.151167)",
        "(0.224634, 1.347359, 0.155214)",
        "(0.230644, 1.364122, 0.165055)",
        "(0.236264, 1.378654, 0.175459)",
        "(0.241330, 1.389983, 0.186937)",
        "(0.243590, 1.394428, 0.193004)",
        "(0.247984, 1.401764, 0.205039)",
        "(0.251637, 1.405918, 0.217216)",
        "(0.254415, 1.407264, 0.229303)",
        "(0.256079, 1.405601, 0.241398)",
        "(0.256698, 1.401661, 0.253540)",
        "(0.256634, 1.398841, 0.259439)",
        "(0.255439, 1.390937, 0.270787)",
        "(0.253263, 1.380839, 0.281715)",
        "(0.250856, 1.368808, 0.291624)",
        "(0.248407, 1.355585, 0.300343)",
        "(0.247169, 1.348575, 0.304220)",
        "(0.244386, 1.333409, 0.310321)",
        "(0.240740, 1.316746, 0.314768)",
        "(0.237044, 1.299310, 0.317272)",
        "(0.233760, 1.281702, 0.317701)",
        "(0.232238, 1.273029, 0.317490)",
        "(0.229242, 1.255834, 0.315416)",
        "(0.226402, 1.239162, 0.310985)",
        "(0.223718, 1.223353, 0.304077)",
        "(0.221425, 1.209197, 0.295683)",
        "(0.220388, 1.202652, 0.290897)",
        "(0.218261, 1.190536, 0.279981)",
        "(0.216048, 1.179605, 0.267602)",
        "(0.213723, 1.169806, 0.254230)",
        "(0.211500, 1.161513, 0.239790)",
        "(0.210496, 1.157883, 0.232242)",
        "(0.208891, 1.152418, 0.216346)",
        "(0.207552, 1.149049, 0.200266)",
        "(0.206563, 1.148371, 0.184232)",
        "(0.206114, 1.150954, 0.168337)",
        "(0.205894, 1.152982, 0.160674)",
        "(0.205415, 1.159594, 0.146543)",
        "(0.204828, 1.169112, 0.134069)",
        "(0.204102, 1.181235, 0.123379)",
        "(0.203762, 1.188420, 0.118880)",
        "(0.203112, 1.204466, 0.111641)",
        "(0.202735, 1.223040, 0.107106)",
        "(0.203002, 1.243584, 0.104974)",
        "(0.203919, 1.265217, 0.105349)",
        "(0.205429, 1.287206, 0.107578)",
        "(0.206448, 1.298198, 0.109286)",
        "(0.209280, 1.319995, 0.113999)",
        "(0.212788, 1.340887, 0.120198)",
        "(0.216811, 1.360690, 0.127947)",
        "(0.221391, 1.378876, 0.136921)",
        "(0.223693, 1.387389, 0.141556)",
        "(0.228288, 1.402672, 0.151597)",
        "(0.232339, 1.415869, 0.162876)",
        "(0.236357, 1.427150, 0.174824)",
        "(0.240363, 1.436003, 0.187152)",
        "(0.242225, 1.439830, 0.193372)",
        "(0.245564, 1.445446, 0.205990)",
        "(0.248149, 1.448925, 0.218991)",
        "(0.250162, 1.450048, 0.232094)",
        "(0.251333, 1.449053, 0.244927)",
        "(0.251636, 1.447833, 0.251176)",
        "(0.251451, 1.443555, 0.263373)",
        "(0.250248, 1.437178, 0.275225)",
        "(0.248429, 1.428582, 0.286419)",
        "(0.247363, 1.423450, 0.291643)",
        "(0.245203, 1.412652, 0.301310)",
        "(0.242232, 1.399739, 0.309470)",
        "(0.238536, 1.385137, 0.316728)",
        "(0.234865, 1.369312, 0.322142)",
        "(0.231279, 1.352073, 0.325183)",
        "(0.229385, 1.342947, 0.326198)",
        "(0.225109, 1.323280, 0.326984)",
        "(0.220491, 1.302248, 0.326221)",
        "(0.216085, 1.280066, 0.323719)",
        "(0.212558, 1.257806, 0.319686)",
        "(0.210917, 1.246678, 0.317083)",
        "(0.207955, 1.224330, 0.310154)",
        "(0.205305, 1.201921, 0.301539)",
        "(0.203460, 1.180571, 0.291850)",
        "(0.202828, 1.161737, 0.281164)",
        "(0.202761, 1.153095, 0.275529)",
        "(0.203029, 1.137238, 0.263180)",
        "(0.203462, 1.123026, 0.249733)",
        "(0.204270, 1.111211, 0.236088)",
        "(0.204992, 1.101598, 0.222496)",
        "(0.205428, 1.097508, 0.215562)",
        "(0.206587, 1.091735, 0.200955)",
        "(0.208043, 1.088706, 0.185907)",
        "(0.209129, 1.088416, 0.171708)",
        "(0.209784, 1.090357, 0.158059)",
        "(0.210084, 1.092210, 0.151277)",
        "(0.210354, 1.098069, 0.138578)",
        "(0.210039, 1.106416, 0.127620)",
        "(0.209027, 1.117654, 0.118798)",
        "(0.207586, 1.131032, 0.111848)",
        "(0.206805, 1.138393, 0.108965)",
        "(0.205202, 1.154568, 0.104656)",
        "(0.204155, 1.172410, 0.101691)",
        "(0.203762, 1.191700, 0.100544)",
        "(0.204228, 1.212127, 0.100800)",
        "(0.204796, 1.222505, 0.101293)",
        "(0.206473, 1.242956, 0.103106)",
        "(0.209117, 1.263083, 0.105586)",
        "(0.212898, 1.282976, 0.108618)",
        "(0.217431, 1.302463, 0.112794)",
        "(0.219773, 1.311883, 0.115183)",
        "(0.224827, 1.329870, 0.120927)",
        "(0.230242, 1.346839, 0.128059)",
        "(0.235433, 1.362130, 0.136703)",
        "(0.237919, 1.369202, 0.141147)",
        "(0.242825, 1.381747, 0.150524)",
        "(0.247597, 1.392390, 0.160707)",
        "(0.252011, 1.401088, 0.171814)",
        "(0.255634, 1.407453, 0.183739)",
        "(0.258626, 1.412070, 0.196309)",
        "(0.260037, 1.413796, 0.202784)",
        "(0.262608, 1.415500, 0.216074)",
        "(0.264341, 1.414815, 0.229406)",
        "(0.264714, 1.411268, 0.242662)",
        "(0.263496, 1.405227, 0.255965)",
        "(0.262498, 1.401397, 0.262548)",
        "(0.260032, 1.391713, 0.275293)",
        "(0.256830, 1.379648, 0.287427)",
        "(0.252396, 1.364602, 0.298402)",
        "(0.249844, 1.356350, 0.303508)",
        "(0.243832, 1.337507, 0.312314)",
        "(0.237800, 1.316731, 0.319013)",
        "(0.232249, 1.294734, 0.323688)",
        "(0.227110, 1.271889, 0.326160)",
        "(0.222571, 1.248492, 0.325826)",
        "(0.220404, 1.236781, 0.325182)",
        "(0.216538, 1.213570, 0.322382)",
        "(0.213549, 1.191854, 0.317416)",
        "(0.211738, 1.172580, 0.308574)",
        "(0.210155, 1.154518, 0.296821)",
        "(0.209365, 1.145846, 0.290132)",
        "(0.208004, 1.130037, 0.276518)",
        "(0.207117, 1.117937, 0.261431)",
        "(0.206709, 1.108824, 0.243857)",
        "(0.206632, 1.105090, 0.234282)",
        "(0.206694, 1.099552, 0.214477)",
        "(0.206806, 1.097206, 0.194987)",
        "(0.206655, 1.098264, 0.176281)",
        "(0.206712, 1.102600, 0.157816)",
        "(0.206545, 1.109944, 0.140759)",
        "(0.206321, 1.114566, 0.132886)",
        "(0.205491, 1.126253, 0.118662)",
        "(0.204772, 1.140571, 0.106293)",
        "(0.204381, 1.157790, 0.096104)",
        "(0.204199, 1.177328, 0.088932)",
        "(0.204224, 1.187429, 0.086012)",
        "(0.205040, 1.208939, 0.082092)",
        "(0.206933, 1.231707, 0.080379)",
        "(0.209989, 1.254959, 0.080830)",
        "(0.213824, 1.277500, 0.083682)",
        "(0.215818, 1.288320, 0.085564)",
        "(0.220275, 1.308976, 0.091136)",
        "(0.225122, 1.327837, 0.098611)",
        "(0.229726, 1.344176, 0.107752)",
        "(0.233857, 1.357471, 0.118612)",
        "(0.235656, 1.363274, 0.124280)",
        "(0.238644, 1.372234, 0.136389)",
        "(0.240731, 1.378155, 0.149334)",
        "(0.241865, 1.381016, 0.163169)",
        "(0.242188, 1.380753, 0.177937)",
        "(0.242146, 1.379839, 0.185438)",
        "(0.241057, 1.375195, 0.200621)",
        "(0.238943, 1.367438, 0.215379)",
        "(0.236177, 1.356631, 0.229581)",
        "(0.233106, 1.342970, 0.243393)",
        "(0.231642, 1.335618, 0.250065)",
        "(0.228777, 1.319198, 0.262324)",
        "(0.225761, 1.300753, 0.272537)",
        "(0.222354, 1.280260, 0.280048)",
        "(0.219378, 1.259244, 0.285235)",
        "(0.218013, 1.248637, 0.286957)",
        "(0.215781, 1.227477, 0.287560)",
        "(0.214467, 1.207634, 0.284593)",
        "(0.213453, 1.189213, 0.278218)",
        "(0.212048, 1.171472, 0.269272)",
        "(0.211192, 1.162796, 0.264029)",
        "(0.209858, 1.147304, 0.251730)",
        "(0.209100, 1.134817, 0.238189)",
        "(0.208655, 1.125413, 0.223209)",
        "(0.208408, 1.118820, 0.206743)",
        "(0.208396, 1.116608, 0.198200)",
        "(0.208349, 1.114995, 0.180861)",
        "(0.208433, 1.116738, 0.163968)",
        "(0.208360, 1.121720, 0.147699)",
        "(0.208291, 1.128543, 0.132186)",
        "(0.208257, 1.132788, 0.124853)",
        "(0.208346, 1.143677, 0.111678)",
        "(0.208788, 1.157409, 0.100975)",
        "(0.209537, 1.173960, 0.093264)",
        "(0.210002, 1.182619, 0.090133)",
        "(0.211517, 1.201334, 0.086100)",
        "(0.213700, 1.221061, 0.084898)",
        "(0.216275, 1.240619, 0.086257)",
        "(0.219502, 1.259467, 0.089808)",
        "(0.223091, 1.277177, 0.095045)",
        "(0.224941, 1.285569, 0.098291)",
        "(0.228662, 1.300637, 0.106172)",
        "(0.231835, 1.313222, 0.115561)",
        "(0.234230, 1.322871, 0.126296)",
        "(0.236165, 1.330282, 0.137805)",
        "(0.236926, 1.333112, 0.143783)",
        "(0.237838, 1.336483, 0.156189)",
        "(0.238012, 1.337246, 0.168840)",
        "(0.237277, 1.335141, 0.182014)",
        "(0.235367, 1.330336, 0.195314)",
        "(0.233998, 1.326920, 0.201959)",
        "(0.230634, 1.317642, 0.214815)",
        "(0.227448, 1.306021, 0.226754)",
        "(0.224507, 1.292910, 0.237727)",
        "(0.222966, 1.285495, 0.242582)",
        "(0.219544, 1.269603, 0.251327)",
        "(0.216337, 1.251997, 0.257701)",
        "(0.213244, 1.233484, 0.261853)",
        "(0.210479, 1.214233, 0.263389)",
        "(0.209430, 1.204712, 0.262954)",
        "(0.207915, 1.186485, 0.260941)",
        "(0.206914, 1.169421, 0.256950)",
        "(0.206133, 1.153442, 0.251379)",
        "(0.205329, 1.138204, 0.244029)",
        "(0.204850, 1.124504, 0.235066)",
        "(0.204720, 1.118395, 0.230040)",
        "(0.204732, 1.108007, 0.218759)",
        "(0.204638, 1.099746, 0.207075)",
        "(0.204317, 1.093418, 0.194583)",
        "(0.204417, 1.089322, 0.180782)",
        "(0.204613, 1.088319, 0.173580)",
        "(0.205185, 1.089289, 0.159153)",
        "(0.205569, 1.093655, 0.145305)",
        "(0.205855, 1.100647, 0.131951)",
        "(0.206002, 1.109886, 0.119780)",
        "(0.206052, 1.115390, 0.114139)",
        "(0.206036, 1.128756, 0.104552)",
        "(0.206091, 1.144722, 0.097189)",
        "(0.206729, 1.163562, 0.092444)",
        "(0.207746, 1.183644, 0.090005)",
        "(0.208388, 1.194046, 0.089626)",
        "(0.210473, 1.215925, 0.090999)",
        "(0.213422, 1.238082, 0.094947)",
        "(0.217365, 1.259859, 0.100410)",
        "(0.219697, 1.270395, 0.103737)",
        "(0.224640, 1.290266, 0.111790)",
        "(0.229832, 1.308257, 0.121064)",
        "(0.235050, 1.323919, 0.131445)",
        "(0.240426, 1.337206, 0.142736)",
        "(0.245604, 1.348552, 0.154985)",
        "(0.247964, 1.353439, 0.161338)",
        "(0.252259, 1.360917, 0.174428)",
        "(0.255763, 1.365553, 0.187688)",
        "(0.258127, 1.367004, 0.201100)",
        "(0.259227, 1.365916, 0.214338)",
        "(0.259386, 1.364408, 0.220857)",
        "(0.258206, 1.358680, 0.233410)",
        "(0.255837, 1.349605, 0.244744)",
        "(0.252945, 1.338209, 0.255019)",
        "(0.251202, 1.331459, 0.259721)",
        "(0.247447, 1.316810, 0.268456)",
        "(0.242891, 1.299598, 0.276076)",
        "(0.238205, 1.280451, 0.281935)",
        "(0.233861, 1.259852, 0.285415)",
        "(0.230146, 1.238960, 0.287083)",
        "(0.228496, 1.228547, 0.287492)",
        "(0.225540, 1.207609, 0.286725)",
        "(0.223233, 1.187246, 0.282869)",
        "(0.221486, 1.168078, 0.276624)",
        "(0.220411, 1.151157, 0.268868)",
        "(0.220104, 1.143588, 0.264554)",
        "(0.219497, 1.129757, 0.254306)",
        "(0.218927, 1.118068, 0.241797)",
        "(0.218543, 1.108827, 0.227788)",
        "(0.218162, 1.102203, 0.213185)",
        "(0.217966, 1.099880, 0.205767)",
        "(0.217643, 1.097920, 0.190172)",
        "(0.217553, 1.098748, 0.173574)",
        "(0.217641, 1.102554, 0.156838)",
        "(0.217751, 1.108981, 0.141320)",
        "(0.217786, 1.113032, 0.134150)",
        "(0.217831, 1.123417, 0.121285)",
        "(0.218221, 1.137054, 0.110475)",
        "(0.218763, 1.152733, 0.102063)",
        "(0.219022, 1.161231, 0.098848)",
        "(0.219729, 1.179675, 0.094987)",
        "(0.221091, 1.199190, 0.093717)",
        "(0.223033, 1.219339, 0.095532)",
        "(0.225737, 1.239573, 0.099439)",
        "(0.227398, 1.249319, 0.102200)",
        "(0.231340, 1.267896, 0.108623)",
        "(0.235664, 1.284624, 0.116475)",
        "(0.239953, 1.299539, 0.126228)",
        "(0.244279, 1.312592, 0.137506)",
        "(0.246324, 1.318311, 0.143448)",
        "(0.250141, 1.327540, 0.155996)",
        "(0.253781, 1.334582, 0.169285)",
        "(0.256959, 1.339075, 0.183145)",
        "(0.259675, 1.341664, 0.197397)",
        "(0.261802, 1.342149, 0.211893)",
        "(0.262507, 1.341371, 0.219109)",
        "(0.263233, 1.338180, 0.233067)",
        "(0.262403, 1.331688, 0.246529)",
        "(0.261176, 1.323327, 0.259443)",
        "(0.260048, 1.313369, 0.271258)",
        "(0.259393, 1.307822, 0.276748)",
        "(0.257684, 1.295059, 0.286271)",
        "(0.255261, 1.280408, 0.293735)",
        "(0.252326, 1.264324, 0.299411)",
        "(0.248894, 1.246866, 0.302943)",
        "(0.247348, 1.238064, 0.303876)",
        "(0.244612, 1.220357, 0.303544)",
        "(0.242222, 1.203034, 0.300893)",
        "(0.239410, 1.185526, 0.296331)",
        "(0.236574, 1.168532, 0.290161)",
        "(0.235257, 1.160353, 0.286252)",
        "(0.232746, 1.144666, 0.276183)",
        "(0.230328, 1.129938, 0.263517)",
        "(0.228262, 1.116585, 0.249292)",
        "(0.226609, 1.105902, 0.234460)",
        "(0.225816, 1.101361, 0.226760)",
        "(0.224498, 1.094588, 0.210040)",
        "(0.223744, 1.091166, 0.191675)",
        "(0.223637, 1.091906, 0.172516)",
        "(0.223659, 1.093150, 0.163084)",
        "(0.223870, 1.098040, 0.144608)",
        "(0.224294, 1.105740, 0.127373)",
        "(0.224597, 1.115544, 0.112187)",
        "(0.224417, 1.127680, 0.100328)",
        "(0.224279, 1.134324, 0.095247)",
        "(0.224036, 1.149114, 0.087445)",
        "(0.223737, 1.165685, 0.082963)",
        "(0.223441, 1.183731, 0.081978)",
        "(0.223690, 1.202931, 0.084308)",
        "(0.224763, 1.222878, 0.088876)",
        "(0.225547, 1.233043, 0.091958)",
        "(0.228057, 1.253514, 0.099917)",
        "(0.231796, 1.273310, 0.109565)",
        "(0.235972, 1.291542, 0.120547)",
        "(0.238119, 1.300136, 0.126613)",
        "(0.242361, 1.315753, 0.140204)",
        "(0.246410, 1.328768, 0.154842)",
        "(0.249720, 1.338412, 0.170151)",
        "(0.252168, 1.345198, 0.185909)",
        "(0.253076, 1.347313, 0.193936)",
        "(0.254592, 1.349963, 0.209749)",
        "(0.255207, 1.348892, 0.225264)",
        "(0.254842, 1.345207, 0.240678)",
        "(0.253925, 1.338837, 0.255628)",
        "(0.253534, 1.334932, 0.262748)",
        "(0.252739, 1.325161, 0.275578)",
        "(0.251584, 1.313250, 0.286432)",
        "(0.250148, 1.299750, 0.295678)",
        "(0.248529, 1.284964, 0.303564)",
        "(0.246815, 1.268890, 0.309506)",
        "(0.245735, 1.260139, 0.311392)",
        "(0.243573, 1.242424, 0.314534)",
        "(0.242052, 1.224851, 0.315886)",
        "(0.240861, 1.207461, 0.314808)",
        "(0.238946, 1.189380, 0.312498)",
        "(0.237960, 1.180390, 0.311040)",
        "(0.236038, 1.162972, 0.307167)",
        "(0.234758, 1.147608, 0.301068)",
        "(0.233826, 1.134420, 0.291724)",
        "(0.232695, 1.121930, 0.280098)",
        "(0.232080, 1.116007, 0.273843)",
        "(0.230866, 1.105848, 0.260401)",
        "(0.230325, 1.098870, 0.245833)",
        "(0.229887, 1.095143, 0.230054)",
        "(0.229189, 1.093497, 0.213644)",
        "(0.228835, 1.093471, 0.205346)",
        "(0.228010, 1.095676, 0.189187)",
        "(0.226862, 1.100629, 0.174550)",
        "(0.225450, 1.108675, 0.161699)",
        "(0.224047, 1.118889, 0.150001)",
        "(0.223429, 1.124824, 0.144569)",
        "(0.222389, 1.139008, 0.135376)",
        "(0.221676, 1.155625, 0.128586)",
        "(0.221564, 1.174517, 0.124598)",
        "(0.222157, 1.194589, 0.122719)",
        "(0.222664, 1.204858, 0.122520)",
        "(0.224412, 1.225914, 0.124351)",
        "(0.227039, 1.246737, 0.127871)",
        "(0.230390, 1.266746, 0.133111)",
        "(0.232213, 1.276341, 0.136268)",
        "(0.236393, 1.294480, 0.143792)",
        "(0.240947, 1.310934, 0.152580)",
        "(0.245422, 1.325254, 0.162609)",
        "(0.249726, 1.337258, 0.174053)",
        "(0.253863, 1.347219, 0.186221)",
        "(0.255765, 1.351437, 0.192559)",
        "(0.259006, 1.357660, 0.205652)",
        "(0.261465, 1.361231, 0.218949)",
        "(0.263084, 1.362002, 0.232515)",
        "(0.264186, 1.360685, 0.246480)",
        "(0.264476, 1.359255, 0.253603)",
        "(0.264260, 1.354127, 0.267500)",
        "(0.263166, 1.346383, 0.280388)",
        "(0.261541, 1.336416, 0.291963)",
        "(0.260674, 1.330779, 0.297160)",
        "(0.258621, 1.318413, 0.306887)",
        "(0.255971, 1.304250, 0.315748)",
        "(0.252957, 1.288707, 0.323098)",
        "(0.249915, 1.271971, 0.327877)",
        "(0.246894, 1.254323, 0.330174)",
        "(0.245470, 1.245351, 0.330747)",
        "(0.242947, 1.227202, 0.330550)",
        "(0.240403, 1.208832, 0.329516)",
        "(0.237820, 1.190280, 0.326604)",
        "(0.235286, 1.171883, 0.321322)",
        "(0.234161, 1.163010, 0.317835)",
        "(0.232292, 1.146250, 0.309073)",
        "(0.230653, 1.130944, 0.299357)",
        "(0.229389, 1.117846, 0.288152)",
        "(0.228400, 1.106309, 0.274775)",
        "(0.227960, 1.101101, 0.267504)",
        "(0.227192, 1.092402, 0.252133)",
        "(0.226744, 1.086734, 0.236205)",
        "(0.226539, 1.084013, 0.219527)",
        "(0.226411, 1.083633, 0.201925)",
        "(0.226386, 1.084357, 0.192960)",
        "(0.226467, 1.088392, 0.175409)",
        "(0.226480, 1.094815, 0.159149)",
        "(0.226363, 1.103731, 0.144519)",
        "(0.225990, 1.114688, 0.131817)",
        "(0.225693, 1.121160, 0.126459)",
        "(0.224984, 1.135144, 0.117193)",
        "(0.224303, 1.151354, 0.110762)",
        "(0.223784, 1.169546, 0.107597)",
        "(0.223659, 1.189071, 0.106924)",
        "(0.223946, 1.199338, 0.107546)",
        "(0.225054, 1.219828, 0.109741)",
        "(0.227197, 1.240379, 0.113946)",
        "(0.230106, 1.260270, 0.120189)",
        "(0.231725, 1.269863, 0.123686)",
        "(0.235356, 1.288006, 0.132035)",
        "(0.239375, 1.304709, 0.141736)",
        "(0.243653, 1.319288, 0.152113)",
        "(0.247685, 1.331315, 0.163354)",
        "(0.251316, 1.341259, 0.175311)",
        "(0.252958, 1.345489, 0.181523)",
        "(0.255712, 1.351863, 0.194495)",
        "(0.257760, 1.355724, 0.207743)",
        "(0.259204, 1.356789, 0.220924)",
        "(0.259946, 1.355443, 0.234005)",
        "(0.259953, 1.353903, 0.240562)",
        "(0.259032, 1.348485, 0.253492)",
        "(0.257292, 1.340410, 0.265679)",
        "(0.255014, 1.329334, 0.276273)",
        "(0.253827, 1.322895, 0.280955)",
        "(0.251343, 1.308857, 0.289496)",
        "(0.248674, 1.292720, 0.296872)",
        "(0.246046, 1.274915, 0.302861)",
        "(0.243826, 1.255761, 0.306396)",
        "(0.242838, 1.246085, 0.307430)",
        "(0.241246, 1.226567, 0.307753)",
        "(0.239786, 1.206910, 0.306339)",
        "(0.238521, 1.187505, 0.302596)",
        "(0.237298, 1.168810, 0.297092)",
        "(0.236175, 1.151273, 0.289723)",
        "(0.235743, 1.143094, 0.285114)",
        "(0.235063, 1.127548, 0.274977)",
        "(0.234747, 1.113940, 0.262864)",
        "(0.234512, 1.102112, 0.250281)",
        "(0.234326, 1.096813, 0.244038)",
        "(0.233820, 1.088166, 0.231253)",
        "(0.233274, 1.082042, 0.217523)",
        "(0.232822, 1.079020, 0.202101)",
        "(0.232520, 1.078339, 0.185895)",
        "(0.232362, 1.078856, 0.177885)",
        "(0.232046, 1.082162, 0.162251)",
        "(0.231893, 1.088011, 0.147151)",
        "(0.231738, 1.096182, 0.133218)",
        "(0.231525, 1.105917, 0.120684)",
        "(0.231293, 1.117554, 0.109540)",
        "(0.231225, 1.124051, 0.104597)",
        "(0.231197, 1.139020, 0.096729)",
        "(0.231355, 1.156525, 0.091846)",
        "(0.231874, 1.175482, 0.089249)",
        "(0.232262, 1.185290, 0.088724)",
        "(0.233415, 1.205633, 0.089856)",
        "(0.235177, 1.226354, 0.093342)",
        "(0.237811, 1.246664, 0.099110)",
        "(0.241059, 1.266040, 0.106384)",
        "(0.242939, 1.275221, 0.110674)",
        "(0.246896, 1.292594, 0.120006)",
        "(0.250943, 1.307764, 0.130739)",
        "(0.254898, 1.320352, 0.142573)",
        "(0.258673, 1.330915, 0.155218)",
        "(0.262066, 1.339069, 0.168675)",
        "(0.263438, 1.342232, 0.175641)",
        "(0.265283, 1.346072, 0.190056)",
        "(0.266152, 1.346737, 0.204903)",
        "(0.266281, 1.344954, 0.220121)",
        "(0.265689, 1.340348, 0.235600)",
        "(0.265102, 1.337090, 0.243270)",
        "(0.263227, 1.328027, 0.258079)",
        "(0.261084, 1.316231, 0.271511)",
        "(0.259157, 1.302762, 0.283675)",
        "(0.258209, 1.295392, 0.289292)",
        "(0.255826, 1.278690, 0.299649)",
        "(0.252760, 1.259684, 0.308847)",
        "(0.249984, 1.239292, 0.315365)",
        "(0.247800, 1.218334, 0.319116)",
        "(0.246905, 1.207817, 0.320209)",
        "(0.245577, 1.187542, 0.321964)",
        "(0.244498, 1.168108, 0.321456)",
        "(0.242699, 1.148730, 0.317515)",
        "(0.241049, 1.130997, 0.308884)",
        "(0.240361, 1.123005, 0.303317)",
        "(0.238998, 1.108976, 0.290386)",
        "(0.237498, 1.097385, 0.276529)",
        "(0.235598, 1.088189, 0.260448)",
        "(0.233414, 1.080782, 0.241781)",
        "(0.232338, 1.078046, 0.231354)",
        "(0.230301, 1.074305, 0.210718)",
        "(0.228475, 1.074058, 0.190755)",
        "(0.226915, 1.077121, 0.170837)",
        "(0.225605, 1.083152, 0.151540)",
        "(0.225000, 1.087454, 0.142670)",
        "(0.223762, 1.097704, 0.126270)",
        "(0.222762, 1.111696, 0.112627)",
        "(0.221960, 1.128299, 0.101609)",
        "(0.221511, 1.147524, 0.093588)",
        "(0.221470, 1.158114, 0.090908)",
        "(0.221731, 1.180098, 0.087270)",
        "(0.222696, 1.203489, 0.087145)",
        "(0.224622, 1.227589, 0.090212)",
        "(0.227560, 1.251313, 0.095287)",
        "(0.231401, 1.273536, 0.102020)",
        "(0.233498, 1.283857, 0.106152)",
        "(0.237997, 1.303634, 0.115174)",
        "(0.243114, 1.320843, 0.126131)",
        "(0.247813, 1.335297, 0.138071)",
        "(0.249966, 1.341565, 0.144298)",
        "(0.253662, 1.351475, 0.157411)",
        "(0.256510, 1.358564, 0.171348)",
        "(0.258525, 1.362391, 0.185735)",
        "(0.259825, 1.363641, 0.200277)",
        "(0.260168, 1.362018, 0.214813)",
        "(0.259995, 1.360288, 0.222036)",
        "(0.258820, 1.354448, 0.236538)",
        "(0.256789, 1.345746, 0.250984)",
        "(0.254731, 1.335169, 0.265101)",
        "(0.253769, 1.329242, 0.271897)",
        "(0.251866, 1.315740, 0.284419)",
        "(0.250063, 1.300712, 0.295337)",
        "(0.247860, 1.283873, 0.304475)",
        "(0.245644, 1.266033, 0.311813)",
        "(0.243971, 1.247617, 0.316544)",
        "(0.243332, 1.238426, 0.318147)",
        "(0.242330, 1.219979, 0.319550)",
        "(0.241251, 1.201540, 0.318578)",
        "(0.240258, 1.183758, 0.315755)",
        "(0.239815, 1.175111, 0.313600)",
        "(0.238931, 1.158720, 0.307650)",
        "(0.238128, 1.143948, 0.299860)",
        "(0.237214, 1.130996, 0.290054)",
        "(0.236017, 1.119339, 0.278792)",
        "(0.234762, 1.109805, 0.265859)",
        "(0.234118, 1.106081, 0.258765)",
        "(0.232972, 1.100576, 0.243876)",
        "(0.231862, 1.097506, 0.227825)",
        "(0.230585, 1.096141, 0.210995)",
        "(0.229949, 1.096048, 0.202331)",
        "(0.228878, 1.097977, 0.184575)",
        "(0.227944, 1.102370, 0.167308)",
        "(0.227084, 1.109456, 0.151087)",
        "(0.226298, 1.118709, 0.135966)",
        "(0.225956, 1.124430, 0.129110)",
        "(0.225373, 1.137435, 0.116563)",
        "(0.225135, 1.153741, 0.106529)",
        "(0.225262, 1.172803, 0.099670)",
        "(0.225502, 1.193811, 0.096012)",
        "(0.225801, 1.204821, 0.095125)",
        "(0.227244, 1.228068, 0.096159)",
        "(0.229349, 1.251332, 0.098742)",
        "(0.232267, 1.274333, 0.103805)",
        "(0.235678, 1.296472, 0.110706)",
        "(0.237543, 1.307080, 0.114979)",
        "(0.241565, 1.327117, 0.124430)",
        "(0.246298, 1.345124, 0.134903)",
        "(0.251114, 1.360783, 0.146270)",
        "(0.255342, 1.373853, 0.158362)",
        "(0.257259, 1.379174, 0.164753)",
        "(0.260607, 1.388644, 0.177786)",
        "(0.263505, 1.395279, 0.191125)",
        "(0.266051, 1.398950, 0.204392)",
        "(0.267675, 1.400021, 0.217459)",
        "(0.267870, 1.399300, 0.223970)",
        "(0.267443, 1.396424, 0.237066)",
        "(0.265635, 1.390537, 0.249964)",
        "(0.263220, 1.381945, 0.262031)",
        "(0.260437, 1.371331, 0.272836)",
        "(0.258916, 1.365385, 0.277799)",
        "(0.255763, 1.352010, 0.286656)",
        "(0.252578, 1.337355, 0.294547)",
        "(0.249059, 1.321142, 0.301147)",
        "(0.245519, 1.303883, 0.306129)",
        "(0.243844, 1.294945, 0.307920)",
        "(0.240808, 1.276550, 0.309682)",
        "(0.238323, 1.258004, 0.309664)",
        "(0.236277, 1.239551, 0.308605)",
        "(0.234240, 1.221093, 0.307113)",
        "(0.233274, 1.212017, 0.305898)",
        "(0.231676, 1.194392, 0.301662)",
        "(0.230284, 1.177224, 0.295524)",
        "(0.229122, 1.160731, 0.288511)",
        "(0.228210, 1.145694, 0.281015)",
        "(0.227899, 1.138773, 0.276987)",
        "(0.227436, 1.125991, 0.267880)",
        "(0.226864, 1.113956, 0.257339)",
        "(0.226416, 1.103724, 0.245584)",
        "(0.226008, 1.095044, 0.233477)",
        "(0.225709, 1.088252, 0.220701)",
        "(0.225621, 1.085626, 0.213953)",
        "(0.225658, 1.082360, 0.199531)",
        "(0.225581, 1.081538, 0.184854)",
        "(0.225323, 1.082923, 0.170730)",
        "(0.225183, 1.084402, 0.163824)",
        "(0.224756, 1.089435, 0.150408)",
        "(0.223976, 1.096669, 0.137935)",
        "(0.222928, 1.105540, 0.126573)",
        "(0.221521, 1.116382, 0.116741)",
        "(0.220728, 1.122355, 0.112413)",
        "(0.218915, 1.136089, 0.105402)",
        "(0.217108, 1.151754, 0.100273)",
        "(0.215486, 1.169099, 0.097153)",
        "(0.214265, 1.187474, 0.095524)",
        "(0.213750, 1.196784, 0.095179)",
        "(0.213107, 1.215890, 0.095771)",
        "(0.213179, 1.235564, 0.097931)",
        "(0.213794, 1.254757, 0.101499)",
        "(0.214807, 1.273520, 0.106168)",
        "(0.215749, 1.282802, 0.108837)",
        "(0.218083, 1.301012, 0.114520)",
        "(0.221177, 1.318653, 0.121206)",
        "(0.224920, 1.335323, 0.128543)",
        "(0.228849, 1.350939, 0.136374)",
        "(0.230892, 1.358423, 0.140515)",
        "(0.234995, 1.372441, 0.149754)",
        "(0.239047, 1.385226, 0.159782)",
        "(0.243007, 1.396179, 0.170206)",
        "(0.246434, 1.405358, 0.180923)",
        "(0.248035, 1.409456, 0.186493)",
        "(0.250873, 1.416243, 0.198213)",
        "(0.252766, 1.420728, 0.210651)",
        "(0.253427, 1.422862, 0.223435)",
        "(0.252683, 1.422212, 0.236297)",
        "(0.251929, 1.420979, 0.242623)",
        "(0.249583, 1.416031, 0.254923)",
        "(0.245990, 1.408029, 0.266931)",
        "(0.241484, 1.397664, 0.278338)",
        "(0.236383, 1.384816, 0.288407)",
        "(0.233808, 1.377717, 0.292821)",
        "(0.228755, 1.361782, 0.299811)",
        "(0.223318, 1.343709, 0.304749)",
        "(0.217988, 1.324487, 0.307759)",
        "(0.213210, 1.304403, 0.308075)",
        "(0.211011, 1.294193, 0.307296)",
        "(0.206988, 1.273419, 0.303342)",
        "(0.203303, 1.252952, 0.297174)",
        "(0.200588, 1.234011, 0.288012)",
        "(0.198843, 1.217819, 0.276769)",
        "(0.198269, 1.210817, 0.270448)",
        "(0.197480, 1.199394, 0.256108)",
        "(0.196845, 1.191544, 0.240252)",
        "(0.196733, 1.187986, 0.223912)",
        "(0.196656, 1.189338, 0.208476)",
        "(0.196529, 1.191593, 0.201336)",
        "(0.195994, 1.200114, 0.188505)",
        "(0.194930, 1.212846, 0.177745)",
        "(0.193873, 1.228774, 0.168559)",
        "(0.193529, 1.248621, 0.161439)",
        "(0.193713, 1.260019, 0.159009)",
        "(0.194725, 1.283711, 0.155964)",
        "(0.196507, 1.308073, 0.155981)",
        "(0.198976, 1.332309, 0.159565)",
        "(0.201388, 1.354754, 0.166508)",
        "(0.202581, 1.365141, 0.170878)",
        "(0.204918, 1.383225, 0.181701)",
        "(0.207041, 1.396783, 0.195037)",
        "(0.207997, 1.405753, 0.210404)",
        "(0.207324, 1.409183, 0.227964)",
        "(0.206269, 1.408337, 0.237481)",
        "(0.203608, 1.403160, 0.256654)",
        "(0.199710, 1.390087, 0.275837)",
        "(0.194829, 1.371236, 0.294454)",
        "(0.189484, 1.346838, 0.312787)",
        "(0.186953, 1.332667, 0.321610)",
        "(0.182431, 1.302366, 0.337627)",
        "(0.179204, 1.268552, 0.348553)",
        "(0.178856, 1.235315, 0.350270)",
        "(0.180773, 1.206515, 0.345447)",
        "(0.182011, 1.194004, 0.341763)",
        "(0.184687, 1.173281, 0.330332)",
        "(0.186523, 1.157612, 0.313449)",
        "(0.187159, 1.145947, 0.293012)",
        "(0.187106, 1.139297, 0.269859)",
        "(0.186827, 1.137645, 0.258257)",
        "(0.185463, 1.138709, 0.235329)",
        "(0.183517, 1.144349, 0.212169)",
        "(0.181614, 1.155440, 0.189528)",
        "(0.180139, 1.171792, 0.168692)",
        "(0.179507, 1.180505, 0.158683)",
        "(0.179254, 1.202894, 0.140613)",
        "(0.180373, 1.228805, 0.124699)",
        "(0.182717, 1.257295, 0.111586)",
        "(0.186102, 1.287112, 0.101545)",
        "(0.188103, 1.302274, 0.097917)",
        "(0.192434, 1.332490, 0.092192)",
        "(0.197998, 1.362358, 0.089578)",
        "(0.204231, 1.390873, 0.090196)",
        "(0.211002, 1.417934, 0.092995)",
        "(0.214462, 1.430871, 0.095160)",
        "(0.221572, 1.455123, 0.101368)",
        "(0.228597, 1.477076, 0.109509)",
        "(0.235667, 1.496425, 0.119507)",
        "(0.242424, 1.513577, 0.131050)",
        "(0.248639, 1.528087, 0.143971)",
        "(0.251464, 1.534360, 0.150717)",
        "(0.256201, 1.544391, 0.165147)",
        "(0.259492, 1.551549, 0.181242)",
        "(0.261833, 1.556202, 0.198140)",
        "(0.262690, 1.557551, 0.206739)",
        "(0.263452, 1.557644, 0.224173)",
        "(0.263360, 1.554746, 0.241689)",
        "(0.262257, 1.548842, 0.259509)",
        "(0.259743, 1.540477, 0.277535)",
        "(0.257968, 1.535327, 0.286537)",
        "(0.253750, 1.522667, 0.304697)",
        "(0.249373, 1.507510, 0.322442)",
        "(0.244607, 1.489511, 0.338662)",
        "(0.238897, 1.468962, 0.353553)",
        "(0.235758, 1.457877, 0.360756)",
        "(0.229705, 1.433822, 0.374320)",
        "(0.224243, 1.407972, 0.385511)",
        "(0.219800, 1.380322, 0.393043)",
        "(0.215128, 1.351300, 0.398670)",
        "(0.212893, 1.336625, 0.401000)",
        "(0.209399, 1.306975, 0.403452)",
        "(0.207145, 1.277601, 0.403348)",
        "(0.205839, 1.249062, 0.400288)",
        "(0.204889, 1.221226, 0.394686)",
        "(0.204527, 1.207656, 0.391096)",
        "(0.204405, 1.181959, 0.381916)",
        "(0.205023, 1.159110, 0.370617)",
        "(0.205733, 1.138916, 0.357557)",
        "(0.206343, 1.121590, 0.342305)",
        "(0.206611, 1.113965, 0.333926)",
        "(0.206929, 1.101300, 0.315892)",
        "(0.206736, 1.092282, 0.297329)",
        "(0.205924, 1.087155, 0.278641)",
        "(0.204468, 1.084611, 0.259259)",
        "(0.203502, 1.084780, 0.249125)",
        "(0.201454, 1.086920, 0.228746)",
        "(0.199533, 1.092526, 0.207836)",
        "(0.197870, 1.101985, 0.187229)",
        "(0.196524, 1.114434, 0.167777)",
        "(0.196042, 1.121996, 0.158410)",
        "(0.195215, 1.138698, 0.141031)",
        "(0.195086, 1.158725, 0.125673)",
        "(0.195705, 1.182123, 0.112667)",
        "(0.196944, 1.207392, 0.101537)",
        "(0.198853, 1.233878, 0.092383)",
        "(0.200167, 1.247728, 0.089065)",
        "(0.202801, 1.275457, 0.083317)",
        "(0.206704, 1.303445, 0.079756)",
        "(0.210848, 1.330693, 0.078067)",
        "(0.213120, 1.344153, 0.078127)",
        "(0.218348, 1.370461, 0.080250)",
        "(0.223869, 1.395207, 0.085355)",
        "(0.229310, 1.418443, 0.091835)",
        "(0.234257, 1.439023, 0.100879)",
        "(0.236632, 1.448732, 0.105996)",
        "(0.241370, 1.466101, 0.118015)",
        "(0.246386, 1.481743, 0.131315)",
        "(0.251715, 1.494588, 0.146181)",
        "(0.256923, 1.505198, 0.161663)",
        "(0.259351, 1.509137, 0.169793)",
        "(0.263623, 1.515252, 0.186493)",
        "(0.267124, 1.518956, 0.203995)",
        "(0.269254, 1.519123, 0.222463)",
        "(0.269702, 1.516219, 0.241484)",
        "(0.268912, 1.510808, 0.260737)",
        "(0.267791, 1.506599, 0.270516)",
        "(0.264993, 1.496178, 0.290120)",
        "(0.261362, 1.482395, 0.309647)",
        "(0.257259, 1.466358, 0.328668)",
        "(0.255020, 1.457253, 0.337811)",
        "(0.250171, 1.436146, 0.354853)",
        "(0.244671, 1.412798, 0.370619)",
        "(0.238484, 1.385913, 0.384260)",
        "(0.233080, 1.356737, 0.394757)",
        "(0.230553, 1.341789, 0.398922)",
        "(0.225938, 1.311240, 0.405071)",
        "(0.222390, 1.280146, 0.407735)",
        "(0.219591, 1.249513, 0.406953)",
        "(0.216976, 1.219675, 0.403280)",
        "(0.215246, 1.191850, 0.396385)",
        "(0.214509, 1.178626, 0.391951)",
        "(0.213339, 1.153947, 0.380545)",
        "(0.211966, 1.131574, 0.364953)",
        "(0.210555, 1.111067, 0.347681)",
        "(0.209928, 1.102310, 0.337898)",
        "(0.208554, 1.086193, 0.317652)",
        "(0.207118, 1.073470, 0.295098)",
        "(0.205693, 1.063606, 0.271377)",
        "(0.204359, 1.059212, 0.247934)",
        "(0.203579, 1.058318, 0.236604)",
        "(0.201955, 1.059564, 0.213850)",
        "(0.200210, 1.066076, 0.191804)",
        "(0.197925, 1.076764, 0.171802)",
        "(0.195208, 1.090318, 0.153321)",
        "(0.193803, 1.098872, 0.144794)",
        "(0.191536, 1.119215, 0.128834)",
        "(0.190045, 1.143832, 0.115197)",
        "(0.189121, 1.170935, 0.104081)",
        "(0.189616, 1.200495, 0.095434)",
        "(0.190302, 1.215689, 0.091893)",
        "(0.192982, 1.247002, 0.086994)",
        "(0.197202, 1.278610, 0.084829)",
        "(0.202967, 1.309874, 0.085252)",
        "(0.210718, 1.340248, 0.088263)",
        "(0.214616, 1.354855, 0.090040)",
        "(0.223092, 1.381560, 0.096188)",
        "(0.231331, 1.406043, 0.104072)",
        "(0.239173, 1.426552, 0.114475)",
        "(0.246182, 1.444563, 0.126239)",
        "(0.249435, 1.452615, 0.132658)",
        "(0.255252, 1.466086, 0.146555)",
        "(0.260429, 1.476634, 0.161439)",
        "(0.264649, 1.483841, 0.177277)",
        "(0.267412, 1.488307, 0.193792)",
        "(0.268325, 1.489504, 0.202280)",
        "(0.268929, 1.489163, 0.219834)",
        "(0.268063, 1.485724, 0.238070)",
        "(0.265404, 1.478637, 0.256497)",
        "(0.261437, 1.468794, 0.274918)",
        "(0.258875, 1.462301, 0.284136)",
        "(0.253759, 1.447599, 0.302225)",
        "(0.248231, 1.429780, 0.319671)",
        "(0.242067, 1.409220, 0.336629)",
        "(0.236123, 1.386261, 0.352505)",
        "(0.233522, 1.374008, 0.359489)",
        "(0.228630, 1.348196, 0.371429)",
        "(0.223915, 1.320708, 0.381145)",
        "(0.219898, 1.292605, 0.388504)",
        "(0.216559, 1.264123, 0.392854)",
        "(0.214855, 1.249558, 0.394144)",
        "(0.211936, 1.220234, 0.394291)",
        "(0.210557, 1.193087, 0.391407)",
        "(0.210119, 1.168295, 0.385866)",
        "(0.209624, 1.144986, 0.377989)",
        "(0.209104, 1.124068, 0.367015)",
        "(0.208871, 1.114399, 0.360728)",
        "(0.208481, 1.097925, 0.346139)",
        "(0.207906, 1.085240, 0.329549)",
        "(0.207044, 1.076483, 0.311083)",
        "(0.206468, 1.072795, 0.301192)",
        "(0.204842, 1.067475, 0.279333)",
        "(0.203029, 1.065406, 0.255629)",
        "(0.201263, 1.067216, 0.231850)",
        "(0.199479, 1.072631, 0.208090)",
        "(0.197824, 1.081598, 0.184775)",
        "(0.197038, 1.087548, 0.173496)",
        "(0.195512, 1.102211, 0.151833)",
        "(0.194297, 1.122194, 0.132671)",
        "(0.193207, 1.146092, 0.116503)",
        "(0.192810, 1.159404, 0.109509)",
        "(0.193006, 1.189403, 0.098398)",
        "(0.194574, 1.222648, 0.091104)",
        "(0.197771, 1.257373, 0.087724)",
        "(0.202368, 1.291810, 0.087213)",
        "(0.208027, 1.325045, 0.089822)",
        "(0.211091, 1.340930, 0.092068)",
        "(0.217741, 1.370578, 0.098755)",
        "(0.224462, 1.396925, 0.108324)",
        "(0.230880, 1.420776, 0.119889)",
        "(0.234033, 1.431101, 0.126647)",
        "(0.239865, 1.449733, 0.140812)",
        "(0.245042, 1.463907, 0.156286)",
        "(0.249415, 1.474490, 0.172442)",
        "(0.252829, 1.482138, 0.189319)",
        "(0.254218, 1.484872, 0.197871)",
        "(0.255982, 1.487424, 0.215394)",
        "(0.256113, 1.486633, 0.233388)",
        "(0.254728, 1.482435, 0.251835)",
        "(0.252429, 1.475571, 0.270442)",
        "(0.250951, 1.471117, 0.279694)",
        "(0.247368, 1.459563, 0.297865)",
        "(0.242969, 1.444958, 0.315633)",
        "(0.238510, 1.428132, 0.332496)",
        "(0.234066, 1.409024, 0.348263)",
        "(0.231855, 1.398780, 0.355793)",
        "(0.227795, 1.376668, 0.369480)",
        "(0.223763, 1.352280, 0.380694)",
        "(0.219906, 1.326450, 0.389576)",
        "(0.216960, 1.299442, 0.394790)",
        "(0.215801, 1.285957, 0.396497)",
        "(0.213485, 1.258665, 0.398838)",
        "(0.211512, 1.230854, 0.398119)",
        "(0.210554, 1.204632, 0.394376)",
        "(0.210423, 1.180766, 0.387612)",
        "(0.210176, 1.169084, 0.383376)",
        "(0.209159, 1.145705, 0.373998)",
        "(0.207882, 1.123303, 0.362119)",
        "(0.207011, 1.102982, 0.348639)",
        "(0.206132, 1.084962, 0.333772)",
        "(0.205592, 1.077003, 0.325692)",
        "(0.204419, 1.062539, 0.308404)",
        "(0.203098, 1.051505, 0.289009)",
        "(0.201593, 1.044864, 0.268887)",
        "(0.199643, 1.041942, 0.248944)",
        "(0.198397, 1.043179, 0.238592)",
        "(0.195838, 1.045873, 0.217799)",
        "(0.192898, 1.053780, 0.197165)",
        "(0.189383, 1.064799, 0.178018)",
        "(0.185314, 1.079470, 0.160827)",
        "(0.183202, 1.088228, 0.152928)",
        "(0.178981, 1.106915, 0.137688)",
        "(0.175394, 1.130220, 0.124715)",
        "(0.172349, 1.155628, 0.113623)",
        "(0.170184, 1.183274, 0.105013)",
        "(0.169531, 1.197811, 0.101537)",
        "(0.169410, 1.227995, 0.096211)",
        "(0.170573, 1.258280, 0.092724)",
        "(0.173049, 1.288245, 0.091241)",
        "(0.176594, 1.317864, 0.091523)",
        "(0.178833, 1.332530, 0.092285)",
        "(0.184344, 1.360807, 0.095307)",
        "(0.190454, 1.386990, 0.099816)",
        "(0.196855, 1.411005, 0.105953)",
        "(0.203680, 1.432547, 0.113763)",
        "(0.210383, 1.451966, 0.122634)",
        "(0.213609, 1.460397, 0.127733)",
        "(0.219810, 1.475860, 0.138544)",
        "(0.225202, 1.487793, 0.150926)",
        "(0.230183, 1.497461, 0.163750)",
        "(0.232408, 1.501316, 0.170313)",
        "(0.236093, 1.506559, 0.184021)",
        "(0.238650, 1.509031, 0.198564)",
        "(0.240019, 1.508625, 0.214245)",
        "(0.240591, 1.505652, 0.230282)",
        "(0.240494, 1.503168, 0.238298)",
        "(0.239165, 1.495576, 0.254287)",
        "(0.236375, 1.485341, 0.270595)",
        "(0.232412, 1.472412, 0.287472)",
        "(0.228512, 1.457372, 0.303993)",
        "(0.226473, 1.448986, 0.311784)",
        "(0.221919, 1.430174, 0.326287)",
        "(0.216917, 1.409180, 0.339964)",
        "(0.212418, 1.386235, 0.352688)",
        "(0.209076, 1.361826, 0.362422)",
        "(0.207390, 1.349003, 0.366082)",
        "(0.203434, 1.321895, 0.371631)",
        "(0.199228, 1.292742, 0.374891)",
        "(0.196800, 1.264328, 0.376539)",
        "(0.195133, 1.236664, 0.375485)",
        "(0.194207, 1.222824, 0.373989)",
        "(0.192762, 1.195792, 0.368594)",
        "(0.191799, 1.170477, 0.360407)",
        "(0.191219, 1.147796, 0.350422)",
        "(0.191042, 1.128628, 0.337605)",
        "(0.190968, 1.120076, 0.330469)",
        "(0.190622, 1.105497, 0.314654)",
        "(0.189769, 1.094447, 0.297142)",
        "(0.188684, 1.086271, 0.278399)",
        "(0.187454, 1.083097, 0.258018)",
        "(0.186757, 1.082532, 0.247782)",
        "(0.185133, 1.084243, 0.226906)",
        "(0.183288, 1.089244, 0.205549)",
        "(0.181361, 1.097071, 0.184938)",
        "(0.179215, 1.108265, 0.165689)",
        "(0.178089, 1.114521, 0.156305)",
        "(0.175759, 1.130807, 0.138803)",
        "(0.174114, 1.150692, 0.122896)",
        "(0.172934, 1.173295, 0.109262)",
        "(0.172249, 1.198268, 0.098184)",
        "(0.172198, 1.211578, 0.093519)",
        "(0.173212, 1.240050, 0.086562)",
        "(0.175248, 1.269569, 0.082862)",
        "(0.177948, 1.299067, 0.081259)",
        "(0.181972, 1.328204, 0.082987)",
        "(0.184222, 1.342330, 0.084552)",
        "(0.189597, 1.369167, 0.090103)",
        "(0.195269, 1.394295, 0.097471)",
        "(0.201272, 1.416444, 0.107232)",
        "(0.206929, 1.436284, 0.118277)",
        "(0.209740, 1.444237, 0.125175)",
        "(0.212388, 1.451698, 0.132144)",
        "(0.220296, 1.473081, 0.152989)",
        "(0.225079, 1.483016, 0.168362)",
        "(0.229089, 1.490014, 0.184153)",
        "(0.230669, 1.492300, 0.192327)",
        "(0.233180, 1.495356, 0.209120)",
        "(0.234737, 1.494971, 0.226484)",
        "(0.235668, 1.491882, 0.243610)",
        "(0.235254, 1.485730, 0.260549)",
        "(0.233501, 1.476752, 0.277468)",
        "(0.232311, 1.471393, 0.285887)",
        "(0.229272, 1.458407, 0.302142)",
        "(0.225688, 1.442627, 0.317049)",
        "(0.221318, 1.423899, 0.330541)",
        "(0.219063, 1.413963, 0.336994)",
        "(0.214714, 1.392375, 0.348672)",
        "(0.210876, 1.369056, 0.358243)",
        "(0.207022, 1.344166, 0.365720)",
        "(0.203624, 1.318460, 0.370879)",
        "(0.200884, 1.292289, 0.373165)",
        "(0.199548, 1.279157, 0.373760)",
        "(0.197129, 1.253064, 0.373325)",
        "(0.195266, 1.227782, 0.369856)",
        "(0.193561, 1.203315, 0.363738)",
        "(0.192128, 1.180851, 0.354249)",
        "(0.191460, 1.170334, 0.348134)",
        "(0.190217, 1.151242, 0.333597)",
        "(0.189152, 1.135813, 0.316824)",
        "(0.187741, 1.123303, 0.297984)",
        "(0.186940, 1.118181, 0.287515)",
        "(0.185326, 1.111580, 0.264465)",
        "(0.183538, 1.109762, 0.240194)",
        "(0.181555, 1.113302, 0.215513)",
        "(0.179394, 1.121616, 0.191274)",
        "(0.178339, 1.127701, 0.179439)",
        "(0.176654, 1.145056, 0.156825)",
        "(0.175841, 1.169174, 0.136679)",
        "(0.176838, 1.200751, 0.120250)",
        "(0.179826, 1.236910, 0.107700)",
        "(0.182463, 1.256535, 0.103152)",
        "(0.188807, 1.295705, 0.096071)",
        "(0.198215, 1.335838, 0.095187)",
        "(0.209030, 1.373339, 0.099132)",
        "(0.219754, 1.407041, 0.106729)",
        "(0.225184, 1.422353, 0.112232)",
        "(0.235864, 1.450579, 0.125118)",
        "(0.246079, 1.474163, 0.141622)",
        "(0.255640, 1.492723, 0.160581)",
        "(0.263781, 1.506735, 0.180458)",
        "(0.267195, 1.512173, 0.190726)",
        "(0.272541, 1.519071, 0.212076)",
        "(0.275912, 1.521102, 0.234258)",
        "(0.277968, 1.519967, 0.257127)",
        "(0.277544, 1.513677, 0.280343)",
        "(0.276661, 1.509468, 0.291829)",
        "(0.273419, 1.497617, 0.314555)",
        "(0.268291, 1.481273, 0.336710)",
        "(0.261990, 1.461368, 0.358059)",
        "(0.255300, 1.437897, 0.377512)",
        "(0.248274, 1.411400, 0.394119)",
        "(0.244525, 1.396919, 0.400973)",
        "(0.236727, 1.367028, 0.413002)",
        "(0.228808, 1.334382, 0.420088)",
        "(0.222293, 1.302398, 0.423548)",
        "(0.219521, 1.286829, 0.423537)",
        "(0.214283, 1.256439, 0.419983)",
        "(0.208880, 1.226732, 0.412412)",
        "(0.203512, 1.198225, 0.402168)",
        "(0.199042, 1.172485, 0.389017)",
        "(0.196956, 1.160579, 0.381625)",
        "(0.192904, 1.139027, 0.364301)",
        "(0.188791, 1.119945, 0.344535)",
        "(0.184911, 1.104323, 0.323054)",
        "(0.181488, 1.092205, 0.301128)",
        "(0.180016, 1.088238, 0.289435)",
        "(0.177117, 1.082473, 0.265144)",
        "(0.174439, 1.080609, 0.240355)",
        "(0.172008, 1.082596, 0.216129)",
        "(0.169874, 1.088306, 0.192506)",
        "(0.168920, 1.092833, 0.181045)",
        "(0.167168, 1.104446, 0.159285)",
        "(0.165764, 1.119549, 0.139558)",
        "(0.164473, 1.138090, 0.122833)",
        "(0.163550, 1.160103, 0.109630)",
        "(0.163356, 1.172595, 0.104630)",
        "(0.163284, 1.198813, 0.096834)",
        "(0.164383, 1.227471, 0.093271)",
        "(0.166631, 1.257065, 0.092956)",
        "(0.170131, 1.287336, 0.096118)",
        "(0.172381, 1.302574, 0.098762)",
        "(0.178257, 1.332677, 0.106571)",
        "(0.185465, 1.361287, 0.116879)",
        "(0.193738, 1.387673, 0.129607)",
        "(0.202977, 1.412140, 0.143956)",
        "(0.212890, 1.434289, 0.160046)",
        "(0.217867, 1.444471, 0.168542)",
        "(0.227746, 1.461931, 0.186637)",
        "(0.236901, 1.476293, 0.205174)",
        "(0.245241, 1.487225, 0.223979)",
        "(0.252565, 1.494708, 0.243035)",
        "(0.255855, 1.497154, 0.252652)",
        "(0.262029, 1.500461, 0.271924)",
        "(0.267145, 1.499999, 0.290891)",
        "(0.271131, 1.496757, 0.309370)",
        "(0.272547, 1.494175, 0.318496)",
        "(0.274012, 1.486456, 0.336551)",
        "(0.274562, 1.476225, 0.354505)",
        "(0.274360, 1.463306, 0.371295)",
        "(0.273314, 1.448108, 0.386216)",
        "(0.272341, 1.439645, 0.393162)",
        "(0.269675, 1.420780, 0.406191)",
        "(0.266737, 1.400284, 0.417465)",
        "(0.263451, 1.378580, 0.425713)",
        "(0.258927, 1.354901, 0.431604)",
        "(0.256326, 1.342517, 0.434017)",
        "(0.251205, 1.317259, 0.437129)",
        "(0.246320, 1.292055, 0.437116)",
        "(0.240798, 1.266243, 0.434497)",
        "(0.234794, 1.239809, 0.429804)",
        "(0.232076, 1.227039, 0.426719)",
        "(0.227366, 1.203172, 0.418166)",
        "(0.221964, 1.179654, 0.407286)",
        "(0.216100, 1.156951, 0.393074)",
        "(0.210605, 1.136502, 0.376049)",
        "(0.207994, 1.127320, 0.366909)",
        "(0.202992, 1.112023, 0.346398)",
        "(0.198108, 1.100235, 0.322839)",
        "(0.193643, 1.092470, 0.297024)",
        "(0.189644, 1.089876, 0.269814)",
        "(0.187780, 1.090267, 0.256083)",
        "(0.184413, 1.095169, 0.228533)",
        "(0.181196, 1.104942, 0.202221)",
        "(0.177791, 1.117996, 0.178239)",
        "(0.174521, 1.135200, 0.156934)",
        "(0.172943, 1.145349, 0.147425)",
        "(0.169988, 1.169419, 0.132011)",
        "(0.167607, 1.197546, 0.121207)",
        "(0.166295, 1.228183, 0.113996)",
        "(0.166524, 1.261199, 0.110887)",
        "(0.167333, 1.278280, 0.110848)",
        "(0.170288, 1.312151, 0.112651)",
        "(0.175472, 1.345342, 0.117154)",
        "(0.182922, 1.377371, 0.124221)",
        "(0.191846, 1.407140, 0.133779)",
        "(0.196687, 1.420783, 0.139551)",
        "(0.206343, 1.445902, 0.151905)",
        "(0.215755, 1.466449, 0.166138)",
        "(0.224719, 1.483572, 0.181520)",
        "(0.232956, 1.496907, 0.198151)",
        "(0.236842, 1.502378, 0.206757)",
        "(0.244005, 1.510020, 0.224389)",
        "(0.249867, 1.513567, 0.242478)",
        "(0.254589, 1.514014, 0.260732)",
        "(0.257593, 1.511068, 0.279356)",
        "(0.258387, 1.508187, 0.288843)",
        "(0.259296, 1.500769, 0.307767)",
        "(0.258538, 1.489571, 0.326624)",
        "(0.256887, 1.475720, 0.345263)",
        "(0.254594, 1.459017, 0.363570)",
        "(0.253363, 1.449543, 0.372263)",
        "(0.250865, 1.429018, 0.388380)",
        "(0.248136, 1.405988, 0.402632)",
        "(0.245188, 1.380720, 0.414368)",
        "(0.241657, 1.353434, 0.423500)",
        "(0.239688, 1.339071, 0.426872)",
        "(0.235612, 1.309679, 0.431971)",
        "(0.231488, 1.279252, 0.432823)",
        "(0.227554, 1.249266, 0.429816)",
        "(0.224150, 1.220405, 0.423846)",
        "(0.222699, 1.206463, 0.420002)",
        "(0.219996, 1.179783, 0.409851)",
        "(0.217261, 1.154852, 0.396316)",
        "(0.214718, 1.132016, 0.381868)",
        "(0.212387, 1.112013, 0.366783)",
        "(0.210998, 1.103305, 0.358408)",
        "(0.207861, 1.087806, 0.339302)",
        "(0.204940, 1.077510, 0.316188)",
        "(0.202202, 1.071746, 0.291797)",
        "(0.199246, 1.070436, 0.267432)",
        "(0.197685, 1.071234, 0.255163)",
        "(0.194542, 1.074763, 0.230136)",
        "(0.191427, 1.082251, 0.205827)",
        "(0.188005, 1.094257, 0.184377)",
        "(0.184256, 1.110327, 0.165561)",
        "(0.182575, 1.120016, 0.156760)",
        "(0.179927, 1.141996, 0.140593)",
        "(0.178148, 1.167762, 0.128065)",
        "(0.177284, 1.196612, 0.119667)",
        "(0.177650, 1.227298, 0.114939)",
        "(0.178498, 1.243058, 0.113963)",
        "(0.181379, 1.274548, 0.113717)",
        "(0.186285, 1.305871, 0.116295)",
        "(0.192602, 1.335970, 0.121728)",
        "(0.199970, 1.364034, 0.129489)",
        "(0.204028, 1.376985, 0.134218)",
        "(0.212328, 1.400912, 0.144823)",
        "(0.220747, 1.421702, 0.157102)",
        "(0.228683, 1.439316, 0.171026)",
        "(0.235890, 1.453968, 0.186550)",
        "(0.239233, 1.460045, 0.194835)",
        "(0.245478, 1.470125, 0.211785)",
        "(0.250953, 1.477054, 0.229533)",
        "(0.255592, 1.480961, 0.247914)",
        "(0.259331, 1.481980, 0.266803)",
        "(0.260836, 1.481182, 0.276331)",
        "(0.263212, 1.477499, 0.295165)",
        "(0.264557, 1.470765, 0.313668)",
        "(0.264960, 1.461189, 0.331777)",
        "(0.264672, 1.449025, 0.349342)",
        "(0.264203, 1.441819, 0.357721)",
        "(0.262774, 1.425652, 0.373364)",
        "(0.260791, 1.407068, 0.386948)",
        "(0.258392, 1.386396, 0.398491)",
        "(0.255317, 1.363662, 0.408170)",
        "(0.253494, 1.351514, 0.412249)",
        "(0.249586, 1.326185, 0.418927)",
        "(0.245741, 1.299649, 0.422799)",
        "(0.242702, 1.273364, 0.423683)",
        "(0.240355, 1.247940, 0.422245)",
        "(0.239064, 1.235107, 0.420558)",
        "(0.235904, 1.209132, 0.415378)",
        "(0.232658, 1.183793, 0.407422)",
        "(0.230038, 1.160449, 0.396805)",
        "(0.227478, 1.139102, 0.383722)",
        "(0.226224, 1.129467, 0.376330)",
        "(0.223748, 1.112221, 0.360220)",
        "(0.221117, 1.098215, 0.342030)",
        "(0.218349, 1.087897, 0.321863)",
        "(0.215577, 1.082118, 0.300077)",
        "(0.214082, 1.080279, 0.288747)",
        "(0.210958, 1.080063, 0.264924)",
        "(0.207888, 1.083947, 0.240359)",
        "(0.204948, 1.091351, 0.215907)",
        "(0.202166, 1.102999, 0.192411)",
        "(0.200822, 1.110589, 0.181446)",
        "(0.198380, 1.128091, 0.160996)",
        "(0.196462, 1.149436, 0.142845)",
        "(0.195250, 1.174532, 0.127968)",
        "(0.195275, 1.202703, 0.116592)",
        "(0.195921, 1.217870, 0.112524)",
        "(0.198102, 1.248924, 0.106994)",
        "(0.201624, 1.280351, 0.105391)",
        "(0.206798, 1.311678, 0.107314)",
        "(0.213553, 1.341831, 0.112423)",
        "(0.217473, 1.356075, 0.116187)",
        "(0.225640, 1.382668, 0.125213)",
        "(0.233873, 1.406479, 0.136421)",
        "(0.241996, 1.427352, 0.149448)",
        "(0.249897, 1.445333, 0.164213)",
        "(0.253644, 1.453096, 0.172297)",
        "(0.260732, 1.466672, 0.189268)",
        "(0.267269, 1.477020, 0.207067)",
        "(0.272734, 1.483975, 0.225407)",
        "(0.277112, 1.487633, 0.244095)",
        "(0.278883, 1.488052, 0.253667)",
        "(0.281594, 1.486748, 0.273102)",
        "(0.282901, 1.482245, 0.293075)",
        "(0.282942, 1.474514, 0.313219)",
        "(0.282086, 1.463551, 0.332638)",
        "(0.281405, 1.456732, 0.341899)",
        "(0.279883, 1.441500, 0.359761)",
        "(0.278050, 1.423991, 0.376556)",
        "(0.276077, 1.404455, 0.391722)",
        "(0.273575, 1.382787, 0.405154)",
        "(0.272172, 1.371042, 0.410954)",
        "(0.269307, 1.346593, 0.420706)",
        "(0.266931, 1.321262, 0.427801)",
        "(0.264742, 1.295101, 0.432635)",
        "(0.261855, 1.267459, 0.434267)",
        "(0.260150, 1.253344, 0.433236)",
        "(0.256966, 1.225714, 0.428052)",
        "(0.254613, 1.199645, 0.419563)",
        "(0.252698, 1.175350, 0.408755)",
        "(0.250766, 1.153023, 0.396086)",
        "(0.249858, 1.143024, 0.388811)",
        "(0.247805, 1.124831, 0.372518)",
        "(0.245197, 1.109782, 0.353341)",
        "(0.242458, 1.098453, 0.331424)",
        "(0.239760, 1.091451, 0.307458)",
        "(0.238418, 1.089120, 0.295245)",
        "(0.235801, 1.087737, 0.269779)",
        "(0.233178, 1.089390, 0.243207)",
        "(0.230728, 1.094005, 0.216859)",
        "(0.228180, 1.101589, 0.192395)",
        "(0.226815, 1.106607, 0.181144)",
        "(0.223843, 1.118585, 0.160097)",
        "(0.220589, 1.133753, 0.141794)",
        "(0.217219, 1.152107, 0.126422)",
        "(0.213941, 1.173568, 0.114206)",
        "(0.212414, 1.185722, 0.109767)",
        "(0.209935, 1.211842, 0.103102)",
        "(0.208918, 1.239807, 0.098967)",
        "(0.209679, 1.268871, 0.097404)",
        "(0.212024, 1.298342, 0.098914)",
        "(0.213741, 1.312902, 0.100948)",
        "(0.217799, 1.340876, 0.106513)",
        "(0.222833, 1.366974, 0.114355)",
        "(0.228478, 1.390782, 0.124371)",
        "(0.234522, 1.411875, 0.136011)",
        "(0.237487, 1.421163, 0.142443)",
        "(0.243244, 1.438246, 0.156115)",
        "(0.248639, 1.451830, 0.171176)",
        "(0.253898, 1.462907, 0.186957)",
        "(0.259064, 1.471424, 0.203622)",
        "(0.261560, 1.474664, 0.212288)",
        "(0.266297, 1.479388, 0.229635)",
        "(0.270688, 1.481433, 0.246770)",
        "(0.274523, 1.480831, 0.263903)",
        "(0.277695, 1.478045, 0.281244)",
        "(0.278934, 1.475669, 0.289899)",
        "(0.280790, 1.469660, 0.306983)",
        "(0.281692, 1.460824, 0.323188)",
        "(0.282315, 1.450343, 0.338805)",
        "(0.282772, 1.438068, 0.353214)",
        "(0.282866, 1.431130, 0.359786)",
        "(0.282846, 1.416172, 0.371714)",
        "(0.282019, 1.399458, 0.382131)",
        "(0.280619, 1.381357, 0.391540)",
        "(0.278936, 1.362257, 0.398898)",
        "(0.277910, 1.352391, 0.401787)",
        "(0.275176, 1.331571, 0.405387)",
        "(0.272015, 1.310219, 0.407608)",
        "(0.269094, 1.289297, 0.408682)",
        "(0.266380, 1.269109, 0.407968)",
        "(0.264701, 1.258965, 0.406774)",
        "(0.260642, 1.238334, 0.403451)",
        "(0.256605, 1.218458, 0.398606)",
        "(0.252803, 1.199836, 0.391897)",
        "(0.248865, 1.182373, 0.384080)",
        "(0.246859, 1.174161, 0.379652)",
        "(0.242718, 1.158266, 0.369662)",
        "(0.238351, 1.143568, 0.357771)",
        "(0.234063, 1.130283, 0.344065)",
        "(0.230077, 1.118907, 0.329550)",
        "(0.228183, 1.114005, 0.322060)",
        "(0.224496, 1.105519, 0.306639)",
        "(0.220794, 1.098297, 0.290788)",
        "(0.217262, 1.093476, 0.273878)",
        "(0.214071, 1.091261, 0.255678)",
        "(0.212598, 1.091293, 0.246423)",
        "(0.209582, 1.093272, 0.228620)",
        "(0.206454, 1.097364, 0.211019)",
        "(0.203497, 1.103668, 0.193237)",
        "(0.200719, 1.112740, 0.176078)",
        "(0.199347, 1.118403, 0.168039)",
        "(0.196683, 1.131479, 0.153011)",
        "(0.194292, 1.146906, 0.139345)",
        "(0.192289, 1.164227, 0.127210)",
        "(0.190536, 1.183434, 0.117325)",
        "(0.189815, 1.193874, 0.113360)",
        "(0.188839, 1.215787, 0.106739)",
        "(0.188373, 1.238854, 0.102174)",
        "(0.188725, 1.262981, 0.099765)",
        "(0.189875, 1.287582, 0.099474)",
        "(0.190821, 1.299831, 0.100041)",
        "(0.193134, 1.324042, 0.102211)",
        "(0.196164, 1.347827, 0.106916)",
        "(0.199910, 1.370901, 0.113192)",
        "(0.204332, 1.392749, 0.121106)",
        "(0.206756, 1.402999, 0.125674)",
        "(0.211705, 1.422446, 0.135433)",
        "(0.216981, 1.439712, 0.146587)",
        "(0.222536, 1.455092, 0.158599)",
        "(0.228028, 1.468182, 0.171341)",
        "(0.230703, 1.474021, 0.177970)",
        "(0.235839, 1.483678, 0.191730)",
        "(0.240625, 1.490662, 0.205858)",
        "(0.244966, 1.495366, 0.220073)",
        "(0.248664, 1.497909, 0.234904)",
        "(0.250248, 1.498261, 0.242465)",
        "(0.252968, 1.497643, 0.257640)",
        "(0.254761, 1.494242, 0.272904)",
        "(0.255638, 1.488758, 0.288137)",
        "(0.255697, 1.481188, 0.303237)",
        "(0.255516, 1.476576, 0.310638)",
        "(0.255098, 1.466261, 0.325015)",
        "(0.254495, 1.454238, 0.338657)",
        "(0.253511, 1.440533, 0.351586)",
        "(0.252015, 1.425285, 0.363505)",
        "(0.250934, 1.416902, 0.368945)",
        "(0.248399, 1.398875, 0.378880)",
        "(0.246031, 1.379449, 0.387607)",
        "(0.244221, 1.359388, 0.395131)",
        "(0.242496, 1.338513, 0.400519)",
        "(0.241385, 1.327485, 0.402396)",
        "(0.238781, 1.304520, 0.405551)",
        "(0.236412, 1.280991, 0.407231)",
        "(0.234810, 1.258030, 0.406943)",
        "(0.233269, 1.235310, 0.404348)",
        "(0.232276, 1.223716, 0.402028)",
        "(0.229794, 1.200148, 0.396096)",
        "(0.227487, 1.177786, 0.387702)",
        "(0.225388, 1.157099, 0.376768)",
        "(0.223058, 1.137290, 0.364351)",
        "(0.221817, 1.128208, 0.356953)",
        "(0.219230, 1.111211, 0.341097)",
        "(0.216516, 1.096153, 0.323444)",
        "(0.213632, 1.084065, 0.304316)",
        "(0.210413, 1.074836, 0.284118)",
        "(0.208608, 1.071136, 0.273185)",
        "(0.204765, 1.065952, 0.250295)",
        "(0.200583, 1.064541, 0.226980)",
        "(0.196437, 1.067338, 0.203666)",
        "(0.192285, 1.074794, 0.180917)",
        "(0.190290, 1.080545, 0.169950)",
        "(0.186465, 1.094478, 0.149136)",
        "(0.182924, 1.114136, 0.131181)",
        "(0.179770, 1.137774, 0.115987)",
        "(0.177624, 1.165523, 0.103615)",
        "(0.176978, 1.180426, 0.098333)",
        "(0.176918, 1.212492, 0.090386)",
        "(0.178571, 1.245741, 0.085796)",
        "(0.180950, 1.278614, 0.083865)",
        "(0.184704, 1.311077, 0.084629)",
        "(0.187268, 1.326789, 0.085952)",
        "(0.192762, 1.356845, 0.089614)",
        "(0.198868, 1.384266, 0.096039)",
        "(0.204915, 1.409353, 0.104317)",
        "(0.210924, 1.431451, 0.113970)",
        "(0.213991, 1.441138, 0.119184)",
        "(0.219903, 1.459056, 0.130294)",
        "(0.225711, 1.473800, 0.142912)",
        "(0.231648, 1.486425, 0.156346)",
        "(0.237846, 1.496618, 0.170395)",
        "(0.240844, 1.500863, 0.177524)",
        "(0.246225, 1.506877, 0.192244)",
        "(0.251077, 1.510884, 0.207455)",
        "(0.255448, 1.512561, 0.223041)",
        "(0.258883, 1.511859, 0.238760)",
        "(0.260128, 1.510518, 0.246808)",
        "(0.262026, 1.506423, 0.263264)",
        "(0.262800, 1.499937, 0.279499)",
        "(0.262096, 1.490922, 0.295380)",
        "(0.260272, 1.479551, 0.311130)",
        "(0.259115, 1.472946, 0.318955)",
        "(0.256647, 1.458670, 0.334272)",
        "(0.253385, 1.441700, 0.348553)",
        "(0.249405, 1.422446, 0.361587)",
        "(0.245000, 1.401066, 0.373110)",
        "(0.242771, 1.389554, 0.378317)",
        "(0.238399, 1.365445, 0.388153)",
        "(0.234159, 1.339731, 0.396667)",
        "(0.230276, 1.313084, 0.402416)",
        "(0.226959, 1.286022, 0.404407)",
        "(0.225326, 1.272290, 0.404287)",
        "(0.221914, 1.244741, 0.402980)",
        "(0.219618, 1.219046, 0.399418)",
        "(0.218069, 1.195612, 0.392801)",
        "(0.215523, 1.172307, 0.382750)",
        "(0.214014, 1.160908, 0.376582)",
        "(0.211595, 1.140433, 0.363482)",
        "(0.209471, 1.123215, 0.348819)",
        "(0.206870, 1.108306, 0.332161)",
        "(0.205433, 1.102330, 0.322897)",
        "(0.202614, 1.091715, 0.303275)",
        "(0.199699, 1.084686, 0.280924)",
        "(0.196845, 1.081776, 0.257371)",
        "(0.194158, 1.082715, 0.233402)",
        "(0.191800, 1.087500, 0.208796)",
        "(0.190885, 1.091530, 0.196524)",
        "(0.189081, 1.101599, 0.172867)",
        "(0.187584, 1.115237, 0.150971)",
        "(0.186219, 1.132478, 0.131618)",
        "(0.185280, 1.152705, 0.114661)",
        "(0.185144, 1.163995, 0.107234)",
        "(0.185239, 1.188112, 0.094393)",
        "(0.186158, 1.214827, 0.085896)",
        "(0.187792, 1.242448, 0.080538)",
        "(0.190260, 1.270535, 0.078246)",
        "(0.191908, 1.284627, 0.078393)",
        "(0.195555, 1.312315, 0.080270)",
        "(0.200081, 1.338960, 0.085484)",
        "(0.204643, 1.363718, 0.092669)",
        "(0.209152, 1.386440, 0.101994)",
        "(0.211322, 1.396913, 0.107516)",
        "(0.215524, 1.416679, 0.119506)",
        "(0.219334, 1.433546, 0.133497)",
        "(0.222929, 1.448140, 0.148189)",
        "(0.226536, 1.460357, 0.163671)",
        "(0.228327, 1.465531, 0.171860)",
        "(0.231980, 1.474699, 0.188840)",
        "(0.235680, 1.481117, 0.206750)",
        "(0.239205, 1.485207, 0.224828)",
        "(0.241933, 1.486776, 0.243269)",
        "(0.243015, 1.486501, 0.252706)",
        "(0.244835, 1.484576, 0.271824)",
        "(0.246136, 1.479527, 0.291238)",
        "(0.247052, 1.472133, 0.310223)",
        "(0.247375, 1.462277, 0.328272)",
        "(0.247349, 1.456342, 0.336806)",
        "(0.247133, 1.443141, 0.353286)",
        "(0.246800, 1.427366, 0.368447)",
        "(0.246290, 1.409878, 0.382035)",
        "(0.245255, 1.390278, 0.393301)",
        "(0.244390, 1.379443, 0.398168)",
        "(0.242469, 1.356351, 0.406978)",
        "(0.240486, 1.331652, 0.414341)",
        "(0.238734, 1.305752, 0.420217)",
        "(0.236974, 1.278666, 0.423744)",
        "(0.235835, 1.264532, 0.424092)",
        "(0.233452, 1.235957, 0.423121)",
        "(0.231599, 1.207988, 0.420581)",
        "(0.229958, 1.181213, 0.415468)",
        "(0.228010, 1.155816, 0.406854)",
        "(0.227031, 1.143985, 0.400846)",
        "(0.225210, 1.122390, 0.386613)",
        "(0.223178, 1.103805, 0.370235)",
        "(0.220740, 1.087662, 0.352470)",
        "(0.217913, 1.074338, 0.333273)",
        "(0.216236, 1.069214, 0.323064)",
        "(0.212524, 1.061851, 0.302825)",
        "(0.207909, 1.058003, 0.282810)",
        "(0.202505, 1.057431, 0.261443)",
        "(0.196871, 1.060887, 0.238191)",
        "(0.194081, 1.064916, 0.226026)",
        "(0.188595, 1.074937, 0.202461)",
        "(0.183223, 1.089905, 0.179628)",
        "(0.178693, 1.109311, 0.157244)",
        "(0.175488, 1.133109, 0.136324)",
        "(0.174568, 1.146781, 0.126730)",
        "(0.174336, 1.176401, 0.108991)",
        "(0.176218, 1.208559, 0.094478)",
        "(0.179781, 1.241673, 0.083869)",
        "(0.184101, 1.274362, 0.077203)",
        "(0.186475, 1.290270, 0.075398)",
        "(0.191277, 1.320894, 0.073804)",
        "(0.196490, 1.349718, 0.075108)",
        "(0.202588, 1.376898, 0.079012)",
        "(0.209265, 1.401988, 0.085288)",
        "(0.212482, 1.413694, 0.089143)",
        "(0.218632, 1.434678, 0.098901)",
        "(0.224301, 1.453224, 0.110180)",
        "(0.229452, 1.469058, 0.122940)",
        "(0.234076, 1.482166, 0.136898)",
        "(0.236059, 1.487572, 0.144311)",
        "(0.239573, 1.496713, 0.159838)",
        "(0.242459, 1.503518, 0.176705)",
        "(0.244929, 1.507872, 0.194546)",
        "(0.246992, 1.509536, 0.213014)",
        "(0.247628, 1.509232, 0.222547)",
        "(0.248544, 1.507009, 0.242136)",
        "(0.248937, 1.502312, 0.262343)",
        "(0.248821, 1.494941, 0.282893)",
        "(0.248485, 1.484772, 0.303222)",
        "(0.248332, 1.478548, 0.313065)",
        "(0.247868, 1.464805, 0.332417)",
        "(0.247267, 1.448149, 0.350926)",
        "(0.246571, 1.429468, 0.367949)",
        "(0.245718, 1.408569, 0.383048)",
        "(0.245309, 1.397190, 0.389646)",
        "(0.244539, 1.373387, 0.401279)",
        "(0.244074, 1.348572, 0.410252)",
        "(0.243733, 1.322983, 0.416414)",
        "(0.242841, 1.296158, 0.419789)",
        "(0.242183, 1.282405, 0.420232)",
        "(0.241509, 1.255784, 0.418914)",
        "(0.241565, 1.230871, 0.414883)",
        "(0.240915, 1.206306, 0.408583)",
        "(0.238946, 1.181242, 0.399847)",
        "(0.237727, 1.168987, 0.394075)",
        "(0.235679, 1.146674, 0.380883)",
        "(0.233771, 1.128091, 0.365546)",
        "(0.231088, 1.111779, 0.347507)",
        "(0.227803, 1.097934, 0.326592)",
        "(0.225985, 1.092615, 0.315322)",
        "(0.222174, 1.085225, 0.292001)",
        "(0.218091, 1.082527, 0.267625)",
        "(0.213672, 1.083941, 0.242475)",
        "(0.209123, 1.089141, 0.216959)",
        "(0.206832, 1.093157, 0.204596)",
        "(0.201785, 1.103368, 0.181833)",
        "(0.196261, 1.117278, 0.162121)",
        "(0.190539, 1.134007, 0.145183)",
        "(0.184926, 1.153158, 0.130917)",
        "(0.182387, 1.164026, 0.124959)",
        "(0.178266, 1.187542, 0.114766)",
        "(0.175492, 1.213170, 0.107178)",
        "(0.174124, 1.240288, 0.102157)",
        "(0.174402, 1.254684, 0.101034)",
        "(0.175681, 1.283343, 0.099542)",
        "(0.178912, 1.312096, 0.100563)",
        "(0.183763, 1.340131, 0.103923)",
        "(0.189832, 1.367027, 0.109615)",
        "(0.196971, 1.392285, 0.117275)",
        "(0.200765, 1.403932, 0.121826)",
        "(0.208275, 1.425480, 0.132046)",
        "(0.215398, 1.444317, 0.143948)",
        "(0.221669, 1.460427, 0.157602)",
        "(0.226975, 1.473863, 0.172918)",
        "(0.229418, 1.479419, 0.181120)",
        "(0.234157, 1.488978, 0.198098)",
        "(0.238187, 1.495213, 0.216368)",
        "(0.241514, 1.498807, 0.235174)",
        "(0.244011, 1.499501, 0.254532)",
        "(0.244923, 1.498548, 0.264399)",
        "(0.246510, 1.494881, 0.284360)",
        "(0.247676, 1.488704, 0.304784)",
        "(0.248658, 1.479734, 0.324592)",
        "(0.249067, 1.467971, 0.343485)",
        "(0.249135, 1.461100, 0.352601)",
        "(0.249308, 1.446080, 0.370103)",
        "(0.249675, 1.429461, 0.386403)",
        "(0.250161, 1.410990, 0.400678)",
        "(0.250081, 1.390379, 0.412355)",
        "(0.249912, 1.379374, 0.417153)",
        "(0.249976, 1.356983, 0.425780)",
        "(0.250222, 1.333835, 0.432928)",
        "(0.249997, 1.309689, 0.437609)",
        "(0.249070, 1.284469, 0.439132)",
        "(0.248660, 1.271844, 0.438552)",
        "(0.248383, 1.247643, 0.436146)",
        "(0.248665, 1.225653, 0.431718)",
        "(0.248192, 1.204405, 0.424686)",
        "(0.246641, 1.183580, 0.413928)",
        "(0.245601, 1.173978, 0.407150)",
        "(0.243558, 1.157014, 0.392469)",
        "(0.241032, 1.142740, 0.376445)",
        "(0.237621, 1.130591, 0.358698)",
        "(0.233648, 1.121139, 0.339607)",
        "(0.231545, 1.117706, 0.329529)",
        "(0.227194, 1.113109, 0.308677)",
        "(0.222723, 1.112115, 0.286850)",
        "(0.218294, 1.114224, 0.264240)",
        "(0.214043, 1.119720, 0.241218)",
        "(0.211983, 1.123936, 0.229847)",
        "(0.208031, 1.134346, 0.207664)",
        "(0.204635, 1.148278, 0.186127)",
        "(0.202234, 1.165572, 0.165727)",
        "(0.200723, 1.185482, 0.147197)",
        "(0.200465, 1.196581, 0.138899)",
        "(0.200585, 1.220203, 0.124236)",
        "(0.201633, 1.245626, 0.112742)",
        "(0.203764, 1.272585, 0.104523)",
        "(0.207273, 1.300023, 0.099149)",
        "(0.209445, 1.313478, 0.097589)",
        "(0.214199, 1.339765, 0.096428)",
        "(0.219497, 1.365124, 0.098349)",
        "(0.225493, 1.389044, 0.102857)",
        "(0.231675, 1.410896, 0.109626)",
        "(0.234686, 1.420914, 0.114003)",
        "(0.240391, 1.439340, 0.123921)",
        "(0.245388, 1.455338, 0.135783)",
        "(0.249642, 1.468818, 0.149344)",
        "(0.253104, 1.479681, 0.164336)",
        "(0.254509, 1.484055, 0.172481)",
        "(0.256974, 1.491232, 0.189509)",
        "(0.258839, 1.495880, 0.207620)",
        "(0.260007, 1.497864, 0.226589)",
        "(0.260432, 1.497247, 0.246532)",
        "(0.260410, 1.495854, 0.256872)",
        "(0.260177, 1.491371, 0.277816)",
        "(0.259631, 1.484264, 0.298791)",
        "(0.258648, 1.474708, 0.319390)",
        "(0.257360, 1.462084, 0.339258)",
        "(0.256820, 1.455067, 0.348864)",
        "(0.255913, 1.439858, 0.367605)",
        "(0.255216, 1.422697, 0.384929)",
        "(0.254548, 1.403744, 0.400222)",
        "(0.254209, 1.383539, 0.412898)",
        "(0.254080, 1.372923, 0.418163)",
        "(0.253555, 1.351079, 0.427947)",
        "(0.253229, 1.328588, 0.435090)",
        "(0.252725, 1.305738, 0.439277)",
        "(0.251460, 1.281985, 0.440068)",
        "(0.250569, 1.269954, 0.439265)",
        "(0.248970, 1.246616, 0.436387)",
        "(0.248150, 1.225531, 0.430003)",
        "(0.247089, 1.205931, 0.420822)",
        "(0.245316, 1.187942, 0.408779)",
        "(0.244135, 1.179918, 0.401540)",
        "(0.241486, 1.165611, 0.385500)",
        "(0.238169, 1.153647, 0.366961)",
        "(0.234358, 1.144459, 0.346574)",
        "(0.230314, 1.138101, 0.325077)",
        "(0.228153, 1.136008, 0.313786)",
        "(0.223700, 1.133298, 0.290169)",
        "(0.219209, 1.132783, 0.265476)",
        "(0.215061, 1.134432, 0.239789)",
        "(0.211787, 1.138990, 0.213686)",
        "(0.210622, 1.142765, 0.200838)",
        "(0.208880, 1.152322, 0.176415)",
        "(0.207635, 1.165222, 0.154451)",
        "(0.206976, 1.181615, 0.134961)",
        "(0.206748, 1.201215, 0.118486)",
        "(0.206815, 1.212527, 0.111829)",
        "(0.207305, 1.237130, 0.101011)",
        "(0.208709, 1.264116, 0.093427)",
        "(0.211437, 1.292507, 0.088545)",
        "(0.214846, 1.320927, 0.086577)",
        "(0.216992, 1.335145, 0.086896)",
        "(0.221951, 1.363118, 0.089005)",
        "(0.227608, 1.389198, 0.094008)",
        "(0.233333, 1.413052, 0.100558)",
        "(0.238973, 1.434745, 0.109121)",
        "(0.241789, 1.444661, 0.114195)",
        "(0.247131, 1.462790, 0.125385)",
        "(0.252020, 1.478466, 0.138131)",
        "(0.256323, 1.491488, 0.152175)",
        "(0.260006, 1.502097, 0.167568)",
        "(0.261582, 1.506350, 0.175718)",
        "(0.264306, 1.513231, 0.192642)",
        "(0.266535, 1.517590, 0.210550)",
        "(0.268072, 1.519358, 0.229237)",
        "(0.269019, 1.518639, 0.248868)",
        "(0.269172, 1.517195, 0.258960)",
        "(0.269029, 1.512458, 0.279182)",
        "(0.268325, 1.504993, 0.299222)",
        "(0.266964, 1.494885, 0.318820)",
        "(0.264845, 1.482307, 0.337893)",
        "(0.263619, 1.475061, 0.347248)",
        "(0.261260, 1.459167, 0.365208)",
        "(0.258685, 1.440931, 0.381162)",
        "(0.255831, 1.420276, 0.393991)",
        "(0.252991, 1.398722, 0.405060)",
        "(0.251608, 1.387208, 0.409323)",
        "(0.248841, 1.363700, 0.416316)",
        "(0.246111, 1.339641, 0.420309)",
        "(0.243143, 1.315128, 0.421570)",
        "(0.240442, 1.290751, 0.420111)",
        "(0.238955, 1.278642, 0.418344)",
        "(0.235792, 1.255009, 0.413040)",
        "(0.232567, 1.232345, 0.404759)",
        "(0.229134, 1.210658, 0.394468)",
        "(0.225698, 1.191331, 0.382607)",
        "(0.223959, 1.182811, 0.375931)",
        "(0.220370, 1.167414, 0.360867)",
        "(0.216584, 1.154633, 0.343155)",
        "(0.212549, 1.144945, 0.323282)",
        "(0.208560, 1.138563, 0.302111)",
        "(0.206646, 1.136677, 0.291189)",
        "(0.202650, 1.134683, 0.268728)",
        "(0.198847, 1.135192, 0.244832)",
        "(0.195721, 1.138610, 0.220073)",
        "(0.193001, 1.145027, 0.195935)",
        "(0.191771, 1.149375, 0.184369)",
        "(0.189597, 1.159733, 0.162371)",
        "(0.187863, 1.172908, 0.142428)",
        "(0.186544, 1.189023, 0.124911)",
        "(0.185809, 1.208545, 0.110037)",
        "(0.185679, 1.219616, 0.103885)",
        "(0.185659, 1.243119, 0.093749)",
        "(0.186259, 1.268545, 0.086806)",
        "(0.187621, 1.295362, 0.083041)",
        "(0.190041, 1.322576, 0.081992)",
        "(0.191753, 1.336038, 0.082463)",
        "(0.195725, 1.362189, 0.084782)",
        "(0.200310, 1.387028, 0.089434)",
        "(0.205109, 1.410304, 0.096495)",
        "(0.210434, 1.431722, 0.105457)",
        "(0.213047, 1.441368, 0.110613)",
        "(0.218138, 1.459174, 0.122009)",
        "(0.223132, 1.474752, 0.135104)",
        "(0.227924, 1.488069, 0.149800)",
        "(0.232263, 1.498838, 0.165530)",
        "(0.234298, 1.503052, 0.173707)",
        "(0.237947, 1.509760, 0.190646)",
        "(0.241063, 1.513926, 0.208518)",
        "(0.243605, 1.515795, 0.227428)",
        "(0.245472, 1.515065, 0.247273)",
        "(0.246159, 1.513545, 0.257363)",
        "(0.247076, 1.508661, 0.277519)",
        "(0.247274, 1.501064, 0.297649)",
        "(0.247078, 1.490848, 0.317242)",
        "(0.246591, 1.478324, 0.336167)",
        "(0.246311, 1.471214, 0.345363)",
        "(0.245730, 1.455604, 0.362812)",
        "(0.244880, 1.437671, 0.378423)",
        "(0.243620, 1.417624, 0.391351)",
        "(0.241869, 1.395842, 0.402121)",
        "(0.240884, 1.384324, 0.406951)",
        "(0.238995, 1.360645, 0.415767)",
        "(0.237123, 1.336150, 0.422058)",
        "(0.234786, 1.310703, 0.425081)",
        "(0.232030, 1.284616, 0.425027)",
        "(0.230743, 1.271808, 0.424014)",
        "(0.228320, 1.247154, 0.420818)",
        "(0.225774, 1.223514, 0.415145)",
        "(0.222449, 1.200375, 0.405955)",
        "(0.218802, 1.179101, 0.393626)",
        "(0.217181, 1.169997, 0.386402)",
        "(0.214230, 1.155053, 0.370670)",
        "(0.210745, 1.143477, 0.352143)",
        "(0.206567, 1.135208, 0.329766)",
        "(0.204285, 1.133076, 0.316681)",
        "(0.199845, 1.129100, 0.291982)",
        "(0.195257, 1.129075, 0.266914)",
        "(0.190859, 1.131940, 0.241131)",
        "(0.186932, 1.138041, 0.215661)",
        "(0.183479, 1.147201, 0.191242)",
        "(0.181959, 1.153076, 0.179496)",
        "(0.179514, 1.166739, 0.156914)",
        "(0.177839, 1.183566, 0.136551)",
        "(0.176937, 1.203187, 0.118777)",
        "(0.177378, 1.225522, 0.103453)",
        "(0.178114, 1.237676, 0.097177)",
        "(0.179924, 1.262993, 0.087380)",
        "(0.182466, 1.289251, 0.081010)",
        "(0.185785, 1.315898, 0.078172)",
        "(0.189705, 1.342386, 0.078877)",
        "(0.191989, 1.355360, 0.080498)",
        "(0.196965, 1.380373, 0.085334)",
        "(0.202443, 1.403693, 0.092483)",
        "(0.208333, 1.424827, 0.101517)",
        "(0.214097, 1.443641, 0.112478)",
        "(0.217011, 1.452068, 0.118680)",
        "(0.222777, 1.467445, 0.132031)",
        "(0.228451, 1.480521, 0.146911)",
        "(0.234102, 1.491161, 0.162765)",
        "(0.239294, 1.499155, 0.179367)",
        "(0.241666, 1.501982, 0.187999)",
        "(0.245882, 1.506082, 0.206004)",
        "(0.249240, 1.507554, 0.224821)",
        "(0.251651, 1.506310, 0.244048)",
        "(0.253471, 1.502382, 0.263432)",
        "(0.254061, 1.499259, 0.273094)",
        "(0.254558, 1.491340, 0.292557)",
        "(0.254321, 1.481128, 0.312077)",
        "(0.253877, 1.468680, 0.330492)",
        "(0.253143, 1.454043, 0.347662)",
        "(0.252567, 1.445761, 0.355542)",
        "(0.251235, 1.427969, 0.369714)",
        "(0.249772, 1.408724, 0.381325)",
        "(0.247977, 1.388199, 0.390370)",
        "(0.245729, 1.366806, 0.396279)",
        "(0.244465, 1.355985, 0.397589)",
        "(0.241845, 1.334346, 0.398108)",
        "(0.239124, 1.313025, 0.396485)",
        "(0.236190, 1.292484, 0.392723)",
        "(0.232582, 1.272225, 0.386336)",
        "(0.230568, 1.262267, 0.381952)",
        "(0.226679, 1.243514, 0.371461)",
        "(0.222884, 1.227016, 0.359330)",
        "(0.218990, 1.212705, 0.345241)",
        "(0.214720, 1.200038, 0.328531)",
        "(0.212522, 1.194667, 0.319326)",
        "(0.208106, 1.185448, 0.300461)",
        "(0.203824, 1.178477, 0.280400)",
        "(0.199899, 1.174060, 0.259071)",
        "(0.196616, 1.172413, 0.236673)",
        "(0.195310, 1.172816, 0.225349)",
        "(0.193049, 1.175333, 0.203073)",
        "(0.191317, 1.180525, 0.181883)",
        "(0.189930, 1.188256, 0.162438)",
        "(0.189047, 1.199005, 0.145281)",
        "(0.188724, 1.205582, 0.137907)",
        "(0.188015, 1.220232, 0.125133)",
        "(0.187587, 1.237446, 0.115475)",
        "(0.187501, 1.257019, 0.109008)",
        "(0.187992, 1.278229, 0.105448)",
        "(0.188639, 1.289238, 0.104641)",
        "(0.190643, 1.311559, 0.104413)",
        "(0.193776, 1.334159, 0.106638)",
        "(0.198109, 1.356489, 0.111125)",
        "(0.203115, 1.377913, 0.117862)",
        "(0.205832, 1.388047, 0.122100)",
        "(0.211596, 1.407272, 0.131700)",
        "(0.217618, 1.424573, 0.143007)",
        "(0.223427, 1.439618, 0.155761)",
        "(0.228837, 1.452390, 0.169926)",
        "(0.231366, 1.457775, 0.177529)",
        "(0.236196, 1.466961, 0.193351)",
        "(0.240632, 1.473754, 0.210144)",
        "(0.244517, 1.477928, 0.227365)",
        "(0.247806, 1.479511, 0.244847)",
        "(0.249204, 1.479139, 0.253590)",
        "(0.251575, 1.476664, 0.270769)",
        "(0.253481, 1.471613, 0.287683)",
        "(0.255051, 1.463924, 0.303911)",
        "(0.256279, 1.453948, 0.319368)",
        "(0.256732, 1.448103, 0.326708)",
        "(0.256968, 1.435163, 0.340816)",
        "(0.256274, 1.420153, 0.353795)",
        "(0.255257, 1.403616, 0.365116)",
        "(0.254050, 1.385855, 0.374101)",
        "(0.253156, 1.376412, 0.377579)",
        "(0.251136, 1.357008, 0.383531)",
        "(0.249133, 1.337288, 0.387736)",
        "(0.246976, 1.317450, 0.389269)",
        "(0.244024, 1.297097, 0.388425)",
        "(0.242304, 1.286738, 0.387394)",
        "(0.239162, 1.266714, 0.384464)",
        "(0.236784, 1.248508, 0.379964)",
        "(0.234183, 1.231248, 0.373473)",
        "(0.230953, 1.214723, 0.364322)",
        "(0.229219, 1.207069, 0.358634)",
        "(0.225796, 1.193033, 0.346401)",
        "(0.222326, 1.181428, 0.332687)",
        "(0.218471, 1.171768, 0.316897)",
        "(0.214353, 1.164195, 0.299572)",
        "(0.212276, 1.161342, 0.290459)",
        "(0.207986, 1.157081, 0.271973)",
        "(0.203653, 1.155126, 0.252709)",
        "(0.199401, 1.154938, 0.232761)",
        "(0.195273, 1.156293, 0.212085)",
        "(0.193398, 1.157764, 0.201553)",
        "(0.189940, 1.162237, 0.181245)",
        "(0.186775, 1.169115, 0.162403)",
        "(0.183920, 1.178377, 0.144891)",
        "(0.181694, 1.189872, 0.128911)",
        "(0.180741, 1.196618, 0.121964)",
        "(0.178905, 1.211945, 0.110209)",
        "(0.177415, 1.229787, 0.101363)",
        "(0.176426, 1.249734, 0.095404)",
        "(0.176062, 1.270992, 0.092241)",
        "(0.176132, 1.282052, 0.091848)",
        "(0.176759, 1.304334, 0.092703)",
        "(0.178241, 1.326550, 0.095798)",
        "(0.180522, 1.348245, 0.100949)",
        "(0.183511, 1.368852, 0.107739)",
        "(0.185281, 1.378603, 0.111787)",
        "(0.189145, 1.397164, 0.120876)",
        "(0.193341, 1.414330, 0.131567)",
        "(0.197816, 1.429792, 0.143316)",
        "(0.202529, 1.443442, 0.155767)",
        "(0.204988, 1.449489, 0.162266)",
        "(0.209947, 1.460324, 0.175582)",
        "(0.214812, 1.469152, 0.189464)",
        "(0.219640, 1.476149, 0.204128)",
        "(0.224466, 1.481601, 0.219620)",
        "(0.226841, 1.483499, 0.227493)",
        "(0.231326, 1.485780, 0.242947)",
        "(0.235218, 1.485764, 0.258304)",
        "(0.238435, 1.483705, 0.273971)",
        "(0.240972, 1.479643, 0.289765)",
        "(0.241917, 1.476635, 0.297471)",
        "(0.243124, 1.469158, 0.312601)",
        "(0.243582, 1.459751, 0.327375)",
        "(0.243857, 1.448824, 0.341419)",
        "(0.243694, 1.436097, 0.354303)",
        "(0.243296, 1.428851, 0.360136)",
        "(0.242153, 1.413442, 0.370980)",
        "(0.241058, 1.397040, 0.380341)",
        "(0.239765, 1.379468, 0.387973)",
        "(0.238088, 1.360977, 0.394101)",
        "(0.236985, 1.351278, 0.396277)",
        "(0.234463, 1.331513, 0.399755)",
        "(0.231696, 1.311358, 0.401766)",
        "(0.228984, 1.291096, 0.402389)",
        "(0.226086, 1.270623, 0.401471)",
        "(0.224531, 1.260412, 0.400160)",
        "(0.221137, 1.240164, 0.396691)",
        "(0.217132, 1.220083, 0.392272)",
        "(0.212438, 1.199803, 0.386154)",
        "(0.207457, 1.180030, 0.376990)",
        "(0.205041, 1.170761, 0.370901)",
        "(0.200425, 1.153725, 0.357120)",
        "(0.196280, 1.139565, 0.341826)",
        "(0.192494, 1.128514, 0.324874)",
        "(0.188719, 1.119840, 0.305486)",
        "(0.186911, 1.116661, 0.295039)",
        "(0.183372, 1.112109, 0.273797)",
        "(0.180121, 1.110573, 0.252152)",
        "(0.177172, 1.111807, 0.230256)",
        "(0.174514, 1.115730, 0.208825)",
        "(0.173213, 1.118817, 0.198677)",
        "(0.170533, 1.126687, 0.179404)",
        "(0.168000, 1.137660, 0.161668)",
        "(0.165834, 1.151969, 0.145975)",
        "(0.163961, 1.169392, 0.132483)",
        "(0.163235, 1.179357, 0.126601)",
        "(0.162091, 1.200776, 0.116199)",
        "(0.161421, 1.223871, 0.108223)",
        "(0.161171, 1.248063, 0.102719)",
        "(0.161351, 1.272812, 0.099743)",
        "(0.161684, 1.285236, 0.099221)",
        "(0.162986, 1.309881, 0.099532)",
        "(0.164787, 1.333486, 0.102047)",
        "(0.167307, 1.356419, 0.107117)",
        "(0.170750, 1.378408, 0.114388)",
        "(0.172817, 1.388785, 0.118770)",
        "(0.177268, 1.408257, 0.128352)",
        "(0.182088, 1.425707, 0.139172)",
        "(0.187185, 1.441193, 0.151229)",
        "(0.192213, 1.454517, 0.164438)",
        "(0.194678, 1.460237, 0.171512)",
        "(0.199526, 1.470161, 0.186136)",
        "(0.204058, 1.477741, 0.201538)",
        "(0.208332, 1.483052, 0.217561)",
        "(0.212400, 1.486154, 0.233960)",
        "(0.214194, 1.486612, 0.242236)",
        "(0.217343, 1.485842, 0.258536)",
        "(0.219975, 1.482684, 0.274725)",
        "(0.222050, 1.477239, 0.290704)",
        "(0.223465, 1.469616, 0.306370)",
        "(0.223867, 1.464809, 0.313851)",
        "(0.224369, 1.453864, 0.327949)",
        "(0.224727, 1.441083, 0.340728)",
        "(0.224920, 1.426674, 0.352492)",
        "(0.224833, 1.410866, 0.363170)",
        "(0.224716, 1.402465, 0.367857)",
        "(0.224196, 1.384673, 0.375902)",
        "(0.223354, 1.365631, 0.382620)",
        "(0.222717, 1.346044, 0.387951)",
        "(0.222386, 1.326308, 0.391684)",
        "(0.222082, 1.316176, 0.392796)",
        "(0.220823, 1.295281, 0.393849)",
        "(0.218925, 1.273895, 0.393669)",
        "(0.217397, 1.253358, 0.392193)",
        "(0.216393, 1.234043, 0.388585)",
        "(0.215924, 1.224754, 0.385792)",
        "(0.214302, 1.206279, 0.378420)",
        "(0.212216, 1.188819, 0.369067)",
        "(0.210389, 1.173652, 0.358583)",
        "(0.208377, 1.160547, 0.345855)",
        "(0.207218, 1.154851, 0.338436)",
        "(0.204615, 1.144798, 0.322733)",
        "(0.201861, 1.137380, 0.306029)",
        "(0.198790, 1.132505, 0.288168)",
        "(0.195482, 1.130332, 0.268878)",
        "(0.193867, 1.130400, 0.258723)",
        "(0.190731, 1.132438, 0.238508)",
        "(0.187572, 1.137460, 0.218979)",
        "(0.184487, 1.145023, 0.199674)",
        "(0.181601, 1.155502, 0.180971)",
        "(0.180249, 1.162073, 0.172177)",
        "(0.177815, 1.177126, 0.155810)",
        "(0.176003, 1.195172, 0.141478)",
        "(0.174656, 1.215242, 0.129388)",
        "(0.173898, 1.236931, 0.119744)",
        "(0.173807, 1.248394, 0.116163)",
        "(0.174011, 1.271792, 0.110982)",
        "(0.174809, 1.295348, 0.108478)",
        "(0.176217, 1.318558, 0.108773)",
        "(0.178065, 1.340895, 0.111645)",
        "(0.179189, 1.351646, 0.114123)",
        "(0.181687, 1.372317, 0.120570)",
        "(0.184449, 1.391493, 0.128972)",
        "(0.187484, 1.408790, 0.138929)",
        "(0.190648, 1.424127, 0.150180)",
        "(0.192372, 1.431054, 0.156393)"
    ],
    "leftHandPositions": [
        "(0.278094, 1.133473, -0.090534)",
        "(0.278007, 1.133301, -0.090415)",
        "(0.277748, 1.132834, -0.090209)",
        "(0.277579, 1.132586, -0.090035)",
        "(0.277380, 1.132326, -0.089828)",
        "(0.277262, 1.132212, -0.089698)",
        "(0.277184, 1.132224, -0.089516)",
        "(0.277179, 1.132240, -0.089231)",
        "(0.277220, 1.132241, -0.089064)",
        "(0.277166, 1.132156, -0.089014)",
        "(0.277069, 1.132054, -0.088981)",
        "(0.276901, 1.132025, -0.089050)",
        "(0.276596, 1.132020, -0.089295)",
        "(0.276151, 1.132117, -0.089734)",
        "(0.275694, 1.132302, -0.090281)",
        "(0.275515, 1.132375, -0.090520)",
        "(0.275193, 1.132478, -0.090907)",
        "(0.274753, 1.132669, -0.091336)",
        "(0.274636, 1.132964, -0.091462)",
        "(0.274380, 1.133354, -0.091643)",
        "(0.274219, 1.133595, -0.091724)",
        "(0.273891, 1.134173, -0.091842)",
        "(0.273484, 1.134939, -0.091887)",
        "(0.273097, 1.135589, -0.091840)",
        "(0.272514, 1.136202, -0.091893)",
        "(0.272121, 1.136594, -0.091993)",
        "(0.271268, 1.137501, -0.092211)",
        "(0.270217, 1.138651, -0.092450)",
        "(0.269020, 1.140016, -0.092656)",
        "(0.267760, 1.141645, -0.092738)",
        "(0.267085, 1.142576, -0.092738)",
        "(0.265561, 1.144584, -0.092616)",
        "(0.263882, 1.146591, -0.092226)",
        "(0.262026, 1.148794, -0.091613)",
        "(0.259834, 1.151409, -0.090929)",
        "(0.258648, 1.152839, -0.090562)",
        "(0.256179, 1.155733, -0.089676)",
        "(0.253474, 1.159152, -0.088563)",
        "(0.250507, 1.162940, -0.087367)",
        "(0.247509, 1.167177, -0.085960)",
        "(0.245975, 1.169313, -0.085240)",
        "(0.242938, 1.173796, -0.083749)",
        "(0.240033, 1.178365, -0.082212)",
        "(0.237183, 1.182915, -0.080673)",
        "(0.234555, 1.187327, -0.079141)",
        "(0.233392, 1.189430, -0.078413)",
        "(0.231188, 1.193652, -0.077099)",
        "(0.228928, 1.198029, -0.076021)",
        "(0.226850, 1.202517, -0.075215)",
        "(0.224800, 1.207065, -0.074711)",
        "(0.223750, 1.209264, -0.074542)",
        "(0.221818, 1.213712, -0.074166)",
        "(0.219838, 1.218181, -0.073738)",
        "(0.217609, 1.222815, -0.073515)",
        "(0.215081, 1.228223, -0.073475)",
        "(0.213750, 1.231311, -0.073401)",
        "(0.211126, 1.238483, -0.073154)",
        "(0.208001, 1.246926, -0.073263)",
        "(0.203963, 1.257213, -0.073840)",
        "(0.199722, 1.268898, -0.074623)",
        "(0.197581, 1.275522, -0.075134)",
        "(0.193387, 1.289687, -0.076367)",
        "(0.189355, 1.305918, -0.078244)",
        "(0.185650, 1.323689, -0.081215)",
        "(0.182306, 1.342524, -0.085312)",
        "(0.180843, 1.352376, -0.087909)",
        "(0.178450, 1.372982, -0.094702)",
        "(0.176489, 1.393558, -0.102867)",
        "(0.175523, 1.412933, -0.113069)",
        "(0.174755, 1.430782, -0.123432)",
        "(0.174560, 1.438849, -0.128947)",
        "(0.174721, 1.452780, -0.140490)",
        "(0.175098, 1.463476, -0.152326)",
        "(0.175369, 1.470625, -0.164391)",
        "(0.175032, 1.473992, -0.176619)",
        "(0.174590, 1.474470, -0.182829)",
        "(0.173054, 1.472149, -0.195411)",
        "(0.170822, 1.465981, -0.207885)",
        "(0.168065, 1.455931, -0.219887)",
        "(0.164724, 1.442053, -0.231189)",
        "(0.162846, 1.433668, -0.236514)",
        "(0.159070, 1.414983, -0.246317)",
        "(0.155620, 1.393415, -0.254297)",
        "(0.152522, 1.369074, -0.259819)",
        "(0.150198, 1.342852, -0.262728)",
        "(0.149631, 1.329592, -0.263146)",
        "(0.149569, 1.303699, -0.262332)",
        "(0.150379, 1.278378, -0.258550)",
        "(0.151599, 1.253407, -0.251725)",
        "(0.153859, 1.229433, -0.241545)",
        "(0.155311, 1.218136, -0.235700)",
        "(0.158684, 1.197746, -0.222168)",
        "(0.162569, 1.180152, -0.206741)",
        "(0.166720, 1.165561, -0.189958)",
        "(0.170974, 1.154345, -0.172312)",
        "(0.173081, 1.150203, -0.163084)",
        "(0.177489, 1.143780, -0.144048)",
        "(0.182019, 1.140715, -0.124877)",
        "(0.185861, 1.140814, -0.106748)",
        "(0.188607, 1.143836, -0.090124)",
        "(0.189735, 1.146695, -0.082241)",
        "(0.191891, 1.154955, -0.067265)",
        "(0.192873, 1.165928, -0.055215)",
        "(0.192884, 1.180020, -0.044774)",
        "(0.192640, 1.196771, -0.035614)",
        "(0.192632, 1.206378, -0.031652)",
        "(0.192684, 1.226992, -0.025009)",
        "(0.192576, 1.249373, -0.020360)",
        "(0.192412, 1.272863, -0.017664)",
        "(0.192593, 1.297750, -0.017654)",
        "(0.192553, 1.310238, -0.019077)",
        "(0.193101, 1.335164, -0.022514)",
        "(0.194597, 1.359874, -0.028185)",
        "(0.196421, 1.383037, -0.035319)",
        "(0.198137, 1.403877, -0.043573)",
        "(0.198951, 1.413135, -0.048216)",
        "(0.200673, 1.430969, -0.057848)",
        "(0.202129, 1.446352, -0.068504)",
        "(0.203280, 1.459288, -0.079838)",
        "(0.204118, 1.469519, -0.091485)",
        "(0.204352, 1.473404, -0.097367)",
        "(0.204315, 1.479070, -0.109251)",
        "(0.203567, 1.482495, -0.121255)",
        "(0.201674, 1.482612, -0.133631)",
        "(0.198770, 1.480189, -0.146239)",
        "(0.196922, 1.477716, -0.152561)",
        "(0.192784, 1.470685, -0.164894)",
        "(0.188134, 1.460640, -0.176486)",
        "(0.182862, 1.446833, -0.186917)",
        "(0.177103, 1.429751, -0.196327)",
        "(0.174088, 1.419951, -0.200665)",
        "(0.168741, 1.399267, -0.208422)",
        "(0.164350, 1.376185, -0.213909)",
        "(0.160093, 1.351318, -0.217312)",
        "(0.156464, 1.324967, -0.218223)",
        "(0.155249, 1.311675, -0.217731)",
        "(0.153761, 1.285891, -0.215720)",
        "(0.153631, 1.260836, -0.210491)",
        "(0.154715, 1.237004, -0.201684)",
        "(0.157100, 1.215760, -0.189878)",
        "(0.158711, 1.206602, -0.182875)",
        "(0.162276, 1.190997, -0.167551)",
        "(0.166437, 1.179916, -0.150100)",
        "(0.171006, 1.173874, -0.130997)",
        "(0.175129, 1.172573, -0.111967)",
        "(0.176637, 1.174223, -0.102757)",
        "(0.178763, 1.180587, -0.085478)",
        "(0.179667, 1.192424, -0.070128)",
        "(0.179567, 1.209294, -0.057018)",
        "(0.178843, 1.230647, -0.046250)",
        "(0.178322, 1.243860, -0.042165)",
        "(0.177731, 1.271066, -0.034711)",
        "(0.178310, 1.301411, -0.029623)",
        "(0.180789, 1.333465, -0.026876)",
        "(0.185772, 1.366345, -0.027182)",
        "(0.188589, 1.382296, -0.028120)",
        "(0.195099, 1.412485, -0.032550)",
        "(0.201561, 1.440123, -0.039346)",
        "(0.207513, 1.464819, -0.048893)",
        "(0.212319, 1.485876, -0.060660)",
        "(0.214261, 1.494669, -0.067300)",
        "(0.217487, 1.509887, -0.081264)",
        "(0.219487, 1.520592, -0.096719)",
        "(0.219949, 1.526930, -0.113023)",
        "(0.218539, 1.528806, -0.129850)",
        "(0.216997, 1.527802, -0.138349)",
        "(0.212966, 1.522925, -0.155131)",
        "(0.207639, 1.513674, -0.171506)",
        "(0.200889, 1.500420, -0.187524)",
        "(0.193214, 1.483529, -0.203144)",
        "(0.189222, 1.473663, -0.210700)",
        "(0.181484, 1.452449, -0.225096)",
        "(0.174020, 1.427098, -0.237274)",
        "(0.167175, 1.399867, -0.247343)",
        "(0.161537, 1.371169, -0.254817)",
        "(0.159263, 1.356485, -0.257639)",
        "(0.155491, 1.326936, -0.261907)",
        "(0.152767, 1.297078, -0.263403)",
        "(0.151010, 1.266998, -0.262011)",
        "(0.150921, 1.238071, -0.257094)",
        "(0.151265, 1.224373, -0.253877)",
        "(0.153037, 1.199383, -0.244914)",
        "(0.155886, 1.177839, -0.232705)",
        "(0.159234, 1.160164, -0.217786)",
        "(0.162840, 1.146898, -0.200279)",
        "(0.164528, 1.141533, -0.191007)",
        "(0.167641, 1.134839, -0.170801)",
        "(0.170231, 1.132712, -0.149136)",
        "(0.172038, 1.135984, -0.126885)",
        "(0.172967, 1.143316, -0.105670)",
        "(0.172914, 1.149089, -0.095723)",
        "(0.172248, 1.163764, -0.077730)",
        "(0.170535, 1.182894, -0.062522)",
        "(0.168829, 1.206142, -0.049828)",
        "(0.168012, 1.233493, -0.039982)",
        "(0.168192, 1.248767, -0.036435)",
        "(0.169610, 1.280885, -0.031324)",
        "(0.173093, 1.315084, -0.030241)",
        "(0.178360, 1.348984, -0.032594)",
        "(0.185008, 1.381218, -0.038140)",
        "(0.188601, 1.396578, -0.041844)",
        "(0.196273, 1.424920, -0.051488)",
        "(0.204205, 1.449846, -0.063203)",
        "(0.211874, 1.471056, -0.076554)",
        "(0.215227, 1.479898, -0.083851)",
        "(0.220489, 1.494517, -0.099232)",
        "(0.224319, 1.505746, -0.115600)",
        "(0.226948, 1.513244, -0.132558)",
        "(0.228209, 1.516829, -0.149539)",
        "(0.227875, 1.516510, -0.166208)",
        "(0.226860, 1.514618, -0.174376)",
        "(0.223574, 1.508289, -0.190371)",
        "(0.218613, 1.498098, -0.205648)",
        "(0.212341, 1.484359, -0.220224)",
        "(0.204716, 1.466633, -0.234022)",
        "(0.200526, 1.456188, -0.240500)",
        "(0.192109, 1.433185, -0.252453)",
        "(0.184223, 1.407197, -0.262517)",
        "(0.176722, 1.378194, -0.270138)",
        "(0.170280, 1.347461, -0.275373)",
        "(0.167980, 1.331848, -0.276980)",
        "(0.164263, 1.300544, -0.278853)",
        "(0.161209, 1.269021, -0.277878)",
        "(0.159183, 1.237505, -0.272316)",
        "(0.158730, 1.207766, -0.263745)",
        "(0.159223, 1.194514, -0.258561)",
        "(0.161153, 1.170606, -0.246282)",
        "(0.164205, 1.150779, -0.230232)",
        "(0.167931, 1.135815, -0.211148)",
        "(0.171467, 1.126014, -0.190994)",
        "(0.173118, 1.123111, -0.180401)",
        "(0.176237, 1.120005, -0.157430)",
        "(0.178211, 1.122706, -0.135445)",
        "(0.179264, 1.129719, -0.114048)",
        "(0.179551, 1.141868, -0.093790)",
        "(0.179361, 1.150005, -0.084665)",
        "(0.178394, 1.168777, -0.068124)",
        "(0.176868, 1.192454, -0.054760)",
        "(0.175935, 1.220363, -0.044670)",
        "(0.176092, 1.251803, -0.038504)",
        "(0.176650, 1.268706, -0.037370)",
        "(0.179003, 1.303125, -0.038256)",
        "(0.182690, 1.336840, -0.042603)",
        "(0.187321, 1.368920, -0.050656)",
        "(0.192330, 1.398219, -0.061869)",
        "(0.194843, 1.411487, -0.068686)",
        "(0.199498, 1.435402, -0.083524)",
        "(0.203456, 1.455228, -0.099835)",
        "(0.206372, 1.471194, -0.116883)",
        "(0.208196, 1.482356, -0.134223)",
        "(0.208706, 1.486026, -0.142797)",
        "(0.208965, 1.490789, -0.159650)",
        "(0.207966, 1.491213, -0.176028)",
        "(0.206027, 1.488946, -0.191901)",
        "(0.202822, 1.482786, -0.206870)",
        "(0.200828, 1.478261, -0.213916)",
        "(0.196509, 1.467289, -0.227246)",
        "(0.192054, 1.453487, -0.239227)",
        "(0.187747, 1.437182, -0.249415)",
        "(0.183623, 1.419057, -0.257859)",
        "(0.181773, 1.409326, -0.261258)",
        "(0.178338, 1.388894, -0.266377)",
        "(0.174717, 1.366516, -0.268947)",
        "(0.170893, 1.342551, -0.269366)",
        "(0.167849, 1.317483, -0.267205)",
        "(0.166765, 1.304852, -0.265155)",
        "(0.164825, 1.279200, -0.259649)",
        "(0.163458, 1.253393, -0.252115)",
        "(0.163001, 1.228098, -0.242714)",
        "(0.163351, 1.204481, -0.231436)",
        "(0.163721, 1.193360, -0.225201)",
        "(0.165580, 1.173097, -0.210262)",
        "(0.168614, 1.155775, -0.192477)",
        "(0.172593, 1.142655, -0.173761)",
        "(0.174767, 1.139195, -0.164350)",
        "(0.178605, 1.132907, -0.145912)",
        "(0.182260, 1.131208, -0.127011)",
        "(0.185693, 1.133530, -0.107944)",
        "(0.188316, 1.139956, -0.089865)",
        "(0.189545, 1.150278, -0.073720)",
        "(0.189786, 1.157079, -0.066425)",
        "(0.190009, 1.172585, -0.052994)",
        "(0.189624, 1.192057, -0.042336)",
        "(0.188810, 1.214606, -0.034803)",
        "(0.188139, 1.240509, -0.031298)",
        "(0.187929, 1.254094, -0.030660)",
        "(0.187786, 1.282526, -0.032727)",
        "(0.187759, 1.310864, -0.038638)",
        "(0.188218, 1.338230, -0.047889)",
        "(0.189409, 1.363541, -0.059762)",
        "(0.190240, 1.375053, -0.066626)",
        "(0.192407, 1.396299, -0.081462)",
        "(0.194914, 1.414178, -0.097893)",
        "(0.196832, 1.428690, -0.114913)",
        "(0.198427, 1.439926, -0.132326)",
        "(0.199169, 1.443990, -0.140920)",
        "(0.200411, 1.449949, -0.157441)",
        "(0.200655, 1.450969, -0.172353)",
        "(0.199635, 1.448502, -0.185822)",
        "(0.196675, 1.441628, -0.197545)",
        "(0.194729, 1.436959, -0.202955)",
        "(0.189923, 1.424595, -0.212963)",
        "(0.184802, 1.410317, -0.222410)",
        "(0.179736, 1.393006, -0.229829)",
        "(0.175072, 1.373596, -0.234748)",
        "(0.172766, 1.362406, -0.235729)",
        "(0.168169, 1.339522, -0.237160)",
        "(0.164385, 1.315562, -0.236772)",
        "(0.161652, 1.290788, -0.234393)",
        "(0.159950, 1.265261, -0.229592)",
        "(0.159539, 1.252506, -0.226303)",
        "(0.160160, 1.227722, -0.217276)",
        "(0.161492, 1.204207, -0.207521)",
        "(0.163884, 1.182609, -0.195742)",
        "(0.167272, 1.162820, -0.182110)",
        "(0.169454, 1.154364, -0.174587)",
        "(0.173882, 1.140137, -0.159709)",
        "(0.178310, 1.130202, -0.144866)",
        "(0.182431, 1.124352, -0.130245)",
        "(0.185888, 1.124096, -0.115772)",
        "(0.187358, 1.125563, -0.108657)",
        "(0.189517, 1.131287, -0.095410)",
        "(0.190010, 1.141272, -0.084334)",
        "(0.189104, 1.154799, -0.074999)",
        "(0.187803, 1.171409, -0.066650)",
        "(0.187085, 1.181022, -0.063039)",
        "(0.185684, 1.202095, -0.056999)",
        "(0.184538, 1.226190, -0.053083)",
        "(0.184012, 1.251508, -0.050328)",
        "(0.184611, 1.278617, -0.049756)",
        "(0.185354, 1.292322, -0.049979)",
        "(0.187897, 1.320185, -0.052216)",
        "(0.191623, 1.347838, -0.056410)",
        "(0.196659, 1.374607, -0.063140)",
        "(0.202008, 1.399350, -0.072356)",
        "(0.204595, 1.410593, -0.077993)",
        "(0.209410, 1.430967, -0.090480)",
        "(0.213369, 1.447766, -0.104428)",
        "(0.216072, 1.460392, -0.119006)",
        "(0.217686, 1.468907, -0.133528)",
        "(0.218013, 1.471466, -0.140725)",
        "(0.217659, 1.474089, -0.154733)",
        "(0.215791, 1.472848, -0.168426)",
        "(0.212183, 1.467870, -0.181854)",
        "(0.207075, 1.459013, -0.194559)",
        "(0.204199, 1.453415, -0.200535)",
        "(0.197866, 1.439936, -0.211674)",
        "(0.191219, 1.423473, -0.221371)",
        "(0.184890, 1.404503, -0.229277)",
        "(0.179301, 1.384269, -0.235830)",
        "(0.176726, 1.373216, -0.238204)",
        "(0.171735, 1.349900, -0.241659)",
        "(0.167354, 1.324860, -0.242519)",
        "(0.164406, 1.299079, -0.240431)",
        "(0.162894, 1.273117, -0.236088)",
        "(0.162343, 1.259915, -0.233377)",
        "(0.162354, 1.233585, -0.225655)",
        "(0.163710, 1.208115, -0.215301)",
        "(0.166193, 1.184844, -0.203546)",
        "(0.169673, 1.164683, -0.190456)",
        "(0.171647, 1.154926, -0.182927)",
        "(0.175721, 1.140036, -0.167759)",
        "(0.180268, 1.128118, -0.151647)",
        "(0.184862, 1.120256, -0.135154)",
        "(0.189146, 1.117372, -0.118762)",
        "(0.190818, 1.118018, -0.111041)",
        "(0.193305, 1.121053, -0.096245)",
        "(0.194812, 1.127992, -0.082319)",
        "(0.195509, 1.138400, -0.069599)",
        "(0.194995, 1.152524, -0.059094)",
        "(0.194394, 1.160331, -0.054485)",
        "(0.192920, 1.177950, -0.046582)",
        "(0.191366, 1.197690, -0.040192)",
        "(0.189627, 1.219551, -0.035939)",
        "(0.188426, 1.243379, -0.033954)",
        "(0.188061, 1.255546, -0.033472)",
        "(0.187916, 1.280456, -0.034345)",
        "(0.188765, 1.305344, -0.037262)",
        "(0.190550, 1.329442, -0.042179)",
        "(0.192763, 1.352187, -0.048595)",
        "(0.194068, 1.362827, -0.052534)",
        "(0.196732, 1.382661, -0.061475)",
        "(0.199492, 1.400015, -0.071863)",
        "(0.202237, 1.415192, -0.083521)",
        "(0.204873, 1.427283, -0.096714)",
        "(0.206103, 1.432577, -0.103523)",
        "(0.208015, 1.440542, -0.117747)",
        "(0.208857, 1.445025, -0.132059)",
        "(0.208560, 1.445977, -0.146185)",
        "(0.207278, 1.443565, -0.160040)",
        "(0.206046, 1.440835, -0.166766)",
        "(0.202391, 1.433172, -0.179941)",
        "(0.197369, 1.422266, -0.192619)",
        "(0.191234, 1.408190, -0.204457)",
        "(0.185047, 1.391068, -0.214785)",
        "(0.182028, 1.381838, -0.219494)",
        "(0.176042, 1.361162, -0.227630)",
        "(0.170912, 1.339468, -0.234529)",
        "(0.166780, 1.316682, -0.239495)",
        "(0.163674, 1.293098, -0.242231)",
        "(0.162540, 1.281176, -0.242702)",
        "(0.160919, 1.257712, -0.242701)",
        "(0.160340, 1.234906, -0.240613)",
        "(0.160505, 1.212446, -0.236391)",
        "(0.161646, 1.191645, -0.229680)",
        "(0.162393, 1.181665, -0.225788)",
        "(0.164451, 1.163306, -0.216582)",
        "(0.167084, 1.147123, -0.205792)",
        "(0.170297, 1.133764, -0.193448)",
        "(0.173848, 1.123827, -0.179948)",
        "(0.175669, 1.120252, -0.172884)",
        "(0.178956, 1.115472, -0.158583)",
        "(0.181876, 1.114669, -0.143740)",
        "(0.184209, 1.116752, -0.128776)",
        "(0.185829, 1.121892, -0.114013)",
        "(0.186312, 1.125722, -0.106879)",
        "(0.186877, 1.135421, -0.093294)",
        "(0.186852, 1.148163, -0.080932)",
        "(0.186478, 1.163266, -0.069874)",
        "(0.186183, 1.181802, -0.060578)",
        "(0.186085, 1.191665, -0.056470)",
        "(0.186030, 1.213168, -0.050254)",
        "(0.186315, 1.236177, -0.046541)",
        "(0.187032, 1.260402, -0.045751)",
        "(0.188429, 1.285074, -0.047872)",
        "(0.189465, 1.297299, -0.050059)",
        "(0.191795, 1.320718, -0.055907)",
        "(0.194620, 1.342537, -0.063852)",
        "(0.198028, 1.362602, -0.073851)",
        "(0.201501, 1.379848, -0.085758)",
        "(0.203110, 1.387416, -0.092235)",
        "(0.205628, 1.400239, -0.105664)",
        "(0.207066, 1.409689, -0.119748)",
        "(0.207741, 1.415690, -0.133923)",
        "(0.207668, 1.418379, -0.147975)",
        "(0.207382, 1.418760, -0.155002)",
        "(0.205730, 1.416723, -0.169002)",
        "(0.202802, 1.411680, -0.182979)",
        "(0.199026, 1.403687, -0.196497)",
        "(0.194939, 1.392538, -0.208589)",
        "(0.192931, 1.386276, -0.214083)",
        "(0.188775, 1.371702, -0.223528)",
        "(0.184783, 1.355266, -0.231427)",
        "(0.181501, 1.337791, -0.238165)",
        "(0.178634, 1.319267, -0.243269)",
        "(0.177307, 1.309731, -0.245144)",
        "(0.175294, 1.289896, -0.246331)",
        "(0.173923, 1.269703, -0.244559)",
        "(0.172924, 1.249732, -0.241145)",
        "(0.172681, 1.230515, -0.235725)",
        "(0.172972, 1.221375, -0.231979)",
        "(0.173740, 1.203583, -0.223712)",
        "(0.175219, 1.187898, -0.213383)",
        "(0.177061, 1.174203, -0.202391)",
        "(0.179416, 1.163953, -0.189776)",
        "(0.180537, 1.159499, -0.183386)",
        "(0.182746, 1.153092, -0.170077)",
        "(0.184811, 1.149712, -0.156277)",
        "(0.186620, 1.150717, -0.141634)",
        "(0.188428, 1.153639, -0.126685)",
        "(0.189234, 1.156234, -0.119257)",
        "(0.190529, 1.163836, -0.104972)",
        "(0.191421, 1.173706, -0.091623)",
        "(0.192248, 1.185582, -0.079238)",
        "(0.193278, 1.200085, -0.068494)",
        "(0.193797, 1.208305, -0.064015)",
        "(0.194605, 1.226085, -0.056969)",
        "(0.195255, 1.245596, -0.052803)",
        "(0.195905, 1.266310, -0.051570)",
        "(0.196681, 1.287743, -0.053314)",
        "(0.197129, 1.298510, -0.055070)",
        "(0.198556, 1.319963, -0.060602)",
        "(0.200547, 1.340662, -0.068241)",
        "(0.202879, 1.360234, -0.077776)",
        "(0.205836, 1.378051, -0.088997)",
        "(0.207341, 1.386388, -0.094869)",
        "(0.210490, 1.401562, -0.107758)",
        "(0.213523, 1.414266, -0.121345)",
        "(0.216202, 1.424516, -0.135466)",
        "(0.218597, 1.432143, -0.150048)",
        "(0.219597, 1.435191, -0.157339)",
        "(0.221177, 1.438997, -0.172065)",
        "(0.222131, 1.440287, -0.186448)",
        "(0.222023, 1.438527, -0.200154)",
        "(0.220413, 1.433489, -0.212961)",
        "(0.219078, 1.429667, -0.218998)",
        "(0.216164, 1.420827, -0.230710)",
        "(0.212519, 1.409082, -0.241519)",
        "(0.208619, 1.395072, -0.251002)",
        "(0.204432, 1.378055, -0.258560)",
        "(0.202457, 1.369697, -0.261501)",
        "(0.198496, 1.351719, -0.265893)",
        "(0.194504, 1.332154, -0.268641)",
        "(0.190720, 1.311447, -0.269096)",
        "(0.187097, 1.289279, -0.266418)",
        "(0.185408, 1.277996, -0.264414)",
        "(0.182735, 1.255721, -0.258750)",
        "(0.181078, 1.235211, -0.251769)",
        "(0.179792, 1.215449, -0.242756)",
        "(0.179587, 1.196680, -0.230179)",
        "(0.180157, 1.188450, -0.222541)",
        "(0.181990, 1.174945, -0.206516)",
        "(0.184566, 1.165254, -0.189044)",
        "(0.186060, 1.161354, -0.179622)",
        "(0.189544, 1.156201, -0.158911)",
        "(0.194721, 1.151255, -0.127901)",
        "(0.197727, 1.154322, -0.108353)",
        "(0.200069, 1.161340, -0.090642)",
        "(0.201178, 1.166155, -0.082239)",
        "(0.203449, 1.177627, -0.066170)",
        "(0.205282, 1.192472, -0.052370)",
        "(0.205994, 1.200759, -0.046396)",
        "(0.207329, 1.218763, -0.035885)",
        "(0.209155, 1.239204, -0.027610)",
        "(0.211121, 1.260823, -0.021735)",
        "(0.212022, 1.272077, -0.020160)",
        "(0.213431, 1.294662, -0.019054)",
        "(0.214635, 1.317693, -0.021143)",
        "(0.216242, 1.340496, -0.026290)",
        "(0.218125, 1.362707, -0.033721)",
        "(0.219123, 1.373502, -0.038218)",
        "(0.221203, 1.394008, -0.049129)",
        "(0.223611, 1.412547, -0.061530)",
        "(0.225935, 1.428609, -0.075087)",
        "(0.227755, 1.442070, -0.089671)",
        "(0.228391, 1.447643, -0.097344)",
        "(0.229268, 1.456931, -0.112791)",
        "(0.229486, 1.462965, -0.127994)",
        "(0.228831, 1.465688, -0.142541)",
        "(0.226858, 1.464927, -0.156592)",
        "(0.225456, 1.463615, -0.163417)",
        "(0.221914, 1.458567, -0.176599)",
        "(0.217426, 1.450368, -0.188895)",
        "(0.211992, 1.439358, -0.199553)",
        "(0.205641, 1.424704, -0.207986)",
        "(0.202273, 1.416481, -0.211828)",
        "(0.195199, 1.398644, -0.219393)",
        "(0.188155, 1.379065, -0.226640)",
        "(0.181800, 1.357657, -0.232814)",
        "(0.176369, 1.334028, -0.236415)",
        "(0.173761, 1.321653, -0.237443)",
        "(0.169444, 1.296303, -0.237667)",
        "(0.166411, 1.270780, -0.235880)",
        "(0.164661, 1.245306, -0.231855)",
        "(0.164602, 1.221030, -0.224667)",
        "(0.165063, 1.209765, -0.220495)",
        "(0.167210, 1.189965, -0.210829)",
        "(0.170215, 1.173741, -0.199420)",
        "(0.174083, 1.160702, -0.185241)",
        "(0.178745, 1.152213, -0.168696)",
        "(0.181086, 1.149069, -0.160221)",
        "(0.185827, 1.147158, -0.141897)",
        "(0.190534, 1.146805, -0.123629)",
        "(0.194620, 1.150227, -0.106081)",
        "(0.196191, 1.153900, -0.097916)",
        "(0.199276, 1.161808, -0.081748)",
        "(0.202033, 1.172594, -0.066769)",
        "(0.203962, 1.186682, -0.054509)",
        "(0.204909, 1.202690, -0.044600)",
        "(0.205067, 1.220908, -0.037581)",
        "(0.205160, 1.230426, -0.034767)",
        "(0.205244, 1.251180, -0.031619)",
        "(0.205493, 1.273056, -0.031143)",
        "(0.206182, 1.294875, -0.032784)",
        "(0.207876, 1.316472, -0.036669)",
        "(0.208887, 1.327024, -0.039148)",
        "(0.211332, 1.347311, -0.045809)",
        "(0.214105, 1.365826, -0.054296)",
        "(0.217112, 1.382577, -0.063867)",
        "(0.220226, 1.397146, -0.074446)",
        "(0.221650, 1.403689, -0.080096)",
        "(0.224077, 1.414821, -0.092338)",
        "(0.225712, 1.423420, -0.105381)",
        "(0.226392, 1.429513, -0.119282)",
        "(0.226263, 1.433165, -0.133865)",
        "(0.225829, 1.433814, -0.141230)",
        "(0.224348, 1.433473, -0.155776)",
        "(0.221346, 1.429428, -0.170057)",
        "(0.217490, 1.422823, -0.183564)",
        "(0.212564, 1.412200, -0.195835)",
        "(0.210042, 1.406445, -0.201924)",
        "(0.204891, 1.392980, -0.213487)",
        "(0.200121, 1.377776, -0.223618)",
        "(0.195851, 1.360167, -0.230705)",
        "(0.191863, 1.340789, -0.234999)",
        "(0.189918, 1.330908, -0.236813)",
        "(0.186599, 1.310878, -0.239576)",
        "(0.184486, 1.291320, -0.240501)",
        "(0.182543, 1.271346, -0.239821)",
        "(0.180960, 1.250770, -0.235699)",
        "(0.180396, 1.240573, -0.233029)",
        "(0.179808, 1.220647, -0.225972)",
        "(0.179817, 1.201405, -0.217316)",
        "(0.180504, 1.183942, -0.207583)",
        "(0.182105, 1.169741, -0.196548)",
        "(0.183147, 1.163406, -0.190502)",
        "(0.185726, 1.152791, -0.176592)",
        "(0.188902, 1.145027, -0.160984)",
        "(0.192537, 1.140232, -0.144393)",
        "(0.196016, 1.139403, -0.127962)",
        "(0.197561, 1.139542, -0.120017)",
        "(0.200447, 1.143798, -0.103966)",
        "(0.203654, 1.149997, -0.087668)",
        "(0.206450, 1.159420, -0.072559)",
        "(0.207945, 1.172072, -0.059803)",
        "(0.208443, 1.179223, -0.054051)",
        "(0.209455, 1.195693, -0.043926)",
        "(0.210413, 1.214972, -0.036199)",
        "(0.210974, 1.236926, -0.031564)",
        "(0.211539, 1.260741, -0.030104)",
        "(0.212040, 1.272844, -0.030024)",
        "(0.213708, 1.297708, -0.032127)",
        "(0.216146, 1.321947, -0.036387)",
        "(0.219292, 1.345003, -0.042706)",
        "(0.223039, 1.366562, -0.051442)",
        "(0.224820, 1.376727, -0.056333)",
        "(0.227971, 1.395155, -0.067874)",
        "(0.230379, 1.410397, -0.081078)",
        "(0.232085, 1.422714, -0.095066)",
        "(0.232745, 1.431778, -0.109937)",
        "(0.232647, 1.434304, -0.117015)",
        "(0.231771, 1.437521, -0.131316)",
        "(0.229717, 1.437860, -0.146068)",
        "(0.226117, 1.434760, -0.160913)",
        "(0.220962, 1.428007, -0.175356)",
        "(0.217867, 1.423164, -0.182346)",
        "(0.211368, 1.411465, -0.195596)",
        "(0.204371, 1.395894, -0.207646)",
        "(0.197560, 1.377880, -0.218361)",
        "(0.191456, 1.357330, -0.227324)",
        "(0.188523, 1.346555, -0.231382)",
        "(0.183456, 1.323690, -0.237973)",
        "(0.179250, 1.299932, -0.242516)",
        "(0.175651, 1.274650, -0.244161)",
        "(0.173189, 1.248909, -0.243299)",
        "(0.172507, 1.236357, -0.242067)",
        "(0.172187, 1.212362, -0.237845)",
        "(0.172822, 1.189983, -0.231185)",
        "(0.174248, 1.168400, -0.221666)",
        "(0.177180, 1.149157, -0.208294)",
        "(0.179181, 1.141042, -0.200661)",
        "(0.183436, 1.127700, -0.185053)",
        "(0.188049, 1.118552, -0.167996)",
        "(0.193183, 1.113249, -0.149032)",
        "(0.198143, 1.112887, -0.129650)",
        "(0.200242, 1.113947, -0.120364)",
        "(0.203508, 1.119809, -0.102430)",
        "(0.205865, 1.129686, -0.085666)",
        "(0.207088, 1.143004, -0.070804)",
        "(0.207245, 1.160337, -0.058585)",
        "(0.207135, 1.170079, -0.053331)",
        "(0.206738, 1.192440, -0.045164)",
        "(0.206412, 1.217115, -0.039895)",
        "(0.206158, 1.243736, -0.037961)",
        "(0.206552, 1.271702, -0.039620)",
        "(0.207062, 1.285458, -0.041085)",
        "(0.209024, 1.312582, -0.046164)",
        "(0.211679, 1.338353, -0.053732)",
        "(0.214669, 1.361872, -0.063851)",
        "(0.217706, 1.382993, -0.075649)",
        "(0.219020, 1.392486, -0.081960)",
        "(0.220853, 1.408481, -0.095550)",
        "(0.221396, 1.420852, -0.110160)",
        "(0.220692, 1.429609, -0.126036)",
        "(0.219858, 1.432329, -0.134199)",
        "(0.218010, 1.436290, -0.150163)",
        "(0.215432, 1.436234, -0.165690)",
        "(0.212010, 1.432432, -0.180533)",
        "(0.207885, 1.425511, -0.194870)",
        "(0.203192, 1.415350, -0.208374)",
        "(0.200736, 1.408941, -0.214507)",
        "(0.195940, 1.394387, -0.225466)",
        "(0.191372, 1.377746, -0.234706)",
        "(0.187486, 1.359260, -0.242384)",
        "(0.184272, 1.339982, -0.249068)",
        "(0.182752, 1.329933, -0.251731)",
        "(0.179885, 1.308310, -0.254726)",
        "(0.177646, 1.285318, -0.254545)",
        "(0.176293, 1.262064, -0.252586)",
        "(0.175764, 1.239514, -0.249955)",
        "(0.175777, 1.228650, -0.248246)",
        "(0.176225, 1.207421, -0.243590)",
        "(0.177331, 1.186612, -0.236350)",
        "(0.179374, 1.167432, -0.226633)",
        "(0.182227, 1.150716, -0.214985)",
        "(0.183780, 1.143158, -0.209013)",
        "(0.187211, 1.130360, -0.196266)",
        "(0.191146, 1.121307, -0.181674)",
        "(0.195211, 1.114200, -0.166198)",
        "(0.199021, 1.111368, -0.150350)",
        "(0.200790, 1.110459, -0.142683)",
        "(0.203678, 1.113067, -0.127470)",
        "(0.206031, 1.118811, -0.112460)",
        "(0.207972, 1.127698, -0.097941)",
        "(0.209181, 1.139719, -0.084670)",
        "(0.209605, 1.146413, -0.078432)",
        "(0.210079, 1.162489, -0.067341)",
        "(0.210293, 1.181681, -0.058324)",
        "(0.210211, 1.203482, -0.051728)",
        "(0.210281, 1.227178, -0.047579)",
        "(0.210501, 1.239689, -0.046619)",
        "(0.211616, 1.265250, -0.046258)",
        "(0.213772, 1.291298, -0.048378)",
        "(0.216940, 1.316780, -0.052941)",
        "(0.220860, 1.340947, -0.059215)",
        "(0.223150, 1.352329, -0.063189)",
        "(0.227870, 1.373510, -0.072162)",
        "(0.232426, 1.391960, -0.082760)",
        "(0.236166, 1.407622, -0.094523)",
        "(0.238573, 1.419636, -0.108034)",
        "(0.239178, 1.424677, -0.115055)",
        "(0.239345, 1.432064, -0.129877)",
        "(0.238910, 1.436315, -0.145136)",
        "(0.237158, 1.436632, -0.160085)",
        "(0.234092, 1.433632, -0.174357)",
        "(0.232210, 1.431460, -0.181469)",
        "(0.227011, 1.423802, -0.195749)",
        "(0.221444, 1.413782, -0.209584)",
        "(0.216081, 1.401213, -0.222197)",
        "(0.211230, 1.386524, -0.233280)",
        "(0.209012, 1.378671, -0.238382)",
        "(0.205084, 1.361517, -0.247186)",
        "(0.201206, 1.342600, -0.254364)",
        "(0.197775, 1.322357, -0.260025)",
        "(0.196424, 1.311790, -0.261883)",
        "(0.193975, 1.290302, -0.264613)",
        "(0.191894, 1.267978, -0.265357)",
        "(0.190514, 1.245536, -0.264098)",
        "(0.190177, 1.223667, -0.260172)",
        "(0.190787, 1.202766, -0.253827)",
        "(0.191471, 1.193154, -0.249739)",
        "(0.192929, 1.174950, -0.240442)",
        "(0.194722, 1.158804, -0.228726)",
        "(0.196954, 1.145458, -0.215040)",
        "(0.199330, 1.136029, -0.200098)",
        "(0.200450, 1.132167, -0.192399)",
        "(0.202564, 1.127175, -0.176033)",
        "(0.204496, 1.125314, -0.158786)",
        "(0.206160, 1.127079, -0.141249)",
        "(0.207119, 1.132965, -0.124303)",
        "(0.207410, 1.136816, -0.116187)",
        "(0.207550, 1.147835, -0.100853)",
        "(0.207497, 1.161445, -0.086773)",
        "(0.207356, 1.178801, -0.074581)",
        "(0.207448, 1.199392, -0.064694)",
        "(0.207638, 1.211092, -0.061014)",
        "(0.208351, 1.235734, -0.055505)",
        "(0.209585, 1.261412, -0.052714)",
        "(0.211324, 1.288088, -0.052718)",
        "(0.213593, 1.312431, -0.055293)",
        "(0.214958, 1.324030, -0.057733)",
        "(0.217570, 1.346591, -0.063973)",
        "(0.220378, 1.367397, -0.072071)",
        "(0.223299, 1.385815, -0.081786)",
        "(0.225823, 1.401024, -0.093075)",
        "(0.226858, 1.407652, -0.099035)",
        "(0.228442, 1.418327, -0.111917)",
        "(0.229681, 1.426030, -0.125566)",
        "(0.230364, 1.430484, -0.139549)",
        "(0.230285, 1.431592, -0.153576)",
        "(0.229980, 1.431400, -0.160528)",
        "(0.228683, 1.428675, -0.174284)",
        "(0.226493, 1.423298, -0.187787)",
        "(0.223303, 1.415127, -0.201087)",
        "(0.219522, 1.404718, -0.214295)",
        "(0.217549, 1.398610, -0.220733)",
        "(0.213789, 1.385321, -0.232926)",
        "(0.210478, 1.370450, -0.243834)",
        "(0.208010, 1.354680, -0.253371)",
        "(0.206090, 1.338285, -0.261494)",
        "(0.205074, 1.329767, -0.265045)",
        "(0.202825, 1.311687, -0.270429)",
        "(0.200380, 1.292312, -0.273583)",
        "(0.198032, 1.272194, -0.275093)",
        "(0.195948, 1.251915, -0.275155)",
        "(0.195033, 1.241713, -0.274286)",
        "(0.193734, 1.221858, -0.270743)",
        "(0.193221, 1.203024, -0.264869)",
        "(0.193073, 1.185951, -0.257297)",
        "(0.193408, 1.171813, -0.246903)",
        "(0.193653, 1.165349, -0.240845)",
        "(0.194526, 1.154746, -0.226116)",
        "(0.195856, 1.148083, -0.209362)",
        "(0.197256, 1.146258, -0.191713)",
        "(0.198495, 1.148542, -0.172884)",
        "(0.199188, 1.149719, -0.163417)",
        "(0.200623, 1.157181, -0.143621)",
        "(0.201859, 1.167297, -0.124665)",
        "(0.202983, 1.180391, -0.106984)",
        "(0.204459, 1.196192, -0.091022)",
        "(0.205275, 1.204872, -0.083806)",
        "(0.207069, 1.224340, -0.071721)",
        "(0.208892, 1.246215, -0.063018)",
        "(0.210847, 1.270253, -0.058099)",
        "(0.213388, 1.295545, -0.056756)",
        "(0.214928, 1.308350, -0.057429)",
        "(0.218289, 1.333288, -0.060434)",
        "(0.221816, 1.357124, -0.066221)",
        "(0.225348, 1.379225, -0.074544)",
        "(0.228734, 1.398920, -0.085327)",
        "(0.230311, 1.408040, -0.091131)",
        "(0.232834, 1.423792, -0.103910)",
        "(0.234351, 1.436119, -0.117464)",
        "(0.234990, 1.445127, -0.131569)",
        "(0.234460, 1.450807, -0.146219)",
        "(0.233736, 1.452261, -0.153758)",
        "(0.231340, 1.452633, -0.169063)",
        "(0.228191, 1.450365, -0.184359)",
        "(0.224271, 1.444483, -0.199596)",
        "(0.219558, 1.435355, -0.214508)",
        "(0.217033, 1.429479, -0.221676)",
        "(0.212005, 1.416040, -0.235371)",
        "(0.207102, 1.400056, -0.247908)",
        "(0.202320, 1.381546, -0.258582)",
        "(0.198074, 1.361341, -0.267471)",
        "(0.196158, 1.351029, -0.271557)",
        "(0.193028, 1.329079, -0.277990)",
        "(0.190181, 1.306392, -0.282745)",
        "(0.187963, 1.282364, -0.283172)",
        "(0.185923, 1.258116, -0.281206)",
        "(0.185177, 1.246306, -0.279556)",
        "(0.184213, 1.223421, -0.274264)",
        "(0.183574, 1.201183, -0.266358)",
        "(0.183957, 1.181040, -0.254925)",
        "(0.185425, 1.163664, -0.240603)",
        "(0.186565, 1.156261, -0.232818)",
        "(0.189889, 1.145574, -0.216126)",
        "(0.193870, 1.139865, -0.198083)",
        "(0.198120, 1.138489, -0.178451)",
        "(0.202194, 1.140092, -0.157629)",
        "(0.204143, 1.141759, -0.146842)",
        "(0.207969, 1.146086, -0.125171)",
        "(0.211617, 1.153770, -0.103976)",
        "(0.214894, 1.164536, -0.084684)",
        "(0.217646, 1.177956, -0.067634)",
        "(0.218673, 1.185540, -0.060051)",
        "(0.220119, 1.203287, -0.047310)",
        "(0.221313, 1.224155, -0.037580)",
        "(0.222049, 1.247748, -0.031752)",
        "(0.222594, 1.272539, -0.028906)",
        "(0.222886, 1.285418, -0.029132)",
        "(0.223838, 1.310959, -0.031306)",
        "(0.225357, 1.336066, -0.036452)",
        "(0.227417, 1.360135, -0.043927)",
        "(0.229642, 1.381717, -0.054750)",
        "(0.230558, 1.391687, -0.060477)",
        "(0.231941, 1.409382, -0.073657)",
        "(0.232612, 1.423665, -0.087951)",
        "(0.232784, 1.434240, -0.103370)",
        "(0.232346, 1.442083, -0.119270)",
        "(0.231736, 1.444337, -0.127499)",
        "(0.229853, 1.446589, -0.144090)",
        "(0.226994, 1.445360, -0.160803)",
        "(0.223513, 1.440684, -0.176783)",
        "(0.219147, 1.432356, -0.191563)",
        "(0.216743, 1.427553, -0.198774)",
        "(0.211574, 1.414409, -0.212445)",
        "(0.206589, 1.399281, -0.225459)",
        "(0.201565, 1.381917, -0.237399)",
        "(0.196709, 1.361905, -0.246995)",
        "(0.194414, 1.351429, -0.251086)",
        "(0.189936, 1.329131, -0.257480)",
        "(0.185521, 1.304593, -0.261313)",
        "(0.181720, 1.279354, -0.263844)",
        "(0.179108, 1.254466, -0.264146)",
        "(0.178117, 1.242142, -0.263085)",
        "(0.176927, 1.217817, -0.257754)",
        "(0.176825, 1.195493, -0.249563)",
        "(0.177690, 1.176652, -0.239279)",
        "(0.179370, 1.161585, -0.225623)",
        "(0.180350, 1.154964, -0.217855)",
        "(0.182858, 1.144695, -0.199780)",
        "(0.185637, 1.138230, -0.179886)",
        "(0.188694, 1.136009, -0.158864)",
        "(0.191812, 1.138497, -0.137332)",
        "(0.193347, 1.140863, -0.126718)",
        "(0.196104, 1.149485, -0.106218)",
        "(0.198524, 1.163063, -0.086700)",
        "(0.200377, 1.179799, -0.071136)",
        "(0.201866, 1.200169, -0.058278)",
        "(0.202518, 1.211567, -0.053035)",
        "(0.203739, 1.237168, -0.045983)",
        "(0.205135, 1.265015, -0.043186)",
        "(0.207317, 1.293599, -0.044397)",
        "(0.210983, 1.321456, -0.049125)",
        "(0.212984, 1.334666, -0.052288)",
        "(0.217214, 1.359025, -0.061079)",
        "(0.221330, 1.380580, -0.072657)",
        "(0.225488, 1.398806, -0.086815)",
        "(0.229151, 1.413479, -0.101904)",
        "(0.230596, 1.419510, -0.109677)",
        "(0.232599, 1.428406, -0.126037)",
        "(0.233257, 1.433596, -0.143194)",
        "(0.233006, 1.434961, -0.161018)",
        "(0.231936, 1.433097, -0.178817)",
        "(0.231061, 1.431029, -0.187686)",
        "(0.228400, 1.423851, -0.205137)",
        "(0.224460, 1.413247, -0.222184)",
        "(0.220122, 1.399115, -0.238226)",
        "(0.216226, 1.382663, -0.253229)",
        "(0.214301, 1.373622, -0.260428)",
        "(0.210861, 1.353838, -0.273710)",
        "(0.208185, 1.332512, -0.284618)",
        "(0.205697, 1.309418, -0.292583)",
        "(0.204232, 1.286156, -0.297421)",
        "(0.203686, 1.274604, -0.299131)",
        "(0.202614, 1.251675, -0.301204)",
        "(0.201341, 1.228971, -0.300941)",
        "(0.200357, 1.207139, -0.296668)",
        "(0.199682, 1.186603, -0.288814)",
        "(0.199505, 1.177110, -0.283873)",
        "(0.199134, 1.160328, -0.272310)",
        "(0.198532, 1.145861, -0.259054)",
        "(0.197732, 1.133965, -0.242626)",
        "(0.197290, 1.124652, -0.223315)",
        "(0.197194, 1.121551, -0.212839)",
        "(0.197114, 1.117792, -0.191769)",
        "(0.197096, 1.117632, -0.170527)",
        "(0.197196, 1.120662, -0.148920)",
        "(0.197289, 1.123155, -0.138130)",
        "(0.197492, 1.130948, -0.117021)",
        "(0.197394, 1.142005, -0.097503)",
        "(0.196778, 1.156036, -0.080320)",
        "(0.195685, 1.172863, -0.065844)",
        "(0.194489, 1.192379, -0.054354)",
        "(0.193900, 1.202729, -0.049434)",
        "(0.192694, 1.225510, -0.042439)",
        "(0.191656, 1.249814, -0.038632)",
        "(0.191403, 1.274746, -0.037739)",
        "(0.192352, 1.300016, -0.040043)",
        "(0.193012, 1.312300, -0.041880)",
        "(0.194881, 1.335938, -0.047838)",
        "(0.197160, 1.357785, -0.056237)",
        "(0.199438, 1.377378, -0.066710)",
        "(0.201517, 1.394095, -0.079208)",
        "(0.202433, 1.401636, -0.085790)",
        "(0.203785, 1.414076, -0.099946)",
        "(0.204425, 1.423488, -0.115093)",
        "(0.204160, 1.429407, -0.131049)",
        "(0.203179, 1.432802, -0.147244)",
        "(0.202341, 1.432884, -0.155320)",
        "(0.199953, 1.430744, -0.171006)",
        "(0.196566, 1.425346, -0.186182)",
        "(0.192226, 1.416540, -0.200919)",
        "(0.188080, 1.405662, -0.215210)",
        "(0.186245, 1.399599, -0.222005)",
        "(0.183204, 1.385813, -0.234350)",
        "(0.180333, 1.370070, -0.245138)",
        "(0.177469, 1.352445, -0.254500)",
        "(0.175015, 1.333517, -0.261994)",
        "(0.173959, 1.323471, -0.264684)",
        "(0.172255, 1.302938, -0.268445)",
        "(0.171467, 1.282660, -0.270364)",
        "(0.171274, 1.262654, -0.270424)",
        "(0.171301, 1.242687, -0.268788)",
        "(0.171539, 1.232968, -0.267220)",
        "(0.172623, 1.214656, -0.262168)",
        "(0.174131, 1.197730, -0.255423)",
        "(0.175533, 1.181768, -0.246964)",
        "(0.176996, 1.166887, -0.236445)",
        "(0.177815, 1.159661, -0.230908)",
        "(0.179668, 1.147416, -0.217976)",
        "(0.181882, 1.137699, -0.204250)",
        "(0.184072, 1.131615, -0.189367)",
        "(0.185991, 1.127647, -0.173948)",
        "(0.187026, 1.126782, -0.165917)",
        "(0.189003, 1.128220, -0.149623)",
        "(0.190540, 1.133394, -0.133760)",
        "(0.191265, 1.142457, -0.118832)",
        "(0.191699, 1.154122, -0.104714)",
        "(0.191935, 1.161022, -0.098008)",
        "(0.192042, 1.177814, -0.086366)",
        "(0.191831, 1.197583, -0.077016)",
        "(0.192019, 1.220953, -0.070759)",
        "(0.192619, 1.245410, -0.066317)",
        "(0.193268, 1.258480, -0.065411)",
        "(0.195030, 1.284656, -0.065037)",
        "(0.197858, 1.310931, -0.067614)",
        "(0.201679, 1.336256, -0.073096)",
        "(0.206018, 1.359694, -0.080459)",
        "(0.208234, 1.370582, -0.084751)",
        "(0.212641, 1.389450, -0.095386)",
        "(0.216357, 1.405782, -0.106774)",
        "(0.218897, 1.418533, -0.119801)",
        "(0.219726, 1.423448, -0.126825)",
        "(0.220781, 1.431390, -0.141084)",
        "(0.220725, 1.435467, -0.155764)",
        "(0.219557, 1.436250, -0.170785)",
        "(0.217197, 1.433342, -0.186052)",
        "(0.213888, 1.427552, -0.200953)",
        "(0.211936, 1.423694, -0.208126)",
        "(0.207499, 1.413282, -0.221459)",
        "(0.203133, 1.400493, -0.233487)",
        "(0.199181, 1.385734, -0.244432)",
        "(0.195523, 1.369729, -0.254053)",
        "(0.193677, 1.361106, -0.258170)",
        "(0.189978, 1.342249, -0.264521)",
        "(0.186466, 1.321955, -0.268883)",
        "(0.183929, 1.300939, -0.270400)",
        "(0.181967, 1.279802, -0.269558)",
        "(0.181184, 1.269259, -0.268289)",
        "(0.180281, 1.248614, -0.263673)",
        "(0.179965, 1.228768, -0.256809)",
        "(0.180191, 1.209907, -0.247635)",
        "(0.180682, 1.192208, -0.236935)",
        "(0.181057, 1.183773, -0.231051)",
        "(0.182278, 1.168450, -0.217492)",
        "(0.183557, 1.156621, -0.203535)",
        "(0.185128, 1.146164, -0.188235)",
        "(0.187122, 1.137637, -0.171690)",
        "(0.188284, 1.134194, -0.163274)",
        "(0.190845, 1.129773, -0.146148)",
        "(0.193396, 1.128483, -0.129342)",
        "(0.195448, 1.130279, -0.113605)",
        "(0.196866, 1.135312, -0.098845)",
        "(0.197576, 1.138653, -0.091622)",
        "(0.198775, 1.147988, -0.078158)",
        "(0.199072, 1.160040, -0.066611)",
        "(0.198655, 1.174733, -0.056849)",
        "(0.198456, 1.183162, -0.052601)",
        "(0.197945, 1.201697, -0.045471)",
        "(0.197302, 1.222600, -0.040805)",
        "(0.196728, 1.245421, -0.038682)",
        "(0.196490, 1.269596, -0.039148)",
        "(0.196708, 1.294305, -0.041483)",
        "(0.197062, 1.306630, -0.043228)",
        "(0.198274, 1.331090, -0.048315)",
        "(0.200082, 1.354734, -0.055134)",
        "(0.202100, 1.377043, -0.063662)",
        "(0.204251, 1.397477, -0.073779)",
        "(0.205347, 1.407026, -0.079049)",
        "(0.207628, 1.424221, -0.090418)",
        "(0.209877, 1.439196, -0.102533)",
        "(0.211909, 1.451764, -0.115105)",
        "(0.213385, 1.461486, -0.128114)",
        "(0.214038, 1.465625, -0.134667)",
        "(0.214830, 1.471679, -0.148045)",
        "(0.214894, 1.475080, -0.161453)",
        "(0.214186, 1.475712, -0.174706)",
        "(0.212797, 1.474172, -0.187559)",
        "(0.211791, 1.472707, -0.193893)",
        "(0.209062, 1.467865, -0.206380)",
        "(0.205715, 1.460754, -0.218203)",
        "(0.202074, 1.451046, -0.228678)",
        "(0.200033, 1.445132, -0.233320)",
        "(0.195807, 1.432540, -0.242121)",
        "(0.191261, 1.417697, -0.249197)",
        "(0.186690, 1.400892, -0.254459)",
        "(0.182471, 1.382386, -0.258026)",
        "(0.178096, 1.361887, -0.259904)",
        "(0.175803, 1.350904, -0.260245)",
        "(0.171152, 1.327311, -0.259192)",
        "(0.167167, 1.302404, -0.255989)",
        "(0.164789, 1.277202, -0.251703)",
        "(0.163075, 1.251984, -0.246542)",
        "(0.162557, 1.239327, -0.243210)",
        "(0.162583, 1.214075, -0.234525)",
        "(0.163722, 1.189435, -0.224525)",
        "(0.165958, 1.166592, -0.214108)",
        "(0.169481, 1.146475, -0.202302)",
        "(0.171544, 1.137020, -0.195896)",
        "(0.176481, 1.120010, -0.182069)",
        "(0.181941, 1.105366, -0.167837)",
        "(0.187724, 1.093613, -0.153825)",
        "(0.193154, 1.085396, -0.140433)",
        "(0.195711, 1.082046, -0.133832)",
        "(0.200601, 1.078044, -0.120809)",
        "(0.204738, 1.077036, -0.108395)",
        "(0.207469, 1.079024, -0.097364)",
        "(0.208437, 1.084109, -0.088003)",
        "(0.208595, 1.087277, -0.083614)",
        "(0.208001, 1.095728, -0.075734)",
        "(0.206650, 1.106582, -0.068935)",
        "(0.204482, 1.119561, -0.063469)",
        "(0.201567, 1.134553, -0.059392)",
        "(0.200165, 1.142437, -0.057543)",
        "(0.197623, 1.159787, -0.054682)",
        "(0.195410, 1.178827, -0.053120)",
        "(0.193752, 1.198879, -0.052598)",
        "(0.193054, 1.219781, -0.052635)",
        "(0.193120, 1.230624, -0.052899)",
        "(0.194096, 1.252298, -0.053918)",
        "(0.195836, 1.273838, -0.055737)",
        "(0.198741, 1.295841, -0.058574)",
        "(0.202629, 1.317453, -0.062335)",
        "(0.204865, 1.327982, -0.064634)",
        "(0.209379, 1.348255, -0.069867)",
        "(0.214013, 1.367310, -0.076119)",
        "(0.218733, 1.384902, -0.083703)",
        "(0.220985, 1.393460, -0.087725)",
        "(0.225067, 1.408570, -0.097290)",
        "(0.228495, 1.421762, -0.107656)",
        "(0.231122, 1.432328, -0.119483)",
        "(0.232778, 1.440579, -0.132317)",
        "(0.233569, 1.446740, -0.145883)",
        "(0.233670, 1.449078, -0.153017)",
        "(0.232790, 1.451536, -0.168176)",
        "(0.230158, 1.450828, -0.184084)",
        "(0.225733, 1.446662, -0.200253)",
        "(0.220339, 1.439624, -0.215977)",
        "(0.217373, 1.435022, -0.223555)",
        "(0.210829, 1.423263, -0.237835)",
        "(0.202827, 1.407099, -0.250467)",
        "(0.194698, 1.388294, -0.261826)",
        "(0.190999, 1.377828, -0.266641)",
        "(0.183823, 1.355594, -0.275003)",
        "(0.176532, 1.329906, -0.280995)",
        "(0.170384, 1.302560, -0.284635)",
        "(0.166077, 1.274653, -0.285306)",
        "(0.163184, 1.245797, -0.282508)",
        "(0.162203, 1.231572, -0.280517)",
        "(0.161933, 1.204107, -0.274127)",
        "(0.163118, 1.178059, -0.264833)",
        "(0.165859, 1.154222, -0.252187)",
        "(0.170026, 1.133497, -0.236791)",
        "(0.172394, 1.124340, -0.228496)",
        "(0.177458, 1.108892, -0.211057)",
        "(0.182452, 1.096574, -0.192822)",
        "(0.187333, 1.087458, -0.173669)",
        "(0.189679, 1.084351, -0.163910)",
        "(0.194075, 1.080256, -0.144484)",
        "(0.197779, 1.079782, -0.125974)",
        "(0.200095, 1.083176, -0.108826)",
        "(0.201249, 1.089917, -0.092956)",
        "(0.201336, 1.099652, -0.078634)",
        "(0.201088, 1.105644, -0.072070)",
        "(0.200012, 1.120414, -0.060503)",
        "(0.198004, 1.137923, -0.051298)",
        "(0.195914, 1.158077, -0.044034)",
        "(0.194075, 1.180762, -0.038792)",
        "(0.193403, 1.192458, -0.036633)",
        "(0.192746, 1.217158, -0.033747)",
        "(0.192888, 1.242910, -0.032840)",
        "(0.194557, 1.269312, -0.033731)",
        "(0.197765, 1.296368, -0.037068)",
        "(0.199371, 1.308582, -0.039151)",
        "(0.203263, 1.331242, -0.044906)",
        "(0.207784, 1.352821, -0.052520)",
        "(0.212198, 1.372113, -0.061875)",
        "(0.215899, 1.388138, -0.072976)",
        "(0.217461, 1.395178, -0.078835)",
        "(0.219588, 1.406230, -0.091557)",
        "(0.220297, 1.413544, -0.105190)",
        "(0.219762, 1.416994, -0.119427)",
        "(0.217661, 1.416322, -0.134362)",
        "(0.216216, 1.415165, -0.142005)",
        "(0.212256, 1.409999, -0.157686)",
        "(0.207068, 1.401193, -0.172822)",
        "(0.200725, 1.388499, -0.186913)",
        "(0.193737, 1.372175, -0.200239)",
        "(0.190457, 1.363516, -0.206767)",
        "(0.184516, 1.344582, -0.218995)",
        "(0.179251, 1.323284, -0.229161)",
        "(0.174017, 1.299106, -0.236636)",
        "(0.169888, 1.273974, -0.241667)",
        "(0.168397, 1.261560, -0.243290)",
        "(0.166805, 1.236983, -0.243806)",
        "(0.166345, 1.212834, -0.241027)",
        "(0.167256, 1.190781, -0.235110)",
        "(0.169293, 1.171567, -0.226557)",
        "(0.170511, 1.162710, -0.221134)",
        "(0.173605, 1.146749, -0.207354)",
        "(0.177634, 1.134063, -0.191382)",
        "(0.181567, 1.125181, -0.174515)",
        "(0.185308, 1.118488, -0.157251)",
        "(0.187311, 1.116028, -0.148310)",
        "(0.191311, 1.113956, -0.130319)",
        "(0.194631, 1.115602, -0.113583)",
        "(0.196949, 1.120602, -0.098346)",
        "(0.198891, 1.128039, -0.084041)",
        "(0.199697, 1.132850, -0.077373)",
        "(0.200805, 1.145415, -0.065725)",
        "(0.201164, 1.161392, -0.056648)",
        "(0.201054, 1.180429, -0.050521)",
        "(0.200999, 1.190410, -0.048164)",
        "(0.201112, 1.211990, -0.045680)",
        "(0.201855, 1.234976, -0.045639)",
        "(0.203652, 1.258233, -0.047733)",
        "(0.206333, 1.280883, -0.052114)",
        "(0.209421, 1.302496, -0.058419)",
        "(0.211077, 1.312787, -0.062224)",
        "(0.214420, 1.331549, -0.071314)",
        "(0.217421, 1.347368, -0.081768)",
        "(0.219190, 1.359247, -0.093245)",
        "(0.219711, 1.368067, -0.105464)",
        "(0.219763, 1.371832, -0.111672)",
        "(0.218744, 1.375549, -0.124671)",
        "(0.216625, 1.376208, -0.137581)",
        "(0.212841, 1.372689, -0.150338)",
        "(0.207757, 1.365925, -0.162897)",
        "(0.204888, 1.361425, -0.169074)",
        "(0.198642, 1.349796, -0.181047)",
        "(0.191809, 1.334783, -0.192072)",
        "(0.184874, 1.316985, -0.201843)",
        "(0.181542, 1.306978, -0.206081)",
        "(0.175762, 1.286435, -0.213575)",
        "(0.171217, 1.264319, -0.219172)",
        "(0.167393, 1.241444, -0.223414)",
        "(0.164908, 1.218282, -0.225368)",
        "(0.164187, 1.206699, -0.225138)",
        "(0.163425, 1.183927, -0.223131)",
        "(0.163823, 1.162288, -0.218723)",
        "(0.165648, 1.142932, -0.211953)",
        "(0.168056, 1.126258, -0.203813)",
        "(0.170670, 1.111418, -0.194300)",
        "(0.172201, 1.104863, -0.188924)",
        "(0.175672, 1.094280, -0.176703)",
        "(0.179294, 1.086784, -0.163359)",
        "(0.182574, 1.082674, -0.149383)",
        "(0.185401, 1.081475, -0.135146)",
        "(0.186754, 1.081959, -0.127892)",
        "(0.189389, 1.085760, -0.113137)",
        "(0.191413, 1.092452, -0.098923)",
        "(0.192633, 1.101430, -0.085617)",
        "(0.193586, 1.112679, -0.072952)",
        "(0.194125, 1.118860, -0.066785)",
        "(0.195101, 1.133626, -0.055704)",
        "(0.195550, 1.151244, -0.046648)",
        "(0.195942, 1.171180, -0.039947)",
        "(0.196550, 1.192455, -0.035469)",
        "(0.196924, 1.203449, -0.033784)",
        "(0.198181, 1.227279, -0.033354)",
        "(0.200615, 1.251682, -0.035137)",
        "(0.203727, 1.275768, -0.038978)",
        "(0.205574, 1.287612, -0.041953)",
        "(0.209476, 1.310345, -0.048951)",
        "(0.213805, 1.331109, -0.058085)",
        "(0.218270, 1.349654, -0.068884)",
        "(0.222290, 1.365557, -0.081453)",
        "(0.225552, 1.379222, -0.094761)",
        "(0.226797, 1.384589, -0.101703)",
        "(0.228326, 1.393076, -0.115430)",
        "(0.228483, 1.398315, -0.129559)",
        "(0.226886, 1.399945, -0.143937)",
        "(0.223953, 1.398907, -0.158191)",
        "(0.221601, 1.396618, -0.165226)",
        "(0.216261, 1.390006, -0.178793)",
        "(0.209556, 1.378822, -0.191258)",
        "(0.202186, 1.364429, -0.202861)",
        "(0.198353, 1.355886, -0.208295)",
        "(0.191185, 1.337727, -0.218510)",
        "(0.184961, 1.317086, -0.226675)",
        "(0.179572, 1.294170, -0.232380)",
        "(0.174548, 1.268910, -0.235876)",
        "(0.170943, 1.243416, -0.238345)",
        "(0.169756, 1.230909, -0.239169)",
        "(0.168900, 1.206615, -0.239341)",
        "(0.169164, 1.182994, -0.237492)",
        "(0.170304, 1.160534, -0.233923)",
        "(0.172795, 1.141150, -0.227990)",
        "(0.174430, 1.132285, -0.223967)",
        "(0.178232, 1.116544, -0.213098)",
        "(0.182760, 1.104461, -0.199398)",
        "(0.187493, 1.095433, -0.184421)",
        "(0.192361, 1.089936, -0.167949)",
        "(0.194838, 1.088499, -0.159393)",
        "(0.199485, 1.089098, -0.141814)",
        "(0.203541, 1.092594, -0.124171)",
        "(0.207314, 1.098735, -0.106474)",
        "(0.210825, 1.107541, -0.089552)",
        "(0.212345, 1.112954, -0.081659)",
        "(0.214549, 1.126238, -0.067763)",
        "(0.215789, 1.142110, -0.056549)",
        "(0.216667, 1.160676, -0.047472)",
        "(0.216922, 1.170050, -0.044247)",
        "(0.217044, 1.190189, -0.040144)",
        "(0.217337, 1.211743, -0.038430)",
        "(0.218104, 1.234436, -0.039503)",
        "(0.219142, 1.256817, -0.042738)",
        "(0.219942, 1.267754, -0.045325)",
        "(0.221842, 1.288762, -0.051781)",
        "(0.224147, 1.308016, -0.059981)",
        "(0.226653, 1.325646, -0.070142)",
        "(0.229114, 1.341167, -0.082028)",
        "(0.230255, 1.348127, -0.088370)",
        "(0.232121, 1.359826, -0.102018)",
        "(0.233527, 1.368904, -0.116286)",
        "(0.234121, 1.375040, -0.131222)",
        "(0.233832, 1.378842, -0.146771)",
        "(0.232696, 1.380008, -0.162722)",
        "(0.231771, 1.379412, -0.170646)",
        "(0.229328, 1.376434, -0.186007)",
        "(0.225690, 1.369702, -0.200324)",
        "(0.221432, 1.360362, -0.213584)",
        "(0.216985, 1.348633, -0.225884)",
        "(0.214804, 1.342130, -0.231694)",
        "(0.210417, 1.327219, -0.241858)",
        "(0.205600, 1.309441, -0.249401)",
        "(0.201077, 1.290115, -0.254679)",
        "(0.197249, 1.270169, -0.257958)",
        "(0.195639, 1.260190, -0.259054)",
        "(0.192606, 1.239634, -0.259542)",
        "(0.190120, 1.218289, -0.256450)",
        "(0.188679, 1.197371, -0.250218)",
        "(0.188395, 1.178385, -0.242221)",
        "(0.188711, 1.169928, -0.237603)",
        "(0.190330, 1.155359, -0.226062)",
        "(0.192489, 1.142109, -0.210945)",
        "(0.195031, 1.129917, -0.193689)",
        "(0.198128, 1.120411, -0.175237)",
        "(0.199797, 1.116792, -0.166020)",
        "(0.203225, 1.112206, -0.147646)",
        "(0.206793, 1.110075, -0.128967)",
        "(0.210543, 1.110836, -0.110307)",
        "(0.212418, 1.112024, -0.101180)",
        "(0.215942, 1.116809, -0.083783)",
        "(0.218990, 1.124220, -0.067757)",
        "(0.221450, 1.134177, -0.053568)",
        "(0.223311, 1.146472, -0.041325)",
        "(0.224113, 1.153191, -0.035833)",
        "(0.225004, 1.168740, -0.027204)",
        "(0.225052, 1.186405, -0.021659)",
        "(0.224653, 1.205999, -0.019277)",
        "(0.224009, 1.226933, -0.020304)",
        "(0.223519, 1.248128, -0.023687)",
        "(0.223410, 1.258691, -0.026100)",
        "(0.223620, 1.279401, -0.032849)",
        "(0.224545, 1.299496, -0.041841)",
        "(0.225793, 1.318474, -0.052459)",
        "(0.226434, 1.327469, -0.058350)",
        "(0.227881, 1.344023, -0.071525)",
        "(0.229297, 1.358230, -0.085802)",
        "(0.230042, 1.369307, -0.100804)",
        "(0.230274, 1.377613, -0.115908)",
        "(0.230211, 1.380566, -0.123556)",
        "(0.229653, 1.384860, -0.138790)",
        "(0.228300, 1.385818, -0.153995)",
        "(0.226068, 1.384174, -0.168777)",
        "(0.223036, 1.379778, -0.183029)",
        "(0.221266, 1.376638, -0.189832)",
        "(0.217285, 1.368214, -0.202642)",
        "(0.213002, 1.356637, -0.213797)",
        "(0.208748, 1.343495, -0.223730)",
        "(0.204773, 1.328203, -0.232043)",
        "(0.200995, 1.311773, -0.239190)",
        "(0.199187, 1.302794, -0.241849)",
        "(0.195796, 1.283947, -0.245602)",
        "(0.192831, 1.263411, -0.246806)",
        "(0.190827, 1.242774, -0.246723)",
        "(0.189753, 1.222499, -0.245501)",
        "(0.189633, 1.212630, -0.244181)",
        "(0.190409, 1.193847, -0.239340)",
        "(0.192149, 1.176656, -0.232044)",
        "(0.194676, 1.161167, -0.222480)",
        "(0.197504, 1.146681, -0.211154)",
        "(0.199053, 1.140226, -0.204442)",
        "(0.202468, 1.128628, -0.190269)",
        "(0.206052, 1.120352, -0.175051)",
        "(0.209500, 1.114902, -0.159340)",
        "(0.212612, 1.111699, -0.143312)",
        "(0.214090, 1.110513, -0.135267)",
        "(0.216719, 1.111487, -0.119139)",
        "(0.218696, 1.115209, -0.103908)",
        "(0.219817, 1.121987, -0.089943)",
        "(0.220439, 1.130910, -0.077024)",
        "(0.220514, 1.136784, -0.071199)",
        "(0.220515, 1.150395, -0.060598)",
        "(0.220219, 1.167071, -0.052162)",
        "(0.219479, 1.186582, -0.046384)",
        "(0.218728, 1.208189, -0.043404)",
        "(0.218503, 1.219209, -0.042472)",
        "(0.218672, 1.241980, -0.042530)",
        "(0.219825, 1.265362, -0.044862)",
        "(0.221852, 1.288376, -0.049259)",
        "(0.223159, 1.299625, -0.052069)",
        "(0.226560, 1.321012, -0.059252)",
        "(0.230180, 1.340422, -0.068324)",
        "(0.233458, 1.357637, -0.079235)",
        "(0.236193, 1.372023, -0.091873)",
        "(0.238230, 1.383830, -0.105480)",
        "(0.238961, 1.388807, -0.112591)",
        "(0.239645, 1.396438, -0.127743)",
        "(0.239346, 1.401328, -0.143772)",
        "(0.238042, 1.402946, -0.160098)",
        "(0.235781, 1.401791, -0.176257)",
        "(0.234234, 1.400191, -0.184207)",
        "(0.230287, 1.394517, -0.199845)",
        "(0.225638, 1.386229, -0.215474)",
        "(0.220778, 1.375388, -0.230570)",
        "(0.218498, 1.369143, -0.237514)",
        "(0.214042, 1.354966, -0.249677)",
        "(0.209294, 1.338352, -0.259608)",
        "(0.204737, 1.320087, -0.267869)",
        "(0.200583, 1.300557, -0.274308)",
        "(0.196494, 1.279362, -0.278429)",
        "(0.194561, 1.268415, -0.279605)",
        "(0.191450, 1.246107, -0.279664)",
        "(0.189351, 1.223933, -0.277212)",
        "(0.188105, 1.202692, -0.273429)",
        "(0.187395, 1.181896, -0.267307)",
        "(0.187244, 1.171601, -0.263209)",
        "(0.187525, 1.151779, -0.252350)",
        "(0.188811, 1.133201, -0.238902)",
        "(0.190526, 1.118412, -0.224809)",
        "(0.192990, 1.105498, -0.209209)",
        "(0.194411, 1.099829, -0.200938)",
        "(0.197695, 1.090541, -0.183071)",
        "(0.201201, 1.083892, -0.164440)",
        "(0.204581, 1.080382, -0.145967)",
        "(0.207345, 1.079830, -0.128249)",
        "(0.208518, 1.080557, -0.119555)",
        "(0.210536, 1.084405, -0.102459)",
        "(0.212493, 1.090736, -0.085776)",
        "(0.214040, 1.099931, -0.070514)",
        "(0.214551, 1.111701, -0.057352)",
        "(0.214307, 1.118723, -0.051847)",
        "(0.213407, 1.133970, -0.042120)",
        "(0.211835, 1.151514, -0.034943)",
        "(0.209820, 1.171746, -0.030744)",
        "(0.208311, 1.194389, -0.028827)",
        "(0.207898, 1.206228, -0.028775)",
        "(0.207527, 1.230101, -0.029876)",
        "(0.208216, 1.254733, -0.033497)",
        "(0.209947, 1.278945, -0.039341)",
        "(0.211098, 1.290688, -0.042673)",
        "(0.214395, 1.313250, -0.050791)",
        "(0.218331, 1.334129, -0.060510)",
        "(0.222460, 1.352718, -0.071720)",
        "(0.225991, 1.368002, -0.083992)",
        "(0.228304, 1.380037, -0.096701)",
        "(0.228943, 1.384984, -0.103281)",
        "(0.228796, 1.392095, -0.117200)",
        "(0.226904, 1.395769, -0.131810)",
        "(0.222805, 1.395309, -0.146909)",
        "(0.217363, 1.391898, -0.162552)",
        "(0.214376, 1.389174, -0.170490)",
        "(0.208088, 1.381293, -0.186492)",
        "(0.202288, 1.371142, -0.202276)",
        "(0.197736, 1.359094, -0.217432)",
        "(0.195701, 1.352364, -0.224498)",
        "(0.191623, 1.337612, -0.237813)",
        "(0.188130, 1.320739, -0.248941)",
        "(0.185297, 1.302107, -0.257317)",
        "(0.183064, 1.281732, -0.262477)",
        "(0.182147, 1.271279, -0.264426)",
        "(0.180904, 1.249742, -0.266746)",
        "(0.180071, 1.227453, -0.266896)",
        "(0.179824, 1.203876, -0.262964)",
        "(0.180307, 1.180077, -0.256168)",
        "(0.181929, 1.157578, -0.247921)",
        "(0.183107, 1.146994, -0.243002)",
        "(0.185756, 1.126207, -0.231746)",
        "(0.189127, 1.107119, -0.217931)",
        "(0.193153, 1.090761, -0.203378)",
        "(0.195417, 1.083584, -0.195674)",
        "(0.200433, 1.071791, -0.178987)",
        "(0.205830, 1.063301, -0.161607)",
        "(0.210864, 1.058852, -0.144590)",
        "(0.215295, 1.057637, -0.127879)",
        "(0.217303, 1.058155, -0.119508)",
        "(0.220538, 1.062260, -0.103268)",
        "(0.222306, 1.069830, -0.088573)",
        "(0.222518, 1.080431, -0.075584)",
        "(0.221636, 1.094598, -0.064358)",
        "(0.220513, 1.111016, -0.054387)",
        "(0.219691, 1.120499, -0.050377)",
        "(0.217710, 1.140921, -0.043877)",
        "(0.216338, 1.163618, -0.039233)",
        "(0.215951, 1.187374, -0.036095)",
        "(0.215894, 1.199393, -0.035018)",
        "(0.216458, 1.224285, -0.035750)",
        "(0.217176, 1.248701, -0.038303)",
        "(0.218571, 1.272372, -0.043867)",
        "(0.220640, 1.295167, -0.050938)",
        "(0.222018, 1.305938, -0.055189)",
        "(0.224964, 1.326340, -0.064484)",
        "(0.228057, 1.344282, -0.075349)",
        "(0.231086, 1.359498, -0.087495)",
        "(0.233702, 1.371985, -0.100459)",
        "(0.235712, 1.381478, -0.114253)",
        "(0.236354, 1.385184, -0.121316)",
        "(0.236426, 1.389801, -0.135858)",
        "(0.235088, 1.390941, -0.150785)",
        "(0.232575, 1.389312, -0.165686)",
        "(0.228344, 1.383596, -0.180568)",
        "(0.225782, 1.379476, -0.187890)",
        "(0.220101, 1.369133, -0.202060)",
        "(0.213926, 1.355856, -0.215466)",
        "(0.207571, 1.339764, -0.227850)",
        "(0.204382, 1.330775, -0.233585)",
        "(0.198567, 1.311039, -0.243808)",
        "(0.193698, 1.289803, -0.252292)",
        "(0.189951, 1.266392, -0.257986)",
        "(0.187751, 1.243139, -0.262012)",
        "(0.187471, 1.231689, -0.262964)",
        "(0.187488, 1.209175, -0.263578)",
        "(0.188982, 1.187552, -0.260487)",
        "(0.190445, 1.166170, -0.256138)",
        "(0.192324, 1.146335, -0.249555)",
        "(0.193395, 1.137143, -0.245623)",
        "(0.196003, 1.120233, -0.235531)",
        "(0.199061, 1.105940, -0.221740)",
        "(0.202511, 1.095328, -0.205553)",
        "(0.205895, 1.087889, -0.188685)",
        "(0.207524, 1.085380, -0.179804)",
        "(0.210577, 1.082239, -0.161847)",
        "(0.213082, 1.082042, -0.143959)",
        "(0.215095, 1.084674, -0.125999)",
        "(0.217212, 1.090201, -0.107691)",
        "(0.218277, 1.094342, -0.098856)",
        "(0.220041, 1.104232, -0.082322)",
        "(0.220716, 1.117656, -0.068463)",
        "(0.221127, 1.133597, -0.056329)",
        "(0.221691, 1.152265, -0.046391)",
        "(0.221835, 1.162628, -0.042611)",
        "(0.222005, 1.183990, -0.036633)",
        "(0.222121, 1.206485, -0.033620)",
        "(0.222313, 1.229577, -0.033748)",
        "(0.222649, 1.252985, -0.036656)",
        "(0.223091, 1.276214, -0.042568)",
        "(0.223479, 1.287397, -0.046599)",
        "(0.224498, 1.308705, -0.055612)",
        "(0.226176, 1.327828, -0.066915)",
        "(0.228057, 1.344800, -0.079406)",
        "(0.228967, 1.352504, -0.086062)",
        "(0.230592, 1.365734, -0.100471)",
        "(0.231541, 1.375958, -0.115622)",
        "(0.231593, 1.382884, -0.131332)",
        "(0.230739, 1.387127, -0.147909)",
        "(0.229195, 1.388392, -0.163644)",
        "(0.228190, 1.388153, -0.171486)",
        "(0.225266, 1.385302, -0.187146)",
        "(0.221218, 1.379351, -0.202300)",
        "(0.216622, 1.371080, -0.216705)",
        "(0.214312, 1.366141, -0.223523)",
        "(0.209821, 1.354440, -0.236293)",
        "(0.205420, 1.340560, -0.247729)",
        "(0.201470, 1.324949, -0.257311)",
        "(0.198183, 1.308277, -0.265248)",
        "(0.195506, 1.290829, -0.271622)",
        "(0.194329, 1.281835, -0.274211)",
        "(0.192200, 1.263211, -0.277532)",
        "(0.190612, 1.244249, -0.278085)",
        "(0.189570, 1.225260, -0.276186)",
        "(0.189220, 1.215814, -0.274342)",
        "(0.188943, 1.197456, -0.268320)",
        "(0.189248, 1.179925, -0.259838)",
        "(0.189907, 1.163465, -0.249449)",
        "(0.191142, 1.148334, -0.237426)",
        "(0.192866, 1.134944, -0.223716)",
        "(0.193956, 1.129047, -0.216121)",
        "(0.196429, 1.118850, -0.200056)",
        "(0.199261, 1.111272, -0.183042)",
        "(0.202308, 1.106554, -0.165439)",
        "(0.203873, 1.105177, -0.156493)",
        "(0.207070, 1.105294, -0.138469)",
        "(0.210237, 1.108785, -0.120654)",
        "(0.212974, 1.115684, -0.103716)",
        "(0.214955, 1.125067, -0.088268)",
        "(0.215646, 1.130991, -0.081291)",
        "(0.216826, 1.144505, -0.068274)",
        "(0.217514, 1.161406, -0.057397)",
        "(0.218024, 1.181684, -0.049267)",
        "(0.218471, 1.203974, -0.043752)",
        "(0.218684, 1.215656, -0.041826)",
        "(0.219322, 1.240720, -0.040855)",
        "(0.219985, 1.265763, -0.041605)",
        "(0.221039, 1.290709, -0.044888)",
        "(0.222903, 1.314764, -0.049883)",
        "(0.223972, 1.326190, -0.053019)",
        "(0.226162, 1.347834, -0.060217)",
        "(0.228333, 1.367578, -0.068858)",
        "(0.230035, 1.385075, -0.078998)",
        "(0.231051, 1.400285, -0.090759)",
        "(0.231315, 1.406747, -0.097113)",
        "(0.231482, 1.417985, -0.110041)",
        "(0.230966, 1.426142, -0.123442)",
        "(0.229595, 1.431069, -0.137205)",
        "(0.227249, 1.433519, -0.151536)",
        "(0.225547, 1.433561, -0.158979)",
        "(0.221486, 1.432016, -0.173970)",
        "(0.216312, 1.427171, -0.188927)",
        "(0.210448, 1.419198, -0.203305)",
        "(0.204318, 1.408720, -0.216812)",
        "(0.201213, 1.402647, -0.223236)",
        "(0.194879, 1.388355, -0.235211)",
        "(0.188701, 1.371937, -0.246322)",
        "(0.182973, 1.353517, -0.256657)",
        "(0.177511, 1.333492, -0.265768)",
        "(0.175020, 1.322928, -0.269735)",
        "(0.170934, 1.300798, -0.275820)",
        "(0.168001, 1.277914, -0.279395)",
        "(0.166162, 1.254493, -0.280390)",
        "(0.165163, 1.230897, -0.280412)",
        "(0.165241, 1.219422, -0.280036)",
        "(0.166002, 1.197152, -0.278503)",
        "(0.167403, 1.175018, -0.274440)",
        "(0.169734, 1.153493, -0.266986)",
        "(0.173211, 1.133998, -0.257625)",
        "(0.175131, 1.125256, -0.252572)",
        "(0.179376, 1.109969, -0.241495)",
        "(0.183799, 1.096696, -0.229257)",
        "(0.188568, 1.085590, -0.215254)",
        "(0.193483, 1.076481, -0.200126)",
        "(0.198176, 1.069942, -0.184721)",
        "(0.200333, 1.067667, -0.177117)",
        "(0.204167, 1.065512, -0.162075)",
        "(0.207287, 1.065902, -0.147523)",
        "(0.209729, 1.069173, -0.133402)",
        "(0.210757, 1.071528, -0.126561)",
        "(0.212013, 1.078294, -0.113828)",
        "(0.211894, 1.087248, -0.102744)",
        "(0.210809, 1.097758, -0.092975)",
        "(0.209108, 1.110594, -0.084495)",
        "(0.208362, 1.117281, -0.080328)",
        "(0.206670, 1.133174, -0.073515)",
        "(0.204665, 1.150758, -0.068048)",
        "(0.202619, 1.169756, -0.064238)",
        "(0.200926, 1.189214, -0.061164)",
        "(0.200255, 1.199265, -0.059995)",
        "(0.199291, 1.219896, -0.058460)",
        "(0.198722, 1.241307, -0.058664)",
        "(0.198400, 1.263061, -0.060337)",
        "(0.198447, 1.284048, -0.062888)",
        "(0.198601, 1.294377, -0.064493)",
        "(0.199288, 1.314868, -0.068654)",
        "(0.200483, 1.334923, -0.073489)",
        "(0.202625, 1.354122, -0.079226)",
        "(0.204938, 1.372728, -0.085437)",
        "(0.206152, 1.381690, -0.088841)",
        "(0.208699, 1.398691, -0.096323)",
        "(0.211289, 1.414246, -0.104449)",
        "(0.213713, 1.428099, -0.113436)",
        "(0.215666, 1.440548, -0.123523)",
        "(0.216333, 1.446273, -0.129052)",
        "(0.216838, 1.456394, -0.141321)",
        "(0.216528, 1.464064, -0.154557)",
        "(0.215242, 1.469222, -0.168269)",
        "(0.212340, 1.471291, -0.182452)",
        "(0.210266, 1.471335, -0.189600)",
        "(0.204707, 1.468655, -0.203863)",
        "(0.197402, 1.461830, -0.217326)",
        "(0.188785, 1.451360, -0.229327)",
        "(0.179213, 1.436775, -0.239400)",
        "(0.174380, 1.428384, -0.243774)",
        "(0.164845, 1.408857, -0.250669)",
        "(0.155728, 1.386058, -0.255120)",
        "(0.147541, 1.361217, -0.257777)",
        "(0.140863, 1.334078, -0.257557)",
        "(0.138052, 1.319963, -0.256597)",
        "(0.134062, 1.291316, -0.252728)",
        "(0.132668, 1.263483, -0.245960)",
        "(0.133628, 1.237676, -0.236457)",
        "(0.136378, 1.215781, -0.225291)",
        "(0.138549, 1.206786, -0.218966)",
        "(0.143811, 1.193502, -0.204996)",
        "(0.148883, 1.186222, -0.191023)",
        "(0.153003, 1.184366, -0.177144)",
        "(0.155600, 1.187702, -0.164942)",
        "(0.156477, 1.190778, -0.159152)",
        "(0.157052, 1.200791, -0.149079)",
        "(0.156479, 1.215210, -0.141271)",
        "(0.155586, 1.233084, -0.135150)",
        "(0.155255, 1.255052, -0.130552)",
        "(0.155499, 1.267406, -0.128941)",
        "(0.156965, 1.293716, -0.126897)",
        "(0.160030, 1.321566, -0.126621)",
        "(0.164370, 1.349334, -0.128378)",
        "(0.169074, 1.375566, -0.132772)",
        "(0.171373, 1.387862, -0.136022)",
        "(0.175578, 1.410039, -0.145203)",
        "(0.178840, 1.427703, -0.157543)",
        "(0.180763, 1.440531, -0.171810)",
        "(0.180825, 1.447655, -0.188055)",
        "(0.179784, 1.448598, -0.197010)",
        "(0.176369, 1.446891, -0.215555)",
        "(0.170788, 1.437451, -0.235146)",
        "(0.164245, 1.422338, -0.254804)",
        "(0.156861, 1.401140, -0.274390)",
        "(0.152817, 1.387963, -0.283811)",
        "(0.145007, 1.358541, -0.300838)",
        "(0.138604, 1.323914, -0.313038)",
        "(0.135463, 1.287162, -0.318501)",
        "(0.136858, 1.254100, -0.317689)",
        "(0.138323, 1.239146, -0.315251)",
        "(0.142053, 1.211392, -0.304382)",
        "(0.146454, 1.188205, -0.285624)",
        "(0.151278, 1.170514, -0.262554)",
        "(0.156147, 1.159732, -0.236747)",
        "(0.158516, 1.156147, -0.223129)",
        "(0.162840, 1.153459, -0.194564)",
        "(0.166398, 1.156264, -0.166490)",
        "(0.168710, 1.165401, -0.141375)",
        "(0.169252, 1.180867, -0.120231)",
        "(0.169452, 1.189036, -0.109978)",
        "(0.169476, 1.210220, -0.091947)",
        "(0.169874, 1.235573, -0.076404)",
        "(0.170828, 1.264237, -0.063675)",
        "(0.172312, 1.295068, -0.053787)",
        "(0.173387, 1.311231, -0.050097)",
        "(0.176426, 1.343910, -0.043914)",
        "(0.181701, 1.376710, -0.040274)",
        "(0.188192, 1.408258, -0.038548)",
        "(0.195745, 1.438540, -0.039301)",
        "(0.199671, 1.453008, -0.040339)",
        "(0.207510, 1.479806, -0.044112)",
        "(0.214780, 1.504167, -0.050070)",
        "(0.221388, 1.526266, -0.058413)",
        "(0.227178, 1.546046, -0.068220)",
        "(0.231744, 1.563197, -0.079697)",
        "(0.233515, 1.570820, -0.085948)",
        "(0.235754, 1.583612, -0.099673)",
        "(0.236409, 1.593184, -0.114944)",
        "(0.235743, 1.600322, -0.131578)",
        "(0.234952, 1.602921, -0.140339)",
        "(0.232121, 1.605420, -0.158556)",
        "(0.228020, 1.604569, -0.177058)",
        "(0.222322, 1.600050, -0.195919)",
        "(0.215366, 1.592659, -0.215150)",
        "(0.211480, 1.587877, -0.224766)",
        "(0.202636, 1.575405, -0.243827)",
        "(0.192864, 1.559254, -0.262219)",
        "(0.182278, 1.539223, -0.279099)",
        "(0.171593, 1.515043, -0.294091)",
        "(0.166398, 1.502494, -0.301252)",
        "(0.156977, 1.473681, -0.313555)",
        "(0.148397, 1.442824, -0.324531)",
        "(0.141934, 1.409064, -0.332393)",
        "(0.137128, 1.374478, -0.337664)",
        "(0.135422, 1.356926, -0.339690)",
        "(0.133672, 1.321601, -0.341707)",
        "(0.133536, 1.286672, -0.340796)",
        "(0.135629, 1.252571, -0.335364)",
        "(0.139762, 1.220253, -0.327032)",
        "(0.142140, 1.204877, -0.322291)",
        "(0.147810, 1.176753, -0.310890)",
        "(0.154236, 1.151490, -0.297161)",
        "(0.160960, 1.129103, -0.280225)",
        "(0.167585, 1.109701, -0.262004)",
        "(0.170840, 1.101919, -0.252335)",
        "(0.177135, 1.088823, -0.232766)",
        "(0.183105, 1.079073, -0.211992)",
        "(0.188420, 1.073934, -0.190580)",
        "(0.192536, 1.072220, -0.169685)",
        "(0.194220, 1.072804, -0.159180)",
        "(0.197313, 1.075542, -0.138208)",
        "(0.198887, 1.083332, -0.118675)",
        "(0.199080, 1.094895, -0.101472)",
        "(0.197829, 1.109438, -0.086248)",
        "(0.196557, 1.118506, -0.079768)",
        "(0.193877, 1.138808, -0.067714)",
        "(0.191158, 1.162503, -0.057374)",
        "(0.188735, 1.189237, -0.048699)",
        "(0.187135, 1.217357, -0.041024)",
        "(0.186462, 1.246659, -0.034854)",
        "(0.186614, 1.261711, -0.032228)",
        "(0.187869, 1.291875, -0.027575)",
        "(0.190946, 1.322436, -0.024753)",
        "(0.195008, 1.352429, -0.023290)",
        "(0.197323, 1.367204, -0.023131)",
        "(0.202776, 1.395985, -0.024409)",
        "(0.209025, 1.423740, -0.028330)",
        "(0.215468, 1.449921, -0.034384)",
        "(0.221060, 1.473889, -0.042784)",
        "(0.223378, 1.484960, -0.048036)",
        "(0.227485, 1.505668, -0.059913)",
        "(0.230860, 1.523775, -0.073480)",
        "(0.233474, 1.539246, -0.088786)",
        "(0.235230, 1.551739, -0.105469)",
        "(0.235713, 1.556933, -0.114127)",
        "(0.235674, 1.564364, -0.132587)",
        "(0.234785, 1.569211, -0.151781)",
        "(0.232741, 1.569824, -0.171908)",
        "(0.229564, 1.567087, -0.192184)",
        "(0.224985, 1.560488, -0.212290)",
        "(0.222032, 1.555455, -0.222086)",
        "(0.215388, 1.543433, -0.241150)",
        "(0.207609, 1.526933, -0.259415)",
        "(0.199651, 1.507272, -0.276976)",
        "(0.195602, 1.496358, -0.285354)",
        "(0.187119, 1.471380, -0.300791)",
        "(0.178231, 1.442447, -0.314177)",
        "(0.169850, 1.409797, -0.324752)",
        "(0.163083, 1.375401, -0.333027)",
        "(0.160484, 1.357910, -0.336496)",
        "(0.156386, 1.322030, -0.341610)",
        "(0.153427, 1.283927, -0.342624)",
        "(0.152430, 1.248717, -0.338147)",
        "(0.153333, 1.214797, -0.330786)",
        "(0.155862, 1.183770, -0.320631)",
        "(0.157478, 1.169055, -0.314255)",
        "(0.161196, 1.141424, -0.298122)",
        "(0.165289, 1.116717, -0.277772)",
        "(0.169691, 1.094315, -0.255151)",
        "(0.172022, 1.084313, -0.243493)",
        "(0.177062, 1.068048, -0.219995)",
        "(0.181768, 1.055628, -0.196443)",
        "(0.186821, 1.047589, -0.170918)",
        "(0.191939, 1.044090, -0.145226)",
        "(0.194214, 1.044108, -0.132887)",
        "(0.197078, 1.048783, -0.110231)",
        "(0.197679, 1.058115, -0.089978)",
        "(0.196248, 1.072164, -0.071675)",
        "(0.193470, 1.089977, -0.055459)",
        "(0.191514, 1.100239, -0.048304)",
        "(0.186618, 1.124072, -0.036415)",
        "(0.181957, 1.152122, -0.027130)",
        "(0.178268, 1.182765, -0.019673)",
        "(0.175982, 1.215530, -0.014509)",
        "(0.175295, 1.232317, -0.012675)",
        "(0.175681, 1.266764, -0.011014)",
        "(0.178572, 1.301501, -0.011703)",
        "(0.183685, 1.335881, -0.015171)",
        "(0.190635, 1.369066, -0.020808)",
        "(0.194659, 1.384950, -0.024247)",
        "(0.203824, 1.414643, -0.032879)",
        "(0.213102, 1.441167, -0.043456)",
        "(0.220989, 1.463689, -0.055881)",
        "(0.227229, 1.482880, -0.069553)",
        "(0.229905, 1.491368, -0.076761)",
        "(0.234113, 1.505220, -0.091988)",
        "(0.236572, 1.515469, -0.107880)",
        "(0.237316, 1.522097, -0.124693)",
        "(0.236671, 1.525943, -0.142246)",
        "(0.235838, 1.526894, -0.151352)",
        "(0.233014, 1.526088, -0.170134)",
        "(0.228981, 1.521527, -0.189045)",
        "(0.223845, 1.513906, -0.207594)",
        "(0.217658, 1.503083, -0.226066)",
        "(0.214282, 1.496659, -0.235316)",
        "(0.206875, 1.481094, -0.253699)",
        "(0.199065, 1.462026, -0.271510)",
        "(0.191690, 1.440203, -0.287908)",
        "(0.184625, 1.415402, -0.302554)",
        "(0.181319, 1.401951, -0.309216)",
        "(0.175733, 1.374010, -0.320837)",
        "(0.171791, 1.345273, -0.329675)",
        "(0.168777, 1.315887, -0.335827)",
        "(0.166395, 1.286140, -0.339059)",
        "(0.165476, 1.271335, -0.339460)",
        "(0.164532, 1.241910, -0.336954)",
        "(0.164585, 1.213489, -0.331216)",
        "(0.165305, 1.186627, -0.322003)",
        "(0.166740, 1.161703, -0.310140)",
        "(0.168889, 1.139399, -0.295351)",
        "(0.170239, 1.129360, -0.286655)",
        "(0.173170, 1.110495, -0.267795)",
        "(0.176487, 1.094646, -0.246182)",
        "(0.180202, 1.081040, -0.223697)",
        "(0.182117, 1.075833, -0.211913)",
        "(0.185903, 1.068486, -0.187855)",
        "(0.189886, 1.065805, -0.162643)",
        "(0.193613, 1.066969, -0.137300)",
        "(0.196341, 1.072770, -0.113400)",
        "(0.197298, 1.082565, -0.092003)",
        "(0.197347, 1.088380, -0.081884)",
        "(0.195538, 1.105836, -0.064369)",
        "(0.193563, 1.128485, -0.048588)",
        "(0.192179, 1.154926, -0.034456)",
        "(0.191554, 1.169408, -0.028290)",
        "(0.190584, 1.201223, -0.018668)",
        "(0.190579, 1.235320, -0.012292)",
        "(0.191701, 1.270624, -0.009479)",
        "(0.193812, 1.305899, -0.009977)",
        "(0.196962, 1.340747, -0.013943)",
        "(0.199052, 1.357794, -0.016887)",
        "(0.204638, 1.390543, -0.025055)",
        "(0.211331, 1.420744, -0.035589)",
        "(0.218156, 1.447383, -0.048613)",
        "(0.221304, 1.460093, -0.055447)",
        "(0.226584, 1.481619, -0.071475)",
        "(0.230623, 1.500092, -0.088234)",
        "(0.233554, 1.513555, -0.106202)",
        "(0.235831, 1.524432, -0.124422)",
        "(0.236404, 1.528433, -0.133682)",
        "(0.236034, 1.533339, -0.152715)",
        "(0.233490, 1.534119, -0.172680)",
        "(0.229969, 1.532603, -0.192942)",
        "(0.224722, 1.526798, -0.213301)",
        "(0.221779, 1.522904, -0.223396)",
        "(0.215067, 1.512236, -0.243425)",
        "(0.207766, 1.498395, -0.263125)",
        "(0.200333, 1.481269, -0.281745)",
        "(0.193313, 1.461994, -0.299127)",
        "(0.189943, 1.451314, -0.307167)",
        "(0.183416, 1.427706, -0.321502)",
        "(0.176767, 1.401293, -0.333527)",
        "(0.170002, 1.372499, -0.343311)",
        "(0.164290, 1.341635, -0.350619)",
        "(0.162396, 1.325897, -0.353199)",
        "(0.159521, 1.294595, -0.356746)",
        "(0.157516, 1.261971, -0.355670)",
        "(0.156002, 1.228155, -0.350729)",
        "(0.155960, 1.194879, -0.342463)",
        "(0.156836, 1.179314, -0.337295)",
        "(0.159331, 1.150176, -0.326118)",
        "(0.162842, 1.124126, -0.311425)",
        "(0.166689, 1.099876, -0.292892)",
        "(0.170997, 1.079405, -0.271549)",
        "(0.173117, 1.071217, -0.260316)",
        "(0.177249, 1.056927, -0.237172)",
        "(0.181440, 1.046932, -0.212120)",
        "(0.185329, 1.039745, -0.186578)",
        "(0.188514, 1.036761, -0.161502)",
        "(0.189489, 1.037861, -0.149801)",
        "(0.190780, 1.041402, -0.127494)",
        "(0.190071, 1.049339, -0.107578)",
        "(0.187368, 1.061007, -0.089900)",
        "(0.183156, 1.075974, -0.074211)",
        "(0.180635, 1.084822, -0.067002)",
        "(0.175678, 1.104420, -0.053145)",
        "(0.170744, 1.128295, -0.041323)",
        "(0.166055, 1.154550, -0.031375)",
        "(0.162462, 1.184050, -0.023280)",
        "(0.161235, 1.198738, -0.019804)",
        "(0.160066, 1.229762, -0.013780)",
        "(0.160531, 1.261548, -0.008984)",
        "(0.162189, 1.293741, -0.006110)",
        "(0.164866, 1.325528, -0.004928)",
        "(0.166855, 1.341370, -0.004917)",
        "(0.172270, 1.372180, -0.006303)",
        "(0.178728, 1.400721, -0.009631)",
        "(0.185121, 1.427307, -0.014765)",
        "(0.191449, 1.451817, -0.021687)",
        "(0.197819, 1.473389, -0.029822)",
        "(0.200725, 1.482949, -0.034486)",
        "(0.205978, 1.500729, -0.044867)",
        "(0.210178, 1.515666, -0.057314)",
        "(0.213508, 1.528193, -0.070954)",
        "(0.214841, 1.533342, -0.077963)",
        "(0.216599, 1.540850, -0.092439)",
        "(0.216977, 1.545242, -0.107452)",
        "(0.215323, 1.546378, -0.123250)",
        "(0.212267, 1.544984, -0.139684)",
        "(0.210392, 1.543374, -0.148091)",
        "(0.205539, 1.537651, -0.165123)",
        "(0.199489, 1.528987, -0.182068)",
        "(0.192326, 1.517181, -0.199039)",
        "(0.184642, 1.502918, -0.215814)",
        "(0.180740, 1.494824, -0.224006)",
        "(0.172906, 1.476375, -0.239887)",
        "(0.165442, 1.455267, -0.254761)",
        "(0.158789, 1.432025, -0.267968)",
        "(0.153064, 1.406363, -0.279085)",
        "(0.150359, 1.392782, -0.284087)",
        "(0.145729, 1.364309, -0.292525)",
        "(0.142339, 1.334530, -0.297885)",
        "(0.139741, 1.303633, -0.300288)",
        "(0.138261, 1.272077, -0.299607)",
        "(0.138001, 1.256503, -0.298403)",
        "(0.138880, 1.225941, -0.293317)",
        "(0.141020, 1.196788, -0.286068)",
        "(0.144164, 1.169542, -0.275244)",
        "(0.148073, 1.144783, -0.261151)",
        "(0.150353, 1.133756, -0.253192)",
        "(0.155122, 1.113759, -0.236449)",
        "(0.160331, 1.098717, -0.217618)",
        "(0.165402, 1.088195, -0.197660)",
        "(0.170152, 1.082505, -0.176768)",
        "(0.172246, 1.080886, -0.166088)",
        "(0.175738, 1.081278, -0.144316)",
        "(0.178182, 1.086798, -0.123056)",
        "(0.178970, 1.096118, -0.103813)",
        "(0.177798, 1.109478, -0.086908)",
        "(0.176799, 1.117344, -0.078974)",
        "(0.173932, 1.136132, -0.064530)",
        "(0.170418, 1.158959, -0.052235)",
        "(0.167307, 1.184870, -0.041521)",
        "(0.164810, 1.213412, -0.032804)",
        "(0.164011, 1.228418, -0.029004)",
        "(0.164023, 1.259972, -0.022799)",
        "(0.165713, 1.292267, -0.018818)",
        "(0.168687, 1.324170, -0.016753)",
        "(0.173223, 1.355659, -0.016914)",
        "(0.175999, 1.370979, -0.017995)",
        "(0.181679, 1.400433, -0.021535)",
        "(0.187459, 1.427189, -0.027910)",
        "(0.192809, 1.451842, -0.035909)",
        "(0.197914, 1.473465, -0.046308)",
        "(0.200258, 1.483025, -0.052399)",
        "(0.202232, 1.491347, -0.059166)",
        "(0.207726, 1.515677, -0.078820)",
        "(0.210247, 1.527114, -0.093789)",
        "(0.211796, 1.535328, -0.109534)",
        "(0.212049, 1.538050, -0.117675)",
        "(0.211785, 1.541594, -0.134023)",
        "(0.209851, 1.541198, -0.151090)",
        "(0.206593, 1.537819, -0.168576)",
        "(0.202152, 1.531168, -0.186215)",
        "(0.196649, 1.521168, -0.203392)",
        "(0.193544, 1.515082, -0.211686)",
        "(0.186614, 1.500233, -0.227740)",
        "(0.179279, 1.482490, -0.243281)",
        "(0.172332, 1.462095, -0.258134)",
        "(0.169000, 1.451183, -0.265043)",
        "(0.162681, 1.427263, -0.277107)",
        "(0.157028, 1.401483, -0.286656)",
        "(0.152216, 1.374445, -0.294255)",
        "(0.148161, 1.346037, -0.300025)",
        "(0.145015, 1.316392, -0.302875)",
        "(0.143674, 1.301590, -0.303555)",
        "(0.141886, 1.271263, -0.301452)",
        "(0.141283, 1.241146, -0.297108)",
        "(0.142462, 1.213426, -0.289457)",
        "(0.144763, 1.188057, -0.278123)",
        "(0.146266, 1.176220, -0.271047)",
        "(0.149626, 1.154176, -0.254585)",
        "(0.154009, 1.137847, -0.232785)",
        "(0.158519, 1.124746, -0.209489)",
        "(0.160876, 1.119079, -0.197419)",
        "(0.165777, 1.112885, -0.171013)",
        "(0.170339, 1.112014, -0.144206)",
        "(0.173187, 1.117638, -0.119306)",
        "(0.174498, 1.128587, -0.095742)",
        "(0.174653, 1.135991, -0.084551)",
        "(0.173576, 1.156308, -0.064501)",
        "(0.171965, 1.182823, -0.047077)",
        "(0.171296, 1.215919, -0.032797)",
        "(0.172022, 1.253043, -0.022045)",
        "(0.173169, 1.272831, -0.018438)",
        "(0.176574, 1.312838, -0.013856)",
        "(0.181972, 1.353718, -0.015298)",
        "(0.189000, 1.393512, -0.020920)",
        "(0.197633, 1.430908, -0.030778)",
        "(0.202263, 1.448210, -0.037442)",
        "(0.211522, 1.480531, -0.052362)",
        "(0.221019, 1.507929, -0.070474)",
        "(0.229633, 1.529944, -0.091028)",
        "(0.236826, 1.547301, -0.112626)",
        "(0.239809, 1.554282, -0.123699)",
        "(0.244048, 1.563736, -0.146236)",
        "(0.246497, 1.567852, -0.169165)",
        "(0.247103, 1.567997, -0.191867)",
        "(0.245416, 1.563543, -0.214066)",
        "(0.243790, 1.559957, -0.225013)",
        "(0.238484, 1.549223, -0.246575)",
        "(0.230915, 1.534171, -0.267633)",
        "(0.222079, 1.515512, -0.287564)",
        "(0.211974, 1.492543, -0.305402)",
        "(0.200506, 1.465545, -0.320968)",
        "(0.194712, 1.450565, -0.327925)",
        "(0.184040, 1.418228, -0.340845)",
        "(0.175173, 1.385290, -0.348874)",
        "(0.166442, 1.350332, -0.352660)",
        "(0.162537, 1.332414, -0.353124)",
        "(0.156272, 1.296495, -0.350581)",
        "(0.151752, 1.261192, -0.344798)",
        "(0.148456, 1.227244, -0.335753)",
        "(0.146236, 1.194705, -0.322731)",
        "(0.145673, 1.179360, -0.314950)",
        "(0.145903, 1.152566, -0.297181)",
        "(0.147133, 1.130852, -0.277168)",
        "(0.148617, 1.112125, -0.254316)",
        "(0.150796, 1.097672, -0.228604)",
        "(0.152121, 1.092171, -0.215621)",
        "(0.154696, 1.085629, -0.190047)",
        "(0.156981, 1.083645, -0.164818)",
        "(0.159093, 1.085218, -0.139994)",
        "(0.160583, 1.091032, -0.116715)",
        "(0.160745, 1.095610, -0.106204)",
        "(0.160207, 1.107168, -0.086700)",
        "(0.159294, 1.122878, -0.068807)",
        "(0.158287, 1.143370, -0.053274)",
        "(0.157335, 1.167929, -0.040643)",
        "(0.157046, 1.181507, -0.035466)",
        "(0.157273, 1.209747, -0.026304)",
        "(0.158838, 1.240072, -0.020465)",
        "(0.161413, 1.271518, -0.017861)",
        "(0.165102, 1.303596, -0.018759)",
        "(0.167358, 1.319534, -0.020193)",
        "(0.172831, 1.350863, -0.025756)",
        "(0.179187, 1.380846, -0.034211)",
        "(0.186713, 1.408726, -0.045403)",
        "(0.194484, 1.434425, -0.058587)",
        "(0.202064, 1.457730, -0.074034)",
        "(0.205582, 1.468524, -0.082408)",
        "(0.212154, 1.487600, -0.100866)",
        "(0.218433, 1.503942, -0.120265)",
        "(0.223693, 1.516836, -0.140370)",
        "(0.228000, 1.526499, -0.161141)",
        "(0.229768, 1.530082, -0.171842)",
        "(0.232592, 1.535534, -0.193462)",
        "(0.233783, 1.536967, -0.215380)",
        "(0.233759, 1.535134, -0.236882)",
        "(0.233383, 1.533062, -0.247323)",
        "(0.231458, 1.525917, -0.267626)",
        "(0.228126, 1.515566, -0.287502)",
        "(0.223638, 1.501922, -0.306684)",
        "(0.218818, 1.485620, -0.324445)",
        "(0.216421, 1.476568, -0.332526)",
        "(0.211231, 1.456275, -0.346526)",
        "(0.205147, 1.433255, -0.357702)",
        "(0.198655, 1.408453, -0.366538)",
        "(0.192324, 1.381813, -0.372651)",
        "(0.189511, 1.368240, -0.374919)",
        "(0.184404, 1.340689, -0.377362)",
        "(0.179522, 1.312351, -0.376359)",
        "(0.174591, 1.283093, -0.372486)",
        "(0.170152, 1.253510, -0.365434)",
        "(0.168284, 1.238830, -0.360696)",
        "(0.165263, 1.209970, -0.349701)",
        "(0.163284, 1.182269, -0.336177)",
        "(0.162175, 1.155938, -0.319455)",
        "(0.161876, 1.131740, -0.299213)",
        "(0.162064, 1.120713, -0.288044)",
        "(0.163260, 1.102149, -0.262991)",
        "(0.165268, 1.088362, -0.235288)",
        "(0.167882, 1.080152, -0.206292)",
        "(0.170461, 1.076998, -0.177346)",
        "(0.171672, 1.077059, -0.162880)",
        "(0.173929, 1.080945, -0.134424)",
        "(0.174549, 1.092046, -0.109431)",
        "(0.173171, 1.106538, -0.087748)",
        "(0.170471, 1.124756, -0.068503)",
        "(0.168830, 1.135134, -0.059642)",
        "(0.164621, 1.159262, -0.044750)",
        "(0.159909, 1.188030, -0.034057)",
        "(0.155735, 1.220711, -0.026906)",
        "(0.152741, 1.256732, -0.023679)",
        "(0.151922, 1.275548, -0.023616)",
        "(0.152142, 1.313734, -0.025421)",
        "(0.154964, 1.352421, -0.030382)",
        "(0.160215, 1.390677, -0.038228)",
        "(0.168371, 1.426783, -0.049600)",
        "(0.172827, 1.443556, -0.056240)",
        "(0.182141, 1.474653, -0.070589)",
        "(0.191661, 1.500586, -0.087009)",
        "(0.200301, 1.522238, -0.104494)",
        "(0.207841, 1.539512, -0.123190)",
        "(0.211243, 1.547266, -0.132804)",
        "(0.216343, 1.557836, -0.153503)",
        "(0.219834, 1.564247, -0.174811)",
        "(0.222218, 1.566754, -0.196048)",
        "(0.223120, 1.565553, -0.216837)",
        "(0.222528, 1.562694, -0.227179)",
        "(0.220817, 1.556083, -0.247975)",
        "(0.217515, 1.545239, -0.268715)",
        "(0.213651, 1.531497, -0.288649)",
        "(0.208612, 1.513760, -0.307042)",
        "(0.205423, 1.503283, -0.315492)",
        "(0.198164, 1.480127, -0.331107)",
        "(0.190860, 1.453965, -0.344801)",
        "(0.184522, 1.425348, -0.356384)",
        "(0.178650, 1.394638, -0.365617)",
        "(0.175964, 1.378540, -0.369038)",
        "(0.171052, 1.345258, -0.373556)",
        "(0.167270, 1.311046, -0.374633)",
        "(0.165304, 1.277914, -0.373255)",
        "(0.164741, 1.246408, -0.368732)",
        "(0.164516, 1.230863, -0.365074)",
        "(0.164416, 1.200142, -0.353764)",
        "(0.164954, 1.171777, -0.339066)",
        "(0.166319, 1.148168, -0.323127)",
        "(0.167963, 1.128650, -0.304852)",
        "(0.168648, 1.119849, -0.294308)",
        "(0.170360, 1.104041, -0.271183)",
        "(0.172190, 1.092939, -0.245022)",
        "(0.173985, 1.085541, -0.218626)",
        "(0.175770, 1.082447, -0.192464)",
        "(0.176646, 1.082626, -0.179262)",
        "(0.178347, 1.085666, -0.153067)",
        "(0.179551, 1.092672, -0.128454)",
        "(0.179620, 1.103086, -0.106418)",
        "(0.178610, 1.117485, -0.086839)",
        "(0.178070, 1.126441, -0.077746)",
        "(0.177389, 1.146793, -0.060545)",
        "(0.177407, 1.170594, -0.045451)",
        "(0.177979, 1.197709, -0.033206)",
        "(0.179581, 1.228570, -0.024660)",
        "(0.180843, 1.243962, -0.022234)",
        "(0.183864, 1.275606, -0.019676)",
        "(0.187316, 1.307844, -0.020631)",
        "(0.191259, 1.339533, -0.025005)",
        "(0.195771, 1.370189, -0.032535)",
        "(0.198252, 1.384864, -0.037686)",
        "(0.203381, 1.412558, -0.049950)",
        "(0.208138, 1.437431, -0.064774)",
        "(0.212772, 1.459440, -0.081820)",
        "(0.217078, 1.477855, -0.100466)",
        "(0.219056, 1.485676, -0.110444)",
        "(0.222756, 1.499170, -0.131173)",
        "(0.225878, 1.509289, -0.152643)",
        "(0.228295, 1.515899, -0.174413)",
        "(0.230215, 1.518948, -0.195998)",
        "(0.230935, 1.518995, -0.206559)",
        "(0.231833, 1.516955, -0.227266)",
        "(0.231388, 1.511712, -0.247670)",
        "(0.229705, 1.503606, -0.268098)",
        "(0.227283, 1.492584, -0.287635)",
        "(0.225881, 1.485783, -0.296693)",
        "(0.222664, 1.470411, -0.313503)",
        "(0.218811, 1.452400, -0.328493)",
        "(0.214324, 1.431978, -0.341969)",
        "(0.209786, 1.409535, -0.353808)",
        "(0.207566, 1.397556, -0.358661)",
        "(0.202919, 1.372220, -0.366403)",
        "(0.197937, 1.344997, -0.371838)",
        "(0.193908, 1.317482, -0.374837)",
        "(0.190709, 1.290083, -0.375315)",
        "(0.189103, 1.276155, -0.374190)",
        "(0.186106, 1.248399, -0.369164)",
        "(0.183998, 1.222288, -0.360618)",
        "(0.182664, 1.198674, -0.349792)",
        "(0.181619, 1.177380, -0.336479)",
        "(0.181137, 1.167540, -0.328342)",
        "(0.180501, 1.149574, -0.309795)",
        "(0.180268, 1.134833, -0.289272)",
        "(0.180079, 1.123805, -0.267400)",
        "(0.180099, 1.117091, -0.244208)",
        "(0.180120, 1.114780, -0.232390)",
        "(0.180276, 1.113351, -0.207714)",
        "(0.180504, 1.115706, -0.182712)",
        "(0.180428, 1.121733, -0.158439)",
        "(0.180045, 1.131436, -0.135097)",
        "(0.179950, 1.137727, -0.123737)",
        "(0.180064, 1.152507, -0.102275)",
        "(0.180222, 1.170838, -0.083541)",
        "(0.181093, 1.192315, -0.067525)",
        "(0.183716, 1.216932, -0.054677)",
        "(0.185325, 1.230764, -0.050302)",
        "(0.188143, 1.260516, -0.045090)",
        "(0.191253, 1.291666, -0.044105)",
        "(0.195195, 1.322708, -0.046256)",
        "(0.200233, 1.353161, -0.051252)",
        "(0.203136, 1.368095, -0.054983)",
        "(0.209486, 1.396759, -0.064001)",
        "(0.216318, 1.423276, -0.075251)",
        "(0.223618, 1.447499, -0.088673)",
        "(0.231480, 1.469120, -0.103905)",
        "(0.235474, 1.478548, -0.112115)",
        "(0.243148, 1.495237, -0.129274)",
        "(0.250134, 1.508737, -0.147849)",
        "(0.255923, 1.518764, -0.167375)",
        "(0.260367, 1.525292, -0.187613)",
        "(0.261911, 1.527049, -0.197942)",
        "(0.263941, 1.528427, -0.218912)",
        "(0.264248, 1.526451, -0.240199)",
        "(0.263010, 1.520828, -0.261242)",
        "(0.260462, 1.511696, -0.281603)",
        "(0.258737, 1.505808, -0.291644)",
        "(0.254952, 1.492308, -0.311436)",
        "(0.250501, 1.475785, -0.330041)",
        "(0.245521, 1.456209, -0.346474)",
        "(0.240462, 1.434072, -0.360345)",
        "(0.238200, 1.422223, -0.366555)",
        "(0.234049, 1.397818, -0.378153)",
        "(0.230142, 1.371982, -0.387459)",
        "(0.225937, 1.344396, -0.393384)",
        "(0.221948, 1.315683, -0.396265)",
        "(0.220296, 1.301191, -0.396615)",
        "(0.217967, 1.272401, -0.393813)",
        "(0.216943, 1.244854, -0.388876)",
        "(0.216594, 1.219332, -0.381733)",
        "(0.216080, 1.194801, -0.372732)",
        "(0.215764, 1.183580, -0.366545)",
        "(0.215038, 1.162438, -0.352347)",
        "(0.214285, 1.144524, -0.334428)",
        "(0.213329, 1.130291, -0.314671)",
        "(0.211635, 1.121404, -0.293064)",
        "(0.210699, 1.117709, -0.281789)",
        "(0.208609, 1.113274, -0.257627)",
        "(0.206624, 1.113760, -0.231412)",
        "(0.204725, 1.118398, -0.204760)",
        "(0.202892, 1.125941, -0.178592)",
        "(0.201885, 1.130977, -0.166206)",
        "(0.199755, 1.143189, -0.142931)",
        "(0.197991, 1.158596, -0.121061)",
        "(0.196703, 1.176672, -0.101406)",
        "(0.195196, 1.197510, -0.085172)",
        "(0.194425, 1.209149, -0.078578)",
        "(0.193576, 1.234082, -0.067263)",
        "(0.193420, 1.261259, -0.059431)",
        "(0.193950, 1.289892, -0.055061)",
        "(0.195889, 1.318739, -0.053145)",
        "(0.197490, 1.332979, -0.053313)",
        "(0.201421, 1.360853, -0.055373)",
        "(0.206391, 1.387647, -0.060102)",
        "(0.212000, 1.412772, -0.067339)",
        "(0.217719, 1.435113, -0.076463)",
        "(0.220519, 1.445079, -0.081772)",
        "(0.225689, 1.463487, -0.093128)",
        "(0.230218, 1.478593, -0.106397)",
        "(0.234231, 1.491585, -0.121061)",
        "(0.237764, 1.502136, -0.137151)",
        "(0.239334, 1.506317, -0.145648)",
        "(0.242367, 1.513286, -0.163183)",
        "(0.245113, 1.517966, -0.181351)",
        "(0.247617, 1.520308, -0.199823)",
        "(0.249751, 1.520607, -0.218744)",
        "(0.250572, 1.519777, -0.228369)",
        "(0.251756, 1.516469, -0.247381)",
        "(0.252024, 1.510586, -0.265977)",
        "(0.251258, 1.502209, -0.284194)",
        "(0.249453, 1.491353, -0.301963)",
        "(0.248196, 1.484775, -0.310420)",
        "(0.245338, 1.470108, -0.326349)",
        "(0.241831, 1.452572, -0.340105)",
        "(0.238336, 1.434021, -0.351110)",
        "(0.234454, 1.413941, -0.360846)",
        "(0.232425, 1.403273, -0.365040)",
        "(0.228182, 1.381207, -0.371836)",
        "(0.223533, 1.357916, -0.375888)",
        "(0.219052, 1.334123, -0.377407)",
        "(0.215094, 1.310721, -0.377062)",
        "(0.213268, 1.299261, -0.376078)",
        "(0.209288, 1.276266, -0.372854)",
        "(0.205053, 1.253174, -0.367513)",
        "(0.201043, 1.230569, -0.359355)",
        "(0.197551, 1.209135, -0.349294)",
        "(0.196054, 1.199113, -0.343770)",
        "(0.193193, 1.180036, -0.331934)",
        "(0.190800, 1.162325, -0.318594)",
        "(0.188817, 1.146337, -0.303363)",
        "(0.187285, 1.131868, -0.286454)",
        "(0.186683, 1.125444, -0.277581)",
        "(0.185938, 1.115206, -0.259615)",
        "(0.185633, 1.106960, -0.241305)",
        "(0.185509, 1.101202, -0.222896)",
        "(0.185264, 1.098169, -0.204883)",
        "(0.185075, 1.097816, -0.195876)",
        "(0.184745, 1.098737, -0.177527)",
        "(0.184475, 1.102167, -0.159226)",
        "(0.183830, 1.108636, -0.141848)",
        "(0.182560, 1.118179, -0.125804)",
        "(0.181831, 1.124035, -0.118233)",
        "(0.180509, 1.137177, -0.103579)",
        "(0.179160, 1.152441, -0.090120)",
        "(0.177548, 1.169891, -0.078431)",
        "(0.175603, 1.189862, -0.068910)",
        "(0.174781, 1.200743, -0.064771)",
        "(0.173815, 1.223111, -0.057035)",
        "(0.173741, 1.246759, -0.050629)",
        "(0.174398, 1.271827, -0.046014)",
        "(0.175887, 1.298285, -0.043394)",
        "(0.177122, 1.311794, -0.042752)",
        "(0.180482, 1.338863, -0.042201)",
        "(0.185288, 1.365918, -0.043526)",
        "(0.190586, 1.392480, -0.046496)",
        "(0.196351, 1.418136, -0.051233)",
        "(0.199308, 1.430340, -0.054395)",
        "(0.204936, 1.453732, -0.061634)",
        "(0.210417, 1.474732, -0.070659)",
        "(0.215421, 1.493488, -0.080706)",
        "(0.219810, 1.509624, -0.091882)",
        "(0.221615, 1.516574, -0.097945)",
        "(0.224646, 1.529071, -0.110521)",
        "(0.226563, 1.538265, -0.124058)",
        "(0.227603, 1.544832, -0.137931)",
        "(0.227600, 1.548547, -0.152015)",
        "(0.227121, 1.549313, -0.159238)",
        "(0.225502, 1.549474, -0.173974)",
        "(0.222582, 1.546697, -0.189314)",
        "(0.218896, 1.541658, -0.204689)",
        "(0.214522, 1.534100, -0.219810)",
        "(0.211947, 1.529259, -0.227212)",
        "(0.206485, 1.518204, -0.241873)",
        "(0.200637, 1.505170, -0.256358)",
        "(0.194475, 1.489884, -0.270398)",
        "(0.188101, 1.472247, -0.283524)",
        "(0.185096, 1.462541, -0.289525)",
        "(0.179403, 1.442104, -0.300639)",
        "(0.173955, 1.419821, -0.310526)",
        "(0.169174, 1.395063, -0.318443)",
        "(0.165278, 1.369380, -0.325449)",
        "(0.163900, 1.355960, -0.328214)",
        "(0.161251, 1.328804, -0.332537)",
        "(0.159046, 1.300650, -0.334240)",
        "(0.157693, 1.272285, -0.333435)",
        "(0.157578, 1.245192, -0.330510)",
        "(0.157844, 1.232102, -0.327845)",
        "(0.158531, 1.206087, -0.319958)",
        "(0.159922, 1.181203, -0.308565)",
        "(0.162069, 1.159177, -0.294894)",
        "(0.164712, 1.139122, -0.280574)",
        "(0.166174, 1.130514, -0.272334)",
        "(0.169225, 1.114997, -0.254106)",
        "(0.172424, 1.102640, -0.233603)",
        "(0.175539, 1.093792, -0.211895)",
        "(0.178264, 1.087977, -0.189858)",
        "(0.179459, 1.086288, -0.178607)",
        "(0.181418, 1.084820, -0.156391)",
        "(0.181992, 1.087315, -0.135260)",
        "(0.181748, 1.092299, -0.114836)",
        "(0.179677, 1.101753, -0.096694)",
        "(0.178055, 1.107606, -0.088542)",
        "(0.174370, 1.120987, -0.073059)",
        "(0.170376, 1.139698, -0.059783)",
        "(0.166615, 1.162930, -0.048599)",
        "(0.163447, 1.189960, -0.039688)",
        "(0.162456, 1.204442, -0.035679)",
        "(0.161748, 1.235096, -0.029017)",
        "(0.162700, 1.267818, -0.025227)",
        "(0.164876, 1.300906, -0.023585)",
        "(0.168177, 1.333770, -0.024268)",
        "(0.170356, 1.349866, -0.025530)",
        "(0.175232, 1.380981, -0.028785)",
        "(0.181438, 1.410119, -0.034337)",
        "(0.188248, 1.437137, -0.041254)",
        "(0.195364, 1.461475, -0.049571)",
        "(0.198838, 1.472524, -0.054436)",
        "(0.205191, 1.493369, -0.064901)",
        "(0.211053, 1.510879, -0.076970)",
        "(0.216496, 1.525841, -0.090002)",
        "(0.221518, 1.538046, -0.104054)",
        "(0.223789, 1.543292, -0.111377)",
        "(0.227353, 1.551126, -0.126869)",
        "(0.229873, 1.556340, -0.142920)",
        "(0.231016, 1.558866, -0.159644)",
        "(0.231202, 1.558641, -0.176623)",
        "(0.230797, 1.557317, -0.185039)",
        "(0.229176, 1.552952, -0.201633)",
        "(0.226322, 1.546049, -0.218234)",
        "(0.222368, 1.536693, -0.234801)",
        "(0.217675, 1.525033, -0.251178)",
        "(0.215173, 1.518218, -0.259173)",
        "(0.209928, 1.503249, -0.274496)",
        "(0.204142, 1.485406, -0.288593)",
        "(0.198448, 1.465603, -0.302003)",
        "(0.193022, 1.443650, -0.313913)",
        "(0.190301, 1.431713, -0.319106)",
        "(0.184681, 1.406658, -0.328458)",
        "(0.179324, 1.380089, -0.335987)",
        "(0.174366, 1.351283, -0.340872)",
        "(0.169949, 1.323529, -0.342657)",
        "(0.167860, 1.309420, -0.342532)",
        "(0.164427, 1.281707, -0.340971)",
        "(0.162271, 1.255490, -0.336866)",
        "(0.160809, 1.230314, -0.328915)",
        "(0.159774, 1.206737, -0.317022)",
        "(0.159517, 1.196329, -0.309981)",
        "(0.159219, 1.177796, -0.294925)",
        "(0.159273, 1.162240, -0.277457)",
        "(0.159554, 1.149308, -0.257188)",
        "(0.159754, 1.144366, -0.246305)",
        "(0.160421, 1.135615, -0.224658)",
        "(0.161512, 1.130500, -0.201856)",
        "(0.163362, 1.129157, -0.177863)",
        "(0.166027, 1.131384, -0.153223)",
        "(0.169010, 1.136601, -0.129056)",
        "(0.170527, 1.140477, -0.117446)",
        "(0.173271, 1.150181, -0.095776)",
        "(0.175070, 1.163273, -0.076922)",
        "(0.175846, 1.179852, -0.061087)",
        "(0.176245, 1.198787, -0.047554)",
        "(0.176492, 1.209212, -0.041785)",
        "(0.177049, 1.231300, -0.031650)",
        "(0.177727, 1.256085, -0.025161)",
        "(0.179036, 1.282296, -0.021352)",
        "(0.181726, 1.309031, -0.019765)",
        "(0.183446, 1.322414, -0.020065)",
        "(0.187206, 1.348964, -0.022162)",
        "(0.191896, 1.375051, -0.027317)",
        "(0.197023, 1.399781, -0.034180)",
        "(0.202153, 1.422585, -0.042935)",
        "(0.204532, 1.433229, -0.048127)",
        "(0.208834, 1.453697, -0.059758)",
        "(0.212781, 1.471950, -0.073611)",
        "(0.216398, 1.487927, -0.088302)",
        "(0.219821, 1.501554, -0.104173)",
        "(0.221373, 1.507467, -0.112592)",
        "(0.224112, 1.517953, -0.129910)",
        "(0.226275, 1.525364, -0.148117)",
        "(0.227820, 1.530301, -0.166736)",
        "(0.228523, 1.532745, -0.185849)",
        "(0.228566, 1.532887, -0.195610)",
        "(0.228280, 1.531723, -0.215049)",
        "(0.227246, 1.527219, -0.234306)",
        "(0.225553, 1.520169, -0.253168)",
        "(0.223199, 1.510524, -0.271399)",
        "(0.221833, 1.504693, -0.280185)",
        "(0.218686, 1.491022, -0.296681)",
        "(0.214651, 1.474405, -0.311708)",
        "(0.210222, 1.455258, -0.325864)",
        "(0.206158, 1.434201, -0.338969)",
        "(0.204095, 1.422846, -0.344684)",
        "(0.199471, 1.398790, -0.354324)",
        "(0.194356, 1.372742, -0.361119)",
        "(0.189687, 1.345491, -0.365453)",
        "(0.186018, 1.318244, -0.367690)",
        "(0.184371, 1.304532, -0.367763)",
        "(0.181037, 1.276942, -0.366035)",
        "(0.178270, 1.249590, -0.360754)",
        "(0.176418, 1.223741, -0.352377)",
        "(0.175695, 1.200799, -0.341910)",
        "(0.175499, 1.190429, -0.335575)",
        "(0.175024, 1.170653, -0.320749)",
        "(0.175047, 1.153632, -0.302587)",
        "(0.175576, 1.140199, -0.281988)",
        "(0.176448, 1.129803, -0.258849)",
        "(0.176992, 1.125675, -0.246195)",
        "(0.178206, 1.118668, -0.220467)",
        "(0.179391, 1.115184, -0.194961)",
        "(0.180307, 1.114390, -0.170374)",
        "(0.180497, 1.117829, -0.147100)",
        "(0.180182, 1.121310, -0.136279)",
        "(0.179075, 1.129558, -0.115578)",
        "(0.177164, 1.141374, -0.096979)",
        "(0.175104, 1.155947, -0.079712)",
        "(0.173234, 1.174029, -0.064706)",
        "(0.172336, 1.184779, -0.058512)",
        "(0.170699, 1.208364, -0.048071)",
        "(0.170055, 1.234347, -0.039770)",
        "(0.170729, 1.261760, -0.033401)",
        "(0.172832, 1.290065, -0.029190)",
        "(0.174538, 1.304527, -0.028001)",
        "(0.178979, 1.333501, -0.027140)",
        "(0.184609, 1.362118, -0.028637)",
        "(0.191338, 1.389694, -0.032245)",
        "(0.198577, 1.416104, -0.037757)",
        "(0.202372, 1.428550, -0.041643)",
        "(0.209510, 1.451826, -0.050917)",
        "(0.216385, 1.473036, -0.061667)",
        "(0.222696, 1.491902, -0.073968)",
        "(0.228029, 1.508117, -0.087546)",
        "(0.230229, 1.515159, -0.094944)",
        "(0.233960, 1.527719, -0.110751)",
        "(0.236801, 1.537668, -0.127722)",
        "(0.238547, 1.544688, -0.145451)",
        "(0.239155, 1.549149, -0.163887)",
        "(0.238875, 1.549810, -0.173668)",
        "(0.238004, 1.550220, -0.193433)",
        "(0.236156, 1.547643, -0.213994)",
        "(0.233500, 1.542184, -0.234669)",
        "(0.229822, 1.533735, -0.254961)",
        "(0.227730, 1.528364, -0.265056)",
        "(0.223833, 1.516384, -0.285084)",
        "(0.219842, 1.501402, -0.304380)",
        "(0.215424, 1.484101, -0.322472)",
        "(0.210443, 1.464075, -0.338388)",
        "(0.207764, 1.452848, -0.345127)",
        "(0.203024, 1.429422, -0.356905)",
        "(0.199792, 1.405443, -0.366724)",
        "(0.197085, 1.380713, -0.374196)",
        "(0.193851, 1.354626, -0.378527)",
        "(0.192032, 1.340931, -0.379198)",
        "(0.188819, 1.313371, -0.378531)",
        "(0.186961, 1.286710, -0.374541)",
        "(0.185776, 1.260948, -0.366865)",
        "(0.184321, 1.235401, -0.355806)",
        "(0.183562, 1.222875, -0.348728)",
        "(0.181874, 1.198745, -0.332539)",
        "(0.180321, 1.177076, -0.313501)",
        "(0.179289, 1.158597, -0.291391)",
        "(0.178783, 1.143610, -0.266917)",
        "(0.178785, 1.137699, -0.253719)",
        "(0.179231, 1.128095, -0.226176)",
        "(0.180741, 1.123720, -0.196869)",
        "(0.182216, 1.123589, -0.169142)",
        "(0.183089, 1.127638, -0.143597)",
        "(0.183479, 1.131373, -0.131315)",
        "(0.183901, 1.141782, -0.107537)",
        "(0.183203, 1.154728, -0.088603)",
        "(0.180967, 1.170115, -0.072775)",
        "(0.178224, 1.187471, -0.059057)",
        "(0.177080, 1.197071, -0.052991)",
        "(0.175050, 1.217814, -0.042533)",
        "(0.172905, 1.240740, -0.035370)",
        "(0.170919, 1.265245, -0.031354)",
        "(0.170389, 1.278049, -0.030719)",
        "(0.170145, 1.303532, -0.030077)",
        "(0.171340, 1.329748, -0.032014)",
        "(0.173664, 1.356236, -0.036275)",
        "(0.177213, 1.382454, -0.042771)",
        "(0.181929, 1.408061, -0.051254)",
        "(0.184703, 1.420244, -0.056277)",
        "(0.190466, 1.443552, -0.067350)",
        "(0.196305, 1.464977, -0.080197)",
        "(0.201845, 1.484259, -0.094719)",
        "(0.206870, 1.501077, -0.110783)",
        "(0.209032, 1.508386, -0.119424)",
        "(0.213078, 1.521240, -0.137357)",
        "(0.216705, 1.531226, -0.156138)",
        "(0.219520, 1.538211, -0.175674)",
        "(0.221444, 1.542020, -0.195678)",
        "(0.222000, 1.542688, -0.205940)",
        "(0.222475, 1.542210, -0.226793)",
        "(0.222202, 1.538588, -0.247597)",
        "(0.221088, 1.531736, -0.268053)",
        "(0.219401, 1.521962, -0.287926)",
        "(0.218434, 1.516004, -0.297611)",
        "(0.216768, 1.502716, -0.316308)",
        "(0.214891, 1.487042, -0.333344)",
        "(0.212170, 1.468742, -0.348457)",
        "(0.209130, 1.448384, -0.361455)",
        "(0.207770, 1.437531, -0.367009)",
        "(0.205721, 1.415347, -0.376737)",
        "(0.203987, 1.392145, -0.384086)",
        "(0.201930, 1.367638, -0.388948)",
        "(0.199947, 1.342208, -0.391156)",
        "(0.199037, 1.329275, -0.391085)",
        "(0.197631, 1.303448, -0.388875)",
        "(0.196463, 1.277887, -0.383451)",
        "(0.195603, 1.252905, -0.374987)",
        "(0.195298, 1.229727, -0.363993)",
        "(0.195402, 1.219307, -0.357339)",
        "(0.195595, 1.200056, -0.341782)",
        "(0.195610, 1.182857, -0.322845)",
        "(0.195543, 1.168091, -0.301211)",
        "(0.195149, 1.156335, -0.277762)",
        "(0.194820, 1.151746, -0.265166)",
        "(0.194105, 1.144426, -0.238635)",
        "(0.193680, 1.140132, -0.210783)",
        "(0.193758, 1.139016, -0.182584)",
        "(0.194113, 1.141662, -0.155256)",
        "(0.194233, 1.144765, -0.142459)",
        "(0.193956, 1.153520, -0.118873)",
        "(0.192760, 1.165618, -0.098070)",
        "(0.191053, 1.180703, -0.079792)",
        "(0.189535, 1.198672, -0.063437)",
        "(0.188917, 1.209632, -0.056786)",
        "(0.187904, 1.232440, -0.044708)",
        "(0.187896, 1.257426, -0.035137)",
        "(0.189190, 1.283849, -0.028151)",
        "(0.191686, 1.311073, -0.023743)",
        "(0.193493, 1.324929, -0.022718)",
        "(0.197917, 1.352419, -0.022424)",
        "(0.203145, 1.379323, -0.024731)",
        "(0.209037, 1.405314, -0.029804)",
        "(0.215091, 1.429872, -0.037403)",
        "(0.218075, 1.441526, -0.041980)",
        "(0.223796, 1.462703, -0.053346)",
        "(0.229108, 1.481934, -0.066207)",
        "(0.233753, 1.498163, -0.081318)",
        "(0.237285, 1.512143, -0.097932)",
        "(0.238566, 1.517970, -0.106867)",
        "(0.240617, 1.527922, -0.125298)",
        "(0.241492, 1.534285, -0.144936)",
        "(0.241476, 1.537916, -0.165205)",
        "(0.240584, 1.538590, -0.186126)",
        "(0.239863, 1.537781, -0.196815)",
        "(0.237799, 1.534146, -0.218129)",
        "(0.234994, 1.527472, -0.239030)",
        "(0.231528, 1.518209, -0.259351)",
        "(0.227845, 1.506011, -0.279231)",
        "(0.226127, 1.499231, -0.288958)",
        "(0.222786, 1.484491, -0.307648)",
        "(0.219617, 1.467327, -0.324585)",
        "(0.216559, 1.448673, -0.339933)",
        "(0.213731, 1.427780, -0.352929)",
        "(0.212496, 1.416885, -0.358619)",
        "(0.210494, 1.394538, -0.368394)",
        "(0.209003, 1.371475, -0.376058)",
        "(0.207504, 1.347402, -0.380679)",
        "(0.206223, 1.323201, -0.382812)",
        "(0.206034, 1.311724, -0.382267)",
        "(0.205821, 1.289708, -0.380416)",
        "(0.205092, 1.267902, -0.375325)",
        "(0.203672, 1.246238, -0.366632)",
        "(0.202209, 1.226162, -0.354937)",
        "(0.201609, 1.217228, -0.348165)",
        "(0.200431, 1.201064, -0.333139)",
        "(0.199180, 1.186970, -0.315225)",
        "(0.197861, 1.175259, -0.294879)",
        "(0.196425, 1.166217, -0.273120)",
        "(0.195652, 1.162776, -0.261545)",
        "(0.194348, 1.157347, -0.236845)",
        "(0.193690, 1.154476, -0.210528)",
        "(0.193692, 1.154492, -0.183711)",
        "(0.194438, 1.157680, -0.157129)",
        "(0.195088, 1.160620, -0.144257)",
        "(0.196514, 1.168711, -0.119890)",
        "(0.198034, 1.180612, -0.097961)",
        "(0.199062, 1.196590, -0.079371)",
        "(0.199247, 1.216159, -0.064415)",
        "(0.199147, 1.227346, -0.058365)",
        "(0.199070, 1.251444, -0.048254)",
        "(0.199639, 1.277752, -0.040996)",
        "(0.200903, 1.305762, -0.036600)",
        "(0.203360, 1.334335, -0.034326)",
        "(0.205246, 1.348508, -0.034038)",
        "(0.209775, 1.376533, -0.034687)",
        "(0.215475, 1.403799, -0.038458)",
        "(0.221529, 1.429446, -0.044096)",
        "(0.227540, 1.452793, -0.051493)",
        "(0.230350, 1.463413, -0.055951)",
        "(0.235195, 1.483038, -0.065939)",
        "(0.239096, 1.500514, -0.077754)",
        "(0.242030, 1.515672, -0.091687)",
        "(0.243911, 1.527632, -0.106361)",
        "(0.244368, 1.532671, -0.114326)",
        "(0.244336, 1.541357, -0.131179)",
        "(0.242997, 1.547660, -0.149449)",
        "(0.240832, 1.551457, -0.168906)",
        "(0.238410, 1.552491, -0.189151)",
        "(0.236991, 1.551827, -0.199505)",
        "(0.233644, 1.548449, -0.220271)",
        "(0.229423, 1.542295, -0.241085)",
        "(0.224746, 1.533538, -0.261753)",
        "(0.220074, 1.522097, -0.281821)",
        "(0.217844, 1.515280, -0.291414)",
        "(0.213425, 1.500257, -0.309559)",
        "(0.209004, 1.483263, -0.326192)",
        "(0.204150, 1.463737, -0.340775)",
        "(0.199098, 1.442773, -0.353820)",
        "(0.196850, 1.431366, -0.358981)",
        "(0.192894, 1.408010, -0.367433)",
        "(0.189007, 1.383567, -0.373422)",
        "(0.185210, 1.358452, -0.376855)",
        "(0.181682, 1.333070, -0.377385)",
        "(0.180245, 1.320619, -0.376298)",
        "(0.177867, 1.296146, -0.371742)",
        "(0.175603, 1.272475, -0.363714)",
        "(0.173559, 1.249880, -0.352674)",
        "(0.172018, 1.229384, -0.339680)",
        "(0.171527, 1.220462, -0.332299)",
        "(0.170682, 1.204348, -0.315523)",
        "(0.169928, 1.190171, -0.295834)",
        "(0.169457, 1.178159, -0.274371)",
        "(0.169352, 1.168921, -0.251674)",
        "(0.169412, 1.165697, -0.239871)",
        "(0.169803, 1.161294, -0.216033)",
        "(0.170261, 1.159824, -0.192439)",
        "(0.170771, 1.161432, -0.169160)",
        "(0.171333, 1.166104, -0.146659)",
        "(0.171615, 1.169723, -0.135936)",
        "(0.171984, 1.179244, -0.115682)",
        "(0.172292, 1.192136, -0.097138)",
        "(0.172924, 1.208133, -0.080450)",
        "(0.173721, 1.227659, -0.066070)",
        "(0.174132, 1.238841, -0.060035)",
        "(0.175104, 1.262663, -0.049860)",
        "(0.176447, 1.288325, -0.042272)",
        "(0.178480, 1.315110, -0.037142)",
        "(0.181597, 1.342565, -0.034264)",
        "(0.183619, 1.356259, -0.033732)",
        "(0.188483, 1.383161, -0.034112)",
        "(0.194147, 1.409181, -0.036869)",
        "(0.200185, 1.433689, -0.041889)",
        "(0.206047, 1.456196, -0.048887)",
        "(0.208773, 1.466614, -0.053290)",
        "(0.213753, 1.486132, -0.063566)",
        "(0.217940, 1.503504, -0.075778)",
        "(0.221498, 1.518570, -0.089802)",
        "(0.224493, 1.531154, -0.105320)",
        "(0.225679, 1.536445, -0.113725)",
        "(0.227351, 1.545299, -0.131275)",
        "(0.227581, 1.551526, -0.149997)",
        "(0.226722, 1.555590, -0.170400)",
        "(0.225124, 1.556900, -0.191817)",
        "(0.224062, 1.556275, -0.202749)",
        "(0.221253, 1.552891, -0.224534)",
        "(0.217533, 1.546244, -0.246162)",
        "(0.213136, 1.536606, -0.267722)",
        "(0.208347, 1.524183, -0.289087)",
        "(0.205945, 1.516843, -0.299524)",
        "(0.200940, 1.500658, -0.319580)",
        "(0.195270, 1.481013, -0.337799)",
        "(0.189918, 1.459519, -0.354426)",
        "(0.185469, 1.435758, -0.369032)",
        "(0.183523, 1.423313, -0.375612)",
        "(0.179970, 1.397340, -0.386727)",
        "(0.176935, 1.369985, -0.394240)",
        "(0.174280, 1.341818, -0.397908)",
        "(0.171808, 1.313067, -0.398124)",
        "(0.170610, 1.298583, -0.396999)",
        "(0.168715, 1.270192, -0.392627)",
        "(0.167373, 1.243560, -0.385014)",
        "(0.166432, 1.218966, -0.373959)",
        "(0.165515, 1.196106, -0.359039)",
        "(0.164985, 1.185434, -0.350027)",
        "(0.164257, 1.166150, -0.329956)",
        "(0.163929, 1.150290, -0.306885)",
        "(0.164149, 1.138420, -0.280992)",
        "(0.164659, 1.135120, -0.266708)",
        "(0.165647, 1.128524, -0.239159)",
        "(0.166608, 1.127153, -0.211214)",
        "(0.167536, 1.128243, -0.183163)",
        "(0.168496, 1.134065, -0.156090)",
        "(0.168996, 1.142773, -0.130687)",
        "(0.168957, 1.149033, -0.119121)",
        "(0.168954, 1.162133, -0.096670)",
        "(0.169591, 1.178412, -0.076217)",
        "(0.170688, 1.196479, -0.057396)",
        "(0.172157, 1.218365, -0.042738)",
        "(0.172807, 1.229666, -0.036149)",
        "(0.174400, 1.254115, -0.025762)",
        "(0.176280, 1.280726, -0.019174)",
        "(0.178264, 1.308458, -0.016472)",
        "(0.180768, 1.336409, -0.017239)",
        "(0.182315, 1.350379, -0.019100)",
        "(0.185752, 1.377981, -0.024853)",
        "(0.189861, 1.404577, -0.033492)",
        "(0.194165, 1.429523, -0.044694)",
        "(0.198798, 1.452522, -0.058045)",
        "(0.201117, 1.463021, -0.065468)",
        "(0.205462, 1.482492, -0.081267)",
        "(0.209519, 1.499500, -0.098524)",
        "(0.212968, 1.513555, -0.116814)",
        "(0.215315, 1.524693, -0.136056)",
        "(0.216006, 1.529069, -0.146073)",
        "(0.216945, 1.536112, -0.166495)",
        "(0.216854, 1.540281, -0.187397)",
        "(0.215963, 1.541359, -0.208460)",
        "(0.214500, 1.539328, -0.229453)",
        "(0.213652, 1.537075, -0.239991)",
        "(0.211600, 1.530836, -0.260885)",
        "(0.209144, 1.521900, -0.281101)",
        "(0.206663, 1.510346, -0.299742)",
        "(0.204119, 1.496326, -0.316416)",
        "(0.202763, 1.488320, -0.323757)",
        "(0.199747, 1.470997, -0.337276)",
        "(0.196516, 1.451927, -0.349218)",
        "(0.192763, 1.431119, -0.358664)",
        "(0.187907, 1.406968, -0.364775)",
        "(0.185209, 1.394709, -0.366274)",
        "(0.180085, 1.369378, -0.367698)",
        "(0.176555, 1.344440, -0.366798)",
        "(0.174233, 1.320434, -0.363241)",
        "(0.171670, 1.295672, -0.356529)",
        "(0.170413, 1.283237, -0.351547)",
        "(0.168670, 1.259726, -0.339898)",
        "(0.167820, 1.239105, -0.326841)",
        "(0.167225, 1.220585, -0.311458)",
        "(0.166808, 1.203822, -0.292962)",
        "(0.166842, 1.196417, -0.282589)",
        "(0.167138, 1.183871, -0.261567)",
        "(0.167481, 1.174741, -0.240181)",
        "(0.168220, 1.168574, -0.217490)",
        "(0.169535, 1.165360, -0.193811)",
        "(0.170318, 1.165196, -0.182031)",
        "(0.171954, 1.167175, -0.159184)",
        "(0.173475, 1.172412, -0.137693)",
        "(0.174780, 1.180377, -0.117468)",
        "(0.175474, 1.191024, -0.098878)",
        "(0.175542, 1.197567, -0.090548)",
        "(0.175317, 1.212727, -0.075688)",
        "(0.174801, 1.230964, -0.063638)",
        "(0.174400, 1.251515, -0.054414)",
        "(0.174548, 1.273783, -0.047872)",
        "(0.174817, 1.285443, -0.045783)",
        "(0.175713, 1.309130, -0.043324)",
        "(0.177423, 1.333331, -0.043490)",
        "(0.179654, 1.357649, -0.046467)",
        "(0.182397, 1.381470, -0.052209)",
        "(0.183861, 1.392966, -0.056075)",
        "(0.186773, 1.414948, -0.065315)",
        "(0.189550, 1.435287, -0.076895)",
        "(0.192198, 1.453750, -0.090585)",
        "(0.194744, 1.470259, -0.106297)",
        "(0.195870, 1.477552, -0.114783)",
        "(0.197619, 1.490348, -0.132392)",
        "(0.198577, 1.500309, -0.150791)",
        "(0.199011, 1.507510, -0.169766)",
        "(0.198981, 1.511873, -0.189174)",
        "(0.198792, 1.512864, -0.199026)",
        "(0.198257, 1.513108, -0.218927)",
        "(0.197434, 1.510377, -0.238677)",
        "(0.196200, 1.504404, -0.257561)",
        "(0.194323, 1.495293, -0.275395)",
        "(0.193192, 1.489536, -0.283790)",
        "(0.190901, 1.476606, -0.299727)",
        "(0.188751, 1.461707, -0.314182)",
        "(0.186112, 1.444660, -0.326829)",
        "(0.182565, 1.425274, -0.337486)",
        "(0.180742, 1.414795, -0.341818)",
        "(0.177786, 1.393503, -0.349169)",
        "(0.175522, 1.371728, -0.354634)",
        "(0.173216, 1.348840, -0.358514)",
        "(0.171479, 1.324984, -0.360323)",
        "(0.170952, 1.313024, -0.360461)",
        "(0.170302, 1.289868, -0.360003)",
        "(0.169993, 1.267912, -0.358080)",
        "(0.169713, 1.246939, -0.354313)",
        "(0.169828, 1.228009, -0.348368)",
        "(0.170060, 1.219632, -0.344339)",
        "(0.170453, 1.204118, -0.334771)",
        "(0.170780, 1.190731, -0.322929)",
        "(0.171155, 1.180548, -0.308727)",
        "(0.171570, 1.173104, -0.291930)",
        "(0.171753, 1.170180, -0.282343)",
        "(0.172223, 1.165340, -0.261760)",
        "(0.172859, 1.162153, -0.239547)",
        "(0.173714, 1.160900, -0.216585)",
        "(0.174682, 1.161598, -0.193345)",
        "(0.175306, 1.162451, -0.181527)",
        "(0.176886, 1.166148, -0.158044)",
        "(0.178147, 1.171864, -0.136141)",
        "(0.178919, 1.180483, -0.116328)",
        "(0.179230, 1.191880, -0.098402)",
        "(0.179109, 1.199704, -0.090978)",
        "(0.178750, 1.216946, -0.077450)",
        "(0.178587, 1.236913, -0.066495)",
        "(0.178567, 1.258962, -0.058437)",
        "(0.178881, 1.282766, -0.053559)",
        "(0.179439, 1.295072, -0.052315)",
        "(0.181401, 1.319577, -0.051210)",
        "(0.184623, 1.343433, -0.052093)",
        "(0.188216, 1.366179, -0.055079)",
        "(0.191716, 1.387850, -0.059987)",
        "(0.193596, 1.397972, -0.063591)",
        "(0.197288, 1.417483, -0.071375)",
        "(0.200842, 1.435543, -0.080834)",
        "(0.203887, 1.452196, -0.091915)",
        "(0.206660, 1.467273, -0.104268)",
        "(0.208063, 1.474079, -0.110945)",
        "(0.210696, 1.486653, -0.124873)",
        "(0.213054, 1.497098, -0.140222)",
        "(0.215273, 1.505909, -0.156185)",
        "(0.217274, 1.512352, -0.172935)",
        "(0.218015, 1.514293, -0.181575)",
        "(0.218995, 1.516927, -0.198838)",
        "(0.219415, 1.517360, -0.216312)",
        "(0.218978, 1.514987, -0.233941)",
        "(0.217631, 1.510087, -0.251689)",
        "(0.216602, 1.506489, -0.260446)",
        "(0.214083, 1.497683, -0.277613)",
        "(0.211247, 1.486430, -0.294052)",
        "(0.207952, 1.472614, -0.309363)",
        "(0.204142, 1.456408, -0.323500)",
        "(0.202128, 1.447299, -0.329957)",
        "(0.198323, 1.427903, -0.341855)",
        "(0.194773, 1.406617, -0.351920)",
        "(0.191328, 1.383953, -0.360003)",
        "(0.187881, 1.360341, -0.366663)",
        "(0.186225, 1.348050, -0.369074)",
        "(0.183061, 1.322782, -0.372157)",
        "(0.180268, 1.296771, -0.372388)",
        "(0.178332, 1.271354, -0.370451)",
        "(0.177135, 1.246948, -0.366470)",
        "(0.176587, 1.234882, -0.363442)",
        "(0.175460, 1.210657, -0.355612)",
        "(0.174712, 1.186939, -0.344704)",
        "(0.174475, 1.164585, -0.331185)",
        "(0.174894, 1.145054, -0.315240)",
        "(0.175256, 1.136527, -0.306137)",
        "(0.176362, 1.121463, -0.286549)",
        "(0.177646, 1.109640, -0.265601)",
        "(0.178675, 1.101397, -0.244138)",
        "(0.179691, 1.096358, -0.221692)",
        "(0.180143, 1.095205, -0.210354)",
        "(0.180442, 1.095141, -0.187689)",
        "(0.179756, 1.097692, -0.167299)",
        "(0.178682, 1.102686, -0.147670)",
        "(0.177152, 1.110344, -0.128870)",
        "(0.176067, 1.115346, -0.120181)",
        "(0.173191, 1.127245, -0.104052)",
        "(0.169731, 1.141924, -0.089578)",
        "(0.166113, 1.159603, -0.076872)",
        "(0.162733, 1.179974, -0.065996)",
        "(0.161220, 1.191184, -0.061304)",
        "(0.158462, 1.214945, -0.053084)",
        "(0.156294, 1.240271, -0.046954)",
        "(0.154816, 1.266670, -0.042793)",
        "(0.154217, 1.293706, -0.040556)",
        "(0.154391, 1.307468, -0.040426)",
        "(0.155330, 1.335040, -0.041604)",
        "(0.157110, 1.361924, -0.044866)",
        "(0.159558, 1.387823, -0.050203)",
        "(0.162821, 1.412530, -0.057419)",
        "(0.164706, 1.424128, -0.061707)",
        "(0.168459, 1.446029, -0.071256)",
        "(0.172448, 1.466068, -0.082328)",
        "(0.176432, 1.483813, -0.094495)",
        "(0.180281, 1.498883, -0.107538)",
        "(0.182047, 1.505355, -0.114484)",
        "(0.185325, 1.516802, -0.128993)",
        "(0.187816, 1.525741, -0.144365)",
        "(0.189417, 1.532027, -0.160389)",
        "(0.190130, 1.535425, -0.176891)",
        "(0.190191, 1.535939, -0.185366)",
        "(0.190078, 1.535251, -0.202482)",
        "(0.189372, 1.531584, -0.219677)",
        "(0.187920, 1.524787, -0.236401)",
        "(0.185495, 1.514874, -0.252293)",
        "(0.183995, 1.508702, -0.259944)",
        "(0.180822, 1.494895, -0.275111)",
        "(0.177581, 1.478957, -0.289788)",
        "(0.174464, 1.460791, -0.303084)",
        "(0.171349, 1.440242, -0.314067)",
        "(0.169790, 1.429079, -0.318738)",
        "(0.166967, 1.405950, -0.327435)",
        "(0.164668, 1.381955, -0.335028)",
        "(0.162615, 1.357095, -0.341190)",
        "(0.160989, 1.331516, -0.345197)",
        "(0.160542, 1.318617, -0.346058)",
        "(0.160148, 1.293075, -0.346160)",
        "(0.160430, 1.268607, -0.344405)",
        "(0.160779, 1.245050, -0.340350)",
        "(0.161556, 1.222287, -0.332749)",
        "(0.162029, 1.211353, -0.327532)",
        "(0.163184, 1.190709, -0.315920)",
        "(0.164863, 1.172948, -0.302906)",
        "(0.166962, 1.158176, -0.287602)",
        "(0.169491, 1.145903, -0.269908)",
        "(0.170756, 1.140442, -0.260484)",
        "(0.173187, 1.131889, -0.240635)",
        "(0.175386, 1.125687, -0.220367)",
        "(0.177385, 1.122326, -0.199398)",
        "(0.178791, 1.121746, -0.178834)",
        "(0.179098, 1.122607, -0.168884)",
        "(0.179009, 1.126150, -0.149670)",
        "(0.178342, 1.132843, -0.131231)",
        "(0.177024, 1.142815, -0.113981)",
        "(0.175045, 1.155663, -0.098216)",
        "(0.173856, 1.163444, -0.091049)",
        "(0.171570, 1.180980, -0.077800)",
        "(0.169420, 1.201273, -0.066369)",
        "(0.167644, 1.223980, -0.056860)",
        "(0.166444, 1.248624, -0.049363)",
        "(0.166154, 1.261532, -0.046597)",
        "(0.165878, 1.287657, -0.042571)",
        "(0.166472, 1.314065, -0.040561)",
        "(0.168133, 1.340341, -0.040378)",
        "(0.170757, 1.365929, -0.042005)",
        "(0.172271, 1.378268, -0.043650)",
        "(0.175490, 1.402186, -0.047971)",
        "(0.179255, 1.424272, -0.054664)",
        "(0.182732, 1.444786, -0.062623)",
        "(0.186005, 1.462826, -0.072556)",
        "(0.187548, 1.470917, -0.077904)"
    ],
    "rightHandRotations": [
        "(6.993570, 256.895400, 265.105100)",
        "(7.058254, 256.865400, 265.088900)",
        "(7.072976, 256.884200, 265.134400)",
        "(7.117699, 256.940600, 265.151700)",
        "(7.186873, 256.954900, 265.093400)",
        "(7.216308, 256.978800, 265.043800)",
        "(7.212958, 257.061600, 265.021900)",
        "(7.146709, 257.138000, 265.051500)",
        "(7.091207, 257.220500, 265.037300)",
        "(7.054872, 257.264400, 264.991000)",
        "(7.044386, 257.283800, 264.988500)",
        "(6.993398, 257.370000, 264.987300)",
        "(6.975135, 257.435700, 265.008600)",
        "(6.952667, 257.445300, 265.039400)",
        "(6.923375, 257.450600, 265.059100)",
        "(6.902100, 257.459500, 265.063400)",
        "(6.868741, 257.502900, 265.077300)",
        "(6.837358, 257.542600, 265.090100)",
        "(6.784073, 257.586200, 265.062300)",
        "(6.674775, 257.747300, 265.017800)",
        "(6.626383, 257.835400, 265.008700)",
        "(6.531901, 257.968100, 265.009900)",
        "(6.431150, 258.076200, 264.995000)",
        "(6.358561, 258.173200, 265.023800)",
        "(6.198011, 258.248400, 265.140800)",
        "(6.121230, 258.345400, 265.227100)",
        "(6.114127, 258.536500, 265.464400)",
        "(5.889142, 258.696300, 265.646900)",
        "(5.727379, 258.853800, 265.780200)",
        "(5.377103, 259.078600, 265.868500)",
        "(5.178562, 259.130000, 265.943700)",
        "(4.777886, 259.075000, 266.059100)",
        "(4.255056, 259.042700, 266.232700)",
        "(3.736182, 259.104800, 266.518800)",
        "(3.145194, 259.055100, 266.804700)",
        "(2.837163, 259.002700, 266.920500)",
        "(2.225953, 258.819700, 267.174600)",
        "(1.597170, 258.657400, 267.490900)",
        "(0.955619, 258.397800, 267.654000)",
        "(0.198798, 258.082200, 267.824100)",
        "(359.790000, 257.877400, 267.933500)",
        "(358.969100, 257.395700, 268.217200)",
        "(358.158700, 256.981800, 268.603800)",
        "(357.414500, 256.516800, 268.876800)",
        "(356.670600, 255.823000, 269.098100)",
        "(356.293000, 255.517800, 269.221400)",
        "(355.713400, 255.043600, 269.415300)",
        "(355.153800, 254.592900, 269.666600)",
        "(354.628700, 254.028200, 269.887700)",
        "(354.142200, 253.620200, 270.026400)",
        "(353.880600, 253.472500, 270.177400)",
        "(353.327400, 253.158600, 270.615800)",
        "(352.803700, 252.874200, 270.935400)",
        "(352.276500, 252.491400, 271.207300)",
        "(351.771200, 252.281100, 271.477800)",
        "(351.453300, 252.127500, 271.629600)",
        "(350.751500, 251.627600, 271.878700)",
        "(349.872400, 251.069000, 272.076600)",
        "(348.667800, 250.645100, 272.696900)",
        "(347.312300, 250.012900, 273.857100)",
        "(346.492400, 249.641600, 274.627700)",
        "(344.508900, 249.141700, 276.082600)",
        "(342.301800, 248.720400, 277.467900)",
        "(339.873800, 248.168000, 278.842800)",
        "(337.302100, 247.902800, 280.284200)",
        "(335.947900, 247.944200, 281.127200)",
        "(333.198200, 248.140400, 283.032500)",
        "(330.392500, 248.540100, 284.681300)",
        "(327.778800, 249.382300, 285.628700)",
        "(325.185200, 250.376200, 286.566900)",
        "(323.980000, 250.896800, 287.076000)",
        "(322.034100, 252.258000, 287.954400)",
        "(320.286500, 254.085600, 288.456900)",
        "(318.817200, 256.775800, 288.377400)",
        "(317.582300, 259.750200, 288.044800)",
        "(317.158300, 261.350300, 287.691000)",
        "(316.697700, 264.472000, 286.704200)",
        "(316.958500, 267.438300, 285.319600)",
        "(318.085200, 270.629500, 283.543000)",
        "(319.818800, 273.701200, 281.996600)",
        "(320.820500, 275.147000, 281.316500)",
        "(323.003600, 277.877300, 279.911800)",
        "(325.453800, 280.238200, 278.678900)",
        "(328.444300, 282.227200, 277.747700)",
        "(331.808000, 283.730300, 277.035900)",
        "(333.618200, 284.290900, 276.807600)",
        "(337.158600, 285.183200, 276.113200)",
        "(340.788600, 285.415300, 275.626800)",
        "(344.345800, 284.890000, 275.385300)",
        "(347.833300, 284.052900, 274.978100)",
        "(349.471900, 283.639600, 274.733400)",
        "(352.437800, 282.648000, 274.559700)",
        "(355.402300, 281.329000, 274.676900)",
        "(358.110500, 279.256300, 274.368800)",
        "(359.937700, 277.090900, 273.368300)",
        "(0.657499, 276.192100, 272.826600)",
        "(2.082466, 273.850300, 272.226800)",
        "(3.309752, 270.772900, 272.158800)",
        "(3.609697, 268.040300, 271.855900)",
        "(3.505777, 265.753000, 270.996800)",
        "(3.285752, 264.330900, 270.502500)",
        "(2.561648, 261.426800, 269.924300)",
        "(1.245071, 258.916800, 269.603100)",
        "(359.325100, 256.747600, 269.822600)",
        "(357.174100, 254.798000, 269.989600)",
        "(355.931800, 253.920800, 269.936500)",
        "(353.114500, 252.379000, 270.090500)",
        "(349.997000, 250.866400, 270.857500)",
        "(346.708600, 249.554300, 272.047000)",
        "(343.208300, 248.866300, 273.401200)",
        "(341.331500, 249.414700, 273.867700)",
        "(337.451400, 249.088600, 274.927300)",
        "(334.517200, 248.639300, 275.287900)",
        "(331.345700, 248.758700, 276.159800)",
        "(328.181500, 249.471600, 277.365000)",
        "(326.807700, 249.861300, 277.785800)",
        "(323.936100, 250.395800, 278.647500)",
        "(321.611200, 251.058800, 279.351300)",
        "(319.423700, 251.730700, 280.266400)",
        "(317.519000, 252.869300, 281.091500)",
        "(316.728700, 253.735200, 281.197500)",
        "(315.455000, 255.832700, 281.140300)",
        "(314.518900, 257.928500, 281.280900)",
        "(314.057300, 260.047900, 281.345200)",
        "(314.066300, 262.441300, 280.631100)",
        "(314.275500, 263.863900, 279.941100)",
        "(314.938000, 266.903300, 278.517100)",
        "(316.342900, 269.650600, 277.329300)",
        "(318.237200, 271.807200, 276.690400)",
        "(320.663100, 274.123900, 275.953200)",
        "(322.065900, 275.486300, 275.370300)",
        "(325.287600, 278.330400, 273.895700)",
        "(328.976100, 280.217800, 272.850600)",
        "(333.102700, 281.293400, 272.617000)",
        "(336.960000, 281.658700, 273.369100)",
        "(338.793400, 282.006000, 273.601400)",
        "(342.951700, 282.890300, 272.740700)",
        "(347.715000, 283.293900, 270.896300)",
        "(352.277800, 282.730800, 269.548400)",
        "(355.868700, 280.981000, 269.666100)",
        "(357.107400, 279.819800, 270.027500)",
        "(359.206800, 277.874500, 269.700800)",
        "(1.100954, 275.942600, 268.365500)",
        "(2.118032, 273.109300, 267.311500)",
        "(2.386455, 269.888700, 266.722200)",
        "(2.305659, 268.416100, 266.727200)",
        "(1.352315, 265.582000, 266.927300)",
        "(359.584500, 263.036200, 266.569500)",
        "(357.346200, 260.402300, 265.954000)",
        "(354.710100, 258.142600, 265.520200)",
        "(352.944200, 257.272200, 265.416200)",
        "(349.516000, 255.433600, 265.528600)",
        "(345.517600, 253.644500, 266.460100)",
        "(341.119400, 251.837800, 267.788600)",
        "(336.389900, 250.604100, 269.531200)",
        "(334.100500, 249.981100, 270.576900)",
        "(329.668100, 248.989900, 272.994500)",
        "(325.415700, 248.239900, 275.538500)",
        "(321.662300, 248.257900, 277.188400)",
        "(318.398400, 248.991900, 277.960000)",
        "(316.973300, 249.598400, 278.161700)",
        "(314.380300, 251.065000, 278.521600)",
        "(312.323800, 253.202600, 278.442900)",
        "(310.752700, 255.590000, 278.382600)",
        "(309.896600, 258.431900, 278.267100)",
        "(309.733400, 259.875200, 278.120400)",
        "(309.901900, 263.087200, 277.280500)",
        "(311.122800, 266.783300, 275.780500)",
        "(313.061700, 270.497200, 274.354400)",
        "(315.616500, 274.111400, 273.222900)",
        "(317.138100, 275.998300, 272.569900)",
        "(320.622900, 279.391600, 271.007100)",
        "(324.708500, 282.168800, 269.502000)",
        "(328.943000, 284.491800, 269.036500)",
        "(332.730200, 286.040900, 269.538900)",
        "(334.884600, 286.616900, 269.785200)",
        "(339.460100, 287.582100, 269.671100)",
        "(343.419200, 288.095200, 269.156500)",
        "(347.553900, 288.345200, 268.511000)",
        "(351.801800, 288.009800, 268.396600)",
        "(353.260600, 287.474400, 268.778500)",
        "(356.056300, 286.379800, 268.925600)",
        "(358.843200, 285.244600, 268.062400)",
        "(0.909831, 283.317600, 267.120500)",
        "(2.572507, 281.369700, 266.576600)",
        "(3.311242, 280.326000, 266.277900)",
        "(4.410470, 277.934500, 265.462900)",
        "(4.984444, 274.840900, 264.541700)",
        "(4.519632, 271.350300, 263.694000)",
        "(3.785623, 268.746400, 263.091900)",
        "(3.203720, 267.384300, 262.839800)",
        "(1.569446, 264.332300, 262.285400)",
        "(359.467600, 261.623500, 261.588500)",
        "(356.639300, 259.520800, 261.319800)",
        "(353.070300, 257.981800, 261.646500)",
        "(351.172600, 257.291600, 261.865800)",
        "(347.206300, 256.133000, 262.270900)",
        "(342.591100, 255.537700, 262.809400)",
        "(337.878600, 255.111700, 264.039600)",
        "(333.382300, 255.188700, 265.660900)",
        "(331.128300, 255.478300, 266.367200)",
        "(326.709000, 256.109900, 267.371500)",
        "(322.968400, 256.960800, 267.979100)",
        "(319.555500, 257.926600, 268.687800)",
        "(318.165600, 258.610200, 269.035800)",
        "(315.380900, 259.960000, 269.802500)",
        "(313.464200, 261.942700, 270.118700)",
        "(312.216900, 264.481000, 269.954000)",
        "(311.415500, 266.853300, 269.753100)",
        "(311.242300, 269.309800, 269.163000)",
        "(311.421500, 270.440600, 268.937700)",
        "(312.218300, 272.492100, 268.806700)",
        "(314.090600, 274.897600, 268.475700)",
        "(316.585500, 277.458900, 267.790100)",
        "(319.919900, 280.140000, 266.527200)",
        "(321.691300, 281.315500, 265.877700)",
        "(325.461900, 283.203300, 265.149100)",
        "(329.639400, 284.684600, 265.473700)",
        "(334.222600, 286.183500, 266.119000)",
        "(338.591200, 287.443300, 266.273500)",
        "(340.801600, 287.857800, 265.931300)",
        "(345.178800, 287.860700, 265.219900)",
        "(349.576600, 287.286200, 265.298300)",
        "(353.189100, 286.873400, 266.248900)",
        "(356.467200, 287.062200, 266.770300)",
        "(358.262800, 286.745900, 266.413700)",
        "(1.522181, 284.864700, 264.934300)",
        "(3.763541, 282.110600, 263.437300)",
        "(5.770450, 279.719300, 262.571400)",
        "(6.806502, 277.481600, 262.814200)",
        "(7.089178, 276.262600, 263.020000)",
        "(7.589294, 273.332700, 262.718300)",
        "(7.161338, 269.775600, 261.968300)",
        "(6.107344, 266.741200, 261.406500)",
        "(4.753464, 264.108200, 260.769000)",
        "(3.738150, 262.945300, 260.567900)",
        "(1.432240, 260.566000, 260.325500)",
        "(358.754500, 258.391800, 259.967900)",
        "(355.117100, 256.555700, 260.020400)",
        "(351.235300, 255.426300, 260.566500)",
        "(348.977500, 255.056300, 260.950100)",
        "(344.265100, 254.524900, 261.835100)",
        "(339.485000, 254.326600, 262.905500)",
        "(334.751800, 254.454700, 264.371600)",
        "(330.288800, 255.050300, 266.108600)",
        "(328.312800, 255.588100, 266.810600)",
        "(324.344500, 256.625100, 267.803700)",
        "(321.305700, 258.026800, 268.090800)",
        "(318.819300, 259.882200, 268.226200)",
        "(317.013200, 262.075000, 268.450400)",
        "(316.306800, 263.056200, 268.644000)",
        "(315.450200, 265.114600, 269.032800)",
        "(315.103300, 267.554300, 269.111600)",
        "(315.186300, 270.237100, 268.733500)",
        "(315.940000, 272.839800, 268.251500)",
        "(316.470800, 273.936700, 268.122700)",
        "(318.008300, 276.126000, 267.622600)",
        "(320.178800, 278.467100, 266.759200)",
        "(322.876000, 280.743200, 265.716400)",
        "(325.461100, 282.361900, 265.214500)",
        "(326.749200, 282.840200, 265.204600)",
        "(329.688000, 283.926900, 265.015700)",
        "(332.491800, 284.630700, 264.890400)",
        "(335.483500, 285.147000, 265.009400)",
        "(338.859400, 285.414900, 265.156900)",
        "(340.734300, 285.488900, 265.079800)",
        "(344.063000, 285.515900, 264.586500)",
        "(346.620600, 284.813200, 264.448100)",
        "(350.179600, 284.073600, 265.228500)",
        "(353.036300, 283.115000, 266.293500)",
        "(354.353500, 282.662200, 266.202800)",
        "(357.019600, 281.557900, 264.552000)",
        "(359.646200, 279.566300, 262.896700)",
        "(1.471390, 276.603800, 262.582700)",
        "(1.715520, 275.388200, 263.047900)",
        "(2.689461, 273.534400, 263.036200)",
        "(3.480614, 271.309000, 262.602700)",
        "(3.732170, 268.261900, 261.937200)",
        "(3.136408, 265.035200, 261.212000)",
        "(1.865572, 262.785700, 260.919300)",
        "(1.073726, 261.735800, 260.820200)",
        "(359.111200, 259.338100, 260.604600)",
        "(356.733100, 257.374900, 260.531700)",
        "(354.040000, 255.965600, 260.895400)",
        "(350.671700, 255.399800, 261.584100)",
        "(348.900200, 255.230300, 261.874500)",
        "(345.111500, 255.280200, 262.573900)",
        "(341.489800, 255.895400, 263.289800)",
        "(337.561500, 256.876500, 264.044100)",
        "(334.021700, 258.148100, 264.548500)",
        "(332.424500, 259.062700, 264.466500)",
        "(329.149200, 260.768000, 264.310700)",
        "(326.466900, 262.740400, 264.127500)",
        "(323.809300, 264.760200, 264.199700)",
        "(321.921200, 266.857500, 264.377700)",
        "(321.153800, 267.898500, 264.527200)",
        "(320.278700, 270.084500, 264.668900)",
        "(320.230100, 272.283800, 264.500200)",
        "(320.572900, 274.211200, 264.328300)",
        "(321.768100, 275.752600, 264.377800)",
        "(322.734300, 276.469100, 264.451400)",
        "(324.987500, 277.928100, 264.462300)",
        "(327.624400, 279.880600, 263.810500)",
        "(330.226800, 281.775100, 262.995100)",
        "(333.341300, 282.873100, 262.859500)",
        "(334.869300, 282.998000, 263.174200)",
        "(337.955900, 282.762000, 263.855000)",
        "(341.275500, 282.426800, 263.891900)",
        "(344.643600, 282.747200, 263.626200)",
        "(348.322400, 283.168600, 263.943800)",
        "(349.852900, 282.948400, 264.358500)",
        "(351.948400, 281.351900, 265.084500)",
        "(355.112400, 279.773100, 264.751900)",
        "(358.021300, 278.192700, 264.168800)",
        "(-0.003885, 277.222800, 264.099200)",
        "(0.978698, 276.957500, 264.124900)",
        "(2.854786, 276.043800, 264.072000)",
        "(4.718780, 274.108900, 263.764600)",
        "(5.840029, 271.426200, 263.185000)",
        "(6.424856, 269.549700, 262.254300)",
        "(6.469203, 268.759700, 261.958100)",
        "(6.322635, 266.827300, 262.008400)",
        "(5.582679, 264.682600, 262.108200)",
        "(4.494160, 262.575100, 261.523700)",
        "(2.923091, 260.556200, 261.231800)",
        "(2.076144, 259.567800, 261.136800)",
        "(359.912200, 257.855600, 260.903400)",
        "(357.107900, 256.912200, 260.742600)",
        "(354.276400, 256.327400, 260.701600)",
        "(351.088100, 255.749800, 260.822700)",
        "(349.228500, 255.522600, 260.938100)",
        "(345.559700, 255.378800, 261.191300)",
        "(341.663700, 255.497200, 261.602200)",
        "(337.776000, 255.860000, 262.322300)",
        "(334.103100, 256.705700, 262.971600)",
        "(332.409500, 257.394100, 263.331500)",
        "(329.014700, 258.856200, 264.002900)",
        "(326.238500, 260.392100, 264.364600)",
        "(324.020400, 262.329700, 264.115800)",
        "(322.436400, 264.495100, 263.780100)",
        "(321.795700, 265.469000, 263.817200)",
        "(320.689200, 267.347200, 264.065200)",
        "(320.043700, 269.645300, 264.011400)",
        "(320.203600, 272.338800, 263.255200)",
        "(321.365100, 274.690900, 262.647600)",
        "(322.141900, 275.599300, 262.676400)",
        "(323.783900, 277.259900, 262.977800)",
        "(326.145400, 278.859200, 262.816300)",
        "(328.769000, 280.538500, 262.176500)",
        "(331.894500, 282.122800, 261.477700)",
        "(333.318300, 282.563000, 261.447700)",
        "(336.146600, 282.771500, 262.123900)",
        "(339.381000, 282.725600, 263.006800)",
        "(342.562100, 282.970000, 263.391100)",
        "(345.942800, 283.306800, 263.238100)",
        "(347.520700, 283.257000, 263.200900)",
        "(350.868000, 282.667700, 263.237000)",
        "(353.831600, 281.504600, 263.577000)",
        "(356.802100, 280.417200, 263.884900)",
        "(359.543000, 279.596800, 263.770000)",
        "(0.766160, 278.875700, 263.552200)",
        "(3.011437, 276.657700, 263.075200)",
        "(4.884505, 274.149100, 262.816400)",
        "(6.574813, 272.340000, 262.505900)",
        "(7.570892, 270.548600, 262.198900)",
        "(7.746482, 269.538600, 262.055500)",
        "(7.920174, 267.424300, 261.582200)",
        "(7.370631, 265.316400, 260.801800)",
        "(6.565671, 263.429400, 260.138200)",
        "(4.911635, 261.621700, 260.082100)",
        "(3.985357, 260.754500, 260.058500)",
        "(2.020333, 259.054300, 259.460100)",
        "(359.864200, 257.852700, 258.775500)",
        "(357.166200, 256.849800, 258.198500)",
        "(354.194600, 256.077300, 258.444600)",
        "(352.473400, 255.715000, 258.750700)",
        "(349.185700, 255.375500, 259.481400)",
        "(345.872800, 255.642500, 260.194600)",
        "(342.497500, 256.199700, 260.694300)",
        "(339.304400, 256.958900, 260.991800)",
        "(337.618500, 257.323300, 261.201300)",
        "(334.556500, 258.340500, 261.697800)",
        "(331.898000, 259.934600, 261.879700)",
        "(329.250700, 261.705800, 261.834700)",
        "(327.260800, 263.566400, 261.523400)",
        "(326.253100, 264.515900, 261.372500)",
        "(324.478100, 266.654900, 261.076600)",
        "(323.364000, 269.341900, 260.738200)",
        "(322.750100, 272.269100, 260.205500)",
        "(322.554700, 274.650900, 259.681800)",
        "(322.761500, 275.592500, 259.534200)",
        "(323.598100, 277.600400, 258.995200)",
        "(324.929700, 280.207300, 258.110000)",
        "(326.824600, 282.753200, 257.461900)",
        "(329.320600, 284.163300, 257.702900)",
        "(330.479900, 284.449300, 258.140600)",
        "(333.064800, 285.058700, 258.695800)",
        "(335.709600, 286.235100, 258.267700)",
        "(338.753100, 286.826100, 258.027800)",
        "(341.864700, 286.870500, 258.432300)",
        "(343.284000, 286.605500, 258.978900)",
        "(346.108200, 286.452700, 259.965900)",
        "(349.042000, 286.481700, 259.887400)",
        "(352.246500, 286.092100, 259.110700)",
        "(355.124100, 285.003400, 258.743000)",
        "(356.414700, 284.393000, 258.810700)",
        "(358.403900, 283.028900, 259.579900)",
        "(0.564205, 281.972000, 259.929700)",
        "(2.669468, 280.105600, 258.886400)",
        "(4.155379, 277.664900, 257.994000)",
        "(4.691507, 276.660000, 257.912300)",
        "(5.658383, 274.807400, 258.058400)",
        "(6.240346, 272.439100, 257.943600)",
        "(6.329231, 269.857300, 257.561500)",
        "(5.989425, 267.463900, 256.960900)",
        "(5.631289, 266.355100, 256.635300)",
        "(4.714337, 264.150300, 256.052200)",
        "(3.410863, 262.092500, 255.786900)",
        "(1.804483, 260.365100, 255.731400)",
        "(359.714200, 259.185800, 255.602900)",
        "(358.516700, 258.572800, 255.513500)",
        "(355.841100, 257.588000, 255.471700)",
        "(353.005000, 257.132700, 255.460500)",
        "(349.832200, 256.911000, 255.688900)",
        "(346.357100, 256.935400, 256.179600)",
        "(344.663600, 257.066300, 256.420300)",
        "(341.376100, 257.648700, 257.014000)",
        "(338.270000, 258.570900, 257.719200)",
        "(335.340000, 259.732800, 258.049300)",
        "(332.901300, 260.923900, 258.138300)",
        "(331.734600, 261.569600, 258.277600)",
        "(329.804300, 263.422000, 258.401200)",
        "(328.179700, 265.491300, 258.373600)",
        "(327.141800, 267.565700, 258.139400)",
        "(326.377400, 269.401600, 258.105400)",
        "(326.153500, 270.448300, 258.145400)",
        "(325.960200, 272.739100, 258.001000)",
        "(326.251200, 274.747100, 257.814100)",
        "(327.125500, 276.443400, 257.877600)",
        "(328.525700, 278.124100, 257.873300)",
        "(329.350400, 279.114800, 257.729600)",
        "(331.296900, 280.941700, 257.459600)",
        "(333.407800, 282.082900, 257.482200)",
        "(335.480500, 282.544600, 258.019100)",
        "(338.019700, 283.290600, 258.718800)",
        "(339.257300, 283.784400, 259.034700)",
        "(341.949000, 284.370400, 259.574200)",
        "(344.807400, 284.203100, 259.416600)",
        "(347.589600, 283.782000, 259.371300)",
        "(350.036300, 283.589300, 259.823800)",
        "(351.187000, 283.518600, 260.135100)",
        "(353.786500, 283.133600, 260.502000)",
        "(355.934700, 281.780800, 259.954400)",
        "(357.933400, 280.274200, 259.082900)",
        "(359.491800, 278.869800, 259.047700)",
        "(0.174235, 278.124000, 259.139700)",
        "(0.969392, 276.110200, 258.887500)",
        "(1.498511, 273.901300, 258.224400)",
        "(1.486689, 272.043600, 257.861600)",
        "(1.492422, 269.956500, 257.573100)",
        "(1.262866, 268.840100, 257.362100)",
        "(0.574738, 266.557800, 256.907300)",
        "(359.538800, 264.616700, 256.446600)",
        "(358.149000, 262.808000, 255.784600)",
        "(356.511000, 261.158400, 255.698300)",
        "(355.524600, 260.431800, 255.941800)",
        "(353.356800, 259.150000, 256.158900)",
        "(350.738500, 258.157500, 256.029800)",
        "(348.000600, 257.796000, 256.376500)",
        "(345.141800, 257.746000, 256.887600)",
        "(343.620500, 257.752600, 257.033000)",
        "(340.577300, 258.059400, 257.364300)",
        "(337.507500, 258.700600, 257.752200)",
        "(334.455200, 259.549000, 258.317400)",
        "(331.688000, 260.631200, 258.904600)",
        "(330.339500, 261.209300, 259.142400)",
        "(327.990100, 262.776900, 259.390300)",
        "(325.825700, 264.447000, 259.608000)",
        "(323.839600, 266.009300, 259.989300)",
        "(322.481700, 267.916200, 260.267000)",
        "(321.952600, 269.119000, 260.153600)",
        "(321.342600, 271.720700, 259.491100)",
        "(321.097000, 273.817000, 258.876400)",
        "(321.366900, 275.227700, 258.945500)",
        "(321.982100, 276.840500, 259.492200)",
        "(322.445200, 277.885500, 259.602300)",
        "(323.846000, 280.006000, 259.287200)",
        "(325.965700, 281.662500, 258.725100)",
        "(328.351200, 282.513900, 258.529400)",
        "(330.944200, 282.835400, 259.200900)",
        "(332.239500, 283.262300, 259.560600)",
        "(334.993200, 284.518900, 259.994800)",
        "(337.913400, 285.280900, 260.224700)",
        "(341.012300, 285.180600, 260.432900)",
        "(344.452200, 284.908600, 260.396300)",
        "(345.957500, 284.866100, 260.407100)",
        "(348.871100, 284.761200, 260.523600)",
        "(351.668700, 284.055000, 260.791700)",
        "(354.172600, 282.911500, 260.569400)",
        "(356.445300, 281.312400, 260.257800)",
        "(357.426700, 280.517600, 260.255900)",
        "(359.075600, 278.869400, 260.525000)",
        "(0.520032, 276.740100, 260.632300)",
        "(1.056687, 275.530500, 260.650900)",
        "(1.724584, 273.035300, 260.516700)",
        "(2.207122, 268.870900, 259.990800)",
        "(1.613897, 265.683200, 259.952800)",
        "(0.627888, 263.148000, 259.452100)",
        "(0.090843, 261.796400, 259.088500)",
        "(358.797300, 258.789400, 258.518700)",
        "(357.052200, 256.282100, 258.240100)",
        "(356.088000, 255.326900, 258.430500)",
        "(353.762400, 253.534200, 259.006500)",
        "(351.017600, 252.026200, 259.269200)",
        "(348.048900, 251.089000, 259.425800)",
        "(346.524200, 250.843600, 259.656700)",
        "(343.351400, 250.802100, 260.366500)",
        "(339.825500, 250.928100, 261.038500)",
        "(336.460700, 251.321400, 261.648400)",
        "(333.061600, 252.095000, 262.240800)",
        "(331.383200, 252.556200, 262.567200)",
        "(328.092300, 253.687000, 263.323100)",
        "(325.254900, 255.035800, 263.796800)",
        "(322.712300, 256.732500, 264.019800)",
        "(320.454400, 258.819300, 264.044400)",
        "(319.491100, 260.032600, 263.966200)",
        "(317.750500, 262.537000, 263.810400)",
        "(316.721800, 265.138000, 263.630900)",
        "(315.981300, 267.642600, 263.387600)",
        "(315.982500, 270.229300, 262.866900)",
        "(316.115000, 271.604900, 262.537400)",
        "(316.694300, 274.333800, 261.924300)",
        "(317.862300, 276.864100, 261.707900)",
        "(319.465100, 278.997700, 261.665600)",
        "(321.705600, 280.832500, 261.375200)",
        "(322.928200, 281.437800, 261.175500)",
        "(325.709700, 282.590100, 260.662600)",
        "(328.642800, 283.699300, 260.485900)",
        "(331.363600, 284.564300, 260.960400)",
        "(334.434300, 285.181300, 261.686300)",
        "(336.169500, 285.435300, 261.900200)",
        "(339.863500, 285.730300, 261.786600)",
        "(342.973900, 285.229400, 261.551600)",
        "(346.471400, 284.659500, 261.680800)",
        "(349.443500, 284.116100, 262.334500)",
        "(350.819800, 283.765900, 262.796600)",
        "(353.445300, 282.573100, 263.398600)",
        "(356.225000, 280.894700, 263.012800)",
        "(358.141200, 278.857600, 262.731000)",
        "(359.373500, 276.793700, 263.289100)",
        "(-0.002981, 275.567300, 263.627700)",
        "(0.742988, 272.565100, 263.541500)",
        "(1.228726, 270.000600, 262.527500)",
        "(1.227317, 267.321900, 261.504300)",
        "(0.975798, 265.920400, 261.335600)",
        "(0.215122, 263.226700, 261.040600)",
        "(359.002100, 260.815800, 260.823800)",
        "(357.306200, 258.769800, 260.434400)",
        "(355.228500, 257.037400, 259.905500)",
        "(352.638900, 255.953900, 259.627900)",
        "(351.320300, 255.565600, 259.694300)",
        "(348.272200, 255.038100, 260.052900)",
        "(345.070100, 254.662500, 260.298600)",
        "(341.827500, 254.666700, 260.563300)",
        "(338.347400, 254.798100, 260.933900)",
        "(336.665200, 254.922700, 261.177800)",
        "(333.443700, 255.287100, 261.874900)",
        "(330.352500, 255.869900, 262.848000)",
        "(327.480300, 256.984100, 263.425900)",
        "(324.629900, 258.130700, 263.541900)",
        "(323.339900, 258.825000, 263.594500)",
        "(320.960100, 260.499800, 263.755000)",
        "(319.203100, 262.417400, 263.938900)",
        "(317.833700, 264.803400, 263.964800)",
        "(316.901000, 267.418000, 263.661900)",
        "(316.637200, 268.839500, 263.263900)",
        "(316.415300, 271.537600, 262.577200)",
        "(316.888300, 274.085400, 262.094400)",
        "(318.120600, 276.508000, 261.720000)",
        "(320.074400, 278.672600, 261.316000)",
        "(321.180600, 279.699500, 261.082500)",
        "(323.575100, 281.452000, 260.691200)",
        "(326.367600, 282.831400, 260.509400)",
        "(329.228100, 283.978900, 260.450200)",
        "(332.210700, 284.786300, 260.766100)",
        "(333.757400, 285.074500, 260.961500)",
        "(336.939500, 285.301400, 261.277400)",
        "(340.229500, 285.308200, 261.538000)",
        "(343.620500, 285.272900, 261.871100)",
        "(346.562300, 284.992600, 262.068900)",
        "(348.099400, 284.760000, 262.010200)",
        "(351.441000, 284.073800, 261.650500)",
        "(353.900100, 282.608900, 261.498000)",
        "(356.088500, 281.225100, 261.386200)",
        "(357.915600, 279.740600, 261.273800)",
        "(358.951000, 278.957500, 261.127200)",
        "(0.632717, 276.880800, 260.294200)",
        "(1.777046, 274.252100, 259.429700)",
        "(2.630383, 271.991800, 259.130200)",
        "(3.032488, 270.019500, 258.583500)",
        "(3.185402, 268.907500, 258.160100)",
        "(2.872760, 266.275900, 257.485600)",
        "(1.930307, 263.872300, 256.953500)",
        "(0.534892, 261.680100, 256.074200)",
        "(358.635500, 259.435400, 255.823000)",
        "(357.607100, 258.538400, 256.038800)",
        "(355.014800, 257.063400, 256.200700)",
        "(352.101100, 255.752200, 255.919200)",
        "(348.949200, 254.759900, 256.145200)",
        "(345.448000, 254.094300, 256.783800)",
        "(343.689600, 253.879800, 257.118900)",
        "(340.101600, 253.653800, 257.840600)",
        "(336.472800, 253.622700, 258.612200)",
        "(332.944100, 253.885300, 259.684800)",
        "(329.475400, 254.580700, 260.758100)",
        "(327.796200, 254.928300, 261.218600)",
        "(325.141400, 256.204800, 261.767300)",
        "(322.962600, 257.950800, 261.926500)",
        "(321.215800, 259.936800, 261.857600)",
        "(319.980500, 262.107400, 261.869700)",
        "(319.634900, 263.288800, 261.914100)",
        "(319.070000, 265.846200, 262.031300)",
        "(319.010200, 268.914200, 261.663500)",
        "(319.585700, 271.992900, 260.827700)",
        "(320.817100, 274.650100, 260.190300)",
        "(321.804600, 275.856400, 260.143100)",
        "(323.954700, 278.407500, 260.243500)",
        "(326.259000, 280.782100, 260.184000)",
        "(329.062000, 283.135700, 259.690600)",
        "(332.142600, 284.852400, 259.465500)",
        "(333.643200, 285.354300, 259.614400)",
        "(336.867800, 286.001600, 260.294700)",
        "(340.379000, 286.960400, 260.828700)",
        "(343.936100, 287.624700, 260.962200)",
        "(347.202900, 287.343300, 261.152400)",
        "(349.017800, 286.982500, 261.234400)",
        "(352.261600, 285.678000, 261.188700)",
        "(354.861800, 284.683300, 261.338900)",
        "(357.712500, 283.777800, 261.883500)",
        "(0.220211, 282.226800, 262.012900)",
        "(1.213380, 281.050800, 261.427200)",
        "(3.144941, 278.463100, 259.796200)",
        "(4.642937, 276.109300, 258.862200)",
        "(5.396426, 273.821100, 258.680600)",
        "(5.546788, 270.737200, 258.384700)",
        "(5.445678, 269.204300, 258.160600)",
        "(4.737380, 266.638800, 257.532700)",
        "(3.689006, 264.207400, 256.364100)",
        "(2.279530, 261.565100, 255.387700)",
        "(0.227128, 259.392000, 254.992500)",
        "(358.929800, 258.462200, 254.910900)",
        "(356.009100, 256.792200, 254.929500)",
        "(352.758100, 255.562500, 255.374100)",
        "(349.078000, 254.736700, 255.773400)",
        "(345.299600, 254.259600, 256.426800)",
        "(343.377300, 254.143400, 256.833300)",
        "(339.510200, 254.190900, 257.867000)",
        "(335.792500, 254.405100, 259.192000)",
        "(332.389800, 255.115500, 260.168600)",
        "(329.033500, 256.059000, 260.964600)",
        "(327.485100, 256.646400, 261.320600)",
        "(324.705300, 258.152500, 261.770600)",
        "(322.439100, 259.921600, 262.002700)",
        "(320.838600, 262.451000, 261.784200)",
        "(320.308200, 263.874300, 261.632800)",
        "(319.225400, 266.493100, 261.572500)",
        "(318.745000, 269.187400, 261.480600)",
        "(318.884000, 271.989000, 260.854300)",
        "(319.743700, 274.647000, 260.095500)",
        "(321.282000, 277.162200, 259.497400)",
        "(322.309100, 278.361600, 259.333300)",
        "(324.530600, 280.847400, 259.240900)",
        "(326.970300, 283.163600, 259.058200)",
        "(329.804700, 284.789100, 258.613900)",
        "(332.927600, 285.799500, 258.143200)",
        "(334.527600, 286.086800, 258.163000)",
        "(337.779900, 286.710000, 258.998100)",
        "(341.056000, 287.593100, 259.660500)",
        "(344.630500, 287.982300, 259.194200)",
        "(348.028600, 287.597200, 258.278800)",
        "(349.610100, 287.194500, 258.082700)",
        "(352.799500, 286.350500, 258.596600)",
        "(355.740000, 286.054100, 259.161700)",
        "(358.472700, 285.240400, 258.892500)",
        "(0.993238, 283.536400, 257.345100)",
        "(2.157465, 282.657200, 256.764000)",
        "(4.195921, 280.975400, 256.661400)",
        "(5.574174, 279.089400, 257.242300)",
        "(6.780830, 276.899600, 256.640600)",
        "(7.673289, 274.532100, 254.675800)",
        "(7.924110, 273.270100, 253.822500)",
        "(7.797073, 270.703100, 252.994200)",
        "(7.144839, 268.313700, 252.627400)",
        "(5.886751, 265.864300, 251.967800)",
        "(4.220320, 263.214300, 251.418000)",
        "(3.340783, 261.966800, 251.151000)",
        "(1.067987, 260.115000, 250.794500)",
        "(358.443100, 258.639400, 250.608000)",
        "(355.294900, 256.830600, 250.525600)",
        "(351.928300, 255.614100, 250.724800)",
        "(349.927100, 255.161400, 251.071500)",
        "(346.100400, 254.461800, 251.837900)",
        "(342.296900, 254.188700, 252.583700)",
        "(338.441700, 254.237600, 253.310200)",
        "(334.699000, 254.297600, 254.224400)",
        "(332.876900, 254.451900, 254.806800)",
        "(329.561600, 255.170900, 255.976800)",
        "(326.501200, 256.352300, 256.810700)",
        "(324.072500, 257.793300, 256.940900)",
        "(322.245500, 259.448600, 256.824000)",
        "(321.389300, 260.296800, 256.865000)",
        "(320.179500, 262.029800, 257.087200)",
        "(319.358300, 264.426500, 256.845900)",
        "(319.022800, 267.242800, 256.024100)",
        "(319.335100, 269.973900, 255.208800)",
        "(319.778000, 271.282500, 254.906600)",
        "(321.261400, 273.918500, 254.480300)",
        "(323.146200, 276.732400, 254.020600)",
        "(325.198200, 279.257500, 253.812600)",
        "(327.771500, 281.361400, 253.942200)",
        "(329.184300, 282.341400, 253.843000)",
        "(332.270500, 284.152500, 253.409500)",
        "(335.530000, 285.659300, 253.393700)",
        "(339.114400, 286.336800, 254.159200)",
        "(340.827500, 286.251900, 254.255200)",
        "(344.568900, 286.180700, 252.998600)",
        "(348.550400, 286.511100, 250.614900)",
        "(351.512800, 286.252200, 250.104800)",
        "(354.252800, 285.195300, 251.585700)",
        "(357.224700, 284.145100, 252.311300)",
        "(358.612100, 283.496600, 252.218100)",
        "(1.158737, 282.112500, 251.820200)",
        "(3.146540, 280.053100, 251.344900)",
        "(4.860002, 277.763100, 250.859900)",
        "(6.178541, 275.414400, 250.557700)",
        "(6.698734, 274.094100, 250.460800)",
        "(7.241365, 271.011700, 250.263500)",
        "(7.177795, 268.190500, 249.846100)",
        "(6.971531, 265.429700, 249.260500)",
        "(6.096875, 262.364900, 248.880800)",
        "(5.548231, 260.973500, 248.764200)",
        "(4.136578, 258.613300, 248.650400)",
        "(2.484404, 256.462600, 248.506000)",
        "(0.144904, 254.612000, 248.254300)",
        "(357.399700, 253.298600, 248.070600)",
        "(355.908300, 252.869100, 248.063400)",
        "(352.506600, 252.087000, 248.186400)",
        "(348.932100, 251.794900, 248.998000)",
        "(345.254400, 251.951900, 249.799100)",
        "(341.313100, 252.227000, 250.486200)",
        "(339.456700, 252.444200, 250.898000)",
        "(335.774100, 253.118300, 251.739700)",
        "(332.015200, 253.971600, 252.688500)",
        "(329.021500, 255.257200, 253.225900)",
        "(326.374000, 256.962600, 253.522600)",
        "(325.106100, 257.870500, 253.727900)",
        "(323.122300, 259.811200, 254.182600)",
        "(321.674300, 262.122300, 254.148100)",
        "(320.541300, 264.509300, 253.996200)",
        "(319.919900, 266.660800, 254.147100)",
        "(319.757100, 267.704300, 254.314400)",
        "(319.819500, 270.595000, 254.191000)",
        "(320.848800, 273.653400, 253.611500)",
        "(322.176400, 276.102000, 253.437200)",
        "(324.035500, 278.175100, 253.393200)",
        "(325.146300, 279.243600, 253.334000)",
        "(327.353300, 281.372300, 253.302000)",
        "(329.812700, 283.172900, 253.360300)",
        "(332.346600, 284.124300, 253.637900)",
        "(335.544400, 285.160000, 253.787700)",
        "(337.018200, 285.613500, 253.962200)",
        "(339.914300, 285.979800, 254.596600)",
        "(342.925900, 286.107400, 255.112600)",
        "(346.200600, 286.013200, 255.331600)",
        "(349.344000, 285.833900, 255.210300)",
        "(350.754600, 285.646000, 255.208600)",
        "(353.408800, 284.446600, 255.253900)",
        "(356.298700, 283.003200, 255.311900)",
        "(358.924700, 281.532600, 255.168800)",
        "(1.067960, 279.722200, 254.402100)",
        "(2.019841, 278.564500, 253.901900)",
        "(3.796978, 276.043200, 252.890200)",
        "(5.272462, 273.586400, 252.386700)",
        "(6.300103, 271.204500, 251.793000)",
        "(6.766941, 268.548000, 250.645900)",
        "(6.870635, 267.127100, 250.124600)",
        "(6.005558, 264.012500, 249.662000)",
        "(4.527401, 261.563700, 249.805500)",
        "(2.622038, 259.158000, 249.465200)",
        "(0.401984, 257.002900, 249.081800)",
        "(359.137100, 256.102700, 249.078200)",
        "(356.244300, 254.647600, 249.101500)",
        "(352.897100, 253.501900, 249.151200)",
        "(349.156000, 252.452400, 249.444200)",
        "(345.188500, 251.700600, 249.979000)",
        "(343.242500, 251.491000, 250.312800)",
        "(339.145100, 251.156800, 251.442200)",
        "(335.300500, 251.320000, 252.823400)",
        "(331.696000, 251.688900, 253.893000)",
        "(328.374400, 252.352200, 254.965200)",
        "(326.805200, 252.939500, 255.565400)",
        "(324.170200, 254.654800, 256.366900)",
        "(322.132600, 256.869000, 256.527500)",
        "(320.444300, 259.191300, 256.334700)",
        "(319.322300, 261.806900, 256.171800)",
        "(318.963100, 263.174500, 256.182200)",
        "(318.641600, 265.938000, 256.100100)",
        "(318.844800, 268.849700, 255.635700)",
        "(319.719300, 271.956400, 255.023600)",
        "(321.201100, 274.796500, 254.669500)",
        "(322.240400, 276.206100, 254.560800)",
        "(324.705000, 278.987100, 254.278100)",
        "(327.504000, 281.419800, 254.085700)",
        "(330.597300, 283.267900, 254.069400)",
        "(333.584500, 284.575300, 254.253000)",
        "(335.229200, 285.115900, 254.412800)",
        "(338.984300, 285.971400, 254.738300)",
        "(342.990300, 286.700800, 255.116600)",
        "(346.624700, 287.041800, 255.898600)",
        "(349.710500, 286.432700, 256.632600)",
        "(351.592200, 286.096900, 256.574400)",
        "(354.945800, 285.214700, 255.769000)",
        "(358.111600, 284.118400, 255.200700)",
        "(1.089213, 283.067000, 254.907700)",
        "(3.265580, 281.331500, 254.393500)",
        "(4.266405, 280.261600, 254.054200)",
        "(6.141918, 277.519100, 252.709800)",
        "(7.393840, 274.715300, 250.244800)",
        "(8.413344, 272.968100, 248.608700)",
        "(8.242185, 269.977200, 248.320300)",
        "(7.908791, 268.225600, 248.321200)",
        "(6.963758, 264.829200, 247.824200)",
        "(5.680964, 261.899400, 246.806400)",
        "(3.921482, 259.192500, 246.395500)",
        "(1.807829, 256.576000, 246.445500)",
        "(0.607260, 255.365200, 246.544700)",
        "(357.632600, 253.172300, 247.136800)",
        "(354.250200, 251.242600, 247.862500)",
        "(350.700400, 249.875500, 248.341300)",
        "(346.848300, 248.920400, 248.967000)",
        "(344.891100, 248.512200, 249.488800)",
        "(341.035700, 248.075600, 250.669200)",
        "(336.866900, 247.916700, 251.918000)",
        "(333.048000, 248.369200, 252.638800)",
        "(329.247200, 249.230800, 253.643500)",
        "(327.348200, 249.692000, 254.305900)",
        "(323.891600, 250.955800, 255.566500)",
        "(320.916600, 252.912800, 256.037200)",
        "(318.835300, 255.503600, 255.747200)",
        "(317.385100, 258.329100, 255.285500)",
        "(316.806500, 259.836100, 255.119400)",
        "(315.982200, 262.945500, 254.744200)",
        "(315.899300, 266.097800, 254.311000)",
        "(316.616800, 269.181200, 253.791200)",
        "(318.058300, 272.361100, 253.344800)",
        "(319.013900, 273.905600, 253.179900)",
        "(321.431600, 276.805700, 252.832200)",
        "(324.174100, 279.071900, 252.498000)",
        "(327.241800, 280.578400, 252.347800)",
        "(330.632800, 281.898100, 252.685400)",
        "(332.383100, 282.775900, 252.900200)",
        "(336.130400, 284.251500, 253.346300)",
        "(339.958100, 285.030800, 253.992300)",
        "(344.022000, 285.293700, 254.859100)",
        "(347.903700, 285.080800, 255.619000)",
        "(349.665700, 284.920200, 255.690900)",
        "(353.208300, 284.365500, 255.229400)",
        "(356.553800, 283.295200, 254.596000)",
        "(359.464200, 281.814900, 254.467100)",
        "(1.983050, 280.511500, 254.102100)",
        "(3.112349, 279.660700, 253.805800)",
        "(4.730879, 277.152600, 253.168900)",
        "(5.759368, 274.509400, 252.232400)",
        "(6.353087, 271.867600, 251.417200)",
        "(6.216448, 269.040500, 251.370200)",
        "(5.869359, 267.451300, 251.331300)",
        "(4.875945, 264.198100, 250.617000)",
        "(3.117233, 261.326200, 249.750500)",
        "(0.882796, 258.849600, 249.119200)",
        "(357.977900, 256.630100, 248.927400)",
        "(356.354600, 255.718300, 248.972900)",
        "(352.632100, 254.127000, 249.298500)",
        "(348.453300, 253.088700, 249.551900)",
        "(343.938100, 252.572100, 250.111700)",
        "(339.302200, 252.333800, 251.388800)",
        "(337.044200, 252.333800, 252.152800)",
        "(332.778500, 252.796100, 253.569400)",
        "(328.881500, 253.828100, 254.408800)",
        "(325.387500, 255.394700, 254.728900)",
        "(322.396600, 257.351300, 254.802300)",
        "(321.251700, 258.474200, 254.769100)",
        "(319.541100, 261.209000, 254.750700)",
        "(318.384900, 264.578200, 254.641700)",
        "(317.855400, 267.919100, 254.350300)",
        "(317.998400, 270.951400, 253.952500)",
        "(318.208300, 272.291900, 253.902100)",
        "(319.265700, 275.008800, 253.982200)",
        "(320.922300, 278.356700, 253.863100)",
        "(323.508500, 281.574000, 253.732200)",
        "(326.381500, 283.701900, 253.909400)",
        "(327.868600, 284.553700, 254.036900)",
        "(330.700400, 285.738500, 254.685400)",
        "(334.021500, 287.111400, 255.072900)",
        "(337.827300, 288.515700, 254.963900)",
        "(341.201300, 289.064800, 255.211900)",
        "(342.775200, 289.021800, 255.554900)",
        "(346.537400, 288.898000, 256.227600)",
        "(349.797600, 288.908600, 256.652000)",
        "(352.986500, 288.610400, 256.399300)",
        "(355.731000, 287.209300, 255.814200)",
        "(357.175000, 286.369000, 255.606100)",
        "(359.571500, 284.670400, 255.747300)",
        "(1.708483, 283.037200, 256.111000)",
        "(3.574612, 280.461200, 255.620300)",
        "(4.974987, 277.176300, 254.509400)",
        "(5.522436, 275.718400, 253.914700)",
        "(6.039793, 273.067900, 253.399800)",
        "(6.100602, 269.964300, 253.295100)",
        "(5.754293, 266.832700, 252.703400)",
        "(5.400797, 265.413000, 252.267400)",
        "(4.331160, 263.004300, 251.450300)",
        "(2.735347, 260.760400, 250.713500)",
        "(0.664903, 258.658600, 250.462400)",
        "(358.354000, 256.815700, 250.290400)",
        "(355.585400, 255.423000, 250.117900)",
        "(354.099300, 254.815300, 250.201200)",
        "(351.002000, 253.876800, 250.719900)",
        "(347.605000, 253.183300, 251.222200)",
        "(344.037200, 252.821500, 251.927300)",
        "(340.557600, 252.782700, 252.673700)",
        "(338.766300, 252.842300, 253.011300)",
        "(335.197600, 253.321600, 253.804500)",
        "(331.843200, 254.000800, 254.793500)",
        "(328.626700, 254.961300, 255.978500)",
        "(325.950000, 256.353000, 256.946400)",
        "(324.752000, 257.143300, 257.223200)",
        "(322.753600, 259.229400, 257.210400)",
        "(321.364500, 261.516100, 257.150700)",
        "(320.502300, 264.168900, 257.388900)",
        "(320.029600, 266.866200, 257.531800)",
        "(319.988100, 268.218500, 257.446300)",
        "(320.332400, 270.655500, 257.129800)",
        "(321.286600, 273.122700, 256.785500)",
        "(322.788500, 275.902900, 256.553500)",
        "(324.759600, 278.570900, 256.407300)",
        "(325.798100, 279.615400, 256.346500)",
        "(328.093000, 281.206400, 256.282700)",
        "(330.522000, 282.454600, 256.412800)",
        "(333.255800, 284.102300, 256.693600)",
        "(336.078900, 285.309900, 256.956500)",
        "(337.485000, 285.568100, 256.993500)",
        "(340.284300, 285.740300, 256.702900)",
        "(342.719400, 285.835500, 256.750400)",
        "(345.197600, 285.956400, 257.213000)",
        "(347.875100, 285.817200, 257.277500)",
        "(349.150100, 285.696700, 256.987600)",
        "(351.450500, 285.171600, 256.122200)",
        "(353.418400, 284.183500, 256.091200)",
        "(355.278100, 283.057300, 256.801800)",
        "(357.066600, 281.991500, 256.533000)",
        "(357.920200, 281.319900, 256.104800)",
        "(359.396200, 279.441100, 255.129500)",
        "(0.360457, 277.338400, 254.825900)",
        "(1.162827, 275.480500, 254.841500)",
        "(1.659914, 273.400300, 254.464500)",
        "(1.819052, 272.293000, 254.153800)",
        "(1.920358, 270.090500, 253.346100)",
        "(1.512057, 267.722100, 252.807900)",
        "(0.537477, 265.376300, 252.840500)",
        "(359.221900, 263.300500, 252.818100)",
        "(358.430800, 262.312000, 252.664600)",
        "(356.463200, 260.413000, 252.138400)",
        "(354.012900, 258.976300, 252.227600)",
        "(351.020600, 257.927000, 252.743700)",
        "(347.768500, 257.160800, 253.042000)",
        "(346.071200, 256.804000, 253.161200)",
        "(342.420400, 256.365300, 253.698400)",
        "(338.612900, 256.228100, 254.421500)",
        "(334.833000, 256.477700, 255.279400)",
        "(331.042400, 256.730900, 256.362800)",
        "(329.289800, 257.015000, 256.901900)",
        "(326.078000, 258.224400, 257.518700)",
        "(323.301300, 259.534200, 257.893100)",
        "(321.164800, 261.242700, 257.971000)",
        "(320.434500, 262.307100, 257.808200)",
        "(318.961800, 264.373200, 257.693400)",
        "(317.937400, 266.691800, 257.692000)",
        "(317.413900, 269.054300, 257.848700)",
        "(317.569200, 271.352400, 257.749100)",
        "(318.251100, 273.687300, 257.016600)",
        "(318.754600, 274.741700, 256.706900)",
        "(320.270500, 276.752000, 256.360500)",
        "(322.216000, 279.253800, 256.197700)",
        "(324.331200, 281.536800, 256.226600)",
        "(326.742600, 283.105700, 255.995400)",
        "(328.060600, 283.697000, 255.788300)",
        "(330.622500, 284.438200, 255.613700)",
        "(333.487100, 285.052700, 255.907700)",
        "(336.447500, 285.694500, 256.596100)",
        "(339.280100, 286.028000, 257.137400)",
        "(340.681400, 286.020700, 257.129400)",
        "(343.560200, 285.626300, 256.621700)",
        "(346.291400, 284.909900, 256.544500)",
        "(348.756800, 284.082100, 257.175100)",
        "(350.994500, 283.185700, 257.259400)",
        "(351.954100, 282.478200, 256.984000)",
        "(353.904100, 280.524600, 255.989700)",
        "(355.557700, 278.503000, 255.574400)",
        "(357.002000, 276.789500, 255.781600)",
        "(358.350300, 275.076400, 255.647500)",
        "(358.999100, 273.930100, 255.348900)",
        "(0.001858, 271.218700, 254.769800)",
        "(0.629223, 268.714200, 254.386000)",
        "(0.947503, 266.463300, 254.098800)",
        "(0.642471, 263.990500, 254.046400)",
        "(0.423802, 262.664400, 254.016100)",
        "(359.548600, 260.349200, 253.786000)",
        "(358.085500, 258.343800, 253.365600)",
        "(356.438200, 256.443900, 253.039200)",
        "(355.446900, 255.523400, 253.096300)",
        "(353.168900, 253.952200, 253.525900)",
        "(350.545800, 252.924700, 254.216600)",
        "(347.368600, 252.100800, 255.056400)",
        "(344.259100, 251.317600, 255.855400)",
        "(341.033900, 250.728900, 256.751300)",
        "(339.428600, 250.559100, 257.311000)",
        "(336.064900, 250.307600, 258.908800)",
        "(332.765700, 250.093400, 260.645400)",
        "(329.686900, 250.239500, 262.036600)",
        "(326.594900, 250.734100, 263.372500)",
        "(325.141100, 250.972200, 264.105300)",
        "(322.385200, 251.578900, 265.552400)",
        "(320.090100, 252.780000, 266.330900)",
        "(318.142900, 254.563400, 266.636900)",
        "(316.384000, 256.338600, 266.940900)",
        "(315.616500, 257.411700, 266.987900)",
        "(314.238700, 259.619900, 267.155600)",
        "(313.347600, 262.528400, 266.632100)",
        "(312.831300, 265.698900, 265.284600)",
        "(312.891400, 268.547100, 264.005500)",
        "(313.075700, 269.951000, 263.474400)",
        "(313.650600, 272.920400, 262.478500)",
        "(314.735700, 276.105700, 261.213300)",
        "(316.244400, 279.097200, 259.889600)",
        "(317.196800, 280.477700, 259.170000)",
        "(318.978700, 282.532300, 258.241500)",
        "(321.101000, 283.890400, 257.900700)",
        "(323.621400, 285.799100, 257.403800)",
        "(326.366200, 287.505300, 256.938300)",
        "(328.954300, 287.906200, 256.908100)",
        "(330.339300, 287.807100, 256.847700)",
        "(333.455900, 287.598000, 256.790200)",
        "(336.687900, 287.791200, 257.434600)",
        "(340.111800, 288.020900, 258.502000)",
        "(343.567500, 287.796900, 258.699700)",
        "(345.281100, 287.370000, 258.556400)",
        "(348.870700, 285.971600, 258.262200)",
        "(352.520300, 284.477200, 258.752100)",
        "(356.161100, 283.355200, 259.410400)",
        "(359.415200, 282.264700, 259.400600)",
        "(0.702363, 281.374300, 258.896400)",
        "(3.265579, 279.331300, 257.194900)",
        "(5.833235, 276.601700, 255.829000)",
        "(7.345690, 274.994500, 256.311900)",
        "(8.885352, 274.124800, 256.839700)",
        "(9.546323, 273.403000, 256.531900)",
        "(10.698340, 271.068400, 255.326000)",
        "(11.199170, 267.960100, 254.385500)",
        "(11.313570, 265.838200, 254.029400)",
        "(11.095180, 264.440800, 254.209400)",
        "(10.870270, 263.470300, 254.355000)",
        "(10.061760, 261.202400, 254.273900)",
        "(8.938687, 258.962800, 253.624000)",
        "(7.208371, 257.344000, 253.417100)",
        "(5.198414, 256.546400, 253.561600)",
        "(4.082456, 256.130700, 253.462800)",
        "(1.746673, 255.218700, 253.038000)",
        "(359.076800, 254.556700, 253.189100)",
        "(356.250700, 254.117800, 253.499200)",
        "(353.290000, 253.946000, 253.454800)",
        "(351.611800, 253.862400, 253.438300)",
        "(348.373500, 253.741000, 253.680800)",
        "(345.505800, 253.771000, 254.080800)",
        "(342.360400, 253.388200, 254.451600)",
        "(339.010100, 253.367000, 254.939100)",
        "(337.388000, 253.456900, 255.234900)",
        "(334.335900, 253.826900, 255.823900)",
        "(331.177100, 254.434000, 256.207000)",
        "(328.179100, 255.728800, 255.921500)",
        "(326.924900, 256.386500, 255.809100)",
        "(324.589700, 257.807300, 255.957600)",
        "(322.344200, 259.497200, 256.387400)",
        "(320.382500, 261.436300, 256.529500)",
        "(318.909900, 263.580800, 256.450900)",
        "(317.997000, 266.246500, 255.803200)",
        "(317.577500, 267.804600, 255.274000)",
        "(316.864400, 271.027800, 254.300700)",
        "(316.583200, 274.011900, 253.723700)",
        "(316.740800, 276.702900, 253.240200)",
        "(318.084800, 279.168800, 252.750600)",
        "(319.054700, 280.400300, 252.600500)",
        "(321.002000, 282.855300, 252.483800)",
        "(323.200700, 285.009400, 252.261500)",
        "(325.811600, 286.683400, 252.364600)",
        "(327.234700, 287.428600, 252.581300)",
        "(330.852400, 288.704100, 253.529800)",
        "(334.713900, 289.735400, 254.874000)",
        "(338.372600, 290.338300, 255.656400)",
        "(342.378700, 290.283000, 255.969500)",
        "(345.960500, 289.658900, 256.850100)",
        "(347.778600, 289.541400, 257.433000)",
        "(351.466400, 289.530900, 258.519000)",
        "(355.445700, 289.620300, 258.972900)",
        "(358.165000, 288.249700, 258.968200)",
        "(0.598964, 285.626500, 259.463600)",
        "(1.925687, 284.303200, 259.989100)",
        "(4.534565, 282.671000, 261.023500)",
        "(6.280587, 281.365400, 260.750900)",
        "(7.922477, 278.582900, 259.222400)",
        "(8.719842, 276.763700, 258.548800)",
        "(9.817383, 272.852100, 257.890500)",
        "(10.156910, 269.828500, 258.121200)",
        "(9.909935, 267.796600, 258.139000)",
        "(9.300216, 264.818700, 257.369500)",
        "(8.248404, 261.610200, 256.380000)",
        "(7.638397, 260.282000, 255.975600)",
        "(5.796741, 258.373800, 255.507000)",
        "(3.572790, 256.720500, 255.331700)",
        "(1.022223, 254.818300, 255.131100)",
        "(358.087800, 253.403300, 254.659800)",
        "(356.630800, 252.939800, 254.495300)",
        "(353.287800, 252.303100, 254.432200)",
        "(349.748300, 251.897400, 254.438300)",
        "(345.896400, 251.426700, 254.552000)",
        "(342.184000, 251.264600, 254.798700)",
        "(340.443500, 251.271200, 255.058300)",
        "(336.887400, 251.798100, 255.823600)",
        "(333.234700, 252.708300, 256.538100)",
        "(330.197700, 253.618600, 256.860700)",
        "(327.629000, 255.063900, 256.853900)",
        "(326.525700, 255.982500, 256.864900)",
        "(324.696100, 258.079000, 257.068500)",
        "(323.350900, 260.547100, 257.101700)",
        "(322.668600, 263.168200, 256.717300)",
        "(322.519000, 266.170200, 255.924600)",
        "(322.515100, 267.726400, 255.470500)",
        "(323.131500, 270.828400, 254.577100)",
        "(324.467200, 273.885900, 254.081300)",
        "(326.247600, 276.629000, 254.072500)",
        "(328.655900, 279.326800, 253.912500)",
        "(330.011700, 280.565700, 253.812000)",
        "(332.916600, 282.542200, 253.512500)",
        "(336.081500, 283.748000, 253.539300)",
        "(339.560100, 284.629700, 254.356500)",
        "(342.805400, 285.920900, 255.536100)",
        "(344.511300, 286.577100, 256.128800)",
        "(347.975000, 286.991700, 257.016300)",
        "(351.252000, 285.686600, 256.574500)",
        "(354.322600, 283.967800, 255.887700)",
        "(356.869500, 282.489500, 256.532700)",
        "(358.305100, 281.786100, 257.128900)",
        "(1.014502, 280.099100, 257.842000)",
        "(3.221041, 277.970300, 257.125200)",
        "(5.102012, 275.517200, 255.665400)",
        "(6.486330, 272.771000, 255.161500)",
        "(6.850476, 271.419100, 255.214300)",
        "(7.146804, 269.031000, 255.478900)",
        "(6.798647, 266.557900, 254.957300)",
        "(5.995580, 264.001100, 254.142000)",
        "(5.067534, 261.809200, 253.628500)",
        "(4.471798, 260.690700, 253.452500)",
        "(2.884636, 258.368400, 253.177600)",
        "(0.831647, 256.401400, 252.976000)",
        "(358.155300, 255.136300, 252.708500)",
        "(356.814500, 254.549500, 252.553400)",
        "(354.002400, 253.521400, 252.334000)",
        "(350.739600, 252.753700, 251.926400)",
        "(347.492300, 252.818800, 252.025400)",
        "(344.385200, 253.104800, 252.512500)",
        "(341.246300, 253.385500, 252.962200)",
        "(339.756500, 253.643700, 253.103500)",
        "(336.846300, 254.260600, 253.398400)",
        "(334.447400, 255.448700, 253.525300)",
        "(332.617000, 257.201900, 253.756100)",
        "(331.057400, 259.132400, 253.994300)",
        "(330.415600, 260.076900, 254.043500)",
        "(329.662200, 261.865200, 254.070200)",
        "(329.334200, 263.666500, 254.298400)",
        "(329.365300, 265.851400, 254.104900)",
        "(329.866200, 268.347800, 253.575700)",
        "(330.417400, 269.668600, 253.353600)",
        "(332.210400, 272.363800, 253.395000)",
        "(334.175200, 274.824700, 253.890500)",
        "(336.357400, 276.921500, 254.155500)",
        "(337.513700, 277.706400, 254.222400)",
        "(340.204700, 279.108500, 254.455600)",
        "(343.102900, 280.264300, 254.763600)",
        "(346.031300, 281.227100, 255.362500)",
        "(349.210300, 281.625800, 256.258200)",
        "(350.839900, 281.586500, 256.798100)",
        "(353.709100, 281.118100, 257.403900)",
        "(356.351400, 280.336100, 257.331200)",
        "(358.690400, 279.539600, 257.130900)",
        "(1.028569, 278.863100, 257.330000)",
        "(3.239062, 277.720100, 257.323000)",
        "(4.260400, 276.920500, 257.245400)",
        "(5.968852, 274.835300, 256.938800)",
        "(7.294514, 273.149400, 256.088900)",
        "(8.600805, 271.698600, 254.851000)",
        "(9.609606, 269.577600, 254.213300)",
        "(9.874376, 268.408400, 254.105100)",
        "(9.854595, 266.106000, 253.777600)",
        "(9.068071, 264.281100, 253.273900)",
        "(8.066928, 262.100200, 252.782300)",
        "(6.850125, 260.081800, 252.185800)",
        "(6.075719, 259.042400, 251.817100)",
        "(4.091819, 257.340800, 251.411600)",
        "(1.819721, 256.176200, 251.433100)",
        "(358.981400, 255.079100, 251.093100)",
        "(355.810500, 254.322100, 250.905800)",
        "(354.296300, 254.172700, 250.891200)",
        "(350.745700, 254.157000, 250.739800)",
        "(347.314600, 254.342600, 250.283500)",
        "(343.685300, 254.660300, 250.232300)",
        "(341.660800, 254.906500, 250.357900)",
        "(338.114900, 255.826400, 250.541200)",
        "(334.802900, 256.678300, 250.558200)",
        "(332.015500, 257.802000, 250.626200)",
        "(329.546000, 259.187300, 250.860300)",
        "(327.204000, 261.179300, 250.882300)",
        "(326.248100, 262.428800, 250.778000)",
        "(324.555500, 264.808800, 250.520600)",
        "(323.370100, 266.889200, 250.327000)",
        "(322.662100, 269.194900, 250.330400)",
        "(322.725900, 271.772500, 250.114100)",
        "(322.850000, 273.066200, 249.959200)",
        "(323.788600, 275.903500, 249.537700)",
        "(325.550200, 278.157100, 249.628500)",
        "(327.571300, 279.792400, 250.107600)",
        "(328.765700, 280.441400, 250.377000)",
        "(331.281900, 281.667800, 250.803100)",
        "(334.312200, 283.104800, 251.103200)",
        "(337.577200, 284.332500, 251.740700)",
        "(340.992400, 284.819900, 252.797500)",
        "(344.319400, 284.646000, 253.480000)",
        "(345.971400, 284.614900, 253.491500)",
        "(349.459000, 284.826400, 253.506100)",
        "(352.680300, 284.524100, 254.181900)",
        "(355.620600, 283.572100, 255.024400)",
        "(358.509200, 282.388500, 254.811900)",
        "(359.621900, 281.780300, 254.442300)",
        "(1.694832, 280.337300, 253.933300)",
        "(3.755706, 278.642600, 253.818700)",
        "(5.223520, 276.369600, 253.640900)",
        "(6.490430, 274.215000, 252.991700)",
        "(6.992235, 273.102900, 252.473600)",
        "(7.591259, 270.776200, 251.605400)",
        "(7.445765, 268.228900, 251.351800)",
        "(6.900414, 265.544000, 251.291000)",
        "(5.978166, 262.843400, 250.889900)",
        "(5.402811, 261.638000, 250.559500)",
        "(3.987489, 259.554300, 249.700300)",
        "(1.993419, 257.442000, 249.161700)",
        "(359.546100, 255.707900, 249.161800)",
        "(358.216600, 255.085400, 249.124200)",
        "(355.377300, 254.269500, 248.940200)",
        "(352.177500, 253.533500, 249.016000)",
        "(348.973500, 253.357300, 249.377700)",
        "(345.530900, 253.693200, 249.900000)",
        "(343.920700, 253.935300, 250.399500)",
        "(340.573800, 254.373000, 251.810900)",
        "(337.522900, 254.908900, 253.540700)",
        "(334.940500, 256.062600, 254.687500)",
        "(332.515400, 257.713000, 255.115100)",
        "(331.446400, 258.594100, 255.226500)",
        "(329.856200, 260.492400, 255.287100)",
        "(328.511200, 262.560100, 255.218300)",
        "(327.453400, 264.834500, 255.479600)",
        "(326.835600, 267.400300, 255.543200)",
        "(326.521500, 270.162400, 255.221200)",
        "(326.533200, 271.639500, 254.888100)",
        "(326.805800, 274.010100, 254.621100)",
        "(328.018000, 276.557000, 254.922600)",
        "(329.616400, 279.216200, 255.184200)",
        "(331.342200, 281.508700, 255.200400)",
        "(332.339500, 282.503500, 255.159100)",
        "(334.515300, 283.892000, 255.236400)",
        "(337.074200, 284.982200, 255.473200)",
        "(339.534200, 286.002300, 255.918200)",
        "(342.669900, 286.928200, 256.579700)",
        "(344.195100, 287.159900, 256.868100)",
        "(347.130800, 286.918500, 257.239200)",
        "(349.742200, 286.142300, 257.340800)",
        "(352.280400, 285.577500, 257.667900)",
        "(355.061700, 285.223800, 257.968800)",
        "(356.348800, 284.784100, 258.095500)",
        "(358.921600, 283.186600, 258.463000)",
        "(1.612254, 280.781300, 259.089800)",
        "(4.564586, 278.006900, 259.603800)",
        "(6.303854, 276.337700, 260.164800)",
        "(7.141623, 275.491500, 260.022700)",
        "(8.935075, 272.853200, 258.598700)",
        "(10.191470, 269.482400, 256.952900)",
        "(9.971936, 266.336200, 256.485900)",
        "(9.609318, 264.940500, 256.556000)",
        "(8.734060, 262.110900, 256.597500)",
        "(7.442517, 259.049700, 255.896700)",
        "(5.729053, 256.070600, 255.176700)",
        "(4.001513, 254.045200, 254.600500)",
        "(2.926246, 253.218300, 254.436400)",
        "(0.412846, 251.618700, 254.736100)",
        "(357.768300, 250.435300, 255.222600)",
        "(354.921000, 249.908500, 255.370000)",
        "(352.086500, 249.810800, 255.532700)",
        "(348.937600, 249.862400, 255.815200)",
        "(347.398700, 250.091000, 255.829700)",
        "(344.171400, 250.646600, 255.824200)",
        "(340.539900, 251.308800, 256.588200)",
        "(337.129300, 252.265000, 257.553800)",
        "(335.568500, 252.781300, 257.782900)",
        "(332.681900, 254.418200, 257.513000)",
        "(329.913600, 256.359800, 256.980800)",
        "(327.663800, 258.757400, 256.668800)",
        "(326.074200, 261.494400, 256.075700)",
        "(325.595800, 262.910200, 255.666100)",
        "(324.875400, 265.649100, 255.165700)",
        "(324.537400, 268.505000, 255.237000)",
        "(324.959500, 271.998900, 254.926000)",
        "(326.343100, 275.299100, 254.063500)",
        "(327.114000, 276.747800, 253.573600)",
        "(328.778000, 279.113300, 253.002000)",
        "(330.860700, 280.978300, 253.367700)",
        "(333.168500, 282.734300, 254.075700)",
        "(335.724300, 284.590900, 254.136000)",
        "(338.221300, 285.692100, 254.396400)",
        "(339.541500, 285.809500, 254.920700)",
        "(342.831100, 286.130900, 255.489900)",
        "(346.031100, 286.583800, 255.126200)",
        "(348.490900, 286.290200, 254.540100)",
        "(351.678000, 285.504900, 253.730100)",
        "(353.315100, 285.049700, 252.835900)",
        "(357.187200, 283.908100, 249.518000)",
        "(0.217137, 282.321100, 245.900700)",
        "(1.904602, 280.919600, 244.943500)",
        "(3.532371, 279.558300, 245.893900)",
        "(4.419096, 278.778600, 246.230200)",
        "(6.446679, 277.086800, 246.005400)",
        "(7.637246, 274.812500, 244.960100)",
        "(8.126383, 272.450700, 243.973200)",
        "(8.361525, 270.124100, 243.901000)",
        "(8.326303, 268.929300, 244.086500)",
        "(7.913509, 266.399000, 244.240300)",
        "(7.103689, 264.223800, 244.014500)",
        "(5.787089, 262.332800, 243.812300)",
        "(4.226112, 260.665500, 243.858400)",
        "(3.343940, 259.830300, 243.909100)",
        "(1.134123, 258.159900, 244.187000)",
        "(358.337500, 256.891100, 244.708900)",
        "(355.362900, 256.091900, 245.153500)",
        "(352.036600, 255.254600, 245.744200)",
        "(350.374600, 254.993200, 246.126700)",
        "(347.002800, 254.883900, 246.901100)",
        "(343.495000, 254.807700, 247.564100)",
        "(339.877000, 254.901000, 248.448600)",
        "(338.273100, 255.092200, 248.879200)",
        "(334.957100, 255.708400, 249.846000)",
        "(331.749500, 256.544400, 251.009300)",
        "(328.985300, 257.625200, 251.946700)",
        "(326.750500, 259.224200, 252.125100)",
        "(324.621400, 261.035200, 252.142000)",
        "(323.695300, 262.012700, 252.150000)",
        "(322.281300, 264.218900, 252.203600)",
        "(321.282900, 266.727300, 252.603800)",
        "(320.986000, 269.443400, 252.982900)",
        "(320.950500, 272.316900, 252.531600)",
        "(321.156300, 273.828700, 251.929500)",
        "(322.225900, 276.582300, 250.587300)",
        "(323.806500, 278.872900, 250.125500)",
        "(325.755100, 281.296700, 250.613900)",
        "(326.720600, 282.305200, 251.065800)",
        "(328.883900, 283.935400, 251.620900)",
        "(331.439600, 285.384500, 251.553300)",
        "(334.556600, 286.717700, 251.210300)",
        "(337.478900, 287.508000, 251.765200)",
        "(340.339000, 287.794500, 253.051600)",
        "(341.869500, 287.828200, 253.632000)",
        "(344.656900, 287.485200, 254.270400)",
        "(347.676800, 287.292700, 253.860000)",
        "(350.730300, 287.163600, 253.490100)",
        "(353.808000, 286.650500, 253.977000)",
        "(355.256300, 286.162300, 254.333200)",
        "(357.741000, 284.717700, 254.850300)",
        "(0.267302, 283.381100, 254.148600)",
        "(2.495656, 282.122200, 253.010000)",
        "(4.301252, 280.106200, 252.833400)",
        "(5.037470, 278.985200, 252.964600)",
        "(6.463709, 276.884300, 253.080400)",
        "(7.365250, 274.752400, 252.473700)",
        "(7.932865, 272.352400, 251.357800)",
        "(8.210568, 269.594100, 250.537400)",
        "(8.189920, 268.161800, 250.350900)",
        "(7.424300, 265.417400, 250.415800)",
        "(6.373703, 263.029100, 250.188300)",
        "(5.032487, 260.628600, 249.559600)",
        "(3.398180, 258.491900, 249.243300)",
        "(2.387053, 257.624600, 249.262300)",
        "(0.237575, 256.200700, 249.386100)",
        "(357.721600, 255.019700, 249.582900)",
        "(354.841400, 254.361800, 249.676700)",
        "(351.890200, 254.020300, 249.403400)",
        "(350.256100, 253.942500, 249.333900)",
        "(346.932500, 253.788500, 249.597800)",
        "(343.495500, 253.812200, 250.467700)",
        "(340.127300, 254.241800, 251.478200)",
        "(338.448900, 254.428100, 251.880200)",
        "(335.324300, 254.951400, 252.412000)",
        "(332.346000, 256.008100, 252.928900)",
        "(329.388000, 257.145600, 253.891100)",
        "(326.945400, 258.619200, 254.885500)",
        "(324.900300, 260.192500, 255.556700)",
        "(323.997500, 261.085800, 255.731800)",
        "(322.688000, 263.267500, 255.602800)",
        "(321.886400, 265.949800, 255.282900)",
        "(321.460000, 268.697900, 255.222500)",
        "(321.332500, 271.124100, 255.171500)",
        "(321.506800, 272.311200, 255.015700)",
        "(322.588300, 274.659600, 254.475600)",
        "(324.219700, 276.993500, 254.137100)",
        "(326.352400, 278.915200, 254.690200)",
        "(327.493400, 279.799800, 255.311200)",
        "(329.775500, 281.436200, 256.854200)",
        "(332.362100, 283.111700, 257.852000)",
        "(335.498600, 284.168300, 257.769100)",
        "(339.059800, 284.513800, 257.482200)",
[truncated: 523,299 more chars]
