# Supplementary material for: Playing the mirror game in virtual reality with an autonomous character
Source: Sci Rep. 2022 Dec 9;12:21329. doi: 10.1038/s41598-022-25197-z (PMC9734752; doi:10.1038/s41598-022-25197-z)
Supplement: Supplementary file 2 — Supplementary Information 1. [file 41598_2022_25197_MOESM2_ESM.zip › Data/Couple22/condition2_trial1_player1.json]

{
    "isFemale": false,
    "eyesLevel": 1.6801409721374512,
    "timestamps": [
        0.0,
        0.019989013671875,
        0.03997802734375,
        0.05999755859375,
        0.079986572265625,
        0.0999755859375,
        0.1199951171875,
        0.139984130859375,
        0.15997314453125,
        0.17999267578125,
        0.199981689453125,
        0.220001220703125,
        0.239990234375,
        0.259979248046875,
        0.279998779296875,
        0.29998779296875,
        0.319976806640625,
        0.339996337890625,
        0.3599853515625,
        0.379974365234375,
        0.399993896484375,
        0.41998291015625,
        0.44000244140625,
        0.459991455078125,
        0.47998046875,
        0.5,
        0.519989013671875,
        0.53997802734375,
        0.55999755859375,
        0.579986572265625,
        0.5999755859375,
        0.6199951171875,
        0.639984130859375,
        0.65997314453125,
        0.67999267578125,
        0.699981689453125,
        0.720001220703125,
        0.739990234375,
        0.759979248046875,
        0.779998779296875,
        0.79998779296875,
        0.819976806640625,
        0.839996337890625,
        0.8599853515625,
        0.879974365234375,
        0.899993896484375,
        0.91998291015625,
        0.94000244140625,
        0.959991455078125,
        0.97998046875,
        1.0,
        1.019989013671875,
        1.03997802734375,
        1.05999755859375,
        1.079986572265625,
        1.0999755859375,
        1.1199951171875,
        1.139984130859375,
        1.15997314453125,
        1.17999267578125,
        1.199981689453125,
        1.220001220703125,
        1.239990234375,
        1.259979248046875,
        1.279998779296875,
        1.29998779296875,
        1.319976806640625,
        1.339996337890625,
        1.3599853515625,
        1.379974365234375,
        1.399993896484375,
        1.41998291015625,
        1.44000244140625,
        1.459991455078125,
        1.47998046875,
        1.5,
        1.519989013671875,
        1.53997802734375,
        1.55999755859375,
        1.579986572265625,
        1.5999755859375,
        1.6199951171875,
        1.639984130859375,
        1.65997314453125,
        1.67999267578125,
        1.699981689453125,
        1.720001220703125,
        1.739990234375,
        1.759979248046875,
        1.779998779296875,
        1.79998779296875,
        1.819976806640625,
        1.839996337890625,
        1.8599853515625,
        1.879974365234375,
        1.899993896484375,
        1.91998291015625,
        1.94000244140625,
        1.959991455078125,
        1.97998046875,
        2.0,
        2.019989013671875,
        2.03997802734375,
        2.05999755859375,
        2.079986572265625,
        2.0999755859375,
        2.1199951171875,
        2.139984130859375,
        2.15997314453125,
        2.17999267578125,
        2.199981689453125,
        2.220001220703125,
        2.239990234375,
        2.259979248046875,
        2.279998779296875,
        2.29998779296875,
        2.319976806640625,
        2.339996337890625,
        2.3599853515625,
        2.379974365234375,
        2.399993896484375,
        2.41998291015625,
        2.44000244140625,
        2.459991455078125,
        2.47998046875,
        2.5,
        2.519989013671875,
        2.53997802734375,
        2.55999755859375,
        2.579986572265625,
        2.5999755859375,
        2.6199951171875,
        2.639984130859375,
        2.65997314453125,
        2.67999267578125,
        2.699981689453125,
        2.720001220703125,
        2.739990234375,
        2.759979248046875,
        2.779998779296875,
        2.79998779296875,
        2.819976806640625,
        2.839996337890625,
        2.8599853515625,
        2.879974365234375,
        2.899993896484375,
        2.91998291015625,
        2.94000244140625,
        2.959991455078125,
        2.97998046875,
        3.0,
        3.019989013671875,
        3.03997802734375,
        3.05999755859375,
        3.079986572265625,
        3.0999755859375,
        3.1199951171875,
        3.139984130859375,
        3.15997314453125,
        3.17999267578125,
        3.199981689453125,
        3.220001220703125,
        3.239990234375,
        3.259979248046875,
        3.279998779296875,
        3.29998779296875,
        3.319976806640625,
        3.339996337890625,
        3.3599853515625,
        3.379974365234375,
        3.399993896484375,
        3.41998291015625,
        3.44000244140625,
        3.459991455078125,
        3.47998046875,
        3.5,
        3.519989013671875,
        3.53997802734375,
        3.55999755859375,
        3.579986572265625,
        3.5999755859375,
        3.6199951171875,
        3.639984130859375,
        3.65997314453125,
        3.67999267578125,
        3.699981689453125,
        3.720001220703125,
        3.739990234375,
        3.759979248046875,
        3.779998779296875,
        3.79998779296875,
        3.819976806640625,
        3.839996337890625,
        3.8599853515625,
        3.879974365234375,
        3.899993896484375,
        3.91998291015625,
        3.94000244140625,
        3.959991455078125,
        3.97998046875,
        4.0,
        4.019989013671875,
        4.03997802734375,
        4.05999755859375,
        4.079986572265625,
        4.0999755859375,
        4.1199951171875,
        4.139984130859375,
        4.15997314453125,
        4.17999267578125,
        4.199981689453125,
        4.220001220703125,
        4.239990234375,
        4.259979248046875,
        4.279998779296875,
        4.29998779296875,
        4.319976806640625,
        4.339996337890625,
        4.3599853515625,
        4.379974365234375,
        4.399993896484375,
        4.41998291015625,
        4.44000244140625,
        4.459991455078125,
        4.47998046875,
        4.5,
        4.519989013671875,
        4.53997802734375,
        4.55999755859375,
        4.579986572265625,
        4.5999755859375,
        4.6199951171875,
        4.639984130859375,
        4.65997314453125,
        4.67999267578125,
        4.699981689453125,
        4.720001220703125,
        4.739990234375,
        4.759979248046875,
        4.779998779296875,
        4.79998779296875,
        4.819976806640625,
        4.839996337890625,
        4.8599853515625,
        4.879974365234375,
        4.899993896484375,
        4.91998291015625,
        4.94000244140625,
        4.959991455078125,
        4.97998046875,
        5.0,
        5.019989013671875,
        5.03997802734375,
        5.05999755859375,
        5.079986572265625,
        5.0999755859375,
        5.1199951171875,
        5.139984130859375,
        5.15997314453125,
        5.17999267578125,
        5.199981689453125,
        5.220001220703125,
        5.239990234375,
        5.259979248046875,
        5.279998779296875,
        5.29998779296875,
        5.319976806640625,
        5.339996337890625,
        5.3599853515625,
        5.379974365234375,
        5.399993896484375,
        5.41998291015625,
        5.44000244140625,
        5.459991455078125,
        5.47998046875,
        5.5,
        5.519989013671875,
        5.53997802734375,
        5.55999755859375,
        5.579986572265625,
        5.5999755859375,
        5.6199951171875,
        5.639984130859375,
        5.65997314453125,
        5.67999267578125,
        5.699981689453125,
        5.720001220703125,
        5.739990234375,
        5.759979248046875,
        5.779998779296875,
        5.79998779296875,
        5.819976806640625,
        5.839996337890625,
        5.8599853515625,
        5.879974365234375,
        5.899993896484375,
        5.91998291015625,
        5.94000244140625,
        5.959991455078125,
        5.97998046875,
        6.0,
        6.019989013671875,
        6.03997802734375,
        6.05999755859375,
        6.079986572265625,
        6.0999755859375,
        6.1199951171875,
        6.139984130859375,
        6.15997314453125,
        6.17999267578125,
        6.199981689453125,
        6.220001220703125,
        6.239990234375,
        6.259979248046875,
        6.279998779296875,
        6.29998779296875,
        6.319976806640625,
        6.339996337890625,
        6.3599853515625,
        6.379974365234375,
        6.399993896484375,
        6.41998291015625,
        6.44000244140625,
        6.459991455078125,
        6.47998046875,
        6.5,
        6.519989013671875,
        6.53997802734375,
        6.55999755859375,
        6.579986572265625,
        6.5999755859375,
        6.6199951171875,
        6.639984130859375,
        6.65997314453125,
        6.67999267578125,
        6.699981689453125,
        6.720001220703125,
        6.739990234375,
        6.759979248046875,
        6.779998779296875,
        6.79998779296875,
        6.819976806640625,
        6.839996337890625,
        6.8599853515625,
        6.879974365234375,
        6.899993896484375,
        6.91998291015625,
        6.94000244140625,
        6.959991455078125,
        6.97998046875,
        7.0,
        7.019989013671875,
        7.03997802734375,
        7.05999755859375,
        7.079986572265625,
        7.0999755859375,
        7.1199951171875,
        7.139984130859375,
        7.15997314453125,
        7.17999267578125,
        7.199981689453125,
        7.220001220703125,
        7.239990234375,
        7.259979248046875,
        7.279998779296875,
        7.29998779296875,
        7.319976806640625,
        7.339996337890625,
        7.3599853515625,
        7.379974365234375,
        7.399993896484375,
        7.41998291015625,
        7.44000244140625,
        7.459991455078125,
        7.47998046875,
        7.5,
        7.519989013671875,
        7.53997802734375,
        7.55999755859375,
        7.579986572265625,
        7.5999755859375,
        7.6199951171875,
        7.639984130859375,
        7.65997314453125,
        7.67999267578125,
        7.699981689453125,
        7.720001220703125,
        7.739990234375,
        7.759979248046875,
        7.779998779296875,
        7.79998779296875,
        7.819976806640625,
        7.839996337890625,
        7.8599853515625,
        7.879974365234375,
        7.899993896484375,
        7.91998291015625,
        7.94000244140625,
        7.959991455078125,
        7.97998046875,
        8.0,
        8.019989013671875,
        8.03997802734375,
        8.05999755859375,
        8.079986572265625,
        8.0999755859375,
        8.1199951171875,
        8.139984130859375,
        8.15997314453125,
        8.17999267578125,
        8.199981689453125,
        8.220001220703125,
        8.239990234375,
        8.259979248046875,
        8.279998779296875,
        8.29998779296875,
        8.319976806640625,
        8.339996337890625,
        8.3599853515625,
        8.379974365234375,
        8.399993896484375,
        8.41998291015625,
        8.44000244140625,
        8.459991455078125,
        8.47998046875,
        8.5,
        8.519989013671875,
        8.53997802734375,
        8.55999755859375,
        8.579986572265625,
        8.5999755859375,
        8.6199951171875,
        8.639984130859375,
        8.65997314453125,
        8.67999267578125,
        8.699981689453125,
        8.720001220703125,
        8.739990234375,
        8.759979248046875,
        8.779998779296875,
        8.79998779296875,
        8.819976806640625,
        8.839996337890625,
        8.8599853515625,
        8.879974365234375,
        8.899993896484375,
        8.91998291015625,
        8.94000244140625,
        8.959991455078125,
        8.97998046875,
        9.0,
        9.019989013671875,
        9.03997802734375,
        9.05999755859375,
        9.079986572265625,
        9.0999755859375,
        9.1199951171875,
        9.139984130859375,
        9.15997314453125,
        9.17999267578125,
        9.199981689453125,
        9.220001220703125,
        9.239990234375,
        9.259979248046875,
        9.279998779296875,
        9.29998779296875,
        9.319976806640625,
        9.339996337890625,
        9.3599853515625,
        9.379974365234375,
        9.399993896484375,
        9.41998291015625,
        9.44000244140625,
        9.459991455078125,
        9.47998046875,
        9.5,
        9.519989013671875,
        9.53997802734375,
        9.55999755859375,
        9.579986572265625,
        9.5999755859375,
        9.6199951171875,
        9.639984130859375,
        9.65997314453125,
        9.67999267578125,
        9.699981689453125,
        9.720001220703125,
        9.739990234375,
        9.759979248046875,
        9.779998779296875,
        9.79998779296875,
        9.819976806640625,
        9.839996337890625,
        9.8599853515625,
        9.879974365234375,
        9.899993896484375,
        9.91998291015625,
        9.94000244140625,
        9.959991455078125,
        9.97998046875,
        10.0,
        10.019989013671875,
        10.03997802734375,
        10.05999755859375,
        10.079986572265625,
        10.0999755859375,
        10.1199951171875,
        10.139984130859375,
        10.15997314453125,
        10.17999267578125,
        10.199981689453125,
        10.220001220703125,
        10.239990234375,
        10.259979248046875,
        10.279998779296875,
        10.29998779296875,
        10.319976806640625,
        10.339996337890625,
        10.3599853515625,
        10.379974365234375,
        10.399993896484375,
        10.41998291015625,
        10.44000244140625,
        10.459991455078125,
        10.47998046875,
        10.5,
        10.519989013671875,
        10.53997802734375,
        10.55999755859375,
        10.579986572265625,
        10.5999755859375,
        10.6199951171875,
        10.639984130859375,
        10.65997314453125,
        10.67999267578125,
        10.699981689453125,
        10.720001220703125,
        10.739990234375,
        10.759979248046875,
        10.779998779296875,
        10.79998779296875,
        10.819976806640625,
        10.839996337890625,
        10.8599853515625,
        10.879974365234375,
        10.899993896484375,
        10.91998291015625,
        10.94000244140625,
        10.959991455078125,
        10.97998046875,
        11.0,
        11.019989013671875,
        11.03997802734375,
        11.05999755859375,
        11.079986572265625,
        11.0999755859375,
        11.1199951171875,
        11.139984130859375,
        11.15997314453125,
        11.17999267578125,
        11.199981689453125,
        11.220001220703125,
        11.239990234375,
        11.259979248046875,
        11.279998779296875,
        11.29998779296875,
        11.319976806640625,
        11.339996337890625,
        11.3599853515625,
        11.379974365234375,
        11.399993896484375,
        11.41998291015625,
        11.44000244140625,
        11.459991455078125,
        11.47998046875,
        11.5,
        11.519989013671875,
        11.53997802734375,
        11.55999755859375,
        11.579986572265625,
        11.5999755859375,
        11.6199951171875,
        11.639984130859375,
        11.65997314453125,
        11.67999267578125,
        11.699981689453125,
        11.720001220703125,
        11.739990234375,
        11.759979248046875,
        11.779998779296875,
        11.79998779296875,
        11.819976806640625,
        11.839996337890625,
        11.8599853515625,
        11.879974365234375,
        11.899993896484375,
        11.91998291015625,
        11.94000244140625,
        11.959991455078125,
        11.97998046875,
        12.0,
        12.019989013671875,
        12.03997802734375,
        12.05999755859375,
        12.079986572265625,
        12.0999755859375,
        12.1199951171875,
        12.139984130859375,
        12.15997314453125,
        12.17999267578125,
        12.199981689453125,
        12.220001220703125,
        12.239990234375,
        12.259979248046875,
        12.279998779296875,
        12.29998779296875,
        12.319976806640625,
        12.339996337890625,
        12.3599853515625,
        12.379974365234375,
        12.399993896484375,
        12.41998291015625,
        12.44000244140625,
        12.459991455078125,
        12.47998046875,
        12.5,
        12.519989013671875,
        12.53997802734375,
        12.55999755859375,
        12.579986572265625,
        12.5999755859375,
        12.6199951171875,
        12.639984130859375,
        12.65997314453125,
        12.67999267578125,
        12.699981689453125,
        12.720001220703125,
        12.739990234375,
        12.759979248046875,
        12.779998779296875,
        12.79998779296875,
        12.819976806640625,
        12.839996337890625,
        12.8599853515625,
        12.879974365234375,
        12.899993896484375,
        12.91998291015625,
        12.94000244140625,
        12.959991455078125,
        12.97998046875,
        13.0,
        13.019989013671875,
        13.03997802734375,
        13.05999755859375,
        13.079986572265625,
        13.0999755859375,
        13.1199951171875,
        13.139984130859375,
        13.15997314453125,
        13.17999267578125,
        13.199981689453125,
        13.220001220703125,
        13.239990234375,
        13.259979248046875,
        13.279998779296875,
        13.29998779296875,
        13.319976806640625,
        13.339996337890625,
        13.3599853515625,
        13.379974365234375,
        13.399993896484375,
        13.41998291015625,
        13.44000244140625,
        13.459991455078125,
        13.47998046875,
        13.5,
        13.519989013671875,
        13.53997802734375,
        13.55999755859375,
        13.579986572265625,
        13.5999755859375,
        13.6199951171875,
        13.639984130859375,
        13.65997314453125,
        13.67999267578125,
        13.699981689453125,
        13.720001220703125,
        13.739990234375,
        13.759979248046875,
        13.779998779296875,
        13.79998779296875,
        13.819976806640625,
        13.839996337890625,
        13.8599853515625,
        13.879974365234375,
        13.899993896484375,
        13.91998291015625,
        13.94000244140625,
        13.959991455078125,
        13.97998046875,
        14.0,
        14.019989013671875,
        14.03997802734375,
        14.05999755859375,
        14.079986572265625,
        14.0999755859375,
        14.1199951171875,
        14.139984130859375,
        14.15997314453125,
        14.17999267578125,
        14.199981689453125,
        14.220001220703125,
        14.239990234375,
        14.259979248046875,
        14.279998779296875,
        14.29998779296875,
        14.319976806640625,
        14.339996337890625,
        14.3599853515625,
        14.379974365234375,
        14.399993896484375,
        14.41998291015625,
        14.44000244140625,
        14.459991455078125,
        14.47998046875,
        14.5,
        14.519989013671875,
        14.53997802734375,
        14.55999755859375,
        14.579986572265625,
        14.5999755859375,
        14.6199951171875,
        14.639984130859375,
        14.65997314453125,
        14.67999267578125,
        14.699981689453125,
        14.720001220703125,
        14.739990234375,
        14.759979248046875,
        14.779998779296875,
        14.79998779296875,
        14.819976806640625,
        14.839996337890625,
        14.8599853515625,
        14.879974365234375,
        14.899993896484375,
        14.91998291015625,
        14.94000244140625,
        14.959991455078125,
        14.97998046875,
        15.0,
        15.019989013671875,
        15.03997802734375,
        15.05999755859375,
        15.079986572265625,
        15.0999755859375,
        15.1199951171875,
        15.139984130859375,
        15.15997314453125,
        15.17999267578125,
        15.199981689453125,
        15.220001220703125,
        15.239990234375,
        15.259979248046875,
        15.279998779296875,
        15.29998779296875,
        15.319976806640625,
        15.339996337890625,
        15.3599853515625,
        15.379974365234375,
        15.399993896484375,
        15.41998291015625,
        15.44000244140625,
        15.459991455078125,
        15.47998046875,
        15.5,
        15.519989013671875,
        15.53997802734375,
        15.55999755859375,
        15.579986572265625,
        15.5999755859375,
        15.6199951171875,
        15.639984130859375,
        15.65997314453125,
        15.67999267578125,
        15.699981689453125,
        15.720001220703125,
        15.739990234375,
        15.759979248046875,
        15.779998779296875,
        15.79998779296875,
        15.819976806640625,
        15.839996337890625,
        15.8599853515625,
        15.879974365234375,
        15.899993896484375,
        15.91998291015625,
        15.939971923828125,
        15.959991455078125,
        15.97998046875,
        16.0,
        16.019989013671876,
        16.03997802734375,
        16.05999755859375,
        16.079986572265626,
        16.0999755859375,
        16.1199951171875,
        16.139984130859376,
        16.15997314453125,
        16.17999267578125,
        16.199981689453126,
        16.220001220703126,
        16.239990234375,
        16.259979248046876,
        16.279998779296876,
        16.29998779296875,
        16.319976806640626,
        16.339996337890626,
        16.3599853515625,
        16.379974365234376,
        16.399993896484376,
        16.41998291015625,
        16.439971923828126,
        16.459991455078126,
        16.47998046875,
        16.5,
        16.519989013671876,
        16.53997802734375,
        16.55999755859375,
        16.579986572265626,
        16.5999755859375,
        16.6199951171875,
        16.639984130859376,
        16.65997314453125,
        16.67999267578125,
        16.699981689453126,
        16.720001220703126,
        16.739990234375,
        16.759979248046876,
        16.779998779296876,
        16.79998779296875,
        16.819976806640626,
        16.839996337890626,
        16.8599853515625,
        16.879974365234376,
        16.899993896484376,
        16.91998291015625,
        16.939971923828126,
        16.959991455078126,
        16.97998046875,
        17.0,
        17.019989013671876,
        17.03997802734375,
        17.05999755859375,
        17.079986572265626,
        17.0999755859375,
        17.1199951171875,
        17.139984130859376,
        17.15997314453125,
        17.17999267578125,
        17.199981689453126,
        17.220001220703126,
        17.239990234375,
        17.259979248046876,
        17.279998779296876,
        17.29998779296875,
        17.319976806640626,
        17.339996337890626,
        17.3599853515625,
        17.379974365234376,
        17.399993896484376,
        17.41998291015625,
        17.439971923828126,
        17.459991455078126,
        17.47998046875,
        17.5,
        17.519989013671876,
        17.53997802734375,
        17.55999755859375,
        17.579986572265626,
        17.5999755859375,
        17.6199951171875,
        17.639984130859376,
        17.65997314453125,
        17.67999267578125,
        17.699981689453126,
        17.720001220703126,
        17.739990234375,
        17.759979248046876,
        17.779998779296876,
        17.79998779296875,
        17.819976806640626,
        17.839996337890626,
        17.8599853515625,
        17.879974365234376,
        17.899993896484376,
        17.91998291015625,
        17.939971923828126,
        17.959991455078126,
        17.97998046875,
        18.0,
        18.019989013671876,
        18.03997802734375,
        18.05999755859375,
        18.079986572265626,
        18.0999755859375,
        18.1199951171875,
        18.139984130859376,
        18.15997314453125,
        18.17999267578125,
        18.199981689453126,
        18.220001220703126,
        18.239990234375,
        18.259979248046876,
        18.279998779296876,
        18.29998779296875,
        18.319976806640626,
        18.339996337890626,
        18.3599853515625,
        18.379974365234376,
        18.399993896484376,
        18.41998291015625,
        18.439971923828126,
        18.459991455078126,
        18.47998046875,
        18.5,
        18.519989013671876,
        18.53997802734375,
        18.55999755859375,
        18.579986572265626,
        18.5999755859375,
        18.6199951171875,
        18.639984130859376,
        18.65997314453125,
        18.67999267578125,
        18.699981689453126,
        18.720001220703126,
        18.739990234375,
        18.759979248046876,
        18.779998779296876,
        18.79998779296875,
        18.819976806640626,
        18.839996337890626,
        18.8599853515625,
        18.879974365234376,
        18.899993896484376,
        18.91998291015625,
        18.939971923828126,
        18.959991455078126,
        18.97998046875,
        19.0,
        19.019989013671876,
        19.03997802734375,
        19.05999755859375,
        19.079986572265626,
        19.0999755859375,
        19.1199951171875,
        19.139984130859376,
        19.15997314453125,
        19.17999267578125,
        19.199981689453126,
        19.220001220703126,
        19.239990234375,
        19.259979248046876,
        19.279998779296876,
        19.29998779296875,
        19.319976806640626,
        19.339996337890626,
        19.3599853515625,
        19.379974365234376,
        19.399993896484376,
        19.41998291015625,
        19.439971923828126,
        19.459991455078126,
        19.47998046875,
        19.5,
        19.519989013671876,
        19.53997802734375,
        19.55999755859375,
        19.579986572265626,
        19.5999755859375,
        19.6199951171875,
        19.639984130859376,
        19.65997314453125,
        19.67999267578125,
        19.699981689453126,
        19.720001220703126,
        19.739990234375,
        19.759979248046876,
        19.779998779296876,
        19.79998779296875,
        19.819976806640626,
        19.839996337890626,
        19.8599853515625,
        19.879974365234376,
        19.899993896484376,
        19.91998291015625,
        19.939971923828126,
        19.959991455078126,
        19.97998046875,
        20.0,
        20.019989013671876,
        20.03997802734375,
        20.05999755859375,
        20.079986572265626,
        20.0999755859375,
        20.1199951171875,
        20.139984130859376,
        20.15997314453125,
        20.17999267578125,
        20.199981689453126,
        20.220001220703126,
        20.239990234375,
        20.259979248046876,
        20.279998779296876,
        20.29998779296875,
        20.319976806640626,
        20.339996337890626,
        20.3599853515625,
        20.379974365234376,
        20.399993896484376,
        20.41998291015625,
        20.439971923828126,
        20.459991455078126,
        20.47998046875,
        20.5,
        20.519989013671876,
        20.53997802734375,
        20.55999755859375,
        20.579986572265626,
        20.5999755859375,
        20.6199951171875,
        20.639984130859376,
        20.65997314453125,
        20.67999267578125,
        20.699981689453126,
        20.720001220703126,
        20.739990234375,
        20.759979248046876,
        20.779998779296876,
        20.79998779296875,
        20.819976806640626,
        20.839996337890626,
        20.8599853515625,
        20.879974365234376,
        20.899993896484376,
        20.91998291015625,
        20.939971923828126,
        20.959991455078126,
        20.97998046875,
        21.0,
        21.019989013671876,
        21.03997802734375,
        21.05999755859375,
        21.079986572265626,
        21.0999755859375,
        21.1199951171875,
        21.139984130859376,
        21.15997314453125,
        21.17999267578125,
        21.199981689453126,
        21.220001220703126,
        21.239990234375,
        21.259979248046876,
        21.279998779296876,
        21.29998779296875,
        21.319976806640626,
        21.339996337890626,
        21.3599853515625,
        21.379974365234376,
        21.399993896484376,
        21.41998291015625,
        21.439971923828126,
        21.459991455078126,
        21.47998046875,
        21.5,
        21.519989013671876,
        21.53997802734375,
        21.55999755859375,
        21.579986572265626,
        21.5999755859375,
        21.6199951171875,
        21.639984130859376,
        21.65997314453125,
        21.67999267578125,
        21.699981689453126,
        21.720001220703126,
        21.739990234375,
        21.759979248046876,
        21.779998779296876,
        21.79998779296875,
        21.819976806640626,
        21.839996337890626,
        21.8599853515625,
        21.879974365234376,
        21.899993896484376,
        21.91998291015625,
        21.939971923828126,
        21.959991455078126,
        21.97998046875,
        22.0,
        22.019989013671876,
        22.03997802734375,
        22.05999755859375,
        22.079986572265626,
        22.0999755859375,
        22.1199951171875,
        22.139984130859376,
        22.15997314453125,
        22.17999267578125,
        22.199981689453126,
        22.220001220703126,
        22.239990234375,
        22.259979248046876,
        22.279998779296876,
        22.29998779296875,
        22.319976806640626,
        22.339996337890626,
        22.3599853515625,
        22.379974365234376,
        22.399993896484376,
        22.41998291015625,
        22.439971923828126,
        22.459991455078126,
        22.47998046875,
        22.5,
        22.519989013671876,
        22.53997802734375,
        22.55999755859375,
        22.579986572265626,
        22.5999755859375,
        22.6199951171875,
        22.639984130859376,
        22.65997314453125,
        22.67999267578125,
        22.699981689453126,
        22.720001220703126,
        22.739990234375,
        22.759979248046876,
        22.779998779296876,
        22.79998779296875,
        22.819976806640626,
        22.839996337890626,
        22.8599853515625,
        22.879974365234376,
        22.899993896484376,
        22.91998291015625,
        22.939971923828126,
        22.959991455078126,
        22.97998046875,
        23.0,
        23.019989013671876,
        23.03997802734375,
        23.05999755859375,
        23.079986572265626,
        23.0999755859375,
        23.1199951171875,
        23.139984130859376,
        23.15997314453125,
        23.17999267578125,
        23.199981689453126,
        23.220001220703126,
        23.239990234375,
        23.259979248046876,
        23.279998779296876,
        23.29998779296875,
        23.319976806640626,
        23.339996337890626,
        23.3599853515625,
        23.379974365234376,
        23.399993896484376,
        23.41998291015625,
        23.439971923828126,
        23.459991455078126,
        23.47998046875,
        23.5,
        23.519989013671876,
        23.53997802734375,
        23.55999755859375,
        23.579986572265626,
        23.5999755859375,
        23.6199951171875,
        23.639984130859376,
        23.65997314453125,
        23.67999267578125,
        23.699981689453126,
        23.720001220703126,
        23.739990234375,
        23.759979248046876,
        23.779998779296876,
        23.79998779296875,
        23.819976806640626,
        23.839996337890626,
        23.8599853515625,
        23.879974365234376,
        23.899993896484376,
        23.91998291015625,
        23.939971923828126,
        23.959991455078126,
        23.97998046875,
        24.0,
        24.019989013671876,
        24.03997802734375,
        24.05999755859375,
        24.079986572265626,
        24.0999755859375,
        24.1199951171875,
        24.139984130859376,
        24.15997314453125,
        24.17999267578125,
        24.199981689453126,
        24.220001220703126,
        24.239990234375,
        24.259979248046876,
        24.279998779296876,
        24.29998779296875,
        24.319976806640626,
        24.339996337890626,
        24.3599853515625,
        24.379974365234376,
        24.399993896484376,
        24.41998291015625,
        24.439971923828126,
        24.459991455078126,
        24.47998046875,
        24.5,
        24.519989013671876,
        24.53997802734375,
        24.55999755859375,
        24.579986572265626,
        24.5999755859375,
        24.6199951171875,
        24.639984130859376,
        24.65997314453125,
        24.67999267578125,
        24.699981689453126,
        24.720001220703126,
        24.739990234375,
        24.759979248046876,
        24.779998779296876,
        24.79998779296875,
        24.819976806640626,
        24.839996337890626,
        24.8599853515625,
        24.879974365234376,
        24.899993896484376,
        24.91998291015625,
        24.939971923828126,
        24.959991455078126,
        24.97998046875,
        25.0,
        25.019989013671876,
        25.03997802734375,
        25.05999755859375,
        25.079986572265626,
        25.0999755859375,
        25.1199951171875,
        25.139984130859376,
        25.15997314453125,
        25.17999267578125,
        25.199981689453126,
        25.220001220703126,
        25.239990234375,
        25.259979248046876,
        25.279998779296876,
        25.29998779296875,
        25.319976806640626,
        25.339996337890626,
        25.3599853515625,
        25.379974365234376,
        25.399993896484376,
        25.41998291015625,
        25.439971923828126,
        25.459991455078126,
        25.47998046875,
        25.5,
        25.519989013671876,
        25.53997802734375,
        25.55999755859375,
        25.579986572265626,
        25.5999755859375,
        25.6199951171875,
        25.639984130859376,
        25.65997314453125,
        25.67999267578125,
        25.699981689453126,
        25.720001220703126,
        25.739990234375,
        25.759979248046876,
        25.779998779296876,
        25.79998779296875,
        25.819976806640626,
        25.839996337890626,
        25.8599853515625,
        25.879974365234376,
        25.899993896484376,
        25.91998291015625,
        25.939971923828126,
        25.959991455078126,
        25.97998046875,
        26.0,
        26.019989013671876,
        26.03997802734375,
        26.05999755859375,
        26.079986572265626,
        26.0999755859375,
        26.1199951171875,
        26.139984130859376,
        26.15997314453125,
        26.17999267578125,
        26.199981689453126,
        26.220001220703126,
        26.239990234375,
        26.259979248046876,
        26.279998779296876,
        26.29998779296875,
        26.319976806640626,
        26.339996337890626,
        26.3599853515625,
        26.379974365234376,
        26.399993896484376,
        26.41998291015625,
        26.439971923828126,
        26.459991455078126,
        26.47998046875,
        26.5,
        26.519989013671876,
        26.53997802734375,
        26.55999755859375,
        26.579986572265626,
        26.5999755859375,
        26.6199951171875,
        26.639984130859376,
        26.65997314453125,
        26.67999267578125,
        26.699981689453126,
        26.720001220703126,
        26.739990234375,
        26.759979248046876,
        26.779998779296876,
        26.79998779296875,
        26.819976806640626,
        26.839996337890626,
        26.8599853515625,
        26.879974365234376,
        26.899993896484376,
        26.91998291015625,
        26.939971923828126,
        26.959991455078126,
        26.97998046875,
        27.0,
        27.019989013671876,
        27.03997802734375,
        27.05999755859375,
        27.079986572265626,
        27.0999755859375,
        27.1199951171875,
        27.139984130859376,
        27.15997314453125,
        27.17999267578125,
        27.199981689453126,
        27.220001220703126,
        27.239990234375,
        27.259979248046876,
        27.279998779296876,
        27.29998779296875,
        27.319976806640626,
        27.339996337890626,
        27.3599853515625,
        27.379974365234376,
        27.399993896484376,
        27.41998291015625,
        27.439971923828126,
        27.459991455078126,
        27.47998046875,
        27.5,
        27.519989013671876,
        27.53997802734375,
        27.55999755859375,
        27.579986572265626,
        27.5999755859375,
        27.6199951171875,
        27.639984130859376,
        27.65997314453125,
        27.67999267578125,
        27.699981689453126,
        27.720001220703126,
        27.739990234375,
        27.759979248046876,
        27.779998779296876,
        27.79998779296875,
        27.819976806640626,
        27.839996337890626,
        27.8599853515625,
        27.879974365234376,
        27.899993896484376,
        27.91998291015625,
        27.939971923828126,
        27.959991455078126,
        27.97998046875,
        28.0,
        28.019989013671876,
        28.03997802734375,
        28.05999755859375,
        28.079986572265626,
        28.0999755859375,
        28.1199951171875,
        28.139984130859376,
        28.15997314453125,
        28.17999267578125,
        28.199981689453126,
        28.220001220703126,
        28.239990234375,
        28.259979248046876,
        28.279998779296876,
        28.29998779296875,
        28.319976806640626,
        28.339996337890626,
        28.3599853515625,
        28.379974365234376,
        28.399993896484376,
        28.41998291015625,
        28.439971923828126,
        28.459991455078126,
        28.47998046875,
        28.5,
        28.519989013671876,
        28.53997802734375,
        28.55999755859375,
        28.579986572265626,
        28.5999755859375,
        28.6199951171875,
        28.639984130859376,
        28.65997314453125,
        28.67999267578125,
        28.699981689453126,
        28.720001220703126,
        28.739990234375,
        28.759979248046876,
        28.779998779296876,
        28.79998779296875,
        28.819976806640626,
        28.839996337890626,
        28.8599853515625,
        28.879974365234376,
        28.899993896484376,
        28.91998291015625,
        28.939971923828126,
        28.959991455078126,
        28.97998046875,
        29.0,
        29.019989013671876,
        29.03997802734375,
        29.05999755859375,
        29.079986572265626,
        29.0999755859375,
        29.1199951171875,
        29.139984130859376,
        29.15997314453125,
        29.17999267578125,
        29.199981689453126,
        29.220001220703126,
        29.239990234375,
        29.259979248046876,
        29.279998779296876,
        29.29998779296875,
        29.319976806640626,
        29.339996337890626,
        29.3599853515625,
        29.379974365234376,
        29.399993896484376,
        29.41998291015625,
        29.439971923828126,
        29.459991455078126,
        29.47998046875,
        29.5,
        29.519989013671876,
        29.53997802734375,
        29.55999755859375,
        29.579986572265626,
        29.5999755859375,
        29.6199951171875,
        29.639984130859376,
        29.65997314453125,
        29.67999267578125,
        29.699981689453126,
        29.720001220703126,
        29.739990234375,
        29.759979248046876,
        29.779998779296876,
        29.79998779296875,
        29.819976806640626,
        29.839996337890626,
        29.8599853515625,
        29.879974365234376,
        29.899993896484376,
        29.91998291015625,
        29.939971923828126,
        29.959991455078126,
        29.97998046875,
        30.0,
        30.019989013671876,
        30.03997802734375,
        30.05999755859375,
        30.079986572265626,
        30.0999755859375,
        30.1199951171875,
        30.139984130859376,
        30.15997314453125,
        30.17999267578125,
        30.199981689453126,
        30.220001220703126,
        30.239990234375,
        30.259979248046876,
        30.279998779296876,
        30.29998779296875,
        30.319976806640626,
        30.339996337890626,
        30.3599853515625,
        30.379974365234376,
        30.399993896484376,
        30.41998291015625,
        30.439971923828126,
        30.459991455078126,
        30.47998046875,
        30.5,
        30.519989013671876,
        30.53997802734375,
        30.55999755859375,
        30.579986572265626,
        30.5999755859375,
        30.6199951171875,
        30.639984130859376,
        30.65997314453125,
        30.67999267578125,
        30.699981689453126,
        30.720001220703126,
        30.739990234375,
        30.759979248046876,
        30.779998779296876,
        30.79998779296875,
        30.819976806640626,
        30.839996337890626,
        30.8599853515625,
        30.879974365234376,
        30.899993896484376,
        30.91998291015625,
        30.939971923828126,
        30.959991455078126,
        30.97998046875,
        31.0,
        31.019989013671876,
        31.03997802734375,
        31.05999755859375,
        31.079986572265626,
        31.0999755859375,
        31.1199951171875,
        31.139984130859376,
        31.15997314453125,
        31.17999267578125,
        31.199981689453126,
        31.220001220703126,
        31.239990234375,
        31.259979248046876,
        31.279998779296876,
        31.29998779296875,
        31.319976806640626,
        31.339996337890626,
        31.3599853515625,
        31.379974365234376,
        31.399993896484376,
        31.41998291015625,
        31.439971923828126,
        31.459991455078126,
        31.47998046875,
        31.5,
        31.519989013671876,
        31.53997802734375,
        31.55999755859375,
        31.579986572265626,
        31.5999755859375,
        31.6199951171875,
        31.639984130859376,
        31.65997314453125,
        31.67999267578125,
        31.699981689453126,
        31.720001220703126,
        31.739990234375,
        31.759979248046876,
        31.779998779296876,
        31.79998779296875,
        31.819976806640626,
        31.839996337890626,
        31.8599853515625,
        31.879974365234376,
        31.899993896484376,
        31.91998291015625,
        31.939971923828126,
        31.959991455078126,
        31.97998046875,
        32.0,
        32.019989013671878,
        32.03997802734375,
        32.05999755859375,
        32.079986572265628,
        32.0999755859375,
        32.1199951171875,
        32.139984130859378,
        32.15997314453125,
        32.17999267578125,
        32.199981689453128,
        32.220001220703128,
        32.239990234375,
        32.259979248046878,
        32.279998779296878,
        32.29998779296875,
        32.319976806640628,
        32.339996337890628,
        32.3599853515625,
        32.379974365234378,
        32.399993896484378,
        32.41998291015625,
        32.439971923828128,
        32.459991455078128,
        32.47998046875,
        32.5,
        32.519989013671878,
        32.53997802734375,
        32.55999755859375,
        32.579986572265628,
        32.5999755859375,
        32.6199951171875,
        32.639984130859378,
        32.65997314453125,
        32.67999267578125,
        32.699981689453128,
        32.720001220703128,
        32.739990234375,
        32.759979248046878,
        32.779998779296878,
        32.79998779296875,
        32.819976806640628,
        32.839996337890628,
        32.8599853515625,
        32.879974365234378,
        32.899993896484378,
        32.91998291015625,
        32.939971923828128,
        32.959991455078128,
        32.97998046875,
        33.0,
        33.019989013671878,
        33.03997802734375,
        33.05999755859375,
        33.079986572265628,
        33.0999755859375,
        33.1199951171875,
        33.139984130859378,
        33.15997314453125,
        33.17999267578125,
        33.199981689453128,
        33.220001220703128,
        33.239990234375,
        33.259979248046878,
        33.279998779296878,
        33.29998779296875,
        33.319976806640628,
        33.339996337890628,
        33.3599853515625,
        33.379974365234378,
        33.399993896484378,
        33.41998291015625,
        33.439971923828128,
        33.459991455078128,
        33.47998046875,
        33.5,
        33.519989013671878,
        33.53997802734375,
        33.55999755859375,
        33.579986572265628,
        33.5999755859375,
        33.6199951171875,
        33.639984130859378,
        33.65997314453125,
        33.67999267578125,
        33.699981689453128,
        33.720001220703128,
        33.739990234375,
        33.759979248046878,
        33.779998779296878,
        33.79998779296875,
        33.819976806640628,
        33.839996337890628,
        33.8599853515625,
        33.879974365234378,
        33.899993896484378,
        33.91998291015625,
        33.939971923828128,
        33.959991455078128,
        33.97998046875,
        34.0,
        34.019989013671878,
        34.03997802734375,
        34.05999755859375,
        34.079986572265628,
        34.0999755859375,
        34.1199951171875,
        34.139984130859378,
        34.15997314453125,
        34.17999267578125,
        34.199981689453128,
        34.220001220703128,
        34.239990234375,
        34.259979248046878,
        34.279998779296878,
        34.29998779296875,
        34.319976806640628,
        34.339996337890628,
        34.3599853515625,
        34.379974365234378,
        34.399993896484378,
        34.41998291015625,
        34.439971923828128,
        34.459991455078128,
        34.47998046875,
        34.5,
        34.519989013671878,
        34.53997802734375,
        34.55999755859375,
        34.579986572265628,
        34.5999755859375,
        34.6199951171875,
        34.639984130859378,
        34.65997314453125,
        34.67999267578125,
        34.699981689453128,
        34.720001220703128,
        34.739990234375,
        34.759979248046878,
        34.779998779296878,
        34.79998779296875,
        34.819976806640628,
        34.839996337890628,
        34.8599853515625,
        34.879974365234378,
        34.899993896484378,
        34.91998291015625,
        34.939971923828128,
        34.959991455078128,
        34.97998046875,
        35.0,
        35.019989013671878,
        35.03997802734375,
        35.05999755859375,
        35.079986572265628,
        35.0999755859375,
        35.1199951171875,
        35.139984130859378,
        35.15997314453125,
        35.17999267578125,
        35.199981689453128,
        35.220001220703128,
        35.239990234375,
        35.259979248046878,
        35.279998779296878,
        35.29998779296875,
        35.319976806640628,
        35.339996337890628,
        35.3599853515625,
        35.379974365234378,
        35.399993896484378,
        35.41998291015625,
        35.439971923828128,
        35.459991455078128,
        35.47998046875,
        35.5,
        35.519989013671878,
        35.53997802734375,
        35.55999755859375,
        35.579986572265628,
        35.5999755859375,
        35.6199951171875,
        35.639984130859378,
        35.65997314453125,
        35.67999267578125,
        35.699981689453128,
        35.720001220703128,
        35.739990234375,
        35.759979248046878,
        35.779998779296878,
        35.79998779296875,
        35.819976806640628,
        35.839996337890628,
        35.8599853515625,
        35.879974365234378,
        35.899993896484378,
        35.91998291015625,
        35.939971923828128,
        35.959991455078128,
        35.97998046875,
        36.0,
        36.019989013671878,
        36.03997802734375,
        36.05999755859375,
        36.079986572265628,
        36.0999755859375,
        36.1199951171875,
        36.139984130859378,
        36.15997314453125,
        36.17999267578125,
        36.199981689453128,
        36.220001220703128,
        36.239990234375,
        36.259979248046878,
        36.279998779296878,
        36.29998779296875,
        36.319976806640628,
        36.339996337890628,
        36.3599853515625,
        36.379974365234378,
        36.399993896484378,
        36.41998291015625,
        36.439971923828128,
        36.459991455078128,
        36.47998046875,
        36.5,
        36.519989013671878,
        36.53997802734375,
        36.55999755859375,
        36.579986572265628,
        36.5999755859375,
        36.6199951171875,
        36.639984130859378,
        36.65997314453125,
        36.67999267578125,
        36.699981689453128,
        36.720001220703128,
        36.739990234375,
        36.759979248046878,
        36.779998779296878,
        36.79998779296875,
        36.819976806640628,
        36.839996337890628,
        36.8599853515625,
        36.879974365234378,
        36.899993896484378,
        36.91998291015625,
        36.939971923828128,
        36.959991455078128,
        36.97998046875,
        37.0,
        37.019989013671878,
        37.03997802734375,
        37.05999755859375,
        37.079986572265628,
        37.0999755859375,
        37.1199951171875,
        37.139984130859378,
        37.15997314453125,
        37.17999267578125,
        37.199981689453128,
        37.220001220703128,
        37.239990234375,
        37.259979248046878,
        37.279998779296878,
        37.29998779296875,
        37.319976806640628,
        37.339996337890628,
        37.3599853515625,
        37.379974365234378,
        37.399993896484378,
        37.41998291015625,
        37.439971923828128,
        37.459991455078128,
        37.47998046875,
        37.5,
        37.519989013671878,
        37.53997802734375,
        37.55999755859375,
        37.579986572265628,
        37.5999755859375,
        37.6199951171875,
        37.639984130859378,
        37.65997314453125,
        37.67999267578125,
        37.699981689453128,
        37.720001220703128,
        37.739990234375,
        37.759979248046878,
        37.779998779296878,
        37.79998779296875,
        37.819976806640628,
        37.839996337890628,
        37.8599853515625,
        37.879974365234378,
        37.899993896484378,
        37.91998291015625,
        37.939971923828128,
        37.959991455078128,
        37.97998046875,
        38.0,
        38.019989013671878,
        38.03997802734375,
        38.05999755859375,
        38.079986572265628,
        38.0999755859375,
        38.1199951171875,
        38.139984130859378,
        38.15997314453125,
        38.17999267578125,
        38.199981689453128,
        38.220001220703128,
        38.239990234375,
        38.259979248046878,
        38.279998779296878,
        38.29998779296875,
        38.319976806640628,
        38.339996337890628,
        38.3599853515625,
        38.379974365234378,
        38.399993896484378,
        38.41998291015625,
        38.439971923828128,
        38.459991455078128,
        38.47998046875,
        38.5,
        38.519989013671878,
        38.53997802734375,
        38.55999755859375,
        38.579986572265628,
        38.5999755859375,
        38.6199951171875,
        38.639984130859378,
        38.65997314453125,
        38.67999267578125,
        38.699981689453128,
        38.720001220703128,
        38.739990234375,
        38.759979248046878,
        38.779998779296878,
        38.79998779296875,
        38.819976806640628,
        38.839996337890628,
        38.8599853515625,
        38.879974365234378,
        38.899993896484378,
        38.91998291015625,
        38.939971923828128,
        38.959991455078128,
        38.97998046875,
        39.0,
        39.019989013671878,
        39.03997802734375,
        39.05999755859375,
        39.079986572265628,
        39.0999755859375,
        39.1199951171875,
        39.139984130859378,
        39.15997314453125,
        39.17999267578125,
        39.199981689453128,
        39.220001220703128,
        39.239990234375,
        39.259979248046878,
        39.279998779296878,
        39.29998779296875,
        39.319976806640628,
        39.339996337890628,
        39.3599853515625,
        39.379974365234378,
        39.399993896484378,
        39.41998291015625,
        39.439971923828128,
        39.459991455078128,
        39.47998046875,
        39.5,
        39.519989013671878,
        39.53997802734375,
        39.55999755859375,
        39.579986572265628,
        39.5999755859375,
        39.6199951171875,
        39.639984130859378,
        39.65997314453125,
        39.67999267578125,
        39.699981689453128,
        39.720001220703128,
        39.739990234375,
        39.759979248046878,
        39.779998779296878,
        39.79998779296875,
        39.819976806640628,
        39.839996337890628,
        39.8599853515625,
        39.879974365234378,
        39.899993896484378,
        39.91998291015625,
        39.939971923828128,
        39.959991455078128,
        39.97998046875,
        40.0,
        40.019989013671878,
        40.03997802734375,
        40.05999755859375,
        40.079986572265628,
        40.0999755859375,
        40.1199951171875,
        40.139984130859378,
        40.15997314453125,
        40.17999267578125,
        40.199981689453128,
        40.220001220703128,
        40.239990234375,
        40.259979248046878,
        40.279998779296878,
        40.29998779296875,
        40.319976806640628,
        40.339996337890628,
        40.3599853515625,
        40.379974365234378,
        40.399993896484378,
        40.41998291015625,
        40.439971923828128,
        40.459991455078128,
        40.47998046875,
        40.5,
        40.519989013671878,
        40.53997802734375,
        40.55999755859375,
        40.579986572265628,
        40.5999755859375,
        40.6199951171875,
        40.639984130859378,
        40.65997314453125,
        40.67999267578125,
        40.699981689453128,
        40.720001220703128,
        40.739990234375,
        40.759979248046878,
        40.779998779296878,
        40.79998779296875,
        40.819976806640628,
        40.839996337890628,
        40.8599853515625,
        40.879974365234378,
        40.899993896484378,
        40.91998291015625,
        40.939971923828128,
        40.959991455078128,
        40.97998046875,
        41.0,
        41.019989013671878,
        41.03997802734375,
        41.05999755859375,
        41.079986572265628,
        41.0999755859375,
        41.1199951171875,
        41.139984130859378,
        41.15997314453125,
        41.17999267578125,
        41.199981689453128,
        41.220001220703128,
        41.239990234375,
        41.259979248046878,
        41.279998779296878,
        41.29998779296875,
        41.319976806640628,
        41.339996337890628,
        41.3599853515625,
        41.379974365234378,
        41.399993896484378,
        41.41998291015625,
        41.439971923828128,
        41.459991455078128,
        41.47998046875,
        41.5,
        41.519989013671878,
        41.53997802734375,
        41.55999755859375,
        41.579986572265628,
        41.5999755859375,
        41.6199951171875,
        41.639984130859378,
        41.65997314453125,
        41.67999267578125,
        41.699981689453128,
        41.720001220703128,
        41.739990234375,
        41.759979248046878,
        41.779998779296878,
        41.79998779296875,
        41.819976806640628,
        41.839996337890628,
        41.8599853515625,
        41.879974365234378,
        41.899993896484378,
        41.91998291015625,
        41.939971923828128,
        41.959991455078128,
        41.97998046875,
        42.0,
        42.019989013671878,
        42.03997802734375,
        42.05999755859375,
        42.079986572265628,
        42.0999755859375,
        42.1199951171875,
        42.139984130859378,
        42.15997314453125,
        42.17999267578125,
        42.199981689453128,
        42.220001220703128,
        42.239990234375,
        42.259979248046878,
        42.279998779296878,
        42.29998779296875,
        42.319976806640628,
        42.339996337890628,
        42.3599853515625,
        42.379974365234378,
        42.399993896484378,
        42.41998291015625,
        42.439971923828128,
        42.459991455078128,
        42.47998046875,
        42.5,
        42.519989013671878,
        42.53997802734375,
        42.55999755859375,
        42.579986572265628,
        42.5999755859375,
        42.6199951171875,
        42.639984130859378,
        42.65997314453125,
        42.67999267578125,
        42.699981689453128,
        42.720001220703128,
        42.739990234375,
        42.759979248046878,
        42.779998779296878,
        42.79998779296875,
        42.819976806640628,
        42.839996337890628,
        42.8599853515625,
        42.879974365234378,
        42.899993896484378,
        42.91998291015625,
        42.939971923828128,
        42.959991455078128,
        42.97998046875,
        43.0,
        43.019989013671878,
        43.03997802734375,
        43.05999755859375,
        43.079986572265628,
        43.0999755859375,
        43.1199951171875,
        43.139984130859378,
        43.15997314453125,
        43.17999267578125,
        43.199981689453128,
        43.220001220703128,
        43.239990234375,
        43.259979248046878,
        43.279998779296878,
        43.29998779296875,
        43.319976806640628,
        43.339996337890628,
        43.3599853515625,
        43.379974365234378,
        43.399993896484378,
        43.41998291015625,
        43.439971923828128,
        43.459991455078128,
        43.47998046875,
        43.5,
        43.519989013671878,
        43.53997802734375,
        43.55999755859375,
        43.579986572265628,
        43.5999755859375,
        43.6199951171875,
        43.639984130859378,
        43.65997314453125,
        43.67999267578125,
        43.699981689453128,
        43.720001220703128,
        43.739990234375,
        43.759979248046878,
        43.779998779296878,
        43.79998779296875,
        43.819976806640628,
        43.839996337890628,
        43.8599853515625,
        43.879974365234378,
        43.899993896484378,
        43.91998291015625,
        43.939971923828128,
        43.959991455078128,
        43.97998046875,
        44.0,
        44.019989013671878,
        44.03997802734375,
        44.05999755859375,
        44.079986572265628,
        44.0999755859375,
        44.1199951171875,
        44.139984130859378,
        44.15997314453125,
        44.17999267578125,
        44.199981689453128,
        44.220001220703128,
        44.239990234375,
        44.259979248046878,
        44.279998779296878,
        44.29998779296875,
        44.319976806640628,
        44.339996337890628,
        44.3599853515625,
        44.379974365234378,
        44.399993896484378,
        44.41998291015625,
        44.439971923828128,
        44.459991455078128,
        44.47998046875,
        44.5,
        44.519989013671878,
        44.53997802734375,
        44.55999755859375,
        44.579986572265628,
        44.5999755859375,
        44.6199951171875,
        44.639984130859378,
        44.65997314453125,
        44.67999267578125,
        44.699981689453128,
        44.720001220703128,
        44.739990234375,
        44.759979248046878,
        44.779998779296878,
        44.79998779296875,
        44.819976806640628,
        44.839996337890628,
        44.8599853515625,
        44.879974365234378,
        44.899993896484378,
        44.91998291015625,
        44.939971923828128,
        44.959991455078128,
        44.97998046875,
        45.0,
        45.019989013671878,
        45.03997802734375,
        45.05999755859375,
        45.079986572265628,
        45.0999755859375,
        45.1199951171875,
        45.139984130859378,
        45.15997314453125,
        45.17999267578125,
        45.199981689453128,
        45.220001220703128,
        45.239990234375,
        45.259979248046878,
        45.279998779296878,
        45.29998779296875,
        45.319976806640628,
        45.339996337890628,
        45.3599853515625,
        45.379974365234378,
        45.399993896484378,
        45.41998291015625,
        45.439971923828128,
        45.459991455078128,
        45.47998046875,
        45.5,
        45.519989013671878,
        45.53997802734375,
        45.55999755859375,
        45.579986572265628,
        45.5999755859375,
        45.6199951171875,
        45.639984130859378,
        45.65997314453125,
        45.67999267578125,
        45.699981689453128,
        45.720001220703128,
        45.739990234375,
        45.759979248046878,
        45.779998779296878,
        45.79998779296875,
        45.819976806640628,
        45.839996337890628,
        45.8599853515625,
        45.879974365234378,
        45.899993896484378,
        45.91998291015625,
        45.939971923828128,
        45.959991455078128,
        45.97998046875,
        46.0,
        46.019989013671878,
        46.03997802734375,
        46.05999755859375,
        46.079986572265628,
        46.0999755859375,
        46.1199951171875,
        46.139984130859378,
        46.15997314453125,
        46.17999267578125,
        46.199981689453128,
        46.220001220703128,
        46.239990234375,
        46.259979248046878,
        46.279998779296878,
        46.29998779296875,
        46.319976806640628,
        46.339996337890628,
        46.3599853515625,
        46.379974365234378,
        46.399993896484378,
        46.41998291015625,
        46.439971923828128,
        46.459991455078128,
        46.47998046875,
        46.5,
        46.519989013671878,
        46.53997802734375,
        46.55999755859375,
        46.579986572265628,
        46.5999755859375,
        46.6199951171875,
        46.639984130859378,
        46.65997314453125,
        46.67999267578125,
        46.699981689453128,
        46.720001220703128,
        46.739990234375,
        46.759979248046878,
        46.779998779296878,
        46.79998779296875,
        46.819976806640628,
        46.839996337890628,
        46.8599853515625,
        46.879974365234378,
        46.899993896484378,
        46.91998291015625,
        46.939971923828128,
        46.959991455078128,
        46.97998046875,
        47.0,
        47.019989013671878,
        47.03997802734375,
        47.05999755859375,
        47.079986572265628,
        47.0999755859375,
        47.1199951171875,
        47.139984130859378,
        47.15997314453125,
        47.17999267578125,
        47.199981689453128,
        47.220001220703128,
        47.239990234375,
        47.259979248046878,
        47.279998779296878,
        47.29998779296875,
        47.319976806640628,
        47.339996337890628,
        47.3599853515625,
        47.379974365234378,
        47.399993896484378,
        47.41998291015625,
        47.439971923828128,
        47.459991455078128,
        47.47998046875,
        47.5,
        47.519989013671878,
        47.53997802734375,
        47.55999755859375,
        47.579986572265628,
        47.5999755859375,
        47.6199951171875,
        47.639984130859378,
        47.65997314453125,
        47.67999267578125,
        47.699981689453128,
        47.720001220703128,
        47.739990234375,
        47.759979248046878,
        47.779998779296878,
        47.79998779296875,
        47.819976806640628,
        47.839996337890628,
        47.8599853515625,
        47.879974365234378,
        47.899993896484378,
        47.91998291015625,
        47.939971923828128,
        47.959991455078128,
        47.97998046875,
        48.0,
        48.019989013671878,
        48.03997802734375,
        48.05999755859375,
        48.079986572265628,
        48.0999755859375,
        48.1199951171875,
        48.139984130859378,
        48.15997314453125,
        48.17999267578125,
        48.199981689453128,
        48.220001220703128,
        48.239990234375,
        48.259979248046878,
        48.279998779296878,
        48.29998779296875,
        48.319976806640628,
        48.339996337890628,
        48.3599853515625,
        48.379974365234378,
        48.399993896484378,
        48.41998291015625,
        48.439971923828128,
        48.459991455078128,
        48.47998046875,
        48.5,
        48.519989013671878,
        48.53997802734375,
        48.55999755859375,
        48.579986572265628,
        48.5999755859375,
        48.6199951171875,
        48.639984130859378,
        48.65997314453125,
        48.67999267578125,
        48.699981689453128,
        48.720001220703128,
        48.739990234375,
        48.759979248046878,
        48.779998779296878,
        48.79998779296875,
        48.819976806640628,
        48.839996337890628,
        48.8599853515625,
        48.879974365234378,
        48.899993896484378,
        48.91998291015625,
        48.939971923828128,
        48.959991455078128,
        48.97998046875,
        49.0,
        49.019989013671878,
        49.03997802734375,
        49.05999755859375,
        49.079986572265628,
        49.0999755859375,
        49.1199951171875,
        49.139984130859378,
        49.15997314453125,
        49.17999267578125,
        49.199981689453128,
        49.220001220703128,
        49.239990234375,
        49.259979248046878,
        49.279998779296878,
        49.29998779296875,
        49.319976806640628,
        49.339996337890628,
        49.3599853515625,
        49.379974365234378,
        49.399993896484378,
        49.41998291015625,
        49.439971923828128,
        49.459991455078128,
        49.47998046875,
        49.5,
        49.519989013671878,
        49.53997802734375,
        49.55999755859375,
        49.579986572265628,
        49.5999755859375,
        49.6199951171875,
        49.639984130859378,
        49.65997314453125,
        49.67999267578125,
        49.699981689453128,
        49.720001220703128,
        49.739990234375,
        49.759979248046878,
        49.779998779296878,
        49.79998779296875,
        49.819976806640628,
        49.839996337890628,
        49.8599853515625,
        49.879974365234378,
        49.899993896484378,
        49.91998291015625,
        49.939971923828128,
        49.959991455078128,
        49.97998046875,
        50.0,
        50.019989013671878,
        50.03997802734375,
        50.05999755859375,
        50.079986572265628,
        50.0999755859375,
        50.1199951171875,
        50.139984130859378,
        50.15997314453125,
        50.17999267578125,
        50.199981689453128,
        50.220001220703128,
        50.239990234375,
        50.259979248046878,
        50.279998779296878,
        50.29998779296875,
        50.319976806640628,
        50.339996337890628,
        50.3599853515625,
        50.379974365234378,
        50.399993896484378,
        50.41998291015625,
        50.439971923828128,
        50.459991455078128,
        50.47998046875,
        50.5,
        50.519989013671878,
        50.53997802734375,
        50.55999755859375,
        50.579986572265628,
        50.5999755859375,
        50.6199951171875,
        50.639984130859378,
        50.65997314453125,
        50.67999267578125,
        50.699981689453128,
        50.720001220703128,
        50.739990234375,
        50.759979248046878,
        50.779998779296878,
        50.79998779296875,
        50.819976806640628,
        50.839996337890628,
        50.8599853515625,
        50.879974365234378,
        50.899993896484378,
        50.91998291015625,
        50.939971923828128,
        50.959991455078128,
        50.97998046875,
        51.0,
        51.019989013671878,
        51.03997802734375,
        51.05999755859375,
        51.079986572265628,
        51.0999755859375,
        51.1199951171875,
        51.139984130859378,
        51.15997314453125,
        51.17999267578125,
        51.199981689453128,
        51.220001220703128,
        51.239990234375,
        51.259979248046878,
        51.279998779296878,
        51.29998779296875,
        51.319976806640628,
        51.339996337890628,
        51.3599853515625,
        51.379974365234378,
        51.399993896484378,
        51.41998291015625,
        51.439971923828128,
        51.459991455078128,
        51.47998046875,
        51.5,
        51.519989013671878,
        51.53997802734375,
        51.55999755859375,
        51.579986572265628,
        51.5999755859375,
        51.6199951171875,
        51.639984130859378,
        51.65997314453125,
        51.67999267578125,
        51.699981689453128,
        51.720001220703128,
        51.739990234375,
        51.759979248046878,
        51.779998779296878,
        51.79998779296875,
        51.819976806640628,
        51.839996337890628,
        51.8599853515625,
        51.879974365234378,
        51.899993896484378,
        51.91998291015625,
        51.939971923828128,
        51.959991455078128,
        51.97998046875,
        52.0,
        52.019989013671878,
        52.03997802734375,
        52.05999755859375,
        52.079986572265628,
        52.0999755859375,
        52.1199951171875,
        52.139984130859378,
        52.15997314453125,
        52.17999267578125,
        52.199981689453128,
        52.220001220703128,
        52.239990234375,
        52.259979248046878,
        52.279998779296878,
        52.29998779296875,
        52.319976806640628,
        52.339996337890628,
        52.3599853515625,
        52.379974365234378,
        52.399993896484378,
        52.41998291015625,
        52.439971923828128,
        52.459991455078128,
        52.47998046875,
        52.5,
        52.519989013671878,
        52.53997802734375,
        52.55999755859375,
        52.579986572265628,
        52.5999755859375,
        52.6199951171875,
        52.639984130859378,
        52.65997314453125,
        52.67999267578125,
        52.699981689453128,
        52.720001220703128,
        52.739990234375,
        52.759979248046878,
        52.779998779296878,
        52.79998779296875,
        52.819976806640628,
        52.839996337890628,
        52.8599853515625,
        52.879974365234378,
        52.899993896484378,
        52.91998291015625,
        52.939971923828128,
        52.959991455078128,
        52.97998046875,
        53.0,
        53.019989013671878,
        53.03997802734375,
        53.05999755859375,
        53.079986572265628,
        53.0999755859375,
        53.1199951171875,
        53.139984130859378,
        53.15997314453125,
        53.17999267578125,
        53.199981689453128,
        53.220001220703128,
        53.239990234375,
        53.259979248046878,
        53.279998779296878,
        53.29998779296875,
        53.319976806640628,
        53.339996337890628,
        53.3599853515625,
        53.379974365234378,
        53.399993896484378,
        53.41998291015625,
        53.439971923828128,
        53.459991455078128,
        53.47998046875,
        53.5,
        53.519989013671878,
        53.53997802734375,
        53.55999755859375,
        53.579986572265628,
        53.5999755859375,
        53.6199951171875,
        53.639984130859378,
        53.65997314453125,
        53.67999267578125,
        53.699981689453128,
        53.720001220703128,
        53.739990234375,
        53.759979248046878,
        53.779998779296878,
        53.79998779296875,
        53.819976806640628,
        53.839996337890628,
        53.8599853515625,
        53.879974365234378,
        53.899993896484378,
        53.91998291015625,
        53.939971923828128,
        53.959991455078128,
        53.97998046875,
        54.0,
        54.019989013671878,
        54.03997802734375,
        54.05999755859375,
        54.079986572265628,
        54.0999755859375,
        54.1199951171875,
        54.139984130859378,
        54.15997314453125,
        54.17999267578125,
        54.199981689453128,
        54.220001220703128,
        54.239990234375,
        54.259979248046878,
        54.279998779296878,
        54.29998779296875,
        54.319976806640628,
        54.339996337890628,
        54.3599853515625,
        54.379974365234378,
        54.399993896484378,
        54.41998291015625,
        54.439971923828128,
        54.459991455078128,
        54.47998046875,
        54.5,
        54.519989013671878,
        54.53997802734375,
        54.55999755859375,
        54.579986572265628,
        54.5999755859375,
        54.6199951171875,
        54.639984130859378,
        54.65997314453125,
        54.67999267578125,
        54.699981689453128,
        54.720001220703128,
        54.739990234375,
        54.759979248046878,
        54.779998779296878,
        54.79998779296875,
        54.819976806640628,
        54.839996337890628,
        54.8599853515625,
        54.879974365234378,
        54.899993896484378,
        54.91998291015625,
        54.939971923828128,
        54.959991455078128,
        54.97998046875,
        55.0,
        55.019989013671878,
        55.03997802734375,
        55.05999755859375,
        55.079986572265628,
        55.0999755859375,
        55.1199951171875,
        55.139984130859378,
        55.15997314453125,
        55.17999267578125,
        55.199981689453128,
        55.220001220703128,
        55.239990234375,
        55.259979248046878,
        55.279998779296878,
        55.29998779296875,
        55.319976806640628,
        55.339996337890628,
        55.3599853515625,
        55.379974365234378,
        55.399993896484378,
        55.41998291015625,
        55.439971923828128,
        55.459991455078128,
        55.47998046875,
        55.5,
        55.519989013671878,
        55.53997802734375,
        55.55999755859375,
        55.579986572265628,
        55.5999755859375,
        55.6199951171875,
        55.639984130859378,
        55.65997314453125,
        55.67999267578125,
        55.699981689453128,
        55.720001220703128,
        55.739990234375,
        55.759979248046878,
        55.779998779296878,
        55.79998779296875,
        55.819976806640628,
        55.839996337890628,
        55.8599853515625,
        55.879974365234378,
        55.899993896484378,
        55.91998291015625,
        55.939971923828128,
        55.959991455078128,
        55.97998046875,
        56.0,
        56.019989013671878,
        56.03997802734375,
        56.05999755859375,
        56.079986572265628,
        56.0999755859375,
        56.1199951171875,
        56.139984130859378,
        56.15997314453125,
        56.17999267578125,
        56.199981689453128,
        56.220001220703128,
        56.239990234375,
        56.259979248046878,
        56.279998779296878,
        56.29998779296875,
        56.319976806640628,
        56.339996337890628,
        56.3599853515625,
        56.379974365234378,
        56.399993896484378,
        56.41998291015625,
        56.439971923828128,
        56.459991455078128,
        56.47998046875,
        56.5,
        56.519989013671878,
        56.53997802734375,
        56.55999755859375,
        56.579986572265628,
        56.5999755859375,
        56.6199951171875,
        56.639984130859378,
        56.65997314453125,
        56.67999267578125,
        56.699981689453128,
        56.720001220703128,
        56.739990234375,
        56.759979248046878,
        56.779998779296878,
        56.79998779296875,
        56.819976806640628,
        56.839996337890628,
        56.8599853515625,
        56.879974365234378,
        56.899993896484378,
        56.91998291015625,
        56.939971923828128,
        56.959991455078128,
        56.97998046875,
        57.0,
        57.019989013671878,
        57.03997802734375,
        57.05999755859375,
        57.079986572265628,
        57.0999755859375,
        57.1199951171875,
        57.139984130859378,
        57.15997314453125,
        57.17999267578125,
        57.199981689453128,
        57.220001220703128,
        57.239990234375,
        57.259979248046878,
        57.279998779296878,
        57.29998779296875,
        57.319976806640628,
        57.339996337890628,
        57.3599853515625,
        57.379974365234378,
        57.399993896484378,
        57.41998291015625,
        57.439971923828128,
        57.459991455078128,
        57.47998046875,
        57.5,
        57.519989013671878,
        57.53997802734375,
        57.55999755859375,
        57.579986572265628,
        57.5999755859375,
        57.6199951171875,
        57.639984130859378,
        57.65997314453125,
        57.67999267578125,
        57.699981689453128,
        57.720001220703128,
        57.739990234375,
        57.759979248046878,
        57.779998779296878,
        57.79998779296875,
        57.819976806640628,
        57.839996337890628,
        57.8599853515625,
        57.879974365234378,
        57.899993896484378,
        57.91998291015625,
        57.939971923828128,
        57.959991455078128,
        57.97998046875,
        58.0,
        58.019989013671878,
        58.03997802734375,
        58.05999755859375,
        58.079986572265628,
        58.0999755859375,
        58.1199951171875,
        58.139984130859378,
        58.15997314453125,
        58.17999267578125,
        58.199981689453128,
        58.220001220703128,
        58.239990234375,
        58.259979248046878,
        58.279998779296878,
        58.29998779296875,
        58.319976806640628,
        58.339996337890628,
        58.3599853515625,
        58.379974365234378,
        58.399993896484378,
        58.41998291015625,
        58.439971923828128,
        58.459991455078128,
        58.47998046875,
        58.5,
        58.519989013671878,
        58.53997802734375,
        58.55999755859375,
        58.579986572265628,
        58.5999755859375,
        58.6199951171875,
        58.639984130859378,
        58.65997314453125,
        58.67999267578125,
        58.699981689453128,
        58.720001220703128,
        58.739990234375,
        58.759979248046878,
        58.779998779296878,
        58.79998779296875,
        58.819976806640628,
        58.839996337890628,
        58.8599853515625,
        58.879974365234378,
        58.899993896484378,
        58.91998291015625,
        58.939971923828128,
        58.959991455078128,
        58.97998046875,
        59.0,
        59.019989013671878,
        59.03997802734375,
        59.05999755859375,
        59.079986572265628,
        59.0999755859375,
        59.1199951171875,
        59.139984130859378,
        59.15997314453125,
        59.17999267578125,
        59.199981689453128,
        59.220001220703128,
        59.239990234375,
        59.259979248046878,
        59.279998779296878,
        59.29998779296875,
        59.319976806640628,
        59.339996337890628,
        59.3599853515625,
        59.379974365234378,
        59.399993896484378,
        59.41998291015625,
        59.439971923828128,
        59.459991455078128,
        59.47998046875,
        59.5,
        59.519989013671878,
        59.53997802734375,
        59.55999755859375,
        59.579986572265628,
        59.5999755859375,
        59.6199951171875,
        59.639984130859378,
        59.65997314453125,
        59.67999267578125,
        59.699981689453128,
        59.720001220703128,
        59.739990234375,
        59.759979248046878,
        59.779998779296878,
        59.79998779296875,
        59.819976806640628,
        59.839996337890628,
        59.8599853515625,
        59.879974365234378,
        59.899993896484378,
        59.91998291015625,
        59.939971923828128,
        59.959991455078128,
        59.97998046875
    ],
    "rightHandPositions": [
        "(-0.280000, 1.600081, -0.205012)",
        "(-0.280000, 1.423309, -0.040936)",
        "(-0.280000, 1.442270, -0.043688)",
        "(-0.280000, 1.460883, -0.048229)",
        "(-0.280000, 1.479007, -0.054531)",
        "(-0.280000, 1.496423, -0.062517)",
        "(-0.280000, 1.513001, -0.072122)",
        "(-0.280000, 1.528614, -0.083278)",
        "(-0.280000, 1.543072, -0.095850)",
        "(-0.280000, 1.556269, -0.109739)",
        "(-0.280000, 1.568103, -0.124844)",
        "(-0.280000, 1.578430, -0.140982)",
        "(-0.280000, 1.587189, -0.158055)",
        "(-0.280000, 1.594272, -0.175858)",
        "(-0.280000, 1.599630, -0.194252)",
        "(-0.280000, 1.603220, -0.213102)",
        "(-0.280000, 1.603744, -0.232236)",
        "(-0.280000, 1.601356, -0.251159)",
        "(-0.280000, 1.597239, -0.269581)",
        "(-0.280000, 1.591448, -0.287288)",
        "(-0.280000, 1.584064, -0.304155)",
        "(-0.280000, 1.575184, -0.320069)",
        "(-0.280000, 1.564960, -0.334859)",
        "(-0.280000, 1.553499, -0.348465)",
        "(-0.280000, 1.540978, -0.360761)",
        "(-0.280000, 1.527529, -0.371701)",
        "(-0.280000, 1.513278, -0.381252)",
        "(-0.280000, 1.498414, -0.389353)",
        "(-0.280000, 1.483058, -0.396006)",
        "(-0.280000, 1.467323, -0.401216)",
        "(-0.280000, 1.451383, -0.404980)",
        "(-0.280000, 1.435335, -0.407328)",
        "(-0.280000, 1.419264, -0.408287)",
        "(-0.280000, 1.403320, -0.407887)",
        "(-0.280000, 1.387573, -0.406169)",
        "(-0.280000, 1.372085, -0.403163)",
        "(-0.280000, 1.356983, -0.398917)",
        "(-0.280000, 1.342298, -0.393456)",
        "(-0.280000, 1.328149, -0.386831)",
        "(-0.280000, 1.314586, -0.379073)",
        "(-0.280000, 1.301665, -0.370202)",
        "(-0.280000, 1.289500, -0.360282)",
        "(-0.280000, 1.278151, -0.349341)",
        "(-0.280000, 1.267685, -0.337402)",
        "(-0.280000, 1.258221, -0.324553)",
        "(-0.280000, 1.249831, -0.310835)",
        "(-0.280000, 1.242598, -0.296293)",
        "(-0.280000, 1.236636, -0.281054)",
        "(-0.280000, 1.232017, -0.265166)",
        "(-0.280000, 1.228843, -0.248786)",
        "(-0.280000, 1.227185, -0.232015)",
        "(-0.280000, 1.227115, -0.214967)",
        "(-0.280000, 1.228689, -0.197848)",
        "(-0.280000, 1.231948, -0.180800)",
        "(-0.280000, 1.236923, -0.163974)",
        "(-0.280000, 1.243596, -0.147609)",
        "(-0.280000, 1.251951, -0.131871)",
        "(-0.280000, 1.261954, -0.116928)",
        "(-0.280000, 1.273500, -0.103017)",
        "(-0.280000, 1.286498, -0.090295)",
        "(-0.280000, 1.300846, -0.078912)",
        "(-0.280000, 1.316348, -0.069056)",
        "(-0.280000, 1.332881, -0.060826)",
        "(-0.280000, 1.350205, -0.054350)",
        "(-0.280000, 1.368148, -0.049691)",
        "(-0.280000, 1.386531, -0.046892)",
        "(-0.280000, 1.405093, -0.045973)",
        "(-0.280000, 1.423663, -0.046913)",
        "(-0.280000, 1.442084, -0.049668)",
        "(-0.280000, 1.460132, -0.054156)",
        "(-0.280000, 1.477691, -0.060296)",
        "(-0.280000, 1.494658, -0.068014)",
        "(-0.280000, 1.510865, -0.077204)",
        "(-0.280000, 1.526257, -0.087816)",
        "(-0.280000, 1.540684, -0.099740)",
        "(-0.280000, 1.554072, -0.112914)",
        "(-0.280000, 1.566343, -0.127284)",
        "(-0.280000, 1.577358, -0.142725)",
        "(-0.280000, 1.587041, -0.159170)",
        "(-0.280000, 1.594590, -0.176791)",
        "(-0.280000, 1.599858, -0.195212)",
        "(-0.280000, 1.603351, -0.214050)",
        "(-0.280000, 1.605039, -0.233164)",
        "(-0.280000, 1.604900, -0.252323)",
        "(-0.280000, 1.602940, -0.271382)",
        "(-0.280000, 1.599170, -0.290197)",
        "(-0.280000, 1.593635, -0.308540)",
        "(-0.280000, 1.586369, -0.326299)",
        "(-0.280000, 1.577460, -0.343261)",
        "(-0.280000, 1.566978, -0.359299)",
        "(-0.280000, 1.555000, -0.374290)",
        "(-0.280000, 1.541669, -0.388052)",
        "(-0.280000, 1.527091, -0.400485)",
        "(-0.280000, 1.511372, -0.411490)",
        "(-0.280000, 1.494703, -0.420936)",
        "(-0.280000, 1.477211, -0.428754)",
        "(-0.280000, 1.459027, -0.434881)",
        "(-0.280000, 1.440371, -0.439244)",
        "(-0.280000, 1.421355, -0.441816)",
        "(-0.280000, 1.402211, -0.442566)",
        "(-0.280000, 1.383081, -0.441492)",
        "(-0.280000, 1.364112, -0.438598)",
        "(-0.280000, 1.345533, -0.433920)",
        "(-0.280000, 1.327482, -0.427496)",
        "(-0.280000, 1.310098, -0.419372)",
        "(-0.280000, 1.293591, -0.409645)",
        "(-0.280000, 1.278084, -0.398393)",
        "(-0.280000, 1.263696, -0.385697)",
        "(-0.280000, 1.250601, -0.371711)",
        "(-0.280000, 1.238895, -0.356543)",
        "(-0.280000, 1.228670, -0.340306)",
        "(-0.280000, 1.220049, -0.323196)",
        "(-0.280000, 1.213085, -0.305315)",
        "(-0.280000, 1.207862, -0.286881)",
        "(-0.280000, 1.204415, -0.268034)",
        "(-0.280000, 1.202774, -0.248916)",
        "(-0.280000, 1.204278, -0.229833)",
        "(-0.280000, 1.208534, -0.211252)",
        "(-0.280000, 1.214506, -0.193347)",
        "(-0.280000, 1.222080, -0.176326)",
        "(-0.280000, 1.231152, -0.160303)",
        "(-0.280000, 1.241615, -0.145382)",
        "(-0.280000, 1.253299, -0.131717)",
        "(-0.280000, 1.266093, -0.119356)",
        "(-0.280000, 1.279807, -0.108407)",
        "(-0.280000, 1.294306, -0.098901)",
        "(-0.280000, 1.309460, -0.090859)",
        "(-0.280000, 1.325075, -0.084323)",
        "(-0.280000, 1.341031, -0.079277)",
        "(-0.280000, 1.357218, -0.075705)",
        "(-0.280000, 1.373459, -0.073593)",
        "(-0.280000, 1.389663, -0.072901)",
        "(-0.280000, 1.405748, -0.073593)",
        "(-0.280000, 1.421566, -0.075622)",
        "(-0.280000, 1.437055, -0.078944)",
        "(-0.280000, 1.452154, -0.083520)",
        "(-0.280000, 1.466742, -0.089289)",
        "(-0.280000, 1.480791, -0.096226)",
        "(-0.280000, 1.494187, -0.104264)",
        "(-0.280000, 1.506884, -0.113370)",
        "(-0.280000, 1.518829, -0.123518)",
        "(-0.280000, 1.529915, -0.134631)",
        "(-0.280000, 1.540084, -0.146677)",
        "(-0.280000, 1.549272, -0.159625)",
        "(-0.280000, 1.557371, -0.173375)",
        "(-0.280000, 1.564312, -0.187880)",
        "(-0.280000, 1.570018, -0.203086)",
        "(-0.280000, 1.574389, -0.218855)",
        "(-0.280000, 1.577357, -0.235133)",
        "(-0.280000, 1.578837, -0.251752)",
        "(-0.280000, 1.578769, -0.268604)",
        "(-0.280000, 1.577094, -0.285569)",
        "(-0.280000, 1.573775, -0.302437)",
        "(-0.280000, 1.568787, -0.319063)",
        "(-0.280000, 1.562116, -0.335291)",
        "(-0.280000, 1.553802, -0.350886)",
        "(-0.280000, 1.543880, -0.365687)",
        "(-0.280000, 1.532399, -0.379526)",
        "(-0.280000, 1.519490, -0.392182)",
        "(-0.280000, 1.505257, -0.403507)",
        "(-0.280000, 1.489819, -0.413360)",
        "(-0.280000, 1.473390, -0.421577)",
        "(-0.280000, 1.456101, -0.428072)",
        "(-0.280000, 1.438205, -0.432740)",
        "(-0.280000, 1.419880, -0.435537)",
        "(-0.280000, 1.401307, -0.436439)",
        "(-0.280000, 1.382748, -0.435452)",
        "(-0.280000, 1.364372, -0.432617)",
        "(-0.280000, 1.346330, -0.427990)",
        "(-0.280000, 1.328843, -0.421661)",
        "(-0.280000, 1.312060, -0.413656)",
        "(-0.280000, 1.296145, -0.404004)",
        "(-0.280000, 1.281329, -0.392814)",
        "(-0.280000, 1.267742, -0.380163)",
        "(-0.280000, 1.255584, -0.366225)",
        "(-0.280000, 1.244972, -0.351144)",
        "(-0.280000, 1.236011, -0.335076)",
        "(-0.280000, 1.228815, -0.318265)",
        "(-0.280000, 1.223431, -0.300891)",
        "(-0.280000, 1.219887, -0.283136)",
        "(-0.280000, 1.218198, -0.265261)",
        "(-0.280000, 1.218333, -0.247443)",
        "(-0.280000, 1.220250, -0.229847)",
        "(-0.280000, 1.223873, -0.212706)",
        "(-0.280000, 1.229114, -0.196159)",
        "(-0.280000, 1.235882, -0.180327)",
        "(-0.280000, 1.244040, -0.165387)",
        "(-0.280000, 1.253490, -0.151403)",
        "(-0.280000, 1.264075, -0.138505)",
        "(-0.280000, 1.275678, -0.126744)",
        "(-0.280000, 1.288190, -0.116160)",
        "(-0.280000, 1.301449, -0.106823)",
        "(-0.280000, 1.315354, -0.098746)",
        "(-0.280000, 1.329813, -0.091935)",
        "(-0.280000, 1.344675, -0.086420)",
        "(-0.280000, 1.359863, -0.082193)",
        "(-0.280000, 1.375305, -0.079249)",
        "(-0.280000, 1.390867, -0.077595)",
        "(-0.280000, 1.406512, -0.077222)",
        "(-0.280000, 1.422108, -0.078126)",
        "(-0.280000, 1.437600, -0.080304)",
        "(-0.280000, 1.452927, -0.083758)",
        "(-0.280000, 1.467957, -0.088474)",
        "(-0.280000, 1.482627, -0.094452)",
        "(-0.280000, 1.496862, -0.101696)",
        "(-0.280000, 1.510522, -0.110171)",
        "(-0.280000, 1.523522, -0.119868)",
        "(-0.280000, 1.535771, -0.130777)",
        "(-0.280000, 1.547117, -0.142827)",
        "(-0.280000, 1.557460, -0.155982)",
        "(-0.280000, 1.566695, -0.170200)",
        "(-0.280000, 1.574676, -0.185357)",
        "(-0.280000, 1.581312, -0.201402)",
        "(-0.280000, 1.586476, -0.218174)",
        "(-0.280000, 1.590080, -0.235567)",
        "(-0.280000, 1.592041, -0.253466)",
        "(-0.280000, 1.592282, -0.271661)",
        "(-0.280000, 1.590756, -0.290010)",
        "(-0.280000, 1.587422, -0.308368)",
        "(-0.280000, 1.582288, -0.326502)",
        "(-0.280000, 1.575390, -0.344284)",
        "(-0.280000, 1.565814, -0.360891)",
        "(-0.280000, 1.553709, -0.375742)",
        "(-0.280000, 1.540225, -0.389395)",
        "(-0.280000, 1.525526, -0.401683)",
        "(-0.280000, 1.509725, -0.412519)",
        "(-0.280000, 1.492939, -0.421817)",
        "(-0.280000, 1.475372, -0.429463)",
        "(-0.280000, 1.457157, -0.435404)",
        "(-0.280000, 1.438430, -0.439592)",
        "(-0.280000, 1.419420, -0.441975)",
        "(-0.280000, 1.400269, -0.442540)",
        "(-0.280000, 1.381121, -0.441278)",
        "(-0.280000, 1.362210, -0.438205)",
        "(-0.280000, 1.343676, -0.433347)",
        "(-0.280000, 1.325662, -0.426738)",
        "(-0.280000, 1.308384, -0.418458)",
        "(-0.280000, 1.291947, -0.408556)",
        "(-0.280000, 1.276551, -0.397153)",
        "(-0.280000, 1.262309, -0.384337)",
        "(-0.280000, 1.249331, -0.370203)",
        "(-0.280000, 1.237774, -0.354922)",
        "(-0.280000, 1.227722, -0.338610)",
        "(-0.280000, 1.219256, -0.321391)",
        "(-0.280000, 1.212476, -0.303471)",
        "(-0.280000, 1.207431, -0.284987)",
        "(-0.280000, 1.204162, -0.266079)",
        "(-0.280000, 1.202710, -0.246975)",
        "(-0.280000, 1.203083, -0.227790)",
        "(-0.280000, 1.205276, -0.208756)",
        "(-0.280000, 1.209269, -0.190017)",
        "(-0.280000, 1.215035, -0.171716)",
        "(-0.280000, 1.222505, -0.154072)",
        "(-0.280000, 1.231619, -0.137219)",
        "(-0.280000, 1.242311, -0.121286)",
        "(-0.280000, 1.254453, -0.106465)",
        "(-0.280000, 1.267949, -0.092865)",
        "(-0.280000, 1.282699, -0.080592)",
        "(-0.280000, 1.298527, -0.069795)",
        "(-0.280000, 1.315309, -0.060552)",
        "(-0.280000, 1.332922, -0.052936)",
        "(-0.280000, 1.351151, -0.047039)",
        "(-0.280000, 1.369888, -0.042897)",
        "(-0.280000, 1.388904, -0.040561)",
        "(-0.280000, 1.408056, -0.040043)",
        "(-0.280000, 1.427201, -0.041351)",
        "(-0.280000, 1.445842, -0.045697)",
        "(-0.280000, 1.463540, -0.052806)",
        "(-0.280000, 1.480316, -0.061460)",
        "(-0.280000, 1.495971, -0.071560)",
        "(-0.280000, 1.510381, -0.083028)",
        "(-0.280000, 1.523425, -0.095763)",
        "(-0.280000, 1.534936, -0.109577)",
        "(-0.280000, 1.544847, -0.124341)",
        "(-0.280000, 1.553051, -0.139819)",
        "(-0.280000, 1.559517, -0.155834)",
        "(-0.280000, 1.564232, -0.172208)",
        "(-0.280000, 1.567198, -0.188690)",
        "(-0.280000, 1.568462, -0.205112)",
        "(-0.280000, 1.568091, -0.221318)",
        "(-0.280000, 1.566176, -0.237097)",
        "(-0.280000, 1.562823, -0.252333)",
        "(-0.280000, 1.558142, -0.266931)",
        "(-0.280000, 1.552274, -0.280752)",
        "(-0.280000, 1.545340, -0.293748)",
        "(-0.280000, 1.537454, -0.305888)",
        "(-0.280000, 1.528758, -0.317109)",
        "(-0.280000, 1.519335, -0.327431)",
        "(-0.280000, 1.509311, -0.336826)",
        "(-0.280000, 1.498752, -0.345320)",
        "(-0.280000, 1.487711, -0.352939)",
        "(-0.280000, 1.476274, -0.359677)",
        "(-0.280000, 1.464465, -0.365559)",
        "(-0.280000, 1.452296, -0.370599)",
        "(-0.280000, 1.439827, -0.374779)",
        "(-0.280000, 1.427058, -0.378094)",
        "(-0.280000, 1.413987, -0.380522)",
        "(-0.280000, 1.400676, -0.382019)",
        "(-0.280000, 1.387115, -0.382543)",
        "(-0.280000, 1.373385, -0.382036)",
        "(-0.280000, 1.359522, -0.380437)",
        "(-0.280000, 1.345576, -0.377676)",
        "(-0.280000, 1.331678, -0.373700)",
        "(-0.280000, 1.317917, -0.368449)",
        "(-0.280000, 1.304397, -0.361865)",
        "(-0.280000, 1.291304, -0.353938)",
        "(-0.280000, 1.278772, -0.344646)",
        "(-0.280000, 1.266951, -0.333984)",
        "(-0.280000, 1.256050, -0.322020)",
        "(-0.280000, 1.246223, -0.308804)",
        "(-0.280000, 1.237628, -0.294402)",
        "(-0.280000, 1.230447, -0.278978)",
        "(-0.280000, 1.224803, -0.262627)",
        "(-0.280000, 1.220832, -0.245565)",
        "(-0.280000, 1.218621, -0.227949)",
        "(-0.280000, 1.218236, -0.209944)",
        "(-0.280000, 1.219714, -0.191803)",
        "(-0.280000, 1.223055, -0.173692)",
        "(-0.280000, 1.228243, -0.155769)",
        "(-0.280000, 1.235214, -0.138260)",
        "(-0.280000, 1.243942, -0.121313)",
        "(-0.280000, 1.255115, -0.105734)",
        "(-0.280000, 1.268677, -0.092201)",
        "(-0.280000, 1.283488, -0.080000)",
        "(-0.280000, 1.299368, -0.069281)",
        "(-0.280000, 1.316195, -0.060120)",
        "(-0.280000, 1.333845, -0.052590)",
        "(-0.280000, 1.352103, -0.046783)",
        "(-0.280000, 1.370831, -0.042738)",
        "(-0.280000, 1.389887, -0.040489)",
        "(-0.280000, 1.409042, -0.040065)",
        "(-0.280000, 1.428150, -0.041464)",
        "(-0.280000, 1.447068, -0.044680)",
        "(-0.280000, 1.465565, -0.049673)",
        "(-0.280000, 1.483504, -0.056403)",
        "(-0.280000, 1.500747, -0.064821)",
        "(-0.280000, 1.517086, -0.074827)",
        "(-0.280000, 1.532423, -0.086360)",
        "(-0.280000, 1.546571, -0.099280)",
        "(-0.280000, 1.559426, -0.113486)",
        "(-0.280000, 1.570889, -0.128875)",
        "(-0.280000, 1.580820, -0.145259)",
        "(-0.280000, 1.589149, -0.162514)",
        "(-0.280000, 1.595808, -0.180510)",
        "(-0.280000, 1.600717, -0.199030)",
        "(-0.280000, 1.603843, -0.217933)",
        "(-0.280000, 1.605158, -0.237076)",
        "(-0.280000, 1.604647, -0.256229)",
        "(-0.280000, 1.602312, -0.275275)",
        "(-0.280000, 1.598182, -0.293984)",
        "(-0.280000, 1.592291, -0.312216)",
        "(-0.280000, 1.584681, -0.329831)",
        "(-0.280000, 1.575444, -0.346616)",
        "(-0.280000, 1.564652, -0.362448)",
        "(-0.280000, 1.552385, -0.377203)",
        "(-0.280000, 1.538790, -0.390703)",
        "(-0.280000, 1.523973, -0.402850)",
        "(-0.280000, 1.508043, -0.413547)",
        "(-0.280000, 1.490937, -0.422134)",
        "(-0.280000, 1.472932, -0.428460)",
        "(-0.280000, 1.454527, -0.433165)",
        "(-0.280000, 1.435910, -0.436231)",
        "(-0.280000, 1.417153, -0.437668)",
        "(-0.280000, 1.398438, -0.437476)",
        "(-0.280000, 1.379859, -0.435664)",
        "(-0.280000, 1.361517, -0.432231)",
        "(-0.280000, 1.343600, -0.427196)",
        "(-0.280000, 1.326220, -0.420566)",
        "(-0.280000, 1.309506, -0.412345)",
        "(-0.280000, 1.293675, -0.402587)",
        "(-0.280000, 1.278875, -0.391331)",
        "(-0.280000, 1.265259, -0.378639)",
        "(-0.280000, 1.253033, -0.364666)",
        "(-0.280000, 1.242308, -0.349512)",
        "(-0.280000, 1.233244, -0.333390)",
        "(-0.280000, 1.225927, -0.316464)",
        "(-0.280000, 1.220426, -0.298908)",
        "(-0.280000, 1.216806, -0.280983)",
        "(-0.280000, 1.215074, -0.262877)",
        "(-0.280000, 1.215221, -0.244772)",
        "(-0.280000, 1.217208, -0.226928)",
        "(-0.280000, 1.220970, -0.209511)",
        "(-0.280000, 1.226431, -0.192674)",
        "(-0.280000, 1.233469, -0.176631)",
        "(-0.280000, 1.241971, -0.161498)",
        "(-0.280000, 1.251822, -0.147377)",
        "(-0.280000, 1.262853, -0.134412)",
        "(-0.280000, 1.274954, -0.122646)",
        "(-0.280000, 1.287943, -0.112175)",
        "(-0.280000, 1.301699, -0.103024)",
        "(-0.280000, 1.316105, -0.095210)",
        "(-0.280000, 1.330988, -0.088770)",
        "(-0.280000, 1.346246, -0.083695)",
        "(-0.280000, 1.361789, -0.079972)",
        "(-0.280000, 1.377463, -0.077600)",
        "(-0.280000, 1.393193, -0.076555)",
        "(-0.280000, 1.408912, -0.076819)",
        "(-0.280000, 1.424485, -0.078369)",
        "(-0.280000, 1.439877, -0.081190)",
        "(-0.280000, 1.454962, -0.085253)",
        "(-0.280000, 1.469685, -0.090540)",
        "(-0.280000, 1.483987, -0.097044)",
        "(-0.280000, 1.497742, -0.104723)",
        "(-0.280000, 1.510886, -0.113564)",
        "(-0.280000, 1.523348, -0.123556)",
        "(-0.280000, 1.534995, -0.134635)",
        "(-0.280000, 1.545747, -0.146777)",
        "(-0.280000, 1.555517, -0.159953)",
        "(-0.280000, 1.564170, -0.174061)",
        "(-0.280000, 1.571617, -0.189048)",
        "(-0.280000, 1.577762, -0.204849)",
        "(-0.280000, 1.582488, -0.221313)",
        "(-0.280000, 1.585717, -0.238374)",
        "(-0.280000, 1.587356, -0.255846)",
        "(-0.280000, 1.587342, -0.273608)",
        "(-0.280000, 1.585616, -0.291532)",
        "(-0.280000, 1.582146, -0.309394)",
        "(-0.280000, 1.576913, -0.327047)",
        "(-0.280000, 1.569911, -0.344341)",
        "(-0.280000, 1.561190, -0.361050)",
        "(-0.280000, 1.550814, -0.377053)",
        "(-0.280000, 1.538056, -0.391362)",
        "(-0.280000, 1.523180, -0.403436)",
        "(-0.280000, 1.507198, -0.414055)",
        "(-0.280000, 1.490304, -0.423092)",
        "(-0.280000, 1.472627, -0.430482)",
        "(-0.280000, 1.454299, -0.436165)",
        "(-0.280000, 1.435542, -0.440073)",
        "(-0.280000, 1.416499, -0.442179)",
        "(-0.280000, 1.397312, -0.442464)",
        "(-0.280000, 1.378215, -0.440925)",
        "(-0.280000, 1.359350, -0.437577)",
        "(-0.280000, 1.340861, -0.432442)",
        "(-0.280000, 1.322972, -0.425580)",
        "(-0.280000, 1.305817, -0.417050)",
        "(-0.280000, 1.289526, -0.406910)",
        "(-0.280000, 1.274297, -0.395284)",
        "(-0.280000, 1.260222, -0.382241)",
        "(-0.280000, 1.247472, -0.367941)",
        "(-0.280000, 1.236138, -0.352493)",
        "(-0.280000, 1.226311, -0.336011)",
        "(-0.280000, 1.218110, -0.318696)",
        "(-0.280000, 1.211592, -0.300679)",
        "(-0.280000, 1.206810, -0.282096)",
        "(-0.280000, 1.203823, -0.263171)",
        "(-0.280000, 1.202649, -0.244047)",
        "(-0.280000, 1.203300, -0.224870)",
        "(-0.280000, 1.205770, -0.205870)",
        "(-0.280000, 1.210043, -0.187163)",
        "(-0.280000, 1.216067, -0.168975)",
        "(-0.280000, 1.223793, -0.151443)",
        "(-0.280000, 1.233167, -0.134699)",
        "(-0.280000, 1.244074, -0.118948)",
        "(-0.280000, 1.256430, -0.104305)",
        "(-0.280000, 1.270144, -0.090883)",
        "(-0.280000, 1.285050, -0.078846)",
        "(-0.280000, 1.301033, -0.068280)",
        "(-0.280000, 1.317974, -0.059269)",
        "(-0.280000, 1.335669, -0.051923)",
        "(-0.280000, 1.353982, -0.046292)",
        "(-0.280000, 1.372777, -0.042423)",
        "(-0.280000, 1.391826, -0.040363)",
        "(-0.280000, 1.411013, -0.040125)",
        "(-0.280000, 1.430107, -0.041711)",
        "(-0.280000, 1.448963, -0.045105)",
        "(-0.280000, 1.467439, -0.050286)",
        "(-0.280000, 1.484804, -0.058338)",
        "(-0.280000, 1.500683, -0.068903)",
        "(-0.280000, 1.515345, -0.080793)",
        "(-0.280000, 1.528625, -0.093857)",
        "(-0.280000, 1.540481, -0.107941)",
        "(-0.280000, 1.550893, -0.122892)",
        "(-0.280000, 1.559815, -0.138502)",
        "(-0.280000, 1.567275, -0.154673)",
        "(-0.280000, 1.573262, -0.171221)",
        "(-0.280000, 1.577807, -0.188052)",
        "(-0.280000, 1.580935, -0.205088)",
        "(-0.280000, 1.582657, -0.222180)",
        "(-0.280000, 1.583001, -0.239268)",
        "(-0.280000, 1.581981, -0.256297)",
        "(-0.280000, 1.579614, -0.273135)",
        "(-0.280000, 1.575910, -0.289729)",
        "(-0.280000, 1.570869, -0.306023)",
        "(-0.280000, 1.564514, -0.321883)",
        "(-0.280000, 1.556846, -0.337240)",
        "(-0.280000, 1.547862, -0.352019)",
        "(-0.280000, 1.537607, -0.366067)",
        "(-0.280000, 1.526075, -0.379312)",
        "(-0.280000, 1.513339, -0.391593)",
        "(-0.280000, 1.499434, -0.402805)",
        "(-0.280000, 1.484401, -0.412832)",
        "(-0.280000, 1.468372, -0.421514)",
        "(-0.280000, 1.451429, -0.428738)",
        "(-0.280000, 1.433669, -0.434391)",
        "(-0.280000, 1.415290, -0.438342)",
        "(-0.280000, 1.396429, -0.440502)",
        "(-0.280000, 1.377238, -0.440788)",
        "(-0.280000, 1.358389, -0.437357)",
        "(-0.280000, 1.339926, -0.432130)",
        "(-0.280000, 1.322071, -0.425182)",
        "(-0.280000, 1.304957, -0.416567)",
        "(-0.280000, 1.288716, -0.406348)",
        "(-0.280000, 1.273545, -0.394647)",
        "(-0.280000, 1.259554, -0.381557)",
        "(-0.280000, 1.246853, -0.367173)",
        "(-0.280000, 1.235596, -0.351670)",
        "(-0.280000, 1.225863, -0.335166)",
        "(-0.280000, 1.217733, -0.317785)",
        "(-0.280000, 1.211303, -0.299737)",
        "(-0.280000, 1.206618, -0.281159)",
        "(-0.280000, 1.203718, -0.262191)",
        "(-0.280000, 1.202638, -0.243062)",
        "(-0.280000, 1.203383, -0.223887)",
        "(-0.280000, 1.205946, -0.204900)",
        "(-0.280000, 1.210302, -0.186242)",
        "(-0.280000, 1.216423, -0.168056)",
        "(-0.280000, 1.225473, -0.151186)",
        "(-0.280000, 1.236735, -0.135819)",
        "(-0.280000, 1.249346, -0.121777)",
        "(-0.280000, 1.263080, -0.109190)",
        "(-0.280000, 1.277790, -0.098116)",
        "(-0.280000, 1.293336, -0.088606)",
        "(-0.280000, 1.309501, -0.080735)",
        "(-0.280000, 1.326163, -0.074503)",
        "(-0.280000, 1.343106, -0.069932)",
        "(-0.280000, 1.360193, -0.066998)",
        "(-0.280000, 1.377298, -0.065669)",
        "(-0.280000, 1.394224, -0.065902)",
        "(-0.280000, 1.410868, -0.067640)",
        "(-0.280000, 1.427136, -0.070820)",
        "(-0.280000, 1.442872, -0.075361)",
        "(-0.280000, 1.458007, -0.081190)",
        "(-0.280000, 1.472481, -0.088239)",
        "(-0.280000, 1.486178, -0.096410)",
        "(-0.280000, 1.499056, -0.105634)",
        "(-0.280000, 1.511078, -0.115852)",
        "(-0.280000, 1.522153, -0.126962)",
        "(-0.280000, 1.532269, -0.138926)",
        "(-0.280000, 1.541348, -0.151640)",
        "(-0.280000, 1.549359, -0.165055)",
        "(-0.280000, 1.556266, -0.179125)",
        "(-0.280000, 1.561999, -0.193737)",
        "(-0.280000, 1.566519, -0.208840)",
        "(-0.280000, 1.569781, -0.224378)",
        "(-0.280000, 1.571723, -0.240217)",
        "(-0.280000, 1.572303, -0.256287)",
        "(-0.280000, 1.571471, -0.272507)",
        "(-0.280000, 1.569189, -0.288711)",
        "(-0.280000, 1.565418, -0.304822)",
        "(-0.280000, 1.560147, -0.320652)",
        "(-0.280000, 1.553363, -0.336078)",
        "(-0.280000, 1.545060, -0.350968)",
        "(-0.280000, 1.535288, -0.365112)",
        "(-0.280000, 1.524083, -0.378368)",
        "(-0.280000, 1.511493, -0.390589)",
        "(-0.280000, 1.497649, -0.401574)",
        "(-0.280000, 1.482647, -0.411189)",
        "(-0.280000, 1.466599, -0.419300)",
        "(-0.280000, 1.449713, -0.425757)",
        "(-0.280000, 1.432145, -0.430465)",
        "(-0.280000, 1.414058, -0.433343)",
        "(-0.280000, 1.395714, -0.434326)",
        "(-0.280000, 1.377270, -0.433386)",
        "(-0.280000, 1.358997, -0.430528)",
        "(-0.280000, 1.341077, -0.425784)",
        "(-0.280000, 1.323685, -0.419204)",
        "(-0.280000, 1.307060, -0.410896)",
        "(-0.280000, 1.291340, -0.400966)",
        "(-0.280000, 1.276641, -0.389527)",
        "(-0.280000, 1.263123, -0.376755)",
        "(-0.280000, 1.250881, -0.362755)",
        "(-0.280000, 1.240010, -0.347631)",
        "(-0.280000, 1.230641, -0.331565)",
        "(-0.280000, 1.222832, -0.314655)",
        "(-0.280000, 1.216677, -0.297106)",
        "(-0.280000, 1.212218, -0.279051)",
        "(-0.280000, 1.209493, -0.260625)",
        "(-0.280000, 1.208535, -0.242053)",
        "(-0.280000, 1.209347, -0.223473)",
        "(-0.280000, 1.211927, -0.205027)",
        "(-0.280000, 1.216245, -0.186937)",
        "(-0.280000, 1.222262, -0.169340)",
        "(-0.280000, 1.229939, -0.152369)",
        "(-0.280000, 1.239181, -0.136231)",
        "(-0.280000, 1.249915, -0.121044)",
        "(-0.280000, 1.262065, -0.106926)",
        "(-0.280000, 1.275482, -0.094048)",
        "(-0.280000, 1.290086, -0.082487)",
        "(-0.280000, 1.305700, -0.072384)",
        "(-0.280000, 1.322204, -0.063811)",
        "(-0.280000, 1.339474, -0.056837)",
        "(-0.280000, 1.357303, -0.051545)",
        "(-0.280000, 1.375554, -0.047973)",
        "(-0.280000, 1.394091, -0.046151)",
        "(-0.280000, 1.412688, -0.046101)",
        "(-0.280000, 1.431206, -0.047819)",
        "(-0.280000, 1.449505, -0.051297)",
        "(-0.280000, 1.467362, -0.056492)",
        "(-0.280000, 1.484670, -0.063373)",
        "(-0.280000, 1.501220, -0.071857)",
        "(-0.280000, 1.516888, -0.081876)",
        "(-0.280000, 1.531554, -0.093357)",
        "(-0.280000, 1.545041, -0.106163)",
        "(-0.280000, 1.557248, -0.120193)",
        "(-0.280000, 1.568082, -0.135344)",
        "(-0.280000, 1.577412, -0.151432)",
        "(-0.280000, 1.585169, -0.168335)",
        "(-0.280000, 1.591292, -0.185925)",
        "(-0.280000, 1.595706, -0.203991)",
        "(-0.280000, 1.598384, -0.222395)",
        "(-0.280000, 1.599299, -0.240999)",
        "(-0.280000, 1.598441, -0.259576)",
        "(-0.280000, 1.595815, -0.278016)",
        "(-0.280000, 1.591454, -0.296095)",
        "(-0.280000, 1.585393, -0.313678)",
        "(-0.280000, 1.577675, -0.330629)",
        "(-0.280000, 1.568394, -0.346745)",
        "(-0.280000, 1.557622, -0.361905)",
        "(-0.280000, 1.545438, -0.375994)",
        "(-0.280000, 1.531984, -0.388832)",
        "(-0.280000, 1.517342, -0.400293)",
        "(-0.280000, 1.501612, -0.410245)",
        "(-0.280000, 1.484995, -0.418528)",
        "(-0.280000, 1.467617, -0.425059)",
        "(-0.280000, 1.449723, -0.429738)",
        "(-0.280000, 1.431495, -0.432523)",
        "(-0.280000, 1.413117, -0.433391)",
        "(-0.280000, 1.394860, -0.432347)",
        "(-0.280000, 1.376907, -0.429430)",
        "(-0.280000, 1.359431, -0.424696)",
        "(-0.280000, 1.342675, -0.418248)",
        "(-0.280000, 1.326781, -0.410192)",
        "(-0.280000, 1.311880, -0.400640)",
        "(-0.280000, 1.298146, -0.389763)",
        "(-0.280000, 1.285664, -0.377700)",
        "(-0.280000, 1.274503, -0.364590)",
        "(-0.280000, 1.264760, -0.350632)",
        "(-0.280000, 1.256447, -0.335943)",
        "(-0.280000, 1.249613, -0.320722)",
        "(-0.280000, 1.244250, -0.305096)",
        "(-0.280000, 1.240345, -0.289179)",
        "(-0.280000, 1.237891, -0.273150)",
        "(-0.280000, 1.236851, -0.257103)",
        "(-0.280000, 1.237192, -0.241124)",
        "(-0.280000, 1.238872, -0.225361)",
        "(-0.280000, 1.241851, -0.209880)",
        "(-0.280000, 1.246093, -0.194742)",
        "(-0.280000, 1.251542, -0.180072)",
        "(-0.280000, 1.258175, -0.165898)",
        "(-0.280000, 1.265930, -0.152336)",
        "(-0.280000, 1.274779, -0.139436)",
        "(-0.280000, 1.284697, -0.127251)",
        "(-0.280000, 1.295614, -0.115893)",
        "(-0.280000, 1.307499, -0.105421)",
        "(-0.280000, 1.320325, -0.095901)",
        "(-0.280000, 1.333996, -0.087445)",
        "(-0.280000, 1.348468, -0.080123)",
        "(-0.280000, 1.363691, -0.074014)",
        "(-0.280000, 1.379532, -0.069222)",
        "(-0.280000, 1.395917, -0.065820)",
        "(-0.280000, 1.412760, -0.063883)",
        "(-0.280000, 1.429885, -0.063487)",
        "(-0.280000, 1.447207, -0.064691)",
        "(-0.280000, 1.464523, -0.067536)",
        "(-0.280000, 1.481701, -0.072055)",
        "(-0.280000, 1.498601, -0.078271)",
        "(-0.280000, 1.514999, -0.086157)",
        "(-0.280000, 1.530748, -0.095696)",
        "(-0.280000, 1.545701, -0.106856)",
        "(-0.280000, 1.559638, -0.119539)",
        "(-0.280000, 1.572388, -0.133696)",
        "(-0.280000, 1.583105, -0.149594)",
        "(-0.280000, 1.591011, -0.167046)",
        "(-0.280000, 1.597230, -0.185199)",
        "(-0.280000, 1.601687, -0.203833)",
        "(-0.280000, 1.604352, -0.222806)",
        "(-0.280000, 1.605201, -0.241976)",
        "(-0.280000, 1.604224, -0.261110)",
        "(-0.280000, 1.601432, -0.280065)",
        "(-0.280000, 1.596842, -0.298697)",
        "(-0.280000, 1.590509, -0.316780)",
        "(-0.280000, 1.582486, -0.334178)",
        "(-0.280000, 1.572829, -0.350760)",
        "(-0.280000, 1.561656, -0.366324)",
        "(-0.280000, 1.549053, -0.380755)",
        "(-0.280000, 1.535113, -0.393942)",
        "(-0.280000, 1.520005, -0.405724)",
        "(-0.280000, 1.503819, -0.416031)",
        "(-0.280000, 1.486752, -0.424738)",
        "(-0.280000, 1.468935, -0.431782)",
        "(-0.280000, 1.450498, -0.437099)",
        "(-0.280000, 1.431405, -0.438741)",
        "(-0.280000, 1.412422, -0.438489)",
        "(-0.280000, 1.393710, -0.436402)",
        "(-0.280000, 1.375499, -0.432570)",
        "(-0.280000, 1.357915, -0.427086)",
        "(-0.280000, 1.341069, -0.420049)",
        "(-0.280000, 1.325129, -0.411596)",
        "(-0.280000, 1.310144, -0.401824)",
        "(-0.280000, 1.296239, -0.390884)",
        "(-0.280000, 1.283454, -0.378883)",
        "(-0.280000, 1.271821, -0.365917)",
        "(-0.280000, 1.261413, -0.352138)",
        "(-0.280000, 1.252239, -0.337629)",
        "(-0.280000, 1.244310, -0.322466)",
        "(-0.280000, 1.237667, -0.306784)",
        "(-0.280000, 1.232313, -0.290646)",
        "(-0.280000, 1.228260, -0.274107)",
        "(-0.280000, 1.225537, -0.257293)",
        "(-0.280000, 1.224161, -0.240257)",
        "(-0.280000, 1.224157, -0.223052)",
        "(-0.280000, 1.225554, -0.205814)",
        "(-0.280000, 1.228388, -0.188585)",
        "(-0.280000, 1.232683, -0.171519)",
        "(-0.280000, 1.238472, -0.154707)",
        "(-0.280000, 1.245791, -0.138254)",
        "(-0.280000, 1.254634, -0.122356)",
        "(-0.280000, 1.265012, -0.107152)",
        "(-0.280000, 1.276930, -0.092797)",
        "(-0.280000, 1.290302, -0.079514)",
        "(-0.280000, 1.305037, -0.067405)",
        "(-0.280000, 1.321529, -0.057633)",
        "(-0.280000, 1.339364, -0.050632)",
        "(-0.280000, 1.357812, -0.045351)",
        "(-0.280000, 1.376650, -0.041855)",
        "(-0.280000, 1.395735, -0.040166)",
        "(-0.280000, 1.414923, -0.040301)",
        "(-0.280000, 1.433982, -0.042258)",
        "(-0.280000, 1.452769, -0.046018)",
        "(-0.280000, 1.471141, -0.051557)",
        "(-0.280000, 1.488875, -0.058808)",
        "(-0.280000, 1.505840, -0.067713)",
        "(-0.280000, 1.521905, -0.078207)",
        "(-0.280000, 1.536875, -0.090164)",
        "(-0.280000, 1.550641, -0.103490)",
        "(-0.280000, 1.563096, -0.118087)",
        "(-0.280000, 1.574088, -0.133780)",
        "(-0.280000, 1.583552, -0.150472)",
        "(-0.280000, 1.591372, -0.167963)",
        "(-0.280000, 1.597495, -0.186118)",
        "(-0.280000, 1.601868, -0.204802)",
        "(-0.280000, 1.604440, -0.223788)",
        "(-0.280000, 1.605196, -0.242932)",
        "(-0.280000, 1.604124, -0.262091)",
        "(-0.280000, 1.601239, -0.281032)",
        "(-0.280000, 1.596567, -0.299613)",
        "(-0.280000, 1.590137, -0.317693)",
        "(-0.280000, 1.582029, -0.335052)",
        "(-0.280000, 1.572291, -0.351586)",
        "(-0.280000, 1.561042, -0.367095)",
        "(-0.280000, 1.548368, -0.381464)",
        "(-0.280000, 1.534364, -0.394582)",
        "(-0.280000, 1.519198, -0.406290)",
        "(-0.280000, 1.502988, -0.416504)",
        "(-0.280000, 1.485853, -0.425141)",
        "(-0.280000, 1.468001, -0.432099)",
        "(-0.280000, 1.449569, -0.437327)",
        "(-0.280000, 1.430694, -0.440784)",
        "(-0.280000, 1.411605, -0.442426)",
        "(-0.280000, 1.392447, -0.442246)",
        "(-0.280000, 1.373363, -0.440240)",
        "(-0.280000, 1.354585, -0.436434)",
        "(-0.280000, 1.336227, -0.430850)",
        "(-0.280000, 1.318511, -0.423556)",
        "(-0.280000, 1.301568, -0.414610)",
        "(-0.280000, 1.285529, -0.404077)",
        "(-0.280000, 1.271418, -0.391144)",
        "(-0.280000, 1.259484, -0.376265)",
        "(-0.280000, 1.249113, -0.360494)",
        "(-0.280000, 1.240413, -0.344021)",
        "(-0.280000, 1.233379, -0.327008)",
        "(-0.280000, 1.227985, -0.309606)",
        "(-0.280000, 1.224210, -0.292026)",
        "(-0.280000, 1.221997, -0.274356)",
        "(-0.280000, 1.221303, -0.256772)",
        "(-0.280000, 1.222069, -0.239354)",
        "(-0.280000, 1.224248, -0.222171)",
        "(-0.280000, 1.227783, -0.205360)",
        "(-0.280000, 1.232631, -0.188970)",
        "(-0.280000, 1.238761, -0.173051)",
        "(-0.280000, 1.246117, -0.157721)",
        "(-0.280000, 1.254673, -0.143027)",
        "(-0.280000, 1.264412, -0.129025)",
        "(-0.280000, 1.275272, -0.115835)",
        "(-0.280000, 1.287231, -0.103522)",
        "(-0.280000, 1.300269, -0.092158)",
        "(-0.280000, 1.314297, -0.081876)",
        "(-0.280000, 1.329298, -0.072745)",
        "(-0.280000, 1.345156, -0.064898)",
        "(-0.280000, 1.361804, -0.058425)",
        "(-0.280000, 1.379168, -0.053421)",
        "(-0.280000, 1.397073, -0.050002)",
        "(-0.280000, 1.415408, -0.048249)",
        "(-0.280000, 1.434046, -0.048241)",
        "(-0.280000, 1.452759, -0.050042)",
        "(-0.280000, 1.471388, -0.053695)",
        "(-0.280000, 1.489764, -0.059235)",
        "(-0.280000, 1.506688, -0.068214)",
        "(-0.280000, 1.522678, -0.078769)",
        "(-0.280000, 1.537614, -0.090817)",
        "(-0.280000, 1.551314, -0.104210)",
        "(-0.280000, 1.563697, -0.118868)",
        "(-0.280000, 1.574613, -0.134614)",
        "(-0.280000, 1.583981, -0.151327)",
        "(-0.280000, 1.591729, -0.168882)",
        "(-0.280000, 1.597763, -0.187067)",
        "(-0.280000, 1.602039, -0.205743)",
        "(-0.280000, 1.604524, -0.224770)",
        "(-0.280000, 1.605185, -0.243918)",
        "(-0.280000, 1.604023, -0.263042)",
        "(-0.280000, 1.601042, -0.281998)",
        "(-0.280000, 1.596279, -0.300556)",
        "(-0.280000, 1.589761, -0.318604)",
        "(-0.280000, 1.581568, -0.335923)",
        "(-0.280000, 1.571765, -0.352385)",
        "(-0.280000, 1.560423, -0.367863)",
        "(-0.280000, 1.546690, -0.381200)",
        "(-0.280000, 1.531303, -0.392434)",
        "(-0.280000, 1.515031, -0.401997)",
        "(-0.280000, 1.498130, -0.409834)",
        "(-0.280000, 1.480756, -0.415933)",
        "(-0.280000, 1.463060, -0.420287)",
        "(-0.280000, 1.445271, -0.422893)",
        "(-0.280000, 1.427530, -0.423785)",
        "(-0.280000, 1.409972, -0.423010)",
        "(-0.280000, 1.392799, -0.420631)",
        "(-0.280000, 1.376095, -0.416718)",
        "(-0.280000, 1.360034, -0.411368)",
        "(-0.280000, 1.344698, -0.404672)",
        "(-0.280000, 1.330157, -0.396714)",
        "(-0.280000, 1.316536, -0.387620)",
        "(-0.280000, 1.303877, -0.377481)",
        "(-0.280000, 1.292218, -0.366379)",
        "(-0.280000, 1.281639, -0.354444)",
        "(-0.280000, 1.272159, -0.341753)",
        "(-0.280000, 1.263798, -0.328373)",
        "(-0.280000, 1.256607, -0.314431)",
        "(-0.280000, 1.250589, -0.299965)",
        "(-0.280000, 1.245788, -0.285098)",
        "(-0.280000, 1.242216, -0.269887)",
        "(-0.280000, 1.239895, -0.254386)",
        "(-0.280000, 1.238857, -0.238724)",
        "(-0.280000, 1.239123, -0.222962)",
        "(-0.280000, 1.240720, -0.207165)",
        "(-0.280000, 1.243667, -0.191481)",
        "(-0.280000, 1.247982, -0.175991)",
        "(-0.280000, 1.253687, -0.160785)",
        "(-0.280000, 1.260769, -0.146033)",
        "(-0.280000, 1.269229, -0.131843)",
        "(-0.280000, 1.279060, -0.118331)",
        "(-0.280000, 1.290198, -0.105684)",
        "(-0.280000, 1.302621, -0.094009)",
        "(-0.280000, 1.316217, -0.083488)",
        "(-0.280000, 1.330911, -0.074248)",
        "(-0.280000, 1.346611, -0.066414)",
        "(-0.280000, 1.363132, -0.060138)",
        "(-0.280000, 1.380342, -0.055519)",
        "(-0.280000, 1.398092, -0.052649)",
        "(-0.280000, 1.416140, -0.051609)",
        "(-0.280000, 1.434310, -0.052444)",
        "(-0.280000, 1.452419, -0.055178)",
        "(-0.280000, 1.470199, -0.059798)",
        "(-0.280000, 1.487492, -0.066280)",
        "(-0.280000, 1.504041, -0.074538)",
        "(-0.280000, 1.519683, -0.084487)",
        "(-0.280000, 1.534264, -0.096025)",
        "(-0.280000, 1.547592, -0.108977)",
        "(-0.280000, 1.559567, -0.123202)",
        "(-0.280000, 1.570111, -0.138556)",
        "(-0.280000, 1.579134, -0.154819)",
        "(-0.280000, 1.586615, -0.171849)",
        "(-0.280000, 1.592537, -0.189523)",
        "(-0.280000, 1.596865, -0.207646)",
        "(-0.280000, 1.599594, -0.226112)",
        "(-0.280000, 1.600711, -0.244824)",
        "(-0.280000, 1.600203, -0.263600)",
        "(-0.280000, 1.598057, -0.282374)",
        "(-0.280000, 1.594273, -0.300960)",
        "(-0.280000, 1.588845, -0.319256)",
        "(-0.280000, 1.581102, -0.336792)",
        "(-0.280000, 1.571219, -0.353206)",
        "(-0.280000, 1.559820, -0.368605)",
        "(-0.280000, 1.546988, -0.382872)",
        "(-0.280000, 1.532879, -0.395834)",
        "(-0.280000, 1.517600, -0.407395)",
        "(-0.280000, 1.501267, -0.417466)",
        "(-0.280000, 1.484075, -0.425923)",
        "(-0.280000, 1.466129, -0.432717)",
        "(-0.280000, 1.447647, -0.437765)",
        "(-0.280000, 1.428768, -0.441033)",
        "(-0.280000, 1.409635, -0.442492)",
        "(-0.280000, 1.390479, -0.442124)",
        "(-0.280000, 1.371445, -0.439936)",
        "(-0.280000, 1.352676, -0.435942)",
        "(-0.280000, 1.334401, -0.430188)",
        "(-0.280000, 1.316756, -0.422723)",
        "(-0.280000, 1.299875, -0.413599)",
        "(-0.280000, 1.283963, -0.402927)",
        "(-0.280000, 1.269138, -0.390790)",
        "(-0.280000, 1.255515, -0.377276)",
        "(-0.280000, 1.243258, -0.362551)",
        "(-0.280000, 1.232441, -0.346702)",
        "(-0.280000, 1.223195, -0.329921)",
        "(-0.280000, 1.215586, -0.312337)",
        "(-0.280000, 1.209677, -0.294081)",
        "(-0.280000, 1.205537, -0.275374)",
        "(-0.280000, 1.203195, -0.256358)",
        "(-0.280000, 1.202672, -0.237176)",
        "(-0.280000, 1.203974, -0.218061)",
        "(-0.280000, 1.207088, -0.199156)",
        "(-0.280000, 1.211994, -0.180605)",
        "(-0.280000, 1.218633, -0.162633)",
        "(-0.280000, 1.226964, -0.145347)",
        "(-0.280000, 1.236888, -0.128958)",
        "(-0.280000, 1.248324, -0.113586)",
        "(-0.280000, 1.261191, -0.099351)",
        "(-0.280000, 1.276176, -0.087439)",
        "(-0.280000, 1.292670, -0.077883)",
        "(-0.280000, 1.309840, -0.070044)",
        "(-0.280000, 1.327458, -0.063987)",
        "(-0.280000, 1.345382, -0.059754)",
        "(-0.280000, 1.363456, -0.057378)",
        "(-0.280000, 1.381431, -0.056874)",
        "(-0.280000, 1.399135, -0.058211)",
        "(-0.280000, 1.416399, -0.061339)",
        "(-0.280000, 1.432983, -0.066161)",
        "(-0.280000, 1.448767, -0.072581)",
        "(-0.280000, 1.463553, -0.080443)",
        "(-0.280000, 1.477240, -0.089604)",
        "(-0.280000, 1.489747, -0.099917)",
        "(-0.280000, 1.500963, -0.111180)",
        "(-0.280000, 1.510863, -0.123237)",
        "(-0.280000, 1.519441, -0.135943)",
        "(-0.280000, 1.526673, -0.149101)",
        "(-0.280000, 1.532599, -0.162586)",
        "(-0.280000, 1.537263, -0.176291)",
        "(-0.280000, 1.540704, -0.190064)",
        "(-0.280000, 1.542989, -0.203852)",
        "(-0.280000, 1.544173, -0.217540)",
        "(-0.280000, 1.544319, -0.231090)",
        "(-0.280000, 1.543479, -0.244479)",
        "(-0.280000, 1.541701, -0.257634)",
        "(-0.280000, 1.539022, -0.270551)",
        "(-0.280000, 1.535457, -0.283231)",
        "(-0.280000, 1.531031, -0.295615)",
        "(-0.280000, 1.525740, -0.307700)",
        "(-0.280000, 1.519565, -0.319474)",
        "(-0.280000, 1.512511, -0.330860)",
        "(-0.280000, 1.504549, -0.341825)",
        "(-0.280000, 1.495648, -0.352317)",
        "(-0.280000, 1.485818, -0.362223)",
        "(-0.280000, 1.475024, -0.371476)",
        "(-0.280000, 1.463306, -0.379939)",
        "(-0.280000, 1.450669, -0.387507)",
        "(-0.280000, 1.437135, -0.394060)",
        "(-0.280000, 1.422808, -0.399448)",
        "(-0.280000, 1.407756, -0.403550)",
        "(-0.280000, 1.392067, -0.406247)",
        "(-0.280000, 1.375924, -0.407415)",
        "(-0.280000, 1.359461, -0.406965)",
        "(-0.280000, 1.342828, -0.404814)",
        "(-0.280000, 1.326266, -0.400919)",
        "(-0.280000, 1.309926, -0.395244)",
        "(-0.280000, 1.294062, -0.387813)",
        "(-0.280000, 1.278851, -0.378657)",
        "(-0.280000, 1.264463, -0.367826)",
        "(-0.280000, 1.251120, -0.355446)",
        "(-0.280000, 1.238953, -0.341621)",
        "(-0.280000, 1.228076, -0.326461)",
        "(-0.280000, 1.218627, -0.310155)",
        "(-0.280000, 1.210707, -0.292816)",
        "(-0.280000, 1.205372, -0.274402)",
        "(-0.280000, 1.203123, -0.255375)",
        "(-0.280000, 1.202693, -0.236220)",
        "(-0.280000, 1.204090, -0.217082)",
        "(-0.280000, 1.207297, -0.198193)",
        "(-0.280000, 1.212294, -0.179666)",
        "(-0.280000, 1.219020, -0.161726)",
        "(-0.280000, 1.227422, -0.144508)",
        "(-0.280000, 1.237440, -0.128141)",
        "(-0.280000, 1.248952, -0.112826)",
        "(-0.280000, 1.261867, -0.098674)",
        "(-0.280000, 1.276093, -0.085796)",
        "(-0.280000, 1.291455, -0.074347)",
        "(-0.280000, 1.307837, -0.064411)",
        "(-0.280000, 1.325116, -0.056066)",
        "(-0.280000, 1.343083, -0.049413)",
        "(-0.280000, 1.361630, -0.044492)",
        "(-0.280000, 1.380532, -0.041363)",
        "(-0.280000, 1.399647, -0.040045)",
        "(-0.280000, 1.418828, -0.040553)",
        "(-0.280000, 1.437846, -0.042880)",
        "(-0.280000, 1.456556, -0.047005)",
        "(-0.280000, 1.474817, -0.052900)",
        "(-0.280000, 1.492407, -0.060495)",
        "(-0.280000, 1.509195, -0.069727)",
        "(-0.280000, 1.525053, -0.080532)",
        "(-0.280000, 1.539788, -0.092777)",
        "(-0.280000, 1.553293, -0.106369)",
        "(-0.280000, 1.565461, -0.121206)",
        "(-0.280000, 1.576146, -0.137109)",
        "(-0.280000, 1.585284, -0.153982)",
        "(-0.280000, 1.592763, -0.171622)",
        "(-0.280000, 1.598531, -0.189892)",
        "(-0.280000, 1.602540, -0.208657)",
        "(-0.280000, 1.604743, -0.227690)",
        "(-0.280000, 1.605126, -0.246846)",
        "(-0.280000, 1.603682, -0.265980)",
        "(-0.280000, 1.599852, -0.284733)",
        "(-0.280000, 1.593690, -0.302795)",
        "(-0.280000, 1.586006, -0.320168)",
        "(-0.280000, 1.576903, -0.336694)",
        "(-0.280000, 1.566433, -0.352323)",
        "(-0.280000, 1.554709, -0.366913)",
        "(-0.280000, 1.541796, -0.380393)",
        "(-0.280000, 1.527755, -0.392684)",
        "(-0.280000, 1.512718, -0.403651)",
        "(-0.280000, 1.496761, -0.413210)",
        "(-0.280000, 1.479965, -0.421262)",
        "(-0.280000, 1.462511, -0.427685)",
        "(-0.280000, 1.444535, -0.432468)",
        "(-0.280000, 1.426163, -0.435612)",
        "(-0.280000, 1.407591, -0.437112)",
        "(-0.280000, 1.388925, -0.436978)",
        "(-0.280000, 1.370263, -0.435215)",
        "(-0.280000, 1.351786, -0.431835)",
        "(-0.280000, 1.333563, -0.426838)",
        "(-0.280000, 1.315776, -0.420250)",
        "(-0.280000, 1.298529, -0.412082)",
        "(-0.280000, 1.282386, -0.401744)",
        "(-0.280000, 1.267681, -0.389462)",
        "(-0.280000, 1.254210, -0.375838)",
        "(-0.280000, 1.242077, -0.360971)",
        "(-0.280000, 1.231431, -0.345042)",
        "(-0.280000, 1.222348, -0.328173)",
        "(-0.280000, 1.214900, -0.310488)",
        "(-0.280000, 1.209176, -0.292204)",
        "(-0.280000, 1.205213, -0.273429)",
        "(-0.280000, 1.203057, -0.254391)",
        "(-0.280000, 1.202721, -0.235235)",
        "(-0.280000, 1.204211, -0.216104)",
        "(-0.280000, 1.207510, -0.197230)",
        "(-0.280000, 1.212589, -0.178756)",
        "(-0.280000, 1.219412, -0.160822)",
        "(-0.280000, 1.227898, -0.143644)",
        "(-0.280000, 1.237979, -0.127351)",
        "(-0.280000, 1.249583, -0.112068)",
        "(-0.280000, 1.262567, -0.097980)",
        "(-0.280000, 1.276833, -0.085190)",
        "(-0.280000, 1.292274, -0.073798)",
        "(-0.280000, 1.308704, -0.063942)",
        "(-0.280000, 1.326024, -0.055682)",
        "(-0.280000, 1.344024, -0.049117)",
        "(-0.280000, 1.362566, -0.044293)",
        "(-0.280000, 1.381512, -0.041251)",
        "(-0.280000, 1.400632, -0.040027)",
        "(-0.280000, 1.419782, -0.040626)",
        "(-0.280000, 1.438817, -0.043049)",
        "(-0.280000, 1.457507, -0.047265)",
        "(-0.280000, 1.475711, -0.053239)",
        "(-0.280000, 1.493291, -0.060930)",
        "(-0.280000, 1.510034, -0.070245)",
        "(-0.280000, 1.525839, -0.081127)",
        "(-0.280000, 1.540514, -0.093445)",
        "(-0.280000, 1.553952, -0.107102)",
        "(-0.280000, 1.566047, -0.121998)",
        "(-0.280000, 1.575522, -0.138631)",
        "(-0.280000, 1.582437, -0.156395)",
        "(-0.280000, 1.587553, -0.174564)",
        "(-0.280000, 1.590838, -0.192902)",
        "(-0.280000, 1.592275, -0.211262)",
        "(-0.280000, 1.591852, -0.229487)",
        "(-0.280000, 1.589596, -0.247327)",
        "(-0.280000, 1.585562, -0.264617)",
        "(-0.280000, 1.579826, -0.281197)",
        "(-0.280000, 1.572518, -0.296847)",
        "(-0.280000, 1.563756, -0.311461)",
        "(-0.280000, 1.553720, -0.324868)",
        "(-0.280000, 1.542570, -0.336989)",
        "(-0.280000, 1.530463, -0.347768)",
        "(-0.280000, 1.517614, -0.357125)",
        "(-0.280000, 1.504182, -0.365061)",
        "(-0.280000, 1.490312, -0.371590)",
        "(-0.280000, 1.476201, -0.376721)",
        "(-0.280000, 1.461967, -0.380510)",
        "(-0.280000, 1.447709, -0.383019)",
        "(-0.280000, 1.433572, -0.384308)",
        "(-0.280000, 1.419596, -0.384453)",
        "(-0.280000, 1.405889, -0.383525)",
        "(-0.280000, 1.392476, -0.381593)",
        "(-0.280000, 1.379374, -0.378711)",
        "(-0.280000, 1.366647, -0.374939)",
        "(-0.280000, 1.354293, -0.370311)",
        "(-0.280000, 1.342309, -0.364846)",
        "(-0.280000, 1.330750, -0.358574)",
        "(-0.280000, 1.319618, -0.351494)",
        "(-0.280000, 1.308930, -0.343588)",
        "(-0.280000, 1.298759, -0.334872)",
        "(-0.280000, 1.289143, -0.325324)",
        "(-0.280000, 1.280139, -0.314919)",
        "(-0.280000, 1.271857, -0.303688)",
        "(-0.280000, 1.264367, -0.291604)",
        "(-0.280000, 1.257800, -0.278727)",
        "(-0.280000, 1.252258, -0.265080)",
        "(-0.280000, 1.247857, -0.250701)",
        "(-0.280000, 1.244728, -0.235718)",
        "(-0.280000, 1.242980, -0.220215)",
        "(-0.280000, 1.242720, -0.204298)",
        "(-0.280000, 1.244039, -0.188167)",
        "(-0.280000, 1.247007, -0.171967)",
        "(-0.280000, 1.251681, -0.155860)",
        "(-0.280000, 1.258069, -0.140091)",
        "(-0.280000, 1.266181, -0.124813)",
        "(-0.280000, 1.275955, -0.110276)",
        "(-0.280000, 1.287334, -0.096647)",
        "(-0.280000, 1.300242, -0.084089)",
        "(-0.280000, 1.314520, -0.072801)",
        "(-0.280000, 1.330047, -0.062896)",
        "(-0.280000, 1.346694, -0.054471)",
        "(-0.280000, 1.364258, -0.047640)",
        "(-0.280000, 1.382611, -0.042528)",
        "(-0.280000, 1.401618, -0.040013)",
        "(-0.280000, 1.420765, -0.040706)",
        "(-0.280000, 1.439759, -0.043217)",
        "(-0.280000, 1.458457, -0.047530)",
        "(-0.280000, 1.476632, -0.053593)",
        "(-0.280000, 1.494174, -0.061370)",
        "(-0.280000, 1.510871, -0.070767)",
        "(-0.280000, 1.526599, -0.081708)",
        "(-0.280000, 1.541237, -0.094115)",
        "(-0.280000, 1.554607, -0.107838)",
        "(-0.280000, 1.566612, -0.122770)",
        "(-0.280000, 1.577158, -0.138801)",
        "(-0.280000, 1.586118, -0.155736)",
        "(-0.280000, 1.593426, -0.173447)",
        "(-0.280000, 1.599025, -0.191801)",
        "(-0.280000, 1.602846, -0.210576)",
        "(-0.280000, 1.604866, -0.229658)",
        "(-0.280000, 1.605062, -0.248816)",
        "(-0.280000, 1.603434, -0.267906)",
        "(-0.280000, 1.599984, -0.286782)",
        "(-0.280000, 1.592952, -0.304608)",
        "(-0.280000, 1.584272, -0.321493)",
        "(-0.280000, 1.574070, -0.337317)",
        "(-0.280000, 1.562528, -0.351916)",
        "(-0.280000, 1.549788, -0.365218)",
        "(-0.280000, 1.535985, -0.377167)",
        "(-0.280000, 1.521318, -0.387675)",
        "(-0.280000, 1.505919, -0.396728)",
        "(-0.280000, 1.489907, -0.404318)",
        "(-0.280000, 1.473468, -0.410421)",
        "(-0.280000, 1.456679, -0.415063)",
        "(-0.280000, 1.439706, -0.418245)",
        "(-0.280000, 1.422630, -0.419997)",
        "(-0.280000, 1.405522, -0.420344)",
        "(-0.280000, 1.388523, -0.419308)",
        "(-0.280000, 1.371690, -0.416915)",
        "(-0.280000, 1.355075, -0.413179)",
        "(-0.280000, 1.338809, -0.408128)",
        "(-0.280000, 1.322942, -0.401774)",
        "(-0.280000, 1.307535, -0.394115)",
        "(-0.280000, 1.292724, -0.385188)",
        "(-0.280000, 1.278560, -0.374977)",
        "(-0.280000, 1.265193, -0.363532)",
        "(-0.280000, 1.252717, -0.350862)",
        "(-0.280000, 1.241245, -0.336981)",
        "(-0.280000, 1.230949, -0.321984)",
        "(-0.280000, 1.221958, -0.305920)",
        "(-0.280000, 1.214413, -0.288856)",
        "(-0.280000, 1.208492, -0.270966)",
        "(-0.280000, 1.204327, -0.252375)",
        "(-0.280000, 1.202790, -0.233264)",
        "(-0.280000, 1.204464, -0.214178)",
        "(-0.280000, 1.207945, -0.195337)",
        "(-0.280000, 1.213210, -0.176885)",
        "(-0.280000, 1.220197, -0.159045)",
        "(-0.280000, 1.228863, -0.141925)",
        "(-0.280000, 1.239103, -0.125731)",
        "(-0.280000, 1.250837, -0.110585)",
        "(-0.280000, 1.263978, -0.096602)",
        "(-0.280000, 1.278368, -0.083953)",
        "(-0.280000, 1.293896, -0.072729)",
        "(-0.280000, 1.310446, -0.063018)",
        "(-0.280000, 1.327819, -0.054939)",
        "(-0.280000, 1.345881, -0.048548)",
        "(-0.280000, 1.364497, -0.043898)",
        "(-0.280000, 1.383443, -0.041044)",
        "(-0.280000, 1.402604, -0.040004)",
        "(-0.280000, 1.421747, -0.040791)",
        "(-0.280000, 1.440729, -0.043395)",
        "(-0.280000, 1.459403, -0.047808)",
        "(-0.280000, 1.476845, -0.055745)",
        "(-0.280000, 1.493262, -0.065279)",
        "(-0.280000, 1.508543, -0.076278)",
        "(-0.280000, 1.522531, -0.088554)",
        "(-0.280000, 1.535162, -0.101959)",
        "(-0.280000, 1.546388, -0.116356)",
        "(-0.280000, 1.556130, -0.131543)",
        "(-0.280000, 1.564382, -0.147386)",
        "(-0.280000, 1.571142, -0.163766)",
        "(-0.280000, 1.576394, -0.180496)",
        "(-0.280000, 1.580168, -0.197501)",
        "(-0.280000, 1.582476, -0.214615)",
        "(-0.280000, 1.583351, -0.231758)",
        "(-0.280000, 1.582820, -0.248861)",
        "(-0.280000, 1.580915, -0.265785)",
        "(-0.280000, 1.577662, -0.282473)",
        "(-0.280000, 1.573079, -0.298874)",
        "(-0.280000, 1.567201, -0.314861)",
        "(-0.280000, 1.560042, -0.330381)",
        "(-0.280000, 1.551604, -0.345375)",
        "(-0.280000, 1.541929, -0.359709)",
        "(-0.280000, 1.531005, -0.373331)",
        "(-0.280000, 1.518890, -0.386094)",
        "(-0.280000, 1.505597, -0.397903)",
        "(-0.280000, 1.491147, -0.408649)",
        "(-0.280000, 1.475641, -0.418163)",
        "(-0.280000, 1.459137, -0.426319)",
        "(-0.280000, 1.441710, -0.432979)",
        "(-0.280000, 1.423541, -0.437993)",
        "(-0.280000, 1.404760, -0.441314)",
        "(-0.280000, 1.385594, -0.441737)",
        "(-0.280000, 1.366619, -0.439087)",
        "(-0.280000, 1.347982, -0.434645)",
        "(-0.280000, 1.329824, -0.428440)",
        "(-0.280000, 1.312365, -0.420548)",
        "(-0.280000, 1.295712, -0.411016)",
        "(-0.280000, 1.280065, -0.399959)",
        "(-0.280000, 1.265539, -0.387465)",
        "(-0.280000, 1.252249, -0.373624)",
        "(-0.280000, 1.240354, -0.358604)",
        "(-0.280000, 1.229940, -0.342522)",
        "(-0.280000, 1.221091, -0.325496)",
        "(-0.280000, 1.213913, -0.307732)",
        "(-0.280000, 1.208456, -0.289366)",
        "(-0.280000, 1.204766, -0.270535)",
        "(-0.280000, 1.202887, -0.251468)",
        "(-0.280000, 1.202831, -0.232279)",
        "(-0.280000, 1.204599, -0.213201)",
        "(-0.280000, 1.208172, -0.194378)",
        "(-0.280000, 1.213528, -0.175952)",
        "(-0.280000, 1.220602, -0.158146)",
        "(-0.280000, 1.229337, -0.141094)",
        "(-0.280000, 1.239671, -0.124926)",
        "(-0.280000, 1.251479, -0.109837)",
        "(-0.280000, 1.264667, -0.095939)",
        "(-0.280000, 1.279140, -0.083340)",
        "(-0.280000, 1.294722, -0.072192)",
        "(-0.280000, 1.311294, -0.062576)",
        "(-0.280000, 1.328732, -0.054568)",
        "(-0.280000, 1.346825, -0.048266)",
        "(-0.280000, 1.365465, -0.043707)",
        "(-0.280000, 1.384424, -0.040946)",
        "(-0.280000, 1.403560, -0.040000)",
        "(-0.280000, 1.422729, -0.040881)",
        "(-0.280000, 1.441697, -0.043578)",
        "(-0.280000, 1.460324, -0.048065)",
        "(-0.280000, 1.478467, -0.054315)",
        "(-0.280000, 1.495906, -0.062250)",
        "(-0.280000, 1.512511, -0.071807)",
        "(-0.280000, 1.528156, -0.082918)",
        "(-0.280000, 1.542650, -0.095447)",
        "(-0.280000, 1.555907, -0.109321)",
        "(-0.280000, 1.567765, -0.124369)",
        "(-0.280000, 1.578139, -0.140477)",
        "(-0.280000, 1.586947, -0.157525)",
        "(-0.280000, 1.592897, -0.175718)",
        "(-0.280000, 1.595995, -0.194537)",
        "(-0.280000, 1.597294, -0.213369)",
        "(-0.280000, 1.596775, -0.231992)",
        "(-0.280000, 1.594442, -0.250260)",
        "(-0.280000, 1.590316, -0.268017)",
        "(-0.280000, 1.584473, -0.285023)",
        "(-0.280000, 1.577001, -0.301129)",
        "(-0.280000, 1.568007, -0.316193)",
        "(-0.280000, 1.557666, -0.330026)",
        "(-0.280000, 1.546110, -0.342549)",
        "(-0.280000, 1.533554, -0.353630)",
        "(-0.280000, 1.520169, -0.363226)",
        "(-0.280000, 1.506119, -0.371313)",
        "(-0.280000, 1.491634, -0.377857)",
        "(-0.280000, 1.476867, -0.382890)",
        "(-0.280000, 1.461958, -0.386457)",
        "(-0.280000, 1.447097, -0.388605)",
        "(-0.280000, 1.432390, -0.389415)",
        "(-0.280000, 1.417920, -0.388968)",
        "(-0.280000, 1.403817, -0.387350)",
        "(-0.280000, 1.390104, -0.384645)",
        "(-0.280000, 1.376873, -0.380945)",
        "(-0.280000, 1.364136, -0.376321)",
        "(-0.280000, 1.351895, -0.370831)",
        "(-0.280000, 1.340204, -0.364545)",
        "(-0.280000, 1.329051, -0.357498)",
        "(-0.280000, 1.318432, -0.349706)",
        "(-0.280000, 1.308392, -0.341211)",
        "(-0.280000, 1.298936, -0.332011)",
        "(-0.280000, 1.290083, -0.322094)",
        "(-0.280000, 1.281900, -0.311489)",
        "(-0.280000, 1.274431, -0.300183)",
        "(-0.280000, 1.267735, -0.288162)",
        "(-0.280000, 1.261914, -0.275479)",
        "(-0.280000, 1.257043, -0.262123)",
        "(-0.280000, 1.253237, -0.248178)",
        "(-0.280000, 1.250591, -0.233688)",
        "(-0.280000, 1.249211, -0.218714)",
        "(-0.280000, 1.249200, -0.203408)",
        "(-0.280000, 1.250647, -0.187874)",
        "(-0.280000, 1.253634, -0.172238)",
        "(-0.280000, 1.258211, -0.156714)",
        "(-0.280000, 1.264417, -0.141458)",
        "(-0.280000, 1.272275, -0.126641)",
        "(-0.280000, 1.281740, -0.112503)",
        "(-0.280000, 1.292794, -0.099199)",
        "(-0.280000, 1.305324, -0.086957)",
        "(-0.280000, 1.319241, -0.075932)",
        "(-0.280000, 1.334437, -0.066267)",
        "(-0.280000, 1.350715, -0.058123)",
        "(-0.280000, 1.367933, -0.051590)",
        "(-0.280000, 1.385948, -0.046732)",
        "(-0.280000, 1.404535, -0.043605)",
        "(-0.280000, 1.423557, -0.042224)",
        "(-0.280000, 1.442665, -0.043765)",
        "(-0.280000, 1.461269, -0.048344)",
        "(-0.280000, 1.479354, -0.054671)",
        "(-0.280000, 1.496781, -0.062702)",
        "(-0.280000, 1.513340, -0.072341)",
        "(-0.280000, 1.528930, -0.083528)",
        "(-0.280000, 1.543363, -0.096129)",
        "(-0.280000, 1.556532, -0.110044)",
        "(-0.280000, 1.568336, -0.125173)",
        "(-0.280000, 1.578631, -0.141332)",
        "(-0.280000, 1.587343, -0.158396)",
        "(-0.280000, 1.594402, -0.176239)",
        "(-0.280000, 1.599724, -0.194645)",
        "(-0.280000, 1.603272, -0.213473)",
        "(-0.280000, 1.605014, -0.232582)",
        "(-0.280000, 1.604931, -0.251741)",
        "(-0.280000, 1.603022, -0.270835)",
        "(-0.280000, 1.599311, -0.289631)",
        "(-0.280000, 1.593829, -0.307990)",
        "(-0.280000, 1.586614, -0.325771)",
        "(-0.280000, 1.577754, -0.342759)",
        "(-0.280000, 1.567319, -0.358827)",
        "(-0.280000, 1.555384, -0.373852)",
        "(-0.280000, 1.542094, -0.387653)",
        "(-0.280000, 1.527552, -0.400127)",
        "(-0.280000, 1.511865, -0.411178)",
        "(-0.280000, 1.495223, -0.420672)",
        "(-0.280000, 1.477754, -0.428541)",
        "(-0.280000, 1.459587, -0.434721)",
        "(-0.280000, 1.440944, -0.439138)",
        "(-0.280000, 1.421936, -0.441765)",
        "(-0.280000, 1.402793, -0.442570)",
        "(-0.280000, 1.383661, -0.441551)",
        "(-0.280000, 1.364683, -0.438712)",
        "(-0.280000, 1.346090, -0.434088)",
        "(-0.280000, 1.328021, -0.427717)",
        "(-0.280000, 1.310614, -0.419643)",
        "(-0.280000, 1.294079, -0.409964)",
        "(-0.280000, 1.278539, -0.398757)",
        "(-0.280000, 1.264114, -0.386102)",
        "(-0.280000, 1.250979, -0.372154)",
        "(-0.280000, 1.239212, -0.356997)",
        "(-0.280000, 1.228957, -0.340813)",
        "(-0.280000, 1.220287, -0.323727)",
        "(-0.280000, 1.213271, -0.305867)",
        "(-0.280000, 1.209215, -0.287161)",
        "(-0.280000, 1.208060, -0.268123)",
        "(-0.280000, 1.208696, -0.249257)",
        "(-0.280000, 1.211110, -0.230785)",
        "(-0.280000, 1.215245, -0.212842)",
        "(-0.280000, 1.221027, -0.195560)",
        "(-0.280000, 1.228337, -0.179134)",
        "(-0.280000, 1.237068, -0.163664)",
        "(-0.280000, 1.247111, -0.149241)",
        "(-0.280000, 1.258303, -0.136001)",
        "(-0.280000, 1.270541, -0.123978)",
        "(-0.280000, 1.283649, -0.113266)",
        "(-0.280000, 1.297508, -0.103886)",
        "(-0.280000, 1.312008, -0.095853)",
        "(-0.280000, 1.326975, -0.089204)",
        "(-0.280000, 1.342312, -0.083928)",
        "(-0.280000, 1.357928, -0.080011)",
        "(-0.280000, 1.373670, -0.077453)",
        "(-0.280000, 1.389463, -0.076228)",
        "(-0.280000, 1.405240, -0.076315)",
        "(-0.280000, 1.420867, -0.077693)",
        "(-0.280000, 1.436309, -0.080342)",
        "(-0.280000, 1.451439, -0.084234)",
        "(-0.280000, 1.466204, -0.089348)",
        "(-0.280000, 1.480544, -0.095675)",
        "(-0.280000, 1.494334, -0.103172)",
        "(-0.280000, 1.507512, -0.111824)",
        "(-0.280000, 1.520007, -0.121620)",
        "(-0.280000, 1.531685, -0.132496)",
        "(-0.280000, 1.542469, -0.144424)",
        "(-0.280000, 1.552268, -0.157376)",
        "(-0.280000, 1.560947, -0.171248)",
        "(-0.280000, 1.568416, -0.185984)",
        "(-0.280000, 1.574578, -0.201517)",
        "(-0.280000, 1.579310, -0.217691)",
        "(-0.280000, 1.582534, -0.234431)",
        "(-0.280000, 1.584155, -0.251546)",
        "(-0.280000, 1.584107, -0.268904)",
        "(-0.280000, 1.582333, -0.286359)",
        "(-0.280000, 1.578803, -0.303676)",
        "(-0.280000, 1.573505, -0.320689)",
        "(-0.280000, 1.566440, -0.337224)",
        "(-0.280000, 1.557668, -0.353032)",
        "(-0.280000, 1.547249, -0.367940)",
        "(-0.280000, 1.535255, -0.381781)",
        "(-0.280000, 1.521845, -0.394336)",
        "(-0.280000, 1.507121, -0.405484)",
        "(-0.280000, 1.491294, -0.415054)",
        "(-0.280000, 1.474524, -0.422953)",
        "(-0.280000, 1.456977, -0.429106)",
        "(-0.280000, 1.438905, -0.433443)",
        "(-0.280000, 1.420482, -0.435957)",
        "(-0.280000, 1.401869, -0.436659)",
        "(-0.280000, 1.383303, -0.435579)",
        "(-0.280000, 1.364924, -0.432739)",
        "(-0.280000, 1.346871, -0.428156)",
        "(-0.280000, 1.329362, -0.421886)",
        "(-0.280000, 1.312529, -0.413979)",
        "(-0.280000, 1.296500, -0.404492)",
        "(-0.280000, 1.281469, -0.393540)",
        "(-0.280000, 1.267528, -0.381189)",
        "(-0.280000, 1.254844, -0.367588)",
        "(-0.280000, 1.243511, -0.352842)",
        "(-0.280000, 1.233617, -0.337061)",
        "(-0.280000, 1.225283, -0.320436)",
        "(-0.280000, 1.218567, -0.303093)",
        "(-0.280000, 1.213524, -0.285163)",
        "(-0.280000, 1.210214, -0.266862)",
        "(-0.280000, 1.208660, -0.248330)",
        "(-0.280000, 1.208877, -0.229705)",
        "(-0.280000, 1.210862, -0.211214)",
        "(-0.280000, 1.214602, -0.192967)",
        "(-0.280000, 1.220054, -0.175187)",
        "(-0.280000, 1.227172, -0.158005)",
        "(-0.280000, 1.235905, -0.141553)",
        "(-0.280000, 1.246148, -0.126031)",
        "(-0.280000, 1.257821, -0.111553)",
        "(-0.280000, 1.270838, -0.098231)",
        "(-0.280000, 1.285043, -0.086227)",
        "(-0.280000, 1.300324, -0.075627)",
        "(-0.280000, 1.316569, -0.066515)",
        "(-0.280000, 1.333581, -0.059002)",
        "(-0.280000, 1.351231, -0.053141)",
        "(-0.280000, 1.369386, -0.048979)",
        "(-0.280000, 1.387827, -0.046567)",
        "(-0.280000, 1.406441, -0.045920)",
        "(-0.280000, 1.425005, -0.047045)",
        "(-0.280000, 1.443377, -0.049930)",
        "(-0.280000, 1.461419, -0.054557)",
        "(-0.280000, 1.478912, -0.060870)",
        "(-0.280000, 1.495726, -0.068818)",
        "(-0.280000, 1.511732, -0.078344)",
        "(-0.280000, 1.526735, -0.089333)",
        "(-0.280000, 1.540626, -0.101699)",
        "(-0.280000, 1.553297, -0.115351)",
        "(-0.280000, 1.564594, -0.130124)",
        "(-0.280000, 1.574449, -0.145929)",
        "(-0.280000, 1.582743, -0.162575)",
        "(-0.280000, 1.589416, -0.179934)",
        "(-0.280000, 1.594415, -0.197876)",
        "(-0.280000, 1.597680, -0.216185)",
        "(-0.280000, 1.599189, -0.234721)",
        "(-0.280000, 1.598926, -0.253345)",
        "(-0.280000, 1.596905, -0.271833)",
        "(-0.280000, 1.593182, -0.290058)",
        "(-0.280000, 1.587815, -0.307908)",
        "(-0.280000, 1.580887, -0.325205)",
        "(-0.280000, 1.572455, -0.341858)",
        "(-0.280000, 1.562565, -0.357782)",
        "(-0.280000, 1.551311, -0.372821)",
        "(-0.280000, 1.538721, -0.386911)",
        "(-0.280000, 1.524901, -0.399903)",
        "(-0.280000, 1.509907, -0.411709)",
        "(-0.280000, 1.493461, -0.421558)",
        "(-0.280000, 1.475916, -0.429255)",
        "(-0.280000, 1.457718, -0.435249)",
        "(-0.280000, 1.439004, -0.439491)",
        "(-0.280000, 1.420001, -0.441929)",
        "(-0.280000, 1.400851, -0.442549)",
        "(-0.280000, 1.381700, -0.441343)",
        "(-0.280000, 1.362780, -0.438325)",
        "(-0.280000, 1.344205, -0.433512)",
        "(-0.280000, 1.326199, -0.426964)",
        "(-0.280000, 1.308897, -0.418734)",
        "(-0.280000, 1.292432, -0.408880)",
        "(-0.280000, 1.277003, -0.397521)",
        "(-0.280000, 1.262723, -0.384747)",
        "(-0.280000, 1.249704, -0.370650)",
        "(-0.280000, 1.238104, -0.355402)",
        "(-0.280000, 1.228005, -0.339120)",
        "(-0.280000, 1.219488, -0.321925)",
        "(-0.280000, 1.212657, -0.304025)",
        "(-0.280000, 1.207558, -0.285556)",
        "(-0.280000, 1.204235, -0.266657)",
        "(-0.280000, 1.202727, -0.247557)",
        "(-0.280000, 1.203045, -0.228371)",
        "(-0.280000, 1.205182, -0.209331)",
        "(-0.280000, 1.209121, -0.190581)",
        "(-0.280000, 1.214834, -0.172263)",
        "(-0.280000, 1.222253, -0.154598)",
        "(-0.280000, 1.231319, -0.137719)",
        "(-0.280000, 1.241965, -0.121754)",
        "(-0.280000, 1.254063, -0.106898)",
        "(-0.280000, 1.267519, -0.093259)",
        "(-0.280000, 1.282235, -0.080944)",
        "(-0.280000, 1.298031, -0.070101)",
        "(-0.280000, 1.314813, -0.060796)",
        "(-0.280000, 1.332377, -0.053142)",
        "(-0.280000, 1.350589, -0.047192)",
        "(-0.280000, 1.369313, -0.042997)",
        "(-0.280000, 1.388425, -0.041921)",
        "(-0.280000, 1.407410, -0.043640)",
        "(-0.280000, 1.425956, -0.047151)",
        "(-0.280000, 1.443840, -0.052367)",
        "(-0.280000, 1.460937, -0.059203)",
        "(-0.280000, 1.477129, -0.067565)",
        "(-0.280000, 1.492241, -0.077306)",
        "(-0.280000, 1.506190, -0.088304)",
        "(-0.280000, 1.518904, -0.100439)",
        "(-0.280000, 1.530272, -0.113528)",
        "(-0.280000, 1.540278, -0.127464)",
        "(-0.280000, 1.548855, -0.142059)",
        "(-0.280000, 1.556000, -0.157191)",
        "(-0.280000, 1.561716, -0.172750)",
        "(-0.280000, 1.565993, -0.188560)",
        "(-0.280000, 1.568857, -0.204524)",
        "(-0.280000, 1.570334, -0.220556)",
        "(-0.280000, 1.570449, -0.236504)",
        "(-0.280000, 1.569240, -0.252299)",
        "(-0.280000, 1.566736, -0.267876)",
        "(-0.280000, 1.562980, -0.283107)",
        "(-0.280000, 1.557995, -0.297960)",
        "(-0.280000, 1.551831, -0.312316)",
        "(-0.280000, 1.544515, -0.326122)",
        "(-0.280000, 1.536065, -0.339323)",
        "(-0.280000, 1.526543, -0.351802)",
        "(-0.280000, 1.515974, -0.363498)",
        "(-0.280000, 1.504379, -0.374344)",
        "(-0.280000, 1.491842, -0.384218)",
        "(-0.280000, 1.478402, -0.393046)",
        "(-0.280000, 1.464101, -0.400745)",
        "(-0.280000, 1.449063, -0.407196)",
        "(-0.280000, 1.433356, -0.412319)",
        "(-0.280000, 1.417063, -0.416027)",
        "(-0.280000, 1.400355, -0.418225)",
        "(-0.280000, 1.383318, -0.418845)",
        "(-0.280000, 1.366157, -0.417824)",
        "(-0.280000, 1.349012, -0.415117)",
        "(-0.280000, 1.332034, -0.410689)",
        "(-0.280000, 1.315462, -0.404547)",
        "(-0.280000, 1.299463, -0.396704)",
        "(-0.280000, 1.284205, -0.387188)",
        "(-0.280000, 1.269929, -0.376098)",
        "(-0.280000, 1.256793, -0.363517)",
        "(-0.280000, 1.244954, -0.349544)",
        "(-0.280000, 1.234602, -0.334368)",
        "(-0.280000, 1.225842, -0.318110)",
        "(-0.280000, 1.218811, -0.301003)",
        "(-0.280000, 1.213575, -0.283221)",
        "(-0.280000, 1.210184, -0.264938)",
        "(-0.280000, 1.208667, -0.246415)",
        "(-0.280000, 1.209006, -0.227824)",
        "(-0.280000, 1.211165, -0.209324)",
        "(-0.280000, 1.215069, -0.191140)",
        "(-0.280000, 1.220638, -0.173393)",
        "(-0.280000, 1.227805, -0.156185)",
        "(-0.280000, 1.236467, -0.139689)",
        "(-0.280000, 1.246560, -0.123987)",
        "(-0.280000, 1.258028, -0.109159)",
        "(-0.280000, 1.270764, -0.095352)",
        "(-0.280000, 1.284730, -0.082624)",
        "(-0.280000, 1.299808, -0.071116)",
        "(-0.280000, 1.315931, -0.060908)",
        "(-0.280000, 1.333299, -0.052794)",
        "(-0.280000, 1.351540, -0.046934)",
        "(-0.280000, 1.370256, -0.042834)",
        "(-0.280000, 1.389306, -0.040531)",
        "(-0.280000, 1.408460, -0.040051)",
        "(-0.280000, 1.427572, -0.041395)",
        "(-0.280000, 1.446498, -0.044556)",
        "(-0.280000, 1.465010, -0.049496)",
        "(-0.280000, 1.482995, -0.056185)",
        "(-0.280000, 1.500236, -0.064542)",
        "(-0.280000, 1.516604, -0.074500)",
        "(-0.280000, 1.531974, -0.085988)",
        "(-0.280000, 1.546159, -0.098867)",
        "(-0.280000, 1.559055, -0.113037)",
        "(-0.280000, 1.570563, -0.128392)",
        "(-0.280000, 1.580541, -0.144748)",
        "(-0.280000, 1.588920, -0.161978)",
        "(-0.280000, 1.595631, -0.179955)",
        "(-0.280000, 1.600594, -0.198461)",
        "(-0.280000, 1.603775, -0.217354)",
        "(-0.280000, 1.605145, -0.236494)",
        "(-0.280000, 1.604689, -0.255648)",
        "(-0.280000, 1.602410, -0.274701)",
        "(-0.280000, 1.598334, -0.293421)",
        "(-0.280000, 1.592496, -0.311670)",
        "(-0.280000, 1.584937, -0.329307)",
        "(-0.280000, 1.575748, -0.346119)",
        "(-0.280000, 1.565003, -0.361982)",
        "(-0.280000, 1.552778, -0.376772)",
        "(-0.280000, 1.539222, -0.390312)",
        "(-0.280000, 1.524440, -0.402501)",
        "(-0.280000, 1.508541, -0.413245)",
        "(-0.280000, 1.491718, -0.422414)",
        "(-0.280000, 1.474071, -0.429951)",
        "(-0.280000, 1.455816, -0.435767)",
        "(-0.280000, 1.437090, -0.439820)",
        "(-0.280000, 1.418035, -0.442077)",
        "(-0.280000, 1.398913, -0.441190)",
        "(-0.280000, 1.380204, -0.437537)",
        "(-0.280000, 1.362115, -0.432145)",
        "(-0.280000, 1.344859, -0.425125)",
        "(-0.280000, 1.328552, -0.416574)",
        "(-0.280000, 1.313301, -0.406599)",
        "(-0.280000, 1.299266, -0.395362)",
        "(-0.280000, 1.286516, -0.382993)",
        "(-0.280000, 1.275112, -0.369620)",
        "(-0.280000, 1.265143, -0.355436)",
        "(-0.280000, 1.256617, -0.340549)",
        "(-0.280000, 1.249579, -0.325153)",
        "(-0.280000, 1.244021, -0.309368)",
        "(-0.280000, 1.239928, -0.293305)",
        "(-0.280000, 1.237293, -0.277141)",
        "(-0.280000, 1.236078, -0.260968)",
        "(-0.280000, 1.236251, -0.244869)",
        "(-0.280000, 1.237768, -0.228993)",
        "(-0.280000, 1.240589, -0.213405)",
        "(-0.280000, 1.244675, -0.198166)",
        "(-0.280000, 1.249970, -0.183399)",
        "(-0.280000, 1.256450, -0.169134)",
        "(-0.280000, 1.264051, -0.155486)",
        "(-0.280000, 1.272743, -0.142501)",
        "(-0.280000, 1.282499, -0.130234)",
        "(-0.280000, 1.293249, -0.118796)",
        "(-0.280000, 1.304961, -0.108243)",
        "(-0.280000, 1.317605, -0.098642)",
        "(-0.280000, 1.331087, -0.090103)",
        "(-0.280000, 1.345360, -0.082698)",
        "(-0.280000, 1.360374, -0.076504)",
        "(-0.280000, 1.375994, -0.071626)",
        "(-0.280000, 1.392142, -0.068139)",
        "(-0.280000, 1.408729, -0.066118)",
        "(-0.280000, 1.425575, -0.065642)",
        "(-0.280000, 1.442586, -0.066770)",
        "(-0.280000, 1.459552, -0.069543)",
        "(-0.280000, 1.476330, -0.073991)",
        "(-0.280000, 1.492765, -0.080134)",
        "(-0.280000, 1.508621, -0.087940)",
        "(-0.280000, 1.523734, -0.097380)",
        "(-0.280000, 1.537936, -0.108408)",
        "(-0.280000, 1.551002, -0.120902)",
        "(-0.280000, 1.562780, -0.134762)",
        "(-0.280000, 1.573127, -0.149874)",
        "(-0.280000, 1.581871, -0.166030)",
        "(-0.280000, 1.588920, -0.183099)",
        "(-0.280000, 1.594163, -0.200836)",
        "(-0.280000, 1.597550, -0.219061)",
        "(-0.280000, 1.599052, -0.237595)",
        "(-0.280000, 1.598664, -0.256176)",
        "(-0.280000, 1.596423, -0.274634)",
        "(-0.280000, 1.592381, -0.292816)",
        "(-0.280000, 1.586628, -0.310501)",
        "(-0.280000, 1.579220, -0.327560)",
        "(-0.280000, 1.570208, -0.343860)",
        "(-0.280000, 1.559702, -0.359206)",
        "(-0.280000, 1.547785, -0.373484)",
        "(-0.280000, 1.534543, -0.386583)",
        "(-0.280000, 1.520137, -0.398344)",
        "(-0.280000, 1.504654, -0.408697)",
        "(-0.280000, 1.488280, -0.417517)",
        "(-0.280000, 1.471143, -0.424740)",
        "(-0.280000, 1.453368, -0.430307)",
        "(-0.280000, 1.435173, -0.434153)",
        "(-0.280000, 1.416694, -0.436251)",
        "(-0.280000, 1.398071, -0.436582)",
        "(-0.280000, 1.379529, -0.435141)",
        "(-0.280000, 1.361209, -0.431945)",
        "(-0.280000, 1.343248, -0.427012)",
        "(-0.280000, 1.325865, -0.420402)",
        "(-0.280000, 1.309163, -0.412156)",
        "(-0.280000, 1.293347, -0.402373)",
        "(-0.280000, 1.278532, -0.391131)",
        "(-0.280000, 1.264833, -0.378510)",
        "(-0.280000, 1.252416, -0.364665)",
        "(-0.280000, 1.241372, -0.349702)",
        "(-0.280000, 1.231787, -0.333732)",
        "(-0.280000, 1.223778, -0.316947)",
        "(-0.280000, 1.217400, -0.299478)",
        "(-0.280000, 1.212707, -0.281453)",
        "(-0.280000, 1.209754, -0.263091)",
        "(-0.280000, 1.208560, -0.244532)",
        "(-0.280000, 1.209139, -0.225915)",
        "(-0.280000, 1.211483, -0.207466)",
        "(-0.280000, 1.215578, -0.189295)",
        "(-0.280000, 1.221374, -0.171624)",
        "(-0.280000, 1.228824, -0.154584)",
        "(-0.280000, 1.237876, -0.138306)",
        "(-0.280000, 1.248419, -0.122985)",
        "(-0.280000, 1.260371, -0.108737)",
        "(-0.280000, 1.273645, -0.095671)",
        "(-0.280000, 1.288080, -0.083945)",
        "(-0.280000, 1.303564, -0.073644)",
        "(-0.280000, 1.319984, -0.064850)",
        "(-0.280000, 1.337139, -0.057669)",
        "(-0.280000, 1.354927, -0.052145)",
        "(-0.280000, 1.373132, -0.048344)",
        "(-0.280000, 1.391616, -0.046291)",
        "(-0.280000, 1.410239, -0.046006)",
        "(-0.280000, 1.428777, -0.047492)",
        "(-0.280000, 1.447090, -0.050733)",
        "(-0.280000, 1.465039, -0.055710)",
        "(-0.280000, 1.482403, -0.062370)",
        "(-0.280000, 1.499030, -0.070693)",
        "(-0.280000, 1.514759, -0.080646)",
        "(-0.280000, 1.529360, -0.092115)",
        "(-0.280000, 1.542685, -0.105002)",
        "(-0.280000, 1.554595, -0.119188)",
        "(-0.280000, 1.564918, -0.134468)",
        "(-0.280000, 1.573573, -0.150703)",
        "(-0.280000, 1.580448, -0.167648)",
        "(-0.280000, 1.585501, -0.185121)",
        "(-0.280000, 1.588707, -0.202941)",
        "(-0.280000, 1.590056, -0.220844)",
        "(-0.280000, 1.589583, -0.238657)",
        "(-0.280000, 1.587332, -0.256213)",
        "(-0.280000, 1.583384, -0.273282)",
        "(-0.280000, 1.577829, -0.289727)",
        "(-0.280000, 1.570762, -0.305427)",
        "(-0.280000, 1.562321, -0.320209)",
        "(-0.280000, 1.552607, -0.334012)",
        "(-0.280000, 1.541780, -0.346706)",
        "(-0.280000, 1.529955, -0.358244)",
        "(-0.280000, 1.517244, -0.368589)",
        "(-0.280000, 1.503810, -0.377672)",
        "(-0.280000, 1.489754, -0.385484)",
        "(-0.280000, 1.475169, -0.392019)",
        "(-0.280000, 1.460204, -0.397250)",
        "(-0.280000, 1.444939, -0.401188)",
        "(-0.280000, 1.429443, -0.403838)",
        "(-0.280000, 1.413853, -0.405196)",
        "(-0.280000, 1.398228, -0.405273)",
        "(-0.280000, 1.382628, -0.404072)",
        "(-0.280000, 1.367180, -0.401600)",
        "(-0.280000, 1.351922, -0.397855)",
        "(-0.280000, 1.336983, -0.392855)",
        "(-0.280000, 1.322430, -0.386599)",
        "(-0.280000, 1.308335, -0.379086)",
        "(-0.280000, 1.294839, -0.370353)",
        "(-0.280000, 1.282025, -0.360411)",
        "(-0.280000, 1.269985, -0.349271)",
        "(-0.280000, 1.258871, -0.337007)",
        "(-0.280000, 1.248780, -0.323658)",
        "(-0.280000, 1.239816, -0.309267)",
        "(-0.280000, 1.232125, -0.293962)",
        "(-0.280000, 1.225794, -0.277793)",
        "(-0.280000, 1.220950, -0.260927)",
        "(-0.280000, 1.217677, -0.243468)",
        "(-0.280000, 1.216057, -0.225535)",
        "(-0.280000, 1.216161, -0.207339)",
        "(-0.280000, 1.218036, -0.189022)",
        "(-0.280000, 1.221717, -0.170731)",
        "(-0.280000, 1.227211, -0.152705)",
        "(-0.280000, 1.234542, -0.135120)",
        "(-0.280000, 1.244320, -0.118628)",
        "(-0.280000, 1.256705, -0.104009)",
        "(-0.280000, 1.270423, -0.090635)",
        "(-0.280000, 1.285375, -0.078608)",
        "(-0.280000, 1.301379, -0.068074)",
        "(-0.280000, 1.318339, -0.059098)",
        "(-0.280000, 1.336048, -0.051787)",
        "(-0.280000, 1.354373, -0.046192)",
        "(-0.280000, 1.373176, -0.042361)",
        "(-0.280000, 1.392228, -0.040340)",
        "(-0.280000, 1.411386, -0.040139)",
        "(-0.280000, 1.430506, -0.041764)",
        "(-0.280000, 1.449356, -0.045196)",
        "(-0.280000, 1.467794, -0.050405)",
        "(-0.280000, 1.485680, -0.057354)",
        "(-0.280000, 1.502797, -0.065962)",
        "(-0.280000, 1.519042, -0.076174)",
        "(-0.280000, 1.534219, -0.087868)",
        "(-0.280000, 1.548216, -0.100952)",
        "(-0.280000, 1.560916, -0.115335)",
        "(-0.280000, 1.570576, -0.131886)",
        "(-0.280000, 1.578478, -0.149148)",
        "(-0.280000, 1.584606, -0.166951)",
        "(-0.280000, 1.588941, -0.185049)",
        "(-0.280000, 1.591516, -0.203287)",
        "(-0.280000, 1.592371, -0.221524)",
        "(-0.280000, 1.591559, -0.239548)",
        "(-0.280000, 1.589150, -0.257248)",
        "(-0.280000, 1.585214, -0.274525)",
        "(-0.280000, 1.579845, -0.291218)",
        "(-0.280000, 1.573110, -0.307283)",
        "(-0.280000, 1.565115, -0.322589)",
        "(-0.280000, 1.555933, -0.337092)",
        "(-0.280000, 1.545626, -0.350751)",
        "(-0.280000, 1.534300, -0.363470)",
        "(-0.280000, 1.522010, -0.375219)",
        "(-0.280000, 1.508799, -0.385965)",
        "(-0.280000, 1.494771, -0.395626)",
        "(-0.280000, 1.479966, -0.404165)",
        "(-0.280000, 1.464420, -0.411537)",
        "(-0.280000, 1.448245, -0.417656)",
        "(-0.280000, 1.431461, -0.422473)",
        "(-0.280000, 1.414201, -0.425900)",
        "(-0.280000, 1.396529, -0.427870)",
        "(-0.280000, 1.378527, -0.428302)",
        "(-0.280000, 1.360374, -0.427119)",
        "(-0.280000, 1.342189, -0.424251)",
        "(-0.280000, 1.324114, -0.419629)",
        "(-0.280000, 1.306393, -0.413219)",
        "(-0.280000, 1.289207, -0.404995)",
        "(-0.280000, 1.273238, -0.394386)",
        "(-0.280000, 1.259273, -0.381267)",
        "(-0.280000, 1.246620, -0.366881)",
        "(-0.280000, 1.235375, -0.351332)",
        "(-0.280000, 1.225676, -0.334809)",
        "(-0.280000, 1.217580, -0.317412)",
        "(-0.280000, 1.211186, -0.299351)",
        "(-0.280000, 1.206539, -0.280764)",
        "(-0.280000, 1.203677, -0.261790)",
        "(-0.280000, 1.202634, -0.242658)",
        "(-0.280000, 1.203416, -0.223515)",
        "(-0.280000, 1.206019, -0.204504)",
        "(-0.280000, 1.210413, -0.185855)",
        "(-0.280000, 1.216560, -0.167708)",
        "(-0.280000, 1.224417, -0.150202)",
        "(-0.280000, 1.233891, -0.133548)",
        "(-0.280000, 1.244922, -0.117848)",
        "(-0.280000, 1.257379, -0.103290)",
        "(-0.280000, 1.271163, -0.089983)",
        "(-0.280000, 1.286179, -0.078037)",
        "(-0.280000, 1.303203, -0.069237)",
        "(-0.280000, 1.320847, -0.062231)",
        "(-0.280000, 1.338941, -0.057024)",
        "(-0.280000, 1.357237, -0.053622)",
        "(-0.280000, 1.375583, -0.051986)",
        "(-0.280000, 1.393840, -0.052066)",
        "(-0.280000, 1.411799, -0.053801)",
        "(-0.280000, 1.429352, -0.057114)",
        "(-0.280000, 1.446405, -0.061930)",
        "(-0.280000, 1.462800, -0.068149)",
        "(-0.280000, 1.478499, -0.075698)",
        "(-0.280000, 1.493375, -0.084467)",
        "(-0.280000, 1.507388, -0.094381)",
        "(-0.280000, 1.520501, -0.105374)",
        "(-0.280000, 1.532622, -0.117337)",
        "(-0.280000, 1.543726, -0.130214)",
        "(-0.280000, 1.553781, -0.143958)",
        "(-0.280000, 1.562710, -0.158463)",
        "(-0.280000, 1.570479, -0.173686)",
        "(-0.280000, 1.577044, -0.189590)",
        "(-0.280000, 1.582326, -0.206057)",
        "(-0.280000, 1.586277, -0.223065)",
        "(-0.280000, 1.588815, -0.240479)",
        "(-0.280000, 1.589875, -0.258228)",
        "(-0.280000, 1.589384, -0.276229)",
        "(-0.280000, 1.587272, -0.294298)",
        "(-0.280000, 1.583476, -0.312311)",
        "(-0.280000, 1.577933, -0.330126)",
        "(-0.280000, 1.570623, -0.347495)",
        "(-0.280000, 1.561530, -0.364236)",
        "(-0.280000, 1.550115, -0.379641)",
        "(-0.280000, 1.536299, -0.392915)",
        "(-0.280000, 1.521282, -0.404814)",
        "(-0.280000, 1.505178, -0.415247)",
        "(-0.280000, 1.488179, -0.424087)",
        "(-0.280000, 1.470390, -0.431280)",
        "(-0.280000, 1.452025, -0.436739)",
        "(-0.280000, 1.433223, -0.440428)",
        "(-0.280000, 1.414128, -0.442314)",
        "(-0.280000, 1.394968, -0.442374)",
        "(-0.280000, 1.375890, -0.440612)",
        "(-0.280000, 1.357037, -0.437038)",
        "(-0.280000, 1.338638, -0.431694)",
        "(-0.280000, 1.320830, -0.424625)",
        "(-0.280000, 1.303750, -0.415880)",
        "(-0.280000, 1.287604, -0.405566)",
        "(-0.280000, 1.272489, -0.393744)",
        "(-0.280000, 1.258590, -0.380557)",
        "(-0.280000, 1.246006, -0.366109)",
        "(-0.280000, 1.234846, -0.350501)",
        "(-0.280000, 1.226931, -0.333048)",
        "(-0.280000, 1.220838, -0.315068)",
        "(-0.280000, 1.216565, -0.296731)",
        "(-0.280000, 1.214106, -0.278284)",
        "(-0.280000, 1.213412, -0.259878)",
        "(-0.280000, 1.214428, -0.241650)",
        "(-0.280000, 1.217081, -0.223803)",
        "(-0.280000, 1.221290, -0.206443)",
        "(-0.280000, 1.226974, -0.189660)",
        "(-0.280000, 1.234024, -0.173605)",
        "(-0.280000, 1.242369, -0.158314)",
        "(-0.280000, 1.251889, -0.143906)",
        "(-0.280000, 1.262508, -0.130420)",
        "(-0.280000, 1.274159, -0.117888)",
        "(-0.280000, 1.286728, -0.106396)",
        "(-0.280000, 1.300156, -0.095967)",
        "(-0.280000, 1.314398, -0.086630)",
        "(-0.280000, 1.329341, -0.078456)",
        "(-0.280000, 1.344943, -0.071477)",
        "(-0.280000, 1.361162, -0.065736)",
        "(-0.280000, 1.377879, -0.061305)",
        "(-0.280000, 1.395067, -0.058232)",
        "(-0.280000, 1.412588, -0.056590)",
        "(-0.280000, 1.430368, -0.056440)",
        "(-0.280000, 1.448320, -0.057853)",
        "(-0.280000, 1.466257, -0.060889)",
        "(-0.280000, 1.484052, -0.065603)",
        "(-0.280000, 1.501559, -0.072052)",
        "(-0.280000, 1.518536, -0.080236)",
        "(-0.280000, 1.534827, -0.090133)",
        "(-0.280000, 1.549583, -0.102372)",
        "(-0.280000, 1.562131, -0.116851)",
        "(-0.280000, 1.573245, -0.132457)",
        "(-0.280000, 1.582839, -0.149075)",
        "(-0.280000, 1.590795, -0.166505)",
        "(-0.280000, 1.597067, -0.184639)",
        "(-0.280000, 1.601578, -0.203260)",
        "(-0.280000, 1.604298, -0.222226)",
        "(-0.280000, 1.605202, -0.241393)",
        "(-0.280000, 1.604280, -0.260530)",
        "(-0.280000, 1.601543, -0.279493)",
        "(-0.280000, 1.597007, -0.298138)",
        "(-0.280000, 1.590727, -0.316239)",
        "(-0.280000, 1.582754, -0.333661)",
        "(-0.280000, 1.573146, -0.350271)",
        "(-0.280000, 1.562017, -0.365867)",
        "(-0.280000, 1.549436, -0.380355)",
        "(-0.280000, 1.535554, -0.393561)",
        "(-0.280000, 1.520480, -0.405387)",
        "(-0.280000, 1.504325, -0.415741)",
        "(-0.280000, 1.487283, -0.424497)",
        "(-0.280000, 1.469486, -0.431593)",
        "(-0.280000, 1.451067, -0.436972)",
        "(-0.280000, 1.432248, -0.440569)",
        "(-0.280000, 1.413172, -0.442360)",
        "(-0.280000, 1.393984, -0.442328)",
        "(-0.280000, 1.374914, -0.440473)",
        "(-0.280000, 1.356107, -0.436813)",
        "(-0.280000, 1.337706, -0.431372)",
        "(-0.280000, 1.319933, -0.424216)",
        "(-0.280000, 1.302896, -0.415387)",
        "(-0.280000, 1.286801, -0.404994)",
        "(-0.280000, 1.271766, -0.393117)",
        "(-0.280000, 1.257909, -0.379844)",
        "(-0.280000, 1.245397, -0.365334)",
        "(-0.280000, 1.234321, -0.349701)",
        "(-0.280000, 1.224768, -0.333059)",
        "(-0.280000, 1.217404, -0.315392)",
        "(-0.280000, 1.212358, -0.296987)",
        "(-0.280000, 1.208957, -0.278298)",
        "(-0.280000, 1.207206, -0.259512)",
        "(-0.280000, 1.207090, -0.240700)",
        "(-0.280000, 1.208596, -0.222044)",
        "(-0.280000, 1.211708, -0.203639)",
        "(-0.280000, 1.216421, -0.185583)",
        "(-0.280000, 1.222702, -0.168063)",
        "(-0.280000, 1.230535, -0.151192)",
        "(-0.280000, 1.239910, -0.135097)",
        "(-0.280000, 1.250756, -0.119990)",
        "(-0.280000, 1.263023, -0.106017)",
        "(-0.280000, 1.276639, -0.093326)",
        "(-0.280000, 1.291437, -0.082112)",
        "(-0.280000, 1.307281, -0.072490)",
        "(-0.280000, 1.324025, -0.064568)",
        "(-0.280000, 1.341423, -0.058457)",
        "(-0.280000, 1.359323, -0.054203)",
        "(-0.280000, 1.377457, -0.051850)",
        "(-0.280000, 1.395641, -0.051394)",
        "(-0.280000, 1.413690, -0.052812)",
        "(-0.280000, 1.431351, -0.056048)",
        "(-0.280000, 1.448461, -0.061023)",
        "(-0.280000, 1.464872, -0.067653)",
        "(-0.280000, 1.480382, -0.075801)",
        "(-0.280000, 1.494880, -0.085345)",
        "(-0.280000, 1.508275, -0.096163)",
        "(-0.280000, 1.520433, -0.108077)",
        "(-0.280000, 1.531320, -0.120974)",
        "(-0.280000, 1.540854, -0.134667)",
        "(-0.280000, 1.549016, -0.149031)",
        "(-0.280000, 1.555799, -0.163950)",
        "(-0.280000, 1.561177, -0.179248)",
        "(-0.280000, 1.565169, -0.194826)",
        "(-0.280000, 1.567791, -0.210592)",
        "(-0.280000, 1.569056, -0.226394)",
        "(-0.280000, 1.568994, -0.242158)",
        "(-0.280000, 1.567627, -0.257820)",
        "(-0.280000, 1.564987, -0.273245)",
        "(-0.280000, 1.561099, -0.288379)",
        "(-0.280000, 1.555980, -0.303164)",
        "(-0.280000, 1.549671, -0.317479)",
        "(-0.280000, 1.542179, -0.331289)",
        "(-0.280000, 1.533553, -0.344471)",
        "(-0.280000, 1.523811, -0.356962)",
        "(-0.280000, 1.512969, -0.368691)",
        "(-0.280000, 1.501099, -0.379531)",
        "(-0.280000, 1.488232, -0.389404)",
        "(-0.280000, 1.474403, -0.398225)",
        "(-0.280000, 1.459721, -0.405866)",
        "(-0.280000, 1.444249, -0.412242)",
        "(-0.280000, 1.428056, -0.417262)",
        "(-0.280000, 1.411300, -0.420820)",
        "(-0.280000, 1.394055, -0.422843)",
        "(-0.280000, 1.376511, -0.423251)",
        "(-0.280000, 1.358793, -0.421990)",
        "(-0.280000, 1.341035, -0.419009)",
        "(-0.280000, 1.323461, -0.414293)",
        "(-0.280000, 1.306218, -0.407834)",
        "(-0.280000, 1.289459, -0.399634)",
        "(-0.280000, 1.273409, -0.389755)",
        "(-0.280000, 1.258217, -0.378242)",
        "(-0.280000, 1.244791, -0.364557)",
        "(-0.280000, 1.233792, -0.348869)",
        "(-0.280000, 1.224334, -0.332207)",
        "(-0.280000, 1.216492, -0.314693)",
        "(-0.280000, 1.210362, -0.296541)",
        "(-0.280000, 1.205980, -0.277859)",
        "(-0.280000, 1.203400, -0.258875)",
        "(-0.280000, 1.202636, -0.239730)",
        "(-0.280000, 1.203699, -0.220571)",
        "(-0.280000, 1.206575, -0.201629)",
        "(-0.280000, 1.211240, -0.183046)",
        "(-0.280000, 1.217661, -0.164963)",
        "(-0.280000, 1.225761, -0.147600)",
        "(-0.280000, 1.235476, -0.131086)",
        "(-0.280000, 1.246735, -0.115548)",
        "(-0.280000, 1.259402, -0.101173)",
        "(-0.280000, 1.273400, -0.088049)",
        "(-0.280000, 1.288561, -0.076334)",
        "(-0.280000, 1.304767, -0.066113)",
        "(-0.280000, 1.321898, -0.057468)",
        "(-0.280000, 1.339746, -0.050503)",
        "(-0.280000, 1.358176, -0.045266)",
        "(-0.280000, 1.377049, -0.041801)",
        "(-0.280000, 1.396137, -0.040150)",
        "(-0.280000, 1.415296, -0.040322)",
        "(-0.280000, 1.434381, -0.042319)",
        "(-0.280000, 1.453160, -0.046117)",
        "(-0.280000, 1.471493, -0.051683)",
        "(-0.280000, 1.489240, -0.058979)",
        "(-0.280000, 1.506187, -0.067917)",
        "(-0.280000, 1.522231, -0.078443)",
        "(-0.280000, 1.537178, -0.090430)",
        "(-0.280000, 1.550917, -0.103784)",
        "(-0.280000, 1.563342, -0.118406)",
        "(-0.280000, 1.574303, -0.134121)",
        "(-0.280000, 1.583720, -0.150806)",
        "(-0.280000, 1.591519, -0.168339)",
        "(-0.280000, 1.597036, -0.186667)",
        "(-0.280000, 1.600171, -0.205491)",
        "(-0.280000, 1.601640, -0.224431)",
        "(-0.280000, 1.601458, -0.243297)",
        "(-0.280000, 1.599648, -0.262022)",
        "(-0.280000, 1.596240, -0.280426)",
        "(-0.280000, 1.591259, -0.298416)",
        "(-0.280000, 1.584723, -0.315895)",
        "(-0.280000, 1.576681, -0.332679)",
        "(-0.280000, 1.567161, -0.348659)",
        "(-0.280000, 1.556188, -0.363710)",
        "(-0.280000, 1.543853, -0.377627)",
        "(-0.280000, 1.530218, -0.390271)",
        "(-0.280000, 1.515375, -0.401501)",
        "(-0.280000, 1.499507, -0.411141)",
        "(-0.280000, 1.482760, -0.419090)",
        "(-0.280000, 1.465294, -0.425256)",
        "(-0.280000, 1.447361, -0.429553)",
        "(-0.280000, 1.429120, -0.431952)",
        "(-0.280000, 1.410840, -0.432436)",
        "(-0.280000, 1.392706, -0.431028)",
        "(-0.280000, 1.374896, -0.427769)",
        "(-0.280000, 1.357660, -0.422743)",
        "(-0.280000, 1.341149, -0.416041)",
        "(-0.280000, 1.325502, -0.407766)",
        "(-0.280000, 1.310909, -0.398073)",
        "(-0.280000, 1.297464, -0.387095)",
        "(-0.280000, 1.285247, -0.374962)",
        "(-0.280000, 1.274373, -0.361866)",
        "(-0.280000, 1.264863, -0.347922)",
        "(-0.280000, 1.256782, -0.333325)",
        "(-0.280000, 1.250133, -0.318201)",
        "(-0.280000, 1.244913, -0.302665)",
        "(-0.280000, 1.241130, -0.286897)",
        "(-0.280000, 1.238754, -0.270993)",
        "(-0.280000, 1.237760, -0.255041)",
        "(-0.280000, 1.238119, -0.239193)",
        "(-0.280000, 1.239795, -0.223517)",
        "(-0.280000, 1.242758, -0.208078)",
        "(-0.280000, 1.246964, -0.193004)",
        "(-0.280000, 1.252381, -0.178348)",
        "(-0.280000, 1.258987, -0.164164)",
        "(-0.280000, 1.266728, -0.150570)",
        "(-0.280000, 1.275595, -0.137600)",
        "(-0.280000, 1.285525, -0.125371)",
        "(-0.280000, 1.296495, -0.113943)",
        "(-0.280000, 1.308481, -0.103385)",
        "(-0.280000, 1.321398, -0.093818)",
        "(-0.280000, 1.335209, -0.085314)",
        "(-0.280000, 1.349869, -0.077956)",
        "(-0.280000, 1.365255, -0.071858)",
        "(-0.280000, 1.381299, -0.067100)",
        "(-0.280000, 1.397921, -0.063764)",
        "(-0.280000, 1.414953, -0.061940)",
        "(-0.280000, 1.432315, -0.061693)",
        "(-0.280000, 1.449808, -0.063084)",
        "(-0.280000, 1.467304, -0.066153)",
        "(-0.280000, 1.484663, -0.070936)",
        "(-0.280000, 1.501662, -0.077427)",
        "(-0.280000, 1.518153, -0.085617)",
        "(-0.280000, 1.533985, -0.095490)",
        "(-0.280000, 1.548938, -0.106960)",
        "(-0.280000, 1.562872, -0.119968)",
        "(-0.280000, 1.574826, -0.134957)",
        "(-0.280000, 1.584161, -0.151688)",
        "(-0.280000, 1.591864, -0.169231)",
        "(-0.280000, 1.597871, -0.187455)",
        "(-0.280000, 1.602110, -0.206140)",
        "(-0.280000, 1.604556, -0.225172)",
        "(-0.280000, 1.605180, -0.244321)",
        "(-0.280000, 1.603979, -0.263443)",
        "(-0.280000, 1.600960, -0.282393)",
        "(-0.280000, 1.596160, -0.300941)",
        "(-0.280000, 1.589617, -0.318949)",
        "(-0.280000, 1.581378, -0.336279)",
        "(-0.280000, 1.571542, -0.352721)",
        "(-0.280000, 1.560188, -0.368154)",
        "(-0.280000, 1.547397, -0.382458)",
        "(-0.280000, 1.533325, -0.395460)",
        "(-0.280000, 1.518057, -0.407082)",
        "(-0.280000, 1.501776, -0.417183)",
        "(-0.280000, 1.484609, -0.425690)",
        "(-0.280000, 1.466683, -0.432536)",
        "(-0.280000, 1.448215, -0.437638)",
        "(-0.280000, 1.429346, -0.440960)",
        "(-0.280000, 1.410217, -0.442474)",
        "(-0.280000, 1.391060, -0.442162)",
        "(-0.280000, 1.372020, -0.440030)",
        "(-0.280000, 1.353240, -0.436089)",
        "(-0.280000, 1.334948, -0.430389)",
        "(-0.280000, 1.317281, -0.422975)",
        "(-0.280000, 1.300374, -0.413900)",
        "(-0.280000, 1.284432, -0.403273)",
        "(-0.280000, 1.269550, -0.391160)",
        "(-0.280000, 1.255909, -0.377705)",
        "(-0.280000, 1.243609, -0.363015)",
        "(-0.280000, 1.232746, -0.347197)",
        "(-0.280000, 1.223452, -0.330443)",
        "(-0.280000, 1.215793, -0.312881)",
        "(-0.280000, 1.209830, -0.294643)",
        "(-0.280000, 1.206219, -0.275846)",
        "(-0.280000, 1.205028, -0.256799)",
        "(-0.280000, 1.205506, -0.237809)",
        "(-0.280000, 1.207618, -0.219060)",
        "(-0.280000, 1.211336, -0.200619)",
        "(-0.280000, 1.216610, -0.182661)",
        "(-0.280000, 1.223407, -0.165275)",
        "(-0.280000, 1.231699, -0.148558)",
        "(-0.280000, 1.241416, -0.132685)",
        "(-0.280000, 1.252523, -0.117764)",
        "(-0.280000, 1.264979, -0.103915)",
        "(-0.280000, 1.278664, -0.091321)",
        "(-0.280000, 1.293457, -0.080044)",
        "(-0.280000, 1.309242, -0.070131)",
        "(-0.280000, 1.325838, -0.061662)",
        "(-0.280000, 1.343145, -0.054667)",
        "(-0.280000, 1.361069, -0.049180)",
        "(-0.280000, 1.379438, -0.045258)",
        "(-0.280000, 1.398190, -0.042928)",
        "(-0.280000, 1.417145, -0.042235)",
        "(-0.280000, 1.436204, -0.043207)",
        "(-0.280000, 1.455069, -0.046608)",
        "(-0.280000, 1.473347, -0.052354)",
        "(-0.280000, 1.490996, -0.059811)",
        "(-0.280000, 1.507880, -0.068927)",
        "(-0.280000, 1.523797, -0.079593)",
        "(-0.280000, 1.538627, -0.091723)",
        "(-0.280000, 1.552257, -0.105230)",
        "(-0.280000, 1.564521, -0.119950)",
        "(-0.280000, 1.575345, -0.135795)",
        "(-0.280000, 1.584598, -0.152572)",
        "(-0.280000, 1.592214, -0.170152)",
        "(-0.280000, 1.598132, -0.188406)",
        "(-0.280000, 1.602280, -0.207111)",
        "(-0.280000, 1.604631, -0.226125)",
        "(-0.280000, 1.605162, -0.245307)",
        "(-0.280000, 1.603868, -0.264423)",
        "(-0.280000, 1.600763, -0.283329)",
        "(-0.280000, 1.595865, -0.301882)",
        "(-0.280000, 1.589234, -0.319857)",
        "(-0.280000, 1.580925, -0.337121)",
        "(-0.280000, 1.570995, -0.353541)",
        "(-0.280000, 1.559565, -0.368917)",
        "(-0.280000, 1.546704, -0.383159)",
        "(-0.280000, 1.532569, -0.396092)",
        "(-0.280000, 1.517267, -0.407623)",
        "(-0.280000, 1.500914, -0.417660)",
        "(-0.280000, 1.483705, -0.426083)",
        "(-0.280000, 1.465774, -0.432832)",
        "(-0.280000, 1.447253, -0.437852)",
        "(-0.280000, 1.428368, -0.441082)",
        "(-0.280000, 1.409261, -0.442502)",
        "(-0.280000, 1.390077, -0.442096)",
        "(-0.280000, 1.371047, -0.439871)",
        "(-0.280000, 1.352286, -0.435839)",
        "(-0.280000, 1.334023, -0.430049)",
        "(-0.280000, 1.316393, -0.422548)",
        "(-0.280000, 1.299530, -0.413390)",
        "(-0.280000, 1.284429, -0.401628)",
        "(-0.280000, 1.271261, -0.387844)",
        "(-0.280000, 1.259603, -0.372999)",
        "(-0.280000, 1.249559, -0.357310)",
        "(-0.280000, 1.241130, -0.340944)",
        "(-0.280000, 1.234301, -0.324052)",
        "(-0.280000, 1.229072, -0.306849)",
        "(-0.280000, 1.225397, -0.289452)",
        "(-0.280000, 1.223233, -0.271961)",
        "(-0.280000, 1.222543, -0.254540)",
        "(-0.280000, 1.223280, -0.237235)",
        "(-0.280000, 1.225399, -0.220187)",
        "(-0.280000, 1.228862, -0.203450)",
        "(-0.280000, 1.233642, -0.187075)",
        "(-0.280000, 1.239692, -0.171184)",
        "(-0.280000, 1.246992, -0.155828)",
        "(-0.280000, 1.255528, -0.141061)",
        "(-0.280000, 1.265249, -0.127011)",
        "(-0.280000, 1.276139, -0.113742)",
        "(-0.280000, 1.288182, -0.101330)",
        "(-0.280000, 1.301303, -0.089913)",
        "(-0.280000, 1.315490, -0.079562)",
        "(-0.280000, 1.330637, -0.070419)",
        "(-0.280000, 1.346687, -0.062578)",
        "(-0.280000, 1.363573, -0.056143)",
        "(-0.280000, 1.381130, -0.051241)",
        "(-0.280000, 1.399255, -0.047963)",
        "(-0.280000, 1.417827, -0.046399)",
        "(-0.280000, 1.436625, -0.046632)",
        "(-0.280000, 1.455494, -0.048718)",
        "(-0.280000, 1.474268, -0.052704)",
        "(-0.280000, 1.491883, -0.060239)",
        "(-0.280000, 1.508698, -0.069423)",
        "(-0.280000, 1.524587, -0.080182)",
        "(-0.280000, 1.539358, -0.092385)",
        "(-0.280000, 1.552921, -0.105958)",
        "(-0.280000, 1.565113, -0.120738)",
        "(-0.280000, 1.575844, -0.136611)",
        "(-0.280000, 1.585030, -0.153458)",
        "(-0.280000, 1.592560, -0.171075)",
        "(-0.280000, 1.598381, -0.189329)",
        "(-0.280000, 1.602445, -0.208083)",
        "(-0.280000, 1.604703, -0.227109)",
        "(-0.280000, 1.605141, -0.246263)",
        "(-0.280000, 1.603753, -0.265402)",
        "(-0.280000, 1.600555, -0.284292)",
        "(-0.280000, 1.595566, -0.302821)",
        "(-0.280000, 1.588847, -0.320764)",
        "(-0.280000, 1.580453, -0.337987)",
        "(-0.280000, 1.570443, -0.354357)",
        "(-0.280000, 1.557870, -0.368794)",
        "(-0.280000, 1.543475, -0.381274)",
        "(-0.280000, 1.528058, -0.392161)",
        "(-0.280000, 1.511870, -0.401381)",
        "(-0.280000, 1.495066, -0.408909)",
        "(-0.280000, 1.477795, -0.414726)",
        "(-0.280000, 1.460286, -0.418807)",
        "(-0.280000, 1.442681, -0.421177)",
        "(-0.280000, 1.425120, -0.421870)",
        "(-0.280000, 1.407808, -0.420933)",
        "(-0.280000, 1.390836, -0.418428)",
        "(-0.280000, 1.374385, -0.414438)",
        "(-0.280000, 1.358543, -0.409044)",
        "(-0.280000, 1.343389, -0.402328)",
        "(-0.280000, 1.329056, -0.394403)",
        "(-0.280000, 1.315594, -0.385356)",
        "(-0.280000, 1.303049, -0.375266)",
        "(-0.280000, 1.291511, -0.364255)",
        "(-0.280000, 1.281005, -0.352400)",
        "(-0.280000, 1.271556, -0.339765)",
        "(-0.280000, 1.263226, -0.326472)",
        "(-0.280000, 1.256023, -0.312559)",
        "(-0.280000, 1.249997, -0.298145)",
        "(-0.280000, 1.245167, -0.283285)",
        "(-0.280000, 1.241561, -0.268032)",
        "(-0.280000, 1.239219, -0.252511)",
        "(-0.280000, 1.238168, -0.236781)",
        "(-0.280000, 1.238442, -0.220907)",
        "(-0.280000, 1.240069, -0.205032)",
        "(-0.280000, 1.243075, -0.189235)",
        "(-0.280000, 1.247492, -0.173606)",
        "(-0.280000, 1.253318, -0.158314)",
        "(-0.280000, 1.260563, -0.143467)",
        "(-0.280000, 1.269233, -0.129182)",
        "(-0.280000, 1.279276, -0.115649)",
        "(-0.280000, 1.290681, -0.102978)",
        "(-0.280000, 1.303352, -0.091359)",
        "(-0.280000, 1.317223, -0.080925)",
        "(-0.280000, 1.332214, -0.071808)",
        "(-0.280000, 1.348153, -0.064175)",
        "(-0.280000, 1.364918, -0.058135)",
        "(-0.280000, 1.382367, -0.053793)",
        "(-0.280000, 1.400265, -0.051251)",
        "(-0.280000, 1.418441, -0.050566)",
        "(-0.280000, 1.436715, -0.051779)",
        "(-0.280000, 1.454818, -0.054899)",
        "(-0.280000, 1.472592, -0.059915)",
        "(-0.280000, 1.489773, -0.066762)",
        "(-0.280000, 1.506190, -0.075371)",
        "(-0.280000, 1.521684, -0.085652)",
        "(-0.280000, 1.536047, -0.097446)",
        "(-0.280000, 1.549167, -0.110622)",
        "(-0.280000, 1.560956, -0.125042)",
        "(-0.280000, 1.571297, -0.140499)",
        "(-0.280000, 1.580121, -0.156870)",
        "(-0.280000, 1.587359, -0.174032)",
        "(-0.280000, 1.592922, -0.191778)",
        "(-0.280000, 1.596773, -0.209973)",
        "(-0.280000, 1.598879, -0.228479)",
        "(-0.280000, 1.599213, -0.247074)",
        "(-0.280000, 1.597775, -0.265644)",
        "(-0.280000, 1.594581, -0.283965)",
        "(-0.280000, 1.589659, -0.301900)",
        "(-0.280000, 1.583043, -0.319311)",
        "(-0.280000, 1.574814, -0.335989)",
        "(-0.280000, 1.565035, -0.351808)",
        "(-0.280000, 1.553779, -0.366648)",
        "(-0.280000, 1.541181, -0.380329)",
        "(-0.280000, 1.527340, -0.392750)",
        "(-0.280000, 1.512356, -0.403814)",
        "(-0.280000, 1.496412, -0.413388)",
        "(-0.280000, 1.479604, -0.421414)",
        "(-0.280000, 1.462135, -0.427794)",
        "(-0.280000, 1.444139, -0.432484)",
        "(-0.280000, 1.425750, -0.435445)",
        "(-0.280000, 1.407191, -0.436642)",
        "(-0.280000, 1.388602, -0.436068)",
        "(-0.280000, 1.370124, -0.433725)",
        "(-0.280000, 1.351981, -0.429640)",
        "(-0.280000, 1.334308, -0.423849)",
        "(-0.280000, 1.317240, -0.416391)",
        "(-0.280000, 1.300984, -0.407357)",
        "(-0.280000, 1.285661, -0.396818)",
        "(-0.280000, 1.271388, -0.384851)",
        "(-0.280000, 1.258339, -0.371600)",
        "(-0.280000, 1.246592, -0.357146)",
        "(-0.280000, 1.236289, -0.341663)",
        "(-0.280000, 1.227505, -0.325271)",
        "(-0.280000, 1.220309, -0.308091)",
        "(-0.280000, 1.214789, -0.290332)",
        "(-0.280000, 1.210983, -0.272128)",
        "(-0.280000, 1.208923, -0.253616)",
        "(-0.280000, 1.208634, -0.235021)",
        "(-0.280000, 1.210114, -0.216482)",
        "(-0.280000, 1.213357, -0.198141)",
        "(-0.280000, 1.218322, -0.180218)",
        "(-0.280000, 1.224980, -0.162823)",
        "(-0.280000, 1.233251, -0.146166)",
        "(-0.280000, 1.243068, -0.130371)",
        "(-0.280000, 1.254361, -0.115558)",
        "(-0.280000, 1.266992, -0.101908)",
        "(-0.280000, 1.280864, -0.089521)",
        "(-0.280000, 1.295874, -0.078494)",
        "(-0.280000, 1.311842, -0.068959)",
        "(-0.280000, 1.328643, -0.060985)",
        "(-0.280000, 1.346154, -0.054637)",
        "(-0.280000, 1.364162, -0.049991)",
        "(-0.280000, 1.382530, -0.047078)",
        "(-0.280000, 1.401120, -0.045924)",
        "(-0.280000, 1.419707, -0.046543)",
        "(-0.280000, 1.438179, -0.048931)",
        "(-0.280000, 1.456313, -0.053060)",
        "(-0.280000, 1.473971, -0.058895)",
        "(-0.280000, 1.491021, -0.066394)",
        "(-0.280000, 1.507254, -0.075468)",
        "(-0.280000, 1.522552, -0.086044)",
        "(-0.280000, 1.536795, -0.098047)",
        "(-0.280000, 1.549812, -0.111329)",
        "(-0.280000, 1.561507, -0.125789)",
        "(-0.280000, 1.571789, -0.141320)",
        "(-0.280000, 1.580533, -0.157734)",
        "(-0.280000, 1.587686, -0.174931)",
        "(-0.280000, 1.593163, -0.192704)",
        "(-0.280000, 1.596924, -0.210918)",
        "(-0.280000, 1.598939, -0.229434)",
        "(-0.280000, 1.599182, -0.248030)",
        "(-0.280000, 1.597657, -0.266565)",
        "(-0.280000, 1.594369, -0.284898)",
        "(-0.280000, 1.589360, -0.302809)",
        "(-0.280000, 1.582671, -0.320161)",
        "(-0.280000, 1.574348, -0.336824)",
        "(-0.280000, 1.564492, -0.352596)",
        "(-0.280000, 1.553182, -0.367359)",
        "(-0.280000, 1.540499, -0.380999)",
        "(-0.280000, 1.526596, -0.393352)",
        "(-0.280000, 1.511559, -0.404343)",
        "(-0.280000, 1.495568, -0.413839)",
        "(-0.280000, 1.478747, -0.421771)",
        "(-0.280000, 1.461221, -0.428077)",
        "(-0.280000, 1.443202, -0.432679)",
        "(-0.280000, 1.424827, -0.435547)",
        "(-0.280000, 1.406234, -0.436655)",
        "(-0.280000, 1.387648, -0.435991)",
        "(-0.280000, 1.369210, -0.433562)",
        "(-0.280000, 1.351059, -0.429384)",
        "(-0.280000, 1.333415, -0.423506)",
        "(-0.280000, 1.316384, -0.415965)",
        "(-0.280000, 1.300172, -0.406851)",
        "(-0.280000, 1.284901, -0.396237)",
        "(-0.280000, 1.270687, -0.384200)",
        "(-0.280000, 1.257702, -0.370886)",
        "(-0.280000, 1.246043, -0.356397)",
        "(-0.280000, 1.235799, -0.340841)",
        "(-0.280000, 1.227103, -0.324402)",
        "(-0.280000, 1.220056, -0.307196)",
        "(-0.280000, 1.214757, -0.289353)",
        "(-0.280000, 1.211305, -0.271110)",
        "(-0.280000, 1.209747, -0.252638)",
        "(-0.280000, 1.210110, -0.234118)",
        "(-0.280000, 1.212387, -0.215819)",
        "(-0.280000, 1.216550, -0.197898)",
        "(-0.280000, 1.222519, -0.180613)",
        "(-0.280000, 1.230209, -0.164130)",
        "(-0.280000, 1.239516, -0.148600)",
        "(-0.280000, 1.250278, -0.134228)",
        "(-0.280000, 1.262353, -0.121125)",
        "(-0.280000, 1.275598, -0.109383)",
        "(-0.280000, 1.289800, -0.099125)",
        "(-0.280000, 1.304802, -0.090394)",
        "(-0.280000, 1.320453, -0.083219)",
        "(-0.280000, 1.336535, -0.077638)",
        "(-0.280000, 1.352931, -0.073633)",
        "(-0.280000, 1.369437, -0.071196)",
        "(-0.280000, 1.385932, -0.070285)",
        "(-0.280000, 1.402311, -0.070856)",
        "(-0.280000, 1.418404, -0.072853)",
        "(-0.280000, 1.434129, -0.076216)",
        "(-0.280000, 1.449413, -0.080890)",
        "(-0.280000, 1.464125, -0.086794)",
        "(-0.280000, 1.478212, -0.093870)",
        "(-0.280000, 1.491626, -0.102069)",
        "(-0.280000, 1.504262, -0.111302)",
        "(-0.280000, 1.516080, -0.121523)",
        "(-0.280000, 1.527039, -0.132691)",
        "(-0.280000, 1.537047, -0.144715)",
        "(-0.280000, 1.546075, -0.157573)",
        "(-0.280000, 1.554036, -0.171166)",
        "(-0.280000, 1.560882, -0.185452)",
        "(-0.280000, 1.566555, -0.200383)",
        "(-0.280000, 1.570975, -0.215838)",
        "(-0.280000, 1.574084, -0.231756)",
        "(-0.280000, 1.575823, -0.248066)",
        "(-0.280000, 1.576126, -0.264614)",
        "(-0.280000, 1.574945, -0.281307)",
        "(-0.280000, 1.572228, -0.298042)",
        "(-0.280000, 1.567952, -0.314629)",
        "(-0.280000, 1.562083, -0.330970)",
        "(-0.280000, 1.554636, -0.346860)",
        "(-0.280000, 1.545616, -0.362162)",
        "(-0.280000, 1.535038, -0.376735)",
        "(-0.280000, 1.522990, -0.390370)",
        "(-0.280000, 1.509528, -0.402932)",
        "(-0.280000, 1.494722, -0.414286)",
        "(-0.280000, 1.478733, -0.424264)",
        "(-0.280000, 1.461674, -0.432795)",
        "(-0.280000, 1.443423, -0.438658)",
        "(-0.280000, 1.424478, -0.441520)",
        "(-0.280000, 1.405348, -0.442568)",
        "(-0.280000, 1.386175, -0.441789)",
        "(-0.280000, 1.367192, -0.439194)",
        "(-0.280000, 1.348513, -0.434798)",
        "(-0.280000, 1.330366, -0.428654)",
        "(-0.280000, 1.312885, -0.420812)",
        "(-0.280000, 1.296203, -0.411328)",
        "(-0.280000, 1.280524, -0.400317)",
        "(-0.280000, 1.265963, -0.387865)",
        "(-0.280000, 1.252633, -0.374063)",
        "(-0.280000, 1.240694, -0.359077)",
        "(-0.280000, 1.230234, -0.343025)",
        "(-0.280000, 1.221336, -0.326024)",
        "(-0.280000, 1.214106, -0.308281)",
        "(-0.280000, 1.208589, -0.289903)",
        "(-0.280000, 1.204852, -0.271111)",
        "(-0.280000, 1.202918, -0.252050)",
        "(-0.280000, 1.202806, -0.232861)",
        "(-0.280000, 1.204518, -0.213778)",
        "(-0.280000, 1.208037, -0.194945)",
        "(-0.280000, 1.213340, -0.176503)",
        "(-0.280000, 1.220362, -0.158677)",
        "(-0.280000, 1.229048, -0.141600)",
        "(-0.280000, 1.239335, -0.125402)",
        "(-0.280000, 1.251099, -0.110279)",
        "(-0.280000, 1.264247, -0.096343)",
        "(-0.280000, 1.278683, -0.083702)",
        "(-0.280000, 1.294233, -0.072509)",
        "(-0.280000, 1.310803, -0.062831)",
        "(-0.280000, 1.328192, -0.054787)",
        "(-0.280000, 1.346267, -0.048432)",
        "(-0.280000, 1.364893, -0.043819)",
        "(-0.280000, 1.383844, -0.041003)",
        "(-0.280000, 1.402978, -0.040002)",
        "(-0.280000, 1.422148, -0.040827)",
        "(-0.280000, 1.441125, -0.043469)",
        "(-0.280000, 1.459764, -0.047903)",
        "(-0.280000, 1.477925, -0.054100)",
        "(-0.280000, 1.495387, -0.061984)",
        "(-0.280000, 1.512045, -0.071509)",
        "(-0.280000, 1.527697, -0.082559)",
        "(-0.280000, 1.542228, -0.095046)",
        "(-0.280000, 1.555524, -0.108881)",
        "(-0.280000, 1.566408, -0.124627)",
        "(-0.280000, 1.574736, -0.141785)",
        "(-0.280000, 1.581343, -0.159468)",
        "(-0.280000, 1.586147, -0.177468)",
        "(-0.280000, 1.589111, -0.195645)",
        "(-0.280000, 1.590217, -0.213880)",
        "(-0.280000, 1.589454, -0.231846)",
        "(-0.280000, 1.586874, -0.249412)",
        "(-0.280000, 1.582538, -0.266413)",
        "(-0.280000, 1.576559, -0.282616)",
        "(-0.280000, 1.569043, -0.297909)",
        "(-0.280000, 1.560159, -0.312105)",
        "(-0.280000, 1.550057, -0.325113)",
        "(-0.280000, 1.538889, -0.336862)",
        "(-0.280000, 1.526864, -0.347256)",
        "(-0.280000, 1.514139, -0.356283)",
        "(-0.280000, 1.500861, -0.363944)",
        "(-0.280000, 1.487226, -0.370232)",
        "(-0.280000, 1.473357, -0.375193)",
        "(-0.280000, 1.459357, -0.378880)",
        "(-0.280000, 1.445377, -0.381342)",
        "(-0.280000, 1.431462, -0.382650)",
        "(-0.280000, 1.417725, -0.382867)",
        "(-0.280000, 1.404198, -0.382058)",
        "(-0.280000, 1.390901, -0.380278)",
        "(-0.280000, 1.377904, -0.377578)",
        "(-0.280000, 1.365208, -0.373995)",
        "(-0.280000, 1.352811, -0.369546)",
        "(-0.280000, 1.340769, -0.364259)",
        "(-0.280000, 1.329087, -0.358130)",
        "(-0.280000, 1.317777, -0.351141)",
        "(-0.280000, 1.306916, -0.343302)",
        "(-0.280000, 1.296539, -0.334588)",
        "(-0.280000, 1.286700, -0.324969)",
        "(-0.280000, 1.277511, -0.314467)",
        "(-0.280000, 1.269041, -0.303048)",
        "(-0.280000, 1.261424, -0.290763)",
        "(-0.280000, 1.254766, -0.277624)",
        "(-0.280000, 1.249182, -0.263662)",
        "(-0.280000, 1.244817, -0.248991)",
        "(-0.280000, 1.241785, -0.233688)",
        "(-0.280000, 1.240200, -0.217848)",
        "(-0.280000, 1.240171, -0.201663)",
        "(-0.280000, 1.241781, -0.185272)",
        "(-0.280000, 1.245097, -0.168831)",
        "(-0.280000, 1.250150, -0.152585)",
        "(-0.280000, 1.256962, -0.136686)",
        "(-0.280000, 1.265491, -0.121385)",
        "(-0.280000, 1.275696, -0.106856)",
        "(-0.280000, 1.287514, -0.093267)",
        "(-0.280000, 1.300803, -0.080829)",
        "(-0.280000, 1.315450, -0.069666)",
        "(-0.280000, 1.331339, -0.059884)",
        "(-0.280000, 1.348267, -0.051598)",
        "(-0.280000, 1.366111, -0.044862)",
        "(-0.280000, 1.384868, -0.040903)",
        "(-0.280000, 1.404006, -0.040000)",
        "(-0.280000, 1.423143, -0.040920)",
        "(-0.280000, 1.442135, -0.043662)",
        "(-0.280000, 1.460752, -0.048191)",
        "(-0.280000, 1.478880, -0.054480)",
        "(-0.280000, 1.496302, -0.062454)",
        "(-0.280000, 1.512886, -0.072048)",
        "(-0.280000, 1.528506, -0.083193)",
        "(-0.280000, 1.542973, -0.095755)",
        "(-0.280000, 1.556180, -0.109635)",
        "(-0.280000, 1.568024, -0.124733)",
        "(-0.280000, 1.578362, -0.140863)",
        "(-0.280000, 1.587120, -0.157904)",
        "(-0.280000, 1.594227, -0.175728)",
        "(-0.280000, 1.599598, -0.194119)",
        "(-0.280000, 1.603200, -0.212967)",
        "(-0.280000, 1.604990, -0.232043)",
        "(-0.280000, 1.604958, -0.251202)",
        "(-0.280000, 1.603100, -0.270301)",
        "(-0.280000, 1.599440, -0.289107)",
        "(-0.280000, 1.594007, -0.307480)",
        "(-0.280000, 1.586840, -0.325280)",
        "(-0.280000, 1.578026, -0.342292)",
        "(-0.280000, 1.567634, -0.358388)",
        "(-0.280000, 1.555739, -0.373446)",
        "(-0.280000, 1.542486, -0.387282)",
        "(-0.280000, 1.527977, -0.399795)",
        "(-0.280000, 1.512320, -0.410888)",
        "(-0.280000, 1.495704, -0.420427)",
        "(-0.280000, 1.478228, -0.428353)",
        "(-0.280000, 1.460106, -0.434571)",
        "(-0.280000, 1.441475, -0.439038)",
        "(-0.280000, 1.422474, -0.441716)",
        "(-0.280000, 1.403333, -0.442572)",
        "(-0.280000, 1.384198, -0.441605)",
        "(-0.280000, 1.365213, -0.438817)",
        "(-0.280000, 1.346608, -0.434242)",
        "(-0.280000, 1.328522, -0.427919)",
        "(-0.280000, 1.311093, -0.419892)",
        "(-0.280000, 1.294532, -0.410258)",
        "(-0.280000, 1.278939, -0.399074)",
        "(-0.280000, 1.264503, -0.386477)",
        "(-0.280000, 1.251330, -0.372564)",
        "(-0.280000, 1.239523, -0.357438)",
        "(-0.280000, 1.230313, -0.340659)",
        "(-0.280000, 1.223789, -0.322736)",
        "(-0.280000, 1.219031, -0.304469)",
        "(-0.280000, 1.216082, -0.286075)",
        "(-0.280000, 1.214884, -0.267705)",
        "(-0.280000, 1.215364, -0.249492)",
        "(-0.280000, 1.217434, -0.231631)",
        "(-0.280000, 1.221006, -0.214212)",
        "(-0.280000, 1.226002, -0.197310)",
        "(-0.280000, 1.232321, -0.181061)",
        "(-0.280000, 1.239902, -0.165488)",
        "(-0.280000, 1.248648, -0.150703)",
        "(-0.280000, 1.258503, -0.136738)",
        "(-0.280000, 1.269420, -0.123630)",
        "(-0.280000, 1.281309, -0.111474)",
        "(-0.280000, 1.294130, -0.100306)",
        "(-0.280000, 1.307850, -0.090173)",
        "(-0.280000, 1.322370, -0.081169)",
        "(-0.280000, 1.337650, -0.073348)",
        "(-0.280000, 1.353646, -0.066773)",
        "(-0.280000, 1.370233, -0.061540)",
        "(-0.280000, 1.387372, -0.057710)",
        "(-0.280000, 1.404910, -0.055371)",
        "(-0.280000, 1.422755, -0.054586)",
        "(-0.280000, 1.440806, -0.055424)",
        "(-0.280000, 1.458861, -0.057936)",
        "(-0.280000, 1.476788, -0.062163)",
        "(-0.280000, 1.494441, -0.068140)",
        "(-0.280000, 1.511585, -0.075855)",
        "(-0.280000, 1.528054, -0.085297)",
        "(-0.280000, 1.543678, -0.096444)",
        "(-0.280000, 1.556823, -0.110383)",
        "(-0.280000, 1.568576, -0.125514)",
        "(-0.280000, 1.578852, -0.141719)",
        "(-0.280000, 1.587526, -0.158803)",
        "(-0.280000, 1.594546, -0.176661)",
        "(-0.280000, 1.599827, -0.195078)",
        "(-0.280000, 1.603333, -0.213914)",
        "(-0.280000, 1.605033, -0.233028)",
        "(-0.280000, 1.604907, -0.252187)",
        "(-0.280000, 1.602960, -0.271247)",
        "(-0.280000, 1.599203, -0.290064)",
        "(-0.280000, 1.593681, -0.308411)",
        "(-0.280000, 1.586439, -0.326149)",
        "(-0.280000, 1.577529, -0.343143)",
        "(-0.280000, 1.567058, -0.359189)",
        "(-0.280000, 1.555090, -0.374188)",
        "(-0.280000, 1.541769, -0.387959)",
        "(-0.280000, 1.527199, -0.400401)",
        "(-0.280000, 1.511488, -0.411417)",
        "(-0.280000, 1.494199, -0.419637)",
        "(-0.280000, 1.476019, -0.425336)",
        "(-0.280000, 1.457538, -0.429167)",
        "(-0.280000, 1.439016, -0.431161)",
        "(-0.280000, 1.420604, -0.431358)",
        "(-0.280000, 1.402447, -0.429799)",
        "(-0.280000, 1.384763, -0.426554)",
        "(-0.280000, 1.367675, -0.421703)",
        "(-0.280000, 1.351296, -0.415330)",
        "(-0.280000, 1.335796, -0.407563)",
        "(-0.280000, 1.321234, -0.398493)",
        "(-0.280000, 1.307741, -0.388269)",
        "(-0.280000, 1.295368, -0.377002)",
        "(-0.280000, 1.284153, -0.364796)",
        "(-0.280000, 1.274173, -0.351810)",
        "(-0.280000, 1.265440, -0.338143)",
        "(-0.280000, 1.257964, -0.323885)",
        "(-0.280000, 1.251778, -0.309185)",
        "(-0.280000, 1.246876, -0.294122)",
        "(-0.280000, 1.243253, -0.278766)",
        "(-0.280000, 1.240920, -0.263253)",
        "(-0.280000, 1.239867, -0.247621)",
        "(-0.280000, 1.240094, -0.231999)",
        "(-0.280000, 1.241596, -0.216447)",
        "(-0.280000, 1.244375, -0.201022)",
        "(-0.280000, 1.248422, -0.185855)",
        "(-0.280000, 1.253735, -0.171013)",
        "(-0.280000, 1.260321, -0.156567)",
        "(-0.280000, 1.268147, -0.142660)",
        "(-0.280000, 1.277208, -0.129375)",
        "(-0.280000, 1.287494, -0.116807)",
        "(-0.280000, 1.298939, -0.105110)",
        "(-0.280000, 1.311507, -0.094388)",
        "(-0.280000, 1.325157, -0.084749)",
        "(-0.280000, 1.339766, -0.076348)",
        "(-0.280000, 1.355280, -0.069281)",
        "(-0.280000, 1.371535, -0.063684)",
        "(-0.280000, 1.388417, -0.059651)",
        "(-0.280000, 1.405801, -0.057274)",
        "(-0.280000, 1.423463, -0.056636)",
        "(-0.280000, 1.441244, -0.057787)",
        "(-0.280000, 1.458977, -0.060769)",
        "(-0.280000, 1.476402, -0.065581)",
        "(-0.280000, 1.493342, -0.072205)",
        "(-0.280000, 1.509614, -0.080610)",
        "(-0.280000, 1.524968, -0.090695)",
        "(-0.280000, 1.539264, -0.102387)",
        "(-0.280000, 1.552285, -0.115522)",
        "(-0.280000, 1.563903, -0.129966)",
        "(-0.280000, 1.574008, -0.145576)",
        "(-0.280000, 1.582470, -0.162123)",
        "(-0.280000, 1.589243, -0.179439)",
        "(-0.280000, 1.594298, -0.197366)",
        "(-0.280000, 1.597612, -0.215666)",
        "(-0.280000, 1.599170, -0.234198)",
        "(-0.280000, 1.598958, -0.252823)",
        "(-0.280000, 1.596978, -0.271314)",
        "(-0.280000, 1.593248, -0.289534)",
        "(-0.280000, 1.587794, -0.307343)",
        "(-0.280000, 1.580680, -0.324527)",
        "(-0.280000, 1.571951, -0.340980)",
        "(-0.280000, 1.561711, -0.356505)",
        "(-0.280000, 1.550041, -0.370986)",
        "(-0.280000, 1.537027, -0.384311)",
        "(-0.280000, 1.522826, -0.396319)",
        "(-0.280000, 1.507547, -0.406922)",
        "(-0.280000, 1.491304, -0.416037)",
        "(-0.280000, 1.474293, -0.423554)",
        "(-0.280000, 1.456645, -0.429420)",
        "(-0.280000, 1.438491, -0.433586)",
        "(-0.280000, 1.420051, -0.436002)",
        "(-0.280000, 1.401436, -0.436654)",
        "(-0.280000, 1.382873, -0.435533)",
        "(-0.280000, 1.364500, -0.432652)",
        "(-0.280000, 1.346456, -0.428029)",
        "(-0.280000, 1.328962, -0.421720)",
        "(-0.280000, 1.312146, -0.413776)",
        "(-0.280000, 1.296138, -0.404254)",
        "(-0.280000, 1.281132, -0.393268)",
        "(-0.280000, 1.267238, -0.380906)",
        "(-0.280000, 1.254565, -0.367257)",
        "(-0.280000, 1.243264, -0.352486)",
        "(-0.280000, 1.233419, -0.336708)",
        "(-0.280000, 1.225108, -0.320039)",
        "(-0.280000, 1.218430, -0.302682)",
        "(-0.280000, 1.213427, -0.284741)",
        "(-0.280000, 1.210158, -0.266433)",
        "(-0.280000, 1.208644, -0.247855)",
        "(-0.280000, 1.208906, -0.229231)",
        "(-0.280000, 1.210935, -0.210744)",
        "(-0.280000, 1.214713, -0.192535)",
        "(-0.280000, 1.220215, -0.174740)",
        "(-0.280000, 1.227374, -0.157576)",
        "(-0.280000, 1.236133, -0.141170)",
        "(-0.280000, 1.246429, -0.125648)",
        "(-0.280000, 1.258137, -0.111198)",
        "(-0.280000, 1.271187, -0.097908)",
        "(-0.280000, 1.285420, -0.085938)",
        "(-0.280000, 1.300727, -0.075376)",
        "(-0.280000, 1.316994, -0.066304)",
        "(-0.280000, 1.334025, -0.058832)",
        "(-0.280000, 1.351689, -0.053013)",
        "(-0.280000, 1.369854, -0.048896)",
        "(-0.280000, 1.388301, -0.046537)",
        "(-0.280000, 1.406887, -0.045992)",
        "(-0.280000, 1.425453, -0.047308)",
        "(-0.280000, 1.443745, -0.050493)",
        "(-0.280000, 1.461584, -0.055532)",
        "(-0.280000, 1.478793, -0.062385)",
        "(-0.280000, 1.495122, -0.070953)",
        "(-0.280000, 1.510434, -0.081153)",
        "(-0.280000, 1.524514, -0.092821)",
        "(-0.280000, 1.537240, -0.105816)",
        "(-0.280000, 1.548504, -0.119992)",
        "(-0.280000, 1.558172, -0.135120)",
        "(-0.280000, 1.566191, -0.151033)",
        "(-0.280000, 1.572524, -0.167561)",
        "(-0.280000, 1.577132, -0.184464)",
        "(-0.280000, 1.580028, -0.201578)",
        "(-0.280000, 1.581240, -0.218753)",
        "(-0.280000, 1.580807, -0.235770)",
        "(-0.280000, 1.578789, -0.252527)",
        "(-0.280000, 1.575266, -0.268835)",
        "(-0.280000, 1.570317, -0.284598)",
        "(-0.280000, 1.564021, -0.299729)",
        "(-0.280000, 1.556491, -0.314091)",
        "(-0.280000, 1.547812, -0.327628)",
        "(-0.280000, 1.538061, -0.340292)",
        "(-0.280000, 1.527360, -0.351987)",
        "(-0.280000, 1.515781, -0.362686)",
        "(-0.280000, 1.503388, -0.372359)",
        "(-0.280000, 1.490300, -0.380939)",
        "(-0.280000, 1.476576, -0.388407)",
        "(-0.280000, 1.462267, -0.394738)",
        "(-0.280000, 1.447492, -0.399878)",
        "(-0.280000, 1.432280, -0.403807)",
        "(-0.280000, 1.416754, -0.406477)",
        "(-0.280000, 1.400974, -0.407861)",
        "(-0.280000, 1.385002, -0.407920)",
        "(-0.280000, 1.368979, -0.406621)",
        "(-0.280000, 1.352985, -0.403933)",
        "(-0.280000, 1.337105, -0.399824)",
        "(-0.280000, 1.321508, -0.394288)",
        "(-0.280000, 1.306298, -0.387311)",
        "(-0.280000, 1.291587, -0.378882)",
        "(-0.280000, 1.277564, -0.369045)",
        "(-0.280000, 1.264331, -0.357803)",
        "(-0.280000, 1.252076, -0.345243)",
        "(-0.280000, 1.240924, -0.331417)",
        "(-0.280000, 1.231003, -0.316390)",
        "(-0.280000, 1.222477, -0.300315)",
        "(-0.280000, 1.215453, -0.283295)",
        "(-0.280000, 1.210032, -0.265442)",
        "(-0.280000, 1.206332, -0.246964)",
        "(-0.280000, 1.204461, -0.228004)",
        "(-0.280000, 1.205261, -0.208848)",
        "(-0.280000, 1.209245, -0.190107)",
        "(-0.280000, 1.214993, -0.171830)",
        "(-0.280000, 1.222465, -0.154156)",
        "(-0.280000, 1.231571, -0.137299)",
        "(-0.280000, 1.242256, -0.121361)",
        "(-0.280000, 1.254390, -0.106534)",
        "(-0.280000, 1.267880, -0.092928)",
        "(-0.280000, 1.282625, -0.080648)",
        "(-0.280000, 1.298447, -0.069844)",
        "(-0.280000, 1.315226, -0.060593)",
        "(-0.280000, 1.332835, -0.052969)",
        "(-0.280000, 1.351061, -0.047063)",
        "(-0.280000, 1.369767, -0.042918)",
        "(-0.280000, 1.388811, -0.040568)",
        "(-0.280000, 1.407963, -0.040041)",
        "(-0.280000, 1.427108, -0.041341)",
        "(-0.280000, 1.446013, -0.044451)",
        "(-0.280000, 1.464537, -0.049346)",
        "(-0.280000, 1.482535, -0.055998)",
        "(-0.280000, 1.498882, -0.065999)",
        "(-0.280000, 1.514017, -0.077460)",
        "(-0.280000, 1.527846, -0.090237)",
        "(-0.280000, 1.540236, -0.104123)",
        "(-0.280000, 1.551142, -0.118966)",
        "(-0.280000, 1.560532, -0.134623)",
        "(-0.280000, 1.568354, -0.150882)",
        "(-0.280000, 1.574616, -0.167611)",
        "(-0.280000, 1.579333, -0.184692)",
        "(-0.280000, 1.582510, -0.201937)",
        "(-0.280000, 1.584187, -0.219275)",
        "(-0.280000, 1.584395, -0.236543)",
        "(-0.280000, 1.583177, -0.253665)",
        "(-0.280000, 1.580569, -0.270576)",
        "(-0.280000, 1.576618, -0.287142)",
        "(-0.280000, 1.571358, -0.303311)",
        "(-0.280000, 1.564813, -0.319032)",
        "(-0.280000, 1.557034, -0.334185)",
        "(-0.280000, 1.548039, -0.348718)",
        "(-0.280000, 1.537839, -0.362574)",
        "(-0.280000, 1.526492, -0.375624)",
        "(-0.280000, 1.513992, -0.387816)",
        "(-0.280000, 1.500413, -0.399009)",
        "(-0.280000, 1.485782, -0.409113)",
        "(-0.280000, 1.470131, -0.418021)",
        "(-0.280000, 1.453583, -0.425577)",
        "(-0.280000, 1.436210, -0.431664)",
        "(-0.280000, 1.418101, -0.436154)",
        "(-0.280000, 1.399457, -0.438919)",
        "(-0.280000, 1.380411, -0.439930)",
        "(-0.280000, 1.361337, -0.438018)",
        "(-0.280000, 1.342825, -0.433078)",
        "(-0.280000, 1.324867, -0.426401)",
        "(-0.280000, 1.307599, -0.418033)",
        "(-0.280000, 1.291231, -0.408074)",
        "(-0.280000, 1.275861, -0.396586)",
        "(-0.280000, 1.261675, -0.383708)",
        "(-0.280000, 1.248779, -0.369539)",
        "(-0.280000, 1.237271, -0.354183)",
        "(-0.280000, 1.227292, -0.337828)",
        "(-0.280000, 1.218914, -0.320598)",
        "(-0.280000, 1.212202, -0.302621)",
        "(-0.280000, 1.207239, -0.284115)",
        "(-0.280000, 1.204058, -0.265222)",
        "(-0.280000, 1.202687, -0.246082)",
        "(-0.280000, 1.203143, -0.226928)",
        "(-0.280000, 1.205422, -0.207875)",
        "(-0.280000, 1.209498, -0.189154)",
        "(-0.280000, 1.215335, -0.170906)",
        "(-0.280000, 1.222894, -0.153268)",
        "(-0.280000, 1.232082, -0.136456)",
        "(-0.280000, 1.242828, -0.120594)",
        "(-0.280000, 1.255052, -0.105803)",
        "(-0.280000, 1.268608, -0.092263)",
        "(-0.280000, 1.283390, -0.080073)",
        "(-0.280000, 1.299289, -0.069329)",
        "(-0.280000, 1.316112, -0.060160)",
        "(-0.280000, 1.333731, -0.052633)",
        "(-0.280000, 1.352013, -0.046807)",
        "(-0.280000, 1.370739, -0.042753)",
        "(-0.280000, 1.389795, -0.040496)",
        "(-0.280000, 1.408949, -0.040063)",
        "(-0.280000, 1.428058, -0.041453)",
        "(-0.280000, 1.446977, -0.044660)",
        "(-0.280000, 1.465477, -0.049645)",
        "(-0.280000, 1.483419, -0.056366)",
        "(-0.280000, 1.500666, -0.064777)",
        "(-0.280000, 1.517010, -0.074775)",
        "(-0.280000, 1.532329, -0.086282)",
        "(-0.280000, 1.546505, -0.099214)",
        "(-0.280000, 1.559367, -0.113415)",
        "(-0.280000, 1.570837, -0.128798)",
        "(-0.280000, 1.580776, -0.145178)",
        "(-0.280000, 1.589112, -0.162429)",
        "(-0.280000, 1.595780, -0.180422)",
        "(-0.280000, 1.599472, -0.199203)",
        "(-0.280000, 1.600257, -0.218260)",
        "(-0.280000, 1.599254, -0.237110)",
        "(-0.280000, 1.596473, -0.255531)",
        "(-0.280000, 1.591933, -0.273380)",
        "(-0.280000, 1.585677, -0.290502)",
        "(-0.280000, 1.577808, -0.306671)",
        "(-0.280000, 1.568432, -0.321748)",
        "(-0.280000, 1.557672, -0.335606)",
        "(-0.280000, 1.545724, -0.348077)",
        "(-0.280000, 1.532730, -0.359100)",
        "(-0.280000, 1.518919, -0.368572)",
        "(-0.280000, 1.504465, -0.376467)",
        "(-0.280000, 1.489536, -0.382784)",
        "(-0.280000, 1.474362, -0.387516)",
        "(-0.280000, 1.459092, -0.390715)",
        "(-0.280000, 1.443860, -0.392441)",
        "(-0.280000, 1.428849, -0.392765)",
        "(-0.280000, 1.414152, -0.391780)",
        "(-0.280000, 1.399844, -0.389574)",
        "(-0.280000, 1.386042, -0.386252)",
        "(-0.280000, 1.372761, -0.381899)",
        "(-0.280000, 1.360079, -0.376616)",
        "(-0.280000, 1.347998, -0.370476)",
        "(-0.280000, 1.336517, -0.363537)",
        "(-0.280000, 1.325677, -0.355876)",
        "(-0.280000, 1.315465, -0.347523)",
        "(-0.280000, 1.305873, -0.338497)",
        "(-0.280000, 1.296942, -0.328844)",
        "(-0.280000, 1.288676, -0.318562)",
        "(-0.280000, 1.281095, -0.307640)",
        "(-0.280000, 1.274264, -0.296118)",
        "(-0.280000, 1.268226, -0.283987)",
        "(-0.280000, 1.263043, -0.271241)",
        "(-0.280000, 1.258809, -0.257944)",
        "(-0.280000, 1.255599, -0.244094)",
        "(-0.280000, 1.253518, -0.229790)",
        "(-0.280000, 1.252656, -0.215086)",
        "(-0.280000, 1.253108, -0.200055)",
        "(-0.280000, 1.254960, -0.184861)",
        "(-0.280000, 1.258286, -0.169619)",
        "(-0.280000, 1.263154, -0.154463)",
        "(-0.280000, 1.269586, -0.139611)",
        "(-0.280000, 1.277603, -0.125224)",
        "(-0.280000, 1.287205, -0.111473)",
        "(-0.280000, 1.298321, -0.098592)",
        "(-0.280000, 1.310912, -0.086732)",
        "(-0.280000, 1.324839, -0.076106)",
        "(-0.280000, 1.339993, -0.066856)",
        "(-0.280000, 1.356252, -0.059112)",
        "(-0.280000, 1.373401, -0.053010)",
        "(-0.280000, 1.391286, -0.048621)",
        "(-0.280000, 1.409758, -0.045991)",
        "(-0.280000, 1.428585, -0.045166)",
        "(-0.280000, 1.447608, -0.046223)",
        "(-0.280000, 1.466415, -0.049949)",
        "(-0.280000, 1.484324, -0.056758)",
        "(-0.280000, 1.501504, -0.065239)",
        "(-0.280000, 1.517824, -0.075331)",
        "(-0.280000, 1.533087, -0.086913)",
        "(-0.280000, 1.547199, -0.099914)",
        "(-0.280000, 1.559992, -0.114178)",
        "(-0.280000, 1.571370, -0.129593)",
        "(-0.280000, 1.581244, -0.146045)",
        "(-0.280000, 1.589496, -0.163337)",
        "(-0.280000, 1.596067, -0.181334)",
        "(-0.280000, 1.600903, -0.199904)",
        "(-0.280000, 1.603945, -0.218820)",
        "(-0.280000, 1.605175, -0.237940)",
        "(-0.280000, 1.604579, -0.257120)",
        "(-0.280000, 1.602164, -0.276126)",
        "(-0.280000, 1.597946, -0.294846)",
        "(-0.280000, 1.591975, -0.313051)",
        "(-0.280000, 1.584300, -0.330606)",
        "(-0.280000, 1.574967, -0.347372)",
        "(-0.280000, 1.562553, -0.362027)",
        "(-0.280000, 1.548906, -0.375224)",
        "(-0.280000, 1.534158, -0.386928)",
        "(-0.280000, 1.518535, -0.397041)",
        "(-0.280000, 1.502194, -0.405540)",
        "(-0.280000, 1.485282, -0.412416)",
        "(-0.280000, 1.468015, -0.417650)",
        "(-0.280000, 1.450523, -0.421271)",
        "(-0.280000, 1.432921, -0.423310)"
    ],
    "leftHandPositions": [
        "(-0.280000, 1.599948, 0.210097)",
        "(-0.280000, 1.422099, 0.040892)",
        "(-0.280000, 1.441036, 0.043596)",
        "(-0.280000, 1.459630, 0.048089)",
        "(-0.280000, 1.477739, 0.054340)",
        "(-0.280000, 1.495145, 0.062274)",
        "(-0.280000, 1.511718, 0.071826)",
        "(-0.280000, 1.527331, 0.082930)",
        "(-0.280000, 1.541794, 0.095449)",
        "(-0.280000, 1.555001, 0.109287)",
        "(-0.280000, 1.566850, 0.124341)",
        "(-0.280000, 1.577197, 0.140431)",
        "(-0.280000, 1.585979, 0.157457)",
        "(-0.280000, 1.593091, 0.175215)",
        "(-0.280000, 1.598481, 0.193569)",
        "(-0.280000, 1.602107, 0.212381)",
        "(-0.280000, 1.602671, 0.231483)",
        "(-0.280000, 1.600325, 0.250380)",
        "(-0.280000, 1.596252, 0.268781)",
        "(-0.280000, 1.590506, 0.286471)",
        "(-0.280000, 1.583168, 0.303325)",
        "(-0.280000, 1.574334, 0.319230)",
        "(-0.280000, 1.564158, 0.334015)",
        "(-0.280000, 1.552743, 0.347621)",
        "(-0.280000, 1.540269, 0.359920)",
        "(-0.280000, 1.526865, 0.370868)",
        "(-0.280000, 1.512657, 0.380430)",
        "(-0.280000, 1.497836, 0.388547)",
        "(-0.280000, 1.482522, 0.395218)",
        "(-0.280000, 1.466826, 0.400451)",
        "(-0.280000, 1.450924, 0.404240)",
        "(-0.280000, 1.434910, 0.406615)",
        "(-0.280000, 1.418872, 0.407605)",
        "(-0.280000, 1.402958, 0.407239)",
        "(-0.280000, 1.387237, 0.405557)",
        "(-0.280000, 1.371773, 0.402589)",
        "(-0.280000, 1.356691, 0.398384)",
        "(-0.280000, 1.342024, 0.392964)",
        "(-0.280000, 1.327888, 0.386384)",
        "(-0.280000, 1.314335, 0.378670)",
        "(-0.280000, 1.301419, 0.369845)",
        "(-0.280000, 1.289255, 0.359972)",
        "(-0.280000, 1.277904, 0.349077)",
        "(-0.280000, 1.267431, 0.337185)",
        "(-0.280000, 1.257955, 0.324383)",
        "(-0.280000, 1.249550, 0.310710)",
        "(-0.280000, 1.242297, 0.296213)",
        "(-0.280000, 1.236310, 0.281016)",
        "(-0.280000, 1.231662, 0.265168)",
        "(-0.280000, 1.228455, 0.248825)",
        "(-0.280000, 1.226761, 0.232089)",
        "(-0.280000, 1.226651, 0.215072)",
        "(-0.280000, 1.228183, 0.197979)",
        "(-0.280000, 1.231397, 0.180953)",
        "(-0.280000, 1.236323, 0.164145)",
        "(-0.280000, 1.242947, 0.147793)",
        "(-0.280000, 1.251252, 0.132062)",
        "(-0.280000, 1.261204, 0.117122)",
        "(-0.280000, 1.272698, 0.103209)",
        "(-0.280000, 1.285647, 0.090478)",
        "(-0.280000, 1.299945, 0.079083)",
        "(-0.280000, 1.315400, 0.069208)",
        "(-0.280000, 1.331886, 0.060955)",
        "(-0.280000, 1.349168, 0.054452)",
        "(-0.280000, 1.367071, 0.049762)",
        "(-0.280000, 1.385417, 0.046928)",
        "(-0.280000, 1.403947, 0.045971)",
        "(-0.280000, 1.422489, 0.046870)",
        "(-0.280000, 1.440885, 0.049581)",
        "(-0.280000, 1.458913, 0.054024)",
        "(-0.280000, 1.476456, 0.060116)",
        "(-0.280000, 1.493412, 0.067785)",
        "(-0.280000, 1.509612, 0.076926)",
        "(-0.280000, 1.525002, 0.087487)",
        "(-0.280000, 1.539431, 0.099360)",
        "(-0.280000, 1.552826, 0.112484)",
        "(-0.280000, 1.565108, 0.126804)",
        "(-0.280000, 1.576140, 0.142196)",
        "(-0.280000, 1.585843, 0.158593)",
        "(-0.280000, 1.593418, 0.176169)",
        "(-0.280000, 1.598717, 0.194549)",
        "(-0.280000, 1.602244, 0.213350)",
        "(-0.280000, 1.603969, 0.232431)",
        "(-0.280000, 1.603870, 0.251559)",
        "(-0.280000, 1.601953, 0.270592)",
        "(-0.280000, 1.598229, 0.289385)",
        "(-0.280000, 1.592741, 0.307710)",
        "(-0.280000, 1.585524, 0.325456)",
        "(-0.280000, 1.576664, 0.342410)",
        "(-0.280000, 1.566233, 0.358444)",
        "(-0.280000, 1.554305, 0.373436)",
        "(-0.280000, 1.541024, 0.387204)",
        "(-0.280000, 1.526495, 0.399647)",
        "(-0.280000, 1.510825, 0.410668)",
        "(-0.280000, 1.494201, 0.420133)",
        "(-0.280000, 1.476754, 0.427975)",
        "(-0.280000, 1.458611, 0.434130)",
        "(-0.280000, 1.439994, 0.438524)",
        "(-0.280000, 1.421014, 0.441131)",
        "(-0.280000, 1.401901, 0.441920)",
        "(-0.280000, 1.382800, 0.440887)",
        "(-0.280000, 1.363855, 0.438037)",
        "(-0.280000, 1.345296, 0.433404)",
        "(-0.280000, 1.327261, 0.427028)",
        "(-0.280000, 1.309888, 0.418953)",
        "(-0.280000, 1.293387, 0.409275)",
        "(-0.280000, 1.277882, 0.398073)",
        "(-0.280000, 1.263490, 0.385427)",
        "(-0.280000, 1.250388, 0.371490)",
        "(-0.280000, 1.238669, 0.356371)",
        "(-0.280000, 1.228427, 0.340180)",
        "(-0.280000, 1.219785, 0.323115)",
        "(-0.280000, 1.212796, 0.305277)",
        "(-0.280000, 1.207543, 0.286883)",
        "(-0.280000, 1.204063, 0.268074)",
        "(-0.280000, 1.202387, 0.248989)",
        "(-0.280000, 1.203851, 0.229934)",
        "(-0.280000, 1.208066, 0.211374)",
        "(-0.280000, 1.213995, 0.193487)",
        "(-0.280000, 1.221526, 0.176480)",
        "(-0.280000, 1.230554, 0.160467)",
        "(-0.280000, 1.240972, 0.145552)",
        "(-0.280000, 1.252612, 0.131889)",
        "(-0.280000, 1.265362, 0.119525)",
        "(-0.280000, 1.279032, 0.108570)",
        "(-0.280000, 1.293488, 0.099055)",
        "(-0.280000, 1.308601, 0.091001)",
        "(-0.280000, 1.324177, 0.084447)",
        "(-0.280000, 1.340095, 0.079382)",
        "(-0.280000, 1.356245, 0.075787)",
        "(-0.280000, 1.372452, 0.073649)",
        "(-0.280000, 1.388624, 0.072929)",
        "(-0.280000, 1.404680, 0.073589)",
        "(-0.280000, 1.420472, 0.075585)",
        "(-0.280000, 1.435937, 0.078871)",
        "(-0.280000, 1.451016, 0.083409)",
        "(-0.280000, 1.465586, 0.089140)",
        "(-0.280000, 1.479621, 0.096035)",
        "(-0.280000, 1.493007, 0.104031)",
        "(-0.280000, 1.505697, 0.113093)",
        "(-0.280000, 1.517640, 0.123197)",
        "(-0.280000, 1.528726, 0.134265)",
        "(-0.280000, 1.538901, 0.146267)",
        "(-0.280000, 1.548099, 0.159171)",
        "(-0.280000, 1.556211, 0.172878)",
        "(-0.280000, 1.563170, 0.187340)",
        "(-0.280000, 1.568898, 0.202505)",
        "(-0.280000, 1.573295, 0.218236)",
        "(-0.280000, 1.576292, 0.234477)",
        "(-0.280000, 1.577806, 0.251062)",
        "(-0.280000, 1.577774, 0.267884)",
        "(-0.280000, 1.576138, 0.284823)",
        "(-0.280000, 1.572861, 0.301668)",
        "(-0.280000, 1.567918, 0.318275)",
        "(-0.280000, 1.561294, 0.334489)",
        "(-0.280000, 1.553027, 0.350076)",
        "(-0.280000, 1.543153, 0.364872)",
        "(-0.280000, 1.531721, 0.378711)",
        "(-0.280000, 1.518860, 0.391373)",
        "(-0.280000, 1.504674, 0.402708)",
        "(-0.280000, 1.489282, 0.412577)",
        "(-0.280000, 1.472897, 0.420814)",
        "(-0.280000, 1.455650, 0.427333)",
        "(-0.280000, 1.437793, 0.432028)",
        "(-0.280000, 1.419503, 0.434857)",
        "(-0.280000, 1.400963, 0.435795)",
        "(-0.280000, 1.382433, 0.434846)",
        "(-0.280000, 1.364081, 0.432051)",
        "(-0.280000, 1.346060, 0.427467)",
        "(-0.280000, 1.328589, 0.421182)",
        "(-0.280000, 1.311819, 0.413222)",
        "(-0.280000, 1.295911, 0.403617)",
        "(-0.280000, 1.281098, 0.392474)",
        "(-0.280000, 1.267509, 0.379869)",
        "(-0.280000, 1.255345, 0.365977)",
        "(-0.280000, 1.244723, 0.350941)",
        "(-0.280000, 1.235747, 0.334916)",
        "(-0.280000, 1.228533, 0.318146)",
        "(-0.280000, 1.223126, 0.300811)",
        "(-0.280000, 1.219556, 0.283092)",
        "(-0.280000, 1.217838, 0.265251)",
        "(-0.280000, 1.217942, 0.247463)",
        "(-0.280000, 1.219824, 0.229894)",
        "(-0.280000, 1.223411, 0.212777)",
        "(-0.280000, 1.228614, 0.196249)",
        "(-0.280000, 1.235343, 0.180434)",
        "(-0.280000, 1.243461, 0.165507)",
        "(-0.280000, 1.252870, 0.151531)",
        "(-0.280000, 1.263413, 0.138639)",
        "(-0.280000, 1.274974, 0.126880)",
        "(-0.280000, 1.287445, 0.116293)",
        "(-0.280000, 1.300663, 0.106952)",
        "(-0.280000, 1.314527, 0.098865)",
        "(-0.280000, 1.328946, 0.092042)",
        "(-0.280000, 1.343770, 0.086511)",
        "(-0.280000, 1.358920, 0.082265)",
        "(-0.280000, 1.374328, 0.079299)",
        "(-0.280000, 1.389856, 0.077619)",
        "(-0.280000, 1.405469, 0.077217)",
        "(-0.280000, 1.421037, 0.078090)",
        "(-0.280000, 1.436502, 0.080234)",
        "(-0.280000, 1.451806, 0.083651)",
        "(-0.280000, 1.466817, 0.088329)",
        "(-0.280000, 1.481470, 0.094266)",
        "(-0.280000, 1.495693, 0.101467)",
        "(-0.280000, 1.509343, 0.109899)",
        "(-0.280000, 1.522339, 0.119551)",
        "(-0.280000, 1.534588, 0.130415)",
        "(-0.280000, 1.545937, 0.142419)",
        "(-0.280000, 1.556288, 0.155529)",
        "(-0.280000, 1.565537, 0.169702)",
        "(-0.280000, 1.573535, 0.184816)",
        "(-0.280000, 1.580193, 0.200819)",
        "(-0.280000, 1.585382, 0.217551)",
        "(-0.280000, 1.589017, 0.234907)",
        "(-0.280000, 1.591011, 0.252772)",
        "(-0.280000, 1.591290, 0.270936)",
        "(-0.280000, 1.589803, 0.289258)",
        "(-0.280000, 1.586513, 0.307592)",
        "(-0.280000, 1.581424, 0.325708)",
        "(-0.280000, 1.574573, 0.343476)",
        "(-0.280000, 1.565045, 0.360075)",
        "(-0.280000, 1.552987, 0.374925)",
        "(-0.280000, 1.539549, 0.388580)",
        "(-0.280000, 1.524896, 0.400877)",
        "(-0.280000, 1.509140, 0.411724)",
        "(-0.280000, 1.492398, 0.421037)",
        "(-0.280000, 1.474873, 0.428704)",
        "(-0.280000, 1.456698, 0.434669)",
        "(-0.280000, 1.438009, 0.438884)",
        "(-0.280000, 1.419033, 0.441298)",
        "(-0.280000, 1.399913, 0.441897)",
        "(-0.280000, 1.380795, 0.440672)",
        "(-0.280000, 1.361908, 0.437638)",
        "(-0.280000, 1.343395, 0.432822)",
        "(-0.280000, 1.325397, 0.426257)",
        "(-0.280000, 1.308132, 0.418021)",
        "(-0.280000, 1.291703, 0.408165)",
        "(-0.280000, 1.276311, 0.396807)",
        "(-0.280000, 1.262068, 0.384038)",
        "(-0.280000, 1.249085, 0.369950)",
        "(-0.280000, 1.237519, 0.354714)",
        "(-0.280000, 1.227454, 0.338447)",
        "(-0.280000, 1.218970, 0.321270)",
        "(-0.280000, 1.212169, 0.303390)",
        "(-0.280000, 1.207099, 0.284946)",
        "(-0.280000, 1.203801, 0.266073)",
        "(-0.280000, 1.202317, 0.247002)",
        "(-0.280000, 1.202655, 0.227847)",
        "(-0.280000, 1.204810, 0.208840)",
        "(-0.280000, 1.208763, 0.190124)",
        "(-0.280000, 1.214487, 0.171841)",
        "(-0.280000, 1.221914, 0.154213)",
        "(-0.280000, 1.230983, 0.137370)",
        "(-0.280000, 1.241630, 0.121443)",
        "(-0.280000, 1.253726, 0.106624)",
        "(-0.280000, 1.267176, 0.093021)",
        "(-0.280000, 1.281881, 0.080742)",
        "(-0.280000, 1.297664, 0.069934)",
        "(-0.280000, 1.314404, 0.060676)",
        "(-0.280000, 1.331975, 0.053041)",
        "(-0.280000, 1.350165, 0.047121)",
        "(-0.280000, 1.368864, 0.042953)",
        "(-0.280000, 1.387846, 0.040587)",
        "(-0.280000, 1.406967, 0.040036)",
        "(-0.280000, 1.426082, 0.041308)",
        "(-0.280000, 1.444701, 0.045616)",
        "(-0.280000, 1.462383, 0.052686)",
        "(-0.280000, 1.479145, 0.061300)",
        "(-0.280000, 1.494790, 0.071360)",
        "(-0.280000, 1.509194, 0.082787)",
        "(-0.280000, 1.522236, 0.095480)",
        "(-0.280000, 1.533749, 0.109254)",
        "(-0.280000, 1.543665, 0.123977)",
        "(-0.280000, 1.551877, 0.139417)",
        "(-0.280000, 1.558355, 0.155395)",
        "(-0.280000, 1.563086, 0.171733)",
        "(-0.280000, 1.566069, 0.188181)",
        "(-0.280000, 1.567354, 0.204571)",
        "(-0.280000, 1.567006, 0.220747)",
        "(-0.280000, 1.565116, 0.236499)",
        "(-0.280000, 1.561790, 0.251711)",
        "(-0.280000, 1.557137, 0.266286)",
        "(-0.280000, 1.551300, 0.280087)",
        "(-0.280000, 1.544398, 0.293066)",
        "(-0.280000, 1.536545, 0.305192)",
        "(-0.280000, 1.527883, 0.316400)",
        "(-0.280000, 1.518495, 0.326714)",
        "(-0.280000, 1.508506, 0.336102)",
        "(-0.280000, 1.497984, 0.344592)",
        "(-0.280000, 1.486979, 0.352211)",
        "(-0.280000, 1.475579, 0.358952)",
        "(-0.280000, 1.463807, 0.364839)",
        "(-0.280000, 1.451675, 0.369888)",
        "(-0.280000, 1.439242, 0.374079)",
        "(-0.280000, 1.426509, 0.377409)",
        "(-0.280000, 1.413472, 0.379856)",
        "(-0.280000, 1.400195, 0.381376)",
        "(-0.280000, 1.386665, 0.381925)",
        "(-0.280000, 1.372965, 0.381446)",
        "(-0.280000, 1.359129, 0.379878)",
        "(-0.280000, 1.345206, 0.377152)",
        "(-0.280000, 1.331330, 0.373213)",
        "(-0.280000, 1.317586, 0.368001)",
        "(-0.280000, 1.304080, 0.361458)",
        "(-0.280000, 1.290995, 0.353573)",
        "(-0.280000, 1.278468, 0.344326)",
        "(-0.280000, 1.266648, 0.333708)",
        "(-0.280000, 1.255743, 0.321789)",
        "(-0.280000, 1.245907, 0.308616)",
        "(-0.280000, 1.237298, 0.294258)",
        "(-0.280000, 1.230100, 0.278875)",
        "(-0.280000, 1.224433, 0.262564)",
        "(-0.280000, 1.220436, 0.245539)",
        "(-0.280000, 1.218195, 0.227958)",
        "(-0.280000, 1.217776, 0.209984)",
        "(-0.280000, 1.219217, 0.191870)",
        "(-0.280000, 1.222519, 0.173782)",
        "(-0.280000, 1.227664, 0.155879)",
        "(-0.280000, 1.234592, 0.138385)",
        "(-0.280000, 1.243275, 0.121449)",
        "(-0.280000, 1.254402, 0.105875)",
        "(-0.280000, 1.267920, 0.092341)",
        "(-0.280000, 1.282687, 0.080135)",
        "(-0.280000, 1.298524, 0.069407)",
        "(-0.280000, 1.315310, 0.060233)",
        "(-0.280000, 1.332919, 0.052686)",
        "(-0.280000, 1.351138, 0.046858)",
        "(-0.280000, 1.369829, 0.042788)",
        "(-0.280000, 1.388852, 0.040512)",
        "(-0.280000, 1.407975, 0.040057)",
        "(-0.280000, 1.427055, 0.041422)",
        "(-0.280000, 1.445948, 0.044602)",
        "(-0.280000, 1.464424, 0.049557)",
        "(-0.280000, 1.482345, 0.056246)",
        "(-0.280000, 1.499575, 0.064623)",
        "(-0.280000, 1.515904, 0.074587)",
        "(-0.280000, 1.531235, 0.086076)",
        "(-0.280000, 1.545381, 0.098952)",
        "(-0.280000, 1.558239, 0.113115)",
        "(-0.280000, 1.569709, 0.128461)",
        "(-0.280000, 1.579651, 0.144803)",
        "(-0.280000, 1.587994, 0.162016)",
        "(-0.280000, 1.594672, 0.179973)",
        "(-0.280000, 1.599603, 0.198455)",
        "(-0.280000, 1.602755, 0.217323)",
        "(-0.280000, 1.604099, 0.236434)",
        "(-0.280000, 1.603619, 0.255557)",
        "(-0.280000, 1.601318, 0.274576)",
        "(-0.280000, 1.597225, 0.293262)",
        "(-0.280000, 1.591373, 0.311474)",
        "(-0.280000, 1.583804, 0.329073)",
        "(-0.280000, 1.574608, 0.345847)",
        "(-0.280000, 1.563859, 0.361670)",
        "(-0.280000, 1.551634, 0.376421)",
        "(-0.280000, 1.538082, 0.389922)",
        "(-0.280000, 1.523308, 0.402073)",
        "(-0.280000, 1.507421, 0.412779)",
        "(-0.280000, 1.490355, 0.421379)",
        "(-0.280000, 1.472389, 0.427721)",
        "(-0.280000, 1.454021, 0.432446)",
        "(-0.280000, 1.435439, 0.435535)",
        "(-0.280000, 1.416714, 0.436998)",
        "(-0.280000, 1.398029, 0.436835)",
        "(-0.280000, 1.379478, 0.435055)",
        "(-0.280000, 1.361161, 0.431656)",
        "(-0.280000, 1.343265, 0.426657)",
        "(-0.280000, 1.325903, 0.420066)",
        "(-0.280000, 1.309204, 0.411885)",
        "(-0.280000, 1.293383, 0.402167)",
        "(-0.280000, 1.278590, 0.390953)",
        "(-0.280000, 1.264977, 0.378303)",
        "(-0.280000, 1.252750, 0.364372)",
        "(-0.280000, 1.242019, 0.349260)",
        "(-0.280000, 1.232945, 0.333178)",
        "(-0.280000, 1.225615, 0.316291)",
        "(-0.280000, 1.220098, 0.298772)",
        "(-0.280000, 1.216457, 0.280882)",
        "(-0.280000, 1.214702, 0.262809)",
        "(-0.280000, 1.214823, 0.244734)",
        "(-0.280000, 1.216781, 0.226918)",
        "(-0.280000, 1.220513, 0.209525)",
        "(-0.280000, 1.225941, 0.192710)",
        "(-0.280000, 1.232945, 0.176685)",
        "(-0.280000, 1.241412, 0.161567)",
        "(-0.280000, 1.251226, 0.147457)",
        "(-0.280000, 1.262219, 0.134501)",
        "(-0.280000, 1.274282, 0.122739)",
        "(-0.280000, 1.287234, 0.112270)",
        "(-0.280000, 1.300951, 0.103117)",
        "(-0.280000, 1.315320, 0.095298)",
        "(-0.280000, 1.330166, 0.088850)",
        "(-0.280000, 1.345389, 0.083763)",
        "(-0.280000, 1.360897, 0.080026)",
        "(-0.280000, 1.376537, 0.077636)",
        "(-0.280000, 1.392236, 0.076571)",
        "(-0.280000, 1.407924, 0.076811)",
        "(-0.280000, 1.423468, 0.078335)",
        "(-0.280000, 1.438835, 0.081128)",
        "(-0.280000, 1.453897, 0.085159)",
        "(-0.280000, 1.468599, 0.090414)",
        "(-0.280000, 1.482884, 0.096882)",
        "(-0.280000, 1.496624, 0.104525)",
        "(-0.280000, 1.509757, 0.113327)",
        "(-0.280000, 1.522211, 0.123279)",
        "(-0.280000, 1.533854, 0.134318)",
        "(-0.280000, 1.544607, 0.146420)",
        "(-0.280000, 1.554381, 0.159555)",
        "(-0.280000, 1.563042, 0.173622)",
        "(-0.280000, 1.570500, 0.188569)",
        "(-0.280000, 1.576662, 0.204331)",
        "(-0.280000, 1.581408, 0.220758)",
        "(-0.280000, 1.584660, 0.237783)",
        "(-0.280000, 1.586326, 0.255222)",
        "(-0.280000, 1.586342, 0.272955)",
        "(-0.280000, 1.584649, 0.290851)",
        "(-0.280000, 1.581215, 0.308689)",
        "(-0.280000, 1.576021, 0.326322)",
        "(-0.280000, 1.569059, 0.343600)",
        "(-0.280000, 1.560381, 0.360296)",
        "(-0.280000, 1.550048, 0.376291)",
        "(-0.280000, 1.537333, 0.390597)",
        "(-0.280000, 1.522498, 0.402674)",
        "(-0.280000, 1.506557, 0.413300)",
        "(-0.280000, 1.489703, 0.422348)",
        "(-0.280000, 1.472065, 0.429752)",
        "(-0.280000, 1.453775, 0.435452)",
        "(-0.280000, 1.435054, 0.439381)",
        "(-0.280000, 1.416044, 0.441512)",
        "(-0.280000, 1.396888, 0.441825)",
        "(-0.280000, 1.377819, 0.440316)",
        "(-0.280000, 1.358980, 0.437001)",
        "(-0.280000, 1.340513, 0.431900)",
        "(-0.280000, 1.322643, 0.425076)",
        "(-0.280000, 1.305502, 0.416584)",
        "(-0.280000, 1.289223, 0.406484)",
        "(-0.280000, 1.274001, 0.394898)",
        "(-0.280000, 1.259930, 0.381897)",
        "(-0.280000, 1.247179, 0.367638)",
        "(-0.280000, 1.235841, 0.352231)",
        "(-0.280000, 1.226006, 0.335790)",
        "(-0.280000, 1.217793, 0.318514)",
        "(-0.280000, 1.211259, 0.300535)",
        "(-0.280000, 1.206459, 0.281988)",
        "(-0.280000, 1.203449, 0.263098)",
        "(-0.280000, 1.202249, 0.244006)",
        "(-0.280000, 1.202872, 0.224858)",
        "(-0.280000, 1.205311, 0.205885)",
        "(-0.280000, 1.209550, 0.187202)",
        "(-0.280000, 1.215539, 0.169035)",
        "(-0.280000, 1.223228, 0.151519)",
        "(-0.280000, 1.232563, 0.134789)",
        "(-0.280000, 1.243430, 0.119047)",
        "(-0.280000, 1.255746, 0.104410)",
        "(-0.280000, 1.269419, 0.090990)",
        "(-0.280000, 1.284284, 0.078951)",
        "(-0.280000, 1.300226, 0.068380)",
        "(-0.280000, 1.317128, 0.059360)",
        "(-0.280000, 1.334785, 0.052000)",
        "(-0.280000, 1.353061, 0.046352)",
        "(-0.280000, 1.371820, 0.042463)",
        "(-0.280000, 1.390835, 0.040380)",
        "(-0.280000, 1.409992, 0.040115)",
        "(-0.280000, 1.429057, 0.041672)",
        "(-0.280000, 1.447888, 0.045034)",
        "(-0.280000, 1.466342, 0.050181)",
        "(-0.280000, 1.483690, 0.058198)",
        "(-0.280000, 1.499556, 0.068727)",
        "(-0.280000, 1.514208, 0.080580)",
        "(-0.280000, 1.527483, 0.093607)",
        "(-0.280000, 1.539335, 0.107654)",
        "(-0.280000, 1.549748, 0.122568)",
        "(-0.280000, 1.558674, 0.138141)",
        "(-0.280000, 1.566141, 0.154275)",
        "(-0.280000, 1.572138, 0.170787)",
        "(-0.280000, 1.576695, 0.187583)",
        "(-0.280000, 1.579839, 0.204585)",
        "(-0.280000, 1.581580, 0.221645)",
        "(-0.280000, 1.581945, 0.238702)",
        "(-0.280000, 1.580950, 0.255701)",
        "(-0.280000, 1.578609, 0.272512)",
        "(-0.280000, 1.574935, 0.289082)",
        "(-0.280000, 1.569926, 0.305354)",
        "(-0.280000, 1.563605, 0.321194)",
        "(-0.280000, 1.555973, 0.336535)",
        "(-0.280000, 1.547027, 0.351301)",
        "(-0.280000, 1.536811, 0.365339)",
        "(-0.280000, 1.525319, 0.378579)",
        "(-0.280000, 1.512623, 0.390858)",
        "(-0.280000, 1.498758, 0.402072)",
        "(-0.280000, 1.483766, 0.412105)",
        "(-0.280000, 1.467777, 0.420796)",
        "(-0.280000, 1.450874, 0.428035)",
        "(-0.280000, 1.433151, 0.433705)",
        "(-0.280000, 1.414807, 0.437678)",
        "(-0.280000, 1.395980, 0.439863)",
        "(-0.280000, 1.376820, 0.440177)",
        "(-0.280000, 1.357996, 0.436776)",
        "(-0.280000, 1.339555, 0.431583)",
        "(-0.280000, 1.321720, 0.424670)",
        "(-0.280000, 1.304622, 0.416091)",
        "(-0.280000, 1.288393, 0.405910)",
        "(-0.280000, 1.273230, 0.394248)",
        "(-0.280000, 1.259245, 0.381197)",
        "(-0.280000, 1.246545, 0.366853)",
        "(-0.280000, 1.235285, 0.351389)",
        "(-0.280000, 1.225546, 0.334925)",
        "(-0.280000, 1.217406, 0.317582)",
        "(-0.280000, 1.210963, 0.299571)",
        "(-0.280000, 1.206261, 0.281029)",
        "(-0.280000, 1.203340, 0.262095)",
        "(-0.280000, 1.202237, 0.242998)",
        "(-0.280000, 1.202956, 0.223853)",
        "(-0.280000, 1.205490, 0.204893)",
        "(-0.280000, 1.209815, 0.186259)",
        "(-0.280000, 1.215902, 0.168094)",
        "(-0.280000, 1.224917, 0.151240)",
        "(-0.280000, 1.236144, 0.135885)",
        "(-0.280000, 1.248719, 0.121852)",
        "(-0.280000, 1.262417, 0.109270)",
        "(-0.280000, 1.277091, 0.098198)",
        "(-0.280000, 1.292601, 0.088687)",
        "(-0.280000, 1.308730, 0.080812)",
        "(-0.280000, 1.325358, 0.074573)",
        "(-0.280000, 1.342266, 0.069992)",
        "(-0.280000, 1.359320, 0.067045)",
        "(-0.280000, 1.376393, 0.065699)",
        "(-0.280000, 1.393289, 0.065915)",
        "(-0.280000, 1.409905, 0.067631)",
        "(-0.280000, 1.426147, 0.070787)",
        "(-0.280000, 1.441858, 0.075303)",
        "(-0.280000, 1.456972, 0.081104)",
        "(-0.280000, 1.471426, 0.088124)",
        "(-0.280000, 1.485106, 0.096263)",
        "(-0.280000, 1.497970, 0.105455)",
        "(-0.280000, 1.509980, 0.115639)",
        "(-0.280000, 1.521047, 0.126714)",
        "(-0.280000, 1.531158, 0.138642)",
        "(-0.280000, 1.540235, 0.151320)",
        "(-0.280000, 1.548248, 0.164698)",
        "(-0.280000, 1.555159, 0.178731)",
        "(-0.280000, 1.560900, 0.193308)",
        "(-0.280000, 1.565432, 0.208375)",
        "(-0.280000, 1.568709, 0.223879)",
        "(-0.280000, 1.570669, 0.239685)",
        "(-0.280000, 1.571270, 0.255724)",
        "(-0.280000, 1.570462, 0.271914)",
        "(-0.280000, 1.568208, 0.288091)",
        "(-0.280000, 1.564467, 0.304178)",
        "(-0.280000, 1.559228, 0.319986)",
        "(-0.280000, 1.552478, 0.335395)",
        "(-0.280000, 1.544211, 0.350269)",
        "(-0.280000, 1.534477, 0.364402)",
        "(-0.280000, 1.523310, 0.377651)",
        "(-0.280000, 1.510759, 0.389869)",
        "(-0.280000, 1.496954, 0.400854)",
        "(-0.280000, 1.481991, 0.410473)",
        "(-0.280000, 1.465981, 0.418592)",
        "(-0.280000, 1.449133, 0.425061)",
        "(-0.280000, 1.431600, 0.429785)",
        "(-0.280000, 1.413547, 0.432682)",
        "(-0.280000, 1.395235, 0.433687)",
        "(-0.280000, 1.376820, 0.432772)",
        "(-0.280000, 1.358573, 0.429942)",
        "(-0.280000, 1.340677, 0.425228)",
        "(-0.280000, 1.323306, 0.418680)",
        "(-0.280000, 1.306698, 0.410407)",
        "(-0.280000, 1.290992, 0.400512)",
        "(-0.280000, 1.276303, 0.389110)",
        "(-0.280000, 1.262792, 0.376375)",
        "(-0.280000, 1.250553, 0.362412)",
        "(-0.280000, 1.239681, 0.347326)",
        "(-0.280000, 1.230309, 0.331298)",
        "(-0.280000, 1.222493, 0.314425)",
        "(-0.280000, 1.216326, 0.296912)",
        "(-0.280000, 1.211853, 0.278892)",
        "(-0.280000, 1.209111, 0.260500)",
        "(-0.280000, 1.208132, 0.241959)",
        "(-0.280000, 1.208921, 0.223409)",
        "(-0.280000, 1.211475, 0.204990)",
        "(-0.280000, 1.215764, 0.186925)",
        "(-0.280000, 1.221751, 0.169350)",
        "(-0.280000, 1.229395, 0.152398)",
        "(-0.280000, 1.238603, 0.136275)",
        "(-0.280000, 1.249302, 0.121101)",
        "(-0.280000, 1.261415, 0.106992)",
        "(-0.280000, 1.274795, 0.094119)",
        "(-0.280000, 1.289361, 0.082560)",
        "(-0.280000, 1.304937, 0.072455)",
        "(-0.280000, 1.321404, 0.063877)",
        "(-0.280000, 1.338638, 0.056894)",
        "(-0.280000, 1.356432, 0.051590)",
        "(-0.280000, 1.374649, 0.048003)",
        "(-0.280000, 1.393153, 0.046162)",
        "(-0.280000, 1.411720, 0.046090)",
        "(-0.280000, 1.430209, 0.047784)",
        "(-0.280000, 1.448482, 0.051235)",
        "(-0.280000, 1.466316, 0.056401)",
        "(-0.280000, 1.483603, 0.063251)",
        "(-0.280000, 1.500136, 0.071702)",
        "(-0.280000, 1.515789, 0.081687)",
        "(-0.280000, 1.530445, 0.093133)",
        "(-0.280000, 1.543923, 0.105902)",
        "(-0.280000, 1.556127, 0.119895)",
        "(-0.280000, 1.566961, 0.135008)",
        "(-0.280000, 1.576293, 0.151060)",
        "(-0.280000, 1.584056, 0.167926)",
        "(-0.280000, 1.590189, 0.185481)",
        "(-0.280000, 1.594617, 0.203512)",
        "(-0.280000, 1.597311, 0.221882)",
        "(-0.280000, 1.598246, 0.240454)",
        "(-0.280000, 1.597410, 0.259002)",
        "(-0.280000, 1.594810, 0.277415)",
        "(-0.280000, 1.590476, 0.295469)",
        "(-0.280000, 1.584445, 0.313029)",
        "(-0.280000, 1.576759, 0.329962)",
        "(-0.280000, 1.567510, 0.346062)",
        "(-0.280000, 1.556773, 0.361209)",
        "(-0.280000, 1.544625, 0.375288)",
        "(-0.280000, 1.531207, 0.388120)",
        "(-0.280000, 1.516602, 0.399579)",
        "(-0.280000, 1.500909, 0.409531)",
        "(-0.280000, 1.484328, 0.417818)",
        "(-0.280000, 1.466985, 0.424357)",
        "(-0.280000, 1.449126, 0.429047)",
        "(-0.280000, 1.430931, 0.431846)",
        "(-0.280000, 1.412584, 0.432732)",
        "(-0.280000, 1.394357, 0.431708)",
        "(-0.280000, 1.376431, 0.428814)",
        "(-0.280000, 1.358980, 0.424105)",
        "(-0.280000, 1.342246, 0.417684)",
        "(-0.280000, 1.326372, 0.409656)",
        "(-0.280000, 1.311487, 0.400134)",
        "(-0.280000, 1.297768, 0.389289)",
        "(-0.280000, 1.285297, 0.377259)",
        "(-0.280000, 1.274144, 0.364182)",
        "(-0.280000, 1.264405, 0.350257)",
        "(-0.280000, 1.256094, 0.335602)",
        "(-0.280000, 1.249259, 0.320415)",
        "(-0.280000, 1.243892, 0.304823)",
        "(-0.280000, 1.239980, 0.288939)",
        "(-0.280000, 1.237515, 0.272942)",
        "(-0.280000, 1.236463, 0.256926)",
        "(-0.280000, 1.236788, 0.240977)",
        "(-0.280000, 1.238451, 0.225243)",
        "(-0.280000, 1.241408, 0.209789)",
        "(-0.280000, 1.245627, 0.194677)",
        "(-0.280000, 1.251050, 0.180030)",
        "(-0.280000, 1.257655, 0.165877)",
        "(-0.280000, 1.265381, 0.152333)",
        "(-0.280000, 1.274199, 0.139448)",
        "(-0.280000, 1.284084, 0.127276)",
        "(-0.280000, 1.294966, 0.115928)",
        "(-0.280000, 1.306816, 0.105462)",
        "(-0.280000, 1.319606, 0.095945)",
        "(-0.280000, 1.333241, 0.087489)",
        "(-0.280000, 1.347677, 0.080163)",
        "(-0.280000, 1.362864, 0.074047)",
        "(-0.280000, 1.378671, 0.069245)",
        "(-0.280000, 1.395022, 0.065828)",
        "(-0.280000, 1.411832, 0.063874)",
        "(-0.280000, 1.428926, 0.063457)",
        "(-0.280000, 1.446219, 0.064637)",
        "(-0.280000, 1.463509, 0.067456)",
        "(-0.280000, 1.480664, 0.071946)",
        "(-0.280000, 1.497542, 0.078130)",
        "(-0.280000, 1.513923, 0.085983)",
        "(-0.280000, 1.529658, 0.095486)",
        "(-0.280000, 1.544600, 0.106610)",
        "(-0.280000, 1.558530, 0.119256)",
        "(-0.280000, 1.571277, 0.133374)",
        "(-0.280000, 1.581995, 0.149235)",
        "(-0.280000, 1.589906, 0.166651)",
        "(-0.280000, 1.596134, 0.184769)",
        "(-0.280000, 1.600602, 0.203369)",
        "(-0.280000, 1.603282, 0.222309)",
        "(-0.280000, 1.604149, 0.241447)",
        "(-0.280000, 1.603193, 0.260552)",
        "(-0.280000, 1.600424, 0.279480)",
        "(-0.280000, 1.595860, 0.298087)",
        "(-0.280000, 1.589556, 0.316147)",
        "(-0.280000, 1.581563, 0.333526)",
        "(-0.280000, 1.571938, 0.350091)",
        "(-0.280000, 1.560798, 0.365641)",
        "(-0.280000, 1.548229, 0.380062)",
        "(-0.280000, 1.534324, 0.393241)",
        "(-0.280000, 1.519252, 0.405019)",
        "(-0.280000, 1.503102, 0.415326)",
        "(-0.280000, 1.486071, 0.424036)",
        "(-0.280000, 1.468289, 0.431087)",
        "(-0.280000, 1.449887, 0.436413)",
        "(-0.280000, 1.430826, 0.438068)",
        "(-0.280000, 1.411873, 0.437832)",
        "(-0.280000, 1.393189, 0.435764)",
        "(-0.280000, 1.375005, 0.431951)",
        "(-0.280000, 1.357446, 0.426491)",
        "(-0.280000, 1.340622, 0.419479)",
        "(-0.280000, 1.324702, 0.411053)",
        "(-0.280000, 1.309735, 0.401310)",
        "(-0.280000, 1.295845, 0.390400)",
        "(-0.280000, 1.283072, 0.378430)",
        "(-0.280000, 1.271449, 0.365497)",
        "(-0.280000, 1.261047, 0.351750)",
        "(-0.280000, 1.251877, 0.337276)",
        "(-0.280000, 1.243949, 0.322146)",
        "(-0.280000, 1.237304, 0.306499)",
        "(-0.280000, 1.231944, 0.290395)",
        "(-0.280000, 1.227882, 0.273889)",
        "(-0.280000, 1.225148, 0.257108)",
        "(-0.280000, 1.223756, 0.240104)",
        "(-0.280000, 1.223734, 0.222929)",
        "(-0.280000, 1.225111, 0.205721)",
        "(-0.280000, 1.227922, 0.188519)",
        "(-0.280000, 1.232190, 0.171478)",
        "(-0.280000, 1.237950, 0.154688)",
        "(-0.280000, 1.245238, 0.138254)",
        "(-0.280000, 1.254048, 0.122373)",
        "(-0.280000, 1.264393, 0.107182)",
        "(-0.280000, 1.276275, 0.092837)",
        "(-0.280000, 1.289610, 0.079561)",
        "(-0.280000, 1.304309, 0.067455)",
        "(-0.280000, 1.320764, 0.057681)",
        "(-0.280000, 1.338564, 0.050674)",
        "(-0.280000, 1.356978, 0.045385)",
        "(-0.280000, 1.375782, 0.041877)",
        "(-0.280000, 1.394835, 0.040174)",
        "(-0.280000, 1.413993, 0.040291)",
        "(-0.280000, 1.433024, 0.042227)",
        "(-0.280000, 1.451784, 0.045964)",
        "(-0.280000, 1.470132, 0.051478)",
        "(-0.280000, 1.487844, 0.058701)",
        "(-0.280000, 1.504790, 0.067576)",
        "(-0.280000, 1.520839, 0.078039)",
        "(-0.280000, 1.535796, 0.089963)",
        "(-0.280000, 1.549552, 0.103255)",
        "(-0.280000, 1.562000, 0.117818)",
        "(-0.280000, 1.572989, 0.133476)",
        "(-0.280000, 1.582453, 0.150134)",
        "(-0.280000, 1.590277, 0.167589)",
        "(-0.280000, 1.596405, 0.185710)",
        "(-0.280000, 1.600788, 0.204360)",
        "(-0.280000, 1.603373, 0.223313)",
        "(-0.280000, 1.604144, 0.242427)",
        "(-0.280000, 1.603092, 0.261556)",
        "(-0.280000, 1.600228, 0.280469)",
        "(-0.280000, 1.595579, 0.299025)",
        "(-0.280000, 1.589176, 0.317081)",
        "(-0.280000, 1.581096, 0.334420)",
        "(-0.280000, 1.571388, 0.350936)",
        "(-0.280000, 1.560170, 0.366430)",
        "(-0.280000, 1.547529, 0.380788)",
        "(-0.280000, 1.533558, 0.393897)",
        "(-0.280000, 1.518427, 0.405600)",
        "(-0.280000, 1.502251, 0.415811)",
        "(-0.280000, 1.485151, 0.424449)",
        "(-0.280000, 1.467334, 0.431411)",
        "(-0.280000, 1.448936, 0.436647)",
        "(-0.280000, 1.430094, 0.440114)",
        "(-0.280000, 1.411037, 0.441770)",
        "(-0.280000, 1.391909, 0.441607)",
        "(-0.280000, 1.372854, 0.439621)",
        "(-0.280000, 1.354103, 0.435837)",
        "(-0.280000, 1.335769, 0.430277)",
        "(-0.280000, 1.318075, 0.423010)",
        "(-0.280000, 1.301151, 0.414092)",
        "(-0.280000, 1.285129, 0.403589)",
        "(-0.280000, 1.271031, 0.390688)",
        "(-0.280000, 1.259107, 0.375840)",
        "(-0.280000, 1.248742, 0.360101)",
        "(-0.280000, 1.240045, 0.343660)",
        "(-0.280000, 1.233013, 0.326680)",
        "(-0.280000, 1.227616, 0.309310)",
        "(-0.280000, 1.223836, 0.291762)",
        "(-0.280000, 1.221616, 0.274124)",
        "(-0.280000, 1.220911, 0.256571)",
        "(-0.280000, 1.221664, 0.239183)",
        "(-0.280000, 1.223827, 0.222029)",
        "(-0.280000, 1.227344, 0.205245)",
        "(-0.280000, 1.232171, 0.188881)",
        "(-0.280000, 1.238277, 0.172985)",
        "(-0.280000, 1.245607, 0.157677)",
        "(-0.280000, 1.254135, 0.143003)",
        "(-0.280000, 1.263845, 0.129017)",
        "(-0.280000, 1.274674, 0.115842)",
        "(-0.280000, 1.286601, 0.103539)",
        "(-0.280000, 1.299605, 0.092184)",
        "(-0.280000, 1.313599, 0.081907)",
        "(-0.280000, 1.328566, 0.072778)",
        "(-0.280000, 1.344389, 0.064929)",
        "(-0.280000, 1.361003, 0.058450)",
        "(-0.280000, 1.378332, 0.053438)",
        "(-0.280000, 1.396204, 0.050008)",
        "(-0.280000, 1.414507, 0.048239)",
        "(-0.280000, 1.433115, 0.048213)",
        "(-0.280000, 1.451799, 0.049993)",
        "(-0.280000, 1.470402, 0.053623)",
        "(-0.280000, 1.488754, 0.059136)",
        "(-0.280000, 1.505659, 0.068088)",
        "(-0.280000, 1.521631, 0.078614)",
        "(-0.280000, 1.536553, 0.090630)",
        "(-0.280000, 1.550242, 0.103992)",
        "(-0.280000, 1.562616, 0.118617)",
        "(-0.280000, 1.573527, 0.134330)",
        "(-0.280000, 1.582893, 0.151008)",
        "(-0.280000, 1.590642, 0.168529)",
        "(-0.280000, 1.596680, 0.186680)",
        "(-0.280000, 1.600965, 0.205323)",
        "(-0.280000, 1.603459, 0.224318)",
        "(-0.280000, 1.604135, 0.243435)",
        "(-0.280000, 1.602989, 0.262530)",
        "(-0.280000, 1.600027, 0.281458)",
        "(-0.280000, 1.595285, 0.299990)",
        "(-0.280000, 1.588791, 0.318014)",
        "(-0.280000, 1.580625, 0.335312)",
        "(-0.280000, 1.570850, 0.351755)",
        "(-0.280000, 1.559538, 0.367217)",
        "(-0.280000, 1.545835, 0.380541)",
        "(-0.280000, 1.530478, 0.391766)",
        "(-0.280000, 1.514238, 0.401323)",
        "(-0.280000, 1.497369, 0.409156)",
        "(-0.280000, 1.480027, 0.415254)",
        "(-0.280000, 1.462363, 0.419611)",
        "(-0.280000, 1.444605, 0.422221)",
        "(-0.280000, 1.426895, 0.423122)",
        "(-0.280000, 1.409366, 0.422357)",
        "(-0.280000, 1.392222, 0.419991)",
        "(-0.280000, 1.375546, 0.416093)",
        "(-0.280000, 1.359511, 0.410761)",
        "(-0.280000, 1.344199, 0.404085)",
        "(-0.280000, 1.329681, 0.396149)",
        "(-0.280000, 1.316080, 0.387080)",
        "(-0.280000, 1.303439, 0.376967)",
        "(-0.280000, 1.291796, 0.365892)",
        "(-0.280000, 1.281231, 0.353986)",
        "(-0.280000, 1.271761, 0.341325)",
        "(-0.280000, 1.263407, 0.327977)",
        "(-0.280000, 1.256222, 0.314067)",
        "(-0.280000, 1.250206, 0.299633)",
        "(-0.280000, 1.245404, 0.284799)",
        "(-0.280000, 1.241827, 0.269620)",
        "(-0.280000, 1.239499, 0.254152)",
        "(-0.280000, 1.238452, 0.238520)",
        "(-0.280000, 1.238704, 0.222788)",
        "(-0.280000, 1.240286, 0.207021)",
        "(-0.280000, 1.243214, 0.191365)",
        "(-0.280000, 1.247507, 0.175900)",
        "(-0.280000, 1.253189, 0.160718)",
        "(-0.280000, 1.260245, 0.145988)",
        "(-0.280000, 1.268677, 0.131816)",
        "(-0.280000, 1.278479, 0.118320)",
        "(-0.280000, 1.289585, 0.105686)",
        "(-0.280000, 1.301976, 0.094021)",
        "(-0.280000, 1.315539, 0.083507)",
        "(-0.280000, 1.330199, 0.074271)",
        "(-0.280000, 1.345865, 0.066437)",
        "(-0.280000, 1.362352, 0.060158)",
        "(-0.280000, 1.379529, 0.055533)",
        "(-0.280000, 1.397247, 0.052653)",
        "(-0.280000, 1.415264, 0.051601)",
        "(-0.280000, 1.433404, 0.052419)",
        "(-0.280000, 1.451485, 0.055135)",
        "(-0.280000, 1.469238, 0.059734)",
        "(-0.280000, 1.486508, 0.066193)",
        "(-0.280000, 1.503035, 0.074425)",
        "(-0.280000, 1.518658, 0.084347)",
        "(-0.280000, 1.533224, 0.095856)",
        "(-0.280000, 1.546539, 0.108778)",
        "(-0.280000, 1.558503, 0.122972)",
        "(-0.280000, 1.569040, 0.138293)",
        "(-0.280000, 1.578058, 0.154524)",
        "(-0.280000, 1.585538, 0.171521)",
        "(-0.280000, 1.591463, 0.189162)",
        "(-0.280000, 1.595796, 0.207252)",
        "(-0.280000, 1.598532, 0.225686)",
        "(-0.280000, 1.599661, 0.244367)",
        "(-0.280000, 1.599167, 0.263113)",
        "(-0.280000, 1.597038, 0.281858)",
        "(-0.280000, 1.593273, 0.300417)",
        "(-0.280000, 1.587867, 0.318687)",
        "(-0.280000, 1.580149, 0.336201)",
        "(-0.280000, 1.570292, 0.352595)",
        "(-0.280000, 1.558921, 0.367977)",
        "(-0.280000, 1.546118, 0.382230)",
        "(-0.280000, 1.532039, 0.395179)",
        "(-0.280000, 1.516793, 0.406732)",
        "(-0.280000, 1.500491, 0.416796)",
        "(-0.280000, 1.483332, 0.425251)",
        "(-0.280000, 1.465419, 0.432045)",
        "(-0.280000, 1.446969, 0.437097)",
        "(-0.280000, 1.428123, 0.440371)",
        "(-0.280000, 1.409021, 0.441839)",
        "(-0.280000, 1.389895, 0.441484)",
        "(-0.280000, 1.370890, 0.439311)",
        "(-0.280000, 1.352149, 0.435334)",
        "(-0.280000, 1.333900, 0.429601)",
        "(-0.280000, 1.316278, 0.422159)",
        "(-0.280000, 1.299418, 0.413059)",
        "(-0.280000, 1.283526, 0.402413)",
        "(-0.280000, 1.268717, 0.390305)",
        "(-0.280000, 1.255107, 0.376821)",
        "(-0.280000, 1.242861, 0.362126)",
        "(-0.280000, 1.232051, 0.346309)",
        "(-0.280000, 1.222811, 0.329560)",
        "(-0.280000, 1.215204, 0.312008)",
        "(-0.280000, 1.209293, 0.293785)",
        "(-0.280000, 1.205149, 0.275110)",
        "(-0.280000, 1.202799, 0.256126)",
        "(-0.280000, 1.202266, 0.236975)",
        "(-0.280000, 1.203555, 0.217890)",
        "(-0.280000, 1.206653, 0.199014)",
        "(-0.280000, 1.211541, 0.180489)",
        "(-0.280000, 1.218158, 0.162542)",
        "(-0.280000, 1.226467, 0.145279)",
        "(-0.280000, 1.236365, 0.128910)",
        "(-0.280000, 1.247774, 0.113556)",
        "(-0.280000, 1.260613, 0.099336)",
        "(-0.280000, 1.275568, 0.087437)",
        "(-0.280000, 1.292032, 0.077889)",
        "(-0.280000, 1.309172, 0.070056)",
        "(-0.280000, 1.326759, 0.064003)",
        "(-0.280000, 1.344652, 0.059771)",
        "(-0.280000, 1.362695, 0.057393)",
        "(-0.280000, 1.380639, 0.056884)",
        "(-0.280000, 1.398314, 0.058214)",
        "(-0.280000, 1.415549, 0.061331)",
        "(-0.280000, 1.432105, 0.066141)",
        "(-0.280000, 1.447863, 0.072546)",
        "(-0.280000, 1.462625, 0.080390)",
        "(-0.280000, 1.476289, 0.089532)",
        "(-0.280000, 1.488774, 0.099823)",
        "(-0.280000, 1.499970, 0.111063)",
        "(-0.280000, 1.509854, 0.123096)",
        "(-0.280000, 1.518416, 0.135775)",
        "(-0.280000, 1.525636, 0.148906)",
        "(-0.280000, 1.531552, 0.162363)",
        "(-0.280000, 1.536209, 0.176038)",
        "(-0.280000, 1.539644, 0.189781)",
        "(-0.280000, 1.541927, 0.203539)",
        "(-0.280000, 1.543112, 0.217196)",
        "(-0.280000, 1.543261, 0.230715)",
        "(-0.280000, 1.542428, 0.244074)",
        "(-0.280000, 1.540660, 0.257199)",
        "(-0.280000, 1.537991, 0.270088)",
        "(-0.280000, 1.534441, 0.282740)",
        "(-0.280000, 1.530032, 0.295098)",
        "(-0.280000, 1.524761, 0.307158)",
        "(-0.280000, 1.518608, 0.318908)",
        "(-0.280000, 1.511578, 0.330274)",
        "(-0.280000, 1.503642, 0.341220)",
        "(-0.280000, 1.494769, 0.351696)",
        "(-0.280000, 1.484969, 0.361589)",
        "(-0.280000, 1.474206, 0.370831)",
        "(-0.280000, 1.462519, 0.379287)",
        "(-0.280000, 1.449915, 0.386850)",
        "(-0.280000, 1.436413, 0.393402)",
        "(-0.280000, 1.422119, 0.398791)",
        "(-0.280000, 1.407100, 0.402899)",
        "(-0.280000, 1.391443, 0.405604)",
        "(-0.280000, 1.375331, 0.406784)",
        "(-0.280000, 1.358898, 0.406348)",
        "(-0.280000, 1.342292, 0.404215)",
        "(-0.280000, 1.325757, 0.400340)",
        "(-0.280000, 1.309441, 0.394687)",
        "(-0.280000, 1.293599, 0.387281)",
        "(-0.280000, 1.278407, 0.378152)",
        "(-0.280000, 1.264036, 0.367349)",
        "(-0.280000, 1.250706, 0.354999)",
        "(-0.280000, 1.238550, 0.341205)",
        "(-0.280000, 1.227680, 0.326077)",
        "(-0.280000, 1.218235, 0.309804)",
        "(-0.280000, 1.210316, 0.292498)",
        "(-0.280000, 1.204980, 0.274116)",
        "(-0.280000, 1.202726, 0.255120)",
        "(-0.280000, 1.202288, 0.235996)",
        "(-0.280000, 1.203673, 0.216888)",
        "(-0.280000, 1.206866, 0.198028)",
        "(-0.280000, 1.211846, 0.179528)",
        "(-0.280000, 1.218554, 0.161614)",
        "(-0.280000, 1.226935, 0.144419)",
        "(-0.280000, 1.236929, 0.128074)",
        "(-0.280000, 1.248416, 0.112778)",
        "(-0.280000, 1.261304, 0.098643)",
        "(-0.280000, 1.275501, 0.085779)",
        "(-0.280000, 1.290835, 0.074341)",
        "(-0.280000, 1.307186, 0.064414)",
        "(-0.280000, 1.324434, 0.056074)",
        "(-0.280000, 1.342369, 0.049424)",
        "(-0.280000, 1.360885, 0.044503)",
        "(-0.280000, 1.379755, 0.041371)",
        "(-0.280000, 1.398838, 0.040047)",
        "(-0.280000, 1.417990, 0.040546)",
        "(-0.280000, 1.436978, 0.042861)",
        "(-0.280000, 1.455661, 0.046971)",
        "(-0.280000, 1.473895, 0.052850)",
        "(-0.280000, 1.491460, 0.060424)",
        "(-0.280000, 1.508225, 0.069635)",
        "(-0.280000, 1.524062, 0.080416)",
        "(-0.280000, 1.538779, 0.092636)",
        "(-0.280000, 1.552268, 0.106200)",
        "(-0.280000, 1.564423, 0.121008)",
        "(-0.280000, 1.575098, 0.136881)",
        "(-0.280000, 1.584227, 0.153724)",
        "(-0.280000, 1.591702, 0.171333)",
        "(-0.280000, 1.597468, 0.189572)",
        "(-0.280000, 1.601479, 0.208305)",
        "(-0.280000, 1.603685, 0.227307)",
        "(-0.280000, 1.604075, 0.246432)",
        "(-0.280000, 1.602642, 0.265536)",
        "(-0.280000, 1.598824, 0.284261)",
        "(-0.280000, 1.592677, 0.302295)",
        "(-0.280000, 1.585011, 0.319643)",
        "(-0.280000, 1.575928, 0.336145)",
        "(-0.280000, 1.565480, 0.351752)",
        "(-0.280000, 1.553780, 0.366322)",
        "(-0.280000, 1.540893, 0.379784)",
        "(-0.280000, 1.526880, 0.392061)",
        "(-0.280000, 1.511872, 0.403016)",
        "(-0.280000, 1.495944, 0.412564)",
        "(-0.280000, 1.479178, 0.420609)",
        "(-0.280000, 1.461756, 0.427029)",
        "(-0.280000, 1.443812, 0.431811)",
        "(-0.280000, 1.425470, 0.434957)",
        "(-0.280000, 1.406929, 0.436461)",
        "(-0.280000, 1.388294, 0.436336)",
        "(-0.280000, 1.369661, 0.434583)",
        "(-0.280000, 1.351213, 0.431217)",
        "(-0.280000, 1.333017, 0.426235)",
        "(-0.280000, 1.315256, 0.419666)",
        "(-0.280000, 1.298032, 0.411519)",
        "(-0.280000, 1.281911, 0.401204)",
        "(-0.280000, 1.267225, 0.388947)",
        "(-0.280000, 1.253770, 0.375350)",
        "(-0.280000, 1.241653, 0.360511)",
        "(-0.280000, 1.231018, 0.344611)",
        "(-0.280000, 1.221943, 0.327771)",
        "(-0.280000, 1.214500, 0.310118)",
        "(-0.280000, 1.208780, 0.291864)",
        "(-0.280000, 1.204816, 0.273121)",
        "(-0.280000, 1.202657, 0.254114)",
        "(-0.280000, 1.202315, 0.234988)",
        "(-0.280000, 1.203797, 0.215887)",
        "(-0.280000, 1.207084, 0.197043)",
        "(-0.280000, 1.212148, 0.178597)",
        "(-0.280000, 1.218955, 0.160688)",
        "(-0.280000, 1.227422, 0.143535)",
        "(-0.280000, 1.237481, 0.127265)",
        "(-0.280000, 1.249061, 0.112002)",
        "(-0.280000, 1.262021, 0.097932)",
        "(-0.280000, 1.276259, 0.085158)",
        "(-0.280000, 1.291672, 0.073780)",
        "(-0.280000, 1.308073, 0.063934)",
        "(-0.280000, 1.325362, 0.055681)",
        "(-0.280000, 1.343331, 0.049121)",
        "(-0.280000, 1.361843, 0.044299)",
        "(-0.280000, 1.380757, 0.041256)",
        "(-0.280000, 1.399847, 0.040028)",
        "(-0.280000, 1.418967, 0.040620)",
        "(-0.280000, 1.437972, 0.043033)",
        "(-0.280000, 1.456633, 0.047237)",
        "(-0.280000, 1.474810, 0.053196)",
        "(-0.280000, 1.492365, 0.060870)",
        "(-0.280000, 1.509084, 0.070165)",
        "(-0.280000, 1.524867, 0.081024)",
        "(-0.280000, 1.539522, 0.093318)",
        "(-0.280000, 1.552942, 0.106950)",
        "(-0.280000, 1.565023, 0.121819)",
        "(-0.280000, 1.574485, 0.138424)",
        "(-0.280000, 1.581392, 0.156158)",
        "(-0.280000, 1.586501, 0.174297)",
        "(-0.280000, 1.589782, 0.192605)",
        "(-0.280000, 1.591218, 0.210936)",
        "(-0.280000, 1.590797, 0.229130)",
        "(-0.280000, 1.588545, 0.246940)",
        "(-0.280000, 1.584518, 0.264201)",
        "(-0.280000, 1.578792, 0.280753)",
        "(-0.280000, 1.571497, 0.296374)",
        "(-0.280000, 1.562749, 0.310962)",
        "(-0.280000, 1.552731, 0.324345)",
        "(-0.280000, 1.541601, 0.336443)",
        "(-0.280000, 1.529514, 0.347200)",
        "(-0.280000, 1.516689, 0.356539)",
        "(-0.280000, 1.503282, 0.364458)",
        "(-0.280000, 1.489438, 0.370972)",
        "(-0.280000, 1.475355, 0.376091)",
        "(-0.280000, 1.461149, 0.379870)",
        "(-0.280000, 1.446921, 0.382373)",
        "(-0.280000, 1.432814, 0.383658)",
        "(-0.280000, 1.418869, 0.383802)",
        "(-0.280000, 1.405192, 0.382876)",
        "(-0.280000, 1.391809, 0.380948)",
        "(-0.280000, 1.378737, 0.378073)",
        "(-0.280000, 1.366039, 0.374311)",
        "(-0.280000, 1.353712, 0.369696)",
        "(-0.280000, 1.341755, 0.364246)",
        "(-0.280000, 1.330221, 0.357992)",
        "(-0.280000, 1.319113, 0.350931)",
        "(-0.280000, 1.308447, 0.343047)",
        "(-0.280000, 1.298295, 0.334356)",
        "(-0.280000, 1.288697, 0.324834)",
        "(-0.280000, 1.279707, 0.314457)",
        "(-0.280000, 1.271436, 0.303255)",
        "(-0.280000, 1.263956, 0.291201)",
        "(-0.280000, 1.257395, 0.278354)",
        "(-0.280000, 1.251856, 0.264738)",
        "(-0.280000, 1.247455, 0.250391)",
        "(-0.280000, 1.244323, 0.235439)",
        "(-0.280000, 1.242570, 0.219968)",
        "(-0.280000, 1.242300, 0.204081)",
        "(-0.280000, 1.243608, 0.187979)",
        "(-0.280000, 1.246561, 0.171807)",
        "(-0.280000, 1.251219, 0.155726)",
        "(-0.280000, 1.257586, 0.139981)",
        "(-0.280000, 1.265677, 0.124727)",
        "(-0.280000, 1.275427, 0.110209)",
        "(-0.280000, 1.286780, 0.096599)",
        "(-0.280000, 1.299661, 0.084056)",
        "(-0.280000, 1.313911, 0.072780)",
        "(-0.280000, 1.329408, 0.062886)",
        "(-0.280000, 1.346025, 0.054468)",
        "(-0.280000, 1.363557, 0.047641)",
        "(-0.280000, 1.381879, 0.042531)",
        "(-0.280000, 1.400855, 0.040014)",
        "(-0.280000, 1.419972, 0.040702)",
        "(-0.280000, 1.438936, 0.043205)",
        "(-0.280000, 1.457605, 0.047508)",
        "(-0.280000, 1.475752, 0.053558)",
        "(-0.280000, 1.493268, 0.061320)",
        "(-0.280000, 1.509940, 0.070698)",
        "(-0.280000, 1.525645, 0.081619)",
        "(-0.280000, 1.540261, 0.094004)",
        "(-0.280000, 1.553613, 0.107703)",
        "(-0.280000, 1.565602, 0.122609)",
        "(-0.280000, 1.576134, 0.138612)",
        "(-0.280000, 1.585081, 0.155519)",
        "(-0.280000, 1.592381, 0.173201)",
        "(-0.280000, 1.597974, 0.191524)",
        "(-0.280000, 1.601792, 0.210269)",
        "(-0.280000, 1.603812, 0.229320)",
        "(-0.280000, 1.604010, 0.248448)",
        "(-0.280000, 1.602389, 0.267508)",
        "(-0.280000, 1.598947, 0.286354)",
        "(-0.280000, 1.591925, 0.304152)",
        "(-0.280000, 1.583259, 0.321009)",
        "(-0.280000, 1.573074, 0.336808)",
        "(-0.280000, 1.561550, 0.351382)",
        "(-0.280000, 1.548831, 0.364662)",
        "(-0.280000, 1.535050, 0.376591)",
        "(-0.280000, 1.520408, 0.387081)",
        "(-0.280000, 1.505034, 0.396117)",
        "(-0.280000, 1.489050, 0.403695)",
        "(-0.280000, 1.472640, 0.409787)",
        "(-0.280000, 1.455879, 0.414420)",
        "(-0.280000, 1.438937, 0.417597)",
        "(-0.280000, 1.421891, 0.419347)",
        "(-0.280000, 1.404814, 0.419694)",
        "(-0.280000, 1.387846, 0.418662)",
        "(-0.280000, 1.371042, 0.416275)",
        "(-0.280000, 1.354457, 0.412548)",
        "(-0.280000, 1.338219, 0.407509)",
        "(-0.280000, 1.322379, 0.401169)",
        "(-0.280000, 1.306998, 0.393528)",
        "(-0.280000, 1.292211, 0.384619)",
        "(-0.280000, 1.278069, 0.374430)",
        "(-0.280000, 1.264722, 0.363008)",
        "(-0.280000, 1.252264, 0.350363)",
        "(-0.280000, 1.240807, 0.336510)",
        "(-0.280000, 1.230524, 0.321541)",
        "(-0.280000, 1.221542, 0.305506)",
        "(-0.280000, 1.214004, 0.288472)",
        "(-0.280000, 1.208088, 0.270613)",
        "(-0.280000, 1.203924, 0.252052)",
        "(-0.280000, 1.202385, 0.232972)",
        "(-0.280000, 1.204054, 0.213916)",
        "(-0.280000, 1.207528, 0.195105)",
        "(-0.280000, 1.212784, 0.176682)",
        "(-0.280000, 1.219758, 0.158870)",
        "(-0.280000, 1.228409, 0.141776)",
        "(-0.280000, 1.238631, 0.125607)",
        "(-0.280000, 1.250344, 0.110484)",
        "(-0.280000, 1.263463, 0.096523)",
        "(-0.280000, 1.277830, 0.083892)",
        "(-0.280000, 1.293332, 0.072685)",
        "(-0.280000, 1.309855, 0.062988)",
        "(-0.280000, 1.327199, 0.054921)",
        "(-0.280000, 1.345232, 0.048538)",
        "(-0.280000, 1.363819, 0.043894)",
        "(-0.280000, 1.382734, 0.041044)",
        "(-0.280000, 1.401864, 0.040004)",
        "(-0.280000, 1.420977, 0.040789)",
        "(-0.280000, 1.439929, 0.043387)",
        "(-0.280000, 1.458573, 0.047792)",
        "(-0.280000, 1.475987, 0.055718)",
        "(-0.280000, 1.492377, 0.065239)",
        "(-0.280000, 1.507632, 0.076222)",
        "(-0.280000, 1.521595, 0.088479)",
        "(-0.280000, 1.534204, 0.101864)",
        "(-0.280000, 1.545409, 0.116239)",
        "(-0.280000, 1.555134, 0.131400)",
        "(-0.280000, 1.563369, 0.147218)",
        "(-0.280000, 1.570116, 0.163570)",
        "(-0.280000, 1.575357, 0.180271)",
        "(-0.280000, 1.579123, 0.197247)",
        "(-0.280000, 1.581426, 0.214331)",
        "(-0.280000, 1.582299, 0.231444)",
        "(-0.280000, 1.581768, 0.248516)",
        "(-0.280000, 1.579866, 0.265409)",
        "(-0.280000, 1.576619, 0.282068)",
        "(-0.280000, 1.572045, 0.298440)",
        "(-0.280000, 1.566179, 0.314398)",
        "(-0.280000, 1.559034, 0.329891)",
        "(-0.280000, 1.550613, 0.344859)",
        "(-0.280000, 1.540957, 0.359170)",
        "(-0.280000, 1.530055, 0.372770)",
        "(-0.280000, 1.517962, 0.385513)",
        "(-0.280000, 1.504695, 0.397305)",
        "(-0.280000, 1.490271, 0.408035)",
        "(-0.280000, 1.474794, 0.417536)",
        "(-0.280000, 1.458319, 0.425683)",
        "(-0.280000, 1.440921, 0.432336)",
        "(-0.280000, 1.422782, 0.437345)",
        "(-0.280000, 1.404032, 0.440664)",
        "(-0.280000, 1.384897, 0.441090)",
        "(-0.280000, 1.365952, 0.438444)",
        "(-0.280000, 1.347344, 0.434009)",
        "(-0.280000, 1.329215, 0.427814)",
        "(-0.280000, 1.311785, 0.419934)",
        "(-0.280000, 1.295157, 0.410417)",
        "(-0.280000, 1.279535, 0.399378)",
        "(-0.280000, 1.265033, 0.386903)",
        "(-0.280000, 1.251764, 0.373085)",
        "(-0.280000, 1.239888, 0.358089)",
        "(-0.280000, 1.229491, 0.342032)",
        "(-0.280000, 1.220656, 0.325032)",
        "(-0.280000, 1.213490, 0.307297)",
        "(-0.280000, 1.208042, 0.288960)",
        "(-0.280000, 1.204358, 0.270159)",
        "(-0.280000, 1.202483, 0.251122)",
        "(-0.280000, 1.202428, 0.231964)",
        "(-0.280000, 1.204193, 0.212917)",
        "(-0.280000, 1.207761, 0.194124)",
        "(-0.280000, 1.213109, 0.175727)",
        "(-0.280000, 1.220172, 0.157950)",
        "(-0.280000, 1.228894, 0.140925)",
        "(-0.280000, 1.239212, 0.124783)",
        "(-0.280000, 1.251001, 0.109719)",
        "(-0.280000, 1.264169, 0.095843)",
        "(-0.280000, 1.278620, 0.083265)",
        "(-0.280000, 1.294178, 0.072135)",
        "(-0.280000, 1.310723, 0.062536)",
        "(-0.280000, 1.328134, 0.054542)",
        "(-0.280000, 1.346199, 0.048250)",
        "(-0.280000, 1.364808, 0.043699)",
        "(-0.280000, 1.383738, 0.040943)",
        "(-0.280000, 1.402843, 0.040000)",
        "(-0.280000, 1.421981, 0.040881)",
        "(-0.280000, 1.440920, 0.043574)",
        "(-0.280000, 1.459516, 0.048056)",
        "(-0.280000, 1.477630, 0.054296)",
        "(-0.280000, 1.495040, 0.062220)",
        "(-0.280000, 1.511619, 0.071763)",
        "(-0.280000, 1.527238, 0.082857)",
        "(-0.280000, 1.541708, 0.095367)",
        "(-0.280000, 1.554943, 0.109219)",
        "(-0.280000, 1.566782, 0.124245)",
        "(-0.280000, 1.577138, 0.140328)",
        "(-0.280000, 1.585930, 0.157350)",
        "(-0.280000, 1.591867, 0.175514)",
        "(-0.280000, 1.594955, 0.194305)",
        "(-0.280000, 1.596247, 0.213107)",
        "(-0.280000, 1.595724, 0.231699)",
        "(-0.280000, 1.593388, 0.249937)",
        "(-0.280000, 1.589264, 0.267662)",
        "(-0.280000, 1.583425, 0.284638)",
        "(-0.280000, 1.575961, 0.300714)",
        "(-0.280000, 1.566977, 0.315749)",
        "(-0.280000, 1.556648, 0.329554)",
        "(-0.280000, 1.545108, 0.342049)",
        "(-0.280000, 1.532570, 0.353106)",
        "(-0.280000, 1.519204, 0.362678)",
        "(-0.280000, 1.505177, 0.370743)",
        "(-0.280000, 1.490716, 0.377268)",
        "(-0.280000, 1.475975, 0.382284)",
        "(-0.280000, 1.461094, 0.385837)",
        "(-0.280000, 1.446262, 0.387974)",
        "(-0.280000, 1.431584, 0.388775)",
        "(-0.280000, 1.417144, 0.388321)",
        "(-0.280000, 1.403072, 0.386701)",
        "(-0.280000, 1.389391, 0.383996)",
        "(-0.280000, 1.376190, 0.380298)",
        "(-0.280000, 1.363483, 0.375680)",
        "(-0.280000, 1.351273, 0.370199)",
        "(-0.280000, 1.339609, 0.363924)",
        "(-0.280000, 1.328484, 0.356891)",
        "(-0.280000, 1.317891, 0.349116)",
        "(-0.280000, 1.307876, 0.340640)",
        "(-0.280000, 1.298442, 0.331461)",
        "(-0.280000, 1.289608, 0.321566)",
        "(-0.280000, 1.281444, 0.310986)",
        "(-0.280000, 1.273991, 0.299706)",
        "(-0.280000, 1.267308, 0.287713)",
        "(-0.280000, 1.261497, 0.275059)",
        "(-0.280000, 1.256634, 0.261732)",
        "(-0.280000, 1.252832, 0.247817)",
        "(-0.280000, 1.250189, 0.233357)",
        "(-0.280000, 1.248807, 0.218414)",
        "(-0.280000, 1.248793, 0.203137)",
        "(-0.280000, 1.250233, 0.187634)",
        "(-0.280000, 1.253212, 0.172026)",
        "(-0.280000, 1.257777, 0.156530)",
        "(-0.280000, 1.263969, 0.141301)",
        "(-0.280000, 1.271809, 0.126508)",
        "(-0.280000, 1.281256, 0.112395)",
        "(-0.280000, 1.292289, 0.099112)",
        "(-0.280000, 1.304796, 0.086889)",
        "(-0.280000, 1.318688, 0.075882)",
        "(-0.280000, 1.333858, 0.066232)",
        "(-0.280000, 1.350109, 0.058101)",
        "(-0.280000, 1.367298, 0.051578)",
        "(-0.280000, 1.385284, 0.046727)",
        "(-0.280000, 1.403840, 0.043605)",
        "(-0.280000, 1.422832, 0.042226)",
        "(-0.280000, 1.441910, 0.043766)",
        "(-0.280000, 1.460484, 0.048341)",
        "(-0.280000, 1.478538, 0.054661)",
        "(-0.280000, 1.495936, 0.062683)",
        "(-0.280000, 1.512467, 0.072309)",
        "(-0.280000, 1.528030, 0.083481)",
        "(-0.280000, 1.542437, 0.096064)",
        "(-0.280000, 1.555583, 0.109961)",
        "(-0.280000, 1.567365, 0.125068)",
        "(-0.280000, 1.577641, 0.141202)",
        "(-0.280000, 1.586335, 0.158241)",
        "(-0.280000, 1.593380, 0.176057)",
        "(-0.280000, 1.598690, 0.194434)",
        "(-0.280000, 1.602228, 0.213233)",
        "(-0.280000, 1.603964, 0.232313)",
        "(-0.280000, 1.603876, 0.251441)",
        "(-0.280000, 1.601967, 0.270504)",
        "(-0.280000, 1.598257, 0.289270)",
        "(-0.280000, 1.592780, 0.307598)",
        "(-0.280000, 1.585573, 0.325349)",
        "(-0.280000, 1.576724, 0.342308)",
        "(-0.280000, 1.566302, 0.358348)",
        "(-0.280000, 1.554383, 0.373347)",
        "(-0.280000, 1.541111, 0.387123)",
        "(-0.280000, 1.526589, 0.399574)",
        "(-0.280000, 1.510924, 0.410604)",
        "(-0.280000, 1.494307, 0.420079)",
        "(-0.280000, 1.476864, 0.427931)",
        "(-0.280000, 1.458725, 0.434097)",
        "(-0.280000, 1.440110, 0.438503)",
        "(-0.280000, 1.421132, 0.441121)",
        "(-0.280000, 1.402020, 0.441920)",
        "(-0.280000, 1.382918, 0.440899)",
        "(-0.280000, 1.363971, 0.438060)",
        "(-0.280000, 1.345409, 0.433438)",
        "(-0.280000, 1.327370, 0.427073)",
        "(-0.280000, 1.309993, 0.419008)",
        "(-0.280000, 1.293486, 0.409340)",
        "(-0.280000, 1.277974, 0.398147)",
        "(-0.280000, 1.263575, 0.385509)",
        "(-0.280000, 1.250464, 0.371580)",
        "(-0.280000, 1.238720, 0.356444)",
        "(-0.280000, 1.228486, 0.340283)",
        "(-0.280000, 1.219834, 0.323223)",
        "(-0.280000, 1.212834, 0.305389)",
        "(-0.280000, 1.208791, 0.286711)",
        "(-0.280000, 1.207646, 0.267703)",
        "(-0.280000, 1.208290, 0.248868)",
        "(-0.280000, 1.210709, 0.230427)",
        "(-0.280000, 1.214846, 0.212515)",
        "(-0.280000, 1.220626, 0.195265)",
        "(-0.280000, 1.227932, 0.178870)",
        "(-0.280000, 1.236655, 0.163431)",
        "(-0.280000, 1.246688, 0.149038)",
        "(-0.280000, 1.257867, 0.135826)",
        "(-0.280000, 1.270090, 0.123830)",
        "(-0.280000, 1.283179, 0.113144)",
        "(-0.280000, 1.297018, 0.103788)",
        "(-0.280000, 1.311494, 0.095777)",
        "(-0.280000, 1.326437, 0.089147)",
        "(-0.280000, 1.341747, 0.083888)",
        "(-0.280000, 1.357336, 0.079985)",
        "(-0.280000, 1.373048, 0.077439)",
        "(-0.280000, 1.388812, 0.076222)",
        "(-0.280000, 1.404558, 0.076316)",
        "(-0.280000, 1.420154, 0.077696)",
        "(-0.280000, 1.435565, 0.080346)",
        "(-0.280000, 1.450665, 0.084234)",
        "(-0.280000, 1.465398, 0.089343)",
        "(-0.280000, 1.479709, 0.095661)",
        "(-0.280000, 1.493471, 0.103147)",
        "(-0.280000, 1.506621, 0.111785)",
        "(-0.280000, 1.519090, 0.121564)",
        "(-0.280000, 1.530744, 0.132421)",
        "(-0.280000, 1.541505, 0.144329)",
        "(-0.280000, 1.551284, 0.157258)",
        "(-0.280000, 1.559945, 0.171106)",
        "(-0.280000, 1.567398, 0.185816)",
        "(-0.280000, 1.573546, 0.201321)",
        "(-0.280000, 1.578268, 0.217466)",
        "(-0.280000, 1.581484, 0.234177)",
        "(-0.280000, 1.583099, 0.251262)",
        "(-0.280000, 1.583049, 0.268589)",
        "(-0.280000, 1.581275, 0.286014)",
        "(-0.280000, 1.577749, 0.303301)",
        "(-0.280000, 1.572456, 0.320284)",
        "(-0.280000, 1.565400, 0.336790)",
        "(-0.280000, 1.556640, 0.352568)",
        "(-0.280000, 1.546234, 0.367449)",
        "(-0.280000, 1.534257, 0.381264)",
        "(-0.280000, 1.520866, 0.393795)",
        "(-0.280000, 1.506164, 0.404920)",
        "(-0.280000, 1.490360, 0.414470)",
        "(-0.280000, 1.473615, 0.422350)",
        "(-0.280000, 1.456094, 0.428487)",
        "(-0.280000, 1.438051, 0.432812)",
        "(-0.280000, 1.419657, 0.435315)",
        "(-0.280000, 1.401075, 0.436009)",
        "(-0.280000, 1.382540, 0.434924)",
        "(-0.280000, 1.364191, 0.432082)",
        "(-0.280000, 1.346169, 0.427500)",
        "(-0.280000, 1.328692, 0.421234)",
        "(-0.280000, 1.311889, 0.413334)",
        "(-0.280000, 1.295890, 0.403857)",
        "(-0.280000, 1.280888, 0.392917)",
        "(-0.280000, 1.266974, 0.380581)",
        "(-0.280000, 1.254316, 0.366998)",
        "(-0.280000, 1.243008, 0.352272)",
        "(-0.280000, 1.233136, 0.336513)",
        "(-0.280000, 1.224821, 0.319912)",
        "(-0.280000, 1.218123, 0.302595)",
        "(-0.280000, 1.213095, 0.284693)",
        "(-0.280000, 1.209798, 0.266421)",
        "(-0.280000, 1.208254, 0.247918)",
        "(-0.280000, 1.208477, 0.229324)",
        "(-0.280000, 1.210466, 0.210864)",
        "(-0.280000, 1.214208, 0.192649)",
        "(-0.280000, 1.219657, 0.174900)",
        "(-0.280000, 1.226770, 0.157749)",
        "(-0.280000, 1.235495, 0.141328)",
        "(-0.280000, 1.245728, 0.125835)",
        "(-0.280000, 1.257388, 0.111386)",
        "(-0.280000, 1.270389, 0.098091)",
        "(-0.280000, 1.284575, 0.086112)",
        "(-0.280000, 1.299835, 0.075535)",
        "(-0.280000, 1.316057, 0.066445)",
        "(-0.280000, 1.333045, 0.058952)",
        "(-0.280000, 1.350668, 0.053107)",
        "(-0.280000, 1.368795, 0.048960)",
        "(-0.280000, 1.387206, 0.046559)",
        "(-0.280000, 1.405790, 0.045921)",
        "(-0.280000, 1.424323, 0.047052)",
        "(-0.280000, 1.442664, 0.049940)",
        "(-0.280000, 1.460674, 0.054567)",
        "(-0.280000, 1.478136, 0.060877)",
        "(-0.280000, 1.494919, 0.068819)",
        "(-0.280000, 1.510894, 0.078336)",
        "(-0.280000, 1.525869, 0.089314)",
        "(-0.280000, 1.539731, 0.101665)",
        "(-0.280000, 1.552375, 0.115300)",
        "(-0.280000, 1.563647, 0.130054)",
        "(-0.280000, 1.573479, 0.145838)",
        "(-0.280000, 1.581752, 0.162460)",
        "(-0.280000, 1.588407, 0.179793)",
        "(-0.280000, 1.593390, 0.197708)",
        "(-0.280000, 1.596641, 0.215988)",
        "(-0.280000, 1.598139, 0.234495)",
        "(-0.280000, 1.597869, 0.253088)",
        "(-0.280000, 1.595843, 0.271545)",
        "(-0.280000, 1.592118, 0.289738)",
        "(-0.280000, 1.586752, 0.307557)",
        "(-0.280000, 1.579828, 0.324822)",
        "(-0.280000, 1.571402, 0.341445)",
        "(-0.280000, 1.561522, 0.357339)",
        "(-0.280000, 1.550280, 0.372348)",
        "(-0.280000, 1.537704, 0.386411)",
        "(-0.280000, 1.523902, 0.399377)",
        "(-0.280000, 1.508928, 0.411158)",
        "(-0.280000, 1.492504, 0.420985)",
        "(-0.280000, 1.474983, 0.428661)",
        "(-0.280000, 1.456812, 0.434637)",
        "(-0.280000, 1.438125, 0.438863)",
        "(-0.280000, 1.419151, 0.441289)",
        "(-0.280000, 1.400032, 0.441899)",
        "(-0.280000, 1.380912, 0.440685)",
        "(-0.280000, 1.362023, 0.437662)",
        "(-0.280000, 1.343480, 0.432849)",
        "(-0.280000, 1.325506, 0.426302)",
        "(-0.280000, 1.308236, 0.418077)",
        "(-0.280000, 1.291802, 0.408230)",
        "(-0.280000, 1.276403, 0.396882)",
        "(-0.280000, 1.262152, 0.384121)",
        "(-0.280000, 1.249161, 0.370041)",
        "(-0.280000, 1.237586, 0.354811)",
        "(-0.280000, 1.227512, 0.338550)",
        "(-0.280000, 1.219017, 0.321378)",
        "(-0.280000, 1.212206, 0.303503)",
        "(-0.280000, 1.207124, 0.285061)",
        "(-0.280000, 1.203816, 0.266191)",
        "(-0.280000, 1.202321, 0.247120)",
        "(-0.280000, 1.202647, 0.227965)",
        "(-0.280000, 1.204791, 0.208957)",
        "(-0.280000, 1.208733, 0.190238)",
        "(-0.280000, 1.214447, 0.171952)",
        "(-0.280000, 1.221863, 0.154319)",
        "(-0.280000, 1.230922, 0.137472)",
        "(-0.280000, 1.241560, 0.121538)",
        "(-0.280000, 1.253647, 0.106712)",
        "(-0.280000, 1.267089, 0.093102)",
        "(-0.280000, 1.281787, 0.080814)",
        "(-0.280000, 1.297564, 0.069996)",
        "(-0.280000, 1.314324, 0.060715)",
        "(-0.280000, 1.331864, 0.053083)",
        "(-0.280000, 1.350051, 0.047152)",
        "(-0.280000, 1.368747, 0.042973)",
        "(-0.280000, 1.387829, 0.041912)",
        "(-0.280000, 1.406783, 0.043642)",
        "(-0.280000, 1.425296, 0.047160)",
        "(-0.280000, 1.443147, 0.052382)",
        "(-0.280000, 1.460211, 0.059219)",
        "(-0.280000, 1.476370, 0.067580)",
        "(-0.280000, 1.491449, 0.077315)",
        "(-0.280000, 1.505365, 0.088306)",
        "(-0.280000, 1.518048, 0.100429)",
        "(-0.280000, 1.529387, 0.113504)",
        "(-0.280000, 1.539364, 0.127423)",
        "(-0.280000, 1.547914, 0.141998)",
        "(-0.280000, 1.555035, 0.157109)",
        "(-0.280000, 1.560729, 0.172644)",
        "(-0.280000, 1.564986, 0.188427)",
        "(-0.280000, 1.567832, 0.204363)",
        "(-0.280000, 1.569295, 0.220366)",
        "(-0.280000, 1.569399, 0.236283)",
        "(-0.280000, 1.568182, 0.252047)",
        "(-0.280000, 1.565672, 0.267592)",
        "(-0.280000, 1.561914, 0.282791)",
        "(-0.280000, 1.556930, 0.297612)",
        "(-0.280000, 1.550769, 0.311936)",
        "(-0.280000, 1.543459, 0.325711)",
        "(-0.280000, 1.535020, 0.338882)",
        "(-0.280000, 1.525510, 0.351331)",
        "(-0.280000, 1.514955, 0.363000)",
        "(-0.280000, 1.503377, 0.373819)",
        "(-0.280000, 1.490860, 0.383669)",
        "(-0.280000, 1.477441, 0.392474)",
        "(-0.280000, 1.463164, 0.400152)",
        "(-0.280000, 1.448151, 0.406585)",
        "(-0.280000, 1.432471, 0.411692)",
        "(-0.280000, 1.416206, 0.415386)",
        "(-0.280000, 1.399527, 0.417574)",
        "(-0.280000, 1.382520, 0.418186)",
        "(-0.280000, 1.365390, 0.417159)",
        "(-0.280000, 1.348276, 0.414450)",
        "(-0.280000, 1.331330, 0.410022)",
        "(-0.280000, 1.314790, 0.403883)",
        "(-0.280000, 1.298821, 0.396046)",
        "(-0.280000, 1.283594, 0.386540)",
        "(-0.280000, 1.269347, 0.375461)",
        "(-0.280000, 1.256240, 0.362894)",
        "(-0.280000, 1.244427, 0.348939)",
        "(-0.280000, 1.234101, 0.333782)",
        "(-0.280000, 1.225364, 0.317546)",
        "(-0.280000, 1.218354, 0.300464)",
        "(-0.280000, 1.213138, 0.282707)",
        "(-0.280000, 1.209763, 0.264452)",
        "(-0.280000, 1.208260, 0.245959)",
        "(-0.280000, 1.208611, 0.227399)",
        "(-0.280000, 1.210778, 0.208931)",
        "(-0.280000, 1.214687, 0.190779)",
        "(-0.280000, 1.220258, 0.173064)",
        "(-0.280000, 1.227423, 0.155890)",
        "(-0.280000, 1.236082, 0.139426)",
        "(-0.280000, 1.246168, 0.123755)",
        "(-0.280000, 1.257626, 0.108958)",
        "(-0.280000, 1.270349, 0.095181)",
        "(-0.280000, 1.284300, 0.082482)",
        "(-0.280000, 1.299359, 0.071001)",
        "(-0.280000, 1.315463, 0.060818)",
        "(-0.280000, 1.332808, 0.052727)",
        "(-0.280000, 1.351024, 0.046888)",
        "(-0.280000, 1.369713, 0.042808)",
        "(-0.280000, 1.388734, 0.040521)",
        "(-0.280000, 1.407857, 0.040054)",
        "(-0.280000, 1.426938, 0.041408)",
        "(-0.280000, 1.445832, 0.044577)",
        "(-0.280000, 1.464311, 0.049521)",
        "(-0.280000, 1.482263, 0.056211)",
        "(-0.280000, 1.499471, 0.064567)",
        "(-0.280000, 1.515806, 0.074520)",
        "(-0.280000, 1.531144, 0.086000)",
        "(-0.280000, 1.545298, 0.098868)",
        "(-0.280000, 1.558164, 0.113024)",
        "(-0.280000, 1.569642, 0.128363)",
        "(-0.280000, 1.579594, 0.144699)",
        "(-0.280000, 1.587947, 0.161908)",
        "(-0.280000, 1.594636, 0.179860)",
        "(-0.280000, 1.599578, 0.198340)",
        "(-0.280000, 1.602741, 0.217206)",
        "(-0.280000, 1.604096, 0.236316)",
        "(-0.280000, 1.603628, 0.255439)",
        "(-0.280000, 1.601338, 0.274460)",
        "(-0.280000, 1.597256, 0.293148)",
        "(-0.280000, 1.591415, 0.311363)",
        "(-0.280000, 1.583855, 0.328967)",
        "(-0.280000, 1.574669, 0.345746)",
        "(-0.280000, 1.563930, 0.361576)",
        "(-0.280000, 1.551714, 0.376334)",
        "(-0.280000, 1.538170, 0.389843)",
        "(-0.280000, 1.523403, 0.402002)",
        "(-0.280000, 1.507522, 0.412718)",
        "(-0.280000, 1.490719, 0.421859)",
        "(-0.280000, 1.473096, 0.429373)",
        "(-0.280000, 1.454865, 0.435166)",
        "(-0.280000, 1.436166, 0.439199)",
        "(-0.280000, 1.417139, 0.441439)",
        "(-0.280000, 1.398049, 0.440537)",
        "(-0.280000, 1.379373, 0.436873)",
        "(-0.280000, 1.361318, 0.431473)",
        "(-0.280000, 1.344097, 0.424448)",
        "(-0.280000, 1.327824, 0.415897)",
        "(-0.280000, 1.312608, 0.405923)",
        "(-0.280000, 1.298607, 0.394692)",
        "(-0.280000, 1.285891, 0.382332)",
        "(-0.280000, 1.274519, 0.368972)",
        "(-0.280000, 1.264581, 0.354803)",
        "(-0.280000, 1.256084, 0.339934)",
        "(-0.280000, 1.249074, 0.324559)",
        "(-0.280000, 1.243541, 0.308798)",
        "(-0.280000, 1.239471, 0.292761)",
        "(-0.280000, 1.236855, 0.276624)",
        "(-0.280000, 1.235658, 0.260480)",
        "(-0.280000, 1.235844, 0.244412)",
        "(-0.280000, 1.237373, 0.228567)",
        "(-0.280000, 1.240201, 0.213012)",
        "(-0.280000, 1.244292, 0.197806)",
        "(-0.280000, 1.249590, 0.183073)",
        "(-0.280000, 1.256068, 0.168841)",
        "(-0.280000, 1.263665, 0.155224)",
        "(-0.280000, 1.272349, 0.142272)",
        "(-0.280000, 1.282096, 0.130036)",
        "(-0.280000, 1.292832, 0.118628)",
        "(-0.280000, 1.304528, 0.108103)",
        "(-0.280000, 1.317155, 0.098528)",
        "(-0.280000, 1.330616, 0.090015)",
        "(-0.280000, 1.344867, 0.082633)",
        "(-0.280000, 1.359856, 0.076459)",
        "(-0.280000, 1.375450, 0.071600)",
        "(-0.280000, 1.391571, 0.068129)",
        "(-0.280000, 1.408129, 0.066122)",
        "(-0.280000, 1.424945, 0.065657)",
        "(-0.280000, 1.441925, 0.066792)",
        "(-0.280000, 1.458859, 0.069571)",
        "(-0.280000, 1.475605, 0.074021)",
        "(-0.280000, 1.492007, 0.080164)",
        "(-0.280000, 1.507831, 0.087967)",
        "(-0.280000, 1.522912, 0.097400)",
        "(-0.280000, 1.537083, 0.108419)",
        "(-0.280000, 1.550119, 0.120900)",
        "(-0.280000, 1.561868, 0.134745)",
        "(-0.280000, 1.572187, 0.149839)",
        "(-0.280000, 1.580904, 0.165974)",
        "(-0.280000, 1.587929, 0.183021)",
        "(-0.280000, 1.593150, 0.200732)",
        "(-0.280000, 1.596517, 0.218930)",
        "(-0.280000, 1.598002, 0.237435)",
        "(-0.280000, 1.597600, 0.255985)",
        "(-0.280000, 1.595348, 0.274411)",
        "(-0.280000, 1.591298, 0.292560)",
        "(-0.280000, 1.585540, 0.310211)",
        "(-0.280000, 1.578130, 0.327235)",
        "(-0.280000, 1.569119, 0.343502)",
        "(-0.280000, 1.558618, 0.358814)",
        "(-0.280000, 1.546709, 0.373058)",
        "(-0.280000, 1.533478, 0.386125)",
        "(-0.280000, 1.519086, 0.397855)",
        "(-0.280000, 1.503619, 0.408178)",
        "(-0.280000, 1.487265, 0.416970)",
        "(-0.280000, 1.470150, 0.424166)",
        "(-0.280000, 1.452400, 0.429710)",
        "(-0.280000, 1.434231, 0.433534)",
        "(-0.280000, 1.415781, 0.435613)",
        "(-0.280000, 1.397188, 0.435928)",
        "(-0.280000, 1.378678, 0.434474)",
        "(-0.280000, 1.360390, 0.431267)",
        "(-0.280000, 1.342463, 0.426327)",
        "(-0.280000, 1.325114, 0.419714)",
        "(-0.280000, 1.308447, 0.411467)",
        "(-0.280000, 1.292665, 0.401686)",
        "(-0.280000, 1.277884, 0.390450)",
        "(-0.280000, 1.264219, 0.377839)",
        "(-0.280000, 1.251834, 0.364006)",
        "(-0.280000, 1.240821, 0.349058)",
        "(-0.280000, 1.231266, 0.333105)",
        "(-0.280000, 1.223284, 0.316341)",
        "(-0.280000, 1.216931, 0.298895)",
        "(-0.280000, 1.212261, 0.280895)",
        "(-0.280000, 1.209329, 0.262561)",
        "(-0.280000, 1.208154, 0.244032)",
        "(-0.280000, 1.208748, 0.225446)",
        "(-0.280000, 1.211104, 0.207029)",
        "(-0.280000, 1.215208, 0.188892)",
        "(-0.280000, 1.221010, 0.171255)",
        "(-0.280000, 1.228463, 0.154250)",
        "(-0.280000, 1.237514, 0.138006)",
        "(-0.280000, 1.248054, 0.122720)",
        "(-0.280000, 1.259999, 0.108506)",
        "(-0.280000, 1.273263, 0.095472)",
        "(-0.280000, 1.287684, 0.083778)",
        "(-0.280000, 1.303152, 0.073508)",
        "(-0.280000, 1.319553, 0.064744)",
        "(-0.280000, 1.336686, 0.057590)",
        "(-0.280000, 1.354450, 0.052091)",
        "(-0.280000, 1.372628, 0.048312)",
        "(-0.280000, 1.391084, 0.046280)",
        "(-0.280000, 1.409677, 0.046012)",
        "(-0.280000, 1.428183, 0.047512)",
        "(-0.280000, 1.446463, 0.050765)",
        "(-0.280000, 1.464378, 0.055750)",
        "(-0.280000, 1.481707, 0.062415)",
        "(-0.280000, 1.498299, 0.070739)",
        "(-0.280000, 1.513993, 0.080690)",
        "(-0.280000, 1.528559, 0.092154)",
        "(-0.280000, 1.541850, 0.105032)",
        "(-0.280000, 1.553727, 0.119207)",
        "(-0.280000, 1.564018, 0.134471)",
        "(-0.280000, 1.572642, 0.150688)",
        "(-0.280000, 1.579488, 0.167612)",
        "(-0.280000, 1.584514, 0.185061)",
        "(-0.280000, 1.587696, 0.202854)",
        "(-0.280000, 1.589025, 0.220728)",
        "(-0.280000, 1.588532, 0.238510)",
        "(-0.280000, 1.586266, 0.256034)",
        "(-0.280000, 1.582307, 0.273068)",
        "(-0.280000, 1.576743, 0.289478)",
        "(-0.280000, 1.569670, 0.305143)",
        "(-0.280000, 1.561228, 0.319889)",
        "(-0.280000, 1.551516, 0.333656)",
        "(-0.280000, 1.540694, 0.346314)",
        "(-0.280000, 1.528879, 0.357818)",
        "(-0.280000, 1.516179, 0.368130)",
        "(-0.280000, 1.502760, 0.377180)",
        "(-0.280000, 1.488723, 0.384962)",
        "(-0.280000, 1.474158, 0.391468)",
        "(-0.280000, 1.459217, 0.396674)",
        "(-0.280000, 1.443977, 0.400588)",
        "(-0.280000, 1.428509, 0.403217)",
        "(-0.280000, 1.412948, 0.404557)",
        "(-0.280000, 1.397353, 0.404619)",
        "(-0.280000, 1.381784, 0.403405)",
        "(-0.280000, 1.366370, 0.400924)",
        "(-0.280000, 1.351144, 0.397172)",
        "(-0.280000, 1.336239, 0.392168)",
        "(-0.280000, 1.321720, 0.385912)",
        "(-0.280000, 1.307657, 0.378402)",
        "(-0.280000, 1.294194, 0.369674)",
        "(-0.280000, 1.281413, 0.359740)",
        "(-0.280000, 1.269404, 0.348611)",
        "(-0.280000, 1.258320, 0.336362)",
        "(-0.280000, 1.248257, 0.323029)",
        "(-0.280000, 1.239321, 0.308657)",
        "(-0.280000, 1.231655, 0.293372)",
        "(-0.280000, 1.225348, 0.277228)",
        "(-0.280000, 1.220526, 0.260386)",
        "(-0.280000, 1.217271, 0.242955)",
        "(-0.280000, 1.215668, 0.225050)",
        "(-0.280000, 1.215786, 0.206885)",
        "(-0.280000, 1.217672, 0.188600)",
        "(-0.280000, 1.221363, 0.170342)",
        "(-0.280000, 1.226861, 0.152349)",
        "(-0.280000, 1.234196, 0.134798)",
        "(-0.280000, 1.243972, 0.118341)",
        "(-0.280000, 1.256352, 0.103758)",
        "(-0.280000, 1.270063, 0.090419)",
        "(-0.280000, 1.285003, 0.078426)",
        "(-0.280000, 1.300992, 0.067925)",
        "(-0.280000, 1.317934, 0.058980)",
        "(-0.280000, 1.335622, 0.051699)",
        "(-0.280000, 1.353924, 0.046132)",
        "(-0.280000, 1.372700, 0.042326)",
        "(-0.280000, 1.391724, 0.040327)",
        "(-0.280000, 1.410852, 0.040146)",
        "(-0.280000, 1.429940, 0.041789)",
        "(-0.280000, 1.448756, 0.045234)",
        "(-0.280000, 1.467159, 0.050454)",
        "(-0.280000, 1.485009, 0.057411)",
        "(-0.280000, 1.502090, 0.066022)",
        "(-0.280000, 1.518299, 0.076235)",
        "(-0.280000, 1.533440, 0.087926)",
        "(-0.280000, 1.547400, 0.101003)",
        "(-0.280000, 1.560066, 0.115377)",
        "(-0.280000, 1.569691, 0.131913)",
        "(-0.280000, 1.577559, 0.149157)",
        "(-0.280000, 1.583655, 0.166939)",
        "(-0.280000, 1.587961, 0.185013)",
        "(-0.280000, 1.590509, 0.203224)",
        "(-0.280000, 1.591341, 0.221431)",
        "(-0.280000, 1.590508, 0.239424)",
        "(-0.280000, 1.588082, 0.257091)",
        "(-0.280000, 1.584132, 0.274333)",
        "(-0.280000, 1.578751, 0.290991)",
        "(-0.280000, 1.572009, 0.307019)",
        "(-0.280000, 1.564011, 0.322289)",
        "(-0.280000, 1.554828, 0.336756)",
        "(-0.280000, 1.544524, 0.350379)",
        "(-0.280000, 1.533204, 0.363062)",
        "(-0.280000, 1.520923, 0.374777)",
        "(-0.280000, 1.507726, 0.385490)",
        "(-0.280000, 1.493713, 0.395119)",
        "(-0.280000, 1.478925, 0.403628)",
        "(-0.280000, 1.463400, 0.410972)",
        "(-0.280000, 1.447247, 0.417065)",
        "(-0.280000, 1.430489, 0.421857)",
        "(-0.280000, 1.413255, 0.425263)",
        "(-0.280000, 1.395612, 0.427212)",
        "(-0.280000, 1.377639, 0.427628)",
        "(-0.280000, 1.359518, 0.426431)",
        "(-0.280000, 1.341366, 0.423552)",
        "(-0.280000, 1.323324, 0.418921)",
        "(-0.280000, 1.305637, 0.412505)",
        "(-0.280000, 1.288486, 0.404279)",
        "(-0.280000, 1.272552, 0.393671)",
        "(-0.280000, 1.258625, 0.380558)",
        "(-0.280000, 1.246007, 0.366181)",
        "(-0.280000, 1.234797, 0.350644)",
        "(-0.280000, 1.225132, 0.334137)",
        "(-0.280000, 1.217068, 0.316758)",
        "(-0.280000, 1.210705, 0.298719)",
        "(-0.280000, 1.206085, 0.280156)",
        "(-0.280000, 1.203249, 0.261209)",
        "(-0.280000, 1.202229, 0.242107)",
        "(-0.280000, 1.203031, 0.222995)",
        "(-0.280000, 1.205651, 0.204017)",
        "(-0.280000, 1.210059, 0.185403)",
        "(-0.280000, 1.216216, 0.167292)",
        "(-0.280000, 1.224081, 0.149823)",
        "(-0.280000, 1.233558, 0.133206)",
        "(-0.280000, 1.244590, 0.117543)",
        "(-0.280000, 1.257043, 0.103023)",
        "(-0.280000, 1.270820, 0.089752)",
        "(-0.280000, 1.285825, 0.077842)",
        "(-0.280000, 1.302833, 0.069079)",
        "(-0.280000, 1.320459, 0.062107)",
        "(-0.280000, 1.338530, 0.056932)",
        "(-0.280000, 1.356801, 0.053560)",
        "(-0.280000, 1.375119, 0.051950)",
        "(-0.280000, 1.393345, 0.052055)",
        "(-0.280000, 1.411272, 0.053810)",
        "(-0.280000, 1.428790, 0.057140)",
        "(-0.280000, 1.445808, 0.061970)",
        "(-0.280000, 1.462167, 0.068199)",
        "(-0.280000, 1.477828, 0.075755)",
        "(-0.280000, 1.492667, 0.084528)",
        "(-0.280000, 1.506643, 0.094441)",
        "(-0.280000, 1.519719, 0.105431)",
        "(-0.280000, 1.531804, 0.117387)",
        "(-0.280000, 1.542872, 0.130254)",
        "(-0.280000, 1.552894, 0.143984)",
        "(-0.280000, 1.561790, 0.158473)",
        "(-0.280000, 1.569529, 0.173678)",
        "(-0.280000, 1.576066, 0.189560)",
        "(-0.280000, 1.581321, 0.206004)",
        "(-0.280000, 1.585247, 0.222987)",
        "(-0.280000, 1.587763, 0.240373)",
        "(-0.280000, 1.588804, 0.258093)",
        "(-0.280000, 1.588296, 0.276063)",
        "(-0.280000, 1.586170, 0.294099)",
        "(-0.280000, 1.582362, 0.312079)",
        "(-0.280000, 1.576811, 0.329860)",
        "(-0.280000, 1.569496, 0.347193)",
        "(-0.280000, 1.560399, 0.363899)",
        "(-0.280000, 1.548987, 0.379267)",
        "(-0.280000, 1.535176, 0.392503)",
        "(-0.280000, 1.520170, 0.404366)",
        "(-0.280000, 1.504078, 0.414763)",
        "(-0.280000, 1.487096, 0.423568)",
        "(-0.280000, 1.469327, 0.430728)",
        "(-0.280000, 1.450984, 0.436157)",
        "(-0.280000, 1.432209, 0.439817)",
        "(-0.280000, 1.413141, 0.441677)",
        "(-0.280000, 1.394012, 0.441714)",
        "(-0.280000, 1.374966, 0.439932)",
        "(-0.280000, 1.356148, 0.436341)",
        "(-0.280000, 1.337785, 0.430983)",
        "(-0.280000, 1.320014, 0.423904)",
        "(-0.280000, 1.302971, 0.415152)",
        "(-0.280000, 1.286864, 0.404835)",
        "(-0.280000, 1.271788, 0.393013)",
        "(-0.280000, 1.257926, 0.379831)",
        "(-0.280000, 1.245381, 0.365390)",
        "(-0.280000, 1.234257, 0.349793)",
        "(-0.280000, 1.226378, 0.332357)",
        "(-0.280000, 1.220320, 0.314397)",
        "(-0.280000, 1.216080, 0.296084)",
        "(-0.280000, 1.213651, 0.277664)",
        "(-0.280000, 1.212984, 0.259287)",
        "(-0.280000, 1.214025, 0.241091)",
        "(-0.280000, 1.216698, 0.223278)",
        "(-0.280000, 1.220924, 0.205953)",
        "(-0.280000, 1.226621, 0.189207)",
        "(-0.280000, 1.233682, 0.173189)",
        "(-0.280000, 1.242033, 0.157937)",
        "(-0.280000, 1.251556, 0.143567)",
        "(-0.280000, 1.262174, 0.130119)",
        "(-0.280000, 1.273820, 0.117625)",
        "(-0.280000, 1.286381, 0.106170)",
        "(-0.280000, 1.299799, 0.095776)",
        "(-0.280000, 1.314026, 0.086474)",
        "(-0.280000, 1.328953, 0.078333)",
        "(-0.280000, 1.344535, 0.071385)",
        "(-0.280000, 1.360732, 0.065673)",
        "(-0.280000, 1.377424, 0.061269)",
        "(-0.280000, 1.394586, 0.058220)",
        "(-0.280000, 1.412078, 0.056600)",
        "(-0.280000, 1.429828, 0.056471)",
        "(-0.280000, 1.447749, 0.057901)",
        "(-0.280000, 1.465652, 0.060950)",
        "(-0.280000, 1.483413, 0.065676)",
        "(-0.280000, 1.500885, 0.072133)",
        "(-0.280000, 1.517825, 0.080322)",
        "(-0.280000, 1.534080, 0.090221)",
        "(-0.280000, 1.548798, 0.102458)",
        "(-0.280000, 1.561307, 0.116930)",
        "(-0.280000, 1.572384, 0.132526)",
        "(-0.280000, 1.581941, 0.149130)",
        "(-0.280000, 1.589862, 0.166541)",
        "(-0.280000, 1.596100, 0.184655)",
        "(-0.280000, 1.600580, 0.203253)",
        "(-0.280000, 1.603271, 0.222191)",
        "(-0.280000, 1.604149, 0.241329)",
        "(-0.280000, 1.603204, 0.260435)",
        "(-0.280000, 1.600446, 0.279364)",
        "(-0.280000, 1.595893, 0.297973)",
        "(-0.280000, 1.589600, 0.316037)",
        "(-0.280000, 1.581617, 0.333421)",
        "(-0.280000, 1.572002, 0.349991)",
        "(-0.280000, 1.560871, 0.365548)",
        "(-0.280000, 1.548291, 0.379997)",
        "(-0.280000, 1.534414, 0.393164)",
        "(-0.280000, 1.519348, 0.404951)",
        "(-0.280000, 1.503205, 0.415267)",
        "(-0.280000, 1.486179, 0.423987)",
        "(-0.280000, 1.468401, 0.431048)",
        "(-0.280000, 1.450004, 0.436394)",
        "(-0.280000, 1.431210, 0.439960)",
        "(-0.280000, 1.412163, 0.441723)",
        "(-0.280000, 1.393005, 0.441665)",
        "(-0.280000, 1.373968, 0.439788)",
        "(-0.280000, 1.355196, 0.436109)",
        "(-0.280000, 1.336832, 0.430652)",
        "(-0.280000, 1.319097, 0.423484)",
        "(-0.280000, 1.302098, 0.414647)",
        "(-0.280000, 1.286042, 0.404249)",
        "(-0.280000, 1.271048, 0.392371)",
        "(-0.280000, 1.257231, 0.379100)",
        "(-0.280000, 1.244758, 0.364597)",
        "(-0.280000, 1.233721, 0.348973)",
        "(-0.280000, 1.224205, 0.332345)",
        "(-0.280000, 1.216877, 0.314696)",
        "(-0.280000, 1.211866, 0.296313)",
        "(-0.280000, 1.208498, 0.277649)",
        "(-0.280000, 1.206777, 0.258891)",
        "(-0.280000, 1.206687, 0.240109)",
        "(-0.280000, 1.208217, 0.221486)",
        "(-0.280000, 1.211350, 0.203115)",
        "(-0.280000, 1.216080, 0.185095)",
        "(-0.280000, 1.222374, 0.167613)",
        "(-0.280000, 1.230219, 0.150781)",
        "(-0.280000, 1.239599, 0.134724)",
        "(-0.280000, 1.250448, 0.119657)",
        "(-0.280000, 1.262715, 0.105724)",
        "(-0.280000, 1.276326, 0.093073)",
        "(-0.280000, 1.291115, 0.081898)",
        "(-0.280000, 1.306947, 0.072315)",
        "(-0.280000, 1.323674, 0.064429)",
        "(-0.280000, 1.341052, 0.058354)",
        "(-0.280000, 1.358928, 0.054133)",
        "(-0.280000, 1.377036, 0.051811)",
        "(-0.280000, 1.395190, 0.051383)",
        "(-0.280000, 1.413207, 0.052826)",
        "(-0.280000, 1.430832, 0.056082)",
        "(-0.280000, 1.447905, 0.061076)",
        "(-0.280000, 1.464279, 0.067720)",
        "(-0.280000, 1.479748, 0.075878)",
        "(-0.280000, 1.494206, 0.085428)",
        "(-0.280000, 1.507560, 0.096248)",
        "(-0.280000, 1.519677, 0.108160)",
        "(-0.280000, 1.530525, 0.121051)",
        "(-0.280000, 1.540019, 0.134734)",
        "(-0.280000, 1.548143, 0.149084)",
        "(-0.280000, 1.554890, 0.163987)",
        "(-0.280000, 1.560234, 0.179265)",
        "(-0.280000, 1.564194, 0.194818)",
        "(-0.280000, 1.566787, 0.210559)",
        "(-0.280000, 1.568026, 0.226332)",
        "(-0.280000, 1.567940, 0.242066)",
        "(-0.280000, 1.566552, 0.257695)",
        "(-0.280000, 1.563895, 0.273086)",
        "(-0.280000, 1.559992, 0.288184)",
        "(-0.280000, 1.554863, 0.302934)",
        "(-0.280000, 1.548547, 0.317212)",
        "(-0.280000, 1.541051, 0.330985)",
        "(-0.280000, 1.532424, 0.344130)",
        "(-0.280000, 1.522684, 0.356584)",
        "(-0.280000, 1.511847, 0.368276)",
        "(-0.280000, 1.499986, 0.379080)",
        "(-0.280000, 1.487130, 0.388919)",
        "(-0.280000, 1.473316, 0.397705)",
        "(-0.280000, 1.458652, 0.405314)",
        "(-0.280000, 1.443200, 0.411659)",
        "(-0.280000, 1.427029, 0.416651)",
        "(-0.280000, 1.410299, 0.420182)",
        "(-0.280000, 1.393081, 0.422180)",
        "(-0.280000, 1.375567, 0.422566)",
        "(-0.280000, 1.357881, 0.421284)",
        "(-0.280000, 1.340157, 0.418287)",
        "(-0.280000, 1.322618, 0.413557)",
        "(-0.280000, 1.305412, 0.407087)",
        "(-0.280000, 1.288690, 0.398879)",
        "(-0.280000, 1.272679, 0.388996)",
        "(-0.280000, 1.257525, 0.377482)",
        "(-0.280000, 1.244139, 0.363800)",
        "(-0.280000, 1.233181, 0.348121)",
        "(-0.280000, 1.223762, 0.331472)",
        "(-0.280000, 1.215959, 0.313975)",
        "(-0.280000, 1.209865, 0.295842)",
        "(-0.280000, 1.205518, 0.277184)",
        "(-0.280000, 1.202969, 0.258226)",
        "(-0.280000, 1.202235, 0.239111)",
        "(-0.280000, 1.203324, 0.219984)",
        "(-0.280000, 1.206224, 0.201076)",
        "(-0.280000, 1.210909, 0.182529)",
        "(-0.280000, 1.217347, 0.164485)",
        "(-0.280000, 1.225460, 0.147162)",
        "(-0.280000, 1.235183, 0.130689)",
        "(-0.280000, 1.246448, 0.115192)",
        "(-0.280000, 1.259116, 0.100859)",
        "(-0.280000, 1.273112, 0.087776)",
        "(-0.280000, 1.288266, 0.076103)",
        "(-0.280000, 1.304461, 0.065923)",
        "(-0.280000, 1.321577, 0.057317)",
        "(-0.280000, 1.339408, 0.050390)",
        "(-0.280000, 1.357816, 0.045189)",
        "(-0.280000, 1.376665, 0.041758)",
        "(-0.280000, 1.395725, 0.040139)",
        "(-0.280000, 1.414853, 0.040339)",
        "(-0.280000, 1.433904, 0.042361)",
        "(-0.280000, 1.452647, 0.046181)",
        "(-0.280000, 1.470943, 0.051766)",
        "(-0.280000, 1.488651, 0.059078)",
        "(-0.280000, 1.505557, 0.068028)",
        "(-0.280000, 1.521559, 0.078562)",
        "(-0.280000, 1.536464, 0.090552)",
        "(-0.280000, 1.550161, 0.103905)",
        "(-0.280000, 1.562544, 0.118523)",
        "(-0.280000, 1.573464, 0.134229)",
        "(-0.280000, 1.582840, 0.150903)",
        "(-0.280000, 1.590600, 0.168419)",
        "(-0.280000, 1.596079, 0.186727)",
        "(-0.280000, 1.599178, 0.205526)",
        "(-0.280000, 1.600614, 0.224438)",
        "(-0.280000, 1.600402, 0.243273)",
        "(-0.280000, 1.598565, 0.261965)",
        "(-0.280000, 1.595133, 0.280333)",
        "(-0.280000, 1.590132, 0.298286)",
        "(-0.280000, 1.583579, 0.315725)",
        "(-0.280000, 1.575525, 0.332470)",
        "(-0.280000, 1.565995, 0.348409)",
        "(-0.280000, 1.555017, 0.363418)",
        "(-0.280000, 1.542680, 0.377293)",
        "(-0.280000, 1.529049, 0.389895)",
        "(-0.280000, 1.514212, 0.401083)",
        "(-0.280000, 1.498355, 0.410682)",
        "(-0.280000, 1.481623, 0.418591)",
        "(-0.280000, 1.464175, 0.424720)",
        "(-0.280000, 1.446266, 0.428980)",
        "(-0.280000, 1.428051, 0.431345)",
        "(-0.280000, 1.409800, 0.431798)",
        "(-0.280000, 1.391699, 0.430361)",
        "(-0.280000, 1.373924, 0.427078)",
        "(-0.280000, 1.356726, 0.422031)",
        "(-0.280000, 1.340255, 0.415312)",
        "(-0.280000, 1.324650, 0.407024)",
        "(-0.280000, 1.310099, 0.397323)",
        "(-0.280000, 1.296697, 0.386340)",
        "(-0.280000, 1.284523, 0.374207)",
        "(-0.280000, 1.273692, 0.361115)",
        "(-0.280000, 1.264223, 0.347179)",
        "(-0.280000, 1.256183, 0.332595)",
        "(-0.280000, 1.249573, 0.317487)",
        "(-0.280000, 1.244391, 0.301971)",
        "(-0.280000, 1.240642, 0.286225)",
        "(-0.280000, 1.238298, 0.270347)",
        "(-0.280000, 1.237333, 0.254424)",
        "(-0.280000, 1.237719, 0.238607)",
        "(-0.280000, 1.239418, 0.222965)",
        "(-0.280000, 1.242402, 0.207561)",
        "(-0.280000, 1.246624, 0.192523)",
        "(-0.280000, 1.252054, 0.177905)",
        "(-0.280000, 1.258670, 0.163759)",
        "(-0.280000, 1.266417, 0.150204)",
        "(-0.280000, 1.275286, 0.137273)",
        "(-0.280000, 1.285216, 0.125082)",
        "(-0.280000, 1.296182, 0.113693)",
        "(-0.280000, 1.308161, 0.103174)",
        "(-0.280000, 1.321068, 0.093643)",
        "(-0.280000, 1.334865, 0.085175)",
        "(-0.280000, 1.349508, 0.077852)",
        "(-0.280000, 1.364874, 0.071788)",
        "(-0.280000, 1.380896, 0.067061)",
        "(-0.280000, 1.397493, 0.063754)",
        "(-0.280000, 1.414497, 0.061958)",
        "(-0.280000, 1.431829, 0.061736)",
        "(-0.280000, 1.449290, 0.063149)",
        "(-0.280000, 1.466752, 0.066238)",
        "(-0.280000, 1.484075, 0.071037)",
        "(-0.280000, 1.501037, 0.077541)",
        "(-0.280000, 1.517488, 0.085742)",
        "(-0.280000, 1.533280, 0.095622)",
        "(-0.280000, 1.548193, 0.107095)",
        "(-0.280000, 1.562086, 0.120103)",
        "(-0.280000, 1.573997, 0.135085)",
        "(-0.280000, 1.583290, 0.151805)",
        "(-0.280000, 1.590951, 0.169333)",
        "(-0.280000, 1.596919, 0.187538)",
        "(-0.280000, 1.601120, 0.206200)",
        "(-0.280000, 1.603531, 0.225206)",
        "(-0.280000, 1.604122, 0.244326)",
        "(-0.280000, 1.602892, 0.263415)",
        "(-0.280000, 1.599846, 0.282330)",
        "(-0.280000, 1.595022, 0.300840)",
        "(-0.280000, 1.588460, 0.318808)",
        "(-0.280000, 1.580205, 0.336097)",
        "(-0.280000, 1.570358, 0.352497)",
        "(-0.280000, 1.558996, 0.367886)",
        "(-0.280000, 1.546201, 0.382145)",
        "(-0.280000, 1.532130, 0.395103)",
        "(-0.280000, 1.516866, 0.406681)",
        "(-0.280000, 1.500595, 0.416739)",
        "(-0.280000, 1.483441, 0.425204)",
        "(-0.280000, 1.465532, 0.432009)",
        "(-0.280000, 1.447085, 0.437071)",
        "(-0.280000, 1.428240, 0.440356)",
        "(-0.280000, 1.409139, 0.441836)",
        "(-0.280000, 1.390013, 0.441491)",
        "(-0.280000, 1.371007, 0.439330)",
        "(-0.280000, 1.352263, 0.435364)",
        "(-0.280000, 1.334011, 0.429642)",
        "(-0.280000, 1.316384, 0.422210)",
        "(-0.280000, 1.299520, 0.413120)",
        "(-0.280000, 1.283621, 0.402484)",
        "(-0.280000, 1.268783, 0.390364)",
        "(-0.280000, 1.255187, 0.376908)",
        "(-0.280000, 1.242932, 0.362221)",
        "(-0.280000, 1.232113, 0.346409)",
        "(-0.280000, 1.222863, 0.329666)",
        "(-0.280000, 1.215246, 0.312119)",
        "(-0.280000, 1.209324, 0.293899)",
        "(-0.280000, 1.205751, 0.275126)",
        "(-0.280000, 1.204597, 0.256108)",
        "(-0.280000, 1.205108, 0.237148)",
        "(-0.280000, 1.207251, 0.218434)",
        "(-0.280000, 1.210996, 0.200030)",
        "(-0.280000, 1.216294, 0.182110)",
        "(-0.280000, 1.223109, 0.164765)",
        "(-0.280000, 1.231417, 0.148090)",
        "(-0.280000, 1.241146, 0.132260)",
        "(-0.280000, 1.252260, 0.117382)",
        "(-0.280000, 1.264720, 0.103578)",
        "(-0.280000, 1.278404, 0.091028)",
        "(-0.280000, 1.293193, 0.079796)",
        "(-0.280000, 1.308969, 0.069926)",
        "(-0.280000, 1.325553, 0.061499)",
        "(-0.280000, 1.342842, 0.054545)",
        "(-0.280000, 1.360747, 0.049097)",
        "(-0.280000, 1.379093, 0.045213)",
        "(-0.280000, 1.397818, 0.042918)",
        "(-0.280000, 1.416744, 0.042257)",
        "(-0.280000, 1.435771, 0.043260)",
        "(-0.280000, 1.454600, 0.046688)",
        "(-0.280000, 1.472839, 0.052456)",
        "(-0.280000, 1.490446, 0.059932)",
        "(-0.280000, 1.507288, 0.069064)",
        "(-0.280000, 1.523160, 0.079740)",
        "(-0.280000, 1.537945, 0.091878)",
        "(-0.280000, 1.551529, 0.105387)",
        "(-0.280000, 1.563748, 0.120106)",
        "(-0.280000, 1.574527, 0.135944)",
        "(-0.280000, 1.583735, 0.152710)",
        "(-0.280000, 1.591308, 0.170277)",
        "(-0.280000, 1.597184, 0.188511)",
        "(-0.280000, 1.601292, 0.207194)",
        "(-0.280000, 1.603606, 0.226182)",
        "(-0.280000, 1.604102, 0.245334)",
        "(-0.280000, 1.602776, 0.264417)",
        "(-0.280000, 1.599642, 0.283288)",
        "(-0.280000, 1.594719, 0.301802)",
        "(-0.280000, 1.588067, 0.319737)",
        "(-0.280000, 1.579739, 0.336958)",
        "(-0.280000, 1.569796, 0.353334)",
        "(-0.280000, 1.558357, 0.368666)",
        "(-0.280000, 1.545491, 0.382861)",
        "(-0.280000, 1.531355, 0.395749)",
        "(-0.280000, 1.516057, 0.407233)",
        "(-0.280000, 1.499711, 0.417226)",
        "(-0.280000, 1.482515, 0.425604)",
        "(-0.280000, 1.464600, 0.432310)",
        "(-0.280000, 1.446100, 0.437289)",
        "(-0.280000, 1.427239, 0.440479)",
        "(-0.280000, 1.408160, 0.441862)",
        "(-0.280000, 1.389007, 0.441423)",
        "(-0.280000, 1.370011, 0.439166)",
        "(-0.280000, 1.351288, 0.435106)",
        "(-0.280000, 1.333064, 0.429292)",
        "(-0.280000, 1.315476, 0.421772)",
        "(-0.280000, 1.298657, 0.412598)",
        "(-0.280000, 1.283602, 0.400825)",
        "(-0.280000, 1.270483, 0.387036)",
        "(-0.280000, 1.258875, 0.372192)",
        "(-0.280000, 1.248878, 0.356508)",
        "(-0.280000, 1.240496, 0.340151)",
        "(-0.280000, 1.233714, 0.323275)",
        "(-0.280000, 1.228528, 0.306090)",
        "(-0.280000, 1.224894, 0.288715)",
        "(-0.280000, 1.222769, 0.271250)",
        "(-0.280000, 1.222114, 0.253858)",
        "(-0.280000, 1.222884, 0.236585)",
        "(-0.280000, 1.225033, 0.219572)",
        "(-0.280000, 1.228521, 0.202871)",
        "(-0.280000, 1.233323, 0.186534)",
        "(-0.280000, 1.239392, 0.170683)",
        "(-0.280000, 1.246707, 0.155368)",
        "(-0.280000, 1.255255, 0.140644)",
        "(-0.280000, 1.264983, 0.126636)",
        "(-0.280000, 1.275877, 0.113410)",
        "(-0.280000, 1.287921, 0.101041)",
        "(-0.280000, 1.301039, 0.089667)",
        "(-0.280000, 1.315219, 0.079358)",
        "(-0.280000, 1.330356, 0.070256)",
        "(-0.280000, 1.346392, 0.062456)",
        "(-0.280000, 1.363259, 0.056060)",
        "(-0.280000, 1.380796, 0.051197)",
        "(-0.280000, 1.398896, 0.047955)",
        "(-0.280000, 1.417441, 0.046425)",
        "(-0.280000, 1.436208, 0.046689)",
        "(-0.280000, 1.455043, 0.048804)",
        "(-0.280000, 1.473781, 0.052816)",
        "(-0.280000, 1.491354, 0.060373)",
        "(-0.280000, 1.508124, 0.069573)",
        "(-0.280000, 1.523968, 0.080345)",
        "(-0.280000, 1.538692, 0.092556)",
        "(-0.280000, 1.552208, 0.106134)",
        "(-0.280000, 1.564352, 0.120913)",
        "(-0.280000, 1.575036, 0.136780)",
        "(-0.280000, 1.584176, 0.153618)",
        "(-0.280000, 1.591661, 0.171222)",
        "(-0.280000, 1.597438, 0.189457)",
        "(-0.280000, 1.601459, 0.208189)",
        "(-0.280000, 1.603677, 0.227189)",
        "(-0.280000, 1.604079, 0.246313)",
        "(-0.280000, 1.602656, 0.265419)",
        "(-0.280000, 1.599427, 0.284273)",
        "(-0.280000, 1.594411, 0.302763)",
        "(-0.280000, 1.587669, 0.320664)",
        "(-0.280000, 1.579255, 0.337843)",
        "(-0.280000, 1.569230, 0.354169)",
        "(-0.280000, 1.556648, 0.368557)",
        "(-0.280000, 1.542249, 0.380986)",
        "(-0.280000, 1.526834, 0.391824)",
        "(-0.280000, 1.510653, 0.400995)",
        "(-0.280000, 1.493860, 0.408474)",
        "(-0.280000, 1.476606, 0.414244)",
        "(-0.280000, 1.459117, 0.418281)",
        "(-0.280000, 1.441538, 0.420610)",
        "(-0.280000, 1.424005, 0.421264)",
        "(-0.280000, 1.406726, 0.420291)",
        "(-0.280000, 1.389789, 0.417754)",
        "(-0.280000, 1.373376, 0.413736)",
        "(-0.280000, 1.357574, 0.408318)",
        "(-0.280000, 1.342463, 0.401582)",
        "(-0.280000, 1.328173, 0.393642)",
        "(-0.280000, 1.314756, 0.384583)",
        "(-0.280000, 1.302256, 0.374486)",
        "(-0.280000, 1.290763, 0.363472)",
        "(-0.280000, 1.280302, 0.351618)",
        "(-0.280000, 1.270896, 0.338989)",
        "(-0.280000, 1.262610, 0.325704)",
        "(-0.280000, 1.255448, 0.311804)",
        "(-0.280000, 1.249462, 0.297407)",
        "(-0.280000, 1.244671, 0.282566)",
        "(-0.280000, 1.241101, 0.267336)",
        "(-0.280000, 1.238793, 0.251841)",
        "(-0.280000, 1.237774, 0.236140)",
        "(-0.280000, 1.238076, 0.220297)",
        "(-0.280000, 1.239729, 0.204455)",
        "(-0.280000, 1.242759, 0.188694)",
        "(-0.280000, 1.247195, 0.173102)",
        "(-0.280000, 1.253038, 0.157850)",
        "(-0.280000, 1.260296, 0.143043)",
        "(-0.280000, 1.268976, 0.128799)",
        "(-0.280000, 1.279025, 0.115309)",
        "(-0.280000, 1.290432, 0.102681)",
        "(-0.280000, 1.303102, 0.091105)",
        "(-0.280000, 1.316967, 0.080714)",
        "(-0.280000, 1.331949, 0.071640)",
        "(-0.280000, 1.347875, 0.064049)",
        "(-0.280000, 1.364621, 0.058051)",
        "(-0.280000, 1.382049, 0.053749)",
        "(-0.280000, 1.399922, 0.051244)",
        "(-0.280000, 1.418068, 0.050594)",
        "(-0.280000, 1.436310, 0.051840)",
        "(-0.280000, 1.454377, 0.054989)",
        "(-0.280000, 1.472112, 0.060031)",
        "(-0.280000, 1.489251, 0.066901)",
        "(-0.280000, 1.505624, 0.075527)",
        "(-0.280000, 1.521072, 0.085822)",
        "(-0.280000, 1.535388, 0.097626)",
        "(-0.280000, 1.548460, 0.110807)",
        "(-0.280000, 1.560201, 0.125226)",
        "(-0.280000, 1.570493, 0.140679)",
        "(-0.280000, 1.579270, 0.157041)",
        "(-0.280000, 1.586461, 0.174189)",
        "(-0.280000, 1.591980, 0.191917)",
        "(-0.280000, 1.595788, 0.210090)",
        "(-0.280000, 1.597852, 0.228570)",
        "(-0.280000, 1.598148, 0.247135)",
        "(-0.280000, 1.596675, 0.265672)",
        "(-0.280000, 1.593449, 0.283956)",
        "(-0.280000, 1.588499, 0.301851)",
        "(-0.280000, 1.581859, 0.319221)",
        "(-0.280000, 1.573609, 0.335854)",
        "(-0.280000, 1.563814, 0.351627)",
        "(-0.280000, 1.552547, 0.366420)",
        "(-0.280000, 1.539941, 0.380053)",
        "(-0.280000, 1.526097, 0.392425)",
        "(-0.280000, 1.511116, 0.403440)",
        "(-0.280000, 1.495179, 0.412966)",
        "(-0.280000, 1.478382, 0.420944)",
        "(-0.280000, 1.460928, 0.427278)",
        "(-0.280000, 1.442952, 0.431924)",
        "(-0.280000, 1.424587, 0.434843)",
        "(-0.280000, 1.406056, 0.435999)",
        "(-0.280000, 1.387499, 0.435388)",
        "(-0.280000, 1.369057, 0.433011)",
        "(-0.280000, 1.350951, 0.428895)",
        "(-0.280000, 1.333319, 0.423077)",
        "(-0.280000, 1.316295, 0.415597)",
        "(-0.280000, 1.300085, 0.406544)",
        "(-0.280000, 1.284808, 0.395991)",
        "(-0.280000, 1.270584, 0.384014)",
        "(-0.280000, 1.257583, 0.370758)",
        "(-0.280000, 1.245885, 0.356303)",
        "(-0.280000, 1.235631, 0.340824)",
        "(-0.280000, 1.226896, 0.324441)",
        "(-0.280000, 1.219748, 0.307274)",
        "(-0.280000, 1.214274, 0.289532)",
        "(-0.280000, 1.210511, 0.271351)",
        "(-0.280000, 1.208493, 0.252865)",
        "(-0.280000, 1.208244, 0.234300)",
        "(-0.280000, 1.209760, 0.215795)",
        "(-0.280000, 1.213036, 0.197490)",
        "(-0.280000, 1.218030, 0.179608)",
        "(-0.280000, 1.224714, 0.162255)",
        "(-0.280000, 1.233006, 0.145642)",
        "(-0.280000, 1.242840, 0.129893)",
        "(-0.280000, 1.254145, 0.115129)",
        "(-0.280000, 1.266784, 0.101528)",
        "(-0.280000, 1.280659, 0.089191)",
        "(-0.280000, 1.295668, 0.078213)",
        "(-0.280000, 1.311629, 0.068727)",
        "(-0.280000, 1.328420, 0.060802)",
        "(-0.280000, 1.345915, 0.054501)",
        "(-0.280000, 1.363903, 0.049901)",
        "(-0.280000, 1.382247, 0.047031)",
        "(-0.280000, 1.400809, 0.045918)",
        "(-0.280000, 1.419364, 0.046576)",
        "(-0.280000, 1.437801, 0.048999)",
        "(-0.280000, 1.455896, 0.053160)",
        "(-0.280000, 1.473513, 0.059022)",
        "(-0.280000, 1.490519, 0.066545)",
        "(-0.280000, 1.506706, 0.075639)",
        "(-0.280000, 1.521956, 0.086230)",
        "(-0.280000, 1.536151, 0.098243)",
        "(-0.280000, 1.549118, 0.111532)",
        "(-0.280000, 1.560763, 0.125993)",
        "(-0.280000, 1.570995, 0.141520)",
        "(-0.280000, 1.579689, 0.157926)",
        "(-0.280000, 1.586794, 0.175110)",
        "(-0.280000, 1.592224, 0.192865)",
        "(-0.280000, 1.595940, 0.211057)",
        "(-0.280000, 1.597912, 0.229547)",
        "(-0.280000, 1.598115, 0.248113)",
        "(-0.280000, 1.596552, 0.266614)",
        "(-0.280000, 1.593231, 0.284911)",
        "(-0.280000, 1.588191, 0.302780)",
        "(-0.280000, 1.581475, 0.320090)",
        "(-0.280000, 1.573130, 0.336708)",
        "(-0.280000, 1.563257, 0.352432)",
        "(-0.280000, 1.551933, 0.367146)",
        "(-0.280000, 1.539242, 0.380737)",
        "(-0.280000, 1.525335, 0.393040)",
        "(-0.280000, 1.510299, 0.403980)",
        "(-0.280000, 1.494314, 0.413426)",
        "(-0.280000, 1.477504, 0.421308)",
        "(-0.280000, 1.459993, 0.427566)",
        "(-0.280000, 1.441993, 0.432121)",
        "(-0.280000, 1.423642, 0.434945)",
        "(-0.280000, 1.405077, 0.436011)",
        "(-0.280000, 1.386524, 0.435307)",
        "(-0.280000, 1.368121, 0.432842)",
        "(-0.280000, 1.350009, 0.428631)",
        "(-0.280000, 1.332406, 0.422725)",
        "(-0.280000, 1.315420, 0.415158)",
        "(-0.280000, 1.299255, 0.406024)",
        "(-0.280000, 1.284032, 0.395395)",
        "(-0.280000, 1.269868, 0.383346)",
        "(-0.280000, 1.256934, 0.370025)",
        "(-0.280000, 1.245325, 0.355535)",
        "(-0.280000, 1.235132, 0.339982)",
        "(-0.280000, 1.226487, 0.323551)",
        "(-0.280000, 1.219489, 0.306357)",
        "(-0.280000, 1.214238, 0.288532)",
        "(-0.280000, 1.210833, 0.270311)",
        "(-0.280000, 1.209319, 0.251867)",
        "(-0.280000, 1.209723, 0.233378)",
        "(-0.280000, 1.212038, 0.215115)",
        "(-0.280000, 1.216234, 0.197233)",
        "(-0.280000, 1.222234, 0.179991)",
        "(-0.280000, 1.229948, 0.163553)",
        "(-0.280000, 1.239277, 0.148071)",
        "(-0.280000, 1.250054, 0.133749)",
        "(-0.280000, 1.262139, 0.120696)",
        "(-0.280000, 1.275389, 0.109006)",
        "(-0.280000, 1.289591, 0.098800)",
        "(-0.280000, 1.304587, 0.090120)",
        "(-0.280000, 1.320229, 0.082996)",
        "(-0.280000, 1.336295, 0.077464)",
        "(-0.280000, 1.352671, 0.073506)",
        "(-0.280000, 1.369152, 0.071113)",
        "(-0.280000, 1.385620, 0.070243)",
        "(-0.280000, 1.401967, 0.070852)",
        "(-0.280000, 1.418025, 0.072885)",
        "(-0.280000, 1.433712, 0.076279)",
        "(-0.280000, 1.448956, 0.080980)",
        "(-0.280000, 1.463625, 0.086907)",
        "(-0.280000, 1.477669, 0.094003)",
        "(-0.280000, 1.491037, 0.102216)",
        "(-0.280000, 1.503627, 0.111460)",
        "(-0.280000, 1.515399, 0.121688)",
        "(-0.280000, 1.526312, 0.132858)",
        "(-0.280000, 1.536273, 0.144881)",
        "(-0.280000, 1.545256, 0.157733)",
        "(-0.280000, 1.553172, 0.171318)",
        "(-0.280000, 1.559973, 0.185590)",
        "(-0.280000, 1.565604, 0.200505)",
        "(-0.280000, 1.569983, 0.215941)",
        "(-0.280000, 1.573053, 0.231835)",
        "(-0.280000, 1.574755, 0.248119)",
        "(-0.280000, 1.575023, 0.264636)",
        "(-0.280000, 1.573809, 0.281296)",
        "(-0.280000, 1.571063, 0.297996)",
        "(-0.280000, 1.566761, 0.314545)",
        "(-0.280000, 1.560869, 0.330845)",
        "(-0.280000, 1.553401, 0.346692)",
        "(-0.280000, 1.544365, 0.361950)",
        "(-0.280000, 1.533775, 0.376476)",
        "(-0.280000, 1.521718, 0.390063)",
        "(-0.280000, 1.508253, 0.402576)",
        "(-0.280000, 1.493447, 0.413881)",
        "(-0.280000, 1.477463, 0.423810)",
        "(-0.280000, 1.460414, 0.432292)",
        "(-0.280000, 1.442179, 0.438105)",
        "(-0.280000, 1.423258, 0.440919)",
        "(-0.280000, 1.404155, 0.441921)",
        "(-0.280000, 1.385015, 0.441100)",
        "(-0.280000, 1.366068, 0.438466)",
        "(-0.280000, 1.347430, 0.434033)",
        "(-0.280000, 1.329325, 0.427857)",
        "(-0.280000, 1.311890, 0.419988)",
        "(-0.280000, 1.295257, 0.410481)",
        "(-0.280000, 1.279628, 0.399451)",
        "(-0.280000, 1.265119, 0.386985)",
        "(-0.280000, 1.251842, 0.373174)",
        "(-0.280000, 1.239957, 0.358185)",
        "(-0.280000, 1.229551, 0.342134)",
        "(-0.280000, 1.220706, 0.325140)",
        "(-0.280000, 1.213529, 0.307408)",
        "(-0.280000, 1.208064, 0.289046)",
        "(-0.280000, 1.204376, 0.270276)",
        "(-0.280000, 1.202489, 0.251240)",
        "(-0.280000, 1.202422, 0.232082)",
        "(-0.280000, 1.204176, 0.213034)",
        "(-0.280000, 1.207733, 0.194239)",
        "(-0.280000, 1.213071, 0.175839)",
        "(-0.280000, 1.220124, 0.158058)",
        "(-0.280000, 1.228835, 0.141028)",
        "(-0.280000, 1.239144, 0.124879)",
        "(-0.280000, 1.250924, 0.109808)",
        "(-0.280000, 1.264084, 0.095925)",
        "(-0.280000, 1.278527, 0.083338)",
        "(-0.280000, 1.294078, 0.072200)",
        "(-0.280000, 1.310644, 0.062577)",
        "(-0.280000, 1.328024, 0.054586)",
        "(-0.280000, 1.346085, 0.048284)",
        "(-0.280000, 1.364692, 0.043722)",
        "(-0.280000, 1.383620, 0.040955)",
        "(-0.280000, 1.402725, 0.040001)",
        "(-0.280000, 1.421864, 0.040870)",
        "(-0.280000, 1.440804, 0.043552)",
        "(-0.280000, 1.459403, 0.048023)",
        "(-0.280000, 1.477520, 0.054252)",
        "(-0.280000, 1.494935, 0.062166)",
        "(-0.280000, 1.511544, 0.071714)",
        "(-0.280000, 1.527145, 0.082784)",
        "(-0.280000, 1.541623, 0.095286)",
        "(-0.280000, 1.554865, 0.109130)",
        "(-0.280000, 1.565693, 0.124878)",
        "(-0.280000, 1.573963, 0.142030)",
        "(-0.280000, 1.580514, 0.159701)",
        "(-0.280000, 1.585264, 0.177685)",
        "(-0.280000, 1.588176, 0.195839)",
        "(-0.280000, 1.589222, 0.213968)",
        "(-0.280000, 1.588420, 0.231902)",
        "(-0.280000, 1.585805, 0.249432)",
        "(-0.280000, 1.581438, 0.266394)",
        "(-0.280000, 1.575433, 0.282555)",
        "(-0.280000, 1.567896, 0.297804)",
        "(-0.280000, 1.558996, 0.311954)",
        "(-0.280000, 1.548882, 0.324915)",
        "(-0.280000, 1.537707, 0.336616)",
        "(-0.280000, 1.525680, 0.346963)",
        "(-0.280000, 1.512959, 0.355942)",
        "(-0.280000, 1.499689, 0.363557)",
        "(-0.280000, 1.486066, 0.369799)",
        "(-0.280000, 1.472214, 0.374718)",
        "(-0.280000, 1.458235, 0.378364)",
        "(-0.280000, 1.444278, 0.380788)",
        "(-0.280000, 1.430390, 0.382062)",
        "(-0.280000, 1.416683, 0.382247)",
        "(-0.280000, 1.403189, 0.381410)",
        "(-0.280000, 1.389927, 0.379604)",
        "(-0.280000, 1.376965, 0.376883)",
        "(-0.280000, 1.364305, 0.373281)",
        "(-0.280000, 1.351946, 0.368818)",
        "(-0.280000, 1.339943, 0.363519)",
        "(-0.280000, 1.328300, 0.357382)",
        "(-0.280000, 1.317029, 0.350388)",
        "(-0.280000, 1.306207, 0.342547)",
        "(-0.280000, 1.295869, 0.333835)",
        "(-0.280000, 1.286068, 0.324220)",
        "(-0.280000, 1.276917, 0.313725)",
        "(-0.280000, 1.268484, 0.302317)",
        "(-0.280000, 1.260903, 0.290044)",
        "(-0.280000, 1.254280, 0.276922)",
        "(-0.280000, 1.248731, 0.262978)",
        "(-0.280000, 1.244398, 0.248329)",
        "(-0.280000, 1.241397, 0.233050)",
        "(-0.280000, 1.239841, 0.217238)",
        "(-0.280000, 1.239839, 0.201083)",
        "(-0.280000, 1.241473, 0.184724)",
        "(-0.280000, 1.244812, 0.168319)",
        "(-0.280000, 1.249883, 0.152110)",
        "(-0.280000, 1.256711, 0.136250)",
        "(-0.280000, 1.265253, 0.120991)",
        "(-0.280000, 1.275466, 0.106505)",
        "(-0.280000, 1.287289, 0.092960)",
        "(-0.280000, 1.300578, 0.080567)",
        "(-0.280000, 1.315222, 0.069450)",
        "(-0.280000, 1.331103, 0.059712)",
        "(-0.280000, 1.348019, 0.051471)",
        "(-0.280000, 1.365847, 0.044779)",
        "(-0.280000, 1.384582, 0.040863)",
        "(-0.280000, 1.403691, 0.040001)",
        "(-0.280000, 1.422796, 0.040959)",
        "(-0.280000, 1.441752, 0.043735)",
        "(-0.280000, 1.460329, 0.048295)",
        "(-0.280000, 1.478416, 0.054612)",
        "(-0.280000, 1.495793, 0.062609)",
        "(-0.280000, 1.512332, 0.072221)",
        "(-0.280000, 1.527904, 0.083381)",
        "(-0.280000, 1.542321, 0.095953)",
        "(-0.280000, 1.555478, 0.109839)",
        "(-0.280000, 1.567272, 0.124936)",
        "(-0.280000, 1.577561, 0.141063)",
        "(-0.280000, 1.586269, 0.158095)",
        "(-0.280000, 1.593328, 0.175905)",
        "(-0.280000, 1.598652, 0.194278)",
        "(-0.280000, 1.602209, 0.213103)",
        "(-0.280000, 1.603957, 0.232152)",
        "(-0.280000, 1.603885, 0.251281)",
        "(-0.280000, 1.601990, 0.270345)",
        "(-0.280000, 1.598296, 0.289114)",
        "(-0.280000, 1.592834, 0.307446)",
        "(-0.280000, 1.585641, 0.325203)",
        "(-0.280000, 1.576805, 0.342169)",
        "(-0.280000, 1.566396, 0.358218)",
        "(-0.280000, 1.554488, 0.373226)",
        "(-0.280000, 1.541227, 0.387012)",
        "(-0.280000, 1.526716, 0.399475)",
        "(-0.280000, 1.511060, 0.410518)",
        "(-0.280000, 1.494450, 0.420006)",
        "(-0.280000, 1.476986, 0.427883)",
        "(-0.280000, 1.458880, 0.434053)",
        "(-0.280000, 1.440269, 0.438473)",
        "(-0.280000, 1.421292, 0.441107)",
        "(-0.280000, 1.402181, 0.441921)",
        "(-0.280000, 1.383078, 0.440915)",
        "(-0.280000, 1.364129, 0.438091)",
        "(-0.280000, 1.345563, 0.433485)",
        "(-0.280000, 1.327519, 0.427134)",
        "(-0.280000, 1.310135, 0.419082)",
        "(-0.280000, 1.293621, 0.409428)",
        "(-0.280000, 1.278077, 0.398229)",
        "(-0.280000, 1.263691, 0.385621)",
        "(-0.280000, 1.250569, 0.371702)",
        "(-0.280000, 1.238813, 0.356575)",
        "(-0.280000, 1.229655, 0.339802)",
        "(-0.280000, 1.223183, 0.321893)",
        "(-0.280000, 1.218476, 0.303644)",
        "(-0.280000, 1.215574, 0.285274)",
        "(-0.280000, 1.214422, 0.266931)",
        "(-0.280000, 1.214943, 0.248749)",
        "(-0.280000, 1.217051, 0.230923)",
        "(-0.280000, 1.220658, 0.213543)",
        "(-0.280000, 1.225684, 0.196682)",
        "(-0.280000, 1.232029, 0.180476)",
        "(-0.280000, 1.239632, 0.164947)",
        "(-0.280000, 1.248396, 0.150207)",
        "(-0.280000, 1.258264, 0.136289)",
        "(-0.280000, 1.269190, 0.123229)",
        "(-0.280000, 1.281084, 0.111121)",
        "(-0.280000, 1.293906, 0.100001)",
        "(-0.280000, 1.307623, 0.089915)",
        "(-0.280000, 1.322136, 0.080957)",
        "(-0.280000, 1.337405, 0.073182)",
        "(-0.280000, 1.353387, 0.066652)",
        "(-0.280000, 1.369955, 0.061462)",
        "(-0.280000, 1.387072, 0.057673)",
        "(-0.280000, 1.404584, 0.055373)",
        "(-0.280000, 1.422401, 0.054626)",
        "(-0.280000, 1.440419, 0.055498)",
        "(-0.280000, 1.458439, 0.058042)",
        "(-0.280000, 1.476328, 0.062298)",
        "(-0.280000, 1.493941, 0.068301)",
        "(-0.280000, 1.511041, 0.076038)",
        "(-0.280000, 1.527465, 0.085499)",
        "(-0.280000, 1.543041, 0.096659)",
        "(-0.280000, 1.556134, 0.110605)",
        "(-0.280000, 1.567836, 0.125737)",
        "(-0.280000, 1.578060, 0.141939)",
        "(-0.280000, 1.586683, 0.159014)",
        "(-0.280000, 1.593652, 0.176860)",
        "(-0.280000, 1.598884, 0.195259)",
        "(-0.280000, 1.602343, 0.214073)",
        "(-0.280000, 1.603998, 0.233159)",
        "(-0.280000, 1.603830, 0.252288)",
        "(-0.280000, 1.601845, 0.271313)",
        "(-0.280000, 1.598052, 0.290092)",
        "(-0.280000, 1.592498, 0.308397)",
        "(-0.280000, 1.585228, 0.326091)",
        "(-0.280000, 1.576295, 0.343039)",
        "(-0.280000, 1.565805, 0.359035)",
        "(-0.280000, 1.553823, 0.373984)",
        "(-0.280000, 1.540493, 0.387703)",
        "(-0.280000, 1.525919, 0.400093)",
        "(-0.280000, 1.510208, 0.411057)",
        "(-0.280000, 1.492927, 0.419224)",
        "(-0.280000, 1.474762, 0.424869)",
        "(-0.280000, 1.456302, 0.428649)",
        "(-0.280000, 1.437805, 0.430595)",
        "(-0.280000, 1.419423, 0.430747)",
        "(-0.280000, 1.401300, 0.429146)",
        "(-0.280000, 1.383654, 0.425864)",
        "(-0.280000, 1.366607, 0.420979)",
        "(-0.280000, 1.350272, 0.414577)",
        "(-0.280000, 1.334818, 0.406785)",
        "(-0.280000, 1.320304, 0.397695)",
        "(-0.280000, 1.306861, 0.387457)",
        "(-0.280000, 1.294538, 0.376180)",
        "(-0.280000, 1.283373, 0.363969)",
        "(-0.280000, 1.273443, 0.350983)",
        "(-0.280000, 1.264760, 0.337321)",
        "(-0.280000, 1.257332, 0.323071)",
        "(-0.280000, 1.251194, 0.308385)",
        "(-0.280000, 1.246336, 0.293339)",
        "(-0.280000, 1.242757, 0.278004)",
        "(-0.280000, 1.240465, 0.262516)",
        "(-0.280000, 1.239449, 0.246912)",
        "(-0.280000, 1.239711, 0.231322)",
        "(-0.280000, 1.241245, 0.215804)",
        "(-0.280000, 1.244053, 0.200415)",
        "(-0.280000, 1.248126, 0.185287)",
        "(-0.280000, 1.253461, 0.170485)",
        "(-0.280000, 1.260065, 0.156081)",
        "(-0.280000, 1.267907, 0.142217)",
        "(-0.280000, 1.276978, 0.128977)",
        "(-0.280000, 1.287272, 0.116454)",
        "(-0.280000, 1.298719, 0.104804)",
        "(-0.280000, 1.311287, 0.094127)",
        "(-0.280000, 1.324932, 0.084535)",
        "(-0.280000, 1.339532, 0.076180)",
        "(-0.280000, 1.355034, 0.069158)",
        "(-0.280000, 1.371271, 0.063605)",
        "(-0.280000, 1.388133, 0.059615)",
        "(-0.280000, 1.405492, 0.057279)",
        "(-0.280000, 1.423124, 0.056679)",
        "(-0.280000, 1.440873, 0.057867)",
        "(-0.280000, 1.458569, 0.060882)",
        "(-0.280000, 1.475955, 0.065723)",
        "(-0.280000, 1.492851, 0.072374)",
        "(-0.280000, 1.509077, 0.080801)",
        "(-0.280000, 1.524384, 0.090903)",
        "(-0.280000, 1.538630, 0.102607)",
        "(-0.280000, 1.551599, 0.115750)",
        "(-0.280000, 1.563166, 0.130197)",
        "(-0.280000, 1.573218, 0.145805)",
        "(-0.280000, 1.581628, 0.162343)",
        "(-0.280000, 1.588350, 0.179647)",
        "(-0.280000, 1.593355, 0.197556)",
        "(-0.280000, 1.596621, 0.215833)",
        "(-0.280000, 1.598134, 0.234339)",
        "(-0.280000, 1.597879, 0.252932)",
        "(-0.280000, 1.595858, 0.271389)",
        "(-0.280000, 1.592093, 0.289570)",
        "(-0.280000, 1.586606, 0.307337)",
        "(-0.280000, 1.579464, 0.324476)",
        "(-0.280000, 1.570710, 0.340882)",
        "(-0.280000, 1.560451, 0.356357)",
        "(-0.280000, 1.548767, 0.370787)",
        "(-0.280000, 1.535743, 0.384059)",
        "(-0.280000, 1.521537, 0.396014)",
        "(-0.280000, 1.506258, 0.406564)",
        "(-0.280000, 1.490021, 0.415627)",
        "(-0.280000, 1.473020, 0.423091)",
        "(-0.280000, 1.455387, 0.428906)",
        "(-0.280000, 1.437253, 0.433022)",
        "(-0.280000, 1.418838, 0.435391)",
        "(-0.280000, 1.400253, 0.435998)",
        "(-0.280000, 1.381722, 0.434835)",
        "(-0.280000, 1.363386, 0.431916)",
        "(-0.280000, 1.345383, 0.427258)",
        "(-0.280000, 1.327932, 0.420918)",
        "(-0.280000, 1.311163, 0.412948)",
        "(-0.280000, 1.295204, 0.403403)",
        "(-0.280000, 1.280249, 0.392400)",
        "(-0.280000, 1.266407, 0.380025)",
        "(-0.280000, 1.253786, 0.366369)",
        "(-0.280000, 1.242540, 0.351596)",
        "(-0.280000, 1.232748, 0.335820)",
        "(-0.280000, 1.224490, 0.319159)",
        "(-0.280000, 1.217865, 0.301814)",
        "(-0.280000, 1.212912, 0.283891)",
        "(-0.280000, 1.209693, 0.265605)",
        "(-0.280000, 1.208228, 0.247138)",
        "(-0.280000, 1.208525, 0.228545)",
        "(-0.280000, 1.210588, 0.210093)",
        "(-0.280000, 1.214395, 0.191920)",
        "(-0.280000, 1.219923, 0.174166)",
        "(-0.280000, 1.227104, 0.157043)",
        "(-0.280000, 1.235881, 0.140682)",
        "(-0.280000, 1.246190, 0.125206)",
        "(-0.280000, 1.257908, 0.110803)",
        "(-0.280000, 1.270962, 0.097560)",
        "(-0.280000, 1.285195, 0.085638)",
        "(-0.280000, 1.300498, 0.075123)",
        "(-0.280000, 1.316756, 0.066098)",
        "(-0.280000, 1.333774, 0.058672)",
        "(-0.280000, 1.351420, 0.052898)",
        "(-0.280000, 1.369564, 0.048824)",
        "(-0.280000, 1.387985, 0.046506)",
        "(-0.280000, 1.406542, 0.045999)",
        "(-0.280000, 1.425075, 0.047349)",
        "(-0.280000, 1.443330, 0.050566)",
        "(-0.280000, 1.461130, 0.055632)",
        "(-0.280000, 1.478296, 0.062510)",
        "(-0.280000, 1.494580, 0.071097)",
        "(-0.280000, 1.509845, 0.081312)",
        "(-0.280000, 1.523878, 0.092989)",
        "(-0.280000, 1.536555, 0.105990)",
        "(-0.280000, 1.547770, 0.120166)",
        "(-0.280000, 1.557389, 0.135289)",
        "(-0.280000, 1.565360, 0.151192)",
        "(-0.280000, 1.571647, 0.167705)",
        "(-0.280000, 1.576209, 0.184588)",
        "(-0.280000, 1.579063, 0.201679)",
        "(-0.280000, 1.580235, 0.218826)",
        "(-0.280000, 1.579765, 0.235812)",
        "(-0.280000, 1.577714, 0.252534)",
        "(-0.280000, 1.574161, 0.268805)",
        "(-0.280000, 1.569187, 0.284527)",
        "(-0.280000, 1.562870, 0.299617)",
        "(-0.280000, 1.555323, 0.313936)",
        "(-0.280000, 1.546631, 0.327428)",
        "(-0.280000, 1.536871, 0.340047)",
        "(-0.280000, 1.526165, 0.351696)",
        "(-0.280000, 1.514586, 0.362349)",
        "(-0.280000, 1.502197, 0.371977)",
        "(-0.280000, 1.489117, 0.380514)",
        "(-0.280000, 1.475404, 0.387939)",
        "(-0.280000, 1.461111, 0.394229)",
        "(-0.280000, 1.446354, 0.399328)",
        "(-0.280000, 1.431164, 0.403220)",
        "(-0.280000, 1.415664, 0.405855)",
        "(-0.280000, 1.399911, 0.407205)",
        "(-0.280000, 1.383969, 0.407234)",
        "(-0.280000, 1.367980, 0.405907)",
        "(-0.280000, 1.352020, 0.403194)",
        "(-0.280000, 1.336178, 0.399063)",
        "(-0.280000, 1.320620, 0.393508)",
        "(-0.280000, 1.305450, 0.386515)",
        "(-0.280000, 1.290782, 0.378074)",
        "(-0.280000, 1.276801, 0.368229)",
        "(-0.280000, 1.263612, 0.356982)",
        "(-0.280000, 1.251402, 0.344421)",
        "(-0.280000, 1.240295, 0.330598)",
        "(-0.280000, 1.230418, 0.315578)",
        "(-0.280000, 1.221936, 0.299514)",
        "(-0.280000, 1.214955, 0.282509)",
        "(-0.280000, 1.209577, 0.264675)",
        "(-0.280000, 1.205917, 0.246220)",
        "(-0.280000, 1.204085, 0.227287)",
        "(-0.280000, 1.204921, 0.208163)",
        "(-0.280000, 1.208937, 0.189461)",
        "(-0.280000, 1.214714, 0.171225)",
        "(-0.280000, 1.222211, 0.153594)",
        "(-0.280000, 1.231338, 0.136783)",
        "(-0.280000, 1.242039, 0.120892)",
        "(-0.280000, 1.254185, 0.106114)",
        "(-0.280000, 1.267681, 0.092558)",
        "(-0.280000, 1.282429, 0.080329)",
        "(-0.280000, 1.298249, 0.069575)",
        "(-0.280000, 1.315019, 0.060374)",
        "(-0.280000, 1.332616, 0.052799)",
        "(-0.280000, 1.350826, 0.046941)",
        "(-0.280000, 1.369511, 0.042842)",
        "(-0.280000, 1.388530, 0.040535)",
        "(-0.280000, 1.407652, 0.040050)",
        "(-0.280000, 1.426764, 0.041388)",
        "(-0.280000, 1.445632, 0.044533)",
        "(-0.280000, 1.464116, 0.049459)",
        "(-0.280000, 1.482072, 0.056139)",
        "(-0.280000, 1.498370, 0.066161)",
        "(-0.280000, 1.513454, 0.077638)",
        "(-0.280000, 1.527231, 0.090426)",
        "(-0.280000, 1.539569, 0.104318)",
        "(-0.280000, 1.550423, 0.119162)",
        "(-0.280000, 1.559762, 0.134814)",
        "(-0.280000, 1.567533, 0.151063)",
        "(-0.280000, 1.573746, 0.167778)",
        "(-0.280000, 1.578416, 0.184840)",
        "(-0.280000, 1.581548, 0.202063)",
        "(-0.280000, 1.583183, 0.219374)",
        "(-0.280000, 1.583352, 0.236612)",
        "(-0.280000, 1.582098, 0.253701)",
        "(-0.280000, 1.579458, 0.270576)",
        "(-0.280000, 1.575477, 0.287104)",
        "(-0.280000, 1.570193, 0.303232)",
        "(-0.280000, 1.563626, 0.318911)",
        "(-0.280000, 1.555829, 0.334020)",
        "(-0.280000, 1.546820, 0.348509)",
        "(-0.280000, 1.536610, 0.362319)",
        "(-0.280000, 1.525256, 0.375323)",
        "(-0.280000, 1.512753, 0.387468)",
        "(-0.280000, 1.499175, 0.398615)",
        "(-0.280000, 1.484549, 0.408673)",
        "(-0.280000, 1.468908, 0.417534)",
        "(-0.280000, 1.452373, 0.425045)",
        "(-0.280000, 1.435016, 0.431088)",
        "(-0.280000, 1.416928, 0.435536)",
        "(-0.280000, 1.398309, 0.438260)",
        "(-0.280000, 1.379291, 0.439231)",
        "(-0.280000, 1.360251, 0.437283)",
        "(-0.280000, 1.341779, 0.432311)",
        "(-0.280000, 1.323864, 0.425606)",
        "(-0.280000, 1.306642, 0.417213)",
        "(-0.280000, 1.290322, 0.407235)",
        "(-0.280000, 1.275002, 0.395732)",
        "(-0.280000, 1.260867, 0.382843)",
        "(-0.280000, 1.248022, 0.368669)",
        "(-0.280000, 1.236566, 0.353313)",
        "(-0.280000, 1.226639, 0.336962)",
        "(-0.280000, 1.218311, 0.319741)",
        "(-0.280000, 1.211649, 0.301778)",
        "(-0.280000, 1.206735, 0.283291)",
        "(-0.280000, 1.203600, 0.264421)",
        "(-0.280000, 1.202273, 0.245309)",
        "(-0.280000, 1.202770, 0.226186)",
        "(-0.280000, 1.205088, 0.207169)",
        "(-0.280000, 1.209198, 0.188487)",
        "(-0.280000, 1.215066, 0.170280)",
        "(-0.280000, 1.222652, 0.152687)",
        "(-0.280000, 1.231863, 0.135922)",
        "(-0.280000, 1.242626, 0.120109)",
        "(-0.280000, 1.254864, 0.105368)",
        "(-0.280000, 1.268428, 0.091880)",
        "(-0.280000, 1.283213, 0.079743)",
        "(-0.280000, 1.299110, 0.069051)",
        "(-0.280000, 1.315927, 0.059934)",
        "(-0.280000, 1.333534, 0.052457)",
        "(-0.280000, 1.351801, 0.046681)",
        "(-0.280000, 1.370505, 0.042675)",
        "(-0.280000, 1.389536, 0.040464)",
        "(-0.280000, 1.408660, 0.040075)",
        "(-0.280000, 1.427736, 0.041505)",
        "(-0.280000, 1.446617, 0.044749)",
        "(-0.280000, 1.465076, 0.049767)",
        "(-0.280000, 1.482975, 0.056517)",
        "(-0.280000, 1.500176, 0.064953)",
        "(-0.280000, 1.516471, 0.074972)",
        "(-0.280000, 1.531740, 0.086495)",
        "(-0.280000, 1.545865, 0.099438)",
        "(-0.280000, 1.558674, 0.113645)",
        "(-0.280000, 1.570091, 0.129029)",
        "(-0.280000, 1.579978, 0.145405)",
        "(-0.280000, 1.588262, 0.162647)",
        "(-0.280000, 1.594879, 0.180627)",
        "(-0.280000, 1.598521, 0.199387)",
        "(-0.280000, 1.599257, 0.218415)",
        "(-0.280000, 1.598211, 0.237232)",
        "(-0.280000, 1.595388, 0.255617)",
        "(-0.280000, 1.590812, 0.273425)",
        "(-0.280000, 1.584524, 0.290503)",
        "(-0.280000, 1.576628, 0.306625)",
        "(-0.280000, 1.567230, 0.321652)",
        "(-0.280000, 1.556453, 0.335459)",
        "(-0.280000, 1.544494, 0.347878)",
        "(-0.280000, 1.531495, 0.358848)",
        "(-0.280000, 1.517684, 0.368267)",
        "(-0.280000, 1.503236, 0.376110)",
        "(-0.280000, 1.488318, 0.382376)",
        "(-0.280000, 1.473160, 0.387059)",
        "(-0.280000, 1.457912, 0.390211)",
        "(-0.280000, 1.442705, 0.391893)",
        "(-0.280000, 1.427722, 0.392177)",
        "(-0.280000, 1.413059, 0.391154)",
        "(-0.280000, 1.398786, 0.388915)",
        "(-0.280000, 1.385023, 0.385564)",
        "(-0.280000, 1.371782, 0.381186)",
        "(-0.280000, 1.359141, 0.375882)",
        "(-0.280000, 1.347104, 0.369726)",
        "(-0.280000, 1.335666, 0.362774)",
        "(-0.280000, 1.324870, 0.355103)",
        "(-0.280000, 1.314701, 0.346746)",
        "(-0.280000, 1.305152, 0.337719)",
        "(-0.280000, 1.296264, 0.328068)",
        "(-0.280000, 1.288040, 0.317791)",
        "(-0.280000, 1.280500, 0.306879)",
        "(-0.280000, 1.273709, 0.295369)",
        "(-0.280000, 1.267710, 0.283252)",
        "(-0.280000, 1.262564, 0.270524)",
        "(-0.280000, 1.258365, 0.257247)",
        "(-0.280000, 1.255189, 0.243421)",
        "(-0.280000, 1.253140, 0.229142)",
        "(-0.280000, 1.252308, 0.214467)",
        "(-0.280000, 1.252789, 0.199467)",
        "(-0.280000, 1.254666, 0.184306)",
        "(-0.280000, 1.258016, 0.169100)",
        "(-0.280000, 1.262904, 0.153982)",
        "(-0.280000, 1.269354, 0.139170)",
        "(-0.280000, 1.277384, 0.124825)",
        "(-0.280000, 1.286996, 0.111118)",
        "(-0.280000, 1.298118, 0.098283)",
        "(-0.280000, 1.310711, 0.086469)",
        "(-0.280000, 1.324636, 0.075890)",
        "(-0.280000, 1.339784, 0.066687)",
        "(-0.280000, 1.356032, 0.058991)",
        "(-0.280000, 1.373165, 0.052935)",
        "(-0.280000, 1.391030, 0.048591)",
        "(-0.280000, 1.409478, 0.046005)",
        "(-0.280000, 1.428276, 0.045222)",
        "(-0.280000, 1.447266, 0.046318)",
        "(-0.280000, 1.466035, 0.050080)",
        "(-0.280000, 1.483899, 0.056920)",
        "(-0.280000, 1.501032, 0.065428)",
        "(-0.280000, 1.517302, 0.075543)",
        "(-0.280000, 1.532513, 0.087142)",
        "(-0.280000, 1.546573, 0.100156)",
        "(-0.280000, 1.559311, 0.114426)",
        "(-0.280000, 1.570635, 0.129844)",
        "(-0.280000, 1.580455, 0.146294)",
        "(-0.280000, 1.588653, 0.163577)",
        "(-0.280000, 1.595170, 0.181561)",
        "(-0.280000, 1.599954, 0.200113)",
        "(-0.280000, 1.602947, 0.219006)",
        "(-0.280000, 1.604129, 0.238098)",
        "(-0.280000, 1.603489, 0.257246)",
        "(-0.280000, 1.601033, 0.276216)",
        "(-0.280000, 1.596777, 0.294896)",
        "(-0.280000, 1.590772, 0.313058)",
        "(-0.280000, 1.583068, 0.330566)",
        "(-0.280000, 1.573710, 0.347283)",
        "(-0.280000, 1.561331, 0.361815)",
        "(-0.280000, 1.547677, 0.374962)",
        "(-0.280000, 1.532928, 0.386616)",
        "(-0.280000, 1.517309, 0.396679)",
        "(-0.280000, 1.500977, 0.405129)",
        "(-0.280000, 1.484078, 0.411958)",
        "(-0.280000, 1.466830, 0.417146)",
        "(-0.280000, 1.449360, 0.420723)",
        "(-0.280000, 1.431783, 0.422722)"
    ],
    "rightHandRotations": [
        "(290.000000, 70.000000, 0.000000)",
        "(290.000000, 70.000000, 0.000000)",
        "(290.000000, 70.000000, 0.000000)",
        "(290.000000, 70.000000, 0.000000)",
        "(290.000000, 70.000000, 0.000000)",
        "(290.000000, 70.000000, 0.000000)",
        "(290.000000, 70.000000, 0.000000)",
        "(290.000000, 70.000000, 0.000000)",
        "(290.000000, 70.000000, 0.000000)",
        "(290.000000, 70.000000, 0.000000)",
        "(290.000000, 70.000000, 0.000000)",
        "(290.000000, 70.000000, 0.000000)",
        "(290.000000, 70.000000, 0.000000)",
        "(290.000000, 70.000000, 0.000000)",
        "(290.000000, 70.000000, 0.000000)",
        "(290.000000, 70.000000, 0.000000)",
        "(290.000000, 70.000000, 0.000000)",
        "(290.000000, 70.000000, 0.000000)",
        "(290.000000, 70.000000, 0.000000)",
        "(290.000000, 70.000000, 0.000000)",
        "(290.000000, 70.000000, 0.000000)",
        "(290.000000, 70.000000, 0.000000)",
        "(290.000000, 70.000000, 0.000000)",
        "(290.000000, 70.000000, 0.000000)",
        "(290.000000, 70.000000, 0.000000)",
        "(290.000000, 70.000000, 0.000000)",
        "(290.000000, 70.000000, 0.000000)",
        "(290.000000, 70.000000, 0.000000)",
        "(290.000000, 70.000000, 0.000000)",
        "(290.000000, 70.000000, 0.000000)",
        "(290.000000, 70.000000, 0.000000)",
        "(290.000000, 70.000000, 0.000000)",
        "(290.000000, 70.000000, 0.000000)",
        "(290.000000, 70.000000, 0.000000)",
        "(290.000000, 70.000000, 0.000000)",
        "(290.000000, 70.000000, 0.000000)",
        "(290.000000, 70.000000, 0.000000)",
        "(290.000000, 70.000000, 0.000000)",
        "(290.000000, 70.000000, 0.000000)",
        "(290.000000, 70.000000, 0.000000)",
        "(290.000000, 70.000000, 0.000000)",
        "(290.000000, 70.000000, 0.000000)",
        "(290.000000, 70.000000, 0.000000)",
        "(290.000000, 70.000000, 0.000000)",
        "(290.000000, 70.000000, 0.000000)",
        "(290.000000, 70.000000, 0.000000)",
        "(290.000000, 70.000000, 0.000000)",
        "(290.000000, 70.000000, 0.000000)",
        "(290.000000, 70.000000, 0.000000)",
        "(290.000000, 70.000000, 0.000000)",
        "(290.000000, 70.000000, 0.000000)",
        "(290.000000, 70.000000, 0.000000)",
        "(290.000000, 70.000000, 0.000000)",
        "(290.000000, 70.000000, 0.000000)",
        "(290.000000, 70.000000, 0.000000)",
        "(290.000000, 70.000000, 0.000000)",
        "(290.000000, 70.000000, 0.000000)",
        "(290.000000, 70.000000, 0.000000)",
        "(290.000000, 70.000000, 0.000000)",
        "(290.000000, 70.000000, 0.000000)",
        "(290.000000, 70.000000, 0.000000)",
        "(290.000000, 70.000000, 0.000000)",
        "(290.000000, 70.000000, 0.000000)",
        "(290.000000, 70.000000, 0.000000)",
        "(290.000000, 70.000000, 0.000000)",
        "(290.000000, 70.000000, 0.000000)",
        "(290.000000, 70.000000, 0.000000)",
        "(290.000000, 70.000000, 0.000000)",
        "(290.000000, 70.000000, 0.000000)",
        "(290.000000, 70.000000, 0.000000)",
        "(290.000000, 70.000000, 0.000000)",
        "(290.000000, 70.000000, 0.000000)",
        "(290.000000, 70.000000, 0.000000)",
        "(290.000000, 70.000000, 0.000000)",
        "(290.000000, 70.000000, 0.000000)",
        "(290.000000, 70.000000, 0.000000)",
        "(290.000000, 70.000000, 0.000000)",
        "(290.000000, 70.000000, 0.000000)",
        "(290.000000, 70.000000, 0.000000)",
        "(290.000000, 70.000000, 0.000000)",
        "(290.000000, 70.000000, 0.000000)",
        "(290.000000, 70.000000, 0.000000)",
        "(290.000000, 70.000000, 0.000000)",
        "(290.000000, 70.000000, 0.000000)",
        "(290.000000, 70.000000, 0.000000)",
        "(290.000000, 70.000000, 0.000000)",
        "(290.000000, 70.000000, 0.000000)",
        "(290.000000, 70.000000, 0.000000)",
        "(290.000000, 70.000000, 0.000000)",
        "(290.000000, 70.000000, 0.000000)",
        "(290.000000, 70.000000, 0.000000)",
        "(290.000000, 70.000000, 0.000000)",
        "(290.000000, 70.000000, 0.000000)",
        "(290.000000, 70.000000, 0.000000)",
        "(290.000000, 70.000000, 0.000000)",
        "(290.000000, 70.000000, 0.000000)",
        "(290.000000, 70.000000, 0.000000)",
        "(290.000000, 70.000000, 0.000000)",
        "(290.000000, 70.000000, 0.000000)",
        "(290.000000, 70.000000, 0.000000)",
        "(290.000000, 70.000000, 0.000000)",
        "(290.000000, 70.000000, 0.000000)",
        "(290.000000, 70.000000, 0.000000)",
        "(290.000000, 70.000000, 0.000000)",
        "(290.000000, 70.000000, 0.000000)",
        "(290.000000, 70.000000, 0.000000)",
        "(290.000000, 70.000000, 0.000000)",
        "(290.000000, 70.000000, 0.000000)",
        "(290.000000, 70.000000, 0.000000)",
        "(290.000000, 70.000000, 0.000000)",
        "(290.000000, 70.000000, 0.000000)",
        "(290.000000, 70.000000, 0.000000)",
        "(290.000000, 70.000000, 0.000000)",
        "(290.000000, 70.000000, 0.000000)",
        "(290.000000, 70.000000, 0.000000)",
        "(290.000000, 70.000000, 0.000000)",
        "(290.000000, 70.000000, 0.000000)",
        "(290.000000, 70.000000, 0.000000)",
        "(290.000000, 70.000000, 0.000000)",
        "(290.000000, 70.000000, 0.000000)",
        "(290.000000, 70.000000, 0.000000)",
        "(290.000000, 70.000000, 0.000000)",
        "(290.000000, 70.000000, 0.000000)",
        "(290.000000, 70.000000, 0.000000)",
        "(290.000000, 70.000000, 0.000000)",
        "(290.000000, 70.000000, 0.000000)",
        "(290.000000, 70.000000, 0.000000)",
        "(290.000000, 70.000000, 0.000000)",
        "(290.000000, 70.000000, 0.000000)",
        "(290.000000, 70.000000, 0.000000)",
        "(290.000000, 70.000000, 0.000000)",
        "(290.000000, 70.000000, 0.000000)",
        "(290.000000, 70.000000, 0.000000)",
        "(290.000000, 70.000000, 0.000000)",
        "(290.000000, 70.000000, 0.000000)",
        "(290.000000, 70.000000, 0.000000)",
        "(290.000000, 70.000000, 0.000000)",
        "(290.000000, 70.000000, 0.000000)",
        "(290.000000, 70.000000, 0.000000)",
        "(290.000000, 70.000000, 0.000000)",
        "(290.000000, 70.000000, 0.000000)",
        "(290.000000, 70.000000, 0.000000)",
        "(290.000000, 70.000000, 0.000000)",
        "(290.000000, 70.000000, 0.000000)",
        "(290.000000, 70.000000, 0.000000)",
        "(290.000000, 70.000000, 0.000000)",
        "(290.000000, 70.000000, 0.000000)",
        "(290.000000, 70.000000, 0.000000)",
        "(290.000000, 70.000000, 0.000000)",
        "(290.000000, 70.000000, 0.000000)",
        "(290.000000, 70.000000, 0.000000)",
        "(290.000000, 70.000000, 0.000000)",
        "(290.000000, 70.000000, 0.000000)",
        "(290.000000, 70.000000, 0.000000)",
        "(290.000000, 70.000000, 0.000000)",
        "(290.000000, 70.000000, 0.000000)",
        "(290.000000, 70.000000, 0.000000)",
        "(290.000000, 70.000000, 0.000000)",
        "(290.000000, 70.000000, 0.000000)",
        "(290.000000, 70.000000, 0.000000)",
        "(290.000000, 70.000000, 0.000000)",
        "(290.000000, 70.000000, 0.000000)",
        "(290.000000, 70.000000, 0.000000)",
        "(290.000000, 70.000000, 0.000000)",
        "(290.000000, 70.000000, 0.000000)",
        "(290.000000, 70.000000, 0.000000)",
        "(290.000000, 70.000000, 0.000000)",
        "(290.000000, 70.000000, 0.000000)",
        "(290.000000, 70.000000, 0.000000)",
        "(290.000000, 70.000000, 0.000000)",
        "(290.000000, 70.000000, 0.000000)",
        "(290.000000, 70.000000, 0.000000)",
        "(290.000000, 70.000000, 0.000000)",
        "(290.000000, 70.000000, 0.000000)",
        "(290.000000, 70.000000, 0.000000)",
        "(290.000000, 70.000000, 0.000000)",
        "(290.000000, 70.000000, 0.000000)",
        "(290.000000, 70.000000, 0.000000)",
        "(290.000000, 70.000000, 0.000000)",
        "(290.000000, 70.000000, 0.000000)",
        "(290.000000, 70.000000, 0.000000)",
        "(290.000000, 70.000000, 0.000000)",
        "(290.000000, 70.000000, 0.000000)",
        "(290.000000, 70.000000, 0.000000)",
        "(290.000000, 70.000000, 0.000000)",
        "(290.000000, 70.000000, 0.000000)",
        "(290.000000, 70.000000, 0.000000)",
        "(290.000000, 70.000000, 0.000000)",
        "(290.000000, 70.000000, 0.000000)",
        "(290.000000, 70.000000, 0.000000)",
        "(290.000000, 70.000000, 0.000000)",
        "(290.000000, 70.000000, 0.000000)",
        "(290.000000, 70.000000, 0.000000)",
        "(290.000000, 70.000000, 0.000000)",
        "(290.000000, 70.000000, 0.000000)",
        "(290.000000, 70.000000, 0.000000)",
        "(290.000000, 70.000000, 0.000000)",
        "(290.000000, 70.000000, 0.000000)",
        "(290.000000, 70.000000, 0.000000)",
        "(290.000000, 70.000000, 0.000000)",
        "(290.000000, 70.000000, 0.000000)",
        "(290.000000, 70.000000, 0.000000)",
        "(290.000000, 70.000000, 0.000000)",
        "(290.000000, 70.000000, 0.000000)",
        "(290.000000, 70.000000, 0.000000)",
        "(290.000000, 70.000000, 0.000000)",
        "(290.000000, 70.000000, 0.000000)",
        "(290.000000, 70.000000, 0.000000)",
        "(290.000000, 70.000000, 0.000000)",
        "(290.000000, 70.000000, 0.000000)",
        "(290.000000, 70.000000, 0.000000)",
        "(290.000000, 70.000000, 0.000000)",
        "(290.000000, 70.000000, 0.000000)",
        "(290.000000, 70.000000, 0.000000)",
        "(290.000000, 70.000000, 0.000000)",
        "(290.000000, 70.000000, 0.000000)",
        "(290.000000, 70.000000, 0.000000)",
        "(290.000000, 70.000000, 0.000000)",
        "(290.000000, 70.000000, 0.000000)",
        "(290.000000, 70.000000, 0.000000)",
        "(290.000000, 70.000000, 0.000000)",
        "(290.000000, 70.000000, 0.000000)",
        "(290.000000, 70.000000, 0.000000)",
        "(290.000000, 70.000000, 0.000000)",
        "(290.000000, 70.000000, 0.000000)",
        "(290.000000, 70.000000, 0.000000)",
        "(290.000000, 70.000000, 0.000000)",
        "(290.000000, 70.000000, 0.000000)",
        "(290.000000, 70.000000, 0.000000)",
        "(290.000000, 70.000000, 0.000000)",
        "(290.000000, 70.000000, 0.000000)",
        "(290.000000, 70.000000, 0.000000)",
        "(290.000000, 70.000000, 0.000000)",
        "(290.000000, 70.000000, 0.000000)",
        "(290.000000, 70.000000, 0.000000)",
        "(290.000000, 70.000000, 0.000000)",
        "(290.000000, 70.000000, 0.000000)",
        "(290.000000, 70.000000, 0.000000)",
        "(290.000000, 70.000000, 0.000000)",
        "(290.000000, 70.000000, 0.000000)",
        "(290.000000, 70.000000, 0.000000)",
        "(290.000000, 70.000000, 0.000000)",
        "(290.000000, 70.000000, 0.000000)",
        "(290.000000, 70.000000, 0.000000)",
        "(290.000000, 70.000000, 0.000000)",
        "(290.000000, 70.000000, 0.000000)",
        "(290.000000, 70.000000, 0.000000)",
        "(290.000000, 70.000000, 0.000000)",
        "(290.000000, 70.000000, 0.000000)",
        "(290.000000, 70.000000, 0.000000)",
        "(290.000000, 70.000000, 0.000000)",
        "(290.000000, 70.000000, 0.000000)",
        "(290.000000, 70.000000, 0.000000)",
        "(290.000000, 70.000000, 0.000000)",
        "(290.000000, 70.000000, 0.000000)",
        "(290.000000, 70.000000, 0.000000)",
        "(290.000000, 70.000000, 0.000000)",
        "(290.000000, 70.000000, 0.000000)",
        "(290.000000, 70.000000, 0.000000)",
        "(290.000000, 70.000000, 0.000000)",
        "(290.000000, 70.000000, 0.000000)",
        "(290.000000, 70.000000, 0.000000)",
        "(290.000000, 70.000000, 0.000000)",
        "(290.000000, 70.000000, 0.000000)",
        "(290.000000, 70.000000, 0.000000)",
        "(290.000000, 70.000000, 0.000000)",
        "(290.000000, 70.000000, 0.000000)",
        "(290.000000, 70.000000, 0.000000)",
        "(290.000000, 70.000000, 0.000000)",
        "(290.000000, 70.000000, 0.000000)",
        "(290.000000, 70.000000, 0.000000)",
        "(290.000000, 70.000000, 0.000000)",
        "(290.000000, 70.000000, 0.000000)",
        "(290.000000, 70.000000, 0.000000)",
        "(290.000000, 70.000000, 0.000000)",
        "(290.000000, 70.000000, 0.000000)",
        "(290.000000, 70.000000, 0.000000)",
        "(290.000000, 70.000000, 0.000000)",
        "(290.000000, 70.000000, 0.000000)",
        "(290.000000, 70.000000, 0.000000)",
        "(290.000000, 70.000000, 0.000000)",
        "(290.000000, 70.000000, 0.000000)",
        "(290.000000, 70.000000, 0.000000)",
        "(290.000000, 70.000000, 0.000000)",
        "(290.000000, 70.000000, 0.000000)",
        "(290.000000, 70.000000, 0.000000)",
        "(290.000000, 70.000000, 0.000000)",
        "(290.000000, 70.000000, 0.000000)",
        "(290.000000, 70.000000, 0.000000)",
        "(290.000000, 70.000000, 0.000000)",
        "(290.000000, 70.000000, 0.000000)",
        "(290.000000, 70.000000, 0.000000)",
        "(290.000000, 70.000000, 0.000000)",
        "(290.000000, 70.000000, 0.000000)",
        "(290.000000, 70.000000, 0.000000)",
        "(290.000000, 70.000000, 0.000000)",
        "(290.000000, 70.000000, 0.000000)",
        "(290.000000, 70.000000, 0.000000)",
        "(290.000000, 70.000000, 0.000000)",
        "(290.000000, 70.000000, 0.000000)",
        "(290.000000, 70.000000, 0.000000)",
        "(290.000000, 70.000000, 0.000000)",
        "(290.000000, 70.000000, 0.000000)",
        "(290.000000, 70.000000, 0.000000)",
        "(290.000000, 70.000000, 0.000000)",
        "(290.000000, 70.000000, 0.000000)",
        "(290.000000, 70.000000, 0.000000)",
        "(290.000000, 70.000000, 0.000000)",
        "(290.000000, 70.000000, 0.000000)",
        "(290.000000, 70.000000, 0.000000)",
        "(290.000000, 70.000000, 0.000000)",
        "(290.000000, 70.000000, 0.000000)",
        "(290.000000, 70.000000, 0.000000)",
        "(290.000000, 70.000000, 0.000000)",
        "(290.000000, 70.000000, 0.000000)",
        "(290.000000, 70.000000, 0.000000)",
        "(290.000000, 70.000000, 0.000000)",
        "(290.000000, 70.000000, 0.000000)",
        "(290.000000, 70.000000, 0.000000)",
        "(290.000000, 70.000000, 0.000000)",
        "(290.000000, 70.000000, 0.000000)",
        "(290.000000, 70.000000, 0.000000)",
        "(290.000000, 70.000000, 0.000000)",
        "(290.000000, 70.000000, 0.000000)",
        "(290.000000, 70.000000, 0.000000)",
        "(290.000000, 70.000000, 0.000000)",
        "(290.000000, 70.000000, 0.000000)",
        "(290.000000, 70.000000, 0.000000)",
        "(290.000000, 70.000000, 0.000000)",
        "(290.000000, 70.000000, 0.000000)",
        "(290.000000, 70.000000, 0.000000)",
        "(290.000000, 70.000000, 0.000000)",
        "(290.000000, 70.000000, 0.000000)",
        "(290.000000, 70.000000, 0.000000)",
        "(290.000000, 70.000000, 0.000000)",
        "(290.000000, 70.000000, 0.000000)",
        "(290.000000, 70.000000, 0.000000)",
        "(290.000000, 70.000000, 0.000000)",
        "(290.000000, 70.000000, 0.000000)",
        "(290.000000, 70.000000, 0.000000)",
        "(290.000000, 70.000000, 0.000000)",
        "(290.000000, 70.000000, 0.000000)",
        "(290.000000, 70.000000, 0.000000)",
        "(290.000000, 70.000000, 0.000000)",
        "(290.000000, 70.000000, 0.000000)",
        "(290.000000, 70.000000, 0.000000)",
        "(290.000000, 70.000000, 0.000000)",
        "(290.000000, 70.000000, 0.000000)",
        "(290.000000, 70.000000, 0.000000)",
        "(290.000000, 70.000000, 0.000000)",
        "(290.000000, 70.000000, 0.000000)",
        "(290.000000, 70.000000, 0.000000)",
        "(290.000000, 70.000000, 0.000000)",
        "(290.000000, 70.000000, 0.000000)",
        "(290.000000, 70.000000, 0.000000)",
        "(290.000000, 70.000000, 0.000000)",
        "(290.000000, 70.000000, 0.000000)",
        "(290.000000, 70.000000, 0.000000)",
        "(290.000000, 70.000000, 0.000000)",
        "(290.000000, 70.000000, 0.000000)",
        "(290.000000, 70.000000, 0.000000)",
        "(290.000000, 70.000000, 0.000000)",
        "(290.000000, 70.000000, 0.000000)",
        "(290.000000, 70.000000, 0.000000)",
        "(290.000000, 70.000000, 0.000000)",
        "(290.000000, 70.000000, 0.000000)",
        "(290.000000, 70.000000, 0.000000)",
        "(290.000000, 70.000000, 0.000000)",
        "(290.000000, 70.000000, 0.000000)",
        "(290.000000, 70.000000, 0.000000)",
        "(290.000000, 70.000000, 0.000000)",
        "(290.000000, 70.000000, 0.000000)",
        "(290.000000, 70.000000, 0.000000)",
        "(290.000000, 70.000000, 0.000000)",
        "(290.000000, 70.000000, 0.000000)",
        "(290.000000, 70.000000, 0.000000)",
        "(290.000000, 70.000000, 0.000000)",
        "(290.000000, 70.000000, 0.000000)",
        "(290.000000, 70.000000, 0.000000)",
        "(290.000000, 70.000000, 0.000000)",
        "(290.000000, 70.000000, 0.000000)",
        "(290.000000, 70.000000, 0.000000)",
        "(290.000000, 70.000000, 0.000000)",
        "(290.000000, 70.000000, 0.000000)",
        "(290.000000, 70.000000, 0.000000)",
        "(290.000000, 70.000000, 0.000000)",
        "(290.000000, 70.000000, 0.000000)",
        "(290.000000, 70.000000, 0.000000)",
        "(290.000000, 70.000000, 0.000000)",
        "(290.000000, 70.000000, 0.000000)",
        "(290.000000, 70.000000, 0.000000)",
        "(290.000000, 70.000000, 0.000000)",
        "(290.000000, 70.000000, 0.000000)",
        "(290.000000, 70.000000, 0.000000)",
        "(290.000000, 70.000000, 0.000000)",
        "(290.000000, 70.000000, 0.000000)",
        "(290.000000, 70.000000, 0.000000)",
        "(290.000000, 70.000000, 0.000000)",
        "(290.000000, 70.000000, 0.000000)",
        "(290.000000, 70.000000, 0.000000)",
        "(290.000000, 70.000000, 0.000000)",
        "(290.000000, 70.000000, 0.000000)",
        "(290.000000, 70.000000, 0.000000)",
        "(290.000000, 70.000000, 0.000000)",
        "(290.000000, 70.000000, 0.000000)",
        "(290.000000, 70.000000, 0.000000)",
        "(290.000000, 70.000000, 0.000000)",
        "(290.000000, 70.000000, 0.000000)",
        "(290.000000, 70.000000, 0.000000)",
        "(290.000000, 70.000000, 0.000000)",
        "(290.000000, 70.000000, 0.000000)",
        "(290.000000, 70.000000, 0.000000)",
        "(290.000000, 70.000000, 0.000000)",
        "(290.000000, 70.000000, 0.000000)",
        "(290.000000, 70.000000, 0.000000)",
        "(290.000000, 70.000000, 0.000000)",
        "(290.000000, 70.000000, 0.000000)",
        "(290.000000, 70.000000, 0.000000)",
        "(290.000000, 70.000000, 0.000000)",
        "(290.000000, 70.000000, 0.000000)",
        "(290.000000, 70.000000, 0.000000)",
        "(290.000000, 70.000000, 0.000000)",
        "(290.000000, 70.000000, 0.000000)",
        "(290.000000, 70.000000, 0.000000)",
        "(290.000000, 70.000000, 0.000000)",
        "(290.000000, 70.000000, 0.000000)",
        "(290.000000, 70.000000, 0.000000)",
        "(290.000000, 70.000000, 0.000000)",
        "(290.000000, 70.000000, 0.000000)",
        "(290.000000, 70.000000, 0.000000)",
        "(290.000000, 70.000000, 0.000000)",
        "(290.000000, 70.000000, 0.000000)",
        "(290.000000, 70.000000, 0.000000)",
        "(290.000000, 70.000000, 0.000000)",
        "(290.000000, 70.000000, 0.000000)",
        "(290.000000, 70.000000, 0.000000)",
        "(290.000000, 70.000000, 0.000000)",
        "(290.000000, 70.000000, 0.000000)",
        "(290.000000, 70.000000, 0.000000)",
        "(290.000000, 70.000000, 0.000000)",
        "(290.000000, 70.000000, 0.000000)",
        "(290.000000, 70.000000, 0.000000)",
        "(290.000000, 70.000000, 0.000000)",
        "(290.000000, 70.000000, 0.000000)",
        "(290.000000, 70.000000, 0.000000)",
        "(290.000000, 70.000000, 0.000000)",
        "(290.000000, 70.000000, 0.000000)",
        "(290.000000, 70.000000, 0.000000)",
        "(290.000000, 70.000000, 0.000000)",
        "(290.000000, 70.000000, 0.000000)",
        "(290.000000, 70.000000, 0.000000)",
        "(290.000000, 70.000000, 0.000000)",
        "(290.000000, 70.000000, 0.000000)",
        "(290.000000, 70.000000, 0.000000)",
        "(290.000000, 70.000000, 0.000000)",
        "(290.000000, 70.000000, 0.000000)",
        "(290.000000, 70.000000, 0.000000)",
        "(290.000000, 70.000000, 0.000000)",
        "(290.000000, 70.000000, 0.000000)",
        "(290.000000, 70.000000, 0.000000)",
        "(290.000000, 70.000000, 0.000000)",
        "(290.000000, 70.000000, 0.000000)",
        "(290.000000, 70.000000, 0.000000)",
        "(290.000000, 70.000000, 0.000000)",
        "(290.000000, 70.000000, 0.000000)",
        "(290.000000, 70.000000, 0.000000)",
        "(290.000000, 70.000000, 0.000000)",
        "(290.000000, 70.000000, 0.000000)",
        "(290.000000, 70.000000, 0.000000)",
        "(290.000000, 70.000000, 0.000000)",
        "(290.000000, 70.000000, 0.000000)",
        "(290.000000, 70.000000, 0.000000)",
        "(290.000000, 70.000000, 0.000000)",
        "(290.000000, 70.000000, 0.000000)",
        "(290.000000, 70.000000, 0.000000)",
        "(290.000000, 70.000000, 0.000000)",
        "(290.000000, 70.000000, 0.000000)",
        "(290.000000, 70.000000, 0.000000)",
        "(290.000000, 70.000000, 0.000000)",
        "(290.000000, 70.000000, 0.000000)",
        "(290.000000, 70.000000, 0.000000)",
        "(290.000000, 70.000000, 0.000000)",
        "(290.000000, 70.000000, 0.000000)",
        "(290.000000, 70.000000, 0.000000)",
        "(290.000000, 70.000000, 0.000000)",
        "(290.000000, 70.000000, 0.000000)",
        "(290.000000, 70.000000, 0.000000)",
        "(290.000000, 70.000000, 0.000000)",
        "(290.000000, 70.000000, 0.000000)",
        "(290.000000, 70.000000, 0.000000)",
        "(290.000000, 70.000000, 0.000000)",
        "(290.000000, 70.000000, 0.000000)",
        "(290.000000, 70.000000, 0.000000)",
        "(290.000000, 70.000000, 0.000000)",
        "(290.000000, 70.000000, 0.000000)",
        "(290.000000, 70.000000, 0.000000)",
        "(290.000000, 70.000000, 0.000000)",
        "(290.000000, 70.000000, 0.000000)",
        "(290.000000, 70.000000, 0.000000)",
        "(290.000000, 70.000000, 0.000000)",
        "(290.000000, 70.000000, 0.000000)",
        "(290.000000, 70.000000, 0.000000)",
        "(290.000000, 70.000000, 0.000000)",
        "(290.000000, 70.000000, 0.000000)",
        "(290.000000, 70.000000, 0.000000)",
        "(290.000000, 70.000000, 0.000000)",
        "(290.000000, 70.000000, 0.000000)",
        "(290.000000, 70.000000, 0.000000)",
        "(290.000000, 70.000000, 0.000000)",
        "(290.000000, 70.000000, 0.000000)",
        "(290.000000, 70.000000, 0.000000)",
        "(290.000000, 70.000000, 0.000000)",
        "(290.000000, 70.000000, 0.000000)",
        "(290.000000, 70.000000, 0.000000)",
        "(290.000000, 70.000000, 0.000000)",
        "(290.000000, 70.000000, 0.000000)",
        "(290.000000, 70.000000, 0.000000)",
        "(290.000000, 70.000000, 0.000000)",
        "(290.000000, 70.000000, 0.000000)",
        "(290.000000, 70.000000, 0.000000)",
        "(290.000000, 70.000000, 0.000000)",
        "(290.000000, 70.000000, 0.000000)",
        "(290.000000, 70.000000, 0.000000)",
        "(290.000000, 70.000000, 0.000000)",
        "(290.000000, 70.000000, 0.000000)",
        "(290.000000, 70.000000, 0.000000)",
        "(290.000000, 70.000000, 0.000000)",
        "(290.000000, 70.000000, 0.000000)",
        "(290.000000, 70.000000, 0.000000)",
        "(290.000000, 70.000000, 0.000000)",
        "(290.000000, 70.000000, 0.000000)",
        "(290.000000, 70.000000, 0.000000)",
        "(290.000000, 70.000000, 0.000000)",
        "(290.000000, 70.000000, 0.000000)",
        "(290.000000, 70.000000, 0.000000)",
        "(290.000000, 70.000000, 0.000000)",
        "(290.000000, 70.000000, 0.000000)",
        "(290.000000, 70.000000, 0.000000)",
        "(290.000000, 70.000000, 0.000000)",
        "(290.000000, 70.000000, 0.000000)",
        "(290.000000, 70.000000, 0.000000)",
        "(290.000000, 70.000000, 0.000000)",
        "(290.000000, 70.000000, 0.000000)",
        "(290.000000, 70.000000, 0.000000)",
        "(290.000000, 70.000000, 0.000000)",
        "(290.000000, 70.000000, 0.000000)",
        "(290.000000, 70.000000, 0.000000)",
        "(290.000000, 70.000000, 0.000000)",
        "(290.000000, 70.000000, 0.000000)",
        "(290.000000, 70.000000, 0.000000)",
        "(290.000000, 70.000000, 0.000000)",
        "(290.000000, 70.000000, 0.000000)",
        "(290.000000, 70.000000, 0.000000)",
        "(290.000000, 70.000000, 0.000000)",
        "(290.000000, 70.000000, 0.000000)",
        "(290.000000, 70.000000, 0.000000)",
        "(290.000000, 70.000000, 0.000000)",
        "(290.000000, 70.000000, 0.000000)",
        "(290.000000, 70.000000, 0.000000)",
        "(290.000000, 70.000000, 0.000000)",
        "(290.000000, 70.000000, 0.000000)",
        "(290.000000, 70.000000, 0.000000)",
        "(290.000000, 70.000000, 0.000000)",
        "(290.000000, 70.000000, 0.000000)",
        "(290.000000, 70.000000, 0.000000)",
        "(290.000000, 70.000000, 0.000000)",
        "(290.000000, 70.000000, 0.000000)",
        "(290.000000, 70.000000, 0.000000)",
        "(290.000000, 70.000000, 0.000000)",
        "(290.000000, 70.000000, 0.000000)",
        "(290.000000, 70.000000, 0.000000)",
        "(290.000000, 70.000000, 0.000000)",
        "(290.000000, 70.000000, 0.000000)",
        "(290.000000, 70.000000, 0.000000)",
        "(290.000000, 70.000000, 0.000000)",
        "(290.000000, 70.000000, 0.000000)",
        "(290.000000, 70.000000, 0.000000)",
        "(290.000000, 70.000000, 0.000000)",
        "(290.000000, 70.000000, 0.000000)",
        "(290.000000, 70.000000, 0.000000)",
        "(290.000000, 70.000000, 0.000000)",
        "(290.000000, 70.000000, 0.000000)",
        "(290.000000, 70.000000, 0.000000)",
        "(290.000000, 70.000000, 0.000000)",
        "(290.000000, 70.000000, 0.000000)",
        "(290.000000, 70.000000, 0.000000)",
        "(290.000000, 70.000000, 0.000000)",
        "(290.000000, 70.000000, 0.000000)",
        "(290.000000, 70.000000, 0.000000)",
        "(290.000000, 70.000000, 0.000000)",
        "(290.000000, 70.000000, 0.000000)",
        "(290.000000, 70.000000, 0.000000)",
        "(290.000000, 70.000000, 0.000000)",
        "(290.000000, 70.000000, 0.000000)",
        "(290.000000, 70.000000, 0.000000)",
        "(290.000000, 70.000000, 0.000000)",
        "(290.000000, 70.000000, 0.000000)",
        "(290.000000, 70.000000, 0.000000)",
        "(290.000000, 70.000000, 0.000000)",
        "(290.000000, 70.000000, 0.000000)",
        "(290.000000, 70.000000, 0.000000)",
        "(290.000000, 70.000000, 0.000000)",
        "(290.000000, 70.000000, 0.000000)",
        "(290.000000, 70.000000, 0.000000)",
        "(290.000000, 70.000000, 0.000000)",
        "(290.000000, 70.000000, 0.000000)",
        "(290.000000, 70.000000, 0.000000)",
        "(290.000000, 70.000000, 0.000000)",
        "(290.000000, 70.000000, 0.000000)",
        "(290.000000, 70.000000, 0.000000)",
        "(290.000000, 70.000000, 0.000000)",
        "(290.000000, 70.000000, 0.000000)",
        "(290.000000, 70.000000, 0.000000)",
        "(290.000000, 70.000000, 0.000000)",
        "(290.000000, 70.000000, 0.000000)",
        "(290.000000, 70.000000, 0.000000)",
        "(290.000000, 70.000000, 0.000000)",
        "(290.000000, 70.000000, 0.000000)",
        "(290.000000, 70.000000, 0.000000)",
        "(290.000000, 70.000000, 0.000000)",
        "(290.000000, 70.000000, 0.000000)",
        "(290.000000, 70.000000, 0.000000)",
        "(290.000000, 70.000000, 0.000000)",
        "(290.000000, 70.000000, 0.000000)",
        "(290.000000, 70.000000, 0.000000)",
        "(290.000000, 70.000000, 0.000000)",
        "(290.000000, 70.000000, 0.000000)",
        "(290.000000, 70.000000, 0.000000)",
        "(290.000000, 70.000000, 0.000000)",
        "(290.000000, 70.000000, 0.000000)",
        "(290.000000, 70.000000, 0.000000)",
        "(290.000000, 70.000000, 0.000000)",
        "(290.000000, 70.000000, 0.000000)",
        "(290.000000, 70.000000, 0.000000)",
        "(290.000000, 70.000000, 0.000000)",
        "(290.000000, 70.000000, 0.000000)",
        "(290.000000, 70.000000, 0.000000)",
        "(290.000000, 70.000000, 0.000000)",
        "(290.000000, 70.000000, 0.000000)",
        "(290.000000, 70.000000, 0.000000)",
        "(290.000000, 70.000000, 0.000000)",
        "(290.000000, 70.000000, 0.000000)",
        "(290.000000, 70.000000, 0.000000)",
        "(290.000000, 70.000000, 0.000000)",
        "(290.000000, 70.000000, 0.000000)",
        "(290.000000, 70.000000, 0.000000)",
        "(290.000000, 70.000000, 0.000000)",
        "(290.000000, 70.000000, 0.000000)",
        "(290.000000, 70.000000, 0.000000)",
        "(290.000000, 70.000000, 0.000000)",
        "(290.000000, 70.000000, 0.000000)",
        "(290.000000, 70.000000, 0.000000)",
        "(290.000000, 70.000000, 0.000000)",
        "(290.000000, 70.000000, 0.000000)",
        "(290.000000, 70.000000, 0.000000)",
        "(290.000000, 70.000000, 0.000000)",
        "(290.000000, 70.000000, 0.000000)",
        "(290.000000, 70.000000, 0.000000)",
        "(290.000000, 70.000000, 0.000000)",
        "(290.000000, 70.000000, 0.000000)",
        "(290.000000, 70.000000, 0.000000)",
        "(290.000000, 70.000000, 0.000000)",
        "(290.000000, 70.000000, 0.000000)",
        "(290.000000, 70.000000, 0.000000)",
        "(290.000000, 70.000000, 0.000000)",
        "(290.000000, 70.000000, 0.000000)",
        "(290.000000, 70.000000, 0.000000)",
        "(290.000000, 70.000000, 0.000000)",
        "(290.000000, 70.000000, 0.000000)",
        "(290.000000, 70.000000, 0.000000)",
        "(290.000000, 70.000000, 0.000000)",
        "(290.000000, 70.000000, 0.000000)",
        "(290.000000, 70.000000, 0.000000)",
        "(290.000000, 70.000000, 0.000000)",
        "(290.000000, 70.000000, 0.000000)",
        "(290.000000, 70.000000, 0.000000)",
        "(290.000000, 70.000000, 0.000000)",
        "(290.000000, 70.000000, 0.000000)",
        "(290.000000, 70.000000, 0.000000)",
        "(290.000000, 70.000000, 0.000000)",
        "(290.000000, 70.000000, 0.000000)",
        "(290.000000, 70.000000, 0.000000)",
        "(290.000000, 70.000000, 0.000000)",
        "(290.000000, 70.000000, 0.000000)",
        "(290.000000, 70.000000, 0.000000)",
        "(290.000000, 70.000000, 0.000000)",
        "(290.000000, 70.000000, 0.000000)",
        "(290.000000, 70.000000, 0.000000)",
        "(290.000000, 70.000000, 0.000000)",
        "(290.000000, 70.000000, 0.000000)",
        "(290.000000, 70.000000, 0.000000)",
        "(290.000000, 70.000000, 0.000000)",
        "(290.000000, 70.000000, 0.000000)",
        "(290.000000, 70.000000, 0.000000)",
        "(290.000000, 70.000000, 0.000000)",
        "(290.000000, 70.000000, 0.000000)",
        "(290.000000, 70.000000, 0.000000)",
        "(290.000000, 70.000000, 0.000000)",
        "(290.000000, 70.000000, 0.000000)",
        "(290.000000, 70.000000, 0.000000)",
        "(290.000000, 70.000000, 0.000000)",
        "(290.000000, 70.000000, 0.000000)",
        "(290.000000, 70.000000, 0.000000)",
        "(290.000000, 70.000000, 0.000000)",
        "(290.000000, 70.000000, 0.000000)",
        "(290.000000, 70.000000, 0.000000)",
        "(290.000000, 70.000000, 0.000000)",
        "(290.000000, 70.000000, 0.000000)",
        "(290.000000, 70.000000, 0.000000)",
        "(290.000000, 70.000000, 0.000000)",
        "(290.000000, 70.000000, 0.000000)",
        "(290.000000, 70.000000, 0.000000)",
        "(290.000000, 70.000000, 0.000000)",
        "(290.000000, 70.000000, 0.000000)",
        "(290.000000, 70.000000, 0.000000)",
        "(290.000000, 70.000000, 0.000000)",
        "(290.000000, 70.000000, 0.000000)",
        "(290.000000, 70.000000, 0.000000)",
        "(290.000000, 70.000000, 0.000000)",
        "(290.000000, 70.000000, 0.000000)",
        "(290.000000, 70.000000, 0.000000)",
        "(290.000000, 70.000000, 0.000000)",
        "(290.000000, 70.000000, 0.000000)",
        "(290.000000, 70.000000, 0.000000)",
        "(290.000000, 70.000000, 0.000000)",
        "(290.000000, 70.000000, 0.000000)",
        "(290.000000, 70.000000, 0.000000)",
        "(290.000000, 70.000000, 0.000000)",
        "(290.000000, 70.000000, 0.000000)",
        "(290.000000, 70.000000, 0.000000)",
        "(290.000000, 70.000000, 0.000000)",
        "(290.000000, 70.000000, 0.000000)",
        "(290.000000, 70.000000, 0.000000)",
        "(290.000000, 70.000000, 0.000000)",
        "(290.000000, 70.000000, 0.000000)",
        "(290.000000, 70.000000, 0.000000)",
        "(290.000000, 70.000000, 0.000000)",
        "(290.000000, 70.000000, 0.000000)",
        "(290.000000, 70.000000, 0.000000)",
        "(290.000000, 70.000000, 0.000000)",
        "(290.000000, 70.000000, 0.000000)",
        "(290.000000, 70.000000, 0.000000)",
        "(290.000000, 70.000000, 0.000000)",
        "(290.000000, 70.000000, 0.000000)",
        "(290.000000, 70.000000, 0.000000)",
        "(290.000000, 70.000000, 0.000000)",
        "(290.000000, 70.000000, 0.000000)",
        "(290.000000, 70.000000, 0.000000)",
        "(290.000000, 70.000000, 0.000000)",
        "(290.000000, 70.000000, 0.000000)",
        "(290.000000, 70.000000, 0.000000)",
        "(290.000000, 70.000000, 0.000000)",
        "(290.000000, 70.000000, 0.000000)",
        "(290.000000, 70.000000, 0.000000)",
        "(290.000000, 70.000000, 0.000000)",
        "(290.000000, 70.000000, 0.000000)",
        "(290.000000, 70.000000, 0.000000)",
        "(290.000000, 70.000000, 0.000000)",
        "(290.000000, 70.000000, 0.000000)",
        "(290.000000, 70.000000, 0.000000)",
        "(290.000000, 70.000000, 0.000000)",
        "(290.000000, 70.000000, 0.000000)",
        "(290.000000, 70.000000, 0.000000)",
        "(290.000000, 70.000000, 0.000000)",
        "(290.000000, 70.000000, 0.000000)",
        "(290.000000, 70.000000, 0.000000)",
        "(290.000000, 70.000000, 0.000000)",
        "(290.000000, 70.000000, 0.000000)",
        "(290.000000, 70.000000, 0.000000)",
        "(290.000000, 70.000000, 0.000000)",
        "(290.000000, 70.000000, 0.000000)",
        "(290.000000, 70.000000, 0.000000)",
        "(290.000000, 70.000000, 0.000000)",
        "(290.000000, 70.000000, 0.000000)",
        "(290.000000, 70.000000, 0.000000)",
        "(290.000000, 70.000000, 0.000000)",
        "(290.000000, 70.000000, 0.000000)",
        "(290.000000, 70.000000, 0.000000)",
        "(290.000000, 70.000000, 0.000000)",
        "(290.000000, 70.000000, 0.000000)",
        "(290.000000, 70.000000, 0.000000)",
        "(290.000000, 70.000000, 0.000000)",
        "(290.000000, 70.000000, 0.000000)",
        "(290.000000, 70.000000, 0.000000)",
        "(290.000000, 70.000000, 0.000000)",
        "(290.000000, 70.000000, 0.000000)",
        "(290.000000, 70.000000, 0.000000)",
        "(290.000000, 70.000000, 0.000000)",
        "(290.000000, 70.000000, 0.000000)",
        "(290.000000, 70.000000, 0.000000)",
        "(290.000000, 70.000000, 0.000000)",
        "(290.000000, 70.000000, 0.000000)",
        "(290.000000, 70.000000, 0.000000)",
        "(290.000000, 70.000000, 0.000000)",
        "(290.000000, 70.000000, 0.000000)",
        "(290.000000, 70.000000, 0.000000)",
        "(290.000000, 70.000000, 0.000000)",
        "(290.000000, 70.000000, 0.000000)",
        "(290.000000, 70.000000, 0.000000)",
        "(290.000000, 70.000000, 0.000000)",
        "(290.000000, 70.000000, 0.000000)",
        "(290.000000, 70.000000, 0.000000)",
        "(290.000000, 70.000000, 0.000000)",
        "(290.000000, 70.000000, 0.000000)",
        "(290.000000, 70.000000, 0.000000)",
        "(290.000000, 70.000000, 0.000000)",
        "(290.000000, 70.000000, 0.000000)",
        "(290.000000, 70.000000, 0.000000)",
        "(290.000000, 70.000000, 0.000000)",
        "(290.000000, 70.000000, 0.000000)",
        "(290.000000, 70.000000, 0.000000)",
        "(290.000000, 70.000000, 0.000000)",
        "(290.000000, 70.000000, 0.000000)",
        "(290.000000, 70.000000, 0.000000)",
        "(290.000000, 70.000000, 0.000000)",
        "(290.000000, 70.000000, 0.000000)",
        "(290.000000, 70.000000, 0.000000)",
        "(290.000000, 70.000000, 0.000000)",
        "(290.000000, 70.000000, 0.000000)",
        "(290.000000, 70.000000, 0.000000)",
        "(290.000000, 70.000000, 0.000000)",
        "(290.000000, 70.000000, 0.000000)",
        "(290.000000, 70.000000, 0.000000)",
        "(290.000000, 70.000000, 0.000000)",
        "(290.000000, 70.000000, 0.000000)",
        "(290.000000, 70.000000, 0.000000)",
        "(290.000000, 70.000000, 0.000000)",
        "(290.000000, 70.000000, 0.000000)",
        "(290.000000, 70.000000, 0.000000)",
        "(290.000000, 70.000000, 0.000000)",
        "(290.000000, 70.000000, 0.000000)",
        "(290.000000, 70.000000, 0.000000)",
        "(290.000000, 70.000000, 0.000000)",
        "(290.000000, 70.000000, 0.000000)",
        "(290.000000, 70.000000, 0.000000)",
        "(290.000000, 70.000000, 0.000000)",
        "(290.000000, 70.000000, 0.000000)",
        "(290.000000, 70.000000, 0.000000)",
        "(290.000000, 70.000000, 0.000000)",
        "(290.000000, 70.000000, 0.000000)",
        "(290.000000, 70.000000, 0.000000)",
        "(290.000000, 70.000000, 0.000000)",
        "(290.000000, 70.000000, 0.000000)",
        "(290.000000, 70.000000, 0.000000)",
        "(290.000000, 70.000000, 0.000000)",
        "(290.000000, 70.000000, 0.000000)",
        "(290.000000, 70.000000, 0.000000)",
        "(290.000000, 70.000000, 0.000000)",
        "(290.000000, 70.000000, 0.000000)",
        "(290.000000, 70.000000, 0.000000)",
        "(290.000000, 70.000000, 0.000000)",
        "(290.000000, 70.000000, 0.000000)",
        "(290.000000, 70.000000, 0.000000)",
        "(290.000000, 70.000000, 0.000000)",
        "(290.000000, 70.000000, 0.000000)",
        "(290.000000, 70.000000, 0.000000)",
        "(290.000000, 70.000000, 0.000000)",
        "(290.000000, 70.000000, 0.000000)",
        "(290.000000, 70.000000, 0.000000)",
        "(290.000000, 70.000000, 0.000000)",
        "(290.000000, 70.000000, 0.000000)",
        "(290.000000, 70.000000, 0.000000)",
        "(290.000000, 70.000000, 0.000000)",
        "(290.000000, 70.000000, 0.000000)",
        "(290.000000, 70.000000, 0.000000)",
        "(290.000000, 70.000000, 0.000000)",
        "(290.000000, 70.000000, 0.000000)",
        "(290.000000, 70.000000, 0.000000)",
        "(290.000000, 70.000000, 0.000000)",
        "(290.000000, 70.000000, 0.000000)",
        "(290.000000, 70.000000, 0.000000)",
        "(290.000000, 70.000000, 0.000000)",
        "(290.000000, 70.000000, 0.000000)",
        "(290.000000, 70.000000, 0.000000)",
        "(290.000000, 70.000000, 0.000000)",
        "(290.000000, 70.000000, 0.000000)",
        "(290.000000, 70.000000, 0.000000)",
        "(290.000000, 70.000000, 0.000000)",
        "(290.000000, 70.000000, 0.000000)",
        "(290.000000, 70.000000, 0.000000)",
        "(290.000000, 70.000000, 0.000000)",
        "(290.000000, 70.000000, 0.000000)",
        "(290.000000, 70.000000, 0.000000)",
        "(290.000000, 70.000000, 0.000000)",
        "(290.000000, 70.000000, 0.000000)",
        "(290.000000, 70.000000, 0.000000)",
        "(290.000000, 70.000000, 0.000000)",
        "(290.000000, 70.000000, 0.000000)",
        "(290.000000, 70.000000, 0.000000)",
        "(290.000000, 70.000000, 0.000000)",
        "(290.000000, 70.000000, 0.000000)",
        "(290.000000, 70.000000, 0.000000)",
        "(290.000000, 70.000000, 0.000000)",
        "(290.000000, 70.000000, 0.000000)",
        "(290.000000, 70.000000, 0.000000)",
        "(290.000000, 70.000000, 0.000000)",
        "(290.000000, 70.000000, 0.000000)",
        "(290.000000, 70.000000, 0.000000)",
        "(290.000000, 70.000000, 0.000000)",
        "(290.000000, 70.000000, 0.000000)",
        "(290.000000, 70.000000, 0.000000)",
        "(290.000000, 70.000000, 0.000000)",
        "(290.000000, 70.000000, 0.000000)",
        "(290.000000, 70.000000, 0.000000)",
        "(290.000000, 70.000000, 0.000000)",
        "(290.000000, 70.000000, 0.000000)",
        "(290.000000, 70.000000, 0.000000)",
        "(290.000000, 70.000000, 0.000000)",
        "(290.000000, 70.000000, 0.000000)",
        "(290.000000, 70.000000, 0.000000)",
        "(290.000000, 70.000000, 0.000000)",
        "(290.000000, 70.000000, 0.000000)",
        "(290.000000, 70.000000, 0.000000)",
        "(290.000000, 70.000000, 0.000000)",
        "(290.000000, 70.000000, 0.000000)",
        "(290.000000, 70.000000, 0.000000)",
        "(290.000000, 70.000000, 0.000000)",
        "(290.000000, 70.000000, 0.000000)",
        "(290.000000, 70.000000, 0.000000)",
        "(290.000000, 70.000000, 0.000000)",
        "(290.000000, 70.000000, 0.000000)",
        "(290.000000, 70.000000, 0.000000)",
        "(290.000000, 70.000000, 0.000000)",
        "(290.000000, 70.000000, 0.000000)",
        "(290.000000, 70.000000, 0.000000)",
        "(290.000000, 70.000000, 0.000000)",
        "(290.000000, 70.000000, 0.000000)",
        "(290.000000, 70.000000, 0.000000)",
        "(290.000000, 70.000000, 0.000000)",
        "(290.000000, 70.000000, 0.000000)",
        "(290.000000, 70.000000, 0.000000)",
        "(290.000000, 70.000000, 0.000000)",
        "(290.000000, 70.000000, 0.000000)",
        "(290.000000, 70.000000, 0.000000)",
        "(290.000000, 70.000000, 0.000000)",
        "(290.000000, 70.000000, 0.000000)",
        "(290.000000, 70.000000, 0.000000)",
        "(290.000000, 70.000000, 0.000000)",
        "(290.000000, 70.000000, 0.000000)",
        "(290.000000, 70.000000, 0.000000)",
        "(290.000000, 70.000000, 0.000000)",
        "(290.000000, 70.000000, 0.000000)",
        "(290.000000, 70.000000, 0.000000)",
        "(290.000000, 70.000000, 0.000000)",
        "(290.000000, 70.000000, 0.000000)",
        "(290.000000, 70.000000, 0.000000)",
        "(290.000000, 70.000000, 0.000000)",
        "(290.000000, 70.000000, 0.000000)",
        "(290.000000, 70.000000, 0.000000)",
        "(290.000000, 70.000000, 0.000000)",
        "(290.000000, 70.000000, 0.000000)",
        "(290.000000, 70.000000, 0.000000)",
        "(290.000000, 70.000000, 0.000000)",
        "(290.000000, 70.000000, 0.000000)",
        "(290.000000, 70.000000, 0.000000)",
        "(290.000000, 70.000000, 0.000000)",
        "(290.000000, 70.000000, 0.000000)",
        "(290.000000, 70.000000, 0.000000)",
        "(290.000000, 70.000000, 0.000000)",
        "(290.000000, 70.000000, 0.000000)",
        "(290.000000, 70.000000, 0.000000)",
        "(290.000000, 70.000000, 0.000000)",
        "(290.000000, 70.000000, 0.000000)",
        "(290.000000, 70.000000, 0.000000)",
        "(290.000000, 70.000000, 0.000000)",
        "(290.000000, 70.000000, 0.000000)",
        "(290.000000, 70.000000, 0.000000)",
        "(290.000000, 70.000000, 0.000000)",
        "(290.000000, 70.000000, 0.000000)",
        "(290.000000, 70.000000, 0.000000)",
        "(290.000000, 70.000000, 0.000000)",
        "(290.000000, 70.000000, 0.000000)",
        "(290.000000, 70.000000, 0.000000)",
        "(290.000000, 70.000000, 0.000000)",
        "(290.000000, 70.000000, 0.000000)",
        "(290.000000, 70.000000, 0.000000)",
        "(290.000000, 70.000000, 0.000000)",
        "(290.000000, 70.000000, 0.000000)",
        "(290.000000, 70.000000, 0.000000)",
        "(290.000000, 70.000000, 0.000000)",
        "(290.000000, 70.000000, 0.000000)",
        "(290.000000, 70.000000, 0.000000)",
        "(290.000000, 70.000000, 0.000000)",
        "(290.000000, 70.000000, 0.000000)",
        "(290.000000, 70.000000, 0.000000)",
        "(290.000000, 70.000000, 0.000000)",
        "(290.000000, 70.000000, 0.000000)",
        "(290.000000, 70.000000, 0.000000)",
        "(290.000000, 70.000000, 0.000000)",
        "(290.000000, 70.000000, 0.000000)",
        "(290.000000, 70.000000, 0.000000)",
        "(290.000000, 70.000000, 0.000000)",
        "(290.000000, 70.000000, 0.000000)",
        "(290.000000, 70.000000, 0.000000)",
        "(290.000000, 70.000000, 0.000000)",
        "(290.000000, 70.000000, 0.000000)",
        "(290.000000, 70.000000, 0.000000)",
        "(290.000000, 70.000000, 0.000000)",
        "(290.000000, 70.000000, 0.000000)",
        "(290.000000, 70.000000, 0.000000)",
        "(290.000000, 70.000000, 0.000000)",
        "(290.000000, 70.000000, 0.000000)",
        "(290.000000, 70.000000, 0.000000)",
        "(290.000000, 70.000000, 0.000000)",
        "(290.000000, 70.000000, 0.000000)",
        "(290.000000, 70.000000, 0.000000)",
        "(290.000000, 70.000000, 0.000000)",
        "(290.000000, 70.000000, 0.000000)",
        "(290.000000, 70.000000, 0.000000)",
        "(290.000000, 70.000000, 0.000000)",
        "(290.000000, 70.000000, 0.000000)",
        "(290.000000, 70.000000, 0.000000)",
        "(290.000000, 70.000000, 0.000000)",
        "(290.000000, 70.000000, 0.000000)",
        "(290.000000, 70.000000, 0.000000)",
        "(290.000000, 70.000000, 0.000000)",
        "(290.000000, 70.000000, 0.000000)",
        "(290.000000, 70.000000, 0.000000)",
        "(290.000000, 70.000000, 0.000000)",
        "(290.000000, 70.000000, 0.000000)",
        "(290.000000, 70.000000, 0.000000)",
        "(290.000000, 70.000000, 0.000000)",
        "(290.000000, 70.000000, 0.000000)",
        "(290.000000, 70.000000, 0.000000)",
        "(290.000000, 70.000000, 0.000000)",
        "(290.000000, 70.000000, 0.000000)",
        "(290.000000, 70.000000, 0.000000)",
        "(290.000000, 70.000000, 0.000000)",
        "(290.000000, 70.000000, 0.000000)",
        "(290.000000, 70.000000, 0.000000)",
        "(290.000000, 70.000000, 0.000000)",
        "(290.000000, 70.000000, 0.000000)",
        "(290.000000, 70.000000, 0.000000)",
        "(290.000000, 70.000000, 0.000000)",
        "(290.000000, 70.000000, 0.000000)",
        "(290.000000, 70.000000, 0.000000)",
        "(290.000000, 70.000000, 0.000000)",
        "(290.000000, 70.000000, 0.000000)",
        "(290.000000, 70.000000, 0.000000)",
        "(290.000000, 70.000000, 0.000000)",
        "(290.000000, 70.000000, 0.000000)",
        "(290.000000, 70.000000, 0.000000)",
        "(290.000000, 70.000000, 0.000000)",
        "(290.000000, 70.000000, 0.000000)",
        "(290.000000, 70.000000, 0.000000)",
        "(290.000000, 70.000000, 0.000000)",
        "(290.000000, 70.000000, 0.000000)",
        "(290.000000, 70.000000, 0.000000)",
        "(290.000000, 70.000000, 0.000000)",
        "(290.000000, 70.000000, 0.000000)",
        "(290.000000, 70.000000, 0.000000)",
        "(290.000000, 70.000000, 0.000000)",
        "(290.000000, 70.000000, 0.000000)",
        "(290.000000, 70.000000, 0.000000)",
        "(290.000000, 70.000000, 0.000000)",
        "(290.000000, 70.000000, 0.000000)",
        "(290.000000, 70.000000, 0.000000)",
        "(290.000000, 70.000000, 0.000000)",
        "(290.000000, 70.000000, 0.000000)",
        "(290.000000, 70.000000, 0.000000)",
        "(290.000000, 70.000000, 0.000000)",
        "(290.000000, 70.000000, 0.000000)",
        "(290.000000, 70.000000, 0.000000)",
        "(290.000000, 70.000000, 0.000000)",
        "(290.000000, 70.000000, 0.000000)",
        "(290.000000, 70.000000, 0.000000)",
        "(290.000000, 70.000000, 0.000000)",
        "(290.000000, 70.000000, 0.000000)",
        "(290.000000, 70.000000, 0.000000)",
        "(290.000000, 70.000000, 0.000000)",
        "(290.000000, 70.000000, 0.000000)",
        "(290.000000, 70.000000, 0.000000)",
        "(290.000000, 70.000000, 0.000000)",
        "(290.000000, 70.000000, 0.000000)",
        "(290.000000, 70.000000, 0.000000)",
        "(290.000000, 70.000000, 0.000000)",
        "(290.000000, 70.000000, 0.000000)",
        "(290.000000, 70.000000, 0.000000)",
        "(290.000000, 70.000000, 0.000000)",
        "(290.000000, 70.000000, 0.000000)",
        "(290.000000, 70.000000, 0.000000)",
        "(290.000000, 70.000000, 0.000000)",
        "(290.000000, 70.000000, 0.000000)",
        "(290.000000, 70.000000, 0.000000)",
        "(290.000000, 70.000000, 0.000000)",
        "(290.000000, 70.000000, 0.000000)",
        "(290.000000, 70.000000, 0.000000)",
        "(290.000000, 70.000000, 0.000000)",
        "(290.000000, 70.000000, 0.000000)",
        "(290.000000, 70.000000, 0.000000)",
        "(290.000000, 70.000000, 0.000000)",
        "(290.000000, 70.000000, 0.000000)",
        "(290.000000, 70.000000, 0.000000)",
        "(290.000000, 70.000000, 0.000000)",
        "(290.000000, 70.000000, 0.000000)",
        "(290.000000, 70.000000, 0.000000)",
        "(290.000000, 70.000000, 0.000000)",
        "(290.000000, 70.000000, 0.000000)",
        "(290.000000, 70.000000, 0.000000)",
        "(290.000000, 70.000000, 0.000000)",
        "(290.000000, 70.000000, 0.000000)",
        "(290.000000, 70.000000, 0.000000)",
        "(290.000000, 70.000000, 0.000000)",
        "(290.000000, 70.000000, 0.000000)",
        "(290.000000, 70.000000, 0.000000)",
        "(290.000000, 70.000000, 0.000000)",
        "(290.000000, 70.000000, 0.000000)",
        "(290.000000, 70.000000, 0.000000)",
        "(290.000000, 70.000000, 0.000000)",
        "(290.000000, 70.000000, 0.000000)",
        "(290.000000, 70.000000, 0.000000)",
        "(290.000000, 70.000000, 0.000000)",
        "(290.000000, 70.000000, 0.000000)",
        "(290.000000, 70.000000, 0.000000)",
        "(290.000000, 70.000000, 0.000000)",
        "(290.000000, 70.000000, 0.000000)",
        "(290.000000, 70.000000, 0.000000)",
        "(290.000000, 70.000000, 0.000000)",
        "(290.000000, 70.000000, 0.000000)",
        "(290.000000, 70.000000, 0.000000)",
        "(290.000000, 70.000000, 0.000000)",
        "(290.000000, 70.000000, 0.000000)",
        "(290.000000, 70.000000, 0.000000)",
        "(290.000000, 70.000000, 0.000000)",
        "(290.000000, 70.000000, 0.000000)",
        "(290.000000, 70.000000, 0.000000)",
        "(290.000000, 70.000000, 0.000000)",
        "(290.000000, 70.000000, 0.000000)",
        "(290.000000, 70.000000, 0.000000)",
        "(290.000000, 70.000000, 0.000000)",
        "(290.000000, 70.000000, 0.000000)",
        "(290.000000, 70.000000, 0.000000)",
        "(290.000000, 70.000000, 0.000000)",
        "(290.000000, 70.000000, 0.000000)",
        "(290.000000, 70.000000, 0.000000)",
        "(290.000000, 70.000000, 0.000000)",
        "(290.000000, 70.000000, 0.000000)",
        "(290.000000, 70.000000, 0.000000)",
        "(290.000000, 70.000000, 0.000000)",
        "(290.000000, 70.000000, 0.000000)",
        "(290.000000, 70.000000, 0.000000)",
        "(290.000000, 70.000000, 0.000000)",
        "(290.000000, 70.000000, 0.000000)",
        "(290.000000, 70.000000, 0.000000)",
        "(290.000000, 70.000000, 0.000000)",
        "(290.000000, 70.000000, 0.000000)",
        "(290.000000, 70.000000, 0.000000)",
        "(290.000000, 70.000000, 0.000000)",
        "(290.000000, 70.000000, 0.000000)",
        "(290.000000, 70.000000, 0.000000)",
        "(290.000000, 70.000000, 0.000000)",
        "(290.000000, 70.000000, 0.000000)",
        "(290.000000, 70.000000, 0.000000)",
        "(290.000000, 70.000000, 0.000000)",
        "(290.000000, 70.000000, 0.000000)",
        "(290.000000, 70.000000, 0.000000)",
        "(290.000000, 70.000000, 0.000000)",
        "(290.000000, 70.000000, 0.000000)",
        "(290.000000, 70.000000, 0.000000)",
        "(290.000000, 70.000000, 0.000000)",
        "(290.000000, 70.000000, 0.000000)",
        "(290.000000, 70.000000, 0.000000)",
        "(290.000000, 70.000000, 0.000000)",
        "(290.000000, 70.000000, 0.000000)",
        "(290.000000, 70.000000, 0.000000)",
        "(290.000000, 70.000000, 0.000000)",
        "(290.000000, 70.000000, 0.000000)",
        "(290.000000, 70.000000, 0.000000)",
        "(290.000000, 70.000000, 0.000000)",
        "(290.000000, 70.000000, 0.000000)",
        "(290.000000, 70.000000, 0.000000)",
        "(290.000000, 70.000000, 0.000000)",
        "(290.000000, 70.000000, 0.000000)",
        "(290.000000, 70.000000, 0.000000)",
        "(290.000000, 70.000000, 0.000000)",
        "(290.000000, 70.000000, 0.000000)",
        "(290.000000, 70.000000, 0.000000)",
        "(290.000000, 70.000000, 0.000000)",
        "(290.000000, 70.000000, 0.000000)",
        "(290.000000, 70.000000, 0.000000)",
        "(290.000000, 70.000000, 0.000000)",
        "(290.000000, 70.000000, 0.000000)",
        "(290.000000, 70.000000, 0.000000)",
        "(290.000000, 70.000000, 0.000000)",
        "(290.000000, 70.000000, 0.000000)",
        "(290.000000, 70.000000, 0.000000)",
        "(290.000000, 70.000000, 0.000000)",
        "(290.000000, 70.000000, 0.000000)",
        "(290.000000, 70.000000, 0.000000)",
        "(290.000000, 70.000000, 0.000000)",
        "(290.000000, 70.000000, 0.000000)",
        "(290.000000, 70.000000, 0.000000)",
        "(290.000000, 70.000000, 0.000000)",
        "(290.000000, 70.000000, 0.000000)",
        "(290.000000, 70.000000, 0.000000)",
        "(290.000000, 70.000000, 0.000000)",
        "(290.000000, 70.000000, 0.000000)",
        "(290.000000, 70.000000, 0.000000)",
        "(290.000000, 70.000000, 0.000000)",
        "(290.000000, 70.000000, 0.000000)",
        "(290.000000, 70.000000, 0.000000)",
        "(290.000000, 70.000000, 0.000000)",
        "(290.000000, 70.000000, 0.000000)",
        "(290.000000, 70.000000, 0.000000)",
        "(290.000000, 70.000000, 0.000000)",
        "(290.000000, 70.000000, 0.000000)",
        "(290.000000, 70.000000, 0.000000)",
        "(290.000000, 70.000000, 0.000000)",
        "(290.000000, 70.000000, 0.000000)",
        "(290.000000, 70.000000, 0.000000)",
        "(290.000000, 70.000000, 0.000000)",
        "(290.000000, 70.000000, 0.000000)",
        "(290.000000, 70.000000, 0.000000)",
        "(290.000000, 70.000000, 0.000000)",
        "(290.000000, 70.000000, 0.000000)",
        "(290.000000, 70.000000, 0.000000)",
        "(290.000000, 70.000000, 0.000000)",
        "(290.000000, 70.000000, 0.000000)",
        "(290.000000, 70.000000, 0.000000)",
        "(290.000000, 70.000000, 0.000000)",
        "(290.000000, 70.000000, 0.000000)",
        "(290.000000, 70.000000, 0.000000)",
        "(290.000000, 70.000000, 0.000000)",
        "(290.000000, 70.000000, 0.000000)",
        "(290.000000, 70.000000, 0.000000)",
        "(290.000000, 70.000000, 0.000000)",
        "(290.000000, 70.000000, 0.000000)",
        "(290.000000, 70.000000, 0.000000)",
        "(290.000000, 70.000000, 0.000000)",
        "(290.000000, 70.000000, 0.000000)",
        "(290.000000, 70.000000, 0.000000)",
        "(290.000000, 70.000000, 0.000000)",
        "(290.000000, 70.000000, 0.000000)",
        "(290.000000, 70.000000, 0.000000)",
        "(290.000000, 70.000000, 0.000000)",
        "(290.000000, 70.000000, 0.000000)",
        "(290.000000, 70.000000, 0.000000)",
        "(290.000000, 70.000000, 0.000000)",
        "(290.000000, 70.000000, 0.000000)",
        "(290.000000, 70.000000, 0.000000)",
        "(290.000000, 70.000000, 0.000000)",
        "(290.000000, 70.000000, 0.000000)",
        "(290.000000, 70.000000, 0.000000)",
        "(290.000000, 70.000000, 0.000000)",
        "(290.000000, 70.000000, 0.000000)",
        "(290.000000, 70.000000, 0.000000)",
        "(290.000000, 70.000000, 0.000000)",
        "(290.000000, 70.000000, 0.000000)",
        "(290.000000, 70.000000, 0.000000)",
        "(290.000000, 70.000000, 0.000000)",
        "(290.000000, 70.000000, 0.000000)",
        "(290.000000, 70.000000, 0.000000)",
        "(290.000000, 70.000000, 0.000000)",
        "(290.000000, 70.000000, 0.000000)",
        "(290.000000, 70.000000, 0.000000)",
        "(290.000000, 70.000000, 0.000000)",
        "(290.000000, 70.000000, 0.000000)",
        "(290.000000, 70.000000, 0.000000)",
        "(290.000000, 70.000000, 0.000000)",
        "(290.000000, 70.000000, 0.000000)",
        "(290.000000, 70.000000, 0.000000)",
        "(290.000000, 70.000000, 0.000000)",
        "(290.000000, 70.000000, 0.000000)",
        "(290.000000, 70.000000, 0.000000)",
        "(290.000000, 70.000000, 0.000000)",
        "(290.000000, 70.000000, 0.000000)",
        "(290.000000, 70.000000, 0.000000)",
        "(290.000000, 70.000000, 0.000000)",
        "(290.000000, 70.000000, 0.000000)",
        "(290.000000, 70.000000, 0.000000)",
        "(290.000000, 70.000000, 0.000000)",
        "(290.000000, 70.000000, 0.000000)",
        "(290.000000, 70.000000, 0.000000)",
        "(290.000000, 70.000000, 0.000000)",
        "(290.000000, 70.000000, 0.000000)",
        "(290.000000, 70.000000, 0.000000)",
        "(290.000000, 70.000000, 0.000000)",
        "(290.000000, 70.000000, 0.000000)",
        "(290.000000, 70.000000, 0.000000)",
        "(290.000000, 70.000000, 0.000000)",
        "(290.000000, 70.000000, 0.000000)",
        "(290.000000, 70.000000, 0.000000)",
        "(290.000000, 70.000000, 0.000000)",
        "(290.000000, 70.000000, 0.000000)",
        "(290.000000, 70.000000, 0.000000)",
        "(290.000000, 70.000000, 0.000000)",
        "(290.000000, 70.000000, 0.000000)",
        "(290.000000, 70.000000, 0.000000)",
        "(290.000000, 70.000000, 0.000000)",
        "(290.000000, 70.000000, 0.000000)",
        "(290.000000, 70.000000, 0.000000)",
        "(290.000000, 70.000000, 0.000000)",
        "(290.000000, 70.000000, 0.000000)",
        "(290.000000, 70.000000, 0.000000)",
        "(290.000000, 70.000000, 0.000000)",
        "(290.000000, 70.000000, 0.000000)",
        "(290.000000, 70.000000, 0.000000)",
        "(290.000000, 70.000000, 0.000000)",
        "(290.000000, 70.000000, 0.000000)",
        "(290.000000, 70.000000, 0.000000)",
        "(290.000000, 70.000000, 0.000000)",
        "(290.000000, 70.000000, 0.000000)",
        "(290.000000, 70.000000, 0.000000)",
        "(290.000000, 70.000000, 0.000000)",
        "(290.000000, 70.000000, 0.000000)",
        "(290.000000, 70.000000, 0.000000)",
        "(290.000000, 70.000000, 0.000000)",
        "(290.000000, 70.000000, 0.000000)",
        "(290.000000, 70.000000, 0.000000)",
        "(290.000000, 70.000000, 0.000000)",
        "(290.000000, 70.000000, 0.000000)",
        "(290.000000, 70.000000, 0.000000)",
        "(290.000000, 70.000000, 0.000000)",
        "(290.000000, 70.000000, 0.000000)",
        "(290.000000, 70.000000, 0.000000)",
        "(290.000000, 70.000000, 0.000000)",
        "(290.000000, 70.000000, 0.000000)",
[truncated: 255,868 more chars]
