# Supplementary material for: Playing the mirror game in virtual reality with an autonomous character
Source: Sci Rep. 2022 Dec 9;12:21329. doi: 10.1038/s41598-022-25197-z (PMC9734752; doi:10.1038/s41598-022-25197-z)
Supplement: Supplementary file 2 — Supplementary Information 1. [file 41598_2022_25197_MOESM2_ESM.zip › Data/Couple22/condition2_trial1_player2.json]

{
    "isFemale": false,
    "eyesLevel": 1.6843397617340088,
    "timestamps": [
        0.0,
        0.019989013671875,
        0.03997802734375,
        0.05999755859375,
        0.079986572265625,
        0.0999755859375,
        0.1199951171875,
        0.139984130859375,
        0.15997314453125,
        0.17999267578125,
        0.199981689453125,
        0.220001220703125,
        0.239990234375,
        0.259979248046875,
        0.279998779296875,
        0.29998779296875,
        0.319976806640625,
        0.339996337890625,
        0.3599853515625,
        0.379974365234375,
        0.399993896484375,
        0.41998291015625,
        0.44000244140625,
        0.459991455078125,
        0.47998046875,
        0.5,
        0.519989013671875,
        0.53997802734375,
        0.55999755859375,
        0.579986572265625,
        0.5999755859375,
        0.6199951171875,
        0.639984130859375,
        0.65997314453125,
        0.67999267578125,
        0.699981689453125,
        0.720001220703125,
        0.739990234375,
        0.759979248046875,
        0.779998779296875,
        0.79998779296875,
        0.819976806640625,
        0.839996337890625,
        0.8599853515625,
        0.879974365234375,
        0.899993896484375,
        0.91998291015625,
        0.94000244140625,
        0.959991455078125,
        0.97998046875,
        1.0,
        1.019989013671875,
        1.03997802734375,
        1.05999755859375,
        1.079986572265625,
        1.0999755859375,
        1.1199951171875,
        1.139984130859375,
        1.15997314453125,
        1.17999267578125,
        1.199981689453125,
        1.220001220703125,
        1.239990234375,
        1.259979248046875,
        1.279998779296875,
        1.29998779296875,
        1.319976806640625,
        1.339996337890625,
        1.3599853515625,
        1.379974365234375,
        1.399993896484375,
        1.41998291015625,
        1.44000244140625,
        1.459991455078125,
        1.47998046875,
        1.5,
        1.519989013671875,
        1.53997802734375,
        1.55999755859375,
        1.579986572265625,
        1.5999755859375,
        1.6199951171875,
        1.639984130859375,
        1.65997314453125,
        1.67999267578125,
        1.699981689453125,
        1.720001220703125,
        1.739990234375,
        1.759979248046875,
        1.779998779296875,
        1.79998779296875,
        1.819976806640625,
        1.839996337890625,
        1.8599853515625,
        1.879974365234375,
        1.899993896484375,
        1.91998291015625,
        1.94000244140625,
        1.959991455078125,
        1.97998046875,
        2.0,
        2.019989013671875,
        2.03997802734375,
        2.05999755859375,
        2.079986572265625,
        2.0999755859375,
        2.1199951171875,
        2.139984130859375,
        2.15997314453125,
        2.17999267578125,
        2.199981689453125,
        2.220001220703125,
        2.239990234375,
        2.259979248046875,
        2.279998779296875,
        2.29998779296875,
        2.319976806640625,
        2.339996337890625,
        2.3599853515625,
        2.379974365234375,
        2.399993896484375,
        2.41998291015625,
        2.44000244140625,
        2.459991455078125,
        2.47998046875,
        2.5,
        2.519989013671875,
        2.53997802734375,
        2.55999755859375,
        2.579986572265625,
        2.5999755859375,
        2.6199951171875,
        2.639984130859375,
        2.65997314453125,
        2.67999267578125,
        2.699981689453125,
        2.720001220703125,
        2.739990234375,
        2.759979248046875,
        2.779998779296875,
        2.79998779296875,
        2.819976806640625,
        2.839996337890625,
        2.8599853515625,
        2.879974365234375,
        2.899993896484375,
        2.91998291015625,
        2.94000244140625,
        2.959991455078125,
        2.97998046875,
        3.0,
        3.019989013671875,
        3.03997802734375,
        3.05999755859375,
        3.079986572265625,
        3.0999755859375,
        3.1199951171875,
        3.139984130859375,
        3.15997314453125,
        3.17999267578125,
        3.199981689453125,
        3.220001220703125,
        3.239990234375,
        3.259979248046875,
        3.279998779296875,
        3.29998779296875,
        3.319976806640625,
        3.339996337890625,
        3.3599853515625,
        3.379974365234375,
        3.399993896484375,
        3.41998291015625,
        3.44000244140625,
        3.459991455078125,
        3.47998046875,
        3.5,
        3.519989013671875,
        3.53997802734375,
        3.55999755859375,
        3.579986572265625,
        3.5999755859375,
        3.6199951171875,
        3.639984130859375,
        3.65997314453125,
        3.67999267578125,
        3.699981689453125,
        3.720001220703125,
        3.739990234375,
        3.759979248046875,
        3.779998779296875,
        3.79998779296875,
        3.819976806640625,
        3.839996337890625,
        3.8599853515625,
        3.879974365234375,
        3.899993896484375,
        3.91998291015625,
        3.94000244140625,
        3.959991455078125,
        3.97998046875,
        4.0,
        4.019989013671875,
        4.03997802734375,
        4.05999755859375,
        4.079986572265625,
        4.0999755859375,
        4.1199951171875,
        4.139984130859375,
        4.15997314453125,
        4.17999267578125,
        4.199981689453125,
        4.220001220703125,
        4.239990234375,
        4.259979248046875,
        4.279998779296875,
        4.29998779296875,
        4.319976806640625,
        4.339996337890625,
        4.3599853515625,
        4.379974365234375,
        4.399993896484375,
        4.41998291015625,
        4.44000244140625,
        4.459991455078125,
        4.47998046875,
        4.5,
        4.519989013671875,
        4.53997802734375,
        4.55999755859375,
        4.579986572265625,
        4.5999755859375,
        4.6199951171875,
        4.639984130859375,
        4.65997314453125,
        4.67999267578125,
        4.699981689453125,
        4.720001220703125,
        4.739990234375,
        4.759979248046875,
        4.779998779296875,
        4.79998779296875,
        4.819976806640625,
        4.839996337890625,
        4.8599853515625,
        4.879974365234375,
        4.899993896484375,
        4.91998291015625,
        4.94000244140625,
        4.959991455078125,
        4.97998046875,
        5.0,
        5.019989013671875,
        5.03997802734375,
        5.05999755859375,
        5.079986572265625,
        5.0999755859375,
        5.1199951171875,
        5.139984130859375,
        5.15997314453125,
        5.17999267578125,
        5.199981689453125,
        5.220001220703125,
        5.239990234375,
        5.259979248046875,
        5.279998779296875,
        5.29998779296875,
        5.319976806640625,
        5.339996337890625,
        5.3599853515625,
        5.379974365234375,
        5.399993896484375,
        5.41998291015625,
        5.44000244140625,
        5.459991455078125,
        5.47998046875,
        5.5,
        5.519989013671875,
        5.53997802734375,
        5.55999755859375,
        5.579986572265625,
        5.5999755859375,
        5.6199951171875,
        5.639984130859375,
        5.65997314453125,
        5.67999267578125,
        5.699981689453125,
        5.720001220703125,
        5.739990234375,
        5.759979248046875,
        5.779998779296875,
        5.79998779296875,
        5.819976806640625,
        5.839996337890625,
        5.8599853515625,
        5.879974365234375,
        5.899993896484375,
        5.91998291015625,
        5.94000244140625,
        5.959991455078125,
        5.97998046875,
        6.0,
        6.019989013671875,
        6.03997802734375,
        6.05999755859375,
        6.079986572265625,
        6.0999755859375,
        6.1199951171875,
        6.139984130859375,
        6.15997314453125,
        6.17999267578125,
        6.199981689453125,
        6.220001220703125,
        6.239990234375,
        6.259979248046875,
        6.279998779296875,
        6.29998779296875,
        6.319976806640625,
        6.339996337890625,
        6.3599853515625,
        6.379974365234375,
        6.399993896484375,
        6.41998291015625,
        6.44000244140625,
        6.459991455078125,
        6.47998046875,
        6.5,
        6.519989013671875,
        6.53997802734375,
        6.55999755859375,
        6.579986572265625,
        6.5999755859375,
        6.6199951171875,
        6.639984130859375,
        6.65997314453125,
        6.67999267578125,
        6.699981689453125,
        6.720001220703125,
        6.739990234375,
        6.759979248046875,
        6.779998779296875,
        6.79998779296875,
        6.819976806640625,
        6.839996337890625,
        6.8599853515625,
        6.879974365234375,
        6.899993896484375,
        6.91998291015625,
        6.94000244140625,
        6.959991455078125,
        6.97998046875,
        7.0,
        7.019989013671875,
        7.03997802734375,
        7.05999755859375,
        7.079986572265625,
        7.0999755859375,
        7.1199951171875,
        7.139984130859375,
        7.15997314453125,
        7.17999267578125,
        7.199981689453125,
        7.220001220703125,
        7.239990234375,
        7.259979248046875,
        7.279998779296875,
        7.29998779296875,
        7.319976806640625,
        7.339996337890625,
        7.3599853515625,
        7.379974365234375,
        7.399993896484375,
        7.41998291015625,
        7.44000244140625,
        7.459991455078125,
        7.47998046875,
        7.5,
        7.519989013671875,
        7.53997802734375,
        7.55999755859375,
        7.579986572265625,
        7.5999755859375,
        7.6199951171875,
        7.639984130859375,
        7.65997314453125,
        7.67999267578125,
        7.699981689453125,
        7.720001220703125,
        7.739990234375,
        7.759979248046875,
        7.779998779296875,
        7.79998779296875,
        7.819976806640625,
        7.839996337890625,
        7.8599853515625,
        7.879974365234375,
        7.899993896484375,
        7.91998291015625,
        7.94000244140625,
        7.959991455078125,
        7.97998046875,
        8.0,
        8.019989013671875,
        8.03997802734375,
        8.05999755859375,
        8.079986572265625,
        8.0999755859375,
        8.1199951171875,
        8.139984130859375,
        8.15997314453125,
        8.17999267578125,
        8.199981689453125,
        8.220001220703125,
        8.239990234375,
        8.259979248046875,
        8.279998779296875,
        8.29998779296875,
        8.319976806640625,
        8.339996337890625,
        8.3599853515625,
        8.379974365234375,
        8.399993896484375,
        8.41998291015625,
        8.44000244140625,
        8.459991455078125,
        8.47998046875,
        8.5,
        8.519989013671875,
        8.53997802734375,
        8.55999755859375,
        8.579986572265625,
        8.5999755859375,
        8.6199951171875,
        8.639984130859375,
        8.65997314453125,
        8.67999267578125,
        8.699981689453125,
        8.720001220703125,
        8.739990234375,
        8.759979248046875,
        8.779998779296875,
        8.79998779296875,
        8.819976806640625,
        8.839996337890625,
        8.8599853515625,
        8.879974365234375,
        8.899993896484375,
        8.91998291015625,
        8.94000244140625,
        8.959991455078125,
        8.97998046875,
        9.0,
        9.019989013671875,
        9.03997802734375,
        9.05999755859375,
        9.079986572265625,
        9.0999755859375,
        9.1199951171875,
        9.139984130859375,
        9.15997314453125,
        9.17999267578125,
        9.199981689453125,
        9.220001220703125,
        9.239990234375,
        9.259979248046875,
        9.279998779296875,
        9.29998779296875,
        9.319976806640625,
        9.339996337890625,
        9.3599853515625,
        9.379974365234375,
        9.399993896484375,
        9.41998291015625,
        9.44000244140625,
        9.459991455078125,
        9.47998046875,
        9.5,
        9.519989013671875,
        9.53997802734375,
        9.55999755859375,
        9.579986572265625,
        9.5999755859375,
        9.6199951171875,
        9.639984130859375,
        9.65997314453125,
        9.67999267578125,
        9.699981689453125,
        9.720001220703125,
        9.739990234375,
        9.759979248046875,
        9.779998779296875,
        9.79998779296875,
        9.819976806640625,
        9.839996337890625,
        9.8599853515625,
        9.879974365234375,
        9.899993896484375,
        9.91998291015625,
        9.94000244140625,
        9.959991455078125,
        9.97998046875,
        10.0,
        10.019989013671875,
        10.03997802734375,
        10.05999755859375,
        10.079986572265625,
        10.0999755859375,
        10.1199951171875,
        10.139984130859375,
        10.15997314453125,
        10.17999267578125,
        10.199981689453125,
        10.220001220703125,
        10.239990234375,
        10.259979248046875,
        10.279998779296875,
        10.29998779296875,
        10.319976806640625,
        10.339996337890625,
        10.3599853515625,
        10.379974365234375,
        10.399993896484375,
        10.41998291015625,
        10.44000244140625,
        10.459991455078125,
        10.47998046875,
        10.5,
        10.519989013671875,
        10.53997802734375,
        10.55999755859375,
        10.579986572265625,
        10.5999755859375,
        10.6199951171875,
        10.639984130859375,
        10.65997314453125,
        10.67999267578125,
        10.699981689453125,
        10.720001220703125,
        10.739990234375,
        10.759979248046875,
        10.779998779296875,
        10.79998779296875,
        10.819976806640625,
        10.839996337890625,
        10.8599853515625,
        10.879974365234375,
        10.899993896484375,
        10.91998291015625,
        10.94000244140625,
        10.959991455078125,
        10.97998046875,
        11.0,
        11.019989013671875,
        11.03997802734375,
        11.05999755859375,
        11.079986572265625,
        11.0999755859375,
        11.1199951171875,
        11.139984130859375,
        11.15997314453125,
        11.17999267578125,
        11.199981689453125,
        11.220001220703125,
        11.239990234375,
        11.259979248046875,
        11.279998779296875,
        11.29998779296875,
        11.319976806640625,
        11.339996337890625,
        11.3599853515625,
        11.379974365234375,
        11.399993896484375,
        11.41998291015625,
        11.44000244140625,
        11.459991455078125,
        11.47998046875,
        11.5,
        11.519989013671875,
        11.53997802734375,
        11.55999755859375,
        11.579986572265625,
        11.5999755859375,
        11.6199951171875,
        11.639984130859375,
        11.65997314453125,
        11.67999267578125,
        11.699981689453125,
        11.720001220703125,
        11.739990234375,
        11.759979248046875,
        11.779998779296875,
        11.79998779296875,
        11.819976806640625,
        11.839996337890625,
        11.8599853515625,
        11.879974365234375,
        11.899993896484375,
        11.91998291015625,
        11.94000244140625,
        11.959991455078125,
        11.97998046875,
        12.0,
        12.019989013671875,
        12.03997802734375,
        12.05999755859375,
        12.079986572265625,
        12.0999755859375,
        12.1199951171875,
        12.139984130859375,
        12.15997314453125,
        12.17999267578125,
        12.199981689453125,
        12.220001220703125,
        12.239990234375,
        12.259979248046875,
        12.279998779296875,
        12.29998779296875,
        12.319976806640625,
        12.339996337890625,
        12.3599853515625,
        12.379974365234375,
        12.399993896484375,
        12.41998291015625,
        12.44000244140625,
        12.459991455078125,
        12.47998046875,
        12.5,
        12.519989013671875,
        12.53997802734375,
        12.55999755859375,
        12.579986572265625,
        12.5999755859375,
        12.6199951171875,
        12.639984130859375,
        12.65997314453125,
        12.67999267578125,
        12.699981689453125,
        12.720001220703125,
        12.739990234375,
        12.759979248046875,
        12.779998779296875,
        12.79998779296875,
        12.819976806640625,
        12.839996337890625,
        12.8599853515625,
        12.879974365234375,
        12.899993896484375,
        12.91998291015625,
        12.94000244140625,
        12.959991455078125,
        12.97998046875,
        13.0,
        13.019989013671875,
        13.03997802734375,
        13.05999755859375,
        13.079986572265625,
        13.0999755859375,
        13.1199951171875,
        13.139984130859375,
        13.15997314453125,
        13.17999267578125,
        13.199981689453125,
        13.220001220703125,
        13.239990234375,
        13.259979248046875,
        13.279998779296875,
        13.29998779296875,
        13.319976806640625,
        13.339996337890625,
        13.3599853515625,
        13.379974365234375,
        13.399993896484375,
        13.41998291015625,
        13.44000244140625,
        13.459991455078125,
        13.47998046875,
        13.5,
        13.519989013671875,
        13.53997802734375,
        13.55999755859375,
        13.579986572265625,
        13.5999755859375,
        13.6199951171875,
        13.639984130859375,
        13.65997314453125,
        13.67999267578125,
        13.699981689453125,
        13.720001220703125,
        13.739990234375,
        13.759979248046875,
        13.779998779296875,
        13.79998779296875,
        13.819976806640625,
        13.839996337890625,
        13.8599853515625,
        13.879974365234375,
        13.899993896484375,
        13.91998291015625,
        13.94000244140625,
        13.959991455078125,
        13.97998046875,
        14.0,
        14.019989013671875,
        14.03997802734375,
        14.05999755859375,
        14.079986572265625,
        14.0999755859375,
        14.1199951171875,
        14.139984130859375,
        14.15997314453125,
        14.17999267578125,
        14.199981689453125,
        14.220001220703125,
        14.239990234375,
        14.259979248046875,
        14.279998779296875,
        14.29998779296875,
        14.319976806640625,
        14.339996337890625,
        14.3599853515625,
        14.379974365234375,
        14.399993896484375,
        14.41998291015625,
        14.44000244140625,
        14.459991455078125,
        14.47998046875,
        14.5,
        14.519989013671875,
        14.53997802734375,
        14.55999755859375,
        14.579986572265625,
        14.5999755859375,
        14.6199951171875,
        14.639984130859375,
        14.65997314453125,
        14.67999267578125,
        14.699981689453125,
        14.720001220703125,
        14.739990234375,
        14.759979248046875,
        14.779998779296875,
        14.79998779296875,
        14.819976806640625,
        14.839996337890625,
        14.8599853515625,
        14.879974365234375,
        14.899993896484375,
        14.91998291015625,
        14.94000244140625,
        14.959991455078125,
        14.97998046875,
        15.0,
        15.019989013671875,
        15.03997802734375,
        15.05999755859375,
        15.079986572265625,
        15.0999755859375,
        15.1199951171875,
        15.139984130859375,
        15.15997314453125,
        15.17999267578125,
        15.199981689453125,
        15.220001220703125,
        15.239990234375,
        15.259979248046875,
        15.279998779296875,
        15.29998779296875,
        15.319976806640625,
        15.339996337890625,
        15.3599853515625,
        15.379974365234375,
        15.399993896484375,
        15.41998291015625,
        15.44000244140625,
        15.459991455078125,
        15.47998046875,
        15.5,
        15.519989013671875,
        15.53997802734375,
        15.55999755859375,
        15.579986572265625,
        15.5999755859375,
        15.6199951171875,
        15.639984130859375,
        15.65997314453125,
        15.67999267578125,
        15.699981689453125,
        15.720001220703125,
        15.739990234375,
        15.759979248046875,
        15.779998779296875,
        15.79998779296875,
        15.819976806640625,
        15.839996337890625,
        15.8599853515625,
        15.879974365234375,
        15.899993896484375,
        15.91998291015625,
        15.939971923828125,
        15.959991455078125,
        15.97998046875,
        16.0,
        16.019989013671876,
        16.03997802734375,
        16.05999755859375,
        16.079986572265626,
        16.0999755859375,
        16.1199951171875,
        16.139984130859376,
        16.15997314453125,
        16.17999267578125,
        16.199981689453126,
        16.220001220703126,
        16.239990234375,
        16.259979248046876,
        16.279998779296876,
        16.29998779296875,
        16.319976806640626,
        16.339996337890626,
        16.3599853515625,
        16.379974365234376,
        16.399993896484376,
        16.41998291015625,
        16.439971923828126,
        16.459991455078126,
        16.47998046875,
        16.5,
        16.519989013671876,
        16.53997802734375,
        16.55999755859375,
        16.579986572265626,
        16.5999755859375,
        16.6199951171875,
        16.639984130859376,
        16.65997314453125,
        16.67999267578125,
        16.699981689453126,
        16.720001220703126,
        16.739990234375,
        16.759979248046876,
        16.779998779296876,
        16.79998779296875,
        16.819976806640626,
        16.839996337890626,
        16.8599853515625,
        16.879974365234376,
        16.899993896484376,
        16.91998291015625,
        16.939971923828126,
        16.959991455078126,
        16.97998046875,
        17.0,
        17.019989013671876,
        17.03997802734375,
        17.05999755859375,
        17.079986572265626,
        17.0999755859375,
        17.1199951171875,
        17.139984130859376,
        17.15997314453125,
        17.17999267578125,
        17.199981689453126,
        17.220001220703126,
        17.239990234375,
        17.259979248046876,
        17.279998779296876,
        17.29998779296875,
        17.319976806640626,
        17.339996337890626,
        17.3599853515625,
        17.379974365234376,
        17.399993896484376,
        17.41998291015625,
        17.439971923828126,
        17.459991455078126,
        17.47998046875,
        17.5,
        17.519989013671876,
        17.53997802734375,
        17.55999755859375,
        17.579986572265626,
        17.5999755859375,
        17.6199951171875,
        17.639984130859376,
        17.65997314453125,
        17.67999267578125,
        17.699981689453126,
        17.720001220703126,
        17.739990234375,
        17.759979248046876,
        17.779998779296876,
        17.79998779296875,
        17.819976806640626,
        17.839996337890626,
        17.8599853515625,
        17.879974365234376,
        17.899993896484376,
        17.91998291015625,
        17.939971923828126,
        17.959991455078126,
        17.97998046875,
        18.0,
        18.019989013671876,
        18.03997802734375,
        18.05999755859375,
        18.079986572265626,
        18.0999755859375,
        18.1199951171875,
        18.139984130859376,
        18.15997314453125,
        18.17999267578125,
        18.199981689453126,
        18.220001220703126,
        18.239990234375,
        18.259979248046876,
        18.279998779296876,
        18.29998779296875,
        18.319976806640626,
        18.339996337890626,
        18.3599853515625,
        18.379974365234376,
        18.399993896484376,
        18.41998291015625,
        18.439971923828126,
        18.459991455078126,
        18.47998046875,
        18.5,
        18.519989013671876,
        18.53997802734375,
        18.55999755859375,
        18.579986572265626,
        18.5999755859375,
        18.6199951171875,
        18.639984130859376,
        18.65997314453125,
        18.67999267578125,
        18.699981689453126,
        18.720001220703126,
        18.739990234375,
        18.759979248046876,
        18.779998779296876,
        18.79998779296875,
        18.819976806640626,
        18.839996337890626,
        18.8599853515625,
        18.879974365234376,
        18.899993896484376,
        18.91998291015625,
        18.939971923828126,
        18.959991455078126,
        18.97998046875,
        19.0,
        19.019989013671876,
        19.03997802734375,
        19.05999755859375,
        19.079986572265626,
        19.0999755859375,
        19.1199951171875,
        19.139984130859376,
        19.15997314453125,
        19.17999267578125,
        19.199981689453126,
        19.220001220703126,
        19.239990234375,
        19.259979248046876,
        19.279998779296876,
        19.29998779296875,
        19.319976806640626,
        19.339996337890626,
        19.3599853515625,
        19.379974365234376,
        19.399993896484376,
        19.41998291015625,
        19.439971923828126,
        19.459991455078126,
        19.47998046875,
        19.5,
        19.519989013671876,
        19.53997802734375,
        19.55999755859375,
        19.579986572265626,
        19.5999755859375,
        19.6199951171875,
        19.639984130859376,
        19.65997314453125,
        19.67999267578125,
        19.699981689453126,
        19.720001220703126,
        19.739990234375,
        19.759979248046876,
        19.779998779296876,
        19.79998779296875,
        19.819976806640626,
        19.839996337890626,
        19.8599853515625,
        19.879974365234376,
        19.899993896484376,
        19.91998291015625,
        19.939971923828126,
        19.959991455078126,
        19.97998046875,
        20.0,
        20.019989013671876,
        20.03997802734375,
        20.05999755859375,
        20.079986572265626,
        20.0999755859375,
        20.1199951171875,
        20.139984130859376,
        20.15997314453125,
        20.17999267578125,
        20.199981689453126,
        20.220001220703126,
        20.239990234375,
        20.259979248046876,
        20.279998779296876,
        20.29998779296875,
        20.319976806640626,
        20.339996337890626,
        20.3599853515625,
        20.379974365234376,
        20.399993896484376,
        20.41998291015625,
        20.439971923828126,
        20.459991455078126,
        20.47998046875,
        20.5,
        20.519989013671876,
        20.53997802734375,
        20.55999755859375,
        20.579986572265626,
        20.5999755859375,
        20.6199951171875,
        20.639984130859376,
        20.65997314453125,
        20.67999267578125,
        20.699981689453126,
        20.720001220703126,
        20.739990234375,
        20.759979248046876,
        20.779998779296876,
        20.79998779296875,
        20.819976806640626,
        20.839996337890626,
        20.8599853515625,
        20.879974365234376,
        20.899993896484376,
        20.91998291015625,
        20.939971923828126,
        20.959991455078126,
        20.97998046875,
        21.0,
        21.019989013671876,
        21.03997802734375,
        21.05999755859375,
        21.079986572265626,
        21.0999755859375,
        21.1199951171875,
        21.139984130859376,
        21.15997314453125,
        21.17999267578125,
        21.199981689453126,
        21.220001220703126,
        21.239990234375,
        21.259979248046876,
        21.279998779296876,
        21.29998779296875,
        21.319976806640626,
        21.339996337890626,
        21.3599853515625,
        21.379974365234376,
        21.399993896484376,
        21.41998291015625,
        21.439971923828126,
        21.459991455078126,
        21.47998046875,
        21.5,
        21.519989013671876,
        21.53997802734375,
        21.55999755859375,
        21.579986572265626,
        21.5999755859375,
        21.6199951171875,
        21.639984130859376,
        21.65997314453125,
        21.67999267578125,
        21.699981689453126,
        21.720001220703126,
        21.739990234375,
        21.759979248046876,
        21.779998779296876,
        21.79998779296875,
        21.819976806640626,
        21.839996337890626,
        21.8599853515625,
        21.879974365234376,
        21.899993896484376,
        21.91998291015625,
        21.939971923828126,
        21.959991455078126,
        21.97998046875,
        22.0,
        22.019989013671876,
        22.03997802734375,
        22.05999755859375,
        22.079986572265626,
        22.0999755859375,
        22.1199951171875,
        22.139984130859376,
        22.15997314453125,
        22.17999267578125,
        22.199981689453126,
        22.220001220703126,
        22.239990234375,
        22.259979248046876,
        22.279998779296876,
        22.29998779296875,
        22.319976806640626,
        22.339996337890626,
        22.3599853515625,
        22.379974365234376,
        22.399993896484376,
        22.41998291015625,
        22.439971923828126,
        22.459991455078126,
        22.47998046875,
        22.5,
        22.519989013671876,
        22.53997802734375,
        22.55999755859375,
        22.579986572265626,
        22.5999755859375,
        22.6199951171875,
        22.639984130859376,
        22.65997314453125,
        22.67999267578125,
        22.699981689453126,
        22.720001220703126,
        22.739990234375,
        22.759979248046876,
        22.779998779296876,
        22.79998779296875,
        22.819976806640626,
        22.839996337890626,
        22.8599853515625,
        22.879974365234376,
        22.899993896484376,
        22.91998291015625,
        22.939971923828126,
        22.959991455078126,
        22.97998046875,
        23.0,
        23.019989013671876,
        23.03997802734375,
        23.05999755859375,
        23.079986572265626,
        23.0999755859375,
        23.1199951171875,
        23.139984130859376,
        23.15997314453125,
        23.17999267578125,
        23.199981689453126,
        23.220001220703126,
        23.239990234375,
        23.259979248046876,
        23.279998779296876,
        23.29998779296875,
        23.319976806640626,
        23.339996337890626,
        23.3599853515625,
        23.379974365234376,
        23.399993896484376,
        23.41998291015625,
        23.439971923828126,
        23.459991455078126,
        23.47998046875,
        23.5,
        23.519989013671876,
        23.53997802734375,
        23.55999755859375,
        23.579986572265626,
        23.5999755859375,
        23.6199951171875,
        23.639984130859376,
        23.65997314453125,
        23.67999267578125,
        23.699981689453126,
        23.720001220703126,
        23.739990234375,
        23.759979248046876,
        23.779998779296876,
        23.79998779296875,
        23.819976806640626,
        23.839996337890626,
        23.8599853515625,
        23.879974365234376,
        23.899993896484376,
        23.91998291015625,
        23.939971923828126,
        23.959991455078126,
        23.97998046875,
        24.0,
        24.019989013671876,
        24.03997802734375,
        24.05999755859375,
        24.079986572265626,
        24.0999755859375,
        24.1199951171875,
        24.139984130859376,
        24.15997314453125,
        24.17999267578125,
        24.199981689453126,
        24.220001220703126,
        24.239990234375,
        24.259979248046876,
        24.279998779296876,
        24.29998779296875,
        24.319976806640626,
        24.339996337890626,
        24.3599853515625,
        24.379974365234376,
        24.399993896484376,
        24.41998291015625,
        24.439971923828126,
        24.459991455078126,
        24.47998046875,
        24.5,
        24.519989013671876,
        24.53997802734375,
        24.55999755859375,
        24.579986572265626,
        24.5999755859375,
        24.6199951171875,
        24.639984130859376,
        24.65997314453125,
        24.67999267578125,
        24.699981689453126,
        24.720001220703126,
        24.739990234375,
        24.759979248046876,
        24.779998779296876,
        24.79998779296875,
        24.819976806640626,
        24.839996337890626,
        24.8599853515625,
        24.879974365234376,
        24.899993896484376,
        24.91998291015625,
        24.939971923828126,
        24.959991455078126,
        24.97998046875,
        25.0,
        25.019989013671876,
        25.03997802734375,
        25.05999755859375,
        25.079986572265626,
        25.0999755859375,
        25.1199951171875,
        25.139984130859376,
        25.15997314453125,
        25.17999267578125,
        25.199981689453126,
        25.220001220703126,
        25.239990234375,
        25.259979248046876,
        25.279998779296876,
        25.29998779296875,
        25.319976806640626,
        25.339996337890626,
        25.3599853515625,
        25.379974365234376,
        25.399993896484376,
        25.41998291015625,
        25.439971923828126,
        25.459991455078126,
        25.47998046875,
        25.5,
        25.519989013671876,
        25.53997802734375,
        25.55999755859375,
        25.579986572265626,
        25.5999755859375,
        25.6199951171875,
        25.639984130859376,
        25.65997314453125,
        25.67999267578125,
        25.699981689453126,
        25.720001220703126,
        25.739990234375,
        25.759979248046876,
        25.779998779296876,
        25.79998779296875,
        25.819976806640626,
        25.839996337890626,
        25.8599853515625,
        25.879974365234376,
        25.899993896484376,
        25.91998291015625,
        25.939971923828126,
        25.959991455078126,
        25.97998046875,
        26.0,
        26.019989013671876,
        26.03997802734375,
        26.05999755859375,
        26.079986572265626,
        26.0999755859375,
        26.1199951171875,
        26.139984130859376,
        26.15997314453125,
        26.17999267578125,
        26.199981689453126,
        26.220001220703126,
        26.239990234375,
        26.259979248046876,
        26.279998779296876,
        26.29998779296875,
        26.319976806640626,
        26.339996337890626,
        26.3599853515625,
        26.379974365234376,
        26.399993896484376,
        26.41998291015625,
        26.439971923828126,
        26.459991455078126,
        26.47998046875,
        26.5,
        26.519989013671876,
        26.53997802734375,
        26.55999755859375,
        26.579986572265626,
        26.5999755859375,
        26.6199951171875,
        26.639984130859376,
        26.65997314453125,
        26.67999267578125,
        26.699981689453126,
        26.720001220703126,
        26.739990234375,
        26.759979248046876,
        26.779998779296876,
        26.79998779296875,
        26.819976806640626,
        26.839996337890626,
        26.8599853515625,
        26.879974365234376,
        26.899993896484376,
        26.91998291015625,
        26.939971923828126,
        26.959991455078126,
        26.97998046875,
        27.0,
        27.019989013671876,
        27.03997802734375,
        27.05999755859375,
        27.079986572265626,
        27.0999755859375,
        27.1199951171875,
        27.139984130859376,
        27.15997314453125,
        27.17999267578125,
        27.199981689453126,
        27.220001220703126,
        27.239990234375,
        27.259979248046876,
        27.279998779296876,
        27.29998779296875,
        27.319976806640626,
        27.339996337890626,
        27.3599853515625,
        27.379974365234376,
        27.399993896484376,
        27.41998291015625,
        27.439971923828126,
        27.459991455078126,
        27.47998046875,
        27.5,
        27.519989013671876,
        27.53997802734375,
        27.55999755859375,
        27.579986572265626,
        27.5999755859375,
        27.6199951171875,
        27.639984130859376,
        27.65997314453125,
        27.67999267578125,
        27.699981689453126,
        27.720001220703126,
        27.739990234375,
        27.759979248046876,
        27.779998779296876,
        27.79998779296875,
        27.819976806640626,
        27.839996337890626,
        27.8599853515625,
        27.879974365234376,
        27.899993896484376,
        27.91998291015625,
        27.939971923828126,
        27.959991455078126,
        27.97998046875,
        28.0,
        28.019989013671876,
        28.03997802734375,
        28.05999755859375,
        28.079986572265626,
        28.0999755859375,
        28.1199951171875,
        28.139984130859376,
        28.15997314453125,
        28.17999267578125,
        28.199981689453126,
        28.220001220703126,
        28.239990234375,
        28.259979248046876,
        28.279998779296876,
        28.29998779296875,
        28.319976806640626,
        28.339996337890626,
        28.3599853515625,
        28.379974365234376,
        28.399993896484376,
        28.41998291015625,
        28.439971923828126,
        28.459991455078126,
        28.47998046875,
        28.5,
        28.519989013671876,
        28.53997802734375,
        28.55999755859375,
        28.579986572265626,
        28.5999755859375,
        28.6199951171875,
        28.639984130859376,
        28.65997314453125,
        28.67999267578125,
        28.699981689453126,
        28.720001220703126,
        28.739990234375,
        28.759979248046876,
        28.779998779296876,
        28.79998779296875,
        28.819976806640626,
        28.839996337890626,
        28.8599853515625,
        28.879974365234376,
        28.899993896484376,
        28.91998291015625,
        28.939971923828126,
        28.959991455078126,
        28.97998046875,
        29.0,
        29.019989013671876,
        29.03997802734375,
        29.05999755859375,
        29.079986572265626,
        29.0999755859375,
        29.1199951171875,
        29.139984130859376,
        29.15997314453125,
        29.17999267578125,
        29.199981689453126,
        29.220001220703126,
        29.239990234375,
        29.259979248046876,
        29.279998779296876,
        29.29998779296875,
        29.319976806640626,
        29.339996337890626,
        29.3599853515625,
        29.379974365234376,
        29.399993896484376,
        29.41998291015625,
        29.439971923828126,
        29.459991455078126,
        29.47998046875,
        29.5,
        29.519989013671876,
        29.53997802734375,
        29.55999755859375,
        29.579986572265626,
        29.5999755859375,
        29.6199951171875,
        29.639984130859376,
        29.65997314453125,
        29.67999267578125,
        29.699981689453126,
        29.720001220703126,
        29.739990234375,
        29.759979248046876,
        29.779998779296876,
        29.79998779296875,
        29.819976806640626,
        29.839996337890626,
        29.8599853515625,
        29.879974365234376,
        29.899993896484376,
        29.91998291015625,
        29.939971923828126,
        29.959991455078126,
        29.97998046875,
        30.0,
        30.019989013671876,
        30.03997802734375,
        30.05999755859375,
        30.079986572265626,
        30.0999755859375,
        30.1199951171875,
        30.139984130859376,
        30.15997314453125,
        30.17999267578125,
        30.199981689453126,
        30.220001220703126,
        30.239990234375,
        30.259979248046876,
        30.279998779296876,
        30.29998779296875,
        30.319976806640626,
        30.339996337890626,
        30.3599853515625,
        30.379974365234376,
        30.399993896484376,
        30.41998291015625,
        30.439971923828126,
        30.459991455078126,
        30.47998046875,
        30.5,
        30.519989013671876,
        30.53997802734375,
        30.55999755859375,
        30.579986572265626,
        30.5999755859375,
        30.6199951171875,
        30.639984130859376,
        30.65997314453125,
        30.67999267578125,
        30.699981689453126,
        30.720001220703126,
        30.739990234375,
        30.759979248046876,
        30.779998779296876,
        30.79998779296875,
        30.819976806640626,
        30.839996337890626,
        30.8599853515625,
        30.879974365234376,
        30.899993896484376,
        30.91998291015625,
        30.939971923828126,
        30.959991455078126,
        30.97998046875,
        31.0,
        31.019989013671876,
        31.03997802734375,
        31.05999755859375,
        31.079986572265626,
        31.0999755859375,
        31.1199951171875,
        31.139984130859376,
        31.15997314453125,
        31.17999267578125,
        31.199981689453126,
        31.220001220703126,
        31.239990234375,
        31.259979248046876,
        31.279998779296876,
        31.29998779296875,
        31.319976806640626,
        31.339996337890626,
        31.3599853515625,
        31.379974365234376,
        31.399993896484376,
        31.41998291015625,
        31.439971923828126,
        31.459991455078126,
        31.47998046875,
        31.5,
        31.519989013671876,
        31.53997802734375,
        31.55999755859375,
        31.579986572265626,
        31.5999755859375,
        31.6199951171875,
        31.639984130859376,
        31.65997314453125,
        31.67999267578125,
        31.699981689453126,
        31.720001220703126,
        31.739990234375,
        31.759979248046876,
        31.779998779296876,
        31.79998779296875,
        31.819976806640626,
        31.839996337890626,
        31.8599853515625,
        31.879974365234376,
        31.899993896484376,
        31.91998291015625,
        31.939971923828126,
        31.959991455078126,
        31.97998046875,
        32.0,
        32.019989013671878,
        32.03997802734375,
        32.05999755859375,
        32.079986572265628,
        32.0999755859375,
        32.1199951171875,
        32.139984130859378,
        32.15997314453125,
        32.17999267578125,
        32.199981689453128,
        32.220001220703128,
        32.239990234375,
        32.259979248046878,
        32.279998779296878,
        32.29998779296875,
        32.319976806640628,
        32.339996337890628,
        32.3599853515625,
        32.379974365234378,
        32.399993896484378,
        32.41998291015625,
        32.439971923828128,
        32.459991455078128,
        32.47998046875,
        32.5,
        32.519989013671878,
        32.53997802734375,
        32.55999755859375,
        32.579986572265628,
        32.5999755859375,
        32.6199951171875,
        32.639984130859378,
        32.65997314453125,
        32.67999267578125,
        32.699981689453128,
        32.720001220703128,
        32.739990234375,
        32.759979248046878,
        32.779998779296878,
        32.79998779296875,
        32.819976806640628,
        32.839996337890628,
        32.8599853515625,
        32.879974365234378,
        32.899993896484378,
        32.91998291015625,
        32.939971923828128,
        32.959991455078128,
        32.97998046875,
        33.0,
        33.019989013671878,
        33.03997802734375,
        33.05999755859375,
        33.079986572265628,
        33.0999755859375,
        33.1199951171875,
        33.139984130859378,
        33.15997314453125,
        33.17999267578125,
        33.199981689453128,
        33.220001220703128,
        33.239990234375,
        33.259979248046878,
        33.279998779296878,
        33.29998779296875,
        33.319976806640628,
        33.339996337890628,
        33.3599853515625,
        33.379974365234378,
        33.399993896484378,
        33.41998291015625,
        33.439971923828128,
        33.459991455078128,
        33.47998046875,
        33.5,
        33.519989013671878,
        33.53997802734375,
        33.55999755859375,
        33.579986572265628,
        33.5999755859375,
        33.6199951171875,
        33.639984130859378,
        33.65997314453125,
        33.67999267578125,
        33.699981689453128,
        33.720001220703128,
        33.739990234375,
        33.759979248046878,
        33.779998779296878,
        33.79998779296875,
        33.819976806640628,
        33.839996337890628,
        33.8599853515625,
        33.879974365234378,
        33.899993896484378,
        33.91998291015625,
        33.939971923828128,
        33.959991455078128,
        33.97998046875,
        34.0,
        34.019989013671878,
        34.03997802734375,
        34.05999755859375,
        34.079986572265628,
        34.0999755859375,
        34.1199951171875,
        34.139984130859378,
        34.15997314453125,
        34.17999267578125,
        34.199981689453128,
        34.220001220703128,
        34.239990234375,
        34.259979248046878,
        34.279998779296878,
        34.29998779296875,
        34.319976806640628,
        34.339996337890628,
        34.3599853515625,
        34.379974365234378,
        34.399993896484378,
        34.41998291015625,
        34.439971923828128,
        34.459991455078128,
        34.47998046875,
        34.5,
        34.519989013671878,
        34.53997802734375,
        34.55999755859375,
        34.579986572265628,
        34.5999755859375,
        34.6199951171875,
        34.639984130859378,
        34.65997314453125,
        34.67999267578125,
        34.699981689453128,
        34.720001220703128,
        34.739990234375,
        34.759979248046878,
        34.779998779296878,
        34.79998779296875,
        34.819976806640628,
        34.839996337890628,
        34.8599853515625,
        34.879974365234378,
        34.899993896484378,
        34.91998291015625,
        34.939971923828128,
        34.959991455078128,
        34.97998046875,
        35.0,
        35.019989013671878,
        35.03997802734375,
        35.05999755859375,
        35.079986572265628,
        35.0999755859375,
        35.1199951171875,
        35.139984130859378,
        35.15997314453125,
        35.17999267578125,
        35.199981689453128,
        35.220001220703128,
        35.239990234375,
        35.259979248046878,
        35.279998779296878,
        35.29998779296875,
        35.319976806640628,
        35.339996337890628,
        35.3599853515625,
        35.379974365234378,
        35.399993896484378,
        35.41998291015625,
        35.439971923828128,
        35.459991455078128,
        35.47998046875,
        35.5,
        35.519989013671878,
        35.53997802734375,
        35.55999755859375,
        35.579986572265628,
        35.5999755859375,
        35.6199951171875,
        35.639984130859378,
        35.65997314453125,
        35.67999267578125,
        35.699981689453128,
        35.720001220703128,
        35.739990234375,
        35.759979248046878,
        35.779998779296878,
        35.79998779296875,
        35.819976806640628,
        35.839996337890628,
        35.8599853515625,
        35.879974365234378,
        35.899993896484378,
        35.91998291015625,
        35.939971923828128,
        35.959991455078128,
        35.97998046875,
        36.0,
        36.019989013671878,
        36.03997802734375,
        36.05999755859375,
        36.079986572265628,
        36.0999755859375,
        36.1199951171875,
        36.139984130859378,
        36.15997314453125,
        36.17999267578125,
        36.199981689453128,
        36.220001220703128,
        36.239990234375,
        36.259979248046878,
        36.279998779296878,
        36.29998779296875,
        36.319976806640628,
        36.339996337890628,
        36.3599853515625,
        36.379974365234378,
        36.399993896484378,
        36.41998291015625,
        36.439971923828128,
        36.459991455078128,
        36.47998046875,
        36.5,
        36.519989013671878,
        36.53997802734375,
        36.55999755859375,
        36.579986572265628,
        36.5999755859375,
        36.6199951171875,
        36.639984130859378,
        36.65997314453125,
        36.67999267578125,
        36.699981689453128,
        36.720001220703128,
        36.739990234375,
        36.759979248046878,
        36.779998779296878,
        36.79998779296875,
        36.819976806640628,
        36.839996337890628,
        36.8599853515625,
        36.879974365234378,
        36.899993896484378,
        36.91998291015625,
        36.939971923828128,
        36.959991455078128,
        36.97998046875,
        37.0,
        37.019989013671878,
        37.03997802734375,
        37.05999755859375,
        37.079986572265628,
        37.0999755859375,
        37.1199951171875,
        37.139984130859378,
        37.15997314453125,
        37.17999267578125,
        37.199981689453128,
        37.220001220703128,
        37.239990234375,
        37.259979248046878,
        37.279998779296878,
        37.29998779296875,
        37.319976806640628,
        37.339996337890628,
        37.3599853515625,
        37.379974365234378,
        37.399993896484378,
        37.41998291015625,
        37.439971923828128,
        37.459991455078128,
        37.47998046875,
        37.5,
        37.519989013671878,
        37.53997802734375,
        37.55999755859375,
        37.579986572265628,
        37.5999755859375,
        37.6199951171875,
        37.639984130859378,
        37.65997314453125,
        37.67999267578125,
        37.699981689453128,
        37.720001220703128,
        37.739990234375,
        37.759979248046878,
        37.779998779296878,
        37.79998779296875,
        37.819976806640628,
        37.839996337890628,
        37.8599853515625,
        37.879974365234378,
        37.899993896484378,
        37.91998291015625,
        37.939971923828128,
        37.959991455078128,
        37.97998046875,
        38.0,
        38.019989013671878,
        38.03997802734375,
        38.05999755859375,
        38.079986572265628,
        38.0999755859375,
        38.1199951171875,
        38.139984130859378,
        38.15997314453125,
        38.17999267578125,
        38.199981689453128,
        38.220001220703128,
        38.239990234375,
        38.259979248046878,
        38.279998779296878,
        38.29998779296875,
        38.319976806640628,
        38.339996337890628,
        38.3599853515625,
        38.379974365234378,
        38.399993896484378,
        38.41998291015625,
        38.439971923828128,
        38.459991455078128,
        38.47998046875,
        38.5,
        38.519989013671878,
        38.53997802734375,
        38.55999755859375,
        38.579986572265628,
        38.5999755859375,
        38.6199951171875,
        38.639984130859378,
        38.65997314453125,
        38.67999267578125,
        38.699981689453128,
        38.720001220703128,
        38.739990234375,
        38.759979248046878,
        38.779998779296878,
        38.79998779296875,
        38.819976806640628,
        38.839996337890628,
        38.8599853515625,
        38.879974365234378,
        38.899993896484378,
        38.91998291015625,
        38.939971923828128,
        38.959991455078128,
        38.97998046875,
        39.0,
        39.019989013671878,
        39.03997802734375,
        39.05999755859375,
        39.079986572265628,
        39.0999755859375,
        39.1199951171875,
        39.139984130859378,
        39.15997314453125,
        39.17999267578125,
        39.199981689453128,
        39.220001220703128,
        39.239990234375,
        39.259979248046878,
        39.279998779296878,
        39.29998779296875,
        39.319976806640628,
        39.339996337890628,
        39.3599853515625,
        39.379974365234378,
        39.399993896484378,
        39.41998291015625,
        39.439971923828128,
        39.459991455078128,
        39.47998046875,
        39.5,
        39.519989013671878,
        39.53997802734375,
        39.55999755859375,
        39.579986572265628,
        39.5999755859375,
        39.6199951171875,
        39.639984130859378,
        39.65997314453125,
        39.67999267578125,
        39.699981689453128,
        39.720001220703128,
        39.739990234375,
        39.759979248046878,
        39.779998779296878,
        39.79998779296875,
        39.819976806640628,
        39.839996337890628,
        39.8599853515625,
        39.879974365234378,
        39.899993896484378,
        39.91998291015625,
        39.939971923828128,
        39.959991455078128,
        39.97998046875,
        40.0,
        40.019989013671878,
        40.03997802734375,
        40.05999755859375,
        40.079986572265628,
        40.0999755859375,
        40.1199951171875,
        40.139984130859378,
        40.15997314453125,
        40.17999267578125,
        40.199981689453128,
        40.220001220703128,
        40.239990234375,
        40.259979248046878,
        40.279998779296878,
        40.29998779296875,
        40.319976806640628,
        40.339996337890628,
        40.3599853515625,
        40.379974365234378,
        40.399993896484378,
        40.41998291015625,
        40.439971923828128,
        40.459991455078128,
        40.47998046875,
        40.5,
        40.519989013671878,
        40.53997802734375,
        40.55999755859375,
        40.579986572265628,
        40.5999755859375,
        40.6199951171875,
        40.639984130859378,
        40.65997314453125,
        40.67999267578125,
        40.699981689453128,
        40.720001220703128,
        40.739990234375,
        40.759979248046878,
        40.779998779296878,
        40.79998779296875,
        40.819976806640628,
        40.839996337890628,
        40.8599853515625,
        40.879974365234378,
        40.899993896484378,
        40.91998291015625,
        40.939971923828128,
        40.959991455078128,
        40.97998046875,
        41.0,
        41.019989013671878,
        41.03997802734375,
        41.05999755859375,
        41.079986572265628,
        41.0999755859375,
        41.1199951171875,
        41.139984130859378,
        41.15997314453125,
        41.17999267578125,
        41.199981689453128,
        41.220001220703128,
        41.239990234375,
        41.259979248046878,
        41.279998779296878,
        41.29998779296875,
        41.319976806640628,
        41.339996337890628,
        41.3599853515625,
        41.379974365234378,
        41.399993896484378,
        41.41998291015625,
        41.439971923828128,
        41.459991455078128,
        41.47998046875,
        41.5,
        41.519989013671878,
        41.53997802734375,
        41.55999755859375,
        41.579986572265628,
        41.5999755859375,
        41.6199951171875,
        41.639984130859378,
        41.65997314453125,
        41.67999267578125,
        41.699981689453128,
        41.720001220703128,
        41.739990234375,
        41.759979248046878,
        41.779998779296878,
        41.79998779296875,
        41.819976806640628,
        41.839996337890628,
        41.8599853515625,
        41.879974365234378,
        41.899993896484378,
        41.91998291015625,
        41.939971923828128,
        41.959991455078128,
        41.97998046875,
        42.0,
        42.019989013671878,
        42.03997802734375,
        42.05999755859375,
        42.079986572265628,
        42.0999755859375,
        42.1199951171875,
        42.139984130859378,
        42.15997314453125,
        42.17999267578125,
        42.199981689453128,
        42.220001220703128,
        42.239990234375,
        42.259979248046878,
        42.279998779296878,
        42.29998779296875,
        42.319976806640628,
        42.339996337890628,
        42.3599853515625,
        42.379974365234378,
        42.399993896484378,
        42.41998291015625,
        42.439971923828128,
        42.459991455078128,
        42.47998046875,
        42.5,
        42.519989013671878,
        42.53997802734375,
        42.55999755859375,
        42.579986572265628,
        42.5999755859375,
        42.6199951171875,
        42.639984130859378,
        42.65997314453125,
        42.67999267578125,
        42.699981689453128,
        42.720001220703128,
        42.739990234375,
        42.759979248046878,
        42.779998779296878,
        42.79998779296875,
        42.819976806640628,
        42.839996337890628,
        42.8599853515625,
        42.879974365234378,
        42.899993896484378,
        42.91998291015625,
        42.939971923828128,
        42.959991455078128,
        42.97998046875,
        43.0,
        43.019989013671878,
        43.03997802734375,
        43.05999755859375,
        43.079986572265628,
        43.0999755859375,
        43.1199951171875,
        43.139984130859378,
        43.15997314453125,
        43.17999267578125,
        43.199981689453128,
        43.220001220703128,
        43.239990234375,
        43.259979248046878,
        43.279998779296878,
        43.29998779296875,
        43.319976806640628,
        43.339996337890628,
        43.3599853515625,
        43.379974365234378,
        43.399993896484378,
        43.41998291015625,
        43.439971923828128,
        43.459991455078128,
        43.47998046875,
        43.5,
        43.519989013671878,
        43.53997802734375,
        43.55999755859375,
        43.579986572265628,
        43.5999755859375,
        43.6199951171875,
        43.639984130859378,
        43.65997314453125,
        43.67999267578125,
        43.699981689453128,
        43.720001220703128,
        43.739990234375,
        43.759979248046878,
        43.779998779296878,
        43.79998779296875,
        43.819976806640628,
        43.839996337890628,
        43.8599853515625,
        43.879974365234378,
        43.899993896484378,
        43.91998291015625,
        43.939971923828128,
        43.959991455078128,
        43.97998046875,
        44.0,
        44.019989013671878,
        44.03997802734375,
        44.05999755859375,
        44.079986572265628,
        44.0999755859375,
        44.1199951171875,
        44.139984130859378,
        44.15997314453125,
        44.17999267578125,
        44.199981689453128,
        44.220001220703128,
        44.239990234375,
        44.259979248046878,
        44.279998779296878,
        44.29998779296875,
        44.319976806640628,
        44.339996337890628,
        44.3599853515625,
        44.379974365234378,
        44.399993896484378,
        44.41998291015625,
        44.439971923828128,
        44.459991455078128,
        44.47998046875,
        44.5,
        44.519989013671878,
        44.53997802734375,
        44.55999755859375,
        44.579986572265628,
        44.5999755859375,
        44.6199951171875,
        44.639984130859378,
        44.65997314453125,
        44.67999267578125,
        44.699981689453128,
        44.720001220703128,
        44.739990234375,
        44.759979248046878,
        44.779998779296878,
        44.79998779296875,
        44.819976806640628,
        44.839996337890628,
        44.8599853515625,
        44.879974365234378,
        44.899993896484378,
        44.91998291015625,
        44.939971923828128,
        44.959991455078128,
        44.97998046875,
        45.0,
        45.019989013671878,
        45.03997802734375,
        45.05999755859375,
        45.079986572265628,
        45.0999755859375,
        45.1199951171875,
        45.139984130859378,
        45.15997314453125,
        45.17999267578125,
        45.199981689453128,
        45.220001220703128,
        45.239990234375,
        45.259979248046878,
        45.279998779296878,
        45.29998779296875,
        45.319976806640628,
        45.339996337890628,
        45.3599853515625,
        45.379974365234378,
        45.399993896484378,
        45.41998291015625,
        45.439971923828128,
        45.459991455078128,
        45.47998046875,
        45.5,
        45.519989013671878,
        45.53997802734375,
        45.55999755859375,
        45.579986572265628,
        45.5999755859375,
        45.6199951171875,
        45.639984130859378,
        45.65997314453125,
        45.67999267578125,
        45.699981689453128,
        45.720001220703128,
        45.739990234375,
        45.759979248046878,
        45.779998779296878,
        45.79998779296875,
        45.819976806640628,
        45.839996337890628,
        45.8599853515625,
        45.879974365234378,
        45.899993896484378,
        45.91998291015625,
        45.939971923828128,
        45.959991455078128,
        45.97998046875,
        46.0,
        46.019989013671878,
        46.03997802734375,
        46.05999755859375,
        46.079986572265628,
        46.0999755859375,
        46.1199951171875,
        46.139984130859378,
        46.15997314453125,
        46.17999267578125,
        46.199981689453128,
        46.220001220703128,
        46.239990234375,
        46.259979248046878,
        46.279998779296878,
        46.29998779296875,
        46.319976806640628,
        46.339996337890628,
        46.3599853515625,
        46.379974365234378,
        46.399993896484378,
        46.41998291015625,
        46.439971923828128,
        46.459991455078128,
        46.47998046875,
        46.5,
        46.519989013671878,
        46.53997802734375,
        46.55999755859375,
        46.579986572265628,
        46.5999755859375,
        46.6199951171875,
        46.639984130859378,
        46.65997314453125,
        46.67999267578125,
        46.699981689453128,
        46.720001220703128,
        46.739990234375,
        46.759979248046878,
        46.779998779296878,
        46.79998779296875,
        46.819976806640628,
        46.839996337890628,
        46.8599853515625,
        46.879974365234378,
        46.899993896484378,
        46.91998291015625,
        46.939971923828128,
        46.959991455078128,
        46.97998046875,
        47.0,
        47.019989013671878,
        47.03997802734375,
        47.05999755859375,
        47.079986572265628,
        47.0999755859375,
        47.1199951171875,
        47.139984130859378,
        47.15997314453125,
        47.17999267578125,
        47.199981689453128,
        47.220001220703128,
        47.239990234375,
        47.259979248046878,
        47.279998779296878,
        47.29998779296875,
        47.319976806640628,
        47.339996337890628,
        47.3599853515625,
        47.379974365234378,
        47.399993896484378,
        47.41998291015625,
        47.439971923828128,
        47.459991455078128,
        47.47998046875,
        47.5,
        47.519989013671878,
        47.53997802734375,
        47.55999755859375,
        47.579986572265628,
        47.5999755859375,
        47.6199951171875,
        47.639984130859378,
        47.65997314453125,
        47.67999267578125,
        47.699981689453128,
        47.720001220703128,
        47.739990234375,
        47.759979248046878,
        47.779998779296878,
        47.79998779296875,
        47.819976806640628,
        47.839996337890628,
        47.8599853515625,
        47.879974365234378,
        47.899993896484378,
        47.91998291015625,
        47.939971923828128,
        47.959991455078128,
        47.97998046875,
        48.0,
        48.019989013671878,
        48.03997802734375,
        48.05999755859375,
        48.079986572265628,
        48.0999755859375,
        48.1199951171875,
        48.139984130859378,
        48.15997314453125,
        48.17999267578125,
        48.199981689453128,
        48.220001220703128,
        48.239990234375,
        48.259979248046878,
        48.279998779296878,
        48.29998779296875,
        48.319976806640628,
        48.339996337890628,
        48.3599853515625,
        48.379974365234378,
        48.399993896484378,
        48.41998291015625,
        48.439971923828128,
        48.459991455078128,
        48.47998046875,
        48.5,
        48.519989013671878,
        48.53997802734375,
        48.55999755859375,
        48.579986572265628,
        48.5999755859375,
        48.6199951171875,
        48.639984130859378,
        48.65997314453125,
        48.67999267578125,
        48.699981689453128,
        48.720001220703128,
        48.739990234375,
        48.759979248046878,
        48.779998779296878,
        48.79998779296875,
        48.819976806640628,
        48.839996337890628,
        48.8599853515625,
        48.879974365234378,
        48.899993896484378,
        48.91998291015625,
        48.939971923828128,
        48.959991455078128,
        48.97998046875,
        49.0,
        49.019989013671878,
        49.03997802734375,
        49.05999755859375,
        49.079986572265628,
        49.0999755859375,
        49.1199951171875,
        49.139984130859378,
        49.15997314453125,
        49.17999267578125,
        49.199981689453128,
        49.220001220703128,
        49.239990234375,
        49.259979248046878,
        49.279998779296878,
        49.29998779296875,
        49.319976806640628,
        49.339996337890628,
        49.3599853515625,
        49.379974365234378,
        49.399993896484378,
        49.41998291015625,
        49.439971923828128,
        49.459991455078128,
        49.47998046875,
        49.5,
        49.519989013671878,
        49.53997802734375,
        49.55999755859375,
        49.579986572265628,
        49.5999755859375,
        49.6199951171875,
        49.639984130859378,
        49.65997314453125,
        49.67999267578125,
        49.699981689453128,
        49.720001220703128,
        49.739990234375,
        49.759979248046878,
        49.779998779296878,
        49.79998779296875,
        49.819976806640628,
        49.839996337890628,
        49.8599853515625,
        49.879974365234378,
        49.899993896484378,
        49.91998291015625,
        49.939971923828128,
        49.959991455078128,
        49.97998046875,
        50.0,
        50.019989013671878,
        50.03997802734375,
        50.05999755859375,
        50.079986572265628,
        50.0999755859375,
        50.1199951171875,
        50.139984130859378,
        50.15997314453125,
        50.17999267578125,
        50.199981689453128,
        50.220001220703128,
        50.239990234375,
        50.259979248046878,
        50.279998779296878,
        50.29998779296875,
        50.319976806640628,
        50.339996337890628,
        50.3599853515625,
        50.379974365234378,
        50.399993896484378,
        50.41998291015625,
        50.439971923828128,
        50.459991455078128,
        50.47998046875,
        50.5,
        50.519989013671878,
        50.53997802734375,
        50.55999755859375,
        50.579986572265628,
        50.5999755859375,
        50.6199951171875,
        50.639984130859378,
        50.65997314453125,
        50.67999267578125,
        50.699981689453128,
        50.720001220703128,
        50.739990234375,
        50.759979248046878,
        50.779998779296878,
        50.79998779296875,
        50.819976806640628,
        50.839996337890628,
        50.8599853515625,
        50.879974365234378,
        50.899993896484378,
        50.91998291015625,
        50.939971923828128,
        50.959991455078128,
        50.97998046875,
        51.0,
        51.019989013671878,
        51.03997802734375,
        51.05999755859375,
        51.079986572265628,
        51.0999755859375,
        51.1199951171875,
        51.139984130859378,
        51.15997314453125,
        51.17999267578125,
        51.199981689453128,
        51.220001220703128,
        51.239990234375,
        51.259979248046878,
        51.279998779296878,
        51.29998779296875,
        51.319976806640628,
        51.339996337890628,
        51.3599853515625,
        51.379974365234378,
        51.399993896484378,
        51.41998291015625,
        51.439971923828128,
        51.459991455078128,
        51.47998046875,
        51.5,
        51.519989013671878,
        51.53997802734375,
        51.55999755859375,
        51.579986572265628,
        51.5999755859375,
        51.6199951171875,
        51.639984130859378,
        51.65997314453125,
        51.67999267578125,
        51.699981689453128,
        51.720001220703128,
        51.739990234375,
        51.759979248046878,
        51.779998779296878,
        51.79998779296875,
        51.819976806640628,
        51.839996337890628,
        51.8599853515625,
        51.879974365234378,
        51.899993896484378,
        51.91998291015625,
        51.939971923828128,
        51.959991455078128,
        51.97998046875,
        52.0,
        52.019989013671878,
        52.03997802734375,
        52.05999755859375,
        52.079986572265628,
        52.0999755859375,
        52.1199951171875,
        52.139984130859378,
        52.15997314453125,
        52.17999267578125,
        52.199981689453128,
        52.220001220703128,
        52.239990234375,
        52.259979248046878,
        52.279998779296878,
        52.29998779296875,
        52.319976806640628,
        52.339996337890628,
        52.3599853515625,
        52.379974365234378,
        52.399993896484378,
        52.41998291015625,
        52.439971923828128,
        52.459991455078128,
        52.47998046875,
        52.5,
        52.519989013671878,
        52.53997802734375,
        52.55999755859375,
        52.579986572265628,
        52.5999755859375,
        52.6199951171875,
        52.639984130859378,
        52.65997314453125,
        52.67999267578125,
        52.699981689453128,
        52.720001220703128,
        52.739990234375,
        52.759979248046878,
        52.779998779296878,
        52.79998779296875,
        52.819976806640628,
        52.839996337890628,
        52.8599853515625,
        52.879974365234378,
        52.899993896484378,
        52.91998291015625,
        52.939971923828128,
        52.959991455078128,
        52.97998046875,
        53.0,
        53.019989013671878,
        53.03997802734375,
        53.05999755859375,
        53.079986572265628,
        53.0999755859375,
        53.1199951171875,
        53.139984130859378,
        53.15997314453125,
        53.17999267578125,
        53.199981689453128,
        53.220001220703128,
        53.239990234375,
        53.259979248046878,
        53.279998779296878,
        53.29998779296875,
        53.319976806640628,
        53.339996337890628,
        53.3599853515625,
        53.379974365234378,
        53.399993896484378,
        53.41998291015625,
        53.439971923828128,
        53.459991455078128,
        53.47998046875,
        53.5,
        53.519989013671878,
        53.53997802734375,
        53.55999755859375,
        53.579986572265628,
        53.5999755859375,
        53.6199951171875,
        53.639984130859378,
        53.65997314453125,
        53.67999267578125,
        53.699981689453128,
        53.720001220703128,
        53.739990234375,
        53.759979248046878,
        53.779998779296878,
        53.79998779296875,
        53.819976806640628,
        53.839996337890628,
        53.8599853515625,
        53.879974365234378,
        53.899993896484378,
        53.91998291015625,
        53.939971923828128,
        53.959991455078128,
        53.97998046875,
        54.0,
        54.019989013671878,
        54.03997802734375,
        54.05999755859375,
        54.079986572265628,
        54.0999755859375,
        54.1199951171875,
        54.139984130859378,
        54.15997314453125,
        54.17999267578125,
        54.199981689453128,
        54.220001220703128,
        54.239990234375,
        54.259979248046878,
        54.279998779296878,
        54.29998779296875,
        54.319976806640628,
        54.339996337890628,
        54.3599853515625,
        54.379974365234378,
        54.399993896484378,
        54.41998291015625,
        54.439971923828128,
        54.459991455078128,
        54.47998046875,
        54.5,
        54.519989013671878,
        54.53997802734375,
        54.55999755859375,
        54.579986572265628,
        54.5999755859375,
        54.6199951171875,
        54.639984130859378,
        54.65997314453125,
        54.67999267578125,
        54.699981689453128,
        54.720001220703128,
        54.739990234375,
        54.759979248046878,
        54.779998779296878,
        54.79998779296875,
        54.819976806640628,
        54.839996337890628,
        54.8599853515625,
        54.879974365234378,
        54.899993896484378,
        54.91998291015625,
        54.939971923828128,
        54.959991455078128,
        54.97998046875,
        55.0,
        55.019989013671878,
        55.03997802734375,
        55.05999755859375,
        55.079986572265628,
        55.0999755859375,
        55.1199951171875,
        55.139984130859378,
        55.15997314453125,
        55.17999267578125,
        55.199981689453128,
        55.220001220703128,
        55.239990234375,
        55.259979248046878,
        55.279998779296878,
        55.29998779296875,
        55.319976806640628,
        55.339996337890628,
        55.3599853515625,
        55.379974365234378,
        55.399993896484378,
        55.41998291015625,
        55.439971923828128,
        55.459991455078128,
        55.47998046875,
        55.5,
        55.519989013671878,
        55.53997802734375,
        55.55999755859375,
        55.579986572265628,
        55.5999755859375,
        55.6199951171875,
        55.639984130859378,
        55.65997314453125,
        55.67999267578125,
        55.699981689453128,
        55.720001220703128,
        55.739990234375,
        55.759979248046878,
        55.779998779296878,
        55.79998779296875,
        55.819976806640628,
        55.839996337890628,
        55.8599853515625,
        55.879974365234378,
        55.899993896484378,
        55.91998291015625,
        55.939971923828128,
        55.959991455078128,
        55.97998046875,
        56.0,
        56.019989013671878,
        56.03997802734375,
        56.05999755859375,
        56.079986572265628,
        56.0999755859375,
        56.1199951171875,
        56.139984130859378,
        56.15997314453125,
        56.17999267578125,
        56.199981689453128,
        56.220001220703128,
        56.239990234375,
        56.259979248046878,
        56.279998779296878,
        56.29998779296875,
        56.319976806640628,
        56.339996337890628,
        56.3599853515625,
        56.379974365234378,
        56.399993896484378,
        56.41998291015625,
        56.439971923828128,
        56.459991455078128,
        56.47998046875,
        56.5,
        56.519989013671878,
        56.53997802734375,
        56.55999755859375,
        56.579986572265628,
        56.5999755859375,
        56.6199951171875,
        56.639984130859378,
        56.65997314453125,
        56.67999267578125,
        56.699981689453128,
        56.720001220703128,
        56.739990234375,
        56.759979248046878,
        56.779998779296878,
        56.79998779296875,
        56.819976806640628,
        56.839996337890628,
        56.8599853515625,
        56.879974365234378,
        56.899993896484378,
        56.91998291015625,
        56.939971923828128,
        56.959991455078128,
        56.97998046875,
        57.0,
        57.019989013671878,
        57.03997802734375,
        57.05999755859375,
        57.079986572265628,
        57.0999755859375,
        57.1199951171875,
        57.139984130859378,
        57.15997314453125,
        57.17999267578125,
        57.199981689453128,
        57.220001220703128,
        57.239990234375,
        57.259979248046878,
        57.279998779296878,
        57.29998779296875,
        57.319976806640628,
        57.339996337890628,
        57.3599853515625,
        57.379974365234378,
        57.399993896484378,
        57.41998291015625,
        57.439971923828128,
        57.459991455078128,
        57.47998046875,
        57.5,
        57.519989013671878,
        57.53997802734375,
        57.55999755859375,
        57.579986572265628,
        57.5999755859375,
        57.6199951171875,
        57.639984130859378,
        57.65997314453125,
        57.67999267578125,
        57.699981689453128,
        57.720001220703128,
        57.739990234375,
        57.759979248046878,
        57.779998779296878,
        57.79998779296875,
        57.819976806640628,
        57.839996337890628,
        57.8599853515625,
        57.879974365234378,
        57.899993896484378,
        57.91998291015625,
        57.939971923828128,
        57.959991455078128,
        57.97998046875,
        58.0,
        58.019989013671878,
        58.03997802734375,
        58.05999755859375,
        58.079986572265628,
        58.0999755859375,
        58.1199951171875,
        58.139984130859378,
        58.15997314453125,
        58.17999267578125,
        58.199981689453128,
        58.220001220703128,
        58.239990234375,
        58.259979248046878,
        58.279998779296878,
        58.29998779296875,
        58.319976806640628,
        58.339996337890628,
        58.3599853515625,
        58.379974365234378,
        58.399993896484378,
        58.41998291015625,
        58.439971923828128,
        58.459991455078128,
        58.47998046875,
        58.5,
        58.519989013671878,
        58.53997802734375,
        58.55999755859375,
        58.579986572265628,
        58.5999755859375,
        58.6199951171875,
        58.639984130859378,
        58.65997314453125,
        58.67999267578125,
        58.699981689453128,
        58.720001220703128,
        58.739990234375,
        58.759979248046878,
        58.779998779296878,
        58.79998779296875,
        58.819976806640628,
        58.839996337890628,
        58.8599853515625,
        58.879974365234378,
        58.899993896484378,
        58.91998291015625,
        58.939971923828128,
        58.959991455078128,
        58.97998046875,
        59.0,
        59.019989013671878,
        59.03997802734375,
        59.05999755859375,
        59.079986572265628,
        59.0999755859375,
        59.1199951171875,
        59.139984130859378,
        59.15997314453125,
        59.17999267578125,
        59.199981689453128,
        59.220001220703128,
        59.239990234375,
        59.259979248046878,
        59.279998779296878,
        59.29998779296875,
        59.319976806640628,
        59.339996337890628,
        59.3599853515625,
        59.379974365234378,
        59.399993896484378,
        59.41998291015625,
        59.439971923828128,
        59.459991455078128,
        59.47998046875,
        59.5,
        59.519989013671878,
        59.53997802734375,
        59.55999755859375,
        59.579986572265628,
        59.5999755859375,
        59.6199951171875,
        59.639984130859378,
        59.65997314453125,
        59.67999267578125,
        59.699981689453128,
        59.720001220703128,
        59.739990234375,
        59.759979248046878,
        59.779998779296878,
        59.79998779296875,
        59.819976806640628,
        59.839996337890628,
        59.8599853515625,
        59.879974365234378,
        59.899993896484378,
        59.91998291015625,
        59.939971923828128,
        59.959991455078128,
        59.97998046875
    ],
    "rightHandPositions": [
        "(0.416579, 0.794719, 0.202647)",
        "(0.417936, 0.794324, 0.202951)",
        "(0.419611, 0.793763, 0.203176)",
        "(0.421248, 0.793194, 0.203380)",
        "(0.422090, 0.792901, 0.203459)",
        "(0.423789, 0.792301, 0.203463)",
        "(0.425466, 0.791697, 0.203356)",
        "(0.427031, 0.791179, 0.203229)",
        "(0.428278, 0.790818, 0.203268)",
        "(0.428853, 0.790646, 0.203282)",
        "(0.429891, 0.790377, 0.203179)",
        "(0.430634, 0.790120, 0.203031)",
        "(0.431238, 0.789944, 0.202872)",
        "(0.431970, 0.789814, 0.202656)",
        "(0.432151, 0.789925, 0.202511)",
        "(0.431090, 0.790820, 0.202441)",
        "(0.429013, 0.792419, 0.202226)",
        "(0.425647, 0.795104, 0.201313)",
        "(0.420922, 0.798965, 0.199894)",
        "(0.418008, 0.801326, 0.199170)",
        "(0.410699, 0.807173, 0.197643)",
        "(0.401786, 0.814364, 0.195884)",
        "(0.391070, 0.823242, 0.193826)",
        "(0.378335, 0.834693, 0.191234)",
        "(0.371576, 0.841011, 0.189807)",
        "(0.356872, 0.855426, 0.186674)",
        "(0.341033, 0.872077, 0.183096)",
        "(0.324181, 0.891279, 0.178998)",
        "(0.307023, 0.912418, 0.174465)",
        "(0.298497, 0.923531, 0.171973)",
        "(0.281942, 0.946958, 0.166448)",
        "(0.266005, 0.971295, 0.160913)",
        "(0.250969, 0.997092, 0.155829)",
        "(0.237138, 1.023599, 0.150881)",
        "(0.230740, 1.037077, 0.148414)",
        "(0.219509, 1.064497, 0.143503)",
        "(0.210231, 1.091537, 0.138552)",
        "(0.202862, 1.117771, 0.133868)",
        "(0.197214, 1.144010, 0.130026)",
        "(0.194640, 1.157041, 0.128413)",
        "(0.191274, 1.182295, 0.126975)",
        "(0.189141, 1.206317, 0.127314)",
        "(0.187969, 1.228788, 0.130092)",
        "(0.187591, 1.239535, 0.132367)",
        "(0.187467, 1.259472, 0.139141)",
        "(0.187953, 1.277163, 0.148240)",
        "(0.189253, 1.292528, 0.159319)",
        "(0.191301, 1.304627, 0.172043)",
        "(0.193305, 1.313701, 0.185887)",
        "(0.194286, 1.317162, 0.193083)",
        "(0.196170, 1.321089, 0.208125)",
        "(0.197979, 1.321588, 0.223358)",
        "(0.199876, 1.318569, 0.238198)",
        "(0.201391, 1.312594, 0.252361)",
        "(0.201957, 1.308537, 0.259143)",
        "(0.202603, 1.297738, 0.271631)",
        "(0.202686, 1.284237, 0.282127)",
        "(0.202550, 1.268435, 0.289365)",
        "(0.202492, 1.251383, 0.292771)",
        "(0.202448, 1.242457, 0.293049)",
        "(0.202111, 1.223991, 0.290376)",
        "(0.201789, 1.205656, 0.284752)",
        "(0.201861, 1.189093, 0.276266)",
        "(0.201961, 1.181381, 0.271296)",
        "(0.201987, 1.167016, 0.258989)",
        "(0.201838, 1.154502, 0.244131)",
        "(0.201430, 1.144144, 0.227729)",
        "(0.200771, 1.137174, 0.209934)",
        "(0.200187, 1.134223, 0.191984)",
        "(0.199830, 1.134092, 0.183124)",
        "(0.198864, 1.137117, 0.165627)",
        "(0.197721, 1.144107, 0.148674)",
        "(0.196448, 1.154701, 0.132760)",
        "(0.194820, 1.168639, 0.118905)",
        "(0.193953, 1.176326, 0.112692)",
        "(0.192271, 1.194036, 0.102128)",
        "(0.190801, 1.213748, 0.093769)",
        "(0.189791, 1.234793, 0.087823)",
        "(0.189523, 1.256576, 0.083827)",
        "(0.189606, 1.267633, 0.082607)",
        "(0.190199, 1.289795, 0.082230)",
        "(0.191407, 1.311390, 0.083956)",
        "(0.193301, 1.331827, 0.087403)",
        "(0.195609, 1.350422, 0.092477)",
        "(0.196752, 1.359282, 0.095452)",
        "(0.199431, 1.375884, 0.102778)",
        "(0.202428, 1.390716, 0.111148)",
        "(0.205471, 1.403083, 0.120275)",
        "(0.206986, 1.408692, 0.124981)",
        "(0.209987, 1.418263, 0.135028)",
        "(0.212889, 1.425968, 0.145752)",
        "(0.215561, 1.431982, 0.157097)",
        "(0.218204, 1.435996, 0.168779)",
        "(0.220368, 1.438110, 0.180450)",
        "(0.221228, 1.438545, 0.186324)",
        "(0.222500, 1.437779, 0.198246)",
        "(0.223297, 1.435189, 0.210384)",
        "(0.223345, 1.430601, 0.222627)",
        "(0.223034, 1.427685, 0.228676)",
        "(0.221517, 1.420036, 0.240482)",
        "(0.219221, 1.410354, 0.251788)",
        "(0.216916, 1.399088, 0.262343)",
        "(0.214577, 1.386623, 0.272110)",
        "(0.213318, 1.379888, 0.276612)",
        "(0.210584, 1.365186, 0.284401)",
        "(0.207675, 1.349212, 0.290292)",
        "(0.204423, 1.332016, 0.293944)",
        "(0.200982, 1.313986, 0.296063)",
        "(0.197629, 1.295571, 0.296706)",
        "(0.196042, 1.286332, 0.296489)",
        "(0.192692, 1.267493, 0.294600)",
        "(0.189221, 1.248425, 0.290658)",
        "(0.187783, 1.239360, 0.287536)",
        "(0.185251, 1.222062, 0.280504)",
        "(0.182991, 1.206051, 0.271607)",
        "(0.181147, 1.191847, 0.260693)",
        "(0.179785, 1.179804, 0.247720)",
        "(0.178824, 1.170250, 0.233361)",
        "(0.178313, 1.166003, 0.225931)",
        "(0.177252, 1.158904, 0.210334)",
        "(0.176703, 1.154463, 0.194055)",
        "(0.176619, 1.152971, 0.177411)",
        "(0.176746, 1.154783, 0.160916)",
        "(0.177154, 1.159375, 0.144821)",
        "(0.177389, 1.162676, 0.137071)",
        "(0.177823, 1.171831, 0.122922)",
        "(0.178079, 1.183214, 0.110383)",
        "(0.178470, 1.196909, 0.099446)",
        "(0.178990, 1.212134, 0.090377)",
        "(0.179204, 1.220284, 0.086686)",
        "(0.179721, 1.237968, 0.081152)",
        "(0.180910, 1.256927, 0.077387)",
        "(0.182628, 1.276475, 0.075585)",
        "(0.184772, 1.296212, 0.075864)",
        "(0.186043, 1.306064, 0.076411)",
        "(0.188807, 1.325048, 0.078740)",
        "(0.191645, 1.342962, 0.082586)",
        "(0.195060, 1.359713, 0.087785)",
        "(0.198659, 1.375084, 0.093913)",
        "(0.200522, 1.382266, 0.097268)",
        "(0.204400, 1.395174, 0.104720)",
        "(0.208095, 1.406280, 0.112987)",
        "(0.211650, 1.415464, 0.121991)",
        "(0.215167, 1.423082, 0.131409)",
        "(0.216903, 1.426375, 0.136270)",
        "(0.220046, 1.431455, 0.146410)",
        "(0.222814, 1.434971, 0.157151)",
        "(0.225239, 1.436645, 0.168143)",
        "(0.227610, 1.436970, 0.179332)",
        "(0.228836, 1.436697, 0.184971)",
        "(0.230776, 1.434888, 0.196393)",
        "(0.231973, 1.431585, 0.207872)",
        "(0.232458, 1.426680, 0.219536)",
        "(0.232279, 1.420409, 0.231340)",
        "(0.231961, 1.416754, 0.237203)",
        "(0.230813, 1.408225, 0.248847)",
        "(0.229368, 1.398396, 0.260414)",
        "(0.227854, 1.387751, 0.271665)",
        "(0.227102, 1.382124, 0.277107)",
        "(0.225698, 1.370198, 0.287356)",
        "(0.224137, 1.357344, 0.296600)",
        "(0.222082, 1.343524, 0.304800)",
        "(0.219677, 1.328470, 0.311847)",
        "(0.217061, 1.312607, 0.317985)",
        "(0.215902, 1.304705, 0.320474)",
        "(0.213633, 1.288682, 0.323889)",
        "(0.211073, 1.272225, 0.325807)",
        "(0.208413, 1.255643, 0.326303)",
        "(0.207187, 1.247553, 0.326270)",
        "(0.204675, 1.231525, 0.325194)",
        "(0.202245, 1.215983, 0.322324)",
        "(0.200266, 1.201883, 0.317129)",
        "(0.198218, 1.188500, 0.311004)",
        "(0.197018, 1.181995, 0.307679)",
        "(0.194573, 1.169438, 0.299869)",
        "(0.192156, 1.158062, 0.290965)",
        "(0.190434, 1.148734, 0.280492)",
        "(0.188466, 1.140521, 0.269249)",
        "(0.187406, 1.136897, 0.263383)",
        "(0.185589, 1.131645, 0.250916)",
        "(0.184059, 1.128700, 0.237562)",
        "(0.182701, 1.128195, 0.222822)",
        "(0.181603, 1.129566, 0.207265)",
        "(0.181050, 1.130838, 0.199552)",
        "(0.179992, 1.134929, 0.184275)",
        "(0.179013, 1.140736, 0.168844)",
        "(0.178299, 1.148602, 0.153780)",
        "(0.177678, 1.157754, 0.139659)",
        "(0.177400, 1.163165, 0.133119)",
        "(0.176955, 1.174806, 0.120540)",
        "(0.177016, 1.188351, 0.109263)",
        "(0.177534, 1.203430, 0.099527)",
        "(0.178427, 1.219628, 0.091528)",
        "(0.178949, 1.228011, 0.088184)",
        "(0.180218, 1.245382, 0.083311)",
        "(0.181364, 1.262910, 0.080496)",
        "(0.182948, 1.280526, 0.079456)",
        "(0.184838, 1.297703, 0.080313)",
        "(0.186947, 1.314391, 0.082548)",
        "(0.188150, 1.322551, 0.084146)",
        "(0.190849, 1.338092, 0.088421)",
        "(0.193564, 1.352573, 0.093670)",
        "(0.196504, 1.365503, 0.100223)",
        "(0.199813, 1.377669, 0.107575)",
        "(0.201441, 1.383290, 0.111583)",
        "(0.204415, 1.393121, 0.120323)",
        "(0.207209, 1.401251, 0.129658)",
        "(0.209537, 1.407700, 0.139773)",
        "(0.211659, 1.412782, 0.150377)",
        "(0.212685, 1.414833, 0.155806)",
        "(0.214663, 1.417762, 0.167114)",
        "(0.216475, 1.419196, 0.178541)",
        "(0.218025, 1.418997, 0.190170)",
        "(0.219158, 1.417359, 0.201864)",
        "(0.219632, 1.416065, 0.207716)",
        "(0.220078, 1.412199, 0.219413)",
        "(0.219860, 1.406764, 0.231014)",
        "(0.219518, 1.400229, 0.242441)",
        "(0.219288, 1.392627, 0.253456)",
        "(0.219267, 1.388513, 0.258723)",
        "(0.219062, 1.379390, 0.268813)",
        "(0.218527, 1.369170, 0.278512)",
        "(0.217834, 1.358058, 0.287197)",
        "(0.216826, 1.345831, 0.294545)",
        "(0.216223, 1.339317, 0.297691)",
        "(0.215034, 1.325997, 0.303277)",
        "(0.213987, 1.312436, 0.307249)",
        "(0.212846, 1.298556, 0.309183)",
        "(0.211311, 1.284376, 0.309958)",
        "(0.210539, 1.277369, 0.310002)",
        "(0.209142, 1.263757, 0.308962)",
        "(0.207481, 1.250182, 0.306764)",
        "(0.205631, 1.236867, 0.302836)",
        "(0.203554, 1.223771, 0.297658)",
        "(0.202490, 1.217368, 0.294741)",
        "(0.200583, 1.205306, 0.287935)",
        "(0.198751, 1.194217, 0.280101)",
        "(0.196966, 1.184243, 0.270936)",
        "(0.196057, 1.179582, 0.265907)",
        "(0.194349, 1.171320, 0.254943)",
        "(0.192780, 1.164510, 0.243293)",
        "(0.191320, 1.159345, 0.230847)",
        "(0.189950, 1.155460, 0.217737)",
        "(0.188816, 1.153475, 0.204606)",
        "(0.188298, 1.153132, 0.198049)",
        "(0.187594, 1.154454, 0.184597)",
        "(0.187196, 1.157513, 0.170791)",
        "(0.187006, 1.162266, 0.157221)",
        "(0.186902, 1.168476, 0.144284)",
        "(0.186843, 1.171949, 0.138126)",
        "(0.186821, 1.180062, 0.126742)",
        "(0.186874, 1.189699, 0.116762)",
        "(0.187072, 1.200452, 0.107957)",
        "(0.187167, 1.206108, 0.104010)",
        "(0.187587, 1.218473, 0.097432)",
        "(0.188151, 1.231921, 0.092657)",
        "(0.188980, 1.246458, 0.090023)",
        "(0.189932, 1.261431, 0.088969)",
        "(0.190581, 1.269057, 0.088945)",
        "(0.192283, 1.284664, 0.090349)",
        "(0.194340, 1.300244, 0.093387)",
        "(0.196835, 1.315416, 0.097873)",
        "(0.199719, 1.330074, 0.103402)",
        "(0.201283, 1.337169, 0.106548)",
        "(0.204667, 1.350708, 0.113917)",
        "(0.208393, 1.363344, 0.122251)",
        "(0.212321, 1.374743, 0.131582)",
        "(0.216471, 1.385127, 0.141619)",
        "(0.218611, 1.389905, 0.146837)",
        "(0.223034, 1.398361, 0.157692)",
        "(0.227551, 1.405425, 0.169035)",
        "(0.232178, 1.410813, 0.180848)",
        "(0.236890, 1.414795, 0.192787)",
        "(0.241279, 1.417191, 0.204843)",
        "(0.243215, 1.417673, 0.210908)",
        "(0.246633, 1.417751, 0.223209)",
        "(0.249357, 1.416014, 0.235677)",
        "(0.251345, 1.412746, 0.247951)",
        "(0.252008, 1.410574, 0.254071)",
        "(0.252485, 1.404801, 0.266410)",
        "(0.252180, 1.397264, 0.278675)",
        "(0.251279, 1.388105, 0.290663)",
        "(0.250268, 1.377755, 0.301901)",
        "(0.249629, 1.372137, 0.307310)",
        "(0.247988, 1.359567, 0.317462)",
        "(0.246522, 1.346001, 0.325993)",
        "(0.245257, 1.331734, 0.332085)",
        "(0.243325, 1.316541, 0.337230)",
        "(0.242203, 1.308687, 0.339539)",
        "(0.239751, 1.292451, 0.343335)",
        "(0.237407, 1.276139, 0.345856)",
        "(0.234962, 1.259823, 0.346736)",
        "(0.232363, 1.243710, 0.346115)",
        "(0.231042, 1.235816, 0.345259)",
        "(0.228700, 1.221021, 0.342222)",
        "(0.226530, 1.207636, 0.337527)",
        "(0.224307, 1.195406, 0.331172)",
        "(0.221878, 1.184435, 0.323074)",
        "(0.220631, 1.179327, 0.318646)",
        "(0.218224, 1.170493, 0.309043)",
        "(0.215765, 1.163046, 0.299115)",
        "(0.213152, 1.156937, 0.288128)",
        "(0.210513, 1.151821, 0.276040)",
        "(0.209209, 1.149624, 0.269770)",
        "(0.206545, 1.146177, 0.257474)",
        "(0.203947, 1.144240, 0.245689)",
        "(0.201386, 1.143462, 0.232877)",
        "(0.199084, 1.143914, 0.218972)",
        "(0.198012, 1.144503, 0.211970)",
        "(0.196053, 1.146702, 0.197893)",
        "(0.194430, 1.149805, 0.183365)",
        "(0.193465, 1.154293, 0.168594)",
        "(0.192804, 1.159743, 0.154241)",
        "(0.192523, 1.162840, 0.147380)",
        "(0.192121, 1.170009, 0.134337)",
        "(0.191895, 1.178474, 0.122331)",
        "(0.191904, 1.188624, 0.111701)",
        "(0.192169, 1.199909, 0.102125)",
        "(0.192475, 1.206236, 0.098044)",
        "(0.193091, 1.219703, 0.091430)",
        "(0.193494, 1.233512, 0.086272)",
        "(0.194008, 1.248345, 0.083378)",
        "(0.194953, 1.263735, 0.081809)",
        "(0.195503, 1.271487, 0.081498)",
        "(0.196992, 1.287136, 0.082116)",
        "(0.198846, 1.302636, 0.084245)",
        "(0.200975, 1.317786, 0.087477)",
        "(0.203638, 1.332528, 0.091683)",
        "(0.205110, 1.339711, 0.094115)",
        "(0.208266, 1.353430, 0.099765)",
        "(0.211395, 1.366000, 0.106406)",
        "(0.214799, 1.377737, 0.113737)",
        "(0.218127, 1.388130, 0.121667)",
        "(0.219772, 1.392939, 0.125864)",
        "(0.222916, 1.401350, 0.134623)",
        "(0.225751, 1.408133, 0.143676)",
        "(0.228418, 1.413319, 0.153237)",
        "(0.229680, 1.415491, 0.158098)",
        "(0.232933, 1.419400, 0.173219)",
        "(0.233826, 1.420092, 0.178406)",
        "(0.235294, 1.420248, 0.188885)",
        "(0.236286, 1.418751, 0.199467)",
        "(0.236880, 1.415896, 0.210118)",
        "(0.236940, 1.411734, 0.220740)",
        "(0.236853, 1.409228, 0.225999)",
        "(0.236273, 1.403008, 0.236410)",
        "(0.235194, 1.395409, 0.246731)",
        "(0.233946, 1.386824, 0.256754)",
        "(0.233362, 1.382218, 0.261590)",
        "(0.232106, 1.372087, 0.270760)",
        "(0.230706, 1.361050, 0.279150)",
        "(0.229149, 1.349244, 0.286882)",
        "(0.227414, 1.336677, 0.293933)",
        "(0.226394, 1.330076, 0.297210)",
        "(0.224567, 1.316601, 0.302702)",
        "(0.223176, 1.303243, 0.307043)",
        "(0.221935, 1.289926, 0.310215)",
        "(0.220139, 1.275900, 0.312350)",
        "(0.219100, 1.268754, 0.313068)",
        "(0.217283, 1.254819, 0.313184)",
        "(0.215632, 1.241430, 0.312113)",
        "(0.213776, 1.228197, 0.309992)",
        "(0.211774, 1.215084, 0.306825)",
        "(0.210822, 1.208692, 0.304833)",
        "(0.209182, 1.196859, 0.299884)",
        "(0.207893, 1.186515, 0.294084)",
        "(0.206726, 1.177382, 0.287277)",
        "(0.205344, 1.168845, 0.279448)",
        "(0.204638, 1.164783, 0.275201)",
        "(0.203225, 1.157500, 0.265925)",
        "(0.201925, 1.151517, 0.256077)",
        "(0.200597, 1.146434, 0.245691)",
        "(0.199410, 1.142243, 0.234221)",
        "(0.198889, 1.140523, 0.228209)",
        "(0.198027, 1.138073, 0.215925)",
        "(0.197334, 1.136821, 0.203568)",
        "(0.196921, 1.137067, 0.190779)",
        "(0.196881, 1.138728, 0.177767)",
        "(0.196878, 1.140091, 0.171449)",
        "(0.196809, 1.143446, 0.159112)",
        "(0.196889, 1.148114, 0.146781)",
        "(0.197203, 1.154228, 0.134854)",
        "(0.197448, 1.161519, 0.123895)",
        "(0.197502, 1.165653, 0.118801)",
        "(0.197722, 1.175150, 0.109344)",
        "(0.198122, 1.185871, 0.100795)",
        "(0.198687, 1.197811, 0.093561)",
        "(0.199191, 1.210502, 0.087620)",
        "(0.199472, 1.216757, 0.085347)",
        "(0.200164, 1.230961, 0.081323)",
        "(0.201105, 1.245875, 0.078542)",
        "(0.202424, 1.261025, 0.077558)",
        "(0.204048, 1.276123, 0.077988)",
        "(0.204971, 1.283605, 0.078631)",
        "(0.206847, 1.298010, 0.080992)",
        "(0.208952, 1.311781, 0.084434)",
        "(0.211362, 1.324947, 0.089140)",
        "(0.213712, 1.337355, 0.094810)",
        "(0.214891, 1.343195, 0.098045)",
        "(0.217338, 1.354373, 0.104918)",
        "(0.219761, 1.364427, 0.112758)",
        "(0.222199, 1.373189, 0.121314)",
        "(0.224589, 1.380878, 0.130482)",
        "(0.227050, 1.387525, 0.140487)",
        "(0.228267, 1.390514, 0.145781)",
        "(0.230645, 1.395549, 0.156995)",
        "(0.232974, 1.399290, 0.168458)",
        "(0.235369, 1.402073, 0.180071)",
        "(0.236504, 1.403139, 0.186004)",
        "(0.238670, 1.404369, 0.198163)",
        "(0.240774, 1.404387, 0.210358)",
        "(0.242658, 1.403064, 0.222484)",
        "(0.244302, 1.400655, 0.234318)",
        "(0.244986, 1.399048, 0.240210)",
        "(0.246008, 1.394881, 0.252117)",
        "(0.246548, 1.389355, 0.263854)",
        "(0.246989, 1.382864, 0.275034)",
        "(0.247377, 1.375312, 0.285457)",
        "(0.247482, 1.371132, 0.290368)",
        "(0.247648, 1.362214, 0.299446)",
        "(0.247599, 1.352261, 0.307308)",
        "(0.246886, 1.340870, 0.314065)",
        "(0.245675, 1.328281, 0.319500)",
        "(0.245060, 1.321792, 0.321705)",
        "(0.243701, 1.308338, 0.324926)",
        "(0.242217, 1.294544, 0.326678)",
        "(0.240676, 1.280805, 0.326495)",
        "(0.238774, 1.267016, 0.325298)",
        "(0.237629, 1.260042, 0.324526)",
        "(0.235282, 1.246475, 0.321923)",
        "(0.233273, 1.234023, 0.317632)",
        "(0.230893, 1.222009, 0.312276)",
        "(0.228265, 1.210237, 0.306289)",
        "(0.226989, 1.204565, 0.302904)",
        "(0.224708, 1.194462, 0.294867)",
        "(0.222682, 1.185717, 0.285731)",
        "(0.220799, 1.178763, 0.275276)",
        "(0.218911, 1.173107, 0.264028)",
        "(0.218001, 1.170828, 0.258125)",
        "(0.216468, 1.168030, 0.245518)",
        "(0.215088, 1.167197, 0.232600)",
        "(0.213770, 1.168185, 0.219154)",
        "(0.212599, 1.170279, 0.205192)",
        "(0.212052, 1.171790, 0.198272)",
        "(0.210995, 1.176054, 0.185125)",
        "(0.209749, 1.181574, 0.173085)",
        "(0.208678, 1.188502, 0.161528)",
        "(0.208052, 1.196513, 0.150231)",
        "(0.207818, 1.200844, 0.144818)",
        "(0.207633, 1.210527, 0.134749)",
        "(0.207912, 1.221423, 0.125679)",
        "(0.208776, 1.233379, 0.117861)",
        "(0.209776, 1.245850, 0.111198)",
        "(0.210388, 1.252301, 0.108333)",
        "(0.211963, 1.265665, 0.103878)",
        "(0.213832, 1.279431, 0.101144)",
        "(0.216052, 1.293570, 0.100363)",
        "(0.218554, 1.307534, 0.100790)",
        "(0.219902, 1.314427, 0.101430)",
        "(0.222707, 1.327812, 0.103843)",
        "(0.225604, 1.340572, 0.107465)",
        "(0.228698, 1.352599, 0.112249)",
        "(0.231830, 1.363713, 0.117810)",
        "(0.233462, 1.369006, 0.120890)",
        "(0.236732, 1.378789, 0.127745)",
        "(0.239887, 1.387352, 0.135080)",
        "(0.242910, 1.394622, 0.142844)",
        "(0.245877, 1.400907, 0.151091)",
        "(0.247348, 1.403664, 0.155320)",
        "(0.250062, 1.408128, 0.164051)",
        "(0.252410, 1.411217, 0.173062)",
        "(0.254329, 1.413210, 0.182250)",
        "(0.255770, 1.413951, 0.191688)",
        "(0.256332, 1.413952, 0.196491)",
        "(0.256996, 1.412982, 0.206398)",
        "(0.257129, 1.410799, 0.216558)",
        "(0.257057, 1.407707, 0.226650)",
        "(0.256551, 1.403577, 0.236903)",
        "(0.256110, 1.401204, 0.242117)",
        "(0.254973, 1.395534, 0.252491)",
        "(0.253964, 1.389021, 0.262672)",
        "(0.252859, 1.381490, 0.272529)",
        "(0.251546, 1.373181, 0.282120)",
        "(0.250797, 1.368736, 0.286836)",
        "(0.249244, 1.359128, 0.295709)",
        "(0.247566, 1.348672, 0.303563)",
        "(0.245511, 1.337205, 0.310568)",
        "(0.243206, 1.325054, 0.316756)",
        "(0.242014, 1.318836, 0.319511)",
        "(0.239357, 1.305959, 0.324099)",
        "(0.236311, 1.292376, 0.327246)",
        "(0.233228, 1.278671, 0.329242)",
        "(0.230563, 1.265554, 0.330204)",
        "(0.229364, 1.259263, 0.330186)",
        "(0.226681, 1.246635, 0.329574)",
        "(0.223653, 1.234021, 0.327435)",
        "(0.220791, 1.222036, 0.323770)",
        "(0.218477, 1.211386, 0.318652)",
        "(0.217505, 1.206698, 0.315586)",
        "(0.215473, 1.197749, 0.308596)",
        "(0.213080, 1.188944, 0.300566)",
        "(0.210726, 1.180886, 0.291407)",
        "(0.208756, 1.174270, 0.281279)",
        "(0.207852, 1.171402, 0.276048)",
        "(0.206234, 1.166771, 0.265115)",
        "(0.204756, 1.163336, 0.253226)",
        "(0.203487, 1.161020, 0.240767)",
        "(0.202379, 1.160104, 0.228454)",
        "(0.201853, 1.160163, 0.222424)",
        "(0.200919, 1.161680, 0.210370)",
        "(0.200143, 1.164759, 0.198338)",
        "(0.199407, 1.169475, 0.186771)",
        "(0.198750, 1.175527, 0.175643)",
        "(0.198450, 1.178976, 0.170218)",
        "(0.198061, 1.187007, 0.159790)",
        "(0.197989, 1.196501, 0.150085)",
        "(0.198209, 1.207276, 0.141098)",
        "(0.198678, 1.218940, 0.132904)",
        "(0.199062, 1.225229, 0.129297)",
        "(0.199965, 1.238215, 0.122818)",
        "(0.201141, 1.252203, 0.117928)",
        "(0.202500, 1.266648, 0.114697)",
        "(0.203927, 1.281226, 0.112905)",
        "(0.205774, 1.295978, 0.112584)",
        "(0.206846, 1.303382, 0.112895)",
        "(0.209203, 1.317978, 0.114647)",
        "(0.211761, 1.331907, 0.117585)",
        "(0.214612, 1.345160, 0.121343)",
        "(0.216115, 1.351533, 0.123532)",
        "(0.219241, 1.363490, 0.128761)",
        "(0.222264, 1.374221, 0.134873)",
        "(0.225089, 1.383542, 0.141878)",
        "(0.227840, 1.391634, 0.149315)",
        "(0.229167, 1.395231, 0.153176)",
        "(0.231651, 1.401360, 0.161317)",
        "(0.233839, 1.406081, 0.170010)",
        "(0.235643, 1.409560, 0.179060)",
        "(0.237186, 1.411817, 0.188507)",
        "(0.237839, 1.412552, 0.193325)",
        "(0.238959, 1.413204, 0.203326)",
        "(0.240070, 1.412698, 0.213438)",
        "(0.241024, 1.410947, 0.223698)",
        "(0.241678, 1.408273, 0.233720)",
        "(0.241949, 1.406498, 0.238594)",
        "(0.242275, 1.402294, 0.248269)",
        "(0.242229, 1.396821, 0.257570)",
        "(0.242018, 1.390529, 0.266434)",
        "(0.241457, 1.383417, 0.274785)",
        "(0.241032, 1.379545, 0.278725)",
        "(0.239773, 1.370866, 0.286118)",
        "(0.238096, 1.361012, 0.293085)",
        "(0.236928, 1.350780, 0.299569)",
        "(0.235871, 1.339921, 0.305522)",
        "(0.235199, 1.334175, 0.308265)",
        "(0.233241, 1.321636, 0.313060)",
        "(0.230814, 1.308092, 0.316787)",
        "(0.228382, 1.294271, 0.319517)",
        "(0.225869, 1.280204, 0.321179)",
        "(0.224602, 1.273185, 0.321736)",
        "(0.222152, 1.259512, 0.321715)",
        "(0.219568, 1.246011, 0.320709)",
        "(0.216942, 1.232842, 0.318150)",
        "(0.214385, 1.220257, 0.314529)",
        "(0.213223, 1.214404, 0.312417)",
        "(0.211048, 1.203707, 0.307153)",
        "(0.208778, 1.193870, 0.300331)",
        "(0.206288, 1.184555, 0.292501)",
        "(0.203789, 1.176326, 0.284064)",
        "(0.202574, 1.172759, 0.279669)",
        "(0.200359, 1.166845, 0.270292)",
        "(0.198088, 1.161812, 0.260094)",
        "(0.196044, 1.158246, 0.248780)",
        "(0.194258, 1.156268, 0.236951)",
        "(0.193468, 1.156029, 0.230966)",
        "(0.192091, 1.156437, 0.218678)",
        "(0.190974, 1.158136, 0.205808)",
        "(0.190254, 1.161278, 0.192793)",
        "(0.189573, 1.165684, 0.180440)",
        "(0.189226, 1.168308, 0.174468)",
        "(0.188776, 1.174332, 0.162542)",
        "(0.188805, 1.181980, 0.151143)",
        "(0.189134, 1.191143, 0.140843)",
        "(0.189701, 1.201483, 0.131302)",
        "(0.190179, 1.207189, 0.126854)",
        "(0.191393, 1.219739, 0.119277)",
        "(0.192858, 1.233539, 0.113499)",
        "(0.194498, 1.247999, 0.109049)",
        "(0.196256, 1.262832, 0.106178)",
        "(0.197191, 1.270384, 0.105278)",
        "(0.199449, 1.285853, 0.104766)",
        "(0.202175, 1.301142, 0.105333)",
        "(0.205402, 1.316071, 0.106958)",
        "(0.208913, 1.330480, 0.109396)",
        "(0.210710, 1.337488, 0.110952)",
        "(0.214401, 1.350811, 0.114924)",
        "(0.218262, 1.363243, 0.119693)",
        "(0.222148, 1.374357, 0.125066)",
        "(0.225846, 1.384468, 0.131138)",
        "(0.227642, 1.389146, 0.134360)",
        "(0.230963, 1.397405, 0.141334)",
        "(0.234072, 1.404439, 0.148752)",
        "(0.236916, 1.410331, 0.156528)",
        "(0.239568, 1.414935, 0.164512)",
        "(0.240794, 1.416891, 0.168502)",
        "(0.242885, 1.419759, 0.176836)",
        "(0.244498, 1.421502, 0.185579)",
        "(0.245600, 1.421818, 0.194496)",
        "(0.246257, 1.421137, 0.203424)",
        "(0.246419, 1.420471, 0.207957)",
        "(0.246311, 1.418314, 0.217241)",
        "(0.245977, 1.415286, 0.226339)",
        "(0.245167, 1.411237, 0.235226)",
        "(0.244073, 1.406507, 0.243939)",
        "(0.243465, 1.403908, 0.248247)",
        "(0.242047, 1.398245, 0.256779)",
        "(0.240713, 1.392238, 0.264968)",
        "(0.239355, 1.385793, 0.272546)",
        "(0.237619, 1.378811, 0.279877)",
        "(0.236730, 1.375171, 0.283424)",
        "(0.235057, 1.367773, 0.290087)",
        "(0.233052, 1.359864, 0.296115)",
        "(0.230960, 1.351642, 0.301584)",
        "(0.229112, 1.343360, 0.306483)",
        "(0.228078, 1.339100, 0.308762)",
        "(0.225893, 1.330364, 0.312700)",
        "(0.223761, 1.321438, 0.315520)",
        "(0.221773, 1.312548, 0.317681)",
        "(0.219813, 1.303813, 0.319433)",
        "(0.218754, 1.299459, 0.320204)",
        "(0.216692, 1.290933, 0.321064)",
        "(0.214611, 1.282407, 0.321199)",
        "(0.212394, 1.273916, 0.320983)",
        "(0.210697, 1.266410, 0.320052)",
        "(0.209768, 1.262713, 0.319475)",
        "(0.207629, 1.255089, 0.318045)",
        "(0.205254, 1.247403, 0.316081)",
        "(0.202504, 1.239249, 0.313449)",
        "(0.200024, 1.231233, 0.310107)",
        "(0.198944, 1.227404, 0.307884)",
        "(0.196812, 1.219684, 0.303092)",
        "(0.194894, 1.212325, 0.297934)",
        "(0.193226, 1.205301, 0.292503)",
        "(0.191434, 1.198318, 0.286358)",
        "(0.190500, 1.194792, 0.283041)",
        "(0.188862, 1.188163, 0.275944)",
        "(0.187659, 1.182436, 0.268306)",
        "(0.186447, 1.177264, 0.260950)",
        "(0.185155, 1.172439, 0.253343)",
        "(0.184590, 1.170188, 0.249181)",
        "(0.183735, 1.166499, 0.240214)",
        "(0.183218, 1.164393, 0.231164)",
        "(0.182841, 1.163286, 0.222286)",
        "(0.182529, 1.163322, 0.213516)",
        "(0.182358, 1.163675, 0.209091)",
        "(0.182100, 1.164972, 0.199992)",
        "(0.182076, 1.167364, 0.190792)",
        "(0.182026, 1.170591, 0.182103)",
        "(0.181848, 1.174366, 0.173987)",
        "(0.181710, 1.176475, 0.170075)",
        "(0.181588, 1.181288, 0.162336)",
        "(0.181760, 1.186859, 0.154859)",
        "(0.181809, 1.192831, 0.148268)",
        "(0.181901, 1.199493, 0.142466)",
        "(0.182001, 1.203054, 0.139816)",
        "(0.182385, 1.210525, 0.134848)",
        "(0.183036, 1.218523, 0.130404)",
        "(0.183810, 1.226871, 0.126704)",
        "(0.184622, 1.235458, 0.123642)",
        "(0.185091, 1.239947, 0.122374)",
        "(0.186172, 1.249203, 0.120541)",
        "(0.187461, 1.258490, 0.119253)",
        "(0.189015, 1.267693, 0.118574)",
        "(0.190862, 1.277061, 0.118440)",
        "(0.191873, 1.281789, 0.118618)",
        "(0.193915, 1.291131, 0.119631)",
        "(0.196319, 1.300497, 0.121131)",
        "(0.198838, 1.309579, 0.123277)",
        "(0.201509, 1.318420, 0.125950)",
        "(0.202838, 1.322683, 0.127570)",
        "(0.205399, 1.330979, 0.131091)",
        "(0.208116, 1.338844, 0.135096)",
        "(0.210846, 1.346331, 0.139343)",
        "(0.213725, 1.353485, 0.143838)",
        "(0.216580, 1.360288, 0.148803)",
        "(0.217898, 1.363457, 0.151423)",
        "(0.220427, 1.369437, 0.156858)",
        "(0.223042, 1.374879, 0.162481)",
        "(0.225335, 1.379656, 0.168478)",
        "(0.226377, 1.381826, 0.171611)",
        "(0.228207, 1.385605, 0.178049)",
        "(0.229768, 1.388568, 0.184723)",
        "(0.231166, 1.390815, 0.191726)",
        "(0.232245, 1.392436, 0.199227)",
        "(0.232635, 1.392985, 0.203060)",
        "(0.232922, 1.393274, 0.210849)",
        "(0.232831, 1.392488, 0.218837)",
        "(0.232578, 1.390928, 0.226909)",
        "(0.231897, 1.388361, 0.234946)",
        "(0.231371, 1.386746, 0.238939)",
        "(0.229952, 1.382748, 0.246877)",
        "(0.228126, 1.377904, 0.254720)",
        "(0.226351, 1.372306, 0.261967)",
        "(0.224454, 1.366095, 0.268770)",
        "(0.222428, 1.359324, 0.274991)",
        "(0.221378, 1.355775, 0.277821)",
        "(0.218967, 1.348050, 0.282829)",
        "(0.216377, 1.339884, 0.287202)",
        "(0.213712, 1.331285, 0.290266)",
        "(0.212392, 1.326912, 0.291383)",
        "(0.209708, 1.317945, 0.292781)",
        "(0.206721, 1.308669, 0.293591)",
        "(0.203825, 1.299546, 0.293848)",
        "(0.201284, 1.290809, 0.293034)",
        "(0.199979, 1.286435, 0.292408)",
        "(0.197169, 1.277646, 0.290830)",
        "(0.194736, 1.269651, 0.288543)",
        "(0.192120, 1.261810, 0.285756)",
        "(0.189636, 1.254337, 0.282085)",
        "(0.188479, 1.250764, 0.279975)",
        "(0.186248, 1.244029, 0.275251)",
        "(0.184175, 1.237982, 0.269995)",
        "(0.182386, 1.232607, 0.263974)",
        "(0.180830, 1.227973, 0.257355)",
        "(0.180179, 1.226049, 0.253750)",
        "(0.178941, 1.222539, 0.246123)",
        "(0.177907, 1.219941, 0.238086)",
        "(0.176875, 1.217632, 0.229842)",
        "(0.175893, 1.215779, 0.221428)",
        "(0.175424, 1.215056, 0.217223)",
        "(0.174717, 1.214064, 0.208609)",
        "(0.174483, 1.213898, 0.199627)",
        "(0.174413, 1.214461, 0.190853)",
        "(0.174424, 1.215077, 0.186589)",
        "(0.174491, 1.216429, 0.177938)",
        "(0.174915, 1.218431, 0.168970)",
        "(0.175627, 1.221204, 0.160269)",
        "(0.176406, 1.224846, 0.152327)",
        "(0.177220, 1.229242, 0.144996)",
        "(0.177760, 1.231679, 0.141389)",
        "(0.179007, 1.237025, 0.134510)",
        "(0.180319, 1.243432, 0.128895)",
        "(0.181657, 1.250667, 0.124237)",
        "(0.183072, 1.258656, 0.120642)",
        "(0.183820, 1.262831, 0.119088)",
        "(0.185451, 1.271724, 0.116802)",
        "(0.187277, 1.281135, 0.115403)",
        "(0.189300, 1.291097, 0.115189)",
        "(0.191320, 1.301108, 0.115837)",
        "(0.192338, 1.305979, 0.116362)",
        "(0.194754, 1.315761, 0.117914)",
        "(0.197235, 1.325211, 0.120297)",
        "(0.199594, 1.334235, 0.123400)",
        "(0.201813, 1.342772, 0.127174)",
        "(0.202898, 1.346840, 0.129236)",
        "(0.205076, 1.354369, 0.133711)",
        "(0.207178, 1.361205, 0.138725)",
        "(0.209348, 1.367590, 0.144075)",
        "(0.211351, 1.373293, 0.149937)",
        "(0.212330, 1.375897, 0.153045)",
        "(0.214159, 1.380695, 0.159464)",
        "(0.215785, 1.384562, 0.166250)",
        "(0.217190, 1.387674, 0.173326)",
        "(0.218213, 1.389814, 0.180565)",
        "(0.218552, 1.390552, 0.184233)",
        "(0.218873, 1.391135, 0.191687)",
        "(0.218664, 1.390741, 0.199365)",
        "(0.218142, 1.389632, 0.207075)",
        "(0.217330, 1.387598, 0.214516)",
        "(0.216772, 1.386279, 0.218159)",
        "(0.215319, 1.382962, 0.225332)",
        "(0.213734, 1.379017, 0.232373)",
        "(0.212130, 1.374685, 0.239177)",
        "(0.210578, 1.369911, 0.245199)",
        "(0.209702, 1.367280, 0.247905)",
        "(0.207460, 1.361377, 0.252999)",
        "(0.205257, 1.355232, 0.257658)",
        "(0.203193, 1.348925, 0.261344)",
        "(0.201117, 1.342268, 0.263918)",
        "(0.199863, 1.338658, 0.264969)",
        "(0.197273, 1.331172, 0.266666)",
        "(0.194905, 1.323888, 0.267951)",
        "(0.192862, 1.316933, 0.268283)",
        "(0.191005, 1.310159, 0.267499)",
        "(0.190011, 1.306730, 0.266884)",
        "(0.187876, 1.299981, 0.265350)",
        "(0.185818, 1.293552, 0.263579)",
        "(0.183619, 1.287150, 0.261530)",
        "(0.181662, 1.281061, 0.258519)",
        "(0.180849, 1.278232, 0.256567)",
        "(0.179472, 1.273134, 0.251947)",
        "(0.178098, 1.268548, 0.246894)",
        "(0.176760, 1.264225, 0.240946)",
        "(0.175663, 1.260391, 0.234003)",
        "(0.175228, 1.258713, 0.230296)",
        "(0.174727, 1.256271, 0.222256)",
        "(0.174651, 1.255067, 0.213676)",
        "(0.174755, 1.254919, 0.204860)",
        "(0.174887, 1.255492, 0.200489)",
        "(0.175070, 1.257196, 0.191988)",
        "(0.175413, 1.260822, 0.184113)",
        "(0.175966, 1.266297, 0.176861)",
        "(0.176851, 1.273659, 0.170406)",
        "(0.178203, 1.282907, 0.164902)",
        "(0.179042, 1.288199, 0.162560)",
        "(0.181079, 1.299552, 0.158526)",
        "(0.183591, 1.311968, 0.155856)",
        "(0.186598, 1.324857, 0.154466)",
        "(0.190130, 1.337623, 0.154160)",
        "(0.191965, 1.343831, 0.154434)",
        "(0.195870, 1.355685, 0.156067)",
        "(0.199742, 1.366272, 0.159168)",
        "(0.203666, 1.375637, 0.163186)",
        "(0.207433, 1.383494, 0.168190)",
        "(0.209138, 1.386858, 0.170990)",
        "(0.212200, 1.392204, 0.177492)",
        "(0.214707, 1.395966, 0.184874)",
        "(0.216706, 1.398200, 0.193233)",
        "(0.218089, 1.399001, 0.202066)",
        "(0.218477, 1.398804, 0.206609)",
        "(0.218400, 1.396905, 0.216059)",
        "(0.217695, 1.393358, 0.225637)",
        "(0.216482, 1.388691, 0.235345)",
        "(0.215229, 1.383008, 0.244968)",
        "(0.214613, 1.379870, 0.249582)",
        "(0.213087, 1.372757, 0.258238)",
        "(0.211047, 1.364567, 0.266029)",
        "(0.208509, 1.355419, 0.273259)",
        "(0.205527, 1.345340, 0.279971)",
        "(0.204119, 1.340175, 0.282997)",
        "(0.201352, 1.329388, 0.287736)",
        "(0.198179, 1.317728, 0.290704)",
        "(0.195036, 1.305755, 0.292268)",
        "(0.191546, 1.293403, 0.293022)",
        "(0.189799, 1.287137, 0.292973)",
        "(0.186433, 1.274655, 0.291475)",
        "(0.183554, 1.262799, 0.287971)",
        "(0.180926, 1.251652, 0.282949)",
        "(0.178726, 1.241610, 0.276767)",
        "(0.177921, 1.237228, 0.273320)",
        "(0.176637, 1.229804, 0.265375)",
        "(0.175381, 1.223843, 0.255940)",
        "(0.174321, 1.218978, 0.245384)",
        "(0.173376, 1.215597, 0.233655)",
        "(0.172981, 1.214283, 0.227656)",
        "(0.172450, 1.213156, 0.215435)",
        "(0.172253, 1.213826, 0.202968)",
        "(0.172284, 1.215976, 0.190631)",
        "(0.172482, 1.219598, 0.178997)",
        "(0.172604, 1.221759, 0.173357)",
        "(0.173113, 1.227168, 0.162321)",
        "(0.174328, 1.234312, 0.151882)",
        "(0.175815, 1.242557, 0.142475)",
        "(0.177485, 1.251869, 0.134183)",
        "(0.178456, 1.256815, 0.130267)",
        "(0.181031, 1.267671, 0.123210)",
        "(0.184041, 1.279426, 0.117643)",
        "(0.187268, 1.291553, 0.113081)",
        "(0.190685, 1.304038, 0.109681)",
        "(0.192524, 1.310446, 0.108452)",
        "(0.196552, 1.323367, 0.106988)",
        "(0.200675, 1.335989, 0.106792)",
        "(0.204895, 1.348235, 0.107470)",
        "(0.209094, 1.359888, 0.109133)",
        "(0.211145, 1.365516, 0.110295)",
        "(0.215270, 1.376373, 0.113560)",
        "(0.219489, 1.386354, 0.117592)",
        "(0.223468, 1.395382, 0.122223)",
        "(0.227178, 1.403401, 0.127585)",
        "(0.228908, 1.406954, 0.130494)",
        "(0.231857, 1.413280, 0.136731)",
        "(0.234293, 1.418551, 0.143634)",
        "(0.236301, 1.422647, 0.151018)",
        "(0.237670, 1.425495, 0.158936)",
        "(0.238158, 1.426554, 0.163165)",
        "(0.238617, 1.427665, 0.172222)",
        "(0.238329, 1.427306, 0.181623)",
        "(0.237613, 1.425741, 0.191118)",
        "(0.236376, 1.422995, 0.200941)",
        "(0.235486, 1.421201, 0.206018)",
        "(0.233434, 1.416736, 0.216512)",
        "(0.231267, 1.411065, 0.227196)",
        "(0.228609, 1.404348, 0.237967)",
        "(0.225324, 1.396220, 0.248611)",
        "(0.223483, 1.391723, 0.253967)",
        "(0.219686, 1.381851, 0.264890)",
        "(0.216151, 1.370982, 0.275673)",
        "(0.212169, 1.359049, 0.286250)",
        "(0.208178, 1.346037, 0.296018)",
        "(0.206265, 1.339295, 0.300563)",
        "(0.202800, 1.325370, 0.308640)",
        "(0.199911, 1.311289, 0.315299)",
        "(0.197138, 1.297053, 0.320873)",
        "(0.194325, 1.282504, 0.325116)",
        "(0.192968, 1.275152, 0.326583)",
        "(0.190280, 1.260373, 0.327804)",
        "(0.188025, 1.246218, 0.327506)",
        "(0.186306, 1.233028, 0.326385)",
        "(0.184778, 1.220673, 0.324198)",
        "(0.183956, 1.214630, 0.322703)",
        "(0.181992, 1.202572, 0.318753)",
        "(0.180305, 1.191523, 0.313371)",
        "(0.178868, 1.181948, 0.306701)",
        "(0.177522, 1.173637, 0.299029)",
        "(0.176920, 1.170024, 0.294748)",
        "(0.175654, 1.163755, 0.284885)",
        "(0.174614, 1.159438, 0.273527)",
        "(0.173752, 1.156866, 0.261578)",
        "(0.173075, 1.156238, 0.249007)",
        "(0.172759, 1.156458, 0.242491)",
        "(0.172231, 1.158114, 0.228827)",
        "(0.171835, 1.161293, 0.214914)",
        "(0.171546, 1.165956, 0.201412)",
        "(0.171607, 1.172047, 0.188224)",
        "(0.171821, 1.175649, 0.181645)",
        "(0.172436, 1.183685, 0.168757)",
        "(0.173592, 1.193457, 0.156632)",
        "(0.175205, 1.204298, 0.145284)",
        "(0.177153, 1.216183, 0.135146)",
        "(0.178232, 1.222454, 0.130484)",
        "(0.180750, 1.235548, 0.122065)",
        "(0.183723, 1.249004, 0.114812)",
        "(0.186728, 1.262433, 0.109609)",
        "(0.189947, 1.276567, 0.105861)",
        "(0.191520, 1.283710, 0.104353)",
        "(0.194893, 1.297866, 0.102803)",
        "(0.198555, 1.311451, 0.102820)",
        "(0.202229, 1.324285, 0.104000)",
        "(0.205976, 1.336515, 0.106584)",
        "(0.207975, 1.342525, 0.108244)",
        "(0.212032, 1.353741, 0.112302)",
        "(0.216008, 1.363770, 0.117361)",
        "(0.220063, 1.373261, 0.122842)",
        "(0.224004, 1.381656, 0.129094)",
        "(0.225904, 1.385377, 0.132438)",
        "(0.229535, 1.392039, 0.139369)",
        "(0.232769, 1.397397, 0.146843)",
        "(0.235431, 1.401432, 0.154917)",
        "(0.237660, 1.404221, 0.163618)",
        "(0.238616, 1.405207, 0.168138)",
        "(0.240218, 1.406158, 0.177378)",
        "(0.241023, 1.405552, 0.186550)",
        "(0.241048, 1.403819, 0.196007)",
        "(0.240697, 1.401004, 0.205776)",
        "(0.239791, 1.397047, 0.215635)",
        "(0.239140, 1.394634, 0.220528)",
        "(0.237423, 1.388706, 0.230259)",
        "(0.235490, 1.382085, 0.239940)",
        "(0.233276, 1.374543, 0.249471)",
        "(0.232094, 1.370505, 0.254214)",
        "(0.229530, 1.361795, 0.263648)",
        "(0.227223, 1.352669, 0.272388)",
        "(0.224694, 1.342775, 0.280498)",
        "(0.221890, 1.332215, 0.288147)",
        "(0.220439, 1.326757, 0.291700)",
        "(0.217593, 1.315493, 0.297519)",
        "(0.214557, 1.303718, 0.301869)",
        "(0.211630, 1.291939, 0.305354)",
        "(0.208449, 1.279912, 0.307959)",
        "(0.206857, 1.273917, 0.308724)",
        "(0.203704, 1.261950, 0.308492)",
        "(0.200523, 1.250108, 0.306596)",
        "(0.197551, 1.238809, 0.304161)",
        "(0.194693, 1.228039, 0.300617)",
        "(0.193367, 1.222874, 0.298237)",
        "(0.191005, 1.213380, 0.291902)",
        "(0.188959, 1.205381, 0.284478)",
        "(0.187145, 1.198930, 0.276651)",
        "(0.185455, 1.193757, 0.267596)",
        "(0.184651, 1.191594, 0.262628)",
        "(0.183258, 1.188726, 0.252101)",
        "(0.182031, 1.187553, 0.241198)",
        "(0.180942, 1.187783, 0.229827)",
        "(0.180136, 1.189598, 0.217709)",
        "(0.179795, 1.190958, 0.211515)",
        "(0.179490, 1.195048, 0.198973)",
        "(0.179480, 1.200778, 0.186503)",
        "(0.179858, 1.207903, 0.174426)",
        "(0.180832, 1.216814, 0.163194)",
        "(0.181516, 1.221882, 0.157916)",
        "(0.183017, 1.232391, 0.147719)",
        "(0.185148, 1.244414, 0.138964)",
        "(0.187698, 1.257614, 0.131886)",
        "(0.190477, 1.271452, 0.126408)",
        "(0.191922, 1.278436, 0.123958)",
        "(0.195338, 1.292908, 0.120903)",
        "(0.198971, 1.307424, 0.119510)",
        "(0.202759, 1.321728, 0.119586)",
        "(0.206953, 1.335817, 0.121171)",
        "(0.209118, 1.342699, 0.122414)",
        "(0.213732, 1.355754, 0.125672)",
        "(0.218333, 1.367642, 0.129953)",
        "(0.222888, 1.378576, 0.135048)",
        "(0.227455, 1.388412, 0.140945)",
        "(0.229607, 1.392933, 0.144178)",
        "(0.233800, 1.401048, 0.151365)",
        "(0.237750, 1.407800, 0.159095)",
        "(0.241403, 1.413330, 0.167114)",
        "(0.244927, 1.417662, 0.175446)",
        "(0.246487, 1.419341, 0.179766)",
        "(0.249408, 1.422112, 0.188730)",
        "(0.251723, 1.423423, 0.198082)",
        "(0.253275, 1.423365, 0.207349)",
        "(0.253987, 1.421922, 0.216826)",
        "(0.253995, 1.420702, 0.221777)",
        "(0.253753, 1.417680, 0.231740)",
        "(0.252873, 1.413186, 0.241645)",
        "(0.251595, 1.407740, 0.251328)",
        "(0.250098, 1.401431, 0.260712)",
        "(0.249311, 1.397988, 0.265286)",
        "(0.247453, 1.390557, 0.274294)",
        "(0.245091, 1.382024, 0.282904)",
        "(0.242343, 1.372695, 0.291172)",
        "(0.238966, 1.362265, 0.299022)",
        "(0.237107, 1.356590, 0.302571)",
        "(0.233696, 1.345062, 0.308976)",
        "(0.230370, 1.332906, 0.313751)",
        "(0.226656, 1.320224, 0.317359)",
        "(0.222481, 1.306762, 0.319893)",
        "(0.220424, 1.299953, 0.320643)",
        "(0.216949, 1.286870, 0.321063)",
        "(0.213420, 1.273960, 0.320032)",
        "(0.209962, 1.261414, 0.317709)",
        "(0.206495, 1.249196, 0.314412)",
        "(0.204753, 1.243285, 0.312265)",
        "(0.201489, 1.232126, 0.306881)",
        "(0.198594, 1.222036, 0.300018)",
        "(0.195687, 1.212568, 0.291949)",
        "(0.193199, 1.204299, 0.282841)",
        "(0.192099, 1.200682, 0.277960)",
        "(0.190098, 1.194362, 0.267761)",
        "(0.188418, 1.189395, 0.256688)",
        "(0.186994, 1.185929, 0.245354)",
        "(0.185784, 1.183981, 0.234061)",
        "(0.185226, 1.183519, 0.228218)",
        "(0.184325, 1.183479, 0.215979)",
        "(0.183857, 1.184744, 0.203090)",
        "(0.183764, 1.187241, 0.190050)",
        "(0.183966, 1.191066, 0.177536)",
        "(0.184204, 1.193528, 0.171489)",
        "(0.184874, 1.199077, 0.159821)",
        "(0.185805, 1.206229, 0.149519)",
        "(0.187037, 1.214742, 0.140145)",
        "(0.188794, 1.224607, 0.131763)",
        "(0.189848, 1.229923, 0.127946)",
        "(0.192312, 1.241579, 0.121583)",
        "(0.195250, 1.254609, 0.117069)",
        "(0.198476, 1.268290, 0.113918)",
        "(0.202167, 1.282355, 0.111987)",
        "(0.204066, 1.289349, 0.111550)",
        "(0.207731, 1.303108, 0.111356)",
        "(0.211593, 1.316502, 0.112495)",
        "(0.215559, 1.329202, 0.114472)",
        "(0.219760, 1.341305, 0.117433)",
        "(0.221785, 1.346915, 0.119224)",
        "(0.225727, 1.357502, 0.123238)",
        "(0.229370, 1.366952, 0.127926)",
        "(0.232737, 1.375480, 0.133390)",
        "(0.235726, 1.382917, 0.139477)",
        "(0.237028, 1.386082, 0.142753)",
        "(0.239551, 1.392003, 0.149421)",
        "(0.241622, 1.396772, 0.156610)",
        "(0.243310, 1.400525, 0.164215)",
        "(0.244642, 1.403348, 0.172282)",
        "(0.245211, 1.404387, 0.176490)",
        "(0.246073, 1.405897, 0.185107)",
        "(0.246622, 1.406344, 0.193631)",
        "(0.246690, 1.405730, 0.202329)",
        "(0.246484, 1.404257, 0.211168)",
        "(0.246285, 1.403186, 0.215622)",
        "(0.245989, 1.400694, 0.224453)",
        "(0.245690, 1.397573, 0.233170)",
        "(0.245227, 1.393841, 0.241884)",
        "(0.244739, 1.389626, 0.250611)",
        "(0.244465, 1.387304, 0.254883)",
        "(0.243580, 1.382031, 0.263568)",
        "(0.242475, 1.375967, 0.272126)",
        "(0.241249, 1.369193, 0.280123)",
        "(0.239993, 1.361899, 0.287699)",
        "(0.239381, 1.358094, 0.291263)",
        "(0.237950, 1.350134, 0.297956)",
        "(0.235980, 1.341283, 0.303567)",
        "(0.233524, 1.331569, 0.308059)",
        "(0.231213, 1.321543, 0.311346)",
        "(0.230073, 1.316477, 0.312710)",
        "(0.227806, 1.306224, 0.314717)",
        "(0.224948, 1.295231, 0.315687)",
        "(0.221583, 1.283499, 0.315601)",
        "(0.218690, 1.272189, 0.314408)",
        "(0.217272, 1.266615, 0.313646)",
        "(0.214319, 1.255516, 0.311695)",
        "(0.211253, 1.244494, 0.308682)",
        "(0.208274, 1.233793, 0.303886)",
        "(0.205634, 1.223929, 0.297954)",
        "(0.204342, 1.219232, 0.294732)",
        "(0.201883, 1.210361, 0.288053)",
        "(0.199506, 1.202156, 0.280591)",
        "(0.197059, 1.194263, 0.272317)",
        "(0.194701, 1.187016, 0.263311)",
        "(0.193648, 1.183851, 0.258329)",
        "(0.191866, 1.178623, 0.248115)",
        "(0.190615, 1.175360, 0.237817)",
        "(0.189556, 1.173549, 0.227018)",
        "(0.188736, 1.173187, 0.215354)",
        "(0.188467, 1.173673, 0.209331)",
        "(0.188265, 1.175733, 0.197239)",
        "(0.188343, 1.179179, 0.184992)",
        "(0.188637, 1.183895, 0.172997)",
        "(0.189252, 1.189650, 0.161172)",
        "(0.189779, 1.192934, 0.155231)",
        "(0.191234, 1.200291, 0.143537)",
        "(0.193173, 1.208581, 0.132353)",
        "(0.195500, 1.217994, 0.122201)",
        "(0.198289, 1.228842, 0.113401)",
        "(0.199805, 1.234706, 0.109615)",
        "(0.202961, 1.247014, 0.103149)",
        "(0.206356, 1.260067, 0.098296)",
        "(0.209739, 1.273651, 0.095294)",
        "(0.213294, 1.287580, 0.093957)",
        "(0.215228, 1.294616, 0.093870)",
        "(0.219136, 1.308541, 0.094641)",
        "(0.223236, 1.322166, 0.096658)",
        "(0.227435, 1.335357, 0.099873)",
        "(0.232017, 1.348164, 0.104216)",
        "(0.234363, 1.354192, 0.106722)",
        "(0.238980, 1.365479, 0.112152)",
        "(0.243449, 1.375630, 0.118207)",
        "(0.247688, 1.384731, 0.125015)",
        "(0.251501, 1.392658, 0.132583)",
        "(0.253131, 1.396066, 0.136642)",
        "(0.256084, 1.401990, 0.145037)",
        "(0.258665, 1.406674, 0.153809)",
        "(0.260803, 1.410142, 0.162918)",
        "(0.262434, 1.412392, 0.172306)",
        "(0.263049, 1.413056, 0.177186)",
        "(0.263826, 1.413623, 0.187135)",
        "(0.263994, 1.412950, 0.197150)",
        "(0.263277, 1.411025, 0.207360)",
        "(0.262091, 1.407942, 0.217473)",
        "(0.261335, 1.405953, 0.222477)",
        "(0.259748, 1.401471, 0.232453)",
        "(0.258273, 1.396279, 0.242054)",
        "(0.257049, 1.390513, 0.250993)",
        "(0.255225, 1.383772, 0.259516)",
        "(0.253937, 1.379862, 0.263637)",
        "(0.251123, 1.371297, 0.271664)",
        "(0.248013, 1.361574, 0.278848)",
        "(0.245040, 1.350981, 0.284506)",
        "(0.241945, 1.339706, 0.289583)",
        "(0.240285, 1.333786, 0.291930)",
        "(0.237082, 1.321811, 0.295875)",
        "(0.234106, 1.309719, 0.298495)",
        "(0.230904, 1.297188, 0.299985)",
        "(0.227686, 1.284734, 0.300855)",
        "(0.226339, 1.278817, 0.300787)",
        "(0.223467, 1.266931, 0.300100)",
        "(0.220317, 1.255011, 0.298578)",
        "(0.216995, 1.243249, 0.296149)",
        "(0.214144, 1.232505, 0.292496)",
        "(0.212836, 1.227544, 0.290278)",
        "(0.210344, 1.218230, 0.285212)",
        "(0.208110, 1.209980, 0.279092)",
        "(0.206034, 1.202728, 0.272150)",
        "(0.204082, 1.196484, 0.264471)",
        "(0.203196, 1.193835, 0.260346)",
        "(0.201630, 1.189482, 0.251849)",
        "(0.200149, 1.186027, 0.242864)",
        "(0.198850, 1.183548, 0.233414)",
        "(0.197678, 1.182134, 0.223924)",
        "(0.197151, 1.181885, 0.219180)",
        "(0.196191, 1.182155, 0.209646)",
        "(0.195478, 1.183705, 0.199742)",
        "(0.195130, 1.186503, 0.189454)",
        "(0.195068, 1.190455, 0.179176)",
        "(0.195134, 1.192961, 0.174299)",
        "(0.195286, 1.198809, 0.165213)",
        "(0.195742, 1.205733, 0.156548)",
        "(0.196595, 1.213792, 0.148481)",
        "(0.197502, 1.222850, 0.141543)",
        "(0.197928, 1.227754, 0.138688)",
        "(0.198885, 1.238030, 0.133653)",
        "(0.200117, 1.248670, 0.129506)",
        "(0.201377, 1.259606, 0.126777)",
        "(0.202656, 1.270962, 0.125604)",
        "(0.203336, 1.276802, 0.125662)",
        "(0.204928, 1.288567, 0.126431)",
        "(0.207013, 1.300379, 0.128020)",
        "(0.209460, 1.312060, 0.130525)",
        "(0.212212, 1.323462, 0.133975)",
        "(0.213698, 1.329074, 0.136117)",
        "(0.217093, 1.340205, 0.140796)",
        "(0.221042, 1.350865, 0.145990)",
        "(0.225035, 1.360779, 0.151847)",
        "(0.228949, 1.369951, 0.158589)",
        "(0.230883, 1.374199, 0.162278)",
        "(0.234731, 1.381957, 0.169871)",
        "(0.238411, 1.388556, 0.177810)",
        "(0.241829, 1.393922, 0.186070)",
        "(0.244858, 1.398164, 0.194762)",
        "(0.246155, 1.399755, 0.199294)",
        "(0.248339, 1.402084, 0.208609)",
        "(0.249967, 1.403173, 0.218358)",
        "(0.250893, 1.403024, 0.228575)",
        "(0.251270, 1.401549, 0.238951)",
        "(0.251283, 1.400294, 0.244181)",
        "(0.251098, 1.397000, 0.254655)",
        "(0.250378, 1.392488, 0.265153)",
        "(0.249307, 1.386908, 0.275655)",
        "(0.248014, 1.380316, 0.286001)",
        "(0.247247, 1.376503, 0.291011)",
        "(0.245782, 1.368285, 0.300465)",
        "(0.244037, 1.359051, 0.309245)",
        "(0.241901, 1.348964, 0.317763)",
        "(0.239560, 1.337930, 0.325263)",
        "(0.238231, 1.331981, 0.328493)",
        "(0.235489, 1.319662, 0.333904)",
        "(0.232676, 1.306914, 0.338061)",
        "(0.229511, 1.293595, 0.341375)",
        "(0.226178, 1.279858, 0.343107)",
        "(0.224571, 1.272970, 0.343240)",
        "(0.221666, 1.259553, 0.342653)",
        "(0.219127, 1.246839, 0.340741)",
        "(0.216555, 1.234686, 0.337570)",
        "(0.213811, 1.223008, 0.332870)",
        "(0.212413, 1.217372, 0.329686)",
        "(0.209434, 1.206192, 0.322535)",
        "(0.206476, 1.195793, 0.314765)",
        "(0.203479, 1.186011, 0.305885)",
        "(0.200323, 1.176498, 0.295559)",
        "(0.198891, 1.172146, 0.289574)",
        "(0.196353, 1.164492, 0.277007)",
        "(0.194264, 1.158640, 0.263878)",
        "(0.192619, 1.154562, 0.250028)",
        "(0.191365, 1.152089, 0.235128)",
        "(0.191037, 1.151743, 0.227258)",
        "(0.190714, 1.152341, 0.211531)",
        "(0.190785, 1.154592, 0.195754)",
        "(0.191359, 1.158611, 0.180053)",
        "(0.192220, 1.164245, 0.165027)",
        "(0.192737, 1.167680, 0.157857)",
        "(0.193915, 1.175595, 0.144045)",
        "(0.195466, 1.185181, 0.131174)",
        "(0.197276, 1.196175, 0.119830)",
        "(0.198977, 1.208198, 0.110467)",
        "(0.199763, 1.214481, 0.106508)",
        "(0.201521, 1.227466, 0.099485)",
        "(0.203609, 1.241050, 0.094230)",
        "(0.205921, 1.254993, 0.090936)",
        "(0.208621, 1.269394, 0.089603)",
        "(0.210105, 1.276664, 0.089707)",
        "(0.213349, 1.291078, 0.090882)",
        "(0.216763, 1.305205, 0.093611)",
        "(0.220445, 1.319039, 0.097711)",
        "(0.224374, 1.332202, 0.102828)",
        "(0.226384, 1.338467, 0.105824)",
        "(0.230319, 1.350448, 0.112461)",
        "(0.234238, 1.361540, 0.119918)",
        "(0.238093, 1.371500, 0.127978)",
        "(0.241700, 1.380472, 0.136733)",
        "(0.243362, 1.384452, 0.141351)",
        "(0.246473, 1.391651, 0.150899)",
        "(0.249270, 1.397868, 0.161042)",
        "(0.251770, 1.402892, 0.171426)",
        "(0.253827, 1.406747, 0.182031)",
        "(0.254751, 1.408208, 0.187447)",
        "(0.256530, 1.410524, 0.198382)",
        "(0.257825, 1.411829, 0.209500)",
        "(0.258611, 1.412023, 0.220712)",
        "(0.259006, 1.411078, 0.231769)",
        "(0.259033, 1.410134, 0.237317)",
        "(0.258787, 1.407592, 0.248485)",
        "(0.258164, 1.403964, 0.259551)",
        "(0.257498, 1.399630, 0.270517)",
        "(0.256679, 1.394150, 0.280921)",
        "(0.256014, 1.390896, 0.285870)",
        "(0.254006, 1.383453, 0.295564)",
        "(0.251463, 1.374852, 0.304915)",
        "(0.248862, 1.365316, 0.313829)",
        "(0.245893, 1.354742, 0.322327)",
        "(0.244309, 1.348973, 0.326091)",
        "(0.240788, 1.336578, 0.332659)",
        "(0.236801, 1.323236, 0.338066)",
        "(0.232798, 1.309349, 0.342092)",
        "(0.228641, 1.294850, 0.344645)",
        "(0.226594, 1.287468, 0.345292)",
        "(0.222701, 1.273009, 0.345984)",
        "(0.219087, 1.258940, 0.345503)",
        "(0.215354, 1.244950, 0.343783)",
        "(0.211489, 1.231007, 0.340254)",
        "(0.209692, 1.224353, 0.337632)",
        "(0.206436, 1.211859, 0.331155)",
        "(0.203571, 1.200619, 0.323207)",
        "(0.200926, 1.190711, 0.313911)",
        "(0.198375, 1.182152, 0.303201)",
        "(0.197147, 1.178396, 0.297362)",
        "(0.194934, 1.171945, 0.284640)",
        "(0.192968, 1.167215, 0.271041)",
        "(0.191300, 1.164172, 0.257154)",
        "(0.189861, 1.162615, 0.242863)",
        "(0.189255, 1.162364, 0.235461)",
        "(0.188249, 1.162527, 0.220029)",
        "(0.187691, 1.164001, 0.204338)",
        "(0.187311, 1.166875, 0.189653)",
        "(0.187088, 1.171038, 0.175843)",
        "(0.187094, 1.173663, 0.169123)",
        "(0.187566, 1.179797, 0.155815)",
        "(0.188290, 1.186903, 0.143372)",
        "(0.188961, 1.194829, 0.132146)",
        "(0.189932, 1.203860, 0.122237)",
        "(0.190500, 1.208932, 0.118065)",
        "(0.191714, 1.219889, 0.111068)",
        "(0.193105, 1.231745, 0.105557)",
        "(0.194775, 1.244376, 0.101612)",
        "(0.196828, 1.257867, 0.099459)",
        "(0.198020, 1.264893, 0.099167)",
        "(0.200524, 1.278918, 0.099627)",
        "(0.203299, 1.293010, 0.101572)",
        "(0.206410, 1.306894, 0.104783)",
        "(0.209690, 1.320121, 0.108948)",
        "(0.211449, 1.326459, 0.111419)",
        "(0.214988, 1.338632, 0.117028)",
        "(0.218539, 1.349948, 0.123564)",
        "(0.221997, 1.360297, 0.130994)",
        "(0.225568, 1.369712, 0.139054)",
        "(0.227401, 1.373942, 0.143227)",
        "(0.230931, 1.381587, 0.151820)",
        "(0.234179, 1.388131, 0.160938)",
        "(0.237210, 1.393558, 0.170561)",
        "(0.240057, 1.397707, 0.180414)",
        "(0.241301, 1.399212, 0.185467)",
        "(0.243462, 1.401351, 0.195757)",
        "(0.245114, 1.402386, 0.206518)",
        "(0.246229, 1.402223, 0.217814)",
        "(0.246682, 1.400663, 0.229421)",
        "(0.246626, 1.399235, 0.235179)",
        "(0.246272, 1.395468, 0.246369)",
        "(0.245522, 1.390481, 0.257326)",
        "(0.244420, 1.384352, 0.268027)",
        "(0.243306, 1.377256, 0.278321)",
        "(0.242601, 1.373235, 0.283254)",
        "(0.240878, 1.364509, 0.292553)",
        "(0.238979, 1.354967, 0.300939)",
        "(0.236568, 1.344490, 0.308615)",
        "(0.235296, 1.338866, 0.311720)",
        "(0.232761, 1.327307, 0.317047)",
        "(0.229900, 1.314854, 0.320884)",
        "(0.226805, 1.301786, 0.323470)",
        "(0.223240, 1.288051, 0.325243)",
        "(0.219960, 1.274450, 0.325580)",
        "(0.218618, 1.267924, 0.324966)",
        "(0.216107, 1.255214, 0.322929)",
        "(0.213043, 1.242242, 0.320069)",
        "(0.209866, 1.229538, 0.315669)",
        "(0.207064, 1.217411, 0.309276)",
        "(0.205753, 1.211524, 0.305694)",
        "(0.203194, 1.200482, 0.298557)",
        "(0.200819, 1.190916, 0.290499)",
        "(0.198541, 1.182497, 0.280773)",
        "(0.196637, 1.175455, 0.269032)",
        "(0.195809, 1.172634, 0.262740)",
        "(0.194267, 1.168104, 0.250630)",
        "(0.193011, 1.165484, 0.238468)",
        "(0.191895, 1.164027, 0.225509)",
        "(0.191195, 1.164410, 0.212085)",
        "(0.190938, 1.165093, 0.205404)",
        "(0.190690, 1.168050, 0.192106)",
        "(0.190635, 1.172611, 0.179473)",
        "(0.190695, 1.178482, 0.167620)",
        "(0.190794, 1.185470, 0.156667)",
        "(0.190905, 1.189520, 0.151596)",
        "(0.191068, 1.198448, 0.142438)",
        "(0.191217, 1.208603, 0.134958)",
        "(0.191490, 1.219867, 0.128807)",
        "(0.192030, 1.231962, 0.123735)",
        "(0.192472, 1.238246, 0.121676)",
        "(0.193551, 1.251076, 0.118457)",
        "(0.194846, 1.264151, 0.116538)",
        "(0.196635, 1.277431, 0.115807)",
        "(0.198982, 1.290766, 0.116196)",
        "(0.200334, 1.297390, 0.116858)",
        "(0.203080, 1.310217, 0.118807)",
        "(0.206030, 1.322468, 0.121747)",
        "(0.209282, 1.334279, 0.125788)",
        "(0.212427, 1.345333, 0.130800)",
        "(0.214043, 1.350496, 0.133619)",
        "(0.217278, 1.360188, 0.139617)",
        "(0.220706, 1.369002, 0.146254)",
        "(0.223994, 1.376923, 0.153672)",
        "(0.227154, 1.383846, 0.161649)",
        "(0.228682, 1.386822, 0.165778)",
        "(0.231690, 1.392097, 0.174031)",
        "(0.234591, 1.396472, 0.182497)",
        "(0.237312, 1.399843, 0.191214)",
        "(0.239618, 1.402226, 0.200323)",
        "(0.240621, 1.402940, 0.204923)",
        "(0.242227, 1.403563, 0.214166)",
        "(0.243134, 1.402950, 0.223490)",
        "(0.243444, 1.401201, 0.232896)",
        "(0.243580, 1.398599, 0.242257)",
        "(0.243500, 1.396875, 0.246830)",
        "(0.242960, 1.392782, 0.255993)",
        "(0.242082, 1.387710, 0.264995)",
        "(0.240839, 1.381693, 0.273866)",
        "(0.239133, 1.374659, 0.282273)",
        "(0.238130, 1.370740, 0.286271)",
        "(0.236121, 1.362377, 0.293906)",
        "(0.234108, 1.353355, 0.301030)",
        "(0.232020, 1.343512, 0.307227)",
        "(0.229520, 1.332733, 0.312478)",
        "(0.228010, 1.326884, 0.314820)",
        "(0.224982, 1.314839, 0.318994)",
        "(0.222003, 1.302380, 0.321970)",
        "(0.219116, 1.289724, 0.323546)",
        "(0.216310, 1.276940, 0.324178)",
        "(0.214770, 1.270372, 0.324296)",
        "(0.211717, 1.257274, 0.323772)",
        "(0.208694, 1.244134, 0.321979)",
        "(0.206298, 1.231534, 0.318639)",
        "(0.204475, 1.219672, 0.314089)",
        "(0.203638, 1.214114, 0.311552)",
        "(0.201921, 1.203433, 0.305928)",
        "(0.200145, 1.193318, 0.299071)",
        "(0.198627, 1.184233, 0.290399)",
        "(0.197313, 1.176440, 0.280711)",
        "(0.196766, 1.173232, 0.275877)",
        "(0.195671, 1.167607, 0.266364)",
        "(0.194621, 1.163162, 0.256318)",
        "(0.193595, 1.160034, 0.245291)",
        "(0.192811, 1.158478, 0.233820)",
        "(0.192437, 1.158329, 0.228304)",
        "(0.191661, 1.158827, 0.217505)",
        "(0.191059, 1.160593, 0.205976)",
        "(0.190755, 1.163661, 0.193928)",
        "(0.190602, 1.167914, 0.182272)",
        "(0.190557, 1.170593, 0.176753)",
        "(0.190550, 1.176734, 0.165961)",
        "(0.190866, 1.184104, 0.155573)",
        "(0.191383, 1.192591, 0.145839)",
        "(0.191925, 1.202223, 0.137277)",
        "(0.192141, 1.207376, 0.133499)",
        "(0.192738, 1.218332, 0.126584)",
        "(0.193580, 1.230144, 0.120877)",
        "(0.194354, 1.242876, 0.117017)",
        "(0.195316, 1.256091, 0.114227)",
        "(0.195935, 1.262898, 0.113398)",
        "(0.197325, 1.276780, 0.112821)",
        "(0.199070, 1.290830, 0.113411)",
        "(0.201255, 1.304734, 0.114900)",
        "(0.203633, 1.318275, 0.117548)",
        "(0.204979, 1.324907, 0.119326)",
        "(0.207822, 1.337679, 0.123277)",
        "(0.210782, 1.349618, 0.127981)",
        "(0.214070, 1.360715, 0.133260)",
        "(0.217196, 1.370612, 0.139020)",
        "(0.218735, 1.375152, 0.142222)",
        "(0.221921, 1.383629, 0.148918)",
        "(0.224904, 1.390848, 0.155996)",
        "(0.227789, 1.396952, 0.163455)",
        "(0.230683, 1.402019, 0.171196)",
        "(0.232044, 1.404011, 0.175109)",
        "(0.234370, 1.407131, 0.183007)",
        "(0.236259, 1.409285, 0.191643)",
        "(0.237784, 1.410385, 0.200648)",
        "(0.238851, 1.410435, 0.209872)",
        "(0.239232, 1.410018, 0.214462)",
        "(0.239852, 1.408473, 0.223454)",
        "(0.240373, 1.406078, 0.232020)",
        "(0.240669, 1.403042, 0.240449)",
        "(0.240429, 1.399221, 0.249010)",
        "(0.240069, 1.397020, 0.253282)",
        "(0.239361, 1.391951, 0.261713)",
        "(0.238309, 1.385978, 0.269695)",
        "(0.237049, 1.379246, 0.276915)",
        "(0.235494, 1.371651, 0.283941)",
        "(0.234530, 1.367485, 0.287493)",
        "(0.232659, 1.358823, 0.294109)",
        "(0.230742, 1.349605, 0.299438)",
        "(0.228291, 1.339407, 0.303474)",
        "(0.225796, 1.328652, 0.306650)",
        "(0.224597, 1.323127, 0.308038)",
        "(0.222224, 1.312025, 0.310334)",
        "(0.219751, 1.300664, 0.311465)",
        "(0.216805, 1.288652, 0.311574)",
        "(0.214039, 1.276702, 0.311054)",
        "(0.212616, 1.270702, 0.310603)",
        "(0.209938, 1.259112, 0.309173)",
        "(0.207757, 1.248373, 0.306900)",
        "(0.205765, 1.238346, 0.304318)",
        "(0.203853, 1.229065, 0.301098)",
        "(0.202874, 1.224652, 0.298879)",
        "(0.200844, 1.216129, 0.293616)",
        "(0.199005, 1.208291, 0.287554)",
        "(0.197251, 1.201159, 0.281223)",
        "(0.195998, 1.195416, 0.274287)",
        "(0.195510, 1.193055, 0.270450)",
        "(0.194595, 1.188880, 0.262168)",
        "(0.193562, 1.185184, 0.253380)",
        "(0.192564, 1.182433, 0.244673)",
        "(0.191765, 1.180971, 0.236359)",
        "(0.191410, 1.180642, 0.232246)",
        "(0.190660, 1.180427, 0.223679)",
        "(0.190051, 1.181063, 0.214765)",
        "(0.189540, 1.182673, 0.206293)",
        "(0.189035, 1.184888, 0.198176)",
        "(0.188803, 1.186268, 0.194009)",
        "(0.188583, 1.189622, 0.185470)",
        "(0.188704, 1.193930, 0.177012)",
        "(0.188867, 1.198961, 0.169303)",
        "(0.189034, 1.204746, 0.162346)",
        "(0.189241, 1.208008, 0.159036)",
        "(0.189933, 1.214971, 0.152542)",
        "(0.190783, 1.222478, 0.146459)",
        "(0.191845, 1.230896, 0.141162)",
        "(0.192924, 1.239969, 0.137040)",
        "(0.193420, 1.244632, 0.135417)",
        "(0.194675, 1.254222, 0.132390)",
        "(0.196295, 1.264245, 0.129856)",
        "(0.198119, 1.274401, 0.128071)",
        "(0.199847, 1.284728, 0.127576)",
        "(0.200782, 1.289995, 0.127793)",
        "(0.203019, 1.300436, 0.128445)",
        "(0.205245, 1.310320, 0.129628)",
        "(0.207615, 1.319931, 0.131623)",
        "(0.210197, 1.329238, 0.134411)",
        "(0.211408, 1.333651, 0.136170)",
        "(0.213819, 1.341927, 0.139985)",
        "(0.216036, 1.349404, 0.144225)",
        "(0.218202, 1.356032, 0.149045)",
        "(0.220245, 1.361811, 0.154091)",
        "(0.221146, 1.364387, 0.156811)",
        "(0.222878, 1.369229, 0.162660)",
        "(0.224438, 1.373416, 0.168940)",
        "(0.225725, 1.376761, 0.175275)",
        "(0.226699, 1.379341, 0.181789)",
        "(0.227037, 1.380301, 0.185093)",
        "(0.227540, 1.381798, 0.191954)",
        "(0.227784, 1.382642, 0.198992)",
        "(0.228094, 1.383001, 0.205827)",
        "(0.228173, 1.382828, 0.212638)",
        "(0.228047, 1.382527, 0.216127)",
        "(0.227794, 1.381637, 0.223118)",
        "(0.227513, 1.380199, 0.230209)",
        "(0.227161, 1.378247, 0.237356)",
        "(0.226830, 1.375963, 0.244578)",
        "(0.226712, 1.374738, 0.248133)",
        "(0.226538, 1.372049, 0.255069)",
        "(0.226308, 1.368957, 0.261985)",
        "(0.225974, 1.365332, 0.268712)",
        "(0.225569, 1.361425, 0.275293)",
        "(0.225457, 1.359453, 0.278372)",
        "(0.225162, 1.355345, 0.284095)",
        "(0.224343, 1.350757, 0.289436)",
        "(0.223514, 1.345984, 0.294617)",
        "(0.222936, 1.341302, 0.299311)",
        "(0.222589, 1.338841, 0.301366)",
        "(0.221740, 1.333759, 0.305049)",
        "(0.220981, 1.328783, 0.307983)",
        "(0.219909, 1.323629, 0.310531)",
        "(0.218450, 1.318114, 0.312876)",
        "(0.217744, 1.315340, 0.313867)",
        "(0.216336, 1.309753, 0.315268)",
        "(0.214688, 1.303883, 0.315783)",
        "(0.212538, 1.297627, 0.316037)",
        "(0.210017, 1.291139, 0.316253)",
        "(0.208809, 1.287917, 0.316085)",
        "(0.206484, 1.281647, 0.315289)",
        "(0.204079, 1.275327, 0.313875)",
        "(0.201752, 1.269360, 0.312096)",
        "(0.199624, 1.263977, 0.309980)",
        "(0.198566, 1.261425, 0.308560)",
        "(0.196457, 1.256600, 0.304986)",
        "(0.194493, 1.252343, 0.300517)",
        "(0.192486, 1.248525, 0.296052)",
        "(0.190313, 1.244875, 0.291437)",
        "(0.189327, 1.243319, 0.288677)",
        "(0.187428, 1.240390, 0.282351)",
        "(0.185551, 1.237679, 0.275276)",
        "(0.183877, 1.235589, 0.267957)",
        "(0.182377, 1.234209, 0.260943)",
        "(0.181716, 1.233766, 0.257413)",
        "(0.180333, 1.232936, 0.249952)",
        "(0.179121, 1.232543, 0.241672)",
        "(0.178217, 1.232780, 0.233299)",
        "(0.177499, 1.233641, 0.225330)",
        "(0.177154, 1.234193, 0.221375)",
        "(0.176530, 1.235319, 0.213043)",
        "(0.176183, 1.236865, 0.204620)",
        "(0.176039, 1.238946, 0.196547)",
        "(0.176105, 1.241514, 0.188434)",
        "(0.176313, 1.243094, 0.184352)",
        "(0.176897, 1.246583, 0.176351)",
        "(0.177577, 1.250483, 0.168766)",
        "(0.178347, 1.254707, 0.161385)",
        "(0.179507, 1.259405, 0.154057)",
        "(0.180235, 1.262048, 0.150648)",
        "(0.181699, 1.267692, 0.144465)",
        "(0.183102, 1.273836, 0.139059)",
        "(0.184711, 1.280542, 0.134316)",
        "(0.186512, 1.287864, 0.130405)",
        "(0.187393, 1.291758, 0.128861)",
        "(0.189069, 1.299830, 0.126501)",
        "(0.190863, 1.308375, 0.125054)",
        "(0.192723, 1.317315, 0.124584)",
        "(0.194822, 1.326446, 0.124891)",
        "(0.195919, 1.330997, 0.125310)",
        "(0.198274, 1.340052, 0.126504)",
        "(0.200651, 1.348938, 0.128499)",
        "(0.202923, 1.357599, 0.131331)",
        "(0.205443, 1.365818, 0.134611)",
        "(0.206807, 1.369781, 0.136502)",
        "(0.209607, 1.377331, 0.140594)",
        "(0.212180, 1.384269, 0.145336)",
        "(0.214507, 1.390640, 0.150751)",
        "(0.216767, 1.396165, 0.156526)",
        "(0.217744, 1.398539, 0.159619)",
        "(0.219468, 1.402614, 0.165906)",
        "(0.220720, 1.405809, 0.172818)",
        "(0.221606, 1.408187, 0.180533)",
        "(0.222036, 1.409452, 0.188585)",
        "(0.222055, 1.409593, 0.192676)",
        "(0.221864, 1.409140, 0.200809)",
        "(0.221226, 1.407691, 0.209248)",
        "(0.220305, 1.405313, 0.217877)",
        "(0.218919, 1.401916, 0.226373)",
        "(0.218036, 1.399728, 0.230452)",
        "(0.216150, 1.394850, 0.238299)",
        "(0.214150, 1.389349, 0.246058)",
        "(0.212420, 1.383590, 0.253549)",
        "(0.210724, 1.377592, 0.260259)",
        "(0.209995, 1.374586, 0.263055)",
        "(0.208617, 1.368474, 0.267550)",
        "(0.207046, 1.362062, 0.270989)",
        "(0.205020, 1.355351, 0.274016)",
        "(0.202899, 1.348464, 0.276160)",
        "(0.201601, 1.344723, 0.276818)",
        "(0.198742, 1.336872, 0.277590)",
        "(0.196530, 1.329461, 0.277383)",
        "(0.194329, 1.322446, 0.276916)",
        "(0.191676, 1.315222, 0.276149)",
        "(0.190180, 1.311493, 0.275650)",
        "(0.187568, 1.304410, 0.273797)",
        "(0.185420, 1.297959, 0.271270)",
        "(0.183562, 1.292230, 0.268173)",
        "(0.181970, 1.287181, 0.264363)",
        "(0.181187, 1.284821, 0.262070)",
        "(0.179533, 1.280234, 0.257084)",
        "(0.177997, 1.276215, 0.251627)",
        "(0.176697, 1.272984, 0.245912)",
        "(0.175674, 1.270561, 0.239868)",
        "(0.175329, 1.269605, 0.236478)",
        "(0.174705, 1.267985, 0.229313)",
        "(0.174076, 1.267153, 0.222560)",
        "(0.173485, 1.267115, 0.216147)",
        "(0.172966, 1.267670, 0.209447)",
        "(0.172878, 1.268204, 0.205798)",
        "(0.172910, 1.269757, 0.198395)",
        "(0.173078, 1.272028, 0.191223)",
        "(0.173360, 1.275039, 0.184378)",
        "(0.173791, 1.278533, 0.177427)",
        "(0.174083, 1.280477, 0.173847)",
        "(0.174965, 1.284825, 0.166953)",
        "(0.176127, 1.289861, 0.160616)",
        "(0.177439, 1.295790, 0.155390)",
        "(0.178944, 1.302552, 0.151218)",
        "(0.179843, 1.306229, 0.149495)",
        "(0.181787, 1.313984, 0.146756)",
        "(0.183839, 1.322266, 0.145251)",
        "(0.186059, 1.330792, 0.144785)",
        "(0.188361, 1.339231, 0.145226)",
        "(0.189555, 1.343421, 0.145876)",
        "(0.191992, 1.351578, 0.147581)",
        "(0.194494, 1.359361, 0.150064)",
        "(0.197177, 1.366994, 0.153501)",
        "(0.199923, 1.373943, 0.157323)",
        "(0.201323, 1.377181, 0.159405)",
        "(0.204082, 1.383201, 0.163823)",
        "(0.206809, 1.388547, 0.168559)",
        "(0.209337, 1.393234, 0.173726)",
        "(0.211493, 1.397157, 0.179313)",
        "(0.212422, 1.398757, 0.182180)",
        "(0.213955, 1.401212, 0.187993)",
        "(0.215023, 1.402936, 0.194554)",
        "(0.215661, 1.403681, 0.201645)",
        "(0.215898, 1.403398, 0.209110)",
        "(0.215755, 1.402873, 0.213062)",
        "(0.215119, 1.401067, 0.220819)",
        "(0.214055, 1.398142, 0.228386)",
        "(0.213014, 1.394526, 0.236034)",
        "(0.211953, 1.390286, 0.243865)",
        "(0.211279, 1.387859, 0.247746)",
        "(0.209798, 1.382479, 0.254991)",
        "(0.207965, 1.376112, 0.261278)",
        "(0.205922, 1.368973, 0.266662)",
        "(0.203722, 1.361085, 0.271120)",
        "(0.202366, 1.356769, 0.273095)",
        "(0.199814, 1.347934, 0.276214)",
        "(0.197397, 1.338770, 0.277777)",
        "(0.194865, 1.329248, 0.278040)",
        "(0.192043, 1.319196, 0.277276)",
        "(0.190509, 1.313982, 0.276515)",
        "(0.187639, 1.303743, 0.274397)",
        "(0.185513, 1.294202, 0.270665)",
        "(0.183800, 1.285307, 0.265530)",
        "(0.181944, 1.276902, 0.259220)",
        "(0.180842, 1.272774, 0.255846)",
        "(0.178761, 1.265016, 0.248506)",
        "(0.177194, 1.258693, 0.239919)",
        "(0.176388, 1.254376, 0.230212)",
        "(0.175909, 1.251860, 0.219964)",
        "(0.175613, 1.250996, 0.214537)",
        "(0.175164, 1.249987, 0.203091)",
        "(0.175277, 1.250633, 0.191236)",
        "(0.175879, 1.253074, 0.179622)",
        "(0.176696, 1.257114, 0.168630)",
        "(0.177167, 1.259671, 0.163407)",
        "(0.178406, 1.265500, 0.153040)",
        "(0.180023, 1.272863, 0.143661)",
        "(0.181817, 1.281809, 0.135800)",
        "(0.183951, 1.292318, 0.129462)",
        "(0.185123, 1.297775, 0.126597)",
        "(0.187722, 1.309350, 0.122062)",
        "(0.190577, 1.321428, 0.119009)",
        "(0.193548, 1.333712, 0.117333)",
        "(0.196737, 1.345838, 0.116792)",
        "(0.198391, 1.351706, 0.117013)",
        "(0.201808, 1.363020, 0.118126)",
        "(0.205157, 1.373414, 0.120215)",
        "(0.208299, 1.383076, 0.123523)",
        "(0.211322, 1.391725, 0.127686)",
        "(0.212737, 1.395564, 0.130092)",
        "(0.215426, 1.402363, 0.135271)",
        "(0.217759, 1.407906, 0.141089)",
        "(0.219618, 1.412318, 0.147711)",
        "(0.221120, 1.415919, 0.155343)",
        "(0.221806, 1.417284, 0.159484)",
        "(0.222964, 1.419167, 0.168035)",
        "(0.223825, 1.419833, 0.176965)",
        "(0.224209, 1.419394, 0.186418)",
        "(0.224081, 1.417879, 0.196461)",
        "(0.223798, 1.416696, 0.201705)",
        "(0.223039, 1.413711, 0.212423)",
        "(0.222093, 1.409750, 0.223093)",
        "(0.221157, 1.404947, 0.233866)",
        "(0.220361, 1.399511, 0.244648)",
        "(0.219863, 1.396449, 0.249969)",
        "(0.218366, 1.389631, 0.260337)",
        "(0.216122, 1.381652, 0.270526)",
        "(0.214047, 1.372977, 0.280174)",
        "(0.212201, 1.363826, 0.288990)",
        "(0.211185, 1.358867, 0.292893)",
        "(0.208548, 1.348085, 0.299894)",
        "(0.205450, 1.336411, 0.305597)",
        "(0.202817, 1.324620, 0.309796)",
        "(0.200123, 1.312520, 0.312819)",
        "(0.198603, 1.306181, 0.313696)",
        "(0.195602, 1.293406, 0.314438)",
        "(0.192805, 1.280876, 0.313546)",
        "(0.190117, 1.268506, 0.311166)",
        "(0.187313, 1.256352, 0.307374)",
        "(0.185908, 1.250378, 0.304947)",
        "(0.183147, 1.238585, 0.299572)",
        "(0.180596, 1.227570, 0.293208)",
        "(0.178577, 1.217988, 0.285656)",
        "(0.176900, 1.209929, 0.276942)",
        "(0.176196, 1.206563, 0.272008)",
        "(0.174834, 1.200538, 0.261389)",
        "(0.173564, 1.195693, 0.250103)",
        "(0.172413, 1.192412, 0.238379)",
        "(0.171608, 1.190790, 0.225968)",
        "(0.171415, 1.190683, 0.219559)",
        "(0.171125, 1.191376, 0.206767)",
        "(0.170915, 1.193557, 0.194305)",
        "(0.170804, 1.197096, 0.182126)",
        "(0.170961, 1.202092, 0.170319)",
        "(0.171109, 1.205098, 0.164677)",
        "(0.171441, 1.211868, 0.153947)",
        "(0.172123, 1.220053, 0.144101)",
        "(0.173093, 1.229431, 0.135411)",
        "(0.174379, 1.239763, 0.127828)",
        "(0.175189, 1.245309, 0.124571)",
        "(0.177034, 1.256762, 0.118866)",
        "(0.179142, 1.268738, 0.114503)",
        "(0.181524, 1.281079, 0.111496)",
        "(0.183945, 1.293471, 0.109959)",
        "(0.185274, 1.299671, 0.109731)",
        "(0.188125, 1.311895, 0.109892)",
        "(0.191073, 1.323776, 0.111136)",
        "(0.194213, 1.335210, 0.113169)",
        "(0.197301, 1.345863, 0.115847)",
        "(0.198808, 1.350817, 0.117446)",
        "(0.201827, 1.360362, 0.121188)",
        "(0.204951, 1.369365, 0.125681)",
        "(0.207743, 1.377474, 0.130872)",
        "(0.210576, 1.384839, 0.136504)",
        "(0.212066, 1.388237, 0.139429)",
        "(0.214800, 1.394430, 0.145580)",
        "(0.217316, 1.399591, 0.152062)",
        "(0.219725, 1.403828, 0.159018)",
        "(0.222006, 1.407328, 0.166618)",
        "(0.223054, 1.408663, 0.170563)",
        "(0.224804, 1.410643, 0.178668)",
        "(0.225876, 1.411417, 0.186969)",
        "(0.226767, 1.411206, 0.195622)",
        "(0.227275, 1.410181, 0.204855)",
        "(0.227278, 1.409232, 0.209636)",
        "(0.226809, 1.406439, 0.219183)",
        "(0.225748, 1.402423, 0.228588)",
        "(0.224328, 1.397338, 0.237980)",
        "(0.222641, 1.391303, 0.247405)",
        "(0.221743, 1.387834, 0.251921)",
        "(0.219859, 1.380434, 0.260617)",
        "(0.217366, 1.372115, 0.269041)",
        "(0.214236, 1.362843, 0.277504)",
        "(0.211206, 1.352959, 0.285505)",
        "(0.209853, 1.347708, 0.288853)",
        "(0.206992, 1.336847, 0.294836)",
        "(0.204294, 1.325508, 0.299564)",
        "(0.201617, 1.313984, 0.303354)",
        "(0.198886, 1.302117, 0.306190)",
        "(0.197593, 1.296084, 0.306972)",
        "(0.195272, 1.284151, 0.307395)",
        "(0.193168, 1.272632, 0.306580)",
        "(0.191223, 1.261737, 0.304531)",
        "(0.189398, 1.251358, 0.301010)",
        "(0.188462, 1.246349, 0.298608)",
        "(0.186482, 1.236544, 0.292879)",
        "(0.184231, 1.227097, 0.286292)",
        "(0.182166, 1.218551, 0.278794)",
        "(0.180334, 1.210996, 0.269821)",
        "(0.179529, 1.207705, 0.264676)",
        "(0.178158, 1.201929, 0.253450)",
        "(0.176794, 1.197101, 0.241575)",
        "(0.175816, 1.193835, 0.228744)",
        "(0.175386, 1.192572, 0.215462)",
        "(0.175259, 1.192757, 0.209037)",
        "(0.174722, 1.194080, 0.196646)",
        "(0.174320, 1.197015, 0.183932)",
        "(0.174338, 1.201922, 0.171289)",
        "(0.174370, 1.208597, 0.159805)",
        "(0.174366, 1.212631, 0.154593)",
        "(0.174353, 1.221636, 0.144830)",
        "(0.174876, 1.232203, 0.135574)",
        "(0.176134, 1.244357, 0.127297)",
        "(0.177799, 1.257776, 0.120500)",
        "(0.178763, 1.264898, 0.117753)",
        "(0.180944, 1.279557, 0.113187)",
        "(0.183650, 1.294686, 0.110020)",
        "(0.186720, 1.309832, 0.108152)",
        "(0.190170, 1.324928, 0.107656)",
        "(0.191988, 1.332364, 0.108078)",
        "(0.195741, 1.346887, 0.109850)",
        "(0.199965, 1.360795, 0.112631)",
        "(0.204458, 1.373796, 0.116219)",
        "(0.208946, 1.385700, 0.120661)",
        "(0.211156, 1.391196, 0.123325)",
        "(0.215449, 1.401412, 0.129169)",
        "(0.219505, 1.410257, 0.135566)",
        "(0.223065, 1.417647, 0.142664)",
        "(0.226173, 1.423587, 0.150364)",
        "(0.227453, 1.425896, 0.154473)",
        "(0.229568, 1.429438, 0.162953)",
        "(0.231003, 1.431489, 0.171945)",
        "(0.231702, 1.432179, 0.181631)",
        "(0.231681, 1.431340, 0.191683)",
        "(0.231299, 1.430195, 0.196789)",
        "(0.229981, 1.426925, 0.207024)",
        "(0.227943, 1.422334, 0.217564)",
        "(0.225987, 1.416820, 0.228145)",
        "(0.224415, 1.410674, 0.238487)",
        "(0.223779, 1.407305, 0.243443)",
        "(0.222280, 1.400064, 0.253072)",
        "(0.220361, 1.391822, 0.262337)",
        "(0.217948, 1.382682, 0.271596)",
        "(0.216749, 1.377822, 0.275989)",
        "(0.214780, 1.368149, 0.283963)",
        "(0.212841, 1.357817, 0.290593)",
        "(0.210391, 1.346811, 0.296638)",
        "(0.207895, 1.335562, 0.301596)",
        "(0.205167, 1.323851, 0.305375)",
        "(0.203776, 1.317801, 0.306662)",
        "(0.200775, 1.305319, 0.308504)",
        "(0.197934, 1.292920, 0.308981)",
        "(0.195192, 1.280889, 0.309074)",
        "(0.192390, 1.269009, 0.308200)",
        "(0.190938, 1.263122, 0.307218)",
        "(0.188060, 1.251618, 0.304055)",
        "(0.185495, 1.240929, 0.299526)",
        "(0.182982, 1.231058, 0.294779)",
        "(0.180495, 1.221931, 0.289476)",
        "(0.179322, 1.217716, 0.286288)",
        "(0.177022, 1.209729, 0.278455)",
        "(0.175008, 1.202726, 0.269021)",
        "(0.173234, 1.196871, 0.259276)",
        "(0.171743, 1.192468, 0.248955)",
        "(0.171164, 1.190817, 0.243177)",
        "(0.170272, 1.188373, 0.230836)",
        "(0.169781, 1.187251, 0.217816)",
        "(0.169719, 1.187969, 0.204720)",
        "(0.169803, 1.190432, 0.192106)",
        "(0.169936, 1.192323, 0.185912)",
        "(0.170333, 1.197111, 0.173595)",
        "(0.171056, 1.203524, 0.161590)",
        "(0.172043, 1.211493, 0.150446)",
        "(0.173222, 1.221083, 0.140681)",
        "(0.173942, 1.226523, 0.136275)",
        "(0.175662, 1.238104, 0.128231)",
        "(0.177696, 1.250434, 0.121464)",
        "(0.179895, 1.263324, 0.116161)",
        "(0.182315, 1.276912, 0.112639)",
        "(0.183649, 1.283921, 0.111625)",
        "(0.186312, 1.297653, 0.110455)",
        "(0.189358, 1.311336, 0.110609)",
        "(0.192675, 1.324830, 0.112111)",
        "(0.196178, 1.337942, 0.114776)",
        "(0.198055, 1.344255, 0.116563)",
        "(0.201757, 1.356192, 0.120675)",
        "(0.205450, 1.367275, 0.125703)",
        "(0.209244, 1.377295, 0.131385)",
        "(0.212846, 1.386316, 0.137916)",
        "(0.214619, 1.390416, 0.141449)",
        "(0.217887, 1.397664, 0.148723)",
        "(0.220773, 1.403608, 0.156404)",
        "(0.223476, 1.408495, 0.164556)",
        "(0.225999, 1.412358, 0.173205)",
        "(0.227169, 1.413846, 0.177757)",
        "(0.229216, 1.415943, 0.186834)",
        "(0.230584, 1.416752, 0.195878)",
        "(0.231369, 1.416468, 0.205079)",
        "(0.231774, 1.415241, 0.214514)",
        "(0.231831, 1.414250, 0.219372)",
        "(0.231659, 1.411625, 0.229039)",
        "(0.230921, 1.407874, 0.238458)",
        "(0.229725, 1.403111, 0.247605)",
        "(0.228288, 1.397530, 0.256492)",
        "(0.227475, 1.394409, 0.260916)",
        "(0.225759, 1.387720, 0.269658)",
        "(0.223793, 1.380148, 0.277927)",
        "(0.221450, 1.371579, 0.285346)",
        "(0.218902, 1.362116, 0.292016)",
        "(0.217527, 1.357036, 0.295301)",
        "(0.214646, 1.346434, 0.301511)",
        "(0.211921, 1.335499, 0.306607)",
        "(0.209413, 1.324286, 0.310166)",
        "(0.206511, 1.312377, 0.312808)",
        "(0.204822, 1.306096, 0.314046)",
        "(0.201018, 1.292899, 0.316463)",
        "(0.197835, 1.279977, 0.317908)",
        "(0.195269, 1.267417, 0.318091)",
        "(0.192293, 1.254365, 0.317689)",
        "(0.190770, 1.247831, 0.317320)",
        "(0.187941, 1.234980, 0.315976)",
        "(0.185496, 1.222653, 0.313292)",
        "(0.183311, 1.210922, 0.309580)",
        "(0.181362, 1.200157, 0.304758)",
        "(0.180510, 1.195204, 0.301905)",
        "(0.179166, 1.186262, 0.295494)",
        "(0.177986, 1.178458, 0.288011)",
        "(0.176919, 1.172075, 0.279419)",
        "(0.176001, 1.166989, 0.270056)",
        "(0.175772, 1.165420, 0.264914)",
        "(0.175243, 1.162750, 0.254168)",
        "(0.174726, 1.161347, 0.242730)",
        "(0.174460, 1.161483, 0.230703)",
        "(0.174266, 1.162989, 0.218464)",
        "(0.174210, 1.164339, 0.212192)",
        "(0.174202, 1.167971, 0.199317)",
        "(0.174416, 1.172992, 0.186340)",
        "(0.174624, 1.179322, 0.173951)",
        "(0.175018, 1.187144, 0.162061)",
        "(0.175385, 1.191658, 0.156331)",
        "(0.176424, 1.201603, 0.145445)",
        "(0.177793, 1.212828, 0.135874)",
        "(0.179453, 1.225153, 0.127691)",
        "(0.181305, 1.238177, 0.120845)",
        "(0.182362, 1.245037, 0.118080)",
        "(0.184908, 1.259212, 0.113442)",
        "(0.187849, 1.273687, 0.110281)",
        "(0.191207, 1.288416, 0.108578)",
        "(0.194761, 1.302960, 0.108359)",
        "(0.196661, 1.310133, 0.108817)",
        "(0.200765, 1.324093, 0.110404)",
        "(0.204893, 1.337500, 0.113170)",
        "(0.209233, 1.350094, 0.117345)",
        "(0.213384, 1.361592, 0.122295)",
        "(0.215416, 1.366837, 0.125176)",
        "(0.219185, 1.376560, 0.131530)",
        "(0.222513, 1.385153, 0.138855)",
        "(0.225665, 1.392564, 0.146918)",
        "(0.228485, 1.398659, 0.155641)",
        "(0.229743, 1.401135, 0.160212)",
        "(0.232063, 1.405301, 0.169564)",
        "(0.234134, 1.408344, 0.179359)",
        "(0.235789, 1.410206, 0.189525)",
        "(0.236796, 1.410740, 0.200038)",
        "(0.237013, 1.410340, 0.205317)",
        "(0.236996, 1.408600, 0.215911)",
        "(0.236441, 1.405626, 0.226792)",
        "(0.235714, 1.401370, 0.237640)",
        "(0.234625, 1.395597, 0.247968)",
        "(0.234051, 1.392133, 0.252794)",
        "(0.232732, 1.384606, 0.262322)",
        "(0.230750, 1.375969, 0.271690)",
        "(0.228123, 1.365918, 0.280464)",
        "(0.225322, 1.354832, 0.288334)",
        "(0.224169, 1.349114, 0.291644)",
        "(0.222070, 1.337413, 0.297234)",
        "(0.219688, 1.325047, 0.301717)",
        "(0.217234, 1.312229, 0.305022)",
        "(0.214751, 1.299192, 0.307050)",
        "(0.213421, 1.292558, 0.307548)",
        "(0.210958, 1.279567, 0.307590)",
        "(0.208627, 1.266988, 0.306065)",
        "(0.206412, 1.255073, 0.303332)",
        "(0.204376, 1.244051, 0.299346)",
        "(0.203427, 1.238948, 0.296839)",
        "(0.201360, 1.229325, 0.291339)",
        "(0.199103, 1.219534, 0.284075)",
        "(0.196898, 1.210400, 0.275851)",
        "(0.194728, 1.202260, 0.266900)",
        "(0.193549, 1.198401, 0.261974)",
        "(0.191089, 1.191013, 0.251430)",
        "(0.188614, 1.184204, 0.240429)",
        "(0.186433, 1.178734, 0.229243)",
        "(0.184683, 1.174768, 0.217294)",
        "(0.184064, 1.173525, 0.210825)",
        "(0.183175, 1.172325, 0.197709)",
        "(0.182634, 1.173171, 0.184849)",
        "(0.182288, 1.175982, 0.172469)",
        "(0.182294, 1.180644, 0.160304)",
        "(0.182427, 1.183811, 0.154495)",
        "(0.182823, 1.191370, 0.143647)",
        "(0.183360, 1.200337, 0.133772)",
        "(0.184182, 1.210787, 0.124931)",
        "(0.184850, 1.216949, 0.121164)",
        "(0.186418, 1.229602, 0.114066)",
        "(0.188306, 1.243166, 0.108322)",
        "(0.190258, 1.257393, 0.104403)",
        "(0.192705, 1.272719, 0.102533)",
        "(0.195479, 1.288472, 0.102394)",
        "(0.196940, 1.296161, 0.102723)",
        "(0.200129, 1.311292, 0.104041)",
        "(0.203450, 1.326024, 0.106994)",
        "(0.207035, 1.340328, 0.111677)",
        "(0.210661, 1.353549, 0.117393)",
        "(0.212565, 1.359704, 0.120573)",
        "(0.216440, 1.371196, 0.127380)",
        "(0.220079, 1.381339, 0.134915)",
        "(0.223664, 1.390368, 0.143214)",
        "(0.226997, 1.398146, 0.152119)",
        "(0.228575, 1.401505, 0.156819)",
        "(0.231627, 1.407277, 0.166151)",
        "(0.234398, 1.411818, 0.175602)",
        "(0.236986, 1.415186, 0.185310)",
        "(0.238955, 1.417397, 0.195421)",
        "(0.239721, 1.417958, 0.200520)",
        "(0.240871, 1.418127, 0.210607)",
        "(0.241495, 1.417033, 0.220646)",
        "(0.241688, 1.414806, 0.230430)",
        "(0.241378, 1.411590, 0.240187)",
        "(0.241014, 1.409562, 0.244998)",
        "(0.240048, 1.404816, 0.254305)",
        "(0.238863, 1.399287, 0.263084)",
        "(0.237669, 1.392952, 0.271198)",
        "(0.236445, 1.386161, 0.278971)",
        "(0.235683, 1.382431, 0.282694)",
        "(0.233664, 1.374269, 0.289950)",
        "(0.231445, 1.365327, 0.296712)",
        "(0.229515, 1.356028, 0.302403)",
        "(0.227340, 1.346175, 0.307185)",
        "(0.226050, 1.340936, 0.309254)",
        "(0.223424, 1.330268, 0.313149)",
        "(0.221393, 1.319812, 0.316302)",
        "(0.219334, 1.309262, 0.318358)",
        "(0.216753, 1.298380, 0.319760)",
        "(0.215499, 1.293028, 0.320140)",
        "(0.213256, 1.282573, 0.320207)",
        "(0.211154, 1.272480, 0.319834)",
        "(0.209116, 1.262837, 0.318841)",
        "(0.206968, 1.253374, 0.316777)",
        "(0.205896, 1.248745, 0.315260)",
        "(0.203761, 1.239612, 0.311803)",
        "(0.201754, 1.230964, 0.307765)",
        "(0.199951, 1.223051, 0.302981)",
        "(0.198180, 1.215637, 0.297398)",
        "(0.197186, 1.212011, 0.294353)",
        "(0.195106, 1.204955, 0.287591)",
        "(0.193267, 1.198678, 0.279754)",
        "(0.191634, 1.193301, 0.271164)",
        "(0.190070, 1.188627, 0.261752)",
        "(0.189392, 1.186641, 0.256599)",
        "(0.188074, 1.183244, 0.245930)",
        "(0.187001, 1.180825, 0.234699)",
        "(0.186259, 1.179535, 0.222875)",
        "(0.185838, 1.179553, 0.210597)",
        "(0.185743, 1.180131, 0.204398)",
        "(0.185698, 1.182122, 0.192203)",
        "(0.185865, 1.185730, 0.180728)",
        "(0.186048, 1.191136, 0.170348)",
        "(0.186114, 1.198388, 0.161184)",
        "(0.186167, 1.202222, 0.156647)",
        "(0.186567, 1.211569, 0.148121)",
        "(0.187544, 1.222241, 0.140126)",
        "(0.188760, 1.233985, 0.133225)",
        "(0.190217, 1.246421, 0.127345)",
        "(0.191080, 1.252910, 0.124900)",
        "(0.193036, 1.266060, 0.120622)",
        "(0.195326, 1.279053, 0.117049)",
        "(0.197729, 1.292056, 0.114803)",
        "(0.200233, 1.305250, 0.114227)",
        "(0.201577, 1.311687, 0.114403)",
        "(0.204408, 1.324015, 0.115192)",
        "(0.207299, 1.335829, 0.117138)",
        "(0.210036, 1.346907, 0.120107)",
        "(0.212859, 1.357315, 0.123951)",
        "(0.214176, 1.362162, 0.126329)",
        "(0.216793, 1.371506, 0.131879)",
        "(0.219371, 1.379916, 0.138140)",
        "(0.221938, 1.387444, 0.144850)",
        "(0.224261, 1.393794, 0.151783)",
        "(0.225220, 1.396513, 0.155520)",
        "(0.226906, 1.401446, 0.163586)",
        "(0.228505, 1.405327, 0.172038)",
        "(0.229906, 1.408128, 0.180770)",
        "(0.231050, 1.409789, 0.189645)",
        "(0.231496, 1.410087, 0.194136)",
        "(0.232262, 1.410062, 0.203318)",
        "(0.232951, 1.409166, 0.212865)",
        "(0.233386, 1.407283, 0.222404)",
        "(0.233543, 1.404202, 0.231599)",
        "(0.233539, 1.402265, 0.236119)",
        "(0.233318, 1.397948, 0.245239)",
        "(0.232832, 1.392607, 0.254301)",
        "(0.232130, 1.386538, 0.263032)",
        "(0.231328, 1.379723, 0.271155)",
        "(0.230892, 1.375997, 0.274933)",
        "(0.229752, 1.368130, 0.282430)",
        "(0.228402, 1.359712, 0.289594)",
        "(0.226979, 1.350888, 0.295912)",
        "(0.225377, 1.341450, 0.300891)",
        "(0.224514, 1.336573, 0.303001)",
        "(0.222657, 1.326599, 0.306993)",
        "(0.220856, 1.316510, 0.310206)",
        "(0.218919, 1.306081, 0.312330)",
        "(0.216572, 1.295092, 0.313352)",
        "(0.215295, 1.289464, 0.313419)",
        "(0.212904, 1.278428, 0.313272)",
        "(0.210884, 1.267854, 0.312704)",
        "(0.209097, 1.257732, 0.311171)",
        "(0.206836, 1.247378, 0.308429)",
        "(0.205435, 1.242035, 0.306779)",
        "(0.202777, 1.231672, 0.303065)",
        "(0.200519, 1.222236, 0.298344)",
        "(0.198491, 1.213889, 0.292133)",
        "(0.196510, 1.206341, 0.284546)",
        "(0.195447, 1.202793, 0.280460)",
        "(0.193474, 1.196310, 0.271793)",
        "(0.191973, 1.191345, 0.262759)",
        "(0.190925, 1.188108, 0.253042)",
        "(0.190080, 1.186374, 0.243132)",
        "(0.189698, 1.186187, 0.238311)",
        "(0.188765, 1.186673, 0.228919)",
        "(0.187701, 1.188324, 0.219429)",
        "(0.186771, 1.191259, 0.209439)",
        "(0.185998, 1.195556, 0.199505)",
        "(0.185595, 1.198119, 0.194697)",
        "(0.184807, 1.204187, 0.185166)",
        "(0.184328, 1.211024, 0.175303)",
        "(0.184174, 1.218735, 0.165701)",
        "(0.184156, 1.227186, 0.156896)",
        "(0.184220, 1.231896, 0.152852)",
        "(0.184674, 1.242131, 0.145316)",
        "(0.185638, 1.253267, 0.138756)",
        "(0.186893, 1.264871, 0.133180)",
        "(0.188425, 1.276914, 0.128767)",
        "(0.189311, 1.283128, 0.127198)",
        "(0.191300, 1.295752, 0.125021)",
        "(0.193581, 1.308463, 0.124170)",
        "(0.196063, 1.320813, 0.124339)",
        "(0.198955, 1.332708, 0.125370)",
        "(0.200513, 1.338452, 0.126308)",
        "(0.203754, 1.349745, 0.129004)",
        "(0.207241, 1.360317, 0.132460)",
        "(0.210820, 1.369755, 0.136665)",
        "(0.212521, 1.374299, 0.138844)",
        "(0.215697, 1.382336, 0.144050)",
        "(0.218699, 1.389557, 0.150276)",
        "(0.221631, 1.395886, 0.157207)",
        "(0.224516, 1.401125, 0.164470)",
        "(0.227110, 1.405135, 0.172027)",
        "(0.228182, 1.406579, 0.175997)",
        "(0.229898, 1.408705, 0.184377)",
        "(0.230998, 1.409705, 0.193357)",
        "(0.231607, 1.409582, 0.202820)",
        "(0.231605, 1.408112, 0.212325)",
        "(0.231315, 1.406868, 0.217063)",
        "(0.230345, 1.403800, 0.226879)",
        "(0.229338, 1.399814, 0.236603)",
        "(0.228256, 1.395031, 0.246155)",
        "(0.226983, 1.389389, 0.255253)",
        "(0.226274, 1.386285, 0.259635)",
        "(0.224655, 1.379670, 0.268343)",
        "(0.222931, 1.372436, 0.276743)",
        "(0.220967, 1.364338, 0.284566)",
        "(0.218866, 1.355406, 0.291449)",
        "(0.217928, 1.350822, 0.294455)",
        "(0.216085, 1.341284, 0.299719)",
        "(0.213919, 1.331267, 0.304268)",
        "(0.211450, 1.320623, 0.308007)",
        "(0.208967, 1.309414, 0.310369)",
        "(0.207904, 1.303836, 0.310918)",
        "(0.206057, 1.293009, 0.311262)",
        "(0.204338, 1.282398, 0.310860)",
        "(0.202350, 1.271552, 0.309939)",
        "(0.199871, 1.260103, 0.308218)",
        "(0.198683, 1.254433, 0.306751)",
        "(0.196827, 1.243763, 0.302944)",
        "(0.195154, 1.233589, 0.298533)",
        "(0.193384, 1.223721, 0.293339)",
        "(0.191561, 1.214123, 0.287496)",
        "(0.190632, 1.209417, 0.284142)",
        "(0.188931, 1.200384, 0.276789)",
        "(0.187636, 1.192524, 0.269041)",
        "(0.186644, 1.186339, 0.261363)",
        "(0.185782, 1.181327, 0.253564)",
        "(0.185362, 1.179248, 0.249250)",
        "(0.184756, 1.175914, 0.239562)",
        "(0.184524, 1.174179, 0.228977)",
        "(0.184435, 1.173951, 0.217959)",
        "(0.184598, 1.175244, 0.206527)",
        "(0.184677, 1.176419, 0.200802)",
        "(0.184812, 1.179192, 0.189265)",
        "(0.185137, 1.182925, 0.177495)",
        "(0.185696, 1.187985, 0.166043)",
        "(0.186268, 1.193987, 0.155354)",
        "(0.186587, 1.197306, 0.150281)",
        "(0.187425, 1.204521, 0.140477)",
        "(0.188747, 1.212844, 0.131327)",
        "(0.190461, 1.222101, 0.122976)",
        "(0.192157, 1.232111, 0.115920)",
        "(0.193052, 1.237469, 0.112908)",
        "(0.194995, 1.249185, 0.108524)",
        "(0.197103, 1.261389, 0.105444)",
        "(0.199296, 1.273939, 0.103741)",
        "(0.201486, 1.286818, 0.103630)",
        "(0.202635, 1.293319, 0.104175)",
        "(0.205207, 1.306350, 0.105812)",
        "(0.208119, 1.319297, 0.108913)",
        "(0.211274, 1.331709, 0.112950)",
        "(0.214314, 1.343543, 0.117633)",
        "(0.215793, 1.349214, 0.120350)",
        "(0.218778, 1.359895, 0.126495)",
        "(0.221785, 1.369804, 0.133464)",
        "(0.224660, 1.378775, 0.141050)",
        "(0.227243, 1.386538, 0.148960)",
        "(0.228392, 1.390063, 0.153043)",
        "(0.230404, 1.396113, 0.161534)",
        "(0.232229, 1.401078, 0.170504)",
        "(0.233684, 1.404847, 0.180151)",
        "(0.234713, 1.407522, 0.190008)",
        "(0.235063, 1.408356, 0.194974)",
        "(0.235483, 1.409248, 0.205097)",
        "(0.235307, 1.408851, 0.215460)",
        "(0.234659, 1.407276, 0.225911)",
        "(0.233957, 1.404544, 0.235897)",
        "(0.233604, 1.402789, 0.240749)",
        "(0.232891, 1.398877, 0.250318)",
        "(0.231929, 1.394178, 0.259604)",
        "(0.230499, 1.388347, 0.268494)",
        "(0.228707, 1.381619, 0.276992)",
        "(0.227688, 1.377883, 0.280986)",
        "(0.225559, 1.369940, 0.288616)",
        "(0.223306, 1.361467, 0.296014)",
        "(0.221175, 1.352399, 0.302527)",
        "(0.218646, 1.342409, 0.308190)",
        "(0.217173, 1.336984, 0.310574)",
        "(0.214321, 1.325879, 0.314681)",
        "(0.212156, 1.315132, 0.317839)",
        "(0.210257, 1.304457, 0.319697)",
        "(0.207850, 1.293206, 0.320392)",
        "(0.206339, 1.287173, 0.320295)",
        "(0.203317, 1.275180, 0.319462)",
        "(0.201190, 1.264449, 0.317590)",
        "(0.199696, 1.254883, 0.314282)",
        "(0.197747, 1.245174, 0.309780)",
        "(0.196596, 1.240224, 0.307207)",
        "(0.194510, 1.230917, 0.301000)",
        "(0.192820, 1.222523, 0.294003)",
        "(0.191380, 1.215291, 0.286447)",
        "(0.190152, 1.209308, 0.278020)",
        "(0.189513, 1.206569, 0.273426)",
        "(0.188332, 1.201975, 0.263369)",
        "(0.187354, 1.198681, 0.252308)",
        "(0.186600, 1.196950, 0.240746)",
        "(0.186054, 1.196808, 0.228947)",
        "(0.185817, 1.197301, 0.223026)",
        "(0.185348, 1.198896, 0.210959)",
        "(0.185147, 1.201815, 0.198342)",
        "(0.185281, 1.206223, 0.186044)",
        "(0.185583, 1.211804, 0.174306)",
        "(0.185896, 1.215183, 0.168604)",
        "(0.186938, 1.222965, 0.157556)",
        "(0.188546, 1.231900, 0.146953)",
        "(0.190724, 1.241941, 0.137219)",
        "(0.193036, 1.252732, 0.128726)",
        "(0.194293, 1.258399, 0.125036)",
        "(0.196877, 1.269985, 0.118563)",
        "(0.199561, 1.281998, 0.113593)",
        "(0.202425, 1.294333, 0.110523)",
        "(0.205235, 1.306587, 0.108889)",
        "(0.206682, 1.312758, 0.108759)",
        "(0.209654, 1.325060, 0.109550)",
        "(0.212896, 1.337165, 0.111697)",
        "(0.216251, 1.348663, 0.114952)",
        "(0.219708, 1.359551, 0.119412)",
        "(0.221505, 1.364617, 0.122396)",
        "(0.225045, 1.374534, 0.128310)",
        "(0.228420, 1.383258, 0.135268)",
        "(0.231775, 1.391007, 0.142855)",
        "(0.234867, 1.397691, 0.150947)",
        "(0.236333, 1.400627, 0.155208)",
        "(0.239144, 1.405784, 0.163907)",
        "(0.241605, 1.409865, 0.172925)",
        "(0.243888, 1.412904, 0.182196)",
        "(0.245822, 1.414847, 0.191674)",
        "(0.246616, 1.415478, 0.196453)",
        "(0.247695, 1.415666, 0.206083)",
        "(0.248330, 1.414838, 0.215643)",
        "(0.248332, 1.412882, 0.225243)",
        "(0.247813, 1.409851, 0.234650)",
        "(0.247412, 1.407956, 0.239203)",
        "(0.246367, 1.403579, 0.248211)",
        "(0.245031, 1.398281, 0.256793)",
        "(0.243523, 1.392220, 0.264952)",
        "(0.241726, 1.385397, 0.272482)",
        "(0.240676, 1.381626, 0.275906)",
        "(0.238231, 1.373388, 0.282222)",
        "(0.235280, 1.364298, 0.288026)",
        "(0.231922, 1.354280, 0.293013)",
        "(0.228721, 1.343930, 0.296954)",
        "(0.227117, 1.338544, 0.298344)",
        "(0.223565, 1.327302, 0.300497)",
        "(0.219560, 1.315283, 0.301959)",
        "(0.215594, 1.302838, 0.302227)",
        "(0.212178, 1.290674, 0.301417)",
        "(0.210519, 1.284628, 0.300776)",
        "(0.206959, 1.272397, 0.299258)",
        "(0.203278, 1.260008, 0.297022)",
        "(0.200183, 1.248333, 0.293242)",
        "(0.197482, 1.237436, 0.288352)",
        "(0.195960, 1.232008, 0.285897)",
        "(0.193163, 1.221716, 0.280444)",
        "(0.190600, 1.212011, 0.273906)",
        "(0.188654, 1.203564, 0.265677)",
        "(0.186790, 1.195803, 0.256900)",
        "(0.186028, 1.192563, 0.252246)",
        "(0.185027, 1.187486, 0.242281)",
        "(0.184567, 1.184142, 0.231303)",
        "(0.184659, 1.183047, 0.219364)",
        "(0.184789, 1.183264, 0.207644)",
        "(0.184808, 1.183748, 0.201842)",
        "(0.184941, 1.186009, 0.190215)",
        "(0.185170, 1.189461, 0.179021)",
        "(0.185444, 1.194285, 0.168576)",
        "(0.185655, 1.200182, 0.158676)",
        "(0.185869, 1.203662, 0.153911)",
        "(0.186624, 1.211628, 0.144956)",
        "(0.187582, 1.220836, 0.137065)",
        "(0.188696, 1.230778, 0.130092)",
        "(0.190120, 1.241610, 0.124252)",
        "(0.190931, 1.247316, 0.121836)",
        "(0.192578, 1.259164, 0.118414)",
        "(0.194346, 1.271253, 0.116539)",
        "(0.196210, 1.283268, 0.115784)",
        "(0.198216, 1.295140, 0.116396)",
        "(0.199254, 1.300975, 0.117094)",
        "(0.201571, 1.312311, 0.119459)",
        "(0.204125, 1.323211, 0.122539)",
        "(0.206824, 1.333556, 0.126527)",
        "(0.209863, 1.343388, 0.131214)",
        "(0.211427, 1.348046, 0.133901)",
        "(0.214440, 1.356868, 0.139837)",
        "(0.217430, 1.364833, 0.146569)",
        "(0.220413, 1.372066, 0.153572)",
        "(0.221855, 1.375338, 0.157265)",
        "(0.224550, 1.381054, 0.165056)",
        "(0.226873, 1.385819, 0.173448)",
        "(0.228772, 1.389652, 0.182285)",
        "(0.230211, 1.392311, 0.191210)",
        "(0.231340, 1.394015, 0.200337)",
        "(0.231775, 1.394442, 0.204935)",
        "(0.232269, 1.394570, 0.214169)",
        "(0.232305, 1.393628, 0.223457)",
        "(0.231845, 1.391540, 0.232619)",
        "(0.231164, 1.388560, 0.241410)",
        "(0.230765, 1.386702, 0.245659)",
        "(0.229895, 1.382610, 0.254091)",
        "(0.228686, 1.377566, 0.262083)",
        "(0.227079, 1.371539, 0.269636)",
        "(0.225185, 1.364526, 0.276642)",
        "(0.224084, 1.360586, 0.279991)",
        "(0.221618, 1.351962, 0.286500)",
        "(0.219046, 1.342364, 0.292313)",
        "(0.216202, 1.331657, 0.297144)",
        "(0.213137, 1.320112, 0.301103)",
        "(0.211544, 1.314098, 0.302804)",
        "(0.208624, 1.301691, 0.304971)",
        "(0.205785, 1.289054, 0.305945)",
        "(0.203271, 1.276736, 0.306093)",
        "(0.201292, 1.265111, 0.305093)",
        "(0.200213, 1.259274, 0.304151)",
        "(0.197967, 1.247807, 0.300937)",
        "(0.195903, 1.237021, 0.296537)",
        "(0.194231, 1.227297, 0.290975)",
        "(0.192639, 1.218184, 0.284649)",
        "(0.191836, 1.213904, 0.281407)",
        "(0.190060, 1.205436, 0.274595)",
        "(0.188103, 1.197236, 0.266980)",
        "(0.186386, 1.190038, 0.257998)",
        "(0.185166, 1.184514, 0.248227)",
        "(0.184643, 1.182353, 0.243215)",
        "(0.183574, 1.178536, 0.233062)",
        "(0.182537, 1.175691, 0.222017)",
        "(0.181849, 1.174411, 0.210261)",
        "(0.181322, 1.174359, 0.198543)",
        "(0.181079, 1.174782, 0.192729)",
        "(0.180625, 1.176077, 0.181248)",
        "(0.180225, 1.178450, 0.170032)",
        "(0.179773, 1.181764, 0.158874)",
        "(0.179632, 1.186529, 0.147856)",
        "(0.179729, 1.189648, 0.142608)",
        "(0.180038, 1.197104, 0.133088)",
        "(0.180481, 1.206148, 0.124803)",
        "(0.181185, 1.216402, 0.117425)",
        "(0.182165, 1.227877, 0.111223)",
        "(0.182713, 1.234113, 0.108818)",
        "(0.183989, 1.247214, 0.105006)",
        "(0.185492, 1.260944, 0.102536)",
        "(0.187368, 1.274969, 0.101329)",
        "(0.189747, 1.289120, 0.101153)",
        "(0.190943, 1.296042, 0.101435)",
        "(0.193574, 1.309771, 0.103387)",
        "(0.196528, 1.323041, 0.106186)",
        "(0.199790, 1.335526, 0.109732)",
        "(0.203197, 1.347235, 0.114200)",
        "(0.204916, 1.352871, 0.116808)",
        "(0.208455, 1.363491, 0.122904)",
        "(0.211694, 1.372614, 0.129621)",
        "(0.214694, 1.380604, 0.136809)",
        "(0.217845, 1.387595, 0.144361)",
        "(0.219281, 1.390376, 0.148436)",
        "(0.222055, 1.395806, 0.156746)",
        "(0.224525, 1.400173, 0.165519)",
        "(0.226568, 1.403242, 0.174605)",
        "(0.228410, 1.405271, 0.184025)",
        "(0.229255, 1.405889, 0.188989)",
        "(0.230799, 1.406551, 0.198989)",
        "(0.232085, 1.406190, 0.209004)",
        "(0.232893, 1.404745, 0.219103)",
        "(0.233466, 1.402452, 0.229125)",
        "(0.233695, 1.400968, 0.234083)",
        "(0.233990, 1.397558, 0.244013)",
        "(0.234105, 1.393238, 0.253749)",
        "(0.233871, 1.388021, 0.263081)",
        "(0.233439, 1.382182, 0.271882)",
        "(0.233071, 1.378903, 0.276050)",
        "(0.231891, 1.371639, 0.284099)",
        "(0.230325, 1.363506, 0.291691)",
        "(0.228605, 1.354624, 0.298128)",
        "(0.226351, 1.344771, 0.303574)",
        "(0.224911, 1.339359, 0.305978)",
        "(0.221749, 1.328073, 0.310311)",
        "(0.218360, 1.316299, 0.313783)",
        "(0.215179, 1.304394, 0.315635)",
        "(0.212097, 1.292415, 0.315873)",
        "(0.210447, 1.286350, 0.315682)",
        "(0.207239, 1.274560, 0.314469)",
        "(0.204246, 1.263325, 0.312666)",
        "(0.201550, 1.252693, 0.309326)",
        "(0.199105, 1.242524, 0.304405)",
        "(0.197953, 1.237646, 0.301658)",
        "(0.196102, 1.228750, 0.295285)",
        "(0.194616, 1.220394, 0.287799)",
        "(0.193237, 1.212474, 0.278443)",
        "(0.192128, 1.205508, 0.267515)",
        "(0.191758, 1.202522, 0.261475)",
        "(0.191269, 1.197341, 0.249028)",
        "(0.190946, 1.193492, 0.236293)",
        "(0.190855, 1.190996, 0.223092)",
        "(0.191042, 1.190155, 0.209666)",
        "(0.191198, 1.190246, 0.202980)",
        "(0.191611, 1.191976, 0.190013)",
        "(0.191948, 1.194715, 0.177684)",
        "(0.192413, 1.198789, 0.165871)",
        "(0.193148, 1.204163, 0.154554)",
        "(0.193555, 1.207270, 0.149198)",
        "(0.194464, 1.214542, 0.139418)",
        "(0.195443, 1.223066, 0.131169)",
        "(0.196541, 1.232597, 0.124206)",
        "(0.197702, 1.242997, 0.118675)",
        "(0.198344, 1.248505, 0.116544)",
        "(0.199681, 1.259876, 0.113346)",
        "(0.201211, 1.271840, 0.111777)",
        "(0.202965, 1.284000, 0.111475)",
        "(0.205151, 1.296181, 0.112168)",
        "(0.206347, 1.302190, 0.112910)",
        "(0.208865, 1.314139, 0.115215)",
        "(0.211746, 1.326016, 0.118719)",
        "(0.215011, 1.337471, 0.123074)",
        "(0.218592, 1.348311, 0.128133)",
        "(0.220364, 1.353423, 0.131023)",
        "(0.224066, 1.363370, 0.137372)",
        "(0.227743, 1.372395, 0.144266)",
        "(0.231263, 1.380297, 0.151627)",
        "(0.234725, 1.387151, 0.159460)",
        "(0.236365, 1.390143, 0.163587)",
        "(0.239503, 1.395487, 0.172169)",
        "(0.242409, 1.399735, 0.181131)",
        "(0.244937, 1.402686, 0.190274)",
        "(0.246958, 1.404403, 0.199635)",
        "(0.247626, 1.404416, 0.204400)",
        "(0.248793, 1.404231, 0.213876)",
        "(0.248944, 1.402147, 0.223718)",
        "(0.248525, 1.399001, 0.233708)",
        "(0.247441, 1.394356, 0.243474)",
        "(0.246709, 1.391504, 0.248170)",
        "(0.245299, 1.385353, 0.257409)",
        "(0.244011, 1.378622, 0.266288)",
        "(0.242643, 1.371203, 0.274703)",
        "(0.241125, 1.363002, 0.282434)",
        "(0.240244, 1.358639, 0.286023)",
        "(0.238169, 1.349329, 0.292706)",
        "(0.236525, 1.339898, 0.298377)",
        "(0.234868, 1.330109, 0.302928)",
        "(0.232868, 1.319690, 0.306496)",
        "(0.231830, 1.314303, 0.307837)",
        "(0.229769, 1.303527, 0.310046)",
        "(0.227706, 1.292710, 0.311578)",
        "(0.225685, 1.281861, 0.311802)",
        "(0.223648, 1.271207, 0.311164)",
        "(0.222691, 1.266070, 0.310578)",
        "(0.220940, 1.256320, 0.309497)",
        "(0.219296, 1.247168, 0.307218)",
        "(0.217142, 1.237679, 0.303967)",
        "(0.215138, 1.228786, 0.299958)",
        "(0.214269, 1.224746, 0.297777)",
        "(0.212695, 1.217424, 0.293022)",
        "(0.211141, 1.210974, 0.286911)",
        "(0.209408, 1.204837, 0.279329)",
        "(0.207754, 1.199529, 0.271248)",
        "(0.207085, 1.197448, 0.267084)",
        "(0.205959, 1.194143, 0.258315)",
        "(0.204918, 1.191669, 0.248528)",
        "(0.203911, 1.189864, 0.238441)",
        "(0.202875, 1.188993, 0.228699)",
        "(0.202375, 1.188887, 0.223822)",
        "(0.201477, 1.189437, 0.213825)",
        "(0.200863, 1.191510, 0.204028)",
        "(0.200558, 1.194828, 0.194387)",
        "(0.200479, 1.199365, 0.184957)",
        "(0.200521, 1.202109, 0.180426)",
        "(0.200892, 1.208846, 0.172030)",
        "(0.201436, 1.216688, 0.164241)",
        "(0.202401, 1.225858, 0.157228)",
        "(0.203729, 1.235969, 0.151099)",
        "(0.204517, 1.241262, 0.148358)",
        "(0.206285, 1.252516, 0.143936)",
        "(0.208249, 1.264608, 0.141148)",
        "(0.210514, 1.277157, 0.139433)",
        "(0.213095, 1.289914, 0.138873)",
        "(0.214492, 1.296346, 0.139078)",
        "(0.217519, 1.309382, 0.140259)",
        "(0.220845, 1.322150, 0.142326)",
        "(0.224379, 1.334572, 0.145400)",
        "(0.228021, 1.346290, 0.149219)",
        "(0.229859, 1.351771, 0.151416)",
        "(0.233506, 1.362274, 0.156256)",
        "(0.237155, 1.371683, 0.162079)",
        "(0.240508, 1.380071, 0.168531)",
        "(0.243748, 1.387331, 0.175420)",
        "(0.245273, 1.390400, 0.179041)",
        "(0.248134, 1.395751, 0.186636)",
        "(0.250679, 1.399801, 0.194608)",
        "(0.252691, 1.402529, 0.203015)",
        "(0.254029, 1.403906, 0.211711)",
        "(0.254462, 1.403980, 0.216101)",
        "(0.254881, 1.403155, 0.224841)",
        "(0.255042, 1.401206, 0.233618)",
        "(0.254710, 1.398216, 0.242598)",
        "(0.253818, 1.393806, 0.251405)",
        "(0.253353, 1.391457, 0.255686)",
        "(0.252139, 1.385635, 0.263856)",
        "(0.250921, 1.379355, 0.271792)",
        "(0.249652, 1.372312, 0.279276)",
        "(0.247799, 1.364118, 0.286241)",
        "(0.246442, 1.359402, 0.289575)",
        "(0.243397, 1.349182, 0.295820)",
        "(0.240066, 1.337876, 0.301189)",
        "(0.236814, 1.325843, 0.305834)",
        "(0.233536, 1.313046, 0.309394)",
        "(0.231874, 1.306422, 0.310786)",
        "(0.228625, 1.292712, 0.312624)",
        "(0.225671, 1.279060, 0.313876)",
        "(0.223229, 1.265747, 0.314139)",
        "(0.220954, 1.252651, 0.313397)",
        "(0.219713, 1.246065, 0.312829)",
        "(0.217675, 1.233538, 0.310351)",
        "(0.215805, 1.221400, 0.306845)",
        "(0.213825, 1.209509, 0.302366)",
        "(0.212042, 1.198579, 0.296655)",
        "(0.211284, 1.193562, 0.293497)",
        "(0.209939, 1.184563, 0.286529)",
        "(0.208618, 1.176589, 0.278730)",
        "(0.207251, 1.169731, 0.269830)",
        "(0.206107, 1.164414, 0.260334)",
        "(0.205572, 1.162237, 0.255506)",
        "(0.204434, 1.159032, 0.245539)",
        "(0.203279, 1.157298, 0.234762)",
        "(0.202203, 1.156820, 0.223458)",
        "(0.201293, 1.157826, 0.212265)",
        "(0.200899, 1.158921, 0.206185)",
        "(0.200290, 1.162159, 0.193876)",
        "(0.199798, 1.166742, 0.181947)",
        "(0.199367, 1.172130, 0.170295)",
        "(0.199191, 1.178735, 0.159094)",
        "(0.199202, 1.182653, 0.153892)",
        "(0.199343, 1.191122, 0.144149)",
        "(0.199646, 1.200334, 0.135095)",
        "(0.200159, 1.210555, 0.127144)",
        "(0.200840, 1.221915, 0.120714)",
        "(0.201144, 1.227773, 0.118036)",
        "(0.201699, 1.240049, 0.114227)",
        "(0.202511, 1.252882, 0.111815)",
        "(0.203502, 1.266038, 0.110882)",
        "(0.204668, 1.279322, 0.111377)",
        "(0.205438, 1.285978, 0.112126)",
        "(0.207152, 1.299102, 0.114361)",
        "(0.209093, 1.311776, 0.117595)",
        "(0.211374, 1.323968, 0.121748)",
        "(0.213904, 1.335585, 0.126841)",
        "(0.215185, 1.341072, 0.129729)",
        "(0.217943, 1.351507, 0.135789)",
        "(0.220705, 1.360912, 0.142311)",
        "(0.223382, 1.369277, 0.149326)",
        "(0.226023, 1.376786, 0.156865)",
        "(0.227371, 1.380263, 0.160754)",
        "(0.230082, 1.386305, 0.168648)",
        "(0.232622, 1.391202, 0.176786)",
        "(0.235114, 1.395284, 0.185248)",
        "(0.237602, 1.398646, 0.193994)",
        "(0.238872, 1.400052, 0.198360)",
        "(0.241145, 1.401845, 0.206966)",
        "(0.242910, 1.402704, 0.215482)",
        "(0.244062, 1.402558, 0.224194)",
        "(0.244621, 1.401357, 0.233012)",
        "(0.244652, 1.400260, 0.237399)",
        "(0.244524, 1.397445, 0.245931)",
        "(0.243897, 1.393643, 0.254289)",
        "(0.242997, 1.389047, 0.262314)",
        "(0.241916, 1.383781, 0.269905)",
        "(0.241311, 1.380891, 0.273434)",
        "(0.239763, 1.374464, 0.279977)",
        "(0.237817, 1.367319, 0.286202)",
        "(0.235672, 1.359435, 0.291928)",
        "(0.233807, 1.351265, 0.296925)",
        "(0.232723, 1.346894, 0.299078)",
        "(0.230095, 1.337508, 0.302782)",
        "(0.227119, 1.327379, 0.305768)",
        "(0.224486, 1.317225, 0.307920)",
        "(0.221701, 1.306807, 0.309452)",
        "(0.220209, 1.301477, 0.310004)",
        "(0.217245, 1.290761, 0.310712)",
        "(0.213898, 1.279636, 0.311080)",
        "(0.210718, 1.268571, 0.310704)",
        "(0.207672, 1.257660, 0.309739)",
        "(0.206251, 1.252388, 0.309067)",
        "(0.203626, 1.242239, 0.307305)",
        "(0.200925, 1.232285, 0.304801)",
        "(0.198521, 1.223081, 0.301403)",
        "(0.196341, 1.214529, 0.297072)",
        "(0.195305, 1.210522, 0.294838)",
        "(0.193447, 1.203367, 0.289994)",
        "(0.191654, 1.197123, 0.284042)",
        "(0.189923, 1.191527, 0.276840)",
        "(0.188450, 1.187112, 0.268744)",
        "(0.187808, 1.185373, 0.264627)",
        "(0.186792, 1.183341, 0.255841)",
        "(0.185993, 1.182398, 0.246308)",
        "(0.185378, 1.182526, 0.236221)",
        "(0.184901, 1.183609, 0.225732)",
        "(0.184731, 1.184650, 0.220555)",
        "(0.184339, 1.187381, 0.210384)",
        "(0.183946, 1.190798, 0.200418)",
        "(0.183651, 1.194827, 0.190413)",
        "(0.183491, 1.199756, 0.180917)",
        "(0.183420, 1.202571, 0.176422)",
        "(0.183498, 1.209130, 0.167975)",
        "(0.183876, 1.216772, 0.159952)",
        "(0.184658, 1.225032, 0.152192)",
        "(0.185822, 1.234150, 0.145288)",
        "(0.186502, 1.239024, 0.142365)",
        "(0.187798, 1.248982, 0.137209)",
        "(0.189595, 1.259617, 0.133207)",
        "(0.191748, 1.270777, 0.130342)",
        "(0.194021, 1.282175, 0.128744)",
        "(0.195244, 1.287944, 0.128410)",
        "(0.197796, 1.299442, 0.128434)",
        "(0.200585, 1.310743, 0.129420)",
        "(0.203570, 1.321895, 0.131475)",
        "(0.206826, 1.332717, 0.134376)",
        "(0.208481, 1.337878, 0.136177)",
        "(0.211840, 1.347793, 0.140248)",
        "(0.214990, 1.356993, 0.145227)",
        "(0.218082, 1.365507, 0.151130)",
        "(0.221320, 1.373224, 0.157644)",
        "(0.222936, 1.376675, 0.161117)",
        "(0.226125, 1.382940, 0.168330)",
        "(0.229094, 1.388120, 0.176022)",
        "(0.231890, 1.392234, 0.184177)",
        "(0.234376, 1.395267, 0.192742)",
        "(0.235547, 1.396452, 0.197146)",
        "(0.237521, 1.397742, 0.206258)",
        "(0.238999, 1.397883, 0.215474)",
        "(0.239869, 1.396799, 0.224979)",
        "(0.240228, 1.394596, 0.234803)",
        "(0.240174, 1.392999, 0.239751)",
        "(0.239622, 1.389053, 0.249652)",
        "(0.238863, 1.384028, 0.259406)",
        "(0.238001, 1.378196, 0.269024)",
        "(0.237077, 1.371560, 0.278250)",
        "(0.236668, 1.368043, 0.282691)",
        "(0.235700, 1.360153, 0.291112)",
        "(0.234280, 1.351256, 0.298971)",
        "(0.232316, 1.341228, 0.306369)",
        "(0.230153, 1.330416, 0.312999)",
        "(0.229018, 1.324650, 0.315811)",
        "(0.226873, 1.312903, 0.320448)",
        "(0.224659, 1.300632, 0.323596)",
        "(0.222194, 1.287925, 0.325830)",
        "(0.219453, 1.274657, 0.326909)",
        "(0.217996, 1.267854, 0.326951)",
        "(0.215084, 1.254273, 0.326239)",
        "(0.212475, 1.241195, 0.323873)",
        "(0.209980, 1.228553, 0.320266)",
        "(0.207121, 1.215816, 0.315967)",
        "(0.205478, 1.209302, 0.313442)",
        "(0.202198, 1.196661, 0.307606)",
        "(0.199446, 1.185800, 0.299833)",
        "(0.196930, 1.176500, 0.290869)",
        "(0.194605, 1.168712, 0.280302)",
        "(0.193412, 1.165303, 0.274469)",
        "(0.191101, 1.159322, 0.262262)",
        "(0.188961, 1.154642, 0.249610)",
        "(0.187238, 1.152165, 0.236298)",
        "(0.185865, 1.151576, 0.222857)",
        "(0.185216, 1.151747, 0.216070)",
        "(0.184026, 1.153240, 0.202169)",
        "(0.183111, 1.156192, 0.188570)",
        "(0.182166, 1.160575, 0.176057)",
        "(0.181119, 1.166006, 0.164340)",
        "(0.180634, 1.169252, 0.158732)",
        "(0.179920, 1.176570, 0.147924)",
        "(0.179565, 1.185165, 0.138095)",
        "(0.179415, 1.194847, 0.129456)",
        "(0.179395, 1.205423, 0.122103)",
        "(0.179528, 1.211036, 0.118814)",
        "(0.180213, 1.222984, 0.113386)",
        "(0.181220, 1.235647, 0.109686)",
        "(0.182673, 1.248857, 0.107299)",
        "(0.184493, 1.262492, 0.106444)",
        "(0.185529, 1.269380, 0.106484)",
        "(0.188015, 1.283254, 0.107590)",
        "(0.191101, 1.296995, 0.109954)",
        "(0.194479, 1.310234, 0.113322)",
        "(0.197993, 1.322859, 0.118002)",
        "(0.199906, 1.328853, 0.120752)",
        "(0.203678, 1.339976, 0.126631)",
        "(0.207598, 1.350001, 0.133228)",
        "(0.211433, 1.358859, 0.140564)",
        "(0.215058, 1.366599, 0.148747)",
        "(0.216726, 1.369933, 0.153149)",
        "(0.220014, 1.375867, 0.161934)",
        "(0.222946, 1.380200, 0.171215)",
        "(0.225504, 1.383315, 0.180783)",
        "(0.227489, 1.385081, 0.190697)",
        "(0.228264, 1.385431, 0.195863)",
        "(0.229425, 1.385129, 0.206263)",
        "(0.229930, 1.383244, 0.216717)",
        "(0.229601, 1.379723, 0.227165)",
        "(0.228716, 1.374965, 0.237793)",
        "(0.228095, 1.372049, 0.243100)",
        "(0.226940, 1.365443, 0.253409)",
        "(0.225889, 1.357879, 0.263274)",
        "(0.224668, 1.349456, 0.272850)",
        "(0.223511, 1.340192, 0.281825)",
        "(0.222835, 1.335167, 0.286071)",
        "(0.221293, 1.324531, 0.294185)",
        "(0.220058, 1.313328, 0.300842)",
        "(0.218909, 1.301569, 0.306196)",
        "(0.217907, 1.289522, 0.310617)",
        "(0.217457, 1.283527, 0.312552)",
        "(0.216379, 1.271326, 0.315887)",
        "(0.215070, 1.258596, 0.318083)",
        "(0.213731, 1.245536, 0.319001)",
        "(0.212523, 1.232948, 0.318959)",
        "(0.211953, 1.226877, 0.318909)",
        "(0.210851, 1.215227, 0.317456)",
        "(0.209706, 1.203925, 0.314418)",
        "(0.208467, 1.192996, 0.310237)",
        "(0.207215, 1.183047, 0.305488)",
        "(0.206626, 1.178596, 0.302965)",
        "(0.205572, 1.170645, 0.296969)",
        "(0.204432, 1.163330, 0.289900)",
        "(0.202976, 1.156240, 0.282448)",
        "(0.201744, 1.150326, 0.274534)",
        "(0.201325, 1.148044, 0.270469)",
        "(0.200772, 1.145098, 0.262088)",
        "(0.200231, 1.143975, 0.253253)",
        "(0.199387, 1.143933, 0.244003)",
        "(0.198640, 1.145007, 0.233509)",
        "(0.198337, 1.146021, 0.228030)",
        "(0.197754, 1.149329, 0.217203)",
        "(0.197069, 1.153442, 0.206716)",
        "(0.196446, 1.158450, 0.195966)",
        "(0.196126, 1.164265, 0.185114)",
        "(0.196016, 1.167476, 0.179846)",
        "(0.195811, 1.174391, 0.169802)",
        "(0.195852, 1.182304, 0.160224)",
        "(0.196203, 1.191124, 0.151435)",
        "(0.196806, 1.200751, 0.143706)",
        "(0.197159, 1.205829, 0.140255)",
        "(0.197990, 1.216290, 0.133751)",
        "(0.199363, 1.227656, 0.128588)",
        "(0.200974, 1.239384, 0.124718)",
        "(0.202794, 1.251323, 0.122263)",
        "(0.203788, 1.257304, 0.121405)",
        "(0.206060, 1.269221, 0.120620)",
        "(0.208689, 1.280993, 0.121183)",
        "(0.211540, 1.292466, 0.122839)",
        "(0.214566, 1.303612, 0.125728)",
        "(0.216185, 1.308970, 0.127418)",
        "(0.219389, 1.318745, 0.131611)",
        "(0.222384, 1.327521, 0.136671)",
        "(0.225375, 1.335483, 0.142775)",
        "(0.228135, 1.342523, 0.149786)",
        "(0.229435, 1.345582, 0.153580)",
        "(0.231952, 1.350966, 0.161367)",
        "(0.234108, 1.355325, 0.169861)",
        "(0.236031, 1.358833, 0.179134)",
        "(0.237822, 1.361539, 0.189061)",
        "(0.238651, 1.362602, 0.194143)",
        "(0.240199, 1.363780, 0.204438)",
        "(0.241600, 1.363899, 0.214965)",
        "(0.242899, 1.363428, 0.225759)",
        "(0.243968, 1.361960, 0.236439)",
        "(0.244302, 1.360714, 0.241702)",
        "(0.244696, 1.357595, 0.252190)",
        "(0.244974, 1.353422, 0.262250)",
        "(0.245554, 1.348928, 0.271790)",
        "(0.246000, 1.343735, 0.280722)",
        "(0.246084, 1.340767, 0.284867)",
        "(0.245952, 1.334247, 0.292782)",
        "(0.245581, 1.327013, 0.300011)",
        "(0.245150, 1.319438, 0.306378)",
        "(0.244621, 1.311503, 0.311484)",
        "(0.244154, 1.307166, 0.313450)",
        "(0.242751, 1.297851, 0.316693)",
        "(0.241210, 1.288322, 0.318766)",
        "(0.239601, 1.278875, 0.319676)",
        "(0.237766, 1.269288, 0.319971)",
        "(0.236675, 1.264287, 0.319925)",
        "(0.234382, 1.254243, 0.319573)",
        "(0.232204, 1.244383, 0.318512)",
        "(0.229995, 1.234645, 0.316713)",
        "(0.227714, 1.225076, 0.314104)",
        "(0.226566, 1.220410, 0.312454)",
        "(0.224350, 1.211336, 0.308366)",
        "(0.222229, 1.202764, 0.303474)",
        "(0.221142, 1.198786, 0.300730)",
        "(0.218841, 1.190536, 0.295045)",
        "(0.216604, 1.182639, 0.288081)",
        "(0.214759, 1.175774, 0.280127)",
        "(0.213094, 1.170072, 0.271614)",
        "(0.211520, 1.165358, 0.262135)",
        "(0.210323, 1.162024, 0.251359)",
        "(0.209915, 1.161080, 0.245541)",
        "(0.208972, 1.159991, 0.234356)",
        "(0.207993, 1.160173, 0.223334)",
        "(0.207130, 1.161398, 0.211644)",
        "(0.206540, 1.163617, 0.199296)",
        "(0.206320, 1.165037, 0.193063)",
        "(0.206204, 1.169028, 0.180639)",
        "(0.206345, 1.174151, 0.168630)",
        "(0.206688, 1.180090, 0.157134)",
        "(0.207364, 1.187014, 0.146198)",
        "(0.207914, 1.191042, 0.141055)",
        "(0.209098, 1.199876, 0.131498)",
        "(0.210600, 1.210134, 0.123217)",
        "(0.212596, 1.222026, 0.116377)",
        "(0.214785, 1.234823, 0.110869)",
        "(0.216019, 1.241386, 0.108472)",
        "(0.218684, 1.254795, 0.104830)",
        "(0.221264, 1.268175, 0.102994)",
        "(0.223729, 1.281475, 0.102775)",
        "(0.226218, 1.294350, 0.103880)",
        "(0.227472, 1.300511, 0.104881)",
        "(0.229974, 1.312378, 0.107415)",
        "(0.232449, 1.323444, 0.111356)",
        "(0.234845, 1.333845, 0.116362)",
        "(0.237048, 1.343173, 0.122329)",
        "(0.238109, 1.347479, 0.125522)",
        "(0.240080, 1.355166, 0.132773)",
        "(0.241768, 1.361845, 0.140750)",
        "(0.243351, 1.367429, 0.149296)",
        "(0.244926, 1.371794, 0.158261)",
        "(0.245564, 1.373415, 0.162927)",
        "(0.246670, 1.375943, 0.172557)",
        "(0.247509, 1.377438, 0.182519)",
        "(0.248109, 1.377803, 0.192552)",
        "(0.248349, 1.377012, 0.202695)",
        "(0.248346, 1.376219, 0.207750)",
        "(0.248129, 1.373701, 0.217889)",
        "(0.247760, 1.370497, 0.227990)",
        "(0.247271, 1.366422, 0.237564)",
        "(0.246740, 1.361488, 0.246452)",
        "(0.246368, 1.358690, 0.250717)",
        "(0.245710, 1.352793, 0.258953)",
        "(0.245101, 1.346346, 0.266271)",
        "(0.244339, 1.339090, 0.272403)",
        "(0.243579, 1.331282, 0.277443)",
        "(0.243317, 1.327369, 0.279528)",
        "(0.242711, 1.319437, 0.283355)",
        "(0.241553, 1.310764, 0.286828)",
        "(0.239844, 1.301113, 0.289840)",
        "(0.238081, 1.291131, 0.292251)",
        "(0.237347, 1.286268, 0.293244)",
        "(0.235772, 1.276489, 0.294631)",
        "(0.233859, 1.266305, 0.295486)",
        "(0.231740, 1.255795, 0.295885)",
        "(0.229972, 1.245825, 0.295702)",
        "(0.229064, 1.240994, 0.295468)",
        "(0.227238, 1.231559, 0.294223)",
        "(0.225169, 1.222115, 0.291868)",
        "(0.222923, 1.212673, 0.288396)",
        "(0.220681, 1.203600, 0.284174)",
        "(0.219693, 1.199429, 0.281597)",
        "(0.217829, 1.191648, 0.275858)",
        "(0.216083, 1.184594, 0.269139)",
        "(0.214611, 1.178754, 0.261531)",
        "(0.213375, 1.173931, 0.252860)",
        "(0.212866, 1.172026, 0.248200)",
        "(0.211872, 1.169047, 0.239039)",
        "(0.210850, 1.167252, 0.229889)",
        "(0.209959, 1.166669, 0.220097)",
        "(0.209665, 1.166951, 0.214729)",
        "(0.209301, 1.168417, 0.203629)",
        "(0.208941, 1.171114, 0.192727)",
        "(0.208579, 1.174829, 0.181863)",
        "(0.208545, 1.179399, 0.170694)",
        "(0.208698, 1.184789, 0.159881)",
        "(0.208840, 1.187897, 0.154715)",
        "(0.209267, 1.194741, 0.144828)",
        "(0.209770, 1.202615, 0.136043)",
        "(0.210390, 1.211575, 0.128470)",
        "(0.211259, 1.221557, 0.121934)",
        "(0.211788, 1.226932, 0.119203)",
        "(0.212868, 1.238082, 0.114747)",
        "(0.213870, 1.249860, 0.112139)",
        "(0.214852, 1.262201, 0.111294)",
        "(0.216018, 1.274770, 0.111860)",
        "(0.216698, 1.281061, 0.112682)",
        "(0.218117, 1.293432, 0.115023)",
        "(0.219756, 1.305522, 0.118950)",
        "(0.221514, 1.317280, 0.123954)",
        "(0.223571, 1.328460, 0.129926)",
        "(0.224728, 1.333761, 0.133289)",
        "(0.227206, 1.343860, 0.140389)",
        "(0.229657, 1.352845, 0.148502)",
        "(0.232108, 1.360983, 0.157210)",
        "(0.234752, 1.368107, 0.166342)",
        "(0.236069, 1.371258, 0.171076)",
        "(0.238579, 1.376859, 0.180928)",
        "(0.240944, 1.381414, 0.191324)",
        "(0.243219, 1.384809, 0.202009)",
        "(0.245203, 1.387049, 0.213070)",
        "(0.246118, 1.387646, 0.218651)",
        "(0.247753, 1.388028, 0.229852)",
        "(0.248998, 1.387251, 0.241201)",
        "(0.249884, 1.385269, 0.252485)",
        "(0.250375, 1.382112, 0.263751)",
        "(0.250519, 1.380133, 0.269361)",
        "(0.250845, 1.375619, 0.280235)",
        "(0.251125, 1.370221, 0.290415)",
        "(0.251211, 1.363856, 0.299821)",
        "(0.250952, 1.356636, 0.308650)",
        "(0.250781, 1.352754, 0.312596)",
        "(0.250121, 1.344514, 0.319666)",
        "(0.248782, 1.335346, 0.325753)",
        "(0.246836, 1.325211, 0.330680)",
        "(0.244829, 1.314663, 0.334324)",
        "(0.243747, 1.309234, 0.335723)",
        "(0.241622, 1.298275, 0.337659)"
    ],
    "leftHandPositions": [
        "(0.411572, 0.820198, -0.235522)",
        "(0.412951, 0.819908, -0.235642)",
        "(0.414148, 0.819670, -0.235999)",
        "(0.415303, 0.819468, -0.236460)",
        "(0.415891, 0.819390, -0.236619)",
        "(0.417201, 0.819232, -0.236759)",
        "(0.418519, 0.819071, -0.236810)",
        "(0.419635, 0.818887, -0.236988)",
        "(0.420576, 0.818720, -0.237269)",
        "(0.421084, 0.818643, -0.237413)",
        "(0.422002, 0.818486, -0.237642)",
        "(0.422824, 0.818374, -0.237703)",
        "(0.423574, 0.818300, -0.237744)",
        "(0.423843, 0.818393, -0.237710)",
        "(0.423989, 0.818725, -0.237527)",
        "(0.423381, 0.819814, -0.237024)",
        "(0.422065, 0.821125, -0.236466)",
        "(0.419649, 0.823295, -0.235293)",
        "(0.415707, 0.826684, -0.233535)",
        "(0.413119, 0.828765, -0.232569)",
        "(0.406486, 0.833969, -0.230329)",
        "(0.397528, 0.840946, -0.227774)",
        "(0.386852, 0.849098, -0.225295)",
        "(0.373193, 0.859981, -0.222381)",
        "(0.366051, 0.865800, -0.220842)",
        "(0.350364, 0.879070, -0.217284)",
        "(0.333477, 0.894307, -0.213143)",
        "(0.315592, 0.911498, -0.208641)",
        "(0.297213, 0.930269, -0.203889)",
        "(0.287959, 0.940245, -0.201348)",
        "(0.269630, 0.961644, -0.195910)",
        "(0.251997, 0.984810, -0.189939)",
        "(0.235593, 1.009700, -0.183479)",
        "(0.221037, 1.036005, -0.176717)",
        "(0.214118, 1.049503, -0.173275)",
        "(0.201763, 1.077617, -0.166213)",
        "(0.191437, 1.106139, -0.158737)",
        "(0.184176, 1.134882, -0.150947)",
        "(0.178387, 1.163200, -0.144198)",
        "(0.175649, 1.177330, -0.141224)",
        "(0.172252, 1.205448, -0.137132)",
        "(0.170156, 1.232865, -0.135247)",
        "(0.168837, 1.258759, -0.135767)",
        "(0.168627, 1.270775, -0.137257)",
        "(0.168628, 1.293335, -0.141852)",
        "(0.169265, 1.313272, -0.148869)",
        "(0.170288, 1.329964, -0.157744)",
        "(0.171209, 1.342268, -0.168234)",
        "(0.171668, 1.351308, -0.179717)",
        "(0.171759, 1.353939, -0.185921)",
        "(0.171840, 1.356778, -0.198558)",
        "(0.171466, 1.355735, -0.211486)",
        "(0.170326, 1.350601, -0.224225)",
        "(0.168545, 1.341431, -0.236454)",
        "(0.167569, 1.335656, -0.242280)",
        "(0.165531, 1.321177, -0.252819)",
        "(0.163800, 1.303899, -0.261100)",
        "(0.163047, 1.284560, -0.265950)",
        "(0.163394, 1.264589, -0.267184)",
        "(0.163882, 1.254570, -0.266506)",
        "(0.165354, 1.234567, -0.262049)",
        "(0.167324, 1.215264, -0.254335)",
        "(0.169806, 1.197851, -0.243520)",
        "(0.171025, 1.189740, -0.237596)",
        "(0.173498, 1.175148, -0.223698)",
        "(0.175985, 1.163217, -0.207711)",
        "(0.178133, 1.154608, -0.190824)",
        "(0.179397, 1.149841, -0.173829)",
        "(0.180090, 1.148815, -0.157103)",
        "(0.180174, 1.149736, -0.148997)",
        "(0.179595, 1.155286, -0.133609)",
        "(0.178340, 1.164404, -0.119136)",
        "(0.176651, 1.176701, -0.105581)",
        "(0.174818, 1.192378, -0.093588)",
        "(0.173966, 1.200944, -0.088124)",
        "(0.172134, 1.220344, -0.078924)",
        "(0.170625, 1.241876, -0.071790)",
        "(0.169851, 1.264927, -0.066763)",
        "(0.169945, 1.288562, -0.063353)",
        "(0.170145, 1.300254, -0.062187)",
        "(0.170954, 1.323258, -0.061519)",
        "(0.172431, 1.345443, -0.062620)",
        "(0.174483, 1.366354, -0.065273)",
        "(0.177120, 1.385655, -0.069530)",
        "(0.178439, 1.394727, -0.071978)",
        "(0.181047, 1.411131, -0.077924)",
        "(0.183586, 1.425227, -0.084651)",
        "(0.186066, 1.436773, -0.092677)",
        "(0.187145, 1.441709, -0.096736)",
        "(0.189034, 1.450048, -0.105625)",
        "(0.190816, 1.456712, -0.115230)",
        "(0.192121, 1.461434, -0.125435)",
        "(0.193096, 1.464498, -0.136126)",
        "(0.193684, 1.465696, -0.147397)",
        "(0.193690, 1.465630, -0.153122)",
        "(0.192987, 1.463555, -0.164703)",
        "(0.191439, 1.459170, -0.176371)",
        "(0.189088, 1.451933, -0.187918)",
        "(0.187756, 1.447534, -0.193600)",
        "(0.184295, 1.436593, -0.204802)",
        "(0.180208, 1.423498, -0.215506)",
        "(0.176343, 1.408155, -0.225025)",
        "(0.172649, 1.390865, -0.233042)",
        "(0.170828, 1.381647, -0.236475)",
        "(0.167816, 1.362083, -0.241468)",
        "(0.165738, 1.341722, -0.244239)",
        "(0.163963, 1.320796, -0.245333)",
        "(0.162978, 1.300298, -0.245124)",
        "(0.162112, 1.279583, -0.243262)",
        "(0.161602, 1.268983, -0.241678)",
        "(0.160584, 1.247590, -0.236757)",
        "(0.160363, 1.227438, -0.229875)",
        "(0.160559, 1.218407, -0.226033)",
        "(0.160885, 1.200702, -0.218181)",
        "(0.161302, 1.184259, -0.208816)",
        "(0.162118, 1.169776, -0.197686)",
        "(0.163214, 1.157858, -0.185677)",
        "(0.164429, 1.148483, -0.173145)",
        "(0.165059, 1.144606, -0.166532)",
        "(0.166418, 1.138976, -0.152351)",
        "(0.167911, 1.136328, -0.137496)",
        "(0.169346, 1.136907, -0.122436)",
        "(0.170068, 1.141361, -0.108292)",
        "(0.170172, 1.148932, -0.095009)",
        "(0.170142, 1.153686, -0.088475)",
        "(0.169991, 1.165925, -0.075904)",
        "(0.169788, 1.181055, -0.064269)",
        "(0.169508, 1.199203, -0.054448)",
        "(0.168886, 1.219304, -0.046641)",
        "(0.168571, 1.229915, -0.043384)",
        "(0.168275, 1.252317, -0.038244)",
        "(0.168990, 1.276021, -0.034659)",
        "(0.170856, 1.300226, -0.032794)",
        "(0.173129, 1.323766, -0.032243)",
        "(0.174516, 1.335336, -0.032454)",
        "(0.177754, 1.357431, -0.033921)",
        "(0.181132, 1.377805, -0.036476)",
        "(0.184668, 1.396474, -0.040484)",
        "(0.188069, 1.413375, -0.045386)",
        "(0.189599, 1.421029, -0.048057)",
        "(0.192130, 1.434262, -0.053960)",
        "(0.194300, 1.445446, -0.060785)",
        "(0.196125, 1.454450, -0.068629)",
        "(0.197563, 1.461907, -0.077428)",
        "(0.198159, 1.465108, -0.082137)",
        "(0.198977, 1.469732, -0.091892)",
        "(0.199519, 1.472380, -0.101870)",
        "(0.199744, 1.473097, -0.112224)",
        "(0.199361, 1.472288, -0.122876)",
        "(0.198999, 1.471556, -0.128339)",
        "(0.197508, 1.468277, -0.140032)",
        "(0.195305, 1.463297, -0.151716)",
        "(0.192123, 1.455753, -0.163334)",
        "(0.188447, 1.446770, -0.174993)",
        "(0.186422, 1.441666, -0.180865)",
        "(0.182175, 1.429997, -0.192702)",
        "(0.178187, 1.416686, -0.204424)",
        "(0.174475, 1.402149, -0.215529)",
        "(0.172687, 1.394433, -0.220751)",
        "(0.169335, 1.378067, -0.230389)",
        "(0.166439, 1.360809, -0.238912)",
        "(0.164099, 1.343089, -0.246358)",
        "(0.162386, 1.324795, -0.252663)",
        "(0.160817, 1.306166, -0.257787)",
        "(0.160281, 1.296728, -0.259527)",
        "(0.159674, 1.277841, -0.261905)",
        "(0.159667, 1.259033, -0.262158)",
        "(0.159886, 1.240643, -0.260814)",
        "(0.160031, 1.231671, -0.259925)",
        "(0.160592, 1.214171, -0.257242)",
        "(0.161237, 1.197159, -0.253132)",
        "(0.161771, 1.180847, -0.247423)",
        "(0.162554, 1.165627, -0.240797)",
        "(0.163002, 1.158468, -0.237276)",
        "(0.164078, 1.145790, -0.229629)",
        "(0.165268, 1.134905, -0.221017)",
        "(0.166800, 1.126030, -0.211089)",
        "(0.167781, 1.118636, -0.200649)",
        "(0.168143, 1.116072, -0.195233)",
        "(0.168588, 1.112816, -0.184320)",
        "(0.168643, 1.112307, -0.173415)",
        "(0.168346, 1.114734, -0.162017)",
        "(0.167819, 1.119367, -0.150054)",
        "(0.167458, 1.122366, -0.143863)",
        "(0.166530, 1.129849, -0.131641)",
        "(0.165069, 1.139631, -0.120019)",
        "(0.163396, 1.151172, -0.108857)",
        "(0.161895, 1.163827, -0.097888)",
        "(0.161320, 1.171259, -0.092664)",
        "(0.160363, 1.186579, -0.082468)",
        "(0.159827, 1.203281, -0.073220)",
        "(0.159826, 1.221463, -0.065057)",
        "(0.160448, 1.240828, -0.058067)",
        "(0.160960, 1.250618, -0.054963)",
        "(0.162275, 1.270344, -0.049669)",
        "(0.164291, 1.290489, -0.046446)",
        "(0.166664, 1.310585, -0.044290)",
        "(0.169741, 1.329986, -0.044221)",
        "(0.172961, 1.348259, -0.044899)",
        "(0.174594, 1.356965, -0.045592)",
        "(0.177835, 1.373682, -0.048419)",
        "(0.180807, 1.389026, -0.052578)",
        "(0.183838, 1.402685, -0.057601)",
        "(0.186704, 1.414876, -0.063174)",
        "(0.187947, 1.420372, -0.066177)",
        "(0.189972, 1.429816, -0.072927)",
        "(0.191425, 1.437513, -0.080526)",
        "(0.192427, 1.443283, -0.089086)",
        "(0.193005, 1.447162, -0.097938)",
        "(0.193089, 1.448486, -0.102529)",
        "(0.192626, 1.449539, -0.112229)",
        "(0.191422, 1.448829, -0.122402)",
        "(0.189789, 1.446482, -0.133012)",
        "(0.187292, 1.442572, -0.143918)",
        "(0.185821, 1.440079, -0.149450)",
        "(0.182446, 1.433616, -0.160619)",
        "(0.178735, 1.425295, -0.171887)",
        "(0.174708, 1.415433, -0.182941)",
        "(0.170963, 1.404470, -0.193935)",
        "(0.169205, 1.398664, -0.199362)",
        "(0.166195, 1.386270, -0.209953)",
        "(0.163405, 1.372766, -0.219932)",
        "(0.160556, 1.358103, -0.228865)",
        "(0.158659, 1.343121, -0.236607)",
        "(0.158083, 1.335618, -0.240120)",
        "(0.156875, 1.320448, -0.246707)",
        "(0.155856, 1.304793, -0.251715)",
        "(0.155357, 1.288880, -0.254735)",
        "(0.155270, 1.273172, -0.256415)",
        "(0.155313, 1.265462, -0.256874)",
        "(0.155534, 1.250262, -0.256712)",
        "(0.155731, 1.234644, -0.255041)",
        "(0.156231, 1.220631, -0.252141)",
        "(0.157089, 1.207379, -0.248314)",
        "(0.157557, 1.200945, -0.246135)",
        "(0.158697, 1.189040, -0.240791)",
        "(0.159953, 1.178523, -0.233919)",
        "(0.161158, 1.169370, -0.226164)",
        "(0.161781, 1.165375, -0.222021)",
        "(0.162890, 1.158744, -0.213100)",
        "(0.163963, 1.153496, -0.203091)",
        "(0.165080, 1.149932, -0.191979)",
        "(0.165811, 1.147473, -0.180769)",
        "(0.166147, 1.146243, -0.169620)",
        "(0.166280, 1.146111, -0.163943)",
        "(0.166451, 1.147829, -0.152504)",
        "(0.166642, 1.151632, -0.140902)",
        "(0.166856, 1.157542, -0.128935)",
        "(0.167137, 1.165425, -0.116817)",
        "(0.167329, 1.169930, -0.110787)",
        "(0.167653, 1.180190, -0.099251)",
        "(0.167923, 1.191932, -0.088646)",
        "(0.168350, 1.204954, -0.078951)",
        "(0.168596, 1.211844, -0.074465)",
        "(0.169231, 1.226669, -0.066696)",
        "(0.170164, 1.242508, -0.060382)",
        "(0.171336, 1.259048, -0.055840)",
        "(0.172877, 1.275880, -0.052746)",
        "(0.173731, 1.284348, -0.051687)",
        "(0.175782, 1.301450, -0.050976)",
        "(0.178046, 1.318236, -0.051811)",
        "(0.180551, 1.334512, -0.054256)",
        "(0.183237, 1.350157, -0.058040)",
        "(0.184640, 1.357698, -0.060319)",
        "(0.187640, 1.372137, -0.066005)",
        "(0.190392, 1.385449, -0.073041)",
        "(0.192700, 1.397431, -0.081504)",
        "(0.195010, 1.408220, -0.090806)",
        "(0.196140, 1.413138, -0.095728)",
        "(0.198040, 1.421581, -0.106450)",
        "(0.199449, 1.428384, -0.118153)",
        "(0.200332, 1.433457, -0.130706)",
        "(0.200994, 1.436917, -0.143404)",
        "(0.201602, 1.438637, -0.156374)",
        "(0.201806, 1.438761, -0.162918)",
        "(0.201741, 1.437868, -0.175978)",
        "(0.201090, 1.434829, -0.189201)",
        "(0.199841, 1.430144, -0.202355)",
        "(0.198943, 1.427140, -0.208794)",
        "(0.196693, 1.419585, -0.221443)",
        "(0.194085, 1.410386, -0.233764)",
        "(0.191536, 1.399804, -0.245801)",
        "(0.189177, 1.388144, -0.257336)",
        "(0.187940, 1.381854, -0.262698)",
        "(0.185455, 1.367944, -0.272104)",
        "(0.182996, 1.352793, -0.279440)",
        "(0.180959, 1.336835, -0.284720)",
        "(0.179508, 1.321107, -0.289127)",
        "(0.178974, 1.313454, -0.291050)",
        "(0.178321, 1.298348, -0.293526)",
        "(0.177666, 1.283275, -0.294107)",
        "(0.176915, 1.268509, -0.292676)",
        "(0.176455, 1.254551, -0.289984)",
        "(0.176150, 1.247639, -0.288358)",
        "(0.175403, 1.234102, -0.284139)",
        "(0.174489, 1.221068, -0.278449)",
        "(0.173583, 1.208557, -0.271270)",
        "(0.172904, 1.196993, -0.262976)",
        "(0.172587, 1.191531, -0.258624)",
        "(0.171846, 1.181408, -0.249571)",
        "(0.171292, 1.172629, -0.239953)",
        "(0.170888, 1.165321, -0.229407)",
        "(0.170568, 1.159330, -0.218155)",
        "(0.170381, 1.156682, -0.212406)",
        "(0.170023, 1.152327, -0.200500)",
        "(0.169960, 1.149662, -0.187924)",
        "(0.170111, 1.148162, -0.175056)",
        "(0.170466, 1.148378, -0.161941)",
        "(0.170649, 1.148830, -0.155423)",
        "(0.170876, 1.150754, -0.142727)",
        "(0.170955, 1.153853, -0.130273)",
        "(0.171084, 1.158504, -0.118034)",
        "(0.171206, 1.164413, -0.106165)",
        "(0.171310, 1.167650, -0.100315)",
        "(0.171699, 1.175826, -0.089129)",
        "(0.172154, 1.185181, -0.078629)",
        "(0.172633, 1.196049, -0.069255)",
        "(0.173234, 1.208119, -0.060870)",
        "(0.173666, 1.214503, -0.056952)",
        "(0.174989, 1.228380, -0.050017)",
        "(0.176486, 1.242912, -0.044102)",
        "(0.177983, 1.258280, -0.039921)",
        "(0.179445, 1.274050, -0.037018)",
        "(0.180248, 1.282111, -0.036022)",
        "(0.182127, 1.298664, -0.035347)",
        "(0.184123, 1.315366, -0.036101)",
        "(0.186129, 1.331650, -0.038157)",
        "(0.188220, 1.347546, -0.041045)",
        "(0.189279, 1.355291, -0.043072)",
        "(0.191417, 1.370279, -0.047692)",
        "(0.193355, 1.383730, -0.053370)",
        "(0.195516, 1.396242, -0.059666)",
        "(0.197616, 1.407567, -0.066832)",
        "(0.198555, 1.412817, -0.070500)",
        "(0.200297, 1.421520, -0.078575)",
        "(0.201706, 1.428677, -0.086918)",
        "(0.202510, 1.433625, -0.095780)",
        "(0.202673, 1.435428, -0.100373)",
        "(0.201939, 1.437969, -0.114520)",
        "(0.201434, 1.438170, -0.119297)",
        "(0.199576, 1.436236, -0.129149)",
        "(0.197316, 1.432566, -0.139320)",
        "(0.194641, 1.426823, -0.149873)",
        "(0.192125, 1.419396, -0.160231)",
        "(0.190921, 1.415160, -0.165187)",
        "(0.188626, 1.405420, -0.174626)",
        "(0.186183, 1.394323, -0.183753)",
        "(0.183742, 1.382489, -0.192954)",
        "(0.182564, 1.376314, -0.197480)",
        "(0.180433, 1.363379, -0.206221)",
        "(0.178617, 1.350009, -0.214390)",
        "(0.177120, 1.336343, -0.221735)",
        "(0.175923, 1.322703, -0.228789)",
        "(0.175480, 1.316059, -0.232340)",
        "(0.175076, 1.302928, -0.239039)",
        "(0.174809, 1.289632, -0.244779)",
        "(0.174527, 1.276247, -0.249390)",
        "(0.174248, 1.262864, -0.253318)",
        "(0.174122, 1.256233, -0.255245)",
        "(0.173980, 1.243052, -0.258217)",
        "(0.174005, 1.229974, -0.260023)",
        "(0.174052, 1.216947, -0.260162)",
        "(0.173933, 1.203801, -0.259366)",
        "(0.173976, 1.197527, -0.258701)",
        "(0.174444, 1.185790, -0.256219)",
        "(0.174994, 1.174766, -0.252221)",
        "(0.175826, 1.165209, -0.246694)",
        "(0.176766, 1.156889, -0.240357)",
        "(0.177186, 1.153010, -0.236993)",
        "(0.178144, 1.146593, -0.229503)",
        "(0.179222, 1.142143, -0.220974)",
        "(0.180261, 1.138869, -0.211667)",
        "(0.181126, 1.136795, -0.201558)",
        "(0.181500, 1.136156, -0.196290)",
        "(0.182107, 1.135880, -0.185243)",
        "(0.182602, 1.136555, -0.173824)",
        "(0.182961, 1.138538, -0.161958)",
        "(0.183181, 1.141523, -0.150883)",
        "(0.183292, 1.143449, -0.145335)",
        "(0.183582, 1.147780, -0.134050)",
        "(0.183863, 1.153273, -0.122769)",
        "(0.184053, 1.160047, -0.111993)",
        "(0.184380, 1.168154, -0.101617)",
        "(0.184594, 1.172711, -0.096615)",
        "(0.185094, 1.182950, -0.087267)",
        "(0.185534, 1.194095, -0.078822)",
        "(0.186045, 1.206040, -0.071354)",
        "(0.186723, 1.218697, -0.064770)",
        "(0.187110, 1.225266, -0.061846)",
        "(0.188052, 1.239037, -0.057022)",
        "(0.189349, 1.253499, -0.053453)",
        "(0.190914, 1.268420, -0.051386)",
        "(0.192392, 1.283477, -0.050592)",
        "(0.193192, 1.291089, -0.050637)",
        "(0.194958, 1.306333, -0.051851)",
        "(0.196825, 1.321154, -0.054300)",
        "(0.198670, 1.335413, -0.058210)",
        "(0.200325, 1.349110, -0.063268)",
        "(0.201104, 1.355581, -0.066312)",
        "(0.202448, 1.367669, -0.072828)",
        "(0.203551, 1.378426, -0.080417)",
        "(0.204232, 1.387776, -0.089202)",
        "(0.204856, 1.395785, -0.098545)",
        "(0.205347, 1.402341, -0.108651)",
        "(0.205563, 1.405256, -0.114038)",
        "(0.205986, 1.410116, -0.125627)",
        "(0.206356, 1.413620, -0.137840)",
        "(0.206855, 1.416131, -0.150122)",
        "(0.207148, 1.417154, -0.156424)",
        "(0.207629, 1.418322, -0.169333)",
        "(0.207998, 1.418359, -0.182402)",
        "(0.208074, 1.417042, -0.195572)",
        "(0.207390, 1.414438, -0.208567)",
        "(0.206745, 1.412669, -0.215048)",
        "(0.205153, 1.408050, -0.228178)",
        "(0.203517, 1.402158, -0.241255)",
        "(0.202297, 1.395507, -0.253628)",
        "(0.201119, 1.387593, -0.264948)",
        "(0.200461, 1.383070, -0.270075)",
        "(0.199110, 1.373252, -0.279600)",
        "(0.198036, 1.362509, -0.288004)",
        "(0.197498, 1.351216, -0.295086)",
        "(0.196659, 1.338944, -0.300384)",
        "(0.196013, 1.332389, -0.302355)",
        "(0.194289, 1.318462, -0.304862)",
        "(0.192347, 1.304099, -0.306095)",
        "(0.190514, 1.289684, -0.305759)",
        "(0.189012, 1.275699, -0.304076)",
        "(0.188246, 1.268768, -0.302683)",
        "(0.186596, 1.254893, -0.298276)",
        "(0.185074, 1.241571, -0.291992)",
        "(0.183615, 1.228941, -0.284197)",
        "(0.182290, 1.217113, -0.275763)",
        "(0.181737, 1.211653, -0.271278)",
        "(0.180945, 1.201782, -0.261236)",
        "(0.180356, 1.193220, -0.250061)",
        "(0.180179, 1.186617, -0.237744)",
        "(0.180366, 1.181651, -0.224667)",
        "(0.180588, 1.180067, -0.217756)",
        "(0.181158, 1.178092, -0.203663)",
        "(0.181969, 1.178010, -0.189210)",
        "(0.183043, 1.179565, -0.174029)",
        "(0.184371, 1.182176, -0.158544)",
        "(0.185042, 1.183865, -0.150980)",
        "(0.186356, 1.188239, -0.136454)",
        "(0.187669, 1.193878, -0.122666)",
        "(0.189269, 1.200944, -0.109488)",
        "(0.190853, 1.209066, -0.097245)",
        "(0.191597, 1.213513, -0.091568)",
        "(0.192984, 1.223454, -0.081382)",
        "(0.194597, 1.234605, -0.072315)",
        "(0.196517, 1.246727, -0.064317)",
        "(0.198666, 1.259802, -0.057715)",
        "(0.199832, 1.266527, -0.054838)",
        "(0.202334, 1.280500, -0.050368)",
        "(0.205163, 1.295033, -0.047482)",
        "(0.208049, 1.309832, -0.046359)",
        "(0.210940, 1.324770, -0.047125)",
        "(0.212325, 1.332175, -0.047737)",
        "(0.214876, 1.346738, -0.050875)",
        "(0.217334, 1.360844, -0.054948)",
        "(0.219867, 1.374094, -0.060561)",
        "(0.222139, 1.386694, -0.066874)",
        "(0.223187, 1.392586, -0.070571)",
        "(0.225202, 1.403644, -0.078467)",
        "(0.227259, 1.413659, -0.087074)",
        "(0.229368, 1.422272, -0.096224)",
        "(0.231320, 1.429504, -0.105612)",
        "(0.232175, 1.432655, -0.110404)",
        "(0.233609, 1.437667, -0.120137)",
        "(0.234554, 1.441107, -0.130040)",
        "(0.234661, 1.442855, -0.140119)",
        "(0.234028, 1.443185, -0.150120)",
        "(0.233263, 1.442564, -0.155186)",
        "(0.231140, 1.440211, -0.165316)",
        "(0.228320, 1.436339, -0.175856)",
        "(0.224897, 1.431411, -0.186597)",
        "(0.220753, 1.424815, -0.197325)",
        "(0.218786, 1.421265, -0.202589)",
        "(0.215133, 1.413507, -0.212967)",
        "(0.211437, 1.404575, -0.223283)",
        "(0.207939, 1.394890, -0.233293)",
        "(0.204738, 1.384383, -0.242661)",
        "(0.203149, 1.378829, -0.246991)",
        "(0.200387, 1.366956, -0.254172)",
        "(0.197630, 1.354423, -0.260318)",
        "(0.194602, 1.340741, -0.265333)",
        "(0.191792, 1.326497, -0.269187)",
        "(0.190536, 1.319294, -0.270713)",
        "(0.188293, 1.304811, -0.272680)",
        "(0.186525, 1.290517, -0.273305)",
        "(0.184827, 1.276120, -0.272892)",
        "(0.182774, 1.261433, -0.271063)",
        "(0.181903, 1.254307, -0.269486)",
        "(0.180728, 1.240909, -0.265662)",
        "(0.179658, 1.227807, -0.260402)",
        "(0.178315, 1.214607, -0.254304)",
        "(0.177542, 1.202710, -0.247096)",
        "(0.177415, 1.197433, -0.243054)",
        "(0.177021, 1.186991, -0.234684)",
        "(0.176705, 1.177337, -0.225685)",
        "(0.177027, 1.169482, -0.215791)",
        "(0.177474, 1.162891, -0.205326)",
        "(0.177729, 1.159892, -0.199887)",
        "(0.178479, 1.155250, -0.188477)",
        "(0.179383, 1.152371, -0.176717)",
        "(0.180339, 1.150905, -0.164891)",
        "(0.181349, 1.151338, -0.153051)",
        "(0.181836, 1.152059, -0.147131)",
        "(0.182671, 1.154871, -0.135572)",
        "(0.183359, 1.159268, -0.124295)",
        "(0.183744, 1.165198, -0.113662)",
        "(0.183884, 1.172162, -0.103561)",
        "(0.183957, 1.176025, -0.098615)",
        "(0.184016, 1.184848, -0.089321)",
        "(0.184072, 1.194926, -0.080637)",
        "(0.184203, 1.206510, -0.072880)",
        "(0.184321, 1.218946, -0.065905)",
        "(0.184466, 1.225516, -0.062749)",
        "(0.184798, 1.239596, -0.056990)",
        "(0.185140, 1.253689, -0.053247)",
        "(0.185460, 1.268924, -0.051092)",
        "(0.185887, 1.284636, -0.049901)",
        "(0.186744, 1.300602, -0.049699)",
        "(0.187279, 1.308574, -0.049944)",
        "(0.188624, 1.324354, -0.051476)",
        "(0.190294, 1.339529, -0.054118)",
        "(0.191938, 1.353817, -0.057755)",
        "(0.192839, 1.360653, -0.059931)",
        "(0.194644, 1.373319, -0.065095)",
        "(0.196375, 1.384716, -0.071185)",
        "(0.197980, 1.394720, -0.078346)",
        "(0.199351, 1.403328, -0.086032)",
        "(0.200020, 1.407136, -0.090050)",
        "(0.201371, 1.413611, -0.098674)",
        "(0.202541, 1.418641, -0.107927)",
        "(0.203608, 1.422542, -0.117517)",
        "(0.204361, 1.425107, -0.127339)",
        "(0.204659, 1.426031, -0.132344)",
        "(0.205359, 1.427049, -0.142578)",
        "(0.205870, 1.426958, -0.152845)",
        "(0.205921, 1.425585, -0.163199)",
        "(0.205447, 1.423262, -0.173647)",
        "(0.204918, 1.421609, -0.178930)",
        "(0.203658, 1.417659, -0.189584)",
        "(0.201903, 1.412255, -0.200187)",
        "(0.199539, 1.405616, -0.210678)",
        "(0.196873, 1.397738, -0.220799)",
        "(0.195573, 1.393391, -0.225675)",
        "(0.193247, 1.383639, -0.234910)",
        "(0.190844, 1.372161, -0.243331)",
        "(0.188155, 1.359437, -0.250426)",
        "(0.185418, 1.345667, -0.256055)",
        "(0.184068, 1.338552, -0.258582)",
        "(0.181565, 1.323706, -0.262924)",
        "(0.179688, 1.308877, -0.266504)",
        "(0.178152, 1.294182, -0.269186)",
        "(0.176595, 1.279345, -0.270528)",
        "(0.175795, 1.271824, -0.270780)",
        "(0.174518, 1.257227, -0.270037)",
        "(0.173524, 1.243280, -0.268284)",
        "(0.172653, 1.230188, -0.264788)",
        "(0.171859, 1.217392, -0.260149)",
        "(0.171562, 1.211300, -0.257397)",
        "(0.171103, 1.200028, -0.250725)",
        "(0.170916, 1.190194, -0.242378)",
        "(0.170720, 1.181459, -0.233530)",
        "(0.170489, 1.173751, -0.223962)",
        "(0.170437, 1.170487, -0.218711)",
        "(0.170537, 1.165266, -0.207621)",
        "(0.170615, 1.160853, -0.196316)",
        "(0.170811, 1.157961, -0.184656)",
        "(0.171060, 1.156450, -0.172689)",
        "(0.171207, 1.156241, -0.166603)",
        "(0.171629, 1.156665, -0.154321)",
        "(0.172005, 1.158075, -0.142263)",
        "(0.172291, 1.160324, -0.130255)",
        "(0.172687, 1.163942, -0.118463)",
        "(0.172931, 1.166427, -0.112768)",
        "(0.173483, 1.172136, -0.101604)",
        "(0.174109, 1.179305, -0.090903)",
        "(0.174887, 1.188389, -0.081029)",
        "(0.175646, 1.199068, -0.072170)",
        "(0.176084, 1.205216, -0.068250)",
        "(0.177080, 1.218454, -0.061061)",
        "(0.178320, 1.233338, -0.055239)",
        "(0.179882, 1.248996, -0.050418)",
        "(0.181804, 1.265395, -0.046806)",
        "(0.182895, 1.273728, -0.045382)",
        "(0.185367, 1.290550, -0.043399)",
        "(0.188216, 1.307446, -0.042996)",
        "(0.191442, 1.324181, -0.043336)",
        "(0.195112, 1.340598, -0.044600)",
        "(0.197076, 1.348615, -0.045543)",
        "(0.201108, 1.364017, -0.048176)",
        "(0.204957, 1.378374, -0.051669)",
        "(0.208445, 1.391461, -0.056101)",
        "(0.211665, 1.403323, -0.061090)",
        "(0.213174, 1.408834, -0.063815)",
        "(0.215716, 1.418516, -0.069640)",
        "(0.217751, 1.426677, -0.075961)",
        "(0.219114, 1.433412, -0.082966)",
        "(0.219887, 1.438537, -0.090578)",
        "(0.220234, 1.440641, -0.094402)",
        "(0.220671, 1.443483, -0.102265)",
        "(0.220837, 1.445076, -0.110143)",
        "(0.220539, 1.445027, -0.118237)",
        "(0.219858, 1.444203, -0.126522)",
        "(0.219264, 1.443298, -0.130650)",
        "(0.217409, 1.440300, -0.138867)",
        "(0.214646, 1.436061, -0.147129)",
        "(0.210940, 1.430466, -0.155549)",
        "(0.206763, 1.423880, -0.164035)",
        "(0.204534, 1.420187, -0.168194)",
        "(0.200298, 1.412140, -0.176354)",
        "(0.196229, 1.403525, -0.184407)",
        "(0.192007, 1.394322, -0.192613)",
        "(0.187919, 1.384701, -0.200768)",
        "(0.186015, 1.379736, -0.204694)",
        "(0.182491, 1.369742, -0.212184)",
        "(0.179688, 1.359975, -0.219252)",
        "(0.177459, 1.350446, -0.226004)",
        "(0.175341, 1.341069, -0.232246)",
        "(0.174396, 1.336445, -0.234907)",
        "(0.172726, 1.327324, -0.239629)",
        "(0.171466, 1.318625, -0.243334)",
        "(0.170073, 1.309877, -0.246472)",
        "(0.168695, 1.301103, -0.248796)",
        "(0.168059, 1.296778, -0.249801)",
        "(0.167210, 1.288742, -0.250767)",
        "(0.166598, 1.281154, -0.251090)",
        "(0.165960, 1.273858, -0.250902)",
        "(0.165663, 1.267179, -0.250017)",
        "(0.165508, 1.263932, -0.249387)",
        "(0.164961, 1.257486, -0.247628)",
        "(0.164484, 1.250980, -0.245037)",
        "(0.163753, 1.244398, -0.241857)",
        "(0.163523, 1.238522, -0.238368)",
        "(0.163399, 1.235711, -0.236446)",
        "(0.163102, 1.229950, -0.232340)",
        "(0.162980, 1.224252, -0.227547)",
        "(0.162735, 1.218549, -0.222458)",
        "(0.162420, 1.212849, -0.217350)",
        "(0.162324, 1.210034, -0.214664)",
        "(0.162309, 1.204714, -0.209011)",
        "(0.162359, 1.199497, -0.203012)",
        "(0.162337, 1.194430, -0.196831)",
        "(0.162370, 1.189728, -0.190311)",
        "(0.162451, 1.187711, -0.187105)",
        "(0.162711, 1.184626, -0.180930)",
        "(0.163015, 1.182822, -0.174853)",
        "(0.163462, 1.181751, -0.168372)",
        "(0.164046, 1.181673, -0.161418)",
        "(0.164343, 1.182007, -0.157901)",
        "(0.164920, 1.183140, -0.150779)",
        "(0.165485, 1.185093, -0.143414)",
        "(0.166011, 1.187883, -0.136128)",
        "(0.166403, 1.191378, -0.129143)",
        "(0.166522, 1.193268, -0.125752)",
        "(0.166603, 1.197376, -0.119141)",
        "(0.166668, 1.201806, -0.112635)",
        "(0.166684, 1.206694, -0.106510)",
        "(0.166863, 1.212470, -0.100590)",
        "(0.166978, 1.215476, -0.097858)",
        "(0.167323, 1.221866, -0.092951)",
        "(0.167863, 1.228681, -0.088105)",
        "(0.168778, 1.236080, -0.083264)",
        "(0.169745, 1.243932, -0.078830)",
        "(0.170255, 1.248020, -0.076847)",
        "(0.171352, 1.256501, -0.073231)",
        "(0.172660, 1.265532, -0.070230)",
        "(0.174068, 1.274569, -0.067727)",
        "(0.175767, 1.283708, -0.065597)",
        "(0.176699, 1.288332, -0.064738)",
        "(0.178462, 1.297691, -0.063658)",
        "(0.180060, 1.307099, -0.063512)",
        "(0.181960, 1.316461, -0.063903)",
        "(0.184016, 1.325388, -0.064472)",
        "(0.185000, 1.329667, -0.064986)",
        "(0.186901, 1.338108, -0.066251)",
        "(0.188831, 1.346328, -0.068272)",
        "(0.190737, 1.354125, -0.070626)",
        "(0.192725, 1.361505, -0.073215)",
        "(0.194397, 1.368305, -0.076057)",
        "(0.195132, 1.371485, -0.077608)",
        "(0.196555, 1.377566, -0.080949)",
        "(0.197704, 1.383283, -0.084919)",
        "(0.198359, 1.388320, -0.089313)",
        "(0.198615, 1.390603, -0.091573)",
        "(0.198904, 1.394624, -0.096344)",
        "(0.198908, 1.397971, -0.101450)",
        "(0.198766, 1.400969, -0.107103)",
        "(0.198011, 1.403257, -0.113391)",
        "(0.197501, 1.404084, -0.116635)",
        "(0.196369, 1.405013, -0.123279)",
        "(0.194790, 1.405109, -0.130286)",
        "(0.192628, 1.404522, -0.137764)",
        "(0.189795, 1.403094, -0.145762)",
        "(0.188163, 1.401991, -0.149835)",
        "(0.184733, 1.398830, -0.157955)",
        "(0.181330, 1.394657, -0.165916)",
        "(0.177667, 1.389518, -0.173816)",
        "(0.173848, 1.383669, -0.181755)",
        "(0.169961, 1.377182, -0.189711)",
        "(0.168068, 1.373671, -0.193542)",
        "(0.164723, 1.366123, -0.200503)",
        "(0.161983, 1.358310, -0.206514)",
        "(0.159313, 1.350006, -0.211591)",
        "(0.157903, 1.345620, -0.213861)",
        "(0.155142, 1.336605, -0.217779)",
        "(0.153054, 1.327817, -0.220840)",
        "(0.151387, 1.318991, -0.222671)",
        "(0.149918, 1.309916, -0.222937)",
        "(0.149201, 1.305327, -0.222671)",
        "(0.147702, 1.295897, -0.221662)",
        "(0.146242, 1.286572, -0.220338)",
        "(0.145159, 1.277441, -0.218203)",
        "(0.144444, 1.268577, -0.215153)",
        "(0.144055, 1.264100, -0.213393)",
        "(0.143221, 1.255045, -0.209274)",
        "(0.143078, 1.247030, -0.204197)",
        "(0.143105, 1.239814, -0.198858)",
        "(0.143251, 1.233128, -0.193195)",
        "(0.143435, 1.230050, -0.190059)",
        "(0.143952, 1.224103, -0.183252)",
        "(0.144752, 1.218952, -0.175570)",
        "(0.145545, 1.214676, -0.168068)",
        "(0.146294, 1.211400, -0.160798)",
        "(0.146778, 1.210058, -0.156921)",
        "(0.147935, 1.208275, -0.148742)",
        "(0.149020, 1.207329, -0.140638)",
        "(0.149947, 1.207305, -0.132661)",
        "(0.150473, 1.207824, -0.128641)",
        "(0.151661, 1.209278, -0.120559)",
        "(0.152918, 1.211779, -0.112694)",
        "(0.154065, 1.215009, -0.105168)",
        "(0.155058, 1.218978, -0.098077)",
        "(0.156182, 1.224053, -0.091407)",
        "(0.156798, 1.227031, -0.088236)",
        "(0.158018, 1.233227, -0.082114)",
        "(0.159338, 1.240336, -0.076678)",
        "(0.160681, 1.248324, -0.072047)",
        "(0.162009, 1.257212, -0.068413)",
        "(0.162712, 1.261891, -0.066854)",
        "(0.164178, 1.271676, -0.064463)",
        "(0.165873, 1.282146, -0.063035)",
        "(0.167658, 1.293193, -0.062567)",
        "(0.169651, 1.304482, -0.062934)",
        "(0.170760, 1.310097, -0.063278)",
        "(0.173269, 1.321459, -0.064570)",
        "(0.175941, 1.332586, -0.066680)",
        "(0.178366, 1.343221, -0.069451)",
        "(0.180677, 1.353448, -0.072965)",
        "(0.181819, 1.358440, -0.074831)",
        "(0.184061, 1.367724, -0.079238)",
        "(0.186376, 1.376287, -0.083888)",
        "(0.188525, 1.383929, -0.089007)",
        "(0.190491, 1.390959, -0.094656)",
        "(0.191383, 1.394185, -0.097705)",
        "(0.192969, 1.400123, -0.103935)",
        "(0.194109, 1.404860, -0.110405)",
        "(0.194871, 1.408746, -0.117027)",
        "(0.194981, 1.411613, -0.123859)",
        "(0.194826, 1.412730, -0.127344)",
        "(0.193897, 1.413869, -0.134504)",
        "(0.192152, 1.413795, -0.141963)",
        "(0.189413, 1.412213, -0.149422)",
        "(0.185886, 1.409451, -0.156796)",
        "(0.183811, 1.407435, -0.160462)",
        "(0.179683, 1.402918, -0.167574)",
        "(0.175498, 1.397222, -0.174410)",
        "(0.171387, 1.391225, -0.181128)",
        "(0.167346, 1.384598, -0.187296)",
        "(0.165502, 1.381149, -0.190104)",
        "(0.162097, 1.373776, -0.194875)",
        "(0.158975, 1.365888, -0.198475)",
        "(0.156346, 1.358035, -0.201181)",
        "(0.153779, 1.349918, -0.203200)",
        "(0.152584, 1.345775, -0.203950)",
        "(0.150526, 1.337523, -0.204818)",
        "(0.148745, 1.329238, -0.204893)",
        "(0.146838, 1.320765, -0.204317)",
        "(0.145286, 1.312626, -0.202940)",
        "(0.144548, 1.308628, -0.202119)",
        "(0.143084, 1.300664, -0.200032)",
        "(0.141854, 1.292996, -0.197419)",
        "(0.140984, 1.285690, -0.194104)",
        "(0.140240, 1.278363, -0.189977)",
        "(0.139940, 1.274714, -0.187666)",
        "(0.139936, 1.268210, -0.182462)",
        "(0.140243, 1.262499, -0.176868)",
        "(0.140523, 1.257103, -0.170916)",
        "(0.141144, 1.252449, -0.164129)",
        "(0.141636, 1.250556, -0.160560)",
        "(0.142826, 1.248037, -0.153444)",
        "(0.144026, 1.247136, -0.146386)",
        "(0.145440, 1.247415, -0.138792)",
        "(0.146165, 1.248386, -0.134949)",
        "(0.147543, 1.250989, -0.127490)",
        "(0.148599, 1.255354, -0.120421)",
        "(0.149565, 1.261676, -0.114011)",
        "(0.150782, 1.270117, -0.108244)",
        "(0.152250, 1.280310, -0.103108)",
        "(0.153045, 1.286050, -0.100905)",
        "(0.154787, 1.298295, -0.097308)",
        "(0.156783, 1.312059, -0.095178)",
        "(0.159239, 1.325687, -0.094713)",
        "(0.162139, 1.339733, -0.095306)",
        "(0.163609, 1.346614, -0.095952)",
        "(0.166532, 1.359963, -0.098310)",
        "(0.169153, 1.372190, -0.102132)",
        "(0.171712, 1.383364, -0.106953)",
        "(0.174064, 1.392942, -0.112778)",
        "(0.175061, 1.397111, -0.116038)",
        "(0.176677, 1.403811, -0.123437)",
        "(0.177529, 1.408531, -0.131793)",
        "(0.177542, 1.411091, -0.141052)",
        "(0.176953, 1.411876, -0.150689)",
        "(0.176377, 1.411662, -0.155656)",
        "(0.174340, 1.409625, -0.166018)",
        "(0.171058, 1.405449, -0.176587)",
        "(0.167188, 1.399665, -0.186973)",
        "(0.163431, 1.392486, -0.196845)",
        "(0.161670, 1.388576, -0.201536)",
        "(0.158143, 1.379773, -0.210217)",
        "(0.154358, 1.369519, -0.217851)",
        "(0.150943, 1.358465, -0.224396)",
        "(0.147812, 1.346550, -0.229520)",
        "(0.146277, 1.340301, -0.231577)",
        "(0.143731, 1.327406, -0.234218)",
        "(0.141717, 1.314025, -0.234751)",
        "(0.139841, 1.300337, -0.234034)",
        "(0.138335, 1.286551, -0.231899)",
        "(0.137825, 1.279768, -0.230288)",
        "(0.137551, 1.266727, -0.225528)",
        "(0.137798, 1.254487, -0.219468)",
        "(0.138434, 1.243295, -0.212811)",
        "(0.139458, 1.233381, -0.205260)",
        "(0.140111, 1.228919, -0.201091)",
        "(0.141756, 1.221340, -0.191727)",
        "(0.143678, 1.215756, -0.181369)",
        "(0.145602, 1.211707, -0.170784)",
        "(0.147429, 1.209855, -0.159727)",
        "(0.148320, 1.209294, -0.154017)",
        "(0.150045, 1.209538, -0.142370)",
        "(0.151772, 1.211804, -0.130952)",
        "(0.153371, 1.215559, -0.120146)",
        "(0.154705, 1.220551, -0.109958)",
        "(0.155404, 1.223492, -0.105019)",
        "(0.156888, 1.230606, -0.095698)",
        "(0.158563, 1.239231, -0.087215)",
        "(0.160426, 1.249099, -0.079648)",
        "(0.162323, 1.260171, -0.073145)",
        "(0.163293, 1.266010, -0.070183)",
        "(0.165625, 1.278425, -0.064959)",
        "(0.168374, 1.291462, -0.060699)",
        "(0.171155, 1.304790, -0.057388)",
        "(0.174198, 1.318458, -0.055157)",
        "(0.175777, 1.325349, -0.054381)",
        "(0.179156, 1.339375, -0.053873)",
        "(0.182721, 1.353200, -0.054436)",
        "(0.186571, 1.366640, -0.055535)",
        "(0.190612, 1.379470, -0.057291)",
        "(0.192622, 1.385627, -0.058405)",
        "(0.196677, 1.397402, -0.061360)",
        "(0.200598, 1.408383, -0.065350)",
        "(0.204182, 1.418391, -0.070024)",
        "(0.207368, 1.427222, -0.075437)",
        "(0.208778, 1.431101, -0.078438)",
        "(0.211150, 1.438048, -0.084903)",
        "(0.212727, 1.443616, -0.091914)",
        "(0.213461, 1.447699, -0.099441)",
        "(0.213379, 1.450355, -0.107471)",
        "(0.213022, 1.451208, -0.111581)",
        "(0.211424, 1.451603, -0.120164)",
        "(0.208528, 1.450319, -0.129176)",
        "(0.204302, 1.447277, -0.138612)",
        "(0.199266, 1.442846, -0.148227)",
        "(0.196395, 1.439784, -0.153169)",
        "(0.190664, 1.432837, -0.163261)",
        "(0.184591, 1.424343, -0.173765)",
        "(0.178267, 1.414672, -0.184384)",
        "(0.172172, 1.403934, -0.194920)",
        "(0.169262, 1.398262, -0.200086)",
        "(0.163544, 1.386005, -0.209931)",
        "(0.158312, 1.372720, -0.218824)",
        "(0.153828, 1.359038, -0.227257)",
        "(0.150042, 1.344822, -0.234798)",
        "(0.148359, 1.337546, -0.238093)",
        "(0.145343, 1.322276, -0.243383)",
        "(0.142737, 1.306434, -0.247120)",
        "(0.140746, 1.290554, -0.249776)",
        "(0.139235, 1.274751, -0.251504)",
        "(0.138702, 1.266928, -0.252001)",
        "(0.137891, 1.251323, -0.251992)",
        "(0.137456, 1.236067, -0.250648)",
        "(0.137580, 1.221837, -0.248483)",
        "(0.137841, 1.208196, -0.245168)",
        "(0.137990, 1.201464, -0.243386)",
        "(0.138631, 1.189175, -0.238376)",
        "(0.139859, 1.178517, -0.231816)",
        "(0.141316, 1.169282, -0.224252)",
        "(0.142812, 1.161821, -0.215790)",
        "(0.143610, 1.158709, -0.211303)",
        "(0.145379, 1.153983, -0.201496)",
        "(0.147396, 1.152522, -0.190781)",
        "(0.149155, 1.152518, -0.180189)",
        "(0.150513, 1.154705, -0.169459)",
        "(0.151182, 1.156019, -0.164060)",
        "(0.152303, 1.160526, -0.153149)",
        "(0.153288, 1.166216, -0.142231)",
        "(0.153970, 1.173278, -0.131751)",
        "(0.154529, 1.181463, -0.121828)",
        "(0.154766, 1.186259, -0.117210)",
        "(0.155401, 1.196516, -0.108206)",
        "(0.156500, 1.207960, -0.099641)",
        "(0.157947, 1.220031, -0.091441)",
        "(0.159842, 1.233193, -0.084168)",
        "(0.160847, 1.239995, -0.080818)",
        "(0.163164, 1.254106, -0.074916)",
        "(0.166071, 1.268505, -0.069667)",
        "(0.169636, 1.282828, -0.065045)",
        "(0.173601, 1.297018, -0.061132)",
        "(0.175732, 1.304091, -0.059403)",
        "(0.180686, 1.318212, -0.056517)",
        "(0.186368, 1.332139, -0.054720)",
        "(0.191772, 1.345406, -0.054021)",
        "(0.196766, 1.358019, -0.054665)",
        "(0.199022, 1.364031, -0.055397)",
        "(0.203336, 1.375482, -0.058007)",
        "(0.207145, 1.385792, -0.062087)",
        "(0.210522, 1.395377, -0.066807)",
        "(0.213191, 1.403758, -0.072675)",
        "(0.214282, 1.407452, -0.075987)",
        "(0.216214, 1.414026, -0.083023)",
        "(0.217535, 1.419208, -0.090663)",
        "(0.218066, 1.422843, -0.098819)",
        "(0.217616, 1.424848, -0.107352)",
        "(0.217078, 1.425335, -0.111684)",
        "(0.215115, 1.424994, -0.120750)",
        "(0.211852, 1.422842, -0.130364)",
        "(0.207577, 1.419032, -0.140196)",
        "(0.202317, 1.413406, -0.150160)",
        "(0.196300, 1.406075, -0.160160)",
        "(0.193200, 1.401903, -0.165149)",
        "(0.187552, 1.392611, -0.175267)",
        "(0.182147, 1.382578, -0.185635)",
        "(0.176835, 1.371485, -0.195746)",
        "(0.174174, 1.365123, -0.200827)",
        "(0.169566, 1.352987, -0.209306)",
        "(0.165387, 1.340121, -0.217119)",
        "(0.161673, 1.326645, -0.224377)",
        "(0.158664, 1.313017, -0.230931)",
        "(0.157345, 1.306152, -0.233926)",
        "(0.155379, 1.292553, -0.238691)",
        "(0.153757, 1.278764, -0.241660)",
        "(0.152326, 1.265080, -0.243582)",
        "(0.151784, 1.252426, -0.244222)",
        "(0.151647, 1.246313, -0.244173)",
        "(0.151776, 1.234661, -0.242929)",
        "(0.152216, 1.223777, -0.239993)",
        "(0.152508, 1.213084, -0.235908)",
        "(0.152959, 1.202919, -0.230385)",
        "(0.153267, 1.198040, -0.227251)",
        "(0.154037, 1.188792, -0.220073)",
        "(0.155245, 1.181186, -0.212028)",
        "(0.156601, 1.175037, -0.203616)",
        "(0.157995, 1.170372, -0.194793)",
        "(0.158676, 1.168606, -0.190240)",
        "(0.159995, 1.166572, -0.180661)",
        "(0.161214, 1.166482, -0.170448)",
        "(0.162324, 1.167976, -0.160087)",
        "(0.163188, 1.171343, -0.149896)",
        "(0.163552, 1.173526, -0.144820)",
        "(0.164203, 1.179128, -0.134460)",
        "(0.165182, 1.186558, -0.123737)",
        "(0.166361, 1.195494, -0.113231)",
        "(0.167650, 1.206122, -0.103381)",
        "(0.168481, 1.212189, -0.098704)",
        "(0.170373, 1.225009, -0.089680)",
        "(0.172716, 1.239038, -0.081369)",
        "(0.175397, 1.253874, -0.073884)",
        "(0.178338, 1.269560, -0.067767)",
        "(0.179896, 1.277619, -0.065145)",
        "(0.183401, 1.294194, -0.061104)",
        "(0.187292, 1.311188, -0.058920)",
        "(0.191252, 1.327843, -0.058044)",
        "(0.195482, 1.344063, -0.058482)",
        "(0.197645, 1.351962, -0.059095)",
        "(0.201872, 1.367022, -0.061434)",
        "(0.205672, 1.380718, -0.065051)",
        "(0.209015, 1.393049, -0.069561)",
        "(0.211939, 1.403975, -0.075083)",
        "(0.213164, 1.408972, -0.078135)",
        "(0.215276, 1.417687, -0.084853)",
        "(0.217074, 1.424717, -0.092217)",
        "(0.218173, 1.430345, -0.100077)",
        "(0.218493, 1.434311, -0.108298)",
        "(0.218371, 1.435648, -0.112567)",
        "(0.217626, 1.437420, -0.121254)",
        "(0.216032, 1.437401, -0.130524)",
        "(0.213657, 1.436083, -0.140198)",
        "(0.210859, 1.433393, -0.150062)",
        "(0.209333, 1.431502, -0.155001)",
        "(0.206143, 1.426992, -0.164799)",
        "(0.202509, 1.420843, -0.174599)",
        "(0.198529, 1.413792, -0.184703)",
        "(0.194374, 1.405949, -0.195145)",
        "(0.192390, 1.401713, -0.200419)",
        "(0.188412, 1.392523, -0.210761)",
        "(0.184301, 1.382137, -0.220732)",
        "(0.180056, 1.370704, -0.230450)",
        "(0.176243, 1.358890, -0.239873)",
        "(0.174627, 1.352778, -0.244180)",
        "(0.171609, 1.340189, -0.251950)",
        "(0.168595, 1.326795, -0.258156)",
        "(0.166060, 1.313382, -0.262683)",
        "(0.163684, 1.299862, -0.265729)",
        "(0.162479, 1.292953, -0.266641)",
        "(0.160400, 1.279340, -0.267484)",
        "(0.158877, 1.266069, -0.265745)",
        "(0.157120, 1.252358, -0.262191)",
        "(0.155644, 1.239110, -0.257335)",
        "(0.155087, 1.232727, -0.254484)",
        "(0.154414, 1.220886, -0.247586)",
        "(0.153930, 1.209413, -0.239621)",
        "(0.153593, 1.198718, -0.230559)",
        "(0.153713, 1.189711, -0.221209)",
        "(0.153922, 1.185855, -0.216331)",
        "(0.154444, 1.179024, -0.206003)",
        "(0.155386, 1.173778, -0.194578)",
        "(0.156669, 1.170347, -0.182648)",
        "(0.158115, 1.168781, -0.170480)",
        "(0.158938, 1.168729, -0.164165)",
        "(0.160699, 1.169566, -0.151237)",
        "(0.162501, 1.171600, -0.138190)",
        "(0.164261, 1.174791, -0.125343)",
        "(0.165952, 1.179502, -0.113176)",
        "(0.166753, 1.182639, -0.107520)",
        "(0.168426, 1.189801, -0.096641)",
        "(0.170324, 1.198689, -0.086514)",
        "(0.172362, 1.208859, -0.077125)",
        "(0.174536, 1.221070, -0.069363)",
        "(0.175620, 1.227592, -0.065862)",
        "(0.177980, 1.241553, -0.059929)",
        "(0.181021, 1.256552, -0.055258)",
        "(0.184542, 1.272159, -0.051536)",
        "(0.188243, 1.288011, -0.048980)",
        "(0.190389, 1.296059, -0.048286)",
        "(0.195032, 1.312128, -0.047506)",
        "(0.199824, 1.327716, -0.047933)",
        "(0.204667, 1.342875, -0.049275)",
        "(0.209632, 1.357260, -0.051941)",
        "(0.212016, 1.364135, -0.053556)",
        "(0.216545, 1.376661, -0.057646)",
        "(0.220420, 1.387938, -0.062353)",
        "(0.223666, 1.397353, -0.067902)",
        "(0.226234, 1.405432, -0.073802)",
        "(0.227072, 1.408657, -0.077178)",
        "(0.228395, 1.414691, -0.084055)",
        "(0.228847, 1.419158, -0.091430)",
        "(0.228791, 1.422404, -0.099159)",
        "(0.228096, 1.424383, -0.107080)",
        "(0.227364, 1.424815, -0.111083)",
        "(0.225479, 1.424979, -0.119279)",
        "(0.223015, 1.424087, -0.127882)",
        "(0.220021, 1.422088, -0.136845)",
        "(0.216843, 1.419088, -0.145885)",
        "(0.215190, 1.417129, -0.150361)",
        "(0.211650, 1.412563, -0.159361)",
        "(0.207882, 1.407241, -0.168740)",
        "(0.204276, 1.401266, -0.178100)",
        "(0.201507, 1.395060, -0.187104)",
        "(0.200220, 1.391793, -0.191384)",
        "(0.197550, 1.384743, -0.199585)",
        "(0.194740, 1.377122, -0.207474)",
        "(0.192246, 1.369082, -0.214629)",
        "(0.190132, 1.360634, -0.220665)",
        "(0.189171, 1.356217, -0.223217)",
        "(0.187319, 1.347033, -0.227726)",
        "(0.185521, 1.337108, -0.231003)",
        "(0.183762, 1.326783, -0.233317)",
        "(0.182047, 1.316240, -0.234697)",
        "(0.181220, 1.310925, -0.235108)",
        "(0.179536, 1.300014, -0.235241)",
        "(0.178072, 1.288985, -0.234274)",
        "(0.176529, 1.277689, -0.232463)",
        "(0.175129, 1.266550, -0.229840)",
        "(0.174584, 1.261070, -0.228208)",
        "(0.173601, 1.250128, -0.223952)",
        "(0.172895, 1.239188, -0.218313)",
        "(0.172257, 1.229538, -0.212269)",
        "(0.171932, 1.220396, -0.205647)",
        "(0.171852, 1.215951, -0.202020)",
        "(0.171946, 1.207460, -0.194107)",
        "(0.172374, 1.199834, -0.185303)",
        "(0.172957, 1.193168, -0.176120)",
        "(0.173737, 1.187504, -0.166639)",
        "(0.174177, 1.185224, -0.161905)",
        "(0.174990, 1.181526, -0.152640)",
        "(0.175878, 1.179331, -0.143392)",
        "(0.177071, 1.178814, -0.133878)",
        "(0.178454, 1.179833, -0.124119)",
        "(0.179119, 1.180990, -0.119324)",
        "(0.180425, 1.184260, -0.109962)",
        "(0.181636, 1.188939, -0.100920)",
        "(0.182781, 1.194775, -0.092190)",
        "(0.183888, 1.201817, -0.083999)",
        "(0.184405, 1.205828, -0.080215)",
        "(0.185425, 1.214579, -0.073229)",
        "(0.186554, 1.224244, -0.066909)",
        "(0.188183, 1.235195, -0.061363)",
        "(0.190327, 1.247498, -0.056775)",
        "(0.191494, 1.254003, -0.054953)",
        "(0.193917, 1.267266, -0.052026)",
        "(0.196506, 1.280805, -0.050090)",
        "(0.199169, 1.294645, -0.049337)",
        "(0.202036, 1.308837, -0.049900)",
        "(0.203599, 1.315975, -0.050659)",
        "(0.206761, 1.329943, -0.052760)",
        "(0.209902, 1.343540, -0.055859)",
        "(0.213198, 1.356775, -0.059894)",
        "(0.216847, 1.369545, -0.064715)",
        "(0.218772, 1.375621, -0.067438)",
        "(0.222290, 1.386980, -0.073233)",
        "(0.225645, 1.397402, -0.079816)",
        "(0.228777, 1.406768, -0.087129)",
        "(0.231468, 1.414816, -0.095026)",
        "(0.232560, 1.418261, -0.099231)",
        "(0.234297, 1.424234, -0.107935)",
        "(0.235509, 1.428936, -0.116995)",
        "(0.236034, 1.432186, -0.126175)",
        "(0.235774, 1.433927, -0.135241)",
        "(0.235227, 1.434204, -0.139801)",
        "(0.233607, 1.434031, -0.149238)",
        "(0.231109, 1.432711, -0.159045)",
        "(0.227918, 1.430106, -0.168942)",
        "(0.224337, 1.426401, -0.178682)",
        "(0.222472, 1.424184, -0.183498)",
        "(0.218711, 1.419142, -0.192972)",
        "(0.214997, 1.413166, -0.202179)",
        "(0.211461, 1.406315, -0.210794)",
        "(0.207993, 1.398520, -0.218554)",
        "(0.206123, 1.394149, -0.222119)",
        "(0.202307, 1.384874, -0.228849)",
        "(0.198707, 1.374985, -0.235032)",
        "(0.195224, 1.364264, -0.240170)",
        "(0.191808, 1.352697, -0.243821)",
        "(0.190224, 1.346655, -0.245071)",
        "(0.187098, 1.334365, -0.247199)",
        "(0.184115, 1.321740, -0.248637)",
        "(0.181210, 1.308568, -0.249025)",
        "(0.178559, 1.295048, -0.248245)",
        "(0.177340, 1.288288, -0.247453)",
        "(0.175097, 1.274917, -0.245320)",
        "(0.173278, 1.261762, -0.241969)",
        "(0.172324, 1.249297, -0.236953)",
        "(0.171843, 1.237692, -0.230849)",
        "(0.171631, 1.232216, -0.227591)",
        "(0.171243, 1.221523, -0.220597)",
        "(0.171200, 1.211673, -0.212629)",
        "(0.171748, 1.203233, -0.203837)",
        "(0.172730, 1.196163, -0.194405)",
        "(0.173385, 1.193284, -0.189496)",
        "(0.174858, 1.188487, -0.179489)",
        "(0.176338, 1.185038, -0.169617)",
        "(0.177784, 1.182818, -0.159709)",
        "(0.179238, 1.182077, -0.149821)",
        "(0.179985, 1.182254, -0.144919)",
        "(0.181408, 1.184005, -0.135273)",
        "(0.182753, 1.186819, -0.125931)",
        "(0.183937, 1.190988, -0.116915)",
        "(0.185117, 1.196058, -0.108081)",
        "(0.185736, 1.199365, -0.103905)",
        "(0.186858, 1.206483, -0.095966)",
        "(0.187920, 1.214699, -0.088728)",
        "(0.189076, 1.223937, -0.082175)",
        "(0.190315, 1.234181, -0.076452)",
        "(0.191056, 1.239702, -0.073917)",
        "(0.192619, 1.251172, -0.069492)",
        "(0.194121, 1.262949, -0.066118)",
        "(0.195544, 1.274836, -0.063937)",
        "(0.196685, 1.286764, -0.063036)",
        "(0.197094, 1.292668, -0.063429)",
        "(0.197784, 1.304438, -0.064801)",
        "(0.198722, 1.316203, -0.067347)",
        "(0.199860, 1.327768, -0.070700)",
        "(0.201234, 1.339196, -0.075349)",
        "(0.202031, 1.344900, -0.078050)",
        "(0.203647, 1.356123, -0.083847)",
        "(0.205599, 1.366995, -0.090569)",
        "(0.207635, 1.377227, -0.097784)",
        "(0.209576, 1.386630, -0.105461)",
        "(0.210548, 1.390826, -0.109600)",
        "(0.212294, 1.398709, -0.118107)",
        "(0.213851, 1.405549, -0.127138)",
        "(0.215063, 1.411350, -0.136736)",
        "(0.216011, 1.416012, -0.146818)",
        "(0.216376, 1.417749, -0.151958)",
        "(0.216673, 1.420457, -0.162431)",
        "(0.216312, 1.421633, -0.173234)",
        "(0.215335, 1.421370, -0.184245)",
        "(0.213629, 1.419625, -0.195421)",
        "(0.212629, 1.418082, -0.200995)",
        "(0.210777, 1.414026, -0.212180)",
        "(0.209113, 1.408638, -0.223560)",
        "(0.207446, 1.402070, -0.234903)",
        "(0.205379, 1.394307, -0.246101)",
        "(0.204177, 1.389876, -0.251548)",
        "(0.201683, 1.380363, -0.261884)",
        "(0.199270, 1.370071, -0.271263)",
        "(0.197147, 1.359449, -0.279852)",
        "(0.195167, 1.348452, -0.287222)",
        "(0.194088, 1.342662, -0.290323)",
        "(0.191997, 1.330804, -0.295546)",
        "(0.190493, 1.318922, -0.299111)",
        "(0.189453, 1.307239, -0.301193)",
        "(0.188499, 1.295787, -0.302263)",
        "(0.187904, 1.290008, -0.302441)",
        "(0.186303, 1.277955, -0.301796)",
        "(0.184614, 1.265904, -0.299551)",
        "(0.183196, 1.254389, -0.295749)",
        "(0.181985, 1.243539, -0.290340)",
        "(0.181392, 1.238389, -0.286992)",
        "(0.180090, 1.228287, -0.279495)",
        "(0.178820, 1.218746, -0.270551)",
        "(0.177649, 1.209827, -0.260288)",
        "(0.176478, 1.201396, -0.248729)",
        "(0.175997, 1.197575, -0.242390)",
        "(0.175277, 1.190701, -0.229143)",
        "(0.174859, 1.185065, -0.215588)",
        "(0.174750, 1.180861, -0.201854)",
        "(0.175032, 1.178311, -0.187284)",
        "(0.175226, 1.177790, -0.180324)",
        "(0.175926, 1.177918, -0.166291)",
        "(0.176747, 1.179772, -0.152384)",
        "(0.177612, 1.183258, -0.138715)",
        "(0.178662, 1.188196, -0.125301)",
        "(0.179254, 1.191241, -0.118766)",
        "(0.180409, 1.198374, -0.106318)",
        "(0.181669, 1.207084, -0.094780)",
        "(0.183123, 1.217305, -0.084269)",
        "(0.185011, 1.228549, -0.074818)",
        "(0.186202, 1.234748, -0.070731)",
        "(0.188951, 1.248091, -0.063859)",
        "(0.191951, 1.262257, -0.059055)",
        "(0.195093, 1.276448, -0.056010)",
        "(0.198659, 1.290887, -0.054701)",
        "(0.200628, 1.298155, -0.054777)",
        "(0.204580, 1.312436, -0.055953)",
        "(0.208522, 1.326131, -0.058596)",
        "(0.212076, 1.339081, -0.062661)",
        "(0.215250, 1.351240, -0.068046)",
        "(0.216842, 1.357092, -0.071260)",
        "(0.219834, 1.368300, -0.078328)",
        "(0.222411, 1.378430, -0.086232)",
        "(0.224357, 1.387338, -0.094846)",
        "(0.225650, 1.395224, -0.104212)",
        "(0.226140, 1.398700, -0.109139)",
        "(0.226791, 1.404919, -0.119339)",
        "(0.227111, 1.410020, -0.130001)",
        "(0.227084, 1.413984, -0.140960)",
        "(0.226562, 1.416755, -0.152167)",
        "(0.225979, 1.417608, -0.157897)",
        "(0.224404, 1.418500, -0.169446)",
        "(0.222388, 1.418190, -0.181093)",
        "(0.220076, 1.416749, -0.192670)",
        "(0.217886, 1.414268, -0.204025)",
        "(0.216871, 1.412643, -0.209595)",
        "(0.214818, 1.408822, -0.220504)",
        "(0.212681, 1.404102, -0.230952)",
        "(0.210397, 1.398563, -0.241068)",
        "(0.207919, 1.391790, -0.250754)",
        "(0.206623, 1.387920, -0.255341)",
        "(0.203930, 1.379429, -0.264090)",
        "(0.200973, 1.369689, -0.272250)",
        "(0.197537, 1.358708, -0.279991)",
        "(0.194131, 1.346811, -0.286982)",
        "(0.192555, 1.340564, -0.289943)",
        "(0.189424, 1.327706, -0.294759)",
        "(0.186277, 1.314236, -0.298072)",
        "(0.182909, 1.300280, -0.300379)",
        "(0.179989, 1.286441, -0.301225)",
        "(0.178685, 1.279647, -0.301007)",
        "(0.176216, 1.266294, -0.299442)",
        "(0.173869, 1.253084, -0.296168)",
        "(0.171392, 1.240034, -0.291625)",
        "(0.169547, 1.228119, -0.285322)",
        "(0.168779, 1.222607, -0.281470)",
        "(0.167395, 1.212009, -0.272722)",
        "(0.166207, 1.202335, -0.262528)",
        "(0.165289, 1.194078, -0.251223)",
        "(0.164834, 1.187241, -0.238823)",
        "(0.164744, 1.184342, -0.232141)",
        "(0.164735, 1.179173, -0.218058)",
        "(0.164852, 1.175148, -0.203420)",
        "(0.165220, 1.172373, -0.188403)",
        "(0.165944, 1.170737, -0.172936)",
        "(0.166476, 1.170437, -0.165064)",
        "(0.167762, 1.170825, -0.149640)",
        "(0.169023, 1.172772, -0.135083)",
        "(0.170324, 1.175706, -0.121139)",
        "(0.171668, 1.179948, -0.108022)",
        "(0.172192, 1.182582, -0.101887)",
        "(0.173152, 1.188688, -0.090141)",
        "(0.174127, 1.195987, -0.079407)",
        "(0.175156, 1.204292, -0.069789)",
        "(0.176184, 1.213730, -0.061641)",
        "(0.176676, 1.218885, -0.058207)",
        "(0.177712, 1.229864, -0.052245)",
        "(0.178968, 1.241847, -0.047648)",
        "(0.180484, 1.254713, -0.044441)",
        "(0.182253, 1.268497, -0.042727)",
        "(0.183218, 1.275668, -0.042490)",
        "(0.185155, 1.290119, -0.042860)",
        "(0.187230, 1.304579, -0.044376)",
        "(0.189430, 1.318954, -0.047545)",
        "(0.191554, 1.333022, -0.051601)",
        "(0.192679, 1.339794, -0.054311)",
        "(0.194681, 1.352660, -0.060096)",
        "(0.196204, 1.364447, -0.066957)",
        "(0.197423, 1.375221, -0.074693)",
        "(0.198512, 1.384813, -0.083079)",
        "(0.199144, 1.389138, -0.087534)",
        "(0.200455, 1.397097, -0.096891)",
        "(0.201497, 1.403815, -0.106625)",
        "(0.202503, 1.409292, -0.116590)",
        "(0.203572, 1.413616, -0.126649)",
        "(0.204123, 1.415334, -0.131805)",
        "(0.205085, 1.418110, -0.142355)",
        "(0.205629, 1.419765, -0.153121)",
        "(0.205753, 1.420242, -0.164135)",
        "(0.205115, 1.419289, -0.175539)",
        "(0.204391, 1.418179, -0.181406)",
        "(0.202406, 1.415077, -0.193200)",
        "(0.199357, 1.409864, -0.204912)",
        "(0.195908, 1.403303, -0.216441)",
        "(0.192307, 1.394998, -0.227919)",
        "(0.190594, 1.390670, -0.233740)",
        "(0.187449, 1.381202, -0.245153)",
        "(0.184469, 1.370868, -0.255618)",
        "(0.181533, 1.359133, -0.264590)",
        "(0.180112, 1.352719, -0.268321)",
        "(0.177651, 1.340073, -0.275107)",
        "(0.175630, 1.327293, -0.280423)",
        "(0.173452, 1.313950, -0.284364)",
        "(0.171310, 1.300306, -0.286330)",
        "(0.169548, 1.286905, -0.286000)",
        "(0.168777, 1.280306, -0.285060)",
        "(0.167107, 1.267011, -0.282456)",
        "(0.165563, 1.253819, -0.278424)",
        "(0.164152, 1.240841, -0.272760)",
        "(0.163071, 1.228495, -0.265711)",
        "(0.162678, 1.222652, -0.261689)",
        "(0.162072, 1.211606, -0.252912)",
        "(0.162021, 1.202028, -0.243074)",
        "(0.162349, 1.193927, -0.232445)",
        "(0.162870, 1.187207, -0.221099)",
        "(0.163239, 1.184491, -0.214931)",
        "(0.164072, 1.179804, -0.202205)",
        "(0.165052, 1.176908, -0.188759)",
        "(0.166221, 1.175490, -0.175123)",
        "(0.167542, 1.175812, -0.161516)",
        "(0.168197, 1.176695, -0.154898)",
        "(0.169369, 1.179344, -0.142211)",
        "(0.170399, 1.183404, -0.130009)",
        "(0.171516, 1.188844, -0.118124)",
        "(0.172623, 1.195366, -0.106847)",
        "(0.173098, 1.199005, -0.101597)",
        "(0.173868, 1.206965, -0.091873)",
        "(0.174457, 1.216138, -0.083300)",
        "(0.174881, 1.226292, -0.075903)",
        "(0.175326, 1.237373, -0.069559)",
        "(0.175648, 1.243377, -0.066813)",
        "(0.176414, 1.256074, -0.062221)",
        "(0.177313, 1.268875, -0.058988)",
        "(0.178413, 1.282542, -0.056816)",
        "(0.179761, 1.296633, -0.055544)",
        "(0.180562, 1.303762, -0.055328)",
        "(0.182304, 1.318087, -0.055701)",
        "(0.184264, 1.332362, -0.057309)",
        "(0.186438, 1.346295, -0.060103)",
        "(0.188769, 1.359704, -0.064059)",
        "(0.189970, 1.366148, -0.066489)",
        "(0.192549, 1.378371, -0.071827)",
        "(0.195051, 1.389537, -0.077885)",
        "(0.197321, 1.399536, -0.084701)",
        "(0.199478, 1.408347, -0.092202)",
        "(0.200432, 1.412156, -0.096143)",
        "(0.202210, 1.418974, -0.104343)",
        "(0.203659, 1.424442, -0.112931)",
        "(0.204625, 1.428598, -0.121928)",
        "(0.204995, 1.431368, -0.131168)",
        "(0.204835, 1.432119, -0.135862)",
        "(0.203982, 1.432657, -0.145350)",
        "(0.202402, 1.431638, -0.154912)",
        "(0.200038, 1.429043, -0.164519)",
        "(0.196996, 1.425162, -0.174450)",
        "(0.195365, 1.422715, -0.179498)",
        "(0.192235, 1.417072, -0.189342)",
        "(0.189191, 1.410166, -0.198671)",
        "(0.186102, 1.402200, -0.207583)",
        "(0.182869, 1.393295, -0.216399)",
        "(0.181357, 1.388520, -0.220683)",
        "(0.178632, 1.378557, -0.228913)",
        "(0.176251, 1.367849, -0.236221)",
        "(0.173773, 1.356325, -0.242360)",
        "(0.171049, 1.343901, -0.247376)",
        "(0.169759, 1.337428, -0.249484)",
        "(0.167609, 1.324410, -0.253154)",
        "(0.165845, 1.311120, -0.255530)",
        "(0.164057, 1.297341, -0.256563)",
        "(0.162594, 1.283326, -0.256474)",
        "(0.162176, 1.276555, -0.256032)",
        "(0.161586, 1.263175, -0.254321)",
        "(0.161135, 1.250029, -0.251349)",
        "(0.160931, 1.237037, -0.246798)",
        "(0.161037, 1.224437, -0.241017)",
        "(0.161264, 1.218515, -0.237753)",
        "(0.162145, 1.207540, -0.230845)",
        "(0.163492, 1.198054, -0.223443)",
        "(0.164772, 1.189310, -0.215504)",
        "(0.166181, 1.181525, -0.206386)",
        "(0.166951, 1.178245, -0.201442)",
        "(0.168504, 1.172701, -0.191432)",
        "(0.170007, 1.168957, -0.181479)",
        "(0.171372, 1.166656, -0.171302)",
        "(0.172721, 1.165816, -0.160519)",
        "(0.173382, 1.166031, -0.155035)",
        "(0.174534, 1.167540, -0.144560)",
        "(0.175319, 1.170467, -0.134694)",
        "(0.175808, 1.174375, -0.125030)",
        "(0.176298, 1.179338, -0.115426)",
        "(0.176531, 1.182272, -0.110736)",
        "(0.176959, 1.188685, -0.101465)",
        "(0.177463, 1.196145, -0.092608)",
        "(0.177917, 1.204743, -0.084456)",
        "(0.178143, 1.214304, -0.077357)",
        "(0.178219, 1.219466, -0.074175)",
        "(0.178459, 1.230194, -0.068122)",
        "(0.178759, 1.241466, -0.062695)",
        "(0.179125, 1.253707, -0.058327)",
        "(0.179595, 1.266901, -0.055145)",
        "(0.179954, 1.273756, -0.053953)",
        "(0.180920, 1.287502, -0.051795)",
        "(0.182520, 1.301884, -0.050621)",
        "(0.184359, 1.316573, -0.050297)",
        "(0.186782, 1.331524, -0.051201)",
        "(0.188128, 1.338922, -0.051985)",
        "(0.191014, 1.353319, -0.053977)",
        "(0.194156, 1.366961, -0.056642)",
        "(0.197194, 1.379757, -0.060146)",
        "(0.200064, 1.391410, -0.064319)",
        "(0.201293, 1.396702, -0.066725)",
        "(0.203370, 1.406399, -0.071987)",
        "(0.205170, 1.414693, -0.077738)",
        "(0.206556, 1.421511, -0.083870)",
        "(0.207504, 1.427023, -0.090505)",
        "(0.207863, 1.429194, -0.093921)",
        "(0.208516, 1.432817, -0.100959)",
        "(0.208600, 1.435149, -0.108230)",
        "(0.208079, 1.436288, -0.115608)",
        "(0.206992, 1.436215, -0.123139)",
        "(0.206211, 1.435749, -0.126901)",
        "(0.204021, 1.433863, -0.134717)",
        "(0.201531, 1.431200, -0.142570)",
        "(0.198806, 1.427417, -0.150264)",
        "(0.195721, 1.422713, -0.157861)",
        "(0.194005, 1.420031, -0.161692)",
        "(0.190787, 1.413930, -0.169384)",
        "(0.187504, 1.406781, -0.176895)",
        "(0.184443, 1.398925, -0.183768)",
        "(0.181519, 1.390203, -0.189909)",
        "(0.180103, 1.385550, -0.192771)",
        "(0.177433, 1.375588, -0.198012)",
        "(0.174807, 1.365157, -0.202813)",
        "(0.172282, 1.354252, -0.206914)",
        "(0.169981, 1.342968, -0.210274)",
        "(0.168855, 1.337087, -0.211638)",
        "(0.166853, 1.325123, -0.213459)",
        "(0.165142, 1.312951, -0.214134)",
        "(0.163186, 1.300032, -0.214012)",
        "(0.161656, 1.286957, -0.213477)",
        "(0.161301, 1.280756, -0.212901)",
        "(0.160814, 1.268611, -0.210922)",
        "(0.160199, 1.256619, -0.208028)",
        "(0.159982, 1.245544, -0.204837)",
        "(0.160125, 1.235264, -0.201359)",
        "(0.160251, 1.230427, -0.199293)",
        "(0.160664, 1.221389, -0.194693)",
        "(0.161622, 1.213646, -0.189363)",
        "(0.162838, 1.206990, -0.183491)",
        "(0.164019, 1.201332, -0.177475)",
        "(0.164556, 1.198889, -0.174343)",
        "(0.165727, 1.194727, -0.167853)",
        "(0.166928, 1.191507, -0.160855)",
        "(0.168015, 1.189246, -0.153594)",
        "(0.169011, 1.188537, -0.146607)",
        "(0.169448, 1.188811, -0.143337)",
        "(0.170087, 1.189914, -0.136950)",
        "(0.170500, 1.191616, -0.130478)",
        "(0.170830, 1.194207, -0.123960)",
        "(0.171103, 1.197481, -0.117560)",
        "(0.171124, 1.199357, -0.114498)",
        "(0.171122, 1.203488, -0.108591)",
        "(0.171326, 1.208286, -0.102711)",
        "(0.171609, 1.213755, -0.097029)",
        "(0.171991, 1.219884, -0.091751)",
        "(0.172246, 1.223332, -0.089308)",
        "(0.172932, 1.230724, -0.084655)",
        "(0.173786, 1.238730, -0.080410)",
        "(0.174883, 1.247418, -0.076564)",
        "(0.176331, 1.256741, -0.073116)",
        "(0.177137, 1.261535, -0.071600)",
        "(0.178726, 1.271144, -0.068926)",
        "(0.180533, 1.281229, -0.066970)",
        "(0.182619, 1.291248, -0.065571)",
        "(0.184719, 1.301224, -0.064683)",
        "(0.185728, 1.306266, -0.064525)",
        "(0.187804, 1.316566, -0.064792)",
        "(0.189774, 1.326732, -0.065754)",
        "(0.191608, 1.336568, -0.067543)",
        "(0.193118, 1.346117, -0.070356)",
        "(0.193873, 1.350727, -0.072058)",
        "(0.195303, 1.359406, -0.075749)",
        "(0.196486, 1.367363, -0.079970)",
        "(0.197557, 1.374591, -0.084571)",
        "(0.198501, 1.380912, -0.089345)",
        "(0.198900, 1.383678, -0.091856)",
        "(0.199466, 1.388710, -0.097254)",
        "(0.199505, 1.393044, -0.103163)",
        "(0.199195, 1.396586, -0.109262)",
        "(0.198659, 1.399215, -0.115291)",
        "(0.198320, 1.400165, -0.118326)",
        "(0.197452, 1.401563, -0.124424)",
        "(0.196330, 1.402385, -0.130526)",
        "(0.195000, 1.402667, -0.136509)",
        "(0.193612, 1.402507, -0.142264)",
        "(0.192918, 1.402254, -0.145069)",
        "(0.191479, 1.401574, -0.150768)",
        "(0.190030, 1.400403, -0.156459)",
        "(0.188492, 1.398721, -0.162116)",
        "(0.186985, 1.396536, -0.167825)",
        "(0.186221, 1.395220, -0.170741)",
        "(0.184735, 1.392364, -0.176783)",
        "(0.183160, 1.389174, -0.183237)",
        "(0.181470, 1.385537, -0.189861)",
        "(0.179907, 1.381542, -0.196465)",
        "(0.179107, 1.379345, -0.199805)",
        "(0.177491, 1.374914, -0.206619)",
        "(0.176017, 1.370395, -0.213298)",
        "(0.174410, 1.365486, -0.219686)",
        "(0.172836, 1.360273, -0.225754)",
        "(0.172198, 1.357575, -0.228544)",
        "(0.170927, 1.351868, -0.233645)",
        "(0.169734, 1.345949, -0.238080)",
        "(0.168689, 1.340115, -0.241923)",
        "(0.167520, 1.334142, -0.245205)",
        "(0.166781, 1.330972, -0.246635)",
        "(0.165162, 1.324308, -0.249144)",
        "(0.163702, 1.317691, -0.251034)",
        "(0.162455, 1.311342, -0.252366)",
        "(0.160990, 1.304831, -0.253178)",
        "(0.160085, 1.301441, -0.253422)",
        "(0.158525, 1.294811, -0.253336)",
        "(0.157178, 1.288511, -0.252523)",
        "(0.155903, 1.282594, -0.251383)",
        "(0.154446, 1.276772, -0.249804)",
        "(0.153767, 1.273970, -0.248620)",
        "(0.152740, 1.268770, -0.245602)",
        "(0.151831, 1.264148, -0.242056)",
        "(0.150882, 1.259923, -0.237985)",
        "(0.150020, 1.256260, -0.233284)",
        "(0.149684, 1.254733, -0.230623)",
        "(0.149018, 1.252127, -0.225102)",
        "(0.148443, 1.250124, -0.219271)",
        "(0.147796, 1.248324, -0.212932)",
        "(0.147286, 1.246862, -0.206028)",
        "(0.147055, 1.246311, -0.202536)",
        "(0.146478, 1.245519, -0.195868)",
        "(0.145806, 1.245073, -0.189318)",
        "(0.145373, 1.245022, -0.182211)",
        "(0.145283, 1.245450, -0.174510)",
        "(0.145381, 1.245882, -0.170528)",
        "(0.145555, 1.247046, -0.162733)",
        "(0.145751, 1.248714, -0.155207)",
        "(0.146277, 1.250905, -0.147526)",
        "(0.147116, 1.253523, -0.139554)",
        "(0.147625, 1.254989, -0.135560)",
        "(0.148749, 1.258262, -0.127720)",
        "(0.150017, 1.262170, -0.120164)",
        "(0.151435, 1.266485, -0.112865)",
        "(0.153152, 1.271210, -0.105618)",
        "(0.154095, 1.273725, -0.102052)",
        "(0.156117, 1.279160, -0.095190)",
        "(0.158195, 1.285223, -0.088947)",
        "(0.160417, 1.292355, -0.083679)",
        "(0.162683, 1.300086, -0.078974)",
        "(0.163883, 1.304222, -0.076915)",
        "(0.166160, 1.312700, -0.073178)",
        "(0.168522, 1.321640, -0.070129)",
        "(0.170908, 1.331266, -0.068086)",
        "(0.173190, 1.341426, -0.067100)",
        "(0.174323, 1.346636, -0.066967)",
        "(0.176658, 1.357102, -0.067099)",
        "(0.178914, 1.367477, -0.067947)",
        "(0.181183, 1.377756, -0.069605)",
        "(0.183471, 1.388017, -0.072225)",
        "(0.184636, 1.393081, -0.073799)",
        "(0.186920, 1.402717, -0.077549)",
        "(0.188982, 1.411638, -0.081699)",
        "(0.190836, 1.419745, -0.086703)",
        "(0.192455, 1.427258, -0.092392)",
        "(0.193153, 1.430550, -0.095505)",
        "(0.194352, 1.436209, -0.101901)",
        "(0.194938, 1.440569, -0.108944)",
        "(0.194851, 1.443928, -0.116352)",
        "(0.193811, 1.445572, -0.124296)",
        "(0.193098, 1.446007, -0.128338)",
        "(0.191135, 1.445647, -0.136559)",
        "(0.188535, 1.443883, -0.144860)",
        "(0.185197, 1.440753, -0.153521)",
        "(0.181131, 1.436537, -0.162537)",
        "(0.178875, 1.433959, -0.167047)",
        "(0.174590, 1.428297, -0.175833)",
        "(0.170754, 1.421839, -0.184140)",
        "(0.167199, 1.414709, -0.191717)",
        "(0.163805, 1.407150, -0.198680)",
        "(0.162294, 1.403270, -0.201820)",
        "(0.159826, 1.395501, -0.207271)",
        "(0.157657, 1.387444, -0.211578)",
        "(0.155461, 1.378859, -0.214959)",
        "(0.153033, 1.369811, -0.217859)",
        "(0.151912, 1.365227, -0.218875)",
        "(0.149475, 1.355629, -0.220149)",
        "(0.147110, 1.345670, -0.220414)",
        "(0.145293, 1.335830, -0.219886)",
        "(0.143413, 1.325965, -0.219079)",
        "(0.142628, 1.321123, -0.218417)",
        "(0.141429, 1.311596, -0.216282)",
        "(0.140609, 1.302421, -0.213392)",
        "(0.140170, 1.293979, -0.209474)",
        "(0.140074, 1.286651, -0.204975)",
        "(0.140132, 1.283542, -0.202632)",
        "(0.140475, 1.278246, -0.198111)",
        "(0.141152, 1.273966, -0.192843)",
        "(0.142150, 1.271073, -0.186850)",
        "(0.143117, 1.269583, -0.181001)",
        "(0.143482, 1.269364, -0.178184)",
        "(0.144048, 1.269380, -0.172530)",
        "(0.144557, 1.270069, -0.166506)",
        "(0.145261, 1.271697, -0.160213)",
        "(0.145895, 1.274055, -0.154037)",
        "(0.146207, 1.275493, -0.150948)",
        "(0.146723, 1.278620, -0.144766)",
        "(0.147257, 1.282312, -0.138746)",
        "(0.148026, 1.286949, -0.133029)",
        "(0.148809, 1.292111, -0.127770)",
        "(0.149216, 1.294930, -0.125150)",
        "(0.150084, 1.300960, -0.120092)",
        "(0.151111, 1.307645, -0.115452)",
        "(0.152142, 1.314995, -0.111350)",
        "(0.153105, 1.322809, -0.107852)",
        "(0.153791, 1.326995, -0.106330)",
        "(0.155584, 1.335871, -0.103782)",
        "(0.157419, 1.345123, -0.102128)",
        "(0.159173, 1.354372, -0.101229)",
        "(0.161168, 1.363537, -0.100952)",
        "(0.162302, 1.368095, -0.101113)",
        "(0.164581, 1.377034, -0.101967)",
        "(0.167097, 1.385755, -0.103427)",
        "(0.170169, 1.394573, -0.105677)",
        "(0.173254, 1.402883, -0.108590)",
        "(0.174746, 1.406756, -0.110293)",
        "(0.177678, 1.414103, -0.113996)",
        "(0.180621, 1.420708, -0.117908)",
        "(0.183142, 1.426214, -0.122057)",
        "(0.185140, 1.430849, -0.126737)",
        "(0.185920, 1.432787, -0.129259)",
        "(0.187012, 1.435895, -0.134531)",
        "(0.187354, 1.437964, -0.140452)",
        "(0.186934, 1.438755, -0.146750)",
        "(0.185618, 1.438125, -0.153256)",
        "(0.184603, 1.437235, -0.156685)",
        "(0.182201, 1.434528, -0.163544)",
        "(0.179162, 1.430383, -0.170372)",
        "(0.175624, 1.424962, -0.177348)",
        "(0.171562, 1.418323, -0.184494)",
        "(0.169362, 1.414472, -0.188048)",
        "(0.164841, 1.406136, -0.195019)",
        "(0.160085, 1.396585, -0.201626)",
        "(0.155412, 1.385982, -0.207179)",
        "(0.151274, 1.374573, -0.211249)",
        "(0.149387, 1.368610, -0.212748)",
        "(0.146021, 1.356684, -0.215236)",
        "(0.143555, 1.344825, -0.216597)",
        "(0.141596, 1.332921, -0.216631)",
        "(0.140196, 1.320909, -0.214711)",
        "(0.139648, 1.314876, -0.213143)",
        "(0.138836, 1.303115, -0.209314)",
        "(0.138665, 1.292131, -0.204177)",
        "(0.139068, 1.281976, -0.197544)",
        "(0.139950, 1.272870, -0.189315)",
        "(0.140352, 1.268589, -0.185035)",
        "(0.141172, 1.260759, -0.176064)",
        "(0.142416, 1.254476, -0.166178)",
        "(0.144018, 1.249972, -0.155617)",
        "(0.146012, 1.247582, -0.144617)",
        "(0.147146, 1.247276, -0.138934)",
        "(0.149207, 1.247637, -0.127678)",
        "(0.151022, 1.250019, -0.117169)",
        "(0.152694, 1.254672, -0.107549)",
        "(0.154200, 1.261308, -0.098700)",
        "(0.154943, 1.265314, -0.094531)",
        "(0.156593, 1.274417, -0.086671)",
        "(0.158477, 1.285147, -0.079751)",
        "(0.160566, 1.297428, -0.074103)",
        "(0.163232, 1.311184, -0.069625)",
        "(0.164742, 1.318208, -0.067569)",
        "(0.168180, 1.332696, -0.064162)",
        "(0.172119, 1.347493, -0.061869)",
        "(0.176151, 1.362455, -0.060938)",
        "(0.180250, 1.377224, -0.061092)",
        "(0.182444, 1.384338, -0.061858)",
        "(0.186494, 1.397897, -0.063638)",
        "(0.190294, 1.410264, -0.066219)",
        "(0.193578, 1.421442, -0.069731)",
        "(0.196323, 1.431400, -0.074233)",
        "(0.197586, 1.435810, -0.076851)",
        "(0.199655, 1.443542, -0.082439)",
        "(0.200903, 1.449503, -0.088548)",
        "(0.201204, 1.453747, -0.095254)",
        "(0.200564, 1.456529, -0.102779)",
        "(0.199972, 1.457258, -0.106799)",
        "(0.198190, 1.457490, -0.115040)",
        "(0.195520, 1.456031, -0.123634)",
        "(0.192325, 1.453216, -0.132541)",
        "(0.188460, 1.449092, -0.141880)",
        "(0.186321, 1.446593, -0.146886)",
        "(0.182116, 1.441133, -0.157154)",
        "(0.178046, 1.434536, -0.167528)",
        "(0.173891, 1.427156, -0.177691)",
        "(0.169569, 1.418625, -0.187736)",
        "(0.167473, 1.414056, -0.192629)",
        "(0.163679, 1.404512, -0.202108)",
        "(0.159942, 1.394003, -0.211283)",
        "(0.156110, 1.382431, -0.219853)",
        "(0.152587, 1.370034, -0.227299)",
        "(0.151066, 1.363483, -0.230403)",
        "(0.148459, 1.350014, -0.235475)",
        "(0.146267, 1.335894, -0.239302)",
        "(0.144224, 1.321331, -0.242171)",
        "(0.142412, 1.306319, -0.243512)",
        "(0.141702, 1.298840, -0.243457)",
        "(0.141046, 1.284314, -0.242260)",
        "(0.140911, 1.270236, -0.239468)",
        "(0.140827, 1.256559, -0.235883)",
        "(0.141040, 1.243452, -0.231083)",
        "(0.141405, 1.237187, -0.228107)",
        "(0.142773, 1.225991, -0.220969)",
        "(0.144013, 1.215772, -0.213214)",
        "(0.145271, 1.206985, -0.204697)",
        "(0.146835, 1.199711, -0.195258)",
        "(0.147658, 1.196853, -0.190223)",
        "(0.149324, 1.191894, -0.180021)",
        "(0.151149, 1.189299, -0.169605)",
        "(0.152919, 1.188780, -0.159121)",
        "(0.154443, 1.189984, -0.148856)",
        "(0.155033, 1.191185, -0.143874)",
        "(0.156125, 1.194553, -0.133904)",
        "(0.157028, 1.199523, -0.124404)",
        "(0.157597, 1.206041, -0.115837)",
        "(0.158033, 1.213685, -0.107846)",
        "(0.158286, 1.217969, -0.104062)",
        "(0.159079, 1.227421, -0.096911)",
        "(0.159951, 1.237936, -0.090564)",
        "(0.160877, 1.249079, -0.084906)",
        "(0.161997, 1.260761, -0.079976)",
        "(0.162736, 1.266903, -0.077866)",
        "(0.164548, 1.279711, -0.074283)",
        "(0.166843, 1.293153, -0.071563)",
        "(0.169627, 1.306955, -0.069588)",
        "(0.172483, 1.320673, -0.068526)",
        "(0.173970, 1.327435, -0.068350)",
        "(0.177239, 1.340928, -0.068523)",
        "(0.181058, 1.354350, -0.069491)",
        "(0.185086, 1.367450, -0.071229)",
        "(0.188997, 1.379823, -0.073664)",
        "(0.190965, 1.385570, -0.075089)",
        "(0.194778, 1.396482, -0.078246)",
        "(0.198247, 1.406494, -0.082071)",
        "(0.201192, 1.415516, -0.086566)",
        "(0.203698, 1.423359, -0.091659)",
        "(0.204807, 1.426780, -0.094422)",
        "(0.206582, 1.432966, -0.100257)",
        "(0.207978, 1.438161, -0.106533)",
        "(0.208911, 1.442250, -0.113516)",
        "(0.209392, 1.444942, -0.120478)",
        "(0.209344, 1.445771, -0.124045)",
        "(0.208741, 1.446752, -0.131504)",
        "(0.207492, 1.446669, -0.139379)",
        "(0.205940, 1.445474, -0.147402)",
        "(0.203712, 1.443128, -0.155661)",
        "(0.202282, 1.441465, -0.159898)",
        "(0.199155, 1.437097, -0.168267)",
        "(0.195863, 1.431359, -0.176477)",
        "(0.192202, 1.424217, -0.184077)",
        "(0.188152, 1.415812, -0.191133)",
        "(0.186009, 1.411073, -0.194447)",
        "(0.181838, 1.400864, -0.200843)",
        "(0.177396, 1.389390, -0.207163)",
        "(0.173007, 1.376944, -0.213103)",
        "(0.169215, 1.363915, -0.218020)",
        "(0.167602, 1.357091, -0.219810)",
        "(0.164197, 1.342883, -0.222506)",
        "(0.160869, 1.328074, -0.224520)",
        "(0.158150, 1.313389, -0.225986)",
        "(0.156224, 1.298877, -0.226373)",
        "(0.155552, 1.291707, -0.226068)",
        "(0.154603, 1.277587, -0.224761)",
        "(0.153742, 1.263186, -0.222130)",
        "(0.152957, 1.248858, -0.218262)",
        "(0.153146, 1.236004, -0.213468)",
        "(0.153467, 1.230073, -0.210704)",
        "(0.154151, 1.218653, -0.204511)",
        "(0.155174, 1.208493, -0.197280)",
        "(0.156373, 1.199901, -0.189270)",
        "(0.157816, 1.193365, -0.180643)",
        "(0.158617, 1.190841, -0.175959)",
        "(0.160250, 1.186956, -0.166029)",
        "(0.161915, 1.184975, -0.155570)",
        "(0.163510, 1.184895, -0.144939)",
        "(0.164823, 1.186135, -0.134171)",
        "(0.165504, 1.187410, -0.128672)",
        "(0.166761, 1.191162, -0.118080)",
        "(0.167609, 1.196479, -0.108230)",
        "(0.168017, 1.203251, -0.098998)",
        "(0.168246, 1.211551, -0.090342)",
        "(0.168356, 1.216333, -0.086307)",
        "(0.168599, 1.227085, -0.078972)",
        "(0.168893, 1.239529, -0.072729)",
        "(0.169333, 1.253404, -0.067558)",
        "(0.170119, 1.268523, -0.063322)",
        "(0.170648, 1.276556, -0.061742)",
        "(0.172030, 1.293142, -0.059312)",
        "(0.173834, 1.310075, -0.058060)",
        "(0.175957, 1.327181, -0.058089)",
        "(0.178400, 1.344477, -0.059595)",
        "(0.179905, 1.352954, -0.060783)",
        "(0.183262, 1.369584, -0.063748)",
        "(0.186861, 1.385426, -0.067703)",
        "(0.190465, 1.400281, -0.072398)",
        "(0.194270, 1.414130, -0.077927)",
        "(0.196094, 1.420412, -0.081001)",
        "(0.199454, 1.431848, -0.087546)",
        "(0.202439, 1.441608, -0.094639)",
        "(0.204867, 1.449541, -0.102034)",
        "(0.206724, 1.455788, -0.110053)",
        "(0.207326, 1.458160, -0.114341)",
        "(0.207914, 1.461706, -0.123064)",
        "(0.207628, 1.463419, -0.132062)",
        "(0.206250, 1.463125, -0.141323)",
        "(0.203559, 1.460910, -0.150886)",
        "(0.201731, 1.459047, -0.155845)",
        "(0.197765, 1.454326, -0.165887)",
        "(0.193385, 1.448007, -0.175996)",
        "(0.189036, 1.440332, -0.185816)",
        "(0.184665, 1.431438, -0.195501)",
        "(0.182517, 1.426695, -0.200297)",
        "(0.178374, 1.416420, -0.209579)",
        "(0.174570, 1.405492, -0.218574)",
        "(0.170739, 1.393571, -0.227159)",
        "(0.168788, 1.387089, -0.231040)",
        "(0.165044, 1.373818, -0.238230)",
        "(0.161635, 1.359807, -0.244502)",
        "(0.158302, 1.345080, -0.249990)",
        "(0.155148, 1.329774, -0.254487)",
        "(0.152722, 1.314475, -0.257249)",
        "(0.151660, 1.306795, -0.257816)",
        "(0.149578, 1.291245, -0.257923)",
        "(0.147824, 1.275781, -0.256791)",
        "(0.146499, 1.260905, -0.254624)",
        "(0.145698, 1.246924, -0.251192)",
        "(0.145460, 1.240219, -0.249020)",
        "(0.144888, 1.226996, -0.244307)",
        "(0.144433, 1.214695, -0.238407)",
        "(0.144466, 1.203866, -0.231188)",
        "(0.145015, 1.194758, -0.222605)",
        "(0.145398, 1.190635, -0.218026)",
        "(0.146495, 1.183866, -0.207709)",
        "(0.147758, 1.178147, -0.196592)",
        "(0.149130, 1.173961, -0.185288)",
        "(0.150684, 1.171584, -0.173801)",
        "(0.151547, 1.171164, -0.167831)",
        "(0.153326, 1.171182, -0.155717)",
        "(0.155166, 1.172646, -0.143658)",
        "(0.156861, 1.175887, -0.132047)",
        "(0.158343, 1.180358, -0.120788)",
        "(0.159053, 1.183455, -0.115403)",
        "(0.160633, 1.190446, -0.104811)",
        "(0.162271, 1.199043, -0.094805)",
        "(0.163830, 1.209184, -0.085749)",
        "(0.165372, 1.220787, -0.077874)",
        "(0.166154, 1.227235, -0.074469)",
        "(0.167942, 1.240745, -0.068386)",
        "(0.169986, 1.255065, -0.063483)",
        "(0.172304, 1.270126, -0.059839)",
        "(0.175236, 1.285610, -0.057217)",
        "(0.176790, 1.293573, -0.056537)",
        "(0.180018, 1.309583, -0.056111)",
        "(0.183519, 1.325299, -0.056774)",
        "(0.187126, 1.340494, -0.058528)",
        "(0.190642, 1.355232, -0.061725)",
        "(0.192245, 1.362320, -0.063923)",
        "(0.195368, 1.375799, -0.068744)",
        "(0.198575, 1.388154, -0.074318)",
        "(0.201280, 1.399205, -0.080778)",
        "(0.203510, 1.408770, -0.087973)",
        "(0.204404, 1.412942, -0.091887)",
        "(0.205978, 1.420536, -0.100216)",
        "(0.207197, 1.426809, -0.109120)",
        "(0.207906, 1.431564, -0.118439)",
        "(0.208208, 1.434955, -0.128150)",
        "(0.208083, 1.436139, -0.133204)",
        "(0.207607, 1.437664, -0.143350)",
        "(0.206702, 1.437875, -0.153614)",
        "(0.204911, 1.436632, -0.163985)",
        "(0.202601, 1.434136, -0.174345)",
        "(0.201323, 1.432382, -0.179430)",
        "(0.198566, 1.428161, -0.189467)",
        "(0.195533, 1.422635, -0.199190)",
        "(0.192431, 1.415931, -0.208537)",
        "(0.189646, 1.408545, -0.217519)",
        "(0.188314, 1.404452, -0.221794)",
        "(0.185067, 1.395278, -0.230142)",
        "(0.181503, 1.384694, -0.237962)",
        "(0.178722, 1.373081, -0.244876)",
        "(0.176414, 1.361817, -0.250720)",
        "(0.175223, 1.356018, -0.253294)",
        "(0.172578, 1.343433, -0.257824)",
        "(0.169798, 1.329715, -0.261198)",
        "(0.167085, 1.315310, -0.263785)",
        "(0.164542, 1.300824, -0.266277)",
        "(0.163735, 1.293834, -0.267170)",
        "(0.162476, 1.280065, -0.267893)",
        "(0.161131, 1.265925, -0.267071)",
        "(0.159595, 1.251688, -0.265314)",
        "(0.158411, 1.238132, -0.263037)",
        "(0.158044, 1.231735, -0.261499)",
        "(0.157281, 1.219064, -0.257644)",
        "(0.156684, 1.206677, -0.252564)",
        "(0.156773, 1.195641, -0.246540)",
        "(0.156988, 1.185572, -0.240109)",
        "(0.157156, 1.180939, -0.236547)",
        "(0.157801, 1.172658, -0.228400)",
        "(0.158640, 1.165835, -0.219326)",
        "(0.159639, 1.160773, -0.209917)",
        "(0.160588, 1.157195, -0.200264)",
        "(0.161140, 1.156513, -0.195010)",
        "(0.162331, 1.156021, -0.184368)",
        "(0.163418, 1.157303, -0.173598)",
        "(0.164190, 1.160045, -0.162880)",
        "(0.164761, 1.164244, -0.152218)",
        "(0.164996, 1.166839, -0.146890)",
        "(0.165381, 1.172800, -0.136560)",
        "(0.165754, 1.179937, -0.126542)",
        "(0.166151, 1.188227, -0.116818)",
        "(0.166673, 1.197785, -0.107609)",
        "(0.167074, 1.203274, -0.103352)",
        "(0.167932, 1.215120, -0.095535)",
        "(0.169052, 1.228075, -0.088594)",
        "(0.170488, 1.241964, -0.082392)",
        "(0.172196, 1.256680, -0.077336)",
        "(0.173203, 1.264389, -0.075296)",
        "(0.175573, 1.280192, -0.072014)",
        "(0.178546, 1.296360, -0.069798)",
        "(0.181933, 1.312395, -0.068548)",
        "(0.185690, 1.328098, -0.068147)",
        "(0.187729, 1.335748, -0.068373)",
        "(0.191881, 1.350521, -0.069443)",
        "(0.196137, 1.364639, -0.071441)",
        "(0.200170, 1.377562, -0.074680)",
        "(0.203943, 1.389602, -0.078921)",
        "(0.205649, 1.395119, -0.081394)",
        "(0.208925, 1.405319, -0.086844)",
        "(0.212000, 1.414328, -0.093038)",
        "(0.214555, 1.422063, -0.099924)",
        "(0.216488, 1.428426, -0.107468)",
        "(0.217170, 1.430980, -0.111448)",
        "(0.218355, 1.435278, -0.119678)",
        "(0.219011, 1.438144, -0.128064)",
        "(0.218820, 1.439368, -0.136408)",
        "(0.217716, 1.439020, -0.144760)",
        "(0.216715, 1.438105, -0.148907)",
        "(0.214354, 1.435368, -0.157136)",
        "(0.211297, 1.431030, -0.165127)",
        "(0.207645, 1.424953, -0.172729)",
        "(0.203829, 1.417578, -0.179771)",
        "(0.201891, 1.413478, -0.183143)",
        "(0.198148, 1.404801, -0.189655)",
        "(0.194758, 1.395184, -0.195731)",
        "(0.191363, 1.384403, -0.201336)",
        "(0.188306, 1.372819, -0.206286)",
        "(0.186955, 1.366796, -0.208485)",
        "(0.184061, 1.354299, -0.212777)",
        "(0.180948, 1.340957, -0.216586)",
        "(0.177858, 1.326858, -0.219655)",
        "(0.175022, 1.312468, -0.222083)",
        "(0.173819, 1.305311, -0.223079)",
        "(0.171689, 1.291187, -0.224706)",
        "(0.169867, 1.277227, -0.225540)",
        "(0.168170, 1.263278, -0.225423)",
        "(0.166984, 1.250215, -0.224071)",
        "(0.166577, 1.244030, -0.223185)",
        "(0.166363, 1.232975, -0.220025)",
        "(0.166394, 1.222743, -0.215961)",
        "(0.166917, 1.214314, -0.210503)",
        "(0.167639, 1.207002, -0.204229)",
        "(0.167985, 1.204048, -0.200638)",
        "(0.168625, 1.198599, -0.193286)",
        "(0.169390, 1.194467, -0.185099)",
        "(0.170339, 1.191544, -0.176097)",
        "(0.171249, 1.189517, -0.166657)",
        "(0.171572, 1.189102, -0.161775)",
        "(0.172519, 1.189181, -0.151817)",
        "(0.173747, 1.190838, -0.141527)",
        "(0.174994, 1.193833, -0.131367)",
        "(0.176006, 1.198272, -0.121729)",
        "(0.176440, 1.201128, -0.117102)",
        "(0.177212, 1.207800, -0.108185)",
        "(0.177988, 1.216015, -0.099792)",
        "(0.178995, 1.225708, -0.091890)",
        "(0.179610, 1.231385, -0.088294)",
        "(0.180985, 1.243248, -0.081530)",
        "(0.182620, 1.256262, -0.075621)",
        "(0.184681, 1.270616, -0.071025)",
        "(0.187060, 1.285466, -0.067210)",
        "(0.189785, 1.300665, -0.064699)",
        "(0.191180, 1.308211, -0.063913)",
        "(0.193819, 1.323388, -0.063394)",
        "(0.196236, 1.338226, -0.064403)",
        "(0.198418, 1.352378, -0.066557)",
        "(0.200523, 1.365741, -0.069510)",
        "(0.201443, 1.371937, -0.071555)",
        "(0.203325, 1.384074, -0.075975)",
        "(0.205315, 1.395214, -0.081373)",
        "(0.207100, 1.405163, -0.087452)",
        "(0.208841, 1.414018, -0.094177)",
        "(0.209704, 1.417910, -0.097762)",
        "(0.211462, 1.424886, -0.105116)",
        "(0.212943, 1.430631, -0.112921)",
        "(0.213825, 1.434802, -0.120928)",
        "(0.214200, 1.437465, -0.129014)",
        "(0.214192, 1.438273, -0.133161)",
        "(0.213851, 1.439112, -0.141615)",
        "(0.212852, 1.438570, -0.150146)",
        "(0.211246, 1.436613, -0.158583)",
        "(0.208936, 1.433255, -0.166829)",
        "(0.207634, 1.431072, -0.170781)",
        "(0.204731, 1.426076, -0.178556)",
        "(0.201641, 1.420240, -0.186212)",
        "(0.198704, 1.413488, -0.193677)",
        "(0.195804, 1.406084, -0.200733)",
        "(0.194273, 1.402057, -0.204035)",
        "(0.191359, 1.393600, -0.210309)",
        "(0.188597, 1.384536, -0.216246)",
        "(0.185896, 1.374789, -0.221666)",
        "(0.183058, 1.364459, -0.226427)",
        "(0.181701, 1.359158, -0.228427)",
        "(0.179209, 1.348395, -0.231839)",
        "(0.176798, 1.337340, -0.234861)",
        "(0.174571, 1.326172, -0.236999)",
        "(0.172523, 1.314993, -0.238219)",
        "(0.171427, 1.309337, -0.238658)",
        "(0.169376, 1.298024, -0.239379)",
        "(0.168050, 1.287203, -0.239357)",
        "(0.166991, 1.276451, -0.238328)",
        "(0.165804, 1.266102, -0.236194)",
        "(0.165099, 1.261106, -0.234746)",
        "(0.164154, 1.251228, -0.231421)",
        "(0.163787, 1.241954, -0.227250)",
        "(0.163438, 1.232751, -0.222408)",
        "(0.163144, 1.223873, -0.217126)",
        "(0.163109, 1.219679, -0.214207)",
        "(0.163330, 1.211927, -0.207763)",
        "(0.164073, 1.205422, -0.200358)",
        "(0.165115, 1.200046, -0.192212)",
        "(0.166242, 1.195438, -0.183436)",
        "(0.166862, 1.193494, -0.178811)",
        "(0.168215, 1.190123, -0.169293)",
        "(0.169835, 1.187977, -0.159461)",
        "(0.171586, 1.187284, -0.149639)",
        "(0.173209, 1.187718, -0.139799)",
        "(0.174035, 1.188435, -0.134803)",
        "(0.175615, 1.190730, -0.124877)",
        "(0.177055, 1.194481, -0.115219)",
        "(0.178484, 1.199733, -0.105870)",
        "(0.179961, 1.206955, -0.097018)",
        "(0.180677, 1.210749, -0.092700)",
        "(0.182275, 1.220002, -0.084735)",
        "(0.183967, 1.230637, -0.077656)",
        "(0.185719, 1.242278, -0.071485)",
        "(0.187673, 1.254787, -0.066161)",
        "(0.188669, 1.261308, -0.063936)",
        "(0.190554, 1.274628, -0.060260)",
        "(0.192419, 1.288180, -0.057585)",
        "(0.194281, 1.301705, -0.055791)",
        "(0.196315, 1.315205, -0.054872)",
        "(0.197394, 1.321931, -0.054792)",
        "(0.199685, 1.335308, -0.055166)",
        "(0.202123, 1.348304, -0.056246)",
        "(0.204607, 1.360624, -0.058065)",
        "(0.207104, 1.372445, -0.060874)",
        "(0.208178, 1.377988, -0.062658)",
        "(0.210038, 1.388451, -0.066788)",
        "(0.211824, 1.398013, -0.071778)",
        "(0.213352, 1.406445, -0.077396)",
        "(0.214300, 1.413710, -0.083642)",
        "(0.214548, 1.416764, -0.086997)",
        "(0.214735, 1.422167, -0.094036)",
        "(0.214318, 1.426500, -0.101776)",
        "(0.213519, 1.429574, -0.109893)",
        "(0.212035, 1.431266, -0.118227)",
        "(0.211158, 1.431591, -0.122561)",
        "(0.209278, 1.431629, -0.131619)",
        "(0.206923, 1.430570, -0.141239)",
        "(0.204455, 1.428539, -0.151135)",
        "(0.201776, 1.425433, -0.161048)",
        "(0.200411, 1.423403, -0.165932)",
        "(0.197730, 1.418736, -0.175542)",
        "(0.195151, 1.413108, -0.185017)",
        "(0.192426, 1.406840, -0.194268)",
        "(0.189656, 1.399615, -0.202922)",
        "(0.188329, 1.395668, -0.206882)",
        "(0.186105, 1.387441, -0.213961)",
        "(0.183997, 1.378754, -0.220002)",
        "(0.181803, 1.369628, -0.225369)",
        "(0.179754, 1.360140, -0.230167)",
        "(0.178881, 1.355284, -0.232200)",
        "(0.177216, 1.345232, -0.235388)",
        "(0.175497, 1.334572, -0.237613)",
        "(0.173775, 1.323472, -0.239586)",
        "(0.172635, 1.312483, -0.241369)",
        "(0.172189, 1.306980, -0.242118)",
        "(0.170967, 1.295769, -0.243452)",
        "(0.169493, 1.284061, -0.243792)",
        "(0.168127, 1.272129, -0.242994)",
        "(0.167146, 1.260552, -0.240726)",
        "(0.166591, 1.254741, -0.239227)",
        "(0.165614, 1.243501, -0.235741)",
        "(0.165108, 1.232980, -0.231190)",
        "(0.164881, 1.222904, -0.225589)",
        "(0.164839, 1.213746, -0.219440)",
        "(0.164863, 1.209711, -0.216368)",
        "(0.165056, 1.202598, -0.209972)",
        "(0.165588, 1.197228, -0.202792)",
        "(0.166557, 1.193908, -0.194743)",
        "(0.167621, 1.192439, -0.186237)",
        "(0.168066, 1.192295, -0.181947)",
        "(0.168972, 1.193042, -0.173312)",
        "(0.169681, 1.195056, -0.164719)",
        "(0.170259, 1.198687, -0.156126)",
        "(0.170874, 1.203211, -0.147440)",
        "(0.171126, 1.205969, -0.143122)",
        "(0.171666, 1.211993, -0.134306)",
        "(0.172348, 1.218714, -0.125493)",
        "(0.173465, 1.226719, -0.116731)",
        "(0.174801, 1.235403, -0.108334)",
        "(0.175483, 1.240044, -0.104461)",
        "(0.176718, 1.249960, -0.097524)",
        "(0.177856, 1.260800, -0.091633)",
        "(0.179303, 1.272404, -0.086546)",
        "(0.180983, 1.284732, -0.082530)",
        "(0.181905, 1.291190, -0.081002)",
        "(0.183754, 1.304267, -0.078616)",
        "(0.185876, 1.317515, -0.077171)",
        "(0.188180, 1.330823, -0.076851)",
        "(0.190510, 1.343989, -0.077864)",
        "(0.191613, 1.350394, -0.078893)",
        "(0.193799, 1.362636, -0.081453)",
        "(0.195874, 1.373748, -0.084991)",
        "(0.197758, 1.383850, -0.089488)",
        "(0.198629, 1.388791, -0.091897)",
        "(0.200127, 1.397825, -0.097578)",
        "(0.201526, 1.405706, -0.104042)",
        "(0.202734, 1.412628, -0.111098)",
        "(0.203969, 1.418563, -0.118626)",
        "(0.205061, 1.423257, -0.126466)",
        "(0.205553, 1.425187, -0.130584)",
        "(0.206473, 1.428524, -0.139128)",
        "(0.206799, 1.430714, -0.147961)",
        "(0.206587, 1.431666, -0.157095)",
        "(0.205575, 1.431181, -0.166328)",
        "(0.204764, 1.430345, -0.170958)",
        "(0.202694, 1.427727, -0.180206)",
        "(0.199907, 1.423810, -0.189587)",
        "(0.196529, 1.418532, -0.198838)",
        "(0.193011, 1.412140, -0.207919)",
        "(0.191372, 1.408578, -0.212339)",
        "(0.188329, 1.401021, -0.220720)",
        "(0.185206, 1.392771, -0.228402)",
        "(0.181677, 1.383676, -0.235466)",
        "(0.178009, 1.373902, -0.242333)",
        "(0.176315, 1.368842, -0.245454)",
        "(0.173571, 1.358282, -0.250247)",
        "(0.171022, 1.347209, -0.253465)",
        "(0.167518, 1.335433, -0.256459)",
        "(0.163424, 1.322977, -0.258936)",
        "(0.161483, 1.316733, -0.259808)",
        "(0.158506, 1.304822, -0.260813)",
        "(0.155885, 1.293161, -0.260751)",
        "(0.153475, 1.281896, -0.260088)",
        "(0.151647, 1.271379, -0.258469)",
        "(0.150887, 1.266310, -0.257255)",
        "(0.149605, 1.256314, -0.253870)",
        "(0.148808, 1.246910, -0.248901)",
        "(0.148591, 1.238152, -0.241992)",
        "(0.148502, 1.230334, -0.234857)",
        "(0.148571, 1.226413, -0.230835)",
        "(0.148951, 1.218726, -0.222020)",
        "(0.149821, 1.211560, -0.212241)",
        "(0.151481, 1.205823, -0.201540)",
        "(0.153514, 1.200768, -0.189876)",
        "(0.154772, 1.198678, -0.183481)",
        "(0.157654, 1.195333, -0.170248)",
        "(0.160698, 1.193289, -0.157157)",
        "(0.163573, 1.192591, -0.144513)",
        "(0.166316, 1.193158, -0.132142)",
        "(0.167638, 1.193988, -0.126133)",
        "(0.169929, 1.196390, -0.114812)",
        "(0.171556, 1.199840, -0.104482)",
        "(0.172790, 1.204056, -0.094738)",
        "(0.174060, 1.209107, -0.085625)",
        "(0.174714, 1.211991, -0.081385)",
        "(0.176134, 1.218518, -0.073406)",
        "(0.177827, 1.226414, -0.066257)",
        "(0.179535, 1.235585, -0.060310)",
        "(0.181619, 1.245966, -0.055337)",
        "(0.182704, 1.251546, -0.053204)",
        "(0.185042, 1.263772, -0.050136)",
        "(0.187525, 1.276716, -0.048043)",
        "(0.190086, 1.290226, -0.047243)",
        "(0.192325, 1.304001, -0.047885)",
        "(0.193422, 1.310937, -0.048784)",
        "(0.195677, 1.324670, -0.051097)",
        "(0.197708, 1.337825, -0.054710)",
        "(0.199604, 1.350380, -0.059548)",
        "(0.201246, 1.362453, -0.065103)",
        "(0.202003, 1.368260, -0.068348)",
        "(0.203127, 1.379098, -0.075547)",
        "(0.204246, 1.388792, -0.083156)",
        "(0.205337, 1.397475, -0.091344)",
        "(0.205959, 1.405134, -0.100135)",
        "(0.206200, 1.408641, -0.104679)",
        "(0.206625, 1.414608, -0.113874)",
        "(0.206814, 1.419261, -0.123114)",
        "(0.206538, 1.422570, -0.132654)",
        "(0.205726, 1.424716, -0.142316)",
        "(0.205148, 1.425245, -0.147142)",
        "(0.203801, 1.425468, -0.156835)",
        "(0.202153, 1.424458, -0.166573)",
        "(0.200121, 1.422165, -0.176100)",
        "(0.197761, 1.418799, -0.185471)",
        "(0.196583, 1.416748, -0.190079)",
        "(0.194249, 1.412053, -0.199027)",
        "(0.191934, 1.406470, -0.207499)",
        "(0.189814, 1.399889, -0.215278)",
        "(0.187789, 1.392780, -0.222400)",
        "(0.186717, 1.388942, -0.225740)",
        "(0.184701, 1.380940, -0.231995)",
        "(0.182909, 1.372376, -0.237434)",
        "(0.181091, 1.363145, -0.241907)",
        "(0.179268, 1.353768, -0.245996)",
        "(0.178457, 1.348940, -0.247553)",
        "(0.176855, 1.338922, -0.249913)",
        "(0.174834, 1.328162, -0.251540)",
        "(0.172686, 1.316926, -0.252476)",
        "(0.170709, 1.305454, -0.252804)",
        "(0.169787, 1.299569, -0.252659)",
        "(0.168220, 1.287449, -0.251747)",
        "(0.166844, 1.274823, -0.249772)",
        "(0.166158, 1.262430, -0.246418)",
        "(0.166023, 1.250594, -0.241593)",
        "(0.166116, 1.244878, -0.238762)",
        "(0.166745, 1.234283, -0.232029)",
        "(0.167724, 1.224996, -0.224276)",
        "(0.168879, 1.217131, -0.216179)",
        "(0.170115, 1.210681, -0.207228)",
        "(0.170714, 1.207824, -0.202504)",
        "(0.171779, 1.203377, -0.192679)",
        "(0.172865, 1.200851, -0.182402)",
        "(0.173999, 1.199875, -0.172081)",
        "(0.174938, 1.200905, -0.161772)",
        "(0.175389, 1.201933, -0.156498)",
        "(0.176268, 1.204876, -0.145869)",
        "(0.177090, 1.209239, -0.135531)",
        "(0.177813, 1.214887, -0.125652)",
        "(0.178637, 1.221520, -0.115993)",
        "(0.179191, 1.225305, -0.111246)",
        "(0.180397, 1.233429, -0.101964)",
        "(0.181760, 1.242349, -0.093109)",
        "(0.183404, 1.252517, -0.085110)",
        "(0.185475, 1.263431, -0.077590)",
        "(0.186749, 1.269231, -0.074123)",
        "(0.189689, 1.281351, -0.067879)",
        "(0.192822, 1.293857, -0.062614)",
        "(0.195753, 1.306476, -0.058978)",
        "(0.198630, 1.319026, -0.056709)",
        "(0.200066, 1.325284, -0.056126)",
        "(0.202561, 1.337613, -0.056756)",
        "(0.204494, 1.349598, -0.058809)",
        "(0.206469, 1.360895, -0.062560)",
        "(0.208462, 1.371658, -0.067124)",
        "(0.209415, 1.376541, -0.070412)",
        "(0.210961, 1.386211, -0.076706)",
        "(0.212180, 1.394781, -0.084311)",
        "(0.213291, 1.402463, -0.092767)",
        "(0.214050, 1.409028, -0.101881)",
        "(0.214383, 1.411991, -0.106669)",
        "(0.214828, 1.416991, -0.116878)",
        "(0.215005, 1.421279, -0.127506)",
        "(0.215010, 1.424415, -0.138670)",
        "(0.214982, 1.426766, -0.149850)",
        "(0.214888, 1.427541, -0.155395)",
        "(0.214283, 1.427920, -0.166354)",
        "(0.212904, 1.426951, -0.177200)",
        "(0.210660, 1.424332, -0.187888)",
        "(0.207931, 1.420201, -0.198374)",
        "(0.206547, 1.417607, -0.203483)",
        "(0.203757, 1.411554, -0.213261)",
        "(0.201017, 1.404463, -0.222441)",
        "(0.198190, 1.396361, -0.230934)",
        "(0.195091, 1.387180, -0.238544)",
        "(0.193405, 1.382139, -0.241971)",
        "(0.190298, 1.371653, -0.248239)",
        "(0.187702, 1.360924, -0.253835)",
        "(0.185723, 1.349687, -0.257803)",
        "(0.183385, 1.338199, -0.260687)",
        "(0.182062, 1.332287, -0.261520)",
        "(0.179941, 1.320783, -0.262033)",
        "(0.178321, 1.309837, -0.261258)",
        "(0.176844, 1.299177, -0.259686)",
        "(0.174978, 1.288486, -0.257663)",
        "(0.174117, 1.283206, -0.256190)",
        "(0.172568, 1.272762, -0.252399)",
        "(0.171357, 1.262477, -0.247347)",
        "(0.170265, 1.252377, -0.241363)",
        "(0.169068, 1.242284, -0.234800)",
        "(0.168478, 1.237207, -0.231254)",
        "(0.167522, 1.227128, -0.223444)",
        "(0.166917, 1.217514, -0.214724)",
        "(0.166852, 1.209073, -0.205247)",
        "(0.167050, 1.201870, -0.195345)",
        "(0.167255, 1.198820, -0.190082)",
        "(0.167997, 1.193767, -0.178950)",
        "(0.169089, 1.190177, -0.167234)",
        "(0.170484, 1.189056, -0.155283)",
        "(0.171659, 1.189548, -0.144373)",
        "(0.172271, 1.190226, -0.138896)",
        "(0.173592, 1.192997, -0.127859)",
        "(0.174693, 1.196942, -0.117288)",
        "(0.175383, 1.202253, -0.107522)",
        "(0.176026, 1.209112, -0.098431)",
        "(0.176328, 1.213133, -0.094223)",
        "(0.176850, 1.221982, -0.086562)",
        "(0.177372, 1.232045, -0.079917)",
        "(0.178042, 1.243232, -0.074399)",
        "(0.178954, 1.255230, -0.069938)",
        "(0.179565, 1.261487, -0.068101)",
        "(0.181058, 1.274427, -0.065396)",
        "(0.182975, 1.287626, -0.063866)",
        "(0.185072, 1.300757, -0.063302)",
        "(0.187257, 1.313559, -0.063880)",
        "(0.188336, 1.319810, -0.064586)",
        "(0.190427, 1.331990, -0.067206)",
        "(0.192446, 1.343675, -0.070767)",
        "(0.194577, 1.354649, -0.075264)",
        "(0.196789, 1.364864, -0.080796)",
        "(0.197878, 1.369629, -0.083992)",
        "(0.199628, 1.378429, -0.090880)",
        "(0.200915, 1.386016, -0.098698)",
        "(0.201968, 1.392701, -0.106740)",
        "(0.202411, 1.395618, -0.110902)",
        "(0.203115, 1.400515, -0.119592)",
        "(0.203378, 1.404436, -0.128850)",
        "(0.203492, 1.407378, -0.138389)",
        "(0.203222, 1.409301, -0.148145)",
        "(0.202565, 1.410232, -0.157880)",
        "(0.202115, 1.410284, -0.162759)",
        "(0.201044, 1.409884, -0.172712)",
        "(0.199723, 1.408602, -0.182709)",
        "(0.198044, 1.406204, -0.192432)",
        "(0.196103, 1.402768, -0.201852)",
        "(0.195085, 1.400694, -0.206492)",
        "(0.193170, 1.396066, -0.215469)",
        "(0.191258, 1.390642, -0.223866)",
        "(0.189205, 1.384139, -0.231513)",
        "(0.187072, 1.376791, -0.238606)",
        "(0.186017, 1.372864, -0.242046)",
        "(0.184015, 1.364676, -0.248548)",
        "(0.181783, 1.355631, -0.254267)",
        "(0.179069, 1.345373, -0.259005)",
        "(0.175780, 1.333966, -0.262555)",
        "(0.174287, 1.328095, -0.263891)",
        "(0.171763, 1.316208, -0.265487)",
        "(0.169452, 1.304233, -0.266000)",
        "(0.167296, 1.292089, -0.265291)",
        "(0.165518, 1.280068, -0.263103)",
        "(0.164798, 1.274168, -0.261511)",
        "(0.163649, 1.262779, -0.257230)",
        "(0.162713, 1.251874, -0.252113)",
        "(0.162120, 1.241632, -0.245590)",
        "(0.161765, 1.231976, -0.237730)",
        "(0.161715, 1.227471, -0.233352)",
        "(0.162150, 1.219807, -0.223509)",
        "(0.162963, 1.213269, -0.212924)",
        "(0.163837, 1.207491, -0.201595)",
        "(0.165097, 1.203007, -0.189637)",
        "(0.165782, 1.201353, -0.183597)",
        "(0.167005, 1.198636, -0.171767)",
        "(0.168276, 1.197322, -0.160050)",
        "(0.169611, 1.197477, -0.148605)",
        "(0.170657, 1.198544, -0.137883)",
        "(0.170861, 1.199744, -0.133143)",
        "(0.171059, 1.202379, -0.123909)",
        "(0.171055, 1.206153, -0.115183)",
        "(0.171182, 1.211010, -0.106731)",
        "(0.171304, 1.216766, -0.098811)",
        "(0.171306, 1.220087, -0.095261)",
        "(0.171421, 1.227720, -0.088827)",
        "(0.171631, 1.236477, -0.083172)",
        "(0.172015, 1.246194, -0.078227)",
        "(0.172634, 1.257043, -0.074057)",
        "(0.173086, 1.262877, -0.072329)",
        "(0.174130, 1.274967, -0.069387)",
        "(0.175645, 1.287924, -0.067375)",
        "(0.177597, 1.301222, -0.066135)",
        "(0.179778, 1.314581, -0.065713)",
        "(0.180893, 1.321281, -0.065884)",
        "(0.183298, 1.334753, -0.067237)",
        "(0.185926, 1.348041, -0.069722)",
        "(0.188574, 1.360845, -0.072915)",
        "(0.191169, 1.372884, -0.077252)",
        "(0.192499, 1.378772, -0.079556)",
        "(0.195010, 1.389572, -0.085187)",
        "(0.197262, 1.399369, -0.091796)",
        "(0.199406, 1.408083, -0.098909)",
        "(0.201430, 1.415609, -0.106590)",
        "(0.202284, 1.418586, -0.110817)",
        "(0.203645, 1.424338, -0.119254)",
        "(0.204744, 1.428568, -0.128393)",
        "(0.205481, 1.431675, -0.137704)",
        "(0.205602, 1.433285, -0.147264)",
        "(0.205481, 1.433683, -0.152133)",
        "(0.204656, 1.433336, -0.162219)",
        "(0.203299, 1.432123, -0.172689)",
        "(0.201351, 1.429364, -0.183368)",
        "(0.199351, 1.425722, -0.193894)",
        "(0.198115, 1.423151, -0.199125)",
        "(0.195578, 1.417799, -0.209608)",
        "(0.193025, 1.411347, -0.220136)",
        "(0.190741, 1.404289, -0.230362)",
        "(0.188814, 1.396566, -0.239733)",
        "(0.187870, 1.392438, -0.244107)",
        "(0.185972, 1.383481, -0.251860)",
        "(0.184644, 1.374368, -0.258535)",
        "(0.183514, 1.364824, -0.263786)",
        "(0.181997, 1.354311, -0.267339)",
        "(0.181082, 1.348712, -0.268384)",
        "(0.179119, 1.337411, -0.269879)",
        "(0.177265, 1.326172, -0.270505)",
        "(0.175177, 1.314523, -0.269820)",
        "(0.172861, 1.302365, -0.267844)",
        "(0.171679, 1.296153, -0.266214)",
        "(0.169970, 1.284357, -0.262297)",
        "(0.168771, 1.273274, -0.257996)",
        "(0.167638, 1.262194, -0.252763)",
        "(0.166725, 1.251224, -0.246507)",
        "(0.166528, 1.246087, -0.243106)",
        "(0.166263, 1.236715, -0.236254)",
        "(0.166032, 1.228107, -0.229501)",
        "(0.166071, 1.220114, -0.221475)",
        "(0.166628, 1.213145, -0.211903)",
        "(0.167130, 1.210192, -0.206590)",
        "(0.168455, 1.205214, -0.195407)",
        "(0.170295, 1.201695, -0.183463)",
        "(0.172217, 1.199658, -0.171672)",
        "(0.174099, 1.199213, -0.160349)",
        "(0.174985, 1.199489, -0.154774)",
        "(0.176815, 1.201602, -0.143577)",
        "(0.178599, 1.204860, -0.132580)",
        "(0.179959, 1.209777, -0.122636)",
        "(0.181120, 1.215744, -0.113491)",
        "(0.181804, 1.219128, -0.109002)",
        "(0.183396, 1.227024, -0.100381)",
        "(0.185059, 1.236563, -0.092877)",
        "(0.186626, 1.246648, -0.086867)",
        "(0.188295, 1.257630, -0.081546)",
        "(0.189304, 1.263470, -0.079133)",
        "(0.191648, 1.275622, -0.074834)",
        "(0.194298, 1.288141, -0.071539)",
        "(0.197019, 1.300786, -0.069440)",
        "(0.199835, 1.313535, -0.068534)",
        "(0.201190, 1.319852, -0.068669)",
        "(0.203696, 1.332079, -0.069662)",
        "(0.205917, 1.343732, -0.071771)",
        "(0.208054, 1.355022, -0.075058)",
        "(0.210167, 1.365858, -0.079304)",
        "(0.211175, 1.370972, -0.081750)",
        "(0.213202, 1.380747, -0.087041)",
        "(0.215096, 1.389840, -0.093077)",
        "(0.216964, 1.398095, -0.099777)",
        "(0.218746, 1.405463, -0.107083)",
        "(0.219619, 1.408735, -0.110947)",
        "(0.221284, 1.414608, -0.118890)",
        "(0.222782, 1.419371, -0.127183)",
        "(0.223893, 1.423030, -0.135980)",
        "(0.224609, 1.425498, -0.145236)",
        "(0.224641, 1.425956, -0.150091)",
        "(0.224387, 1.426584, -0.159744)",
        "(0.222936, 1.425188, -0.169658)",
        "(0.220733, 1.422404, -0.179466)",
        "(0.217728, 1.417855, -0.189312)",
        "(0.215967, 1.414909, -0.194194)",
        "(0.212354, 1.408187, -0.203835)",
        "(0.209135, 1.400711, -0.213084)",
        "(0.206356, 1.392630, -0.221470)",
        "(0.203590, 1.383628, -0.228845)",
        "(0.202155, 1.378797, -0.232263)",
        "(0.199499, 1.368675, -0.238601)",
        "(0.197142, 1.358217, -0.244108)",
        "(0.194843, 1.347460, -0.248704)",
        "(0.192677, 1.336167, -0.251931)",
        "(0.191770, 1.330410, -0.252955)",
        "(0.190197, 1.319057, -0.254418)",
        "(0.188612, 1.307698, -0.255537)",
        "(0.187257, 1.296379, -0.255927)",
        "(0.186498, 1.285563, -0.255094)",
        "(0.186257, 1.280353, -0.254158)",
        "(0.185598, 1.270029, -0.252053)",
        "(0.185114, 1.260112, -0.248841)",
        "(0.184644, 1.250501, -0.244670)",
        "(0.184300, 1.241309, -0.239382)",
        "(0.184239, 1.237043, -0.236280)",
        "(0.184006, 1.228653, -0.229595)",
        "(0.183952, 1.221054, -0.222018)",
        "(0.184235, 1.214754, -0.213547)",
        "(0.184597, 1.209397, -0.204489)",
        "(0.184716, 1.206998, -0.199767)",
        "(0.185096, 1.202994, -0.189759)",
        "(0.185863, 1.200532, -0.179022)",
        "(0.186487, 1.199012, -0.168237)",
        "(0.187040, 1.198422, -0.157636)",
        "(0.187358, 1.198699, -0.152408)",
        "(0.188017, 1.200062, -0.142104)",
        "(0.188652, 1.202555, -0.132018)",
        "(0.189360, 1.206177, -0.122159)",
        "(0.190355, 1.211215, -0.112607)",
        "(0.190875, 1.214206, -0.108086)",
        "(0.191790, 1.221221, -0.099812)",
        "(0.192640, 1.229181, -0.092299)",
        "(0.193691, 1.238558, -0.085811)",
        "(0.194771, 1.249118, -0.080478)",
        "(0.195294, 1.254675, -0.078217)",
        "(0.196280, 1.266543, -0.074788)",
        "(0.197298, 1.279014, -0.072500)",
        "(0.198417, 1.292146, -0.071473)",
        "(0.199777, 1.305472, -0.071292)",
        "(0.200652, 1.312255, -0.071819)",
        "(0.202415, 1.325805, -0.073307)",
        "(0.204450, 1.339239, -0.075688)",
        "(0.206799, 1.352358, -0.078928)",
        "(0.209387, 1.364946, -0.083101)",
        "(0.210698, 1.370930, -0.085577)",
        "(0.213205, 1.382367, -0.090962)",
        "(0.215719, 1.392661, -0.097298)",
        "(0.218140, 1.401918, -0.104265)",
        "(0.220230, 1.409822, -0.111787)",
        "(0.221158, 1.413243, -0.115781)",
        "(0.222875, 1.419310, -0.124107)",
        "(0.224313, 1.423943, -0.132741)",
        "(0.225248, 1.427013, -0.141603)",
        "(0.225613, 1.428613, -0.150607)",
        "(0.225541, 1.428757, -0.155072)",
        "(0.225072, 1.428264, -0.163968)",
        "(0.223700, 1.425885, -0.172934)",
        "(0.221676, 1.422280, -0.181955)",
        "(0.218706, 1.416491, -0.190903)",
        "(0.217249, 1.413492, -0.195313)",
        "(0.214104, 1.406049, -0.203851)",
        "(0.210970, 1.397913, -0.212209)",
        "(0.207821, 1.388647, -0.220047)",
        "(0.204733, 1.378261, -0.227151)",
        "(0.203270, 1.372591, -0.230333)",
        "(0.200448, 1.360891, -0.236422)",
        "(0.198046, 1.348795, -0.241791)",
        "(0.195729, 1.336110, -0.246125)",
        "(0.193226, 1.322218, -0.248836)",
        "(0.192061, 1.315027, -0.249861)",
        "(0.190192, 1.300658, -0.251347)",
        "(0.188614, 1.286457, -0.252597)",
        "(0.187043, 1.271708, -0.252852)",
        "(0.185536, 1.256286, -0.252208)",
        "(0.184958, 1.248521, -0.251402)",
        "(0.184471, 1.233536, -0.248385)",
        "(0.184853, 1.220009, -0.244869)",
        "(0.185292, 1.206981, -0.240199)",
        "(0.186258, 1.195093, -0.233805)",
        "(0.186889, 1.189684, -0.230168)",
        "(0.188158, 1.180272, -0.222319)",
        "(0.189365, 1.172829, -0.214094)",
        "(0.190509, 1.166664, -0.204938)",
        "(0.191592, 1.162019, -0.194863)",
        "(0.192075, 1.160283, -0.189714)",
        "(0.192789, 1.158340, -0.179402)",
        "(0.193167, 1.158109, -0.168982)",
        "(0.193486, 1.159000, -0.158064)",
        "(0.193684, 1.161158, -0.146826)",
        "(0.193679, 1.162746, -0.141267)",
        "(0.193671, 1.166835, -0.130265)",
        "(0.193681, 1.172414, -0.119480)",
        "(0.193693, 1.179123, -0.109034)",
        "(0.193729, 1.186826, -0.098997)",
        "(0.193747, 1.191109, -0.094230)",
        "(0.193796, 1.200469, -0.085196)",
        "(0.194140, 1.211056, -0.076867)",
        "(0.194647, 1.222722, -0.069493)",
        "(0.195261, 1.235024, -0.063178)",
        "(0.195552, 1.241314, -0.060399)",
        "(0.196053, 1.254526, -0.056331)",
        "(0.196591, 1.268384, -0.053650)",
        "(0.197263, 1.282335, -0.052138)",
        "(0.198134, 1.296270, -0.051686)",
        "(0.198737, 1.303276, -0.051941)",
        "(0.200074, 1.317669, -0.053511)",
        "(0.201468, 1.330664, -0.056186)",
        "(0.202875, 1.343489, -0.059641)",
        "(0.204392, 1.355819, -0.063918)",
        "(0.205143, 1.361736, -0.066425)",
        "(0.206397, 1.372930, -0.072030)",
        "(0.207479, 1.383222, -0.078474)",
        "(0.208645, 1.392411, -0.085511)",
        "(0.209923, 1.400498, -0.093085)",
        "(0.210463, 1.404120, -0.097007)",
        "(0.211432, 1.410485, -0.105256)",
        "(0.212219, 1.415662, -0.114005)",
        "(0.213102, 1.419948, -0.122908)",
        "(0.213799, 1.423304, -0.132030)",
        "(0.214075, 1.424733, -0.136659)",
        "(0.214529, 1.426685, -0.145907)",
        "(0.214630, 1.427649, -0.155031)",
        "(0.214403, 1.427509, -0.163957)",
        "(0.213583, 1.426204, -0.172722)",
        "(0.212793, 1.424967, -0.176957)",
        "(0.210693, 1.421583, -0.185216)",
        "(0.208086, 1.416986, -0.193319)",
        "(0.205196, 1.411264, -0.201275)",
        "(0.202183, 1.404506, -0.208893)",
        "(0.200684, 1.400706, -0.212441)",
        "(0.197649, 1.392168, -0.218759)",
        "(0.194659, 1.382658, -0.224044)",
        "(0.191642, 1.372136, -0.228430)",
        "(0.188713, 1.360930, -0.232300)",
        "(0.187123, 1.354941, -0.233969)",
        "(0.183852, 1.342442, -0.236643)",
        "(0.180986, 1.329508, -0.237857)",
        "(0.178752, 1.316567, -0.237612)",
        "(0.176417, 1.303320, -0.236764)",
        "(0.175227, 1.296665, -0.236300)",
        "(0.173042, 1.283515, -0.235120)",
        "(0.171243, 1.270581, -0.232637)",
        "(0.169329, 1.257520, -0.229151)",
        "(0.167675, 1.244604, -0.225059)",
        "(0.167048, 1.238364, -0.222777)",
        "(0.165980, 1.226387, -0.218097)",
        "(0.165298, 1.215358, -0.212972)",
        "(0.164726, 1.204972, -0.207663)",
        "(0.164605, 1.195704, -0.201669)",
        "(0.164730, 1.191529, -0.198319)",
        "(0.165248, 1.184443, -0.191017)",
        "(0.166013, 1.179273, -0.183520)",
        "(0.166855, 1.175427, -0.175747)",
        "(0.167891, 1.173158, -0.167500)",
        "(0.168426, 1.172476, -0.163205)",
        "(0.169476, 1.172467, -0.154611)",
        "(0.170340, 1.174148, -0.146241)",
        "(0.170973, 1.176751, -0.138008)",
        "(0.171609, 1.180251, -0.129501)",
        "(0.171999, 1.182374, -0.125132)",
        "(0.172748, 1.187221, -0.116603)",
        "(0.173323, 1.192738, -0.108538)",
        "(0.173918, 1.198888, -0.100735)",
        "(0.174713, 1.205656, -0.093054)",
        "(0.175148, 1.209214, -0.089284)",
        "(0.176248, 1.216869, -0.082015)",
        "(0.177507, 1.225557, -0.075561)",
        "(0.179042, 1.234960, -0.069671)",
        "(0.180737, 1.245262, -0.064713)",
        "(0.181528, 1.250628, -0.062632)",
        "(0.183144, 1.261847, -0.059196)",
        "(0.184834, 1.274021, -0.057312)",
        "(0.186379, 1.286442, -0.056396)",
        "(0.187923, 1.298944, -0.056414)",
        "(0.188793, 1.305344, -0.056798)",
        "(0.190565, 1.318104, -0.058252)",
        "(0.192137, 1.330528, -0.060575)",
        "(0.193728, 1.342588, -0.063620)",
        "(0.195566, 1.354171, -0.067332)",
        "(0.196463, 1.359698, -0.069506)",
        "(0.198339, 1.370367, -0.074327)",
        "(0.200292, 1.380436, -0.079928)",
        "(0.202089, 1.389775, -0.086409)",
        "(0.203819, 1.398098, -0.093550)",
        "(0.204592, 1.401840, -0.097294)",
        "(0.206019, 1.408225, -0.105298)",
        "(0.207150, 1.413578, -0.113518)",
        "(0.207927, 1.417533, -0.122269)",
        "(0.208436, 1.420523, -0.131235)",
        "(0.208539, 1.421404, -0.135792)",
        "(0.208331, 1.422204, -0.145035)",
        "(0.207469, 1.421741, -0.154430)",
        "(0.205770, 1.419845, -0.163905)",
        "(0.203797, 1.416675, -0.173311)",
        "(0.202776, 1.414532, -0.177947)",
        "(0.200419, 1.409361, -0.187266)",
        "(0.197674, 1.402857, -0.196566)",
        "(0.194612, 1.395142, -0.205765)",
        "(0.191683, 1.386308, -0.214605)",
        "(0.190402, 1.381416, -0.218841)",
        "(0.187811, 1.371004, -0.227074)",
        "(0.185138, 1.359249, -0.234400)",
        "(0.182038, 1.346132, -0.240786)",
        "(0.178625, 1.331995, -0.246688)",
        "(0.176974, 1.324656, -0.249394)",
        "(0.174266, 1.309810, -0.253830)",
        "(0.172345, 1.295242, -0.257061)",
        "(0.170874, 1.280769, -0.258587)",
        "(0.169442, 1.266287, -0.259151)",
        "(0.168853, 1.259268, -0.258746)",
        "(0.168058, 1.245811, -0.257465)",
        "(0.167595, 1.233114, -0.254571)",
        "(0.166929, 1.220657, -0.250478)",
        "(0.166471, 1.208858, -0.245004)",
        "(0.166347, 1.203307, -0.241641)",
        "(0.166197, 1.192646, -0.234272)",
        "(0.165959, 1.182675, -0.225551)",
        "(0.165659, 1.173280, -0.216199)",
        "(0.165850, 1.165524, -0.205782)",
        "(0.166202, 1.162616, -0.200217)",
        "(0.166929, 1.158076, -0.189053)",
        "(0.167602, 1.155513, -0.177820)",
        "(0.168327, 1.154857, -0.166119)",
        "(0.169223, 1.155783, -0.153889)",
        "(0.169602, 1.156792, -0.147910)",
        "(0.170095, 1.160363, -0.136576)",
        "(0.170365, 1.164826, -0.125504)",
        "(0.170719, 1.170328, -0.114591)",
        "(0.171094, 1.176617, -0.104037)",
        "(0.171275, 1.180121, -0.099057)",
        "(0.171522, 1.187906, -0.089873)",
        "(0.171815, 1.196833, -0.081659)",
        "(0.172371, 1.206699, -0.074135)",
        "(0.173156, 1.217379, -0.067588)",
        "(0.173542, 1.222968, -0.064687)",
        "(0.174388, 1.234889, -0.059995)",
        "(0.175412, 1.247654, -0.056773)",
        "(0.176626, 1.260680, -0.054658)",
        "(0.177975, 1.273973, -0.053945)",
        "(0.178799, 1.280814, -0.054009)",
        "(0.181096, 1.294834, -0.055092)",
        "(0.183971, 1.308520, -0.057110)",
        "(0.186985, 1.321920, -0.060195)",
        "(0.189917, 1.335151, -0.064986)",
        "(0.191158, 1.341241, -0.067856)",
        "(0.193876, 1.352240, -0.074013)",
        "(0.196770, 1.362556, -0.080801)",
        "(0.199197, 1.371903, -0.088421)",
        "(0.201273, 1.380220, -0.096728)",
        "(0.202109, 1.383870, -0.101144)",
        "(0.203558, 1.390603, -0.110211)",
        "(0.204562, 1.395775, -0.119826)",
        "(0.205076, 1.399678, -0.129712)",
        "(0.205182, 1.402162, -0.139849)",
        "(0.205106, 1.402808, -0.144982)",
        "(0.204517, 1.403143, -0.155255)",
        "(0.203122, 1.401862, -0.165562)",
        "(0.201325, 1.399018, -0.175833)",
        "(0.199045, 1.394662, -0.185930)",
        "(0.197782, 1.391908, -0.190838)",
        "(0.195124, 1.385555, -0.200359)",
        "(0.192399, 1.378014, -0.209446)",
        "(0.189810, 1.369530, -0.218066)",
        "(0.187838, 1.360565, -0.226091)",
        "(0.187161, 1.355935, -0.229739)",
        "(0.185656, 1.346069, -0.236405)",
        "(0.184129, 1.335373, -0.241870)",
        "(0.183004, 1.324327, -0.245903)",
        "(0.181767, 1.312525, -0.248625)",
        "(0.181083, 1.306337, -0.249451)",
        "(0.179648, 1.293739, -0.250587)",
        "(0.178426, 1.281287, -0.250944)",
        "(0.177630, 1.269239, -0.250366)",
        "(0.177061, 1.257317, -0.248490)",
        "(0.176818, 1.251396, -0.247373)",
        "(0.176574, 1.239989, -0.244257)",
        "(0.176478, 1.229182, -0.240560)",
        "(0.176346, 1.218879, -0.236357)",
        "(0.176572, 1.209710, -0.231175)",
        "(0.176697, 1.205503, -0.228188)",
        "(0.176897, 1.197443, -0.221738)",
        "(0.177224, 1.190448, -0.214607)",
        "(0.177731, 1.184926, -0.207090)",
        "(0.178185, 1.180561, -0.199158)",
        "(0.178520, 1.178854, -0.194969)",
        "(0.179292, 1.176593, -0.186234)",
        "(0.180378, 1.175865, -0.177111)",
        "(0.181473, 1.176295, -0.168256)",
        "(0.182516, 1.177939, -0.159772)",
        "(0.183074, 1.179122, -0.155574)",
        "(0.184205, 1.182431, -0.147196)",
        "(0.185133, 1.186234, -0.138985)",
        "(0.185956, 1.190746, -0.130946)",
        "(0.186774, 1.196041, -0.123072)",
        "(0.187167, 1.198954, -0.119240)",
        "(0.188026, 1.205164, -0.111813)",
        "(0.188815, 1.212164, -0.104955)",
        "(0.189550, 1.219914, -0.098776)",
        "(0.190491, 1.228257, -0.093068)",
        "(0.191122, 1.232753, -0.090435)",
        "(0.192465, 1.242140, -0.085671)",
        "(0.193881, 1.252162, -0.081894)",
        "(0.195369, 1.262692, -0.078870)",
        "(0.197099, 1.273439, -0.076728)",
        "(0.197949, 1.278808, -0.076007)",
        "(0.199894, 1.289541, -0.075400)",
        "(0.202146, 1.300203, -0.075872)",
        "(0.204397, 1.310605, -0.077406)",
        "(0.206630, 1.320531, -0.080117)",
        "(0.207681, 1.325318, -0.081850)",
        "(0.209802, 1.334365, -0.086422)",
        "(0.211801, 1.342696, -0.091866)",
        "(0.213547, 1.350103, -0.098128)",
        "(0.214951, 1.356603, -0.105195)",
        "(0.215591, 1.359506, -0.109070)",
        "(0.216802, 1.364913, -0.117137)",
        "(0.217697, 1.369267, -0.125949)",
        "(0.218401, 1.372818, -0.135044)",
        "(0.218848, 1.375591, -0.144603)",
        "(0.219008, 1.376812, -0.149466)",
        "(0.218980, 1.378101, -0.159573)",
        "(0.218608, 1.378544, -0.169729)",
        "(0.217888, 1.378047, -0.180093)",
        "(0.216783, 1.376527, -0.190464)",
        "(0.216183, 1.375406, -0.195541)",
        "(0.214919, 1.372666, -0.205457)",
        "(0.213255, 1.368650, -0.214949)",
        "(0.211624, 1.364149, -0.224102)",
        "(0.209822, 1.359045, -0.232887)",
        "(0.208966, 1.356331, -0.237066)",
        "(0.207485, 1.350314, -0.244472)",
        "(0.206300, 1.343892, -0.250787)",
        "(0.205156, 1.336792, -0.255511)",
        "(0.203667, 1.329006, -0.259511)",
        "(0.202682, 1.324624, -0.260986)",
        "(0.200538, 1.315332, -0.263391)",
        "(0.198386, 1.305496, -0.264623)",
        "(0.195954, 1.294904, -0.264961)",
        "(0.193208, 1.283780, -0.264850)",
        "(0.191972, 1.278224, -0.264553)",
        "(0.189812, 1.267336, -0.263323)",
        "(0.187830, 1.256694, -0.261449)",
        "(0.186192, 1.246485, -0.257986)",
        "(0.184975, 1.236920, -0.253221)",
        "(0.184575, 1.232512, -0.250063)",
        "(0.183760, 1.223952, -0.244078)",
        "(0.182910, 1.216293, -0.238146)",
        "(0.182677, 1.213032, -0.234962)",
        "(0.182331, 1.206430, -0.228154)",
        "(0.182226, 1.200561, -0.219988)",
        "(0.182237, 1.195086, -0.211423)",
        "(0.182252, 1.190797, -0.202904)",
        "(0.181940, 1.187065, -0.194224)",
        "(0.181915, 1.184123, -0.184627)",
        "(0.182142, 1.183162, -0.179356)",
        "(0.182923, 1.182286, -0.168528)",
        "(0.184051, 1.182996, -0.157451)",
        "(0.185440, 1.185109, -0.146255)",
        "(0.187042, 1.188312, -0.134978)",
        "(0.187837, 1.190217, -0.129411)",
        "(0.189342, 1.194991, -0.118710)",
        "(0.190812, 1.200690, -0.108432)",
        "(0.192499, 1.207355, -0.098679)",
        "(0.194283, 1.214840, -0.089787)",
        "(0.195292, 1.218991, -0.085728)",
        "(0.197539, 1.227782, -0.078253)",
        "(0.200373, 1.236904, -0.071370)",
        "(0.204073, 1.246739, -0.065242)",
        "(0.207870, 1.257002, -0.060372)",
        "(0.209676, 1.262255, -0.058333)",
        "(0.213162, 1.273195, -0.055445)",
        "(0.216662, 1.284563, -0.053861)",
        "(0.220061, 1.296232, -0.053406)",
        "(0.223221, 1.308231, -0.054346)",
        "(0.224697, 1.314307, -0.055402)",
        "(0.227549, 1.326293, -0.058076)",
        "(0.230224, 1.337963, -0.062307)",
        "(0.232495, 1.348825, -0.067676)",
        "(0.234381, 1.358796, -0.074339)",
        "(0.235165, 1.363403, -0.078048)",
        "(0.236224, 1.371449, -0.086609)",
        "(0.236721, 1.378407, -0.096252)",
        "(0.237019, 1.383732, -0.106089)",
        "(0.236850, 1.388080, -0.116667)",
        "(0.236631, 1.389814, -0.122153)",
        "(0.236280, 1.392761, -0.133166)",
        "(0.235660, 1.394777, -0.144346)",
        "(0.234815, 1.395754, -0.155405)",
        "(0.233543, 1.395777, -0.166515)",
        "(0.232746, 1.395464, -0.172106)",
        "(0.230796, 1.393772, -0.183139)",
        "(0.228839, 1.391108, -0.193673)",
        "(0.226853, 1.387426, -0.203575)",
        "(0.224800, 1.382865, -0.212887)",
        "(0.223836, 1.380251, -0.217240)",
        "(0.222025, 1.374662, -0.225427)",
        "(0.220421, 1.368370, -0.232571)",
        "(0.218816, 1.361062, -0.238618)",
        "(0.217494, 1.352911, -0.243487)",
        "(0.216961, 1.348586, -0.245517)",
        "(0.216126, 1.339584, -0.248795)",
        "(0.215106, 1.329700, -0.250876)",
        "(0.213708, 1.318956, -0.252104)",
        "(0.212308, 1.307892, -0.252603)",
        "(0.211728, 1.302398, -0.252555)",
        "(0.210807, 1.291442, -0.251676)",
        "(0.209735, 1.280416, -0.250494)",
        "(0.208776, 1.269578, -0.248499)",
        "(0.208007, 1.259255, -0.245501)",
        "(0.207637, 1.254166, -0.243709)",
        "(0.206986, 1.244306, -0.239659)",
        "(0.206633, 1.235321, -0.235045)",
        "(0.206397, 1.227133, -0.229960)",
        "(0.205977, 1.219372, -0.224458)",
        "(0.205691, 1.215612, -0.221486)",
        "(0.205307, 1.208851, -0.214997)",
        "(0.205073, 1.202938, -0.207575)",
        "(0.204957, 1.197912, -0.199444)",
        "(0.204778, 1.193751, -0.191012)",
        "(0.204741, 1.192115, -0.186632)",
        "(0.204930, 1.189770, -0.177471)",
        "(0.205311, 1.188618, -0.167737)",
        "(0.205991, 1.188999, -0.157648)",
        "(0.206372, 1.189891, -0.152722)",
        "(0.206735, 1.192217, -0.143289)",
        "(0.206824, 1.195392, -0.133981)",
        "(0.207109, 1.199669, -0.124366)",
        "(0.207469, 1.204999, -0.114891)",
        "(0.207911, 1.211220, -0.105749)",
        "(0.208087, 1.214683, -0.101409)",
        "(0.208281, 1.222187, -0.093252)",
        "(0.208665, 1.230450, -0.085573)",
        "(0.209379, 1.239536, -0.078440)",
        "(0.210455, 1.249472, -0.072031)",
        "(0.211091, 1.254786, -0.069262)",
        "(0.212315, 1.265817, -0.064715)",
        "(0.213663, 1.277434, -0.061494)",
        "(0.215214, 1.289406, -0.059623)",
        "(0.216600, 1.301329, -0.059000)",
        "(0.217315, 1.307316, -0.059111)",
        "(0.218645, 1.319396, -0.060624)",
        "(0.219761, 1.331259, -0.063777)",
        "(0.221050, 1.342729, -0.067879)",
        "(0.222363, 1.353545, -0.073046)",
        "(0.223018, 1.358590, -0.076053)",
        "(0.223990, 1.368090, -0.082677)",
        "(0.224635, 1.376730, -0.090234)",
        "(0.225229, 1.384213, -0.098382)",
        "(0.225870, 1.390653, -0.107145)",
        "(0.226147, 1.393426, -0.111819)",
        "(0.226416, 1.398224, -0.121475)",
        "(0.226229, 1.401768, -0.131556)",
        "(0.225541, 1.404016, -0.141994)",
        "(0.224639, 1.405047, -0.152645)",
        "(0.224094, 1.405087, -0.158116)",
        "(0.222767, 1.404422, -0.169245)",
        "(0.221067, 1.402570, -0.180276)",
        "(0.218848, 1.399511, -0.191142)",
        "(0.216500, 1.395466, -0.201979)",
        "(0.215482, 1.393223, -0.207435)",
        "(0.213750, 1.388426, -0.218205)",
        "(0.212176, 1.382546, -0.228383)",
        "(0.210375, 1.375561, -0.237941)",
        "(0.208346, 1.366930, -0.246496)",
        "(0.207488, 1.362362, -0.250536)",
        "(0.206547, 1.353158, -0.257921)",
        "(0.206309, 1.343459, -0.263711)",
        "(0.205776, 1.332575, -0.267884)",
        "(0.204148, 1.320004, -0.270951)",
        "(0.202945, 1.313224, -0.272236)",
        "(0.200998, 1.299622, -0.274094)"
    ],
    "rightHandRotations": [
        "(53.281830, 281.991900, 302.836500)",
        "(53.316590, 282.190700, 303.009000)",
        "(53.464200, 282.278200, 303.207000)",
        "(53.675740, 282.432300, 303.318900)",
        "(53.781720, 282.496400, 303.306600)",
        "(54.018750, 282.535200, 303.268000)",
        "(54.197250, 282.514800, 303.383100)",
        "(54.326950, 282.469100, 303.499200)",
        "(54.392830, 282.617200, 303.548600)",
        "(54.437360, 282.696800, 303.514300)",
        "(54.519360, 282.732000, 303.369100)",
        "(54.553030, 282.713800, 303.411500)",
        "(54.569520, 282.700500, 303.427500)",
        "(54.623360, 282.748700, 303.376000)",
        "(54.593300, 282.750200, 303.187700)",
        "(54.339510, 282.982500, 302.693700)",
        "(53.951140, 283.206100, 301.921500)",
        "(53.336520, 282.943900, 300.999600)",
        "(52.391640, 282.144600, 299.818100)",
        "(51.800890, 281.753200, 299.179300)",
        "(50.401650, 281.173000, 297.828500)",
        "(48.905600, 280.580000, 296.122500)",
        "(47.552420, 280.065600, 293.934800)",
        "(45.638020, 279.139200, 291.321600)",
        "(44.530380, 278.631700, 290.088800)",
        "(42.266570, 277.618500, 287.515400)",
        "(39.891180, 276.495900, 284.865600)",
        "(37.119610, 275.354600, 282.521900)",
        "(33.975200, 274.221500, 280.700300)",
        "(32.239270, 273.532000, 279.901500)",
        "(28.531490, 271.801800, 278.875400)",
        "(25.041460, 270.323200, 278.477800)",
        "(21.370290, 269.357500, 278.127400)",
        "(17.620940, 268.389500, 277.292700)",
        "(15.926940, 267.871600, 276.726300)",
        "(12.344410, 266.682300, 275.198400)",
        "(8.607158, 265.417200, 274.089000)",
        "(5.446711, 264.251700, 274.076800)",
        "(1.627787, 263.209000, 274.405700)",
        "(359.716400, 262.692000, 274.416400)",
        "(356.223400, 261.827900, 274.047700)",
        "(352.946500, 261.030900, 274.127200)",
        "(349.562500, 260.819200, 274.922700)",
        "(347.908800, 260.983500, 275.404000)",
        "(344.658600, 261.570600, 276.268300)",
        "(341.727300, 262.690300, 276.793200)",
        "(339.198900, 264.361300, 276.930000)",
        "(336.985400, 266.063100, 277.029100)",
        "(335.452000, 268.060900, 277.115500)",
        "(334.781700, 269.169500, 277.149700)",
        "(333.832600, 271.681200, 277.242900)",
        "(333.479700, 274.439300, 277.459700)",
        "(333.646700, 277.165200, 277.540300)",
        "(334.222900, 279.763400, 277.125500)",
        "(334.853400, 281.020100, 276.726600)",
        "(336.747000, 283.272500, 275.612500)",
        "(339.304300, 285.439900, 274.391800)",
        "(342.043400, 287.508700, 273.765900)",
        "(344.450600, 288.997200, 274.382900)",
        "(345.624800, 289.343000, 275.083700)",
        "(347.925900, 289.190900, 276.538600)",
        "(350.819500, 288.496200, 276.996600)",
        "(353.800100, 287.778100, 276.050400)",
        "(355.017900, 287.322100, 275.284100)",
        "(357.617300, 285.831700, 273.497100)",
        "(0.048218, 283.514700, 272.193700)",
        "(1.872073, 281.310700, 271.656300)",
        "(3.383472, 278.969300, 271.317000)",
        "(4.134847, 276.193100, 270.583100)",
        "(4.290263, 274.816300, 270.063400)",
        "(4.127030, 272.027300, 268.954500)",
        "(3.379302, 269.226300, 268.267000)",
        "(1.789743, 266.393800, 268.208100)",
        "(359.740000, 263.810700, 268.391100)",
        "(358.640200, 262.677600, 268.291800)",
        "(356.090000, 260.731600, 267.903000)",
        "(353.086400, 259.072000, 267.888800)",
        "(349.990400, 257.629000, 268.319800)",
        "(346.670600, 256.374000, 269.297800)",
        "(344.893200, 255.900300, 269.923200)",
        "(341.325300, 255.448400, 271.001000)",
        "(337.984000, 255.165100, 271.700800)",
        "(334.700700, 254.859400, 272.641300)",
        "(331.611000, 254.863600, 274.001900)",
        "(330.260900, 254.969600, 274.488900)",
        "(327.673900, 255.410400, 274.975200)",
        "(325.205200, 256.007900, 275.340700)",
        "(323.110700, 256.562400, 276.168200)",
        "(322.123700, 256.846700, 276.710400)",
        "(320.303900, 257.780600, 277.795400)",
        "(318.777300, 258.990700, 278.451300)",
        "(317.642400, 260.580700, 278.655000)",
        "(316.683900, 262.289700, 278.850200)",
        "(315.989400, 264.087600, 279.075000)",
        "(315.854900, 265.019100, 279.127700)",
        "(315.835200, 267.046800, 279.047300)",
        "(315.965800, 269.326500, 278.710600)",
        "(316.408600, 271.781300, 277.742700)",
        "(316.809000, 273.000100, 277.215800)",
        "(318.076900, 275.487000, 276.231300)",
        "(319.892900, 277.890700, 275.693700)",
        "(321.749400, 280.203700, 275.196700)",
        "(323.650500, 282.530900, 274.305500)",
        "(324.707000, 283.544700, 273.869000)",
        "(327.165300, 285.304100, 273.099500)",
        "(329.786500, 286.565100, 272.500500)",
        "(332.431900, 287.235700, 272.382100)",
        "(335.114000, 287.674900, 272.572200)",
        "(337.977000, 288.106900, 272.669200)",
        "(339.300100, 288.254700, 272.656800)",
        "(341.989300, 288.246400, 272.501500)",
        "(345.389700, 288.045600, 272.215800)",
        "(346.989500, 287.696900, 271.984200)",
        "(349.584400, 286.758100, 271.598400)",
        "(352.107500, 285.945800, 271.332500)",
        "(354.283200, 284.927600, 271.186200)",
        "(356.388300, 283.215100, 270.757700)",
        "(357.986800, 280.979300, 269.660800)",
        "(358.753700, 279.881800, 269.198900)",
        "(0.082309, 277.886600, 268.935400)",
        "(0.998969, 275.878600, 268.997200)",
        "(1.549663, 273.283000, 268.617100)",
        "(1.524010, 270.825400, 268.151200)",
        "(1.067328, 268.371800, 267.555900)",
        "(0.694038, 267.019300, 267.255000)",
        "(359.440300, 264.610400, 266.624500)",
        "(357.811100, 262.791500, 266.387100)",
        "(355.772100, 260.956100, 266.656500)",
        "(353.578000, 259.160700, 266.939600)",
        "(352.439400, 258.448700, 266.900900)",
        "(350.092500, 257.280500, 266.552700)",
        "(347.346500, 256.139400, 266.543700)",
        "(344.405500, 255.318100, 266.923600)",
        "(341.469600, 255.035600, 267.436900)",
        "(339.966100, 254.865600, 267.665900)",
        "(337.072400, 254.481200, 268.107800)",
        "(334.539700, 254.352700, 268.334900)",
        "(331.870200, 254.467900, 268.727400)",
        "(329.282800, 254.966000, 269.331900)",
        "(328.066000, 255.236400, 269.618700)",
        "(325.860100, 255.742100, 270.107600)",
        "(323.984400, 256.417200, 270.365600)",
        "(322.383500, 257.402800, 270.507800)",
        "(320.973400, 258.508400, 270.804600)",
        "(320.273300, 259.094200, 271.010300)",
        "(319.118000, 260.423000, 271.462200)",
        "(318.266100, 262.105200, 271.522800)",
        "(317.764300, 263.815600, 271.576800)",
        "(317.634700, 265.445100, 271.556500)",
        "(317.554900, 266.213200, 271.507800)",
        "(317.597700, 267.969300, 271.382300)",
        "(317.971000, 269.975400, 271.207200)",
        "(318.604600, 272.100600, 270.951300)",
        "(319.549100, 274.429100, 270.550200)",
        "(320.101100, 275.532900, 270.350000)",
        "(321.618000, 277.563900, 270.087100)",
        "(323.370400, 279.553500, 269.832700)",
        "(325.068200, 281.750000, 269.521700)",
        "(325.963300, 282.866500, 269.376000)",
        "(327.880400, 284.827600, 269.081800)",
        "(329.872500, 286.343000, 268.781900)",
        "(332.134300, 287.767000, 268.547100)",
        "(334.348900, 289.081300, 268.438200)",
        "(337.100400, 290.446500, 268.328400)",
        "(338.345700, 291.013900, 268.263700)",
        "(340.571800, 291.573200, 268.029500)",
        "(343.007900, 291.763000, 267.951800)",
        "(345.612400, 292.003800, 268.268000)",
        "(346.706000, 292.217100, 268.465900)",
        "(348.828900, 292.708600, 268.643000)",
        "(351.492300, 292.562700, 268.327100)",
        "(353.533600, 291.593300, 267.885800)",
        "(355.253500, 290.914900, 267.852300)",
        "(356.020100, 290.709200, 267.924600)",
        "(357.655700, 290.157500, 268.113100)",
        "(359.753600, 288.968700, 267.465400)",
        "(1.209347, 287.123900, 266.195700)",
        "(2.497286, 285.650100, 265.755000)",
        "(3.138778, 284.999300, 265.624100)",
        "(4.083214, 283.435400, 265.140700)",
        "(4.651301, 281.731400, 264.356100)",
        "(5.118041, 279.605000, 263.249900)",
        "(5.032137, 276.975000, 262.740800)",
        "(4.894561, 275.769300, 262.678500)",
        "(4.354679, 273.711500, 262.416000)",
        "(3.709785, 271.512800, 261.707100)",
        "(2.847206, 268.749300, 261.078400)",
        "(1.674273, 266.283600, 260.474900)",
        "(0.937923, 265.336700, 260.258500)",
        "(359.500500, 263.471300, 260.147000)",
        "(357.677300, 261.551000, 260.108200)",
        "(355.565700, 259.793900, 260.151900)",
        "(353.251400, 258.170600, 260.306000)",
        "(352.095700, 257.471300, 260.399200)",
        "(349.580200, 256.322000, 260.748200)",
        "(347.171200, 255.702300, 260.965200)",
        "(344.522300, 255.158900, 261.374300)",
        "(341.921900, 254.767400, 261.950500)",
        "(339.559300, 254.541500, 262.369900)",
        "(338.397100, 254.453400, 262.526100)",
        "(335.945900, 254.485400, 263.123300)",
        "(333.590600, 254.877100, 263.881900)",
        "(331.651000, 255.252300, 264.713600)",
        "(329.559700, 255.749000, 265.321200)",
        "(328.567600, 256.058700, 265.478100)",
        "(326.981900, 256.851700, 265.666100)",
        "(325.552700, 257.759600, 266.080000)",
        "(324.335000, 259.202900, 266.340500)",
        "(323.348900, 260.888600, 266.493700)",
        "(322.942400, 261.712900, 266.555500)",
        "(322.407900, 263.365100, 266.197800)",
        "(322.039800, 265.192300, 265.882000)",
        "(321.790200, 267.242600, 265.820600)",
        "(321.862900, 269.305900, 265.762600)",
        "(322.001400, 270.291800, 265.651200)",
        "(322.623700, 272.203900, 265.283400)",
        "(323.510300, 274.311500, 265.068200)",
        "(324.544100, 276.494100, 264.843300)",
        "(325.763900, 278.448400, 264.687400)",
        "(326.364200, 279.256300, 264.711800)",
        "(327.715800, 280.840500, 264.750200)",
        "(329.442000, 282.630100, 264.328400)",
        "(331.111900, 284.209800, 263.982700)",
        "(332.988800, 285.437500, 264.044900)",
        "(334.027100, 286.020100, 264.190200)",
        "(336.108900, 287.020700, 264.361200)",
        "(338.344400, 287.774500, 264.170600)",
        "(340.504600, 287.920200, 263.897000)",
        "(342.694100, 288.059700, 263.913500)",
        "(343.792300, 288.227100, 263.980200)",
        "(345.592100, 288.462400, 264.098300)",
        "(347.557100, 288.391800, 263.903500)",
        "(349.605900, 287.907300, 263.370400)",
        "(351.464200, 287.293000, 263.360600)",
        "(352.436000, 287.022500, 263.514000)",
        "(354.140000, 286.266100, 263.614000)",
        "(355.802400, 285.460800, 263.129200)",
        "(357.336400, 284.328900, 262.415200)",
        "(358.123400, 283.605900, 262.167400)",
        "(359.357800, 282.061300, 262.197300)",
        "(0.287588, 280.605200, 262.344600)",
        "(1.136065, 278.960000, 261.764600)",
        "(1.910922, 276.871900, 261.084000)",
        "(2.293856, 274.989100, 260.860000)",
        "(2.435036, 274.124300, 260.722900)",
        "(2.467925, 272.190000, 260.068200)",
        "(2.252991, 269.879600, 259.339700)",
        "(1.717059, 267.504300, 258.879600)",
        "(0.886736, 265.354900, 258.823600)",
        "(0.391428, 264.383100, 258.914200)",
        "(359.270000, 262.487100, 259.050000)",
        "(357.941200, 260.706800, 258.984500)",
        "(356.338400, 259.129400, 258.966300)",
        "(355.553800, 258.396500, 259.011000)",
        "(353.814500, 257.037700, 259.140500)",
        "(351.944100, 255.853000, 259.284500)",
        "(349.806400, 254.998000, 259.476900)",
        "(347.584500, 254.548900, 259.839300)",
        "(346.460700, 254.311000, 260.035100)",
        "(344.058200, 253.903400, 260.419300)",
        "(341.644300, 253.891900, 260.773900)",
        "(339.254100, 254.026200, 261.337400)",
        "(336.962100, 254.197900, 261.918700)",
        "(335.806200, 254.312100, 262.278400)",
        "(333.572000, 254.797500, 262.969600)",
        "(331.443800, 255.344000, 263.558300)",
        "(329.588000, 256.105200, 264.031200)",
        "(327.673900, 257.189000, 264.612100)",
        "(326.784000, 257.799000, 264.892900)",
        "(325.226000, 258.934300, 265.502300)",
        "(323.825900, 260.267500, 266.014700)",
        "(322.693100, 261.974500, 266.231000)",
        "(321.723000, 263.650100, 266.426800)",
        "(321.027800, 265.551500, 266.509600)",
        "(320.775300, 266.545900, 266.580400)",
        "(320.495700, 268.858300, 266.606100)",
        "(320.585000, 271.367000, 266.212000)",
        "(321.017000, 273.654300, 265.930100)",
        "(321.318400, 274.829700, 265.834900)",
        "(322.204100, 277.259900, 265.573100)",
        "(323.493200, 279.620200, 265.367900)",
        "(325.154700, 282.058400, 264.981900)",
        "(326.897400, 284.143400, 264.615700)",
        "(327.797300, 285.208600, 264.459400)",
        "(329.963100, 287.263800, 264.166400)",
        "(332.485900, 288.961000, 263.750800)",
        "(334.688400, 289.789100, 263.770900)",
        "(337.025500, 290.706500, 264.023400)",
        "(338.243200, 291.170400, 264.142200)",
        "(340.881000, 292.080600, 264.163500)",
        "(343.467700, 292.676700, 263.818600)",
        "(346.043200, 292.885200, 263.293500)",
        "(348.559900, 292.948000, 263.074100)",
        "(349.819900, 292.933700, 263.188500)",
        "(351.968900, 292.851300, 263.492800)",
        "(353.893800, 292.436100, 263.277100)",
        "(355.786400, 291.543400, 262.746900)",
        "(357.335100, 290.405500, 262.486200)",
        "(358.079000, 289.851200, 262.556100)",
        "(359.261100, 288.690400, 262.733400)",
        "(0.376520, 287.470600, 262.271200)",
        "(1.294492, 286.103400, 261.436600)",
        "(2.112995, 284.412600, 260.932000)",
        "(2.403803, 283.421700, 260.908200)",
        "(2.846809, 281.737200, 260.964800)",
        "(3.226651, 280.511100, 260.268200)",
        "(3.437871, 278.880100, 259.455500)",
        "(3.401297, 276.643100, 258.905100)",
        "(3.335768, 275.606800, 258.790800)",
        "(2.924936, 273.766700, 258.775200)",
        "(2.587957, 271.663600, 258.539700)",
        "(2.007681, 269.070400, 257.981100)",
        "(1.299020, 266.531300, 257.705300)",
        "(0.877077, 265.423300, 257.622500)",
        "(359.926900, 263.346200, 257.582000)",
        "(358.810400, 261.325700, 257.750900)",
        "(357.404100, 259.439800, 257.802900)",
        "(355.782900, 257.578200, 257.767300)",
        "(354.884400, 256.670300, 257.819600)",
        "(352.759400, 255.233400, 258.152600)",
        "(350.728600, 254.108300, 258.566700)",
        "(348.627500, 253.312300, 258.794300)",
        "(346.239100, 252.589000, 259.165400)",
        "(345.055300, 252.328500, 259.411700)",
        "(342.657300, 251.853100, 259.901800)",
        "(340.302300, 251.541000, 260.388500)",
        "(337.951100, 251.550600, 260.981400)",
        "(335.547600, 251.563800, 261.704400)",
        "(334.371700, 251.596700, 262.025600)",
        "(332.007700, 251.735400, 262.738800)",
        "(329.927300, 252.238400, 263.404900)",
        "(327.849800, 252.812000, 263.953900)",
        "(326.053300, 253.410000, 264.461700)",
        "(325.213200, 253.865200, 264.607500)",
        "(323.631200, 254.895100, 264.791100)",
        "(322.356500, 256.128700, 265.033000)",
        "(321.272800, 257.615400, 265.103100)",
        "(320.819700, 258.392600, 265.142400)",
        "(319.823500, 261.039100, 265.188100)",
        "(319.608700, 262.016900, 265.031300)",
        "(319.445400, 264.054600, 264.596200)",
        "(319.548000, 266.098500, 264.219700)",
        "(319.867100, 268.268200, 263.798600)",
        "(320.528500, 270.425800, 263.377500)",
        "(320.914300, 271.469100, 263.188000)",
        "(321.949800, 273.495700, 262.837800)",
        "(323.269500, 275.618800, 262.457600)",
        "(324.784900, 277.770400, 262.147500)",
        "(325.531900, 278.736800, 262.061800)",
        "(327.241800, 280.419500, 261.941300)",
        "(329.138500, 281.749900, 261.758100)",
        "(331.078000, 283.316900, 261.425400)",
        "(332.873700, 284.817900, 261.267200)",
        "(334.041600, 285.477000, 261.223300)",
        "(336.400100, 286.411200, 261.275500)",
        "(338.452500, 287.027800, 261.186300)",
        "(340.314400, 287.900800, 260.908700)",
        "(342.327100, 288.348300, 260.979200)",
        "(343.548000, 288.540500, 261.107500)",
        "(345.796600, 288.628500, 261.371900)",
        "(347.675100, 288.594200, 261.425900)",
        "(349.593000, 288.513300, 261.429500)",
        "(351.550700, 288.156600, 261.460300)",
        "(352.580100, 287.853800, 261.480400)",
        "(354.381000, 287.214800, 261.544300)",
        "(355.804500, 286.667700, 261.534500)",
        "(357.101700, 285.782600, 261.189300)",
        "(358.394900, 284.753600, 260.718700)",
        "(359.015000, 284.165200, 260.613200)",
        "(0.099367, 282.959900, 260.812900)",
        "(1.007462, 281.692000, 260.801100)",
        "(1.823547, 280.317900, 260.280800)",
        "(2.574348, 278.631100, 259.740700)",
        "(2.834185, 277.633000, 259.556700)",
        "(3.217369, 275.796300, 259.591400)",
        "(3.375104, 274.148300, 259.694300)",
        "(3.461805, 272.319000, 259.288900)",
        "(3.191602, 270.003800, 258.871600)",
        "(3.032466, 269.001700, 258.745600)",
        "(2.618665, 267.232800, 258.371800)",
        "(2.023065, 265.339600, 258.010600)",
        "(1.146800, 263.251700, 258.020700)",
        "(0.175628, 261.256400, 258.016800)",
        "(359.631700, 260.421200, 257.913900)",
        "(358.260400, 258.939800, 257.679300)",
        "(356.731300, 257.426800, 257.661800)",
        "(354.950500, 255.981600, 257.807300)",
        "(353.109800, 254.830300, 257.893600)",
        "(352.176400, 254.389000, 257.875700)",
        "(350.110200, 253.499400, 257.926700)",
        "(347.958700, 252.808500, 258.279900)",
        "(345.623400, 252.294600, 258.713700)",
        "(343.309700, 251.951200, 259.120100)",
        "(342.142700, 251.753300, 259.274700)",
        "(339.956400, 251.503500, 259.635900)",
        "(337.833300, 251.428200, 260.250500)",
        "(335.559500, 251.609000, 261.095400)",
        "(333.494700, 251.930100, 261.690600)",
        "(332.564100, 252.165700, 261.878800)",
        "(330.725500, 252.598000, 262.291200)",
        "(329.056500, 253.276900, 262.678000)",
        "(327.497200, 254.119600, 263.177300)",
        "(326.129800, 255.099900, 263.824200)",
        "(324.872100, 256.344200, 264.254200)",
        "(324.320600, 257.068900, 264.253300)",
        "(323.404400, 258.757600, 263.978800)",
        "(322.709700, 260.495900, 264.179100)",
        "(322.068100, 262.270600, 264.396000)",
        "(321.826600, 263.198900, 264.400000)",
        "(321.523600, 265.362000, 264.241800)",
        "(321.368000, 267.479000, 264.110900)",
        "(321.570900, 269.594400, 263.903800)",
        "(321.909700, 271.622700, 263.881700)",
        "(322.123500, 272.630800, 263.905300)",
        "(322.794700, 274.919400, 263.648900)",
        "(323.773700, 277.344800, 263.313000)",
        "(324.894100, 279.494000, 263.150700)",
        "(326.184900, 281.287000, 262.957800)",
        "(326.938000, 282.193800, 262.786500)",
        "(328.493200, 283.987500, 262.485800)",
        "(330.008700, 285.551800, 262.363600)",
        "(331.961900, 286.842200, 262.396900)",
        "(334.223600, 287.899500, 262.553700)",
        "(335.330700, 288.305600, 262.603000)",
        "(337.457800, 288.963100, 262.568200)",
        "(339.739100, 289.526300, 262.483500)",
        "(341.900500, 289.473700, 262.538700)",
        "(343.923300, 289.216800, 262.550100)",
        "(345.028900, 289.215300, 262.528500)",
        "(347.369100, 289.290700, 262.555500)",
        "(349.144300, 288.617600, 262.550400)",
        "(350.942500, 287.746700, 262.352100)",
        "(352.653000, 287.249900, 262.229700)",
        "(353.590500, 286.935200, 262.182700)",
        "(355.118700, 285.856400, 262.080400)",
        "(356.562800, 284.508300, 261.708400)",
        "(357.619200, 283.149300, 261.175000)",
        "(358.489900, 281.703600, 260.837400)",
        "(358.907000, 280.975800, 260.768400)",
        "(359.298100, 279.110200, 260.505200)",
        "(359.475800, 277.127800, 259.943100)",
        "(359.362900, 275.228600, 259.356500)",
        "(359.038400, 272.947600, 258.975100)",
        "(358.829000, 271.764400, 258.885400)",
        "(358.170300, 269.526800, 258.743400)",
        "(357.403700, 267.818500, 258.373000)",
        "(356.486400, 266.065500, 257.578400)",
        "(355.274000, 263.990200, 257.281500)",
        "(354.616100, 262.995100, 257.349100)",
        "(353.114000, 261.366200, 257.604000)",
        "(351.421400, 259.709400, 257.597500)",
        "(349.599400, 257.902300, 257.635300)",
        "(347.682300, 256.408500, 258.051800)",
        "(346.651300, 255.756400, 258.348000)",
        "(344.372300, 254.594900, 259.258600)",
        "(342.148300, 253.611800, 260.084700)",
        "(339.871700, 252.855400, 260.305000)",
        "(337.649600, 252.185200, 260.627400)",
        "(336.501900, 251.932600, 260.947400)",
        "(334.212700, 251.672300, 261.770200)",
        "(332.112000, 251.571100, 262.563500)",
        "(330.033700, 251.572600, 263.198800)",
        "(328.143000, 251.782400, 263.963400)",
        "(327.173600, 251.922700, 264.354900)",
        "(325.356400, 252.357300, 265.061000)",
        "(323.714300, 252.959300, 265.848900)",
        "(322.318100, 253.792200, 266.791700)",
        "(321.046000, 254.828400, 267.499800)",
        "(320.485500, 255.343300, 267.689900)",
        "(319.519100, 256.424000, 267.801200)",
        "(318.726400, 257.753400, 267.889200)",
        "(318.190100, 259.420900, 268.009100)",
        "(317.897500, 261.206400, 267.969500)",
        "(317.817400, 262.115200, 267.914700)",
        "(317.843200, 264.087500, 267.646700)",
        "(318.168500, 266.186400, 267.115000)",
        "(318.576600, 268.209700, 266.744500)",
        "(319.108100, 270.330500, 266.441300)",
        "(319.560800, 271.491800, 266.200700)",
        "(320.717300, 273.757000, 265.705300)",
        "(321.887200, 275.873700, 265.274000)",
        "(323.209600, 277.788800, 264.908700)",
        "(324.637400, 279.753300, 264.547400)",
        "(325.375400, 280.728100, 264.368200)",
        "(327.147500, 282.717900, 263.840300)",
        "(328.937300, 284.204000, 263.522600)",
        "(331.008500, 285.217700, 263.296000)",
        "(333.256200, 286.173300, 262.908100)",
        "(334.358600, 286.662800, 262.669300)",
        "(336.395100, 287.674200, 262.270100)",
        "(338.636300, 288.304600, 262.228100)",
        "(340.930800, 288.657500, 262.414300)",
        "(343.018800, 289.027800, 262.403300)",
        "(343.932400, 289.136100, 262.260200)",
        "(345.871200, 289.063300, 261.848700)",
        "(347.993500, 288.774700, 261.555700)",
        "(349.870800, 288.425200, 261.869800)",
        "(351.444700, 287.851100, 262.201000)",
        "(352.182200, 287.427400, 262.004600)",
        "(353.412900, 286.256700, 261.409800)",
        "(354.863000, 285.003500, 261.189500)",
        "(356.136500, 283.827200, 261.447600)",
        "(357.096400, 282.367400, 261.502600)",
        "(357.533700, 281.564300, 261.370000)",
        "(358.244200, 279.940500, 260.908900)",
        "(358.801900, 278.336100, 260.542700)",
        "(359.130900, 276.351100, 260.407200)",
        "(359.322700, 274.486800, 260.360200)",
        "(359.330900, 273.637200, 260.215000)",
        "(359.169200, 272.027600, 259.839400)",
        "(358.715600, 270.214900, 259.496300)",
        "(358.052100, 268.390000, 259.087200)",
        "(357.148900, 266.700200, 258.667100)",
        "(356.615000, 265.877700, 258.517200)",
        "(355.525300, 264.203800, 258.258000)",
        "(354.169000, 262.558300, 258.145700)",
        "(352.581800, 260.921200, 258.227200)",
        "(350.913200, 259.396100, 258.329400)",
        "(349.957400, 258.701700, 258.454700)",
        "(348.040800, 257.346000, 258.687600)",
        "(345.919800, 256.172300, 258.914300)",
        "(343.709800, 255.104900, 259.292600)",
        "(341.494500, 254.442200, 259.814300)",
        "(339.196400, 253.983700, 260.360000)",
        "(337.976500, 253.756400, 260.573900)",
        "(335.639500, 253.432700, 260.909300)",
        "(333.386000, 253.360400, 261.438800)",
        "(331.207100, 253.339700, 262.182400)",
        "(330.140000, 253.351900, 262.596300)",
        "(328.097500, 253.572100, 263.329400)",
        "(326.210000, 253.985800, 263.899000)",
        "(324.613100, 254.699500, 264.326500)",
        "(323.189500, 255.459100, 264.662800)",
        "(322.549100, 255.852500, 264.832900)",
        "(321.377900, 256.918900, 265.210800)",
        "(320.371600, 258.232100, 265.547100)",
        "(319.672400, 259.585000, 265.756000)",
        "(319.221100, 261.095400, 265.712300)",
        "(319.077500, 261.892800, 265.653800)",
        "(318.836500, 264.008700, 265.258500)",
        "(318.802800, 266.050900, 264.924000)",
        "(319.037300, 268.113000, 264.255700)",
        "(319.491500, 270.253500, 263.545700)",
        "(319.750200, 271.298900, 263.263900)",
        "(320.361100, 273.359100, 262.839400)",
        "(321.311200, 275.382400, 262.494800)",
        "(322.405000, 277.103900, 262.046900)",
        "(323.662000, 278.767800, 261.510700)",
        "(324.335400, 279.521700, 261.376100)",
        "(325.704900, 280.969600, 261.506600)",
        "(327.464500, 282.519600, 261.809600)",
        "(329.231400, 283.799300, 261.569200)",
        "(331.123200, 284.851100, 260.661200)",
        "(332.088300, 285.350600, 260.327900)",
        "(334.152400, 286.420700, 260.222500)",
        "(336.379100, 287.484000, 260.667900)",
        "(338.555000, 288.249100, 261.002600)",
        "(340.864300, 288.515300, 260.970900)",
        "(342.108800, 288.536300, 260.699600)",
        "(344.352100, 288.511600, 260.150900)",
        "(346.483600, 288.592700, 260.221300)",
        "(348.459000, 288.419600, 260.769400)",
        "(350.459000, 287.941500, 261.129700)",
        "(351.421900, 287.710500, 261.067900)",
        "(353.072800, 287.048000, 260.433100)",
        "(354.570900, 286.002500, 259.934400)",
        "(355.954600, 284.866200, 260.311600)",
        "(357.108500, 283.838000, 260.687100)",
        "(357.666900, 283.303900, 260.537300)",
        "(358.610200, 281.979000, 259.826000)",
        "(359.460900, 280.425000, 259.350700)",
        "(-0.000509, 278.808300, 259.528900)",
        "(0.278135, 277.086300, 259.690200)",
        "(0.335868, 276.214300, 259.500500)",
        "(0.348957, 274.296000, 258.992600)",
        "(0.214014, 272.209400, 258.499100)",
        "(359.713000, 269.947000, 258.437600)",
        "(358.994900, 268.068000, 258.548500)",
        "(358.656100, 267.210900, 258.454300)",
        "(357.875900, 265.275300, 258.149200)",
        "(356.806600, 263.099400, 257.854600)",
        "(355.402800, 261.298700, 257.984300)",
        "(353.908800, 259.722600, 258.359800)",
        "(353.055500, 258.836200, 258.422400)",
        "(351.176400, 257.171600, 258.345800)",
        "(349.079500, 255.955400, 258.463000)",
        "(346.824500, 254.824000, 258.833000)",
        "(344.535000, 253.912900, 259.359300)",
        "(343.408400, 253.606900, 259.578500)",
        "(340.924300, 253.171400, 259.858200)",
        "(338.534800, 252.669300, 260.143800)",
        "(336.150600, 252.287300, 260.764300)",
        "(333.738200, 252.030100, 261.574800)",
        "(332.562700, 251.989600, 261.920300)",
        "(330.295700, 252.019700, 262.469300)",
        "(328.209300, 252.163600, 262.946300)",
        "(326.223400, 252.229800, 263.726100)",
        "(324.410800, 252.747700, 264.373900)",
        "(323.493600, 253.046100, 264.684700)",
        "(321.976000, 253.817500, 265.026600)",
        "(320.722600, 254.656300, 265.163600)",
        "(319.547900, 255.758500, 265.365100)",
        "(318.537800, 257.047100, 265.537200)",
        "(318.132800, 257.618200, 265.658900)",
        "(317.493000, 258.948900, 265.743800)",
        "(317.020800, 260.721900, 265.433900)",
        "(316.852600, 262.490700, 265.145500)",
        "(316.859600, 264.306800, 264.935000)",
        "(316.920700, 265.194500, 264.787000)",
        "(317.313100, 267.240900, 264.181400)",
        "(317.792400, 269.272600, 263.705500)",
        "(318.528200, 271.144500, 263.302100)",
        "(319.423400, 272.934400, 262.989700)",
        "(319.871800, 273.823600, 262.870200)",
        "(320.991000, 275.663100, 262.544300)",
        "(322.106000, 277.399300, 262.155300)",
        "(323.249900, 278.771500, 261.857500)",
        "(324.535000, 280.146400, 261.660800)",
        "(325.253500, 280.906900, 261.542100)",
        "(326.489400, 282.241600, 261.470800)",
        "(327.819200, 283.411900, 261.509200)",
        "(329.360500, 284.500900, 261.377100)",
        "(330.738000, 285.353000, 260.995100)",
        "(331.497000, 285.784800, 260.823000)",
        "(333.057400, 286.630700, 260.559500)",
        "(334.479500, 287.108700, 260.682500)",
        "(335.979400, 287.432300, 260.758100)",
        "(337.319100, 287.787700, 260.560100)",
        "(338.045100, 288.037200, 260.425500)",
        "(339.439900, 288.326000, 260.316900)",
        "(340.686100, 288.250200, 260.415400)",
        "(342.257400, 288.281300, 260.470700)",
        "(343.244000, 288.252900, 260.591100)",
        "(343.756800, 288.236100, 260.607800)",
        "(345.126100, 288.165700, 260.447900)",
        "(346.464300, 287.775500, 259.990600)",
        "(347.990900, 287.469100, 259.859300)",
        "(349.554000, 287.443600, 260.071500)",
        "(350.140600, 287.127000, 260.195500)",
        "(351.406600, 286.179400, 260.240400)",
        "(352.706600, 285.200300, 260.016300)",
        "(353.748400, 284.397200, 259.686200)",
        "(354.776200, 283.713100, 259.696700)",
        "(355.275700, 283.403500, 259.968300)",
        "(356.405000, 282.437600, 260.218800)",
        "(357.296000, 281.013200, 260.002600)",
        "(358.139200, 280.029400, 259.572700)",
        "(358.937800, 279.316500, 259.257300)",
        "(359.305900, 278.790600, 259.255400)",
        "(359.915400, 277.372600, 259.497300)",
        "(0.282733, 275.930300, 259.582500)",
        "(0.404060, 274.635400, 259.511700)",
        "(0.366569, 273.378100, 259.312000)",
        "(0.351738, 272.744000, 259.282400)",
        "(0.198149, 271.470300, 259.332400)",
        "(359.853800, 269.787000, 259.107700)",
        "(359.405100, 268.202400, 258.999800)",
        "(358.897500, 266.932300, 259.039500)",
        "(358.615300, 266.410100, 259.006200)",
        "(357.979600, 265.234500, 258.708300)",
        "(357.115800, 263.819200, 258.756100)",
        "(356.227700, 262.746000, 259.064400)",
        "(355.323600, 261.804600, 259.015100)",
        "(354.760200, 261.390100, 258.882700)",
        "(353.629400, 260.579300, 258.808000)",
        "(352.453200, 259.719800, 258.934500)",
        "(351.173300, 258.889900, 259.098000)",
        "(349.986500, 258.209400, 259.148500)",
        "(349.293600, 257.939600, 259.135300)",
        "(347.812300, 257.541100, 259.108600)",
        "(346.387300, 257.111500, 259.284900)",
        "(344.989300, 256.624500, 259.578200)",
        "(343.554500, 256.183600, 259.798700)",
        "(342.747800, 256.059900, 259.925800)",
        "(341.247000, 256.128300, 260.161200)",
        "(339.684400, 256.048100, 260.441000)",
        "(338.235400, 255.924400, 260.743500)",
        "(336.728100, 255.930000, 261.122300)",
        "(336.004600, 256.004300, 261.287900)",
        "(334.603300, 256.415000, 261.566200)",
        "(333.222100, 256.709000, 261.741500)",
        "(331.972300, 257.008300, 261.937100)",
        "(330.719300, 257.314500, 262.213900)",
        "(329.409100, 257.974100, 262.404500)",
        "(328.811200, 258.349800, 262.477800)",
        "(327.753800, 259.150400, 262.634100)",
        "(326.659700, 259.710000, 262.929300)",
        "(325.740600, 260.390400, 263.165400)",
        "(325.337500, 260.834300, 263.234600)",
        "(324.545400, 261.913500, 263.432500)",
        "(323.850300, 263.204200, 263.805100)",
        "(323.360700, 264.270000, 264.016500)",
        "(323.027300, 265.547000, 263.771700)",
        "(322.908400, 266.223800, 263.611000)",
        "(322.810300, 267.785300, 263.379900)",
        "(322.927900, 269.488900, 263.295000)",
        "(323.149800, 271.099700, 263.088200)",
        "(323.596800, 272.581000, 262.865200)",
        "(323.928600, 273.316300, 262.793300)",
        "(324.621300, 274.889200, 262.640400)",
        "(325.599000, 276.614900, 262.347000)",
        "(326.578100, 278.019000, 262.126900)",
        "(327.700600, 279.325300, 261.932600)",
        "(328.934500, 280.502200, 261.782400)",
        "(329.545200, 281.014300, 261.722500)",
        "(330.935600, 281.878600, 261.525800)",
        "(332.365100, 282.896000, 261.225100)",
        "(333.880100, 283.574100, 261.275200)",
        "(334.603800, 283.763100, 261.384600)",
        "(336.054400, 283.870800, 261.598300)",
        "(337.631100, 283.933000, 261.477900)",
        "(339.220600, 284.220200, 261.188400)",
        "(340.496000, 284.285900, 261.164900)",
        "(341.098400, 284.183600, 261.247700)",
        "(342.658000, 283.997800, 261.343000)",
        "(343.830900, 283.701000, 261.117100)",
        "(345.107200, 283.490600, 260.829300)",
        "(346.293300, 283.047300, 260.869000)",
        "(346.855300, 282.714100, 260.951600)",
        "(347.883700, 281.994200, 260.977400)",
        "(348.861300, 281.411900, 260.747000)",
        "(349.701200, 280.569800, 260.687900)",
        "(350.494200, 279.661400, 260.584400)",
        "(350.754600, 279.204700, 260.539100)",
        "(351.305800, 278.121900, 260.571800)",
        "(351.688600, 276.897900, 260.451600)",
        "(352.067600, 275.653500, 260.269300)",
        "(352.371800, 274.367800, 260.270600)",
        "(352.472300, 273.801500, 260.317400)",
        "(352.694500, 272.604500, 260.359300)",
        "(352.751600, 271.072800, 260.315800)",
        "(352.662400, 269.631100, 260.339200)",
        "(352.584700, 269.036800, 260.335000)",
        "(352.411300, 267.864200, 260.349000)",
        "(352.189700, 266.366000, 260.371500)",
        "(351.823100, 264.658300, 260.433000)",
        "(351.321400, 263.294500, 260.394200)",
        "(350.651600, 262.323100, 260.294800)",
        "(350.330700, 261.703900, 260.327400)",
        "(349.519600, 260.313600, 260.561500)",
        "(348.582300, 259.214700, 260.689300)",
        "(347.468800, 258.367500, 260.659600)",
        "(346.232300, 257.705800, 260.563000)",
        "(345.578400, 257.373000, 260.649300)",
        "(344.201100, 256.806100, 260.945000)",
        "(342.726000, 256.229200, 261.218300)",
        "(341.213800, 255.772800, 261.197100)",
        "(339.525700, 255.719400, 261.331000)",
        "(338.788800, 255.722900, 261.481800)",
        "(337.168200, 255.555500, 261.965100)",
        "(335.592300, 255.340000, 262.327600)",
        "(334.135200, 255.373000, 262.635600)",
        "(332.658500, 255.744800, 262.941300)",
        "(331.968700, 255.948100, 263.089000)",
        "(330.663700, 256.285200, 263.475200)",
        "(329.539700, 256.730900, 263.859700)",
        "(328.324700, 257.236800, 264.298100)",
        "(327.314200, 257.979300, 264.630100)",
        "(326.790800, 258.418700, 264.819100)",
        "(325.904200, 259.353600, 264.984300)",
        "(325.163800, 260.329700, 264.980200)",
        "(324.525500, 261.458700, 264.958100)",
        "(324.047900, 262.714100, 265.007000)",
        "(323.908000, 263.322700, 264.994900)",
        "(323.823600, 264.513800, 264.967600)",
        "(323.850800, 266.034600, 264.789400)",
        "(324.038500, 267.765500, 264.433800)",
        "(324.358700, 269.223700, 264.236600)",
        "(324.600100, 269.872500, 264.201500)",
        "(325.288500, 271.155000, 264.106700)",
        "(325.969100, 272.638300, 263.764500)",
        "(326.777500, 274.297600, 263.291700)",
        "(327.606800, 275.571000, 263.030400)",
        "(328.032800, 275.968600, 263.055000)",
        "(329.216400, 276.700900, 263.126000)",
        "(330.319900, 277.832600, 262.788500)",
        "(331.500100, 278.617200, 262.467100)",
        "(332.492600, 278.983400, 262.416100)",
        "(333.145900, 279.105900, 262.520100)",
        "(334.471800, 279.449200, 262.704900)",
        "(335.723800, 280.074200, 262.448700)",
        "(336.876300, 280.368900, 262.178800)",
        "(337.954200, 280.106900, 262.126900)",
        "(338.503300, 279.925200, 262.190200)",
        "(339.601400, 279.835400, 262.276400)",
        "(340.540500, 279.754500, 262.243400)",
        "(341.651600, 279.595800, 261.913300)",
        "(342.718800, 279.407000, 261.713700)",
        "(343.161200, 279.096600, 261.718000)",
        "(343.914500, 278.262600, 261.772300)",
        "(344.584400, 277.770500, 261.702800)",
        "(345.295600, 277.003500, 261.557100)",
        "(345.978600, 275.833100, 261.435400)",
        "(346.325500, 275.223400, 261.423100)",
        "(346.710200, 273.974200, 261.440400)",
        "(346.873800, 272.689000, 261.524800)",
        "(346.907500, 271.195500, 261.556100)",
        "(346.851400, 270.438700, 261.560100)",
        "(346.686200, 269.018900, 261.497100)",
        "(346.147200, 267.763100, 261.397200)",
        "(345.294300, 266.613300, 261.438600)",
        "(344.207200, 265.453600, 261.466000)",
        "(342.730300, 264.304200, 261.556900)",
        "(341.861700, 263.846400, 261.689600)",
        "(340.042500, 262.900200, 262.030400)",
        "(337.962700, 262.240600, 262.413800)",
        "(335.785600, 261.792500, 262.809100)",
        "(333.556900, 261.263000, 263.366700)",
        "(332.499900, 261.087500, 263.617200)",
        "(330.307300, 260.933900, 264.210600)",
        "(328.367800, 261.280200, 264.611000)",
        "(326.644400, 261.640200, 264.952800)",
        "(325.093000, 262.092200, 265.304900)",
        "(324.446000, 262.408600, 265.506200)",
        "(323.346700, 263.321000, 265.844100)",
        "(322.563900, 264.569100, 266.092200)",
        "(322.064900, 266.102500, 265.850400)",
        "(321.763400, 267.796100, 265.510900)",
        "(321.739000, 268.585400, 265.416300)",
        "(322.217800, 270.383700, 265.205600)",
        "(322.805400, 272.253400, 265.106300)",
        "(323.749100, 274.226500, 264.824500)",
        "(324.844500, 276.152000, 264.338000)",
        "(325.401000, 277.012100, 264.100100)",
        "(326.775300, 278.454700, 263.702600)",
        "(328.287600, 279.673600, 263.457200)",
        "(329.784300, 281.068700, 263.637600)",
        "(331.641700, 282.490200, 263.590800)",
        "(332.577300, 283.080300, 263.404800)",
        "(334.424700, 283.825400, 263.073800)",
        "(336.570200, 284.004100, 262.990800)",
        "(338.404800, 284.096600, 263.322900)",
        "(340.378200, 284.603600, 263.436000)",
        "(341.398400, 284.675600, 263.342300)",
        "(343.631000, 284.413900, 262.954400)",
        "(345.658800, 283.809900, 262.557900)",
        "(347.266400, 283.166800, 262.700900)",
        "(348.885400, 282.637200, 263.154700)",
        "(349.553100, 282.244300, 263.176100)",
        "(350.695800, 281.034900, 262.480200)",
        "(351.830400, 279.614900, 261.431600)",
        "(352.595200, 277.956600, 261.039700)",
        "(353.047700, 276.420800, 261.344400)",
        "(353.228500, 275.534900, 261.488800)",
        "(353.436200, 273.612000, 261.439200)",
        "(353.373400, 271.700100, 261.170000)",
        "(352.975100, 269.714700, 261.061900)",
        "(352.416700, 267.939100, 260.975000)",
        "(352.083000, 267.095800, 260.887500)",
        "(351.360500, 265.434900, 260.730300)",
        "(350.230000, 263.565900, 260.768600)",
        "(348.964400, 261.808000, 260.796500)",
        "(347.527700, 260.504500, 260.801900)",
        "(346.792500, 259.921000, 260.822800)",
        "(345.078500, 258.517600, 260.926900)",
        "(343.189800, 257.149400, 261.105500)",
        "(341.237500, 255.964300, 261.515400)",
        "(339.239700, 255.057300, 261.941000)",
        "(338.180700, 254.734600, 262.118100)",
        "(335.936000, 254.037900, 262.638800)",
        "(333.826000, 253.379800, 263.307500)",
        "(331.766000, 252.746300, 263.945200)",
        "(329.738800, 252.351700, 264.685700)",
        "(328.760300, 252.315700, 265.038300)",
        "(326.805600, 252.552200, 265.506800)",
        "(324.940900, 252.586800, 266.014600)",
        "(323.281600, 252.710800, 266.584800)",
        "(321.745100, 253.083800, 267.189800)",
        "(320.991100, 253.315500, 267.531500)",
        "(319.715400, 254.000900, 267.960900)",
        "(318.713100, 255.058300, 268.077800)",
        "(317.784100, 256.228700, 268.317300)",
        "(317.123400, 257.639200, 268.375200)",
        "(316.877000, 258.451000, 268.257000)",
        "(316.491100, 260.468600, 267.790400)",
        "(316.388900, 262.716300, 267.183300)",
        "(316.722900, 264.687500, 266.715600)",
        "(317.157800, 266.839300, 266.248100)",
        "(317.483900, 268.037900, 265.935800)",
        "(318.372100, 270.712900, 265.107700)",
        "(319.285200, 273.136500, 264.467300)",
        "(320.514600, 275.391800, 263.914900)",
        "(322.124000, 277.313900, 263.652300)",
        "(322.967100, 278.260000, 263.624600)",
        "(324.969500, 280.449500, 263.353200)",
        "(326.771800, 282.546400, 262.935100)",
        "(328.858500, 284.592300, 262.542300)",
        "(331.284100, 286.344300, 262.397300)",
        "(332.489900, 287.068300, 262.447300)",
        "(334.949800, 288.168300, 262.599800)",
        "(337.353100, 289.041600, 262.455000)",
        "(339.502700, 289.954000, 262.181000)",
        "(341.912200, 290.916800, 261.961700)",
        "(343.117600, 291.183000, 262.002500)",
        "(345.388700, 291.217000, 262.612700)",
        "(347.509000, 291.026300, 262.878400)",
        "(349.427600, 290.994000, 262.797000)",
        "(351.182600, 290.881100, 262.547400)",
        "(351.963700, 290.685700, 262.409400)",
        "(353.913100, 290.106600, 262.304100)",
        "(355.657700, 289.260700, 262.301100)",
        "(356.908600, 288.470800, 262.521700)",
        "(358.240500, 287.468500, 262.208900)",
        "(358.751100, 286.812900, 261.741200)",
        "(359.873800, 285.217900, 260.787400)",
        "(0.506180, 283.434200, 260.739300)",
        "(0.847330, 281.802200, 261.208600)",
        "(0.922254, 280.093900, 261.211100)",
        "(0.916840, 279.131300, 261.030700)",
        "(0.714740, 276.926700, 260.763600)",
        "(0.280543, 274.693600, 260.718100)",
        "(359.563000, 272.682500, 260.553500)",
        "(358.719800, 270.643500, 260.124200)",
        "(358.275800, 269.511800, 259.816000)",
        "(357.225100, 267.256600, 259.206300)",
        "(355.776900, 265.273200, 259.131300)",
        "(354.073700, 263.312000, 259.299500)",
        "(352.362700, 261.442400, 259.146900)",
        "(351.391800, 260.610500, 259.059300)",
        "(349.412800, 258.997000, 258.990400)",
        "(347.348200, 257.163500, 259.291200)",
        "(345.288100, 255.922200, 259.581500)",
        "(342.939900, 254.869500, 259.800100)",
        "(341.846500, 254.399700, 259.899500)",
        "(339.622600, 253.758200, 260.165300)",
        "(337.378500, 253.217800, 260.696700)",
        "(335.214200, 252.898500, 261.325700)",
        "(333.157800, 252.822900, 261.769700)",
        "(332.080700, 252.880100, 261.935400)",
        "(330.040100, 252.892900, 262.289900)",
        "(328.261700, 253.145300, 262.658400)",
        "(326.432700, 253.561700, 263.131500)",
        "(324.809200, 254.139000, 263.575400)",
        "(324.067400, 254.480400, 263.774300)",
        "(322.736100, 255.173200, 264.259000)",
        "(321.572500, 256.148100, 264.706900)",
        "(320.632600, 257.603000, 264.925500)",
        "(319.913100, 259.306100, 264.808600)",
        "(319.654800, 260.187500, 264.600100)",
        "(319.324800, 261.979500, 264.047700)",
        "(319.240300, 263.631200, 263.927700)",
        "(319.529700, 265.638800, 263.796100)",
        "(319.919300, 267.777500, 263.363600)",
        "(320.590400, 269.811600, 262.711300)",
        "(321.010600, 270.790000, 262.558000)",
        "(322.057900, 272.685200, 262.626700)",
        "(323.246100, 274.550800, 262.533600)",
        "(324.550300, 276.365100, 262.475000)",
        "(325.234900, 277.317000, 262.463900)",
        "(326.885000, 279.292300, 262.320100)",
        "(328.426500, 280.858800, 262.251100)",
        "(330.170200, 282.097600, 262.261300)",
        "(331.943300, 283.379400, 262.212900)",
        "(332.947100, 284.074800, 262.148100)",
        "(334.917200, 285.027000, 262.077200)",
        "(336.922700, 285.529400, 262.318100)",
        "(338.826800, 286.093600, 262.375200)",
        "(340.779500, 286.749800, 262.050000)",
        "(341.856800, 286.990900, 261.924100)",
        "(343.707300, 286.910400, 262.118100)",
        "(345.595700, 286.512700, 262.545500)",
        "(347.401600, 286.322600, 262.147800)",
        "(349.148500, 286.158000, 261.449900)",
        "(349.971200, 285.916300, 261.253000)",
        "(351.393600, 284.937700, 261.451100)",
        "(352.488600, 283.929200, 261.892600)",
        "(353.441000, 283.088900, 261.504200)",
        "(354.316300, 281.846500, 260.879500)",
        "(354.707700, 281.080700, 260.621100)",
        "(355.140800, 279.452600, 260.261300)",
        "(355.310600, 278.041700, 260.243200)",
        "(355.374700, 276.519000, 259.983800)",
        "(355.257800, 274.569100, 259.521000)",
        "(355.146700, 273.529400, 259.368200)",
        "(354.534200, 271.441900, 259.261400)",
        "(353.715000, 269.479800, 259.345600)",
        "(352.793700, 267.441100, 259.350300)",
        "(351.500400, 265.417300, 258.952800)",
        "(350.717100, 264.455900, 258.793400)",
        "(349.157500, 262.564000, 259.001600)",
        "(347.353400, 260.822300, 259.419400)",
        "(345.235000, 259.303700, 259.522000)",
        "(343.149400, 258.114200, 259.594100)",
        "(342.094100, 257.514900, 259.692100)",
        "(339.836800, 256.451400, 260.165400)",
        "(337.457500, 255.709000, 260.888900)",
        "(335.088900, 255.300500, 261.597000)",
        "(332.736700, 254.939100, 262.059000)",
        "(331.637500, 254.816300, 262.115900)",
        "(329.429000, 254.532000, 262.516700)",
        "(327.308000, 254.612900, 263.345300)",
        "(325.341300, 254.932300, 264.186700)",
        "(323.476500, 255.253200, 264.970900)",
        "(322.605300, 255.473300, 265.257100)",
        "(321.165200, 256.246900, 265.475500)",
        "(319.778700, 257.261200, 265.745900)",
        "(318.641200, 258.407200, 266.082600)",
        "(317.618200, 259.537400, 266.518400)",
        "(317.196200, 260.271500, 266.707500)",
        "(316.495000, 261.927400, 266.645400)",
        "(316.091400, 263.718600, 266.131700)",
        "(315.953900, 265.512800, 265.936300)",
        "(316.096600, 267.438700, 265.814700)",
        "(316.276700, 268.623000, 265.557500)",
        "(316.785900, 270.981300, 264.865100)",
        "(317.631800, 273.154400, 264.221900)",
        "(318.615700, 275.204600, 263.820100)",
        "(319.796400, 277.234000, 263.548300)",
        "(320.402300, 278.209600, 263.370600)",
        "(321.666100, 280.030400, 263.106500)",
        "(323.247900, 281.651200, 262.999300)",
        "(324.801700, 283.262600, 262.972400)",
        "(326.616300, 284.884800, 262.815900)",
        "(327.698200, 285.491800, 262.799100)",
        "(329.815800, 286.456700, 262.676900)",
        "(331.801200, 287.116700, 262.703300)",
        "(333.759000, 287.757600, 262.932300)",
        "(335.955200, 288.153100, 263.202500)",
        "(337.362700, 288.250200, 263.131700)",
        "(339.401200, 288.216200, 262.942100)",
        "(341.381700, 288.270400, 262.892000)",
        "(343.231200, 288.037800, 263.055900)",
        "(345.093300, 287.601100, 262.899000)",
        "(346.123800, 287.336800, 262.721100)",
        "(347.938100, 286.503000, 262.487200)",
        "(349.363300, 285.471900, 262.330800)",
        "(350.818100, 284.462300, 262.421200)",
        "(352.037600, 283.193800, 262.462700)",
        "(352.621500, 282.410700, 262.268200)",
        "(353.758800, 280.951200, 261.598900)",
        "(354.500000, 279.416700, 261.333900)",
        "(355.001900, 277.943200, 261.554100)",
        "(355.461700, 276.460800, 261.348100)",
        "(355.685500, 275.668600, 261.136200)",
        "(355.989000, 273.960800, 260.625600)",
        "(355.929300, 271.965300, 260.299700)",
        "(355.537900, 269.903600, 260.523200)",
        "(354.973800, 267.951700, 260.304100)",
        "(354.647800, 266.979300, 260.024800)",
        "(353.907600, 264.884900, 259.691900)",
        "(352.927900, 263.152700, 259.570100)",
        "(351.758200, 261.644800, 259.310300)",
        "(350.300900, 260.079600, 259.213200)",
        "(349.475200, 259.309100, 259.296600)",
        "(347.703600, 258.051300, 259.662100)",
        "(345.641100, 257.043400, 259.752100)",
        "(343.549800, 256.289300, 259.773900)",
        "(341.249600, 255.506900, 260.195400)",
        "(340.082900, 255.140900, 260.484300)",
        "(337.859400, 254.671600, 260.976100)",
        "(335.642500, 254.445300, 261.276700)",
        "(333.533000, 254.182600, 261.707500)",
        "(331.399600, 254.068100, 262.174600)",
        "(330.438200, 254.062300, 262.413500)",
        "(328.533900, 254.185300, 262.977200)",
        "(326.821700, 254.453600, 263.685300)",
        "(325.266900, 254.962600, 264.156600)",
        "(323.906500, 255.519700, 264.346300)",
        "(323.329600, 255.921500, 264.448200)",
        "(322.135900, 256.760900, 264.788600)",
        "(321.166600, 257.932900, 264.986100)",
        "(320.386100, 259.131200, 265.189900)",
        "(319.800800, 260.579900, 265.241000)",
        "(319.553100, 261.325800, 265.145100)",
        "(319.212700, 263.134800, 264.658200)",
        "(319.047200, 264.774900, 264.422000)",
        "(319.104600, 266.551000, 264.271600)",
        "(319.326400, 268.362900, 264.055100)",
        "(319.543300, 269.326000, 263.851300)",
        "(319.974000, 271.150500, 263.493700)",
        "(320.478300, 272.859000, 263.314300)",
        "(321.156000, 274.509500, 263.138400)",
        "(321.925200, 276.299100, 262.811700)",
        "(322.309500, 277.062600, 262.729900)",
        "(323.222700, 278.828600, 262.450900)",
        "(324.289200, 280.615400, 262.161300)",
        "(325.492600, 282.042900, 262.233900)",
        "(326.849000, 283.403100, 262.008700)",
        "(327.525100, 284.118500, 261.723700)",
        "(328.907100, 285.423300, 261.231600)",
        "(330.309100, 286.532900, 261.034600)",
        "(332.076200, 287.283000, 261.295200)",
        "(333.703800, 287.787400, 261.713000)",
        "(334.571000, 288.020700, 261.767200)",
        "(336.227900, 288.390400, 261.255500)",
        "(337.896700, 288.573300, 260.770600)",
        "(339.976600, 288.550100, 261.091900)",
        "(341.604500, 288.506400, 261.697300)",
        "(342.365100, 288.457500, 261.836100)",
        "(344.085700, 288.446200, 261.466800)",
        "(345.920900, 288.019100, 260.652900)",
        "(347.821200, 287.079500, 260.515800)",
        "(349.099700, 286.330300, 261.207600)",
        "(349.771600, 286.004800, 261.455000)",
        "(351.196000, 285.068600, 261.063800)",
        "(352.553500, 283.842000, 260.146500)",
        "(353.795700, 282.534600, 259.838200)",
        "(354.851900, 281.573700, 260.281300)",
        "(355.286100, 280.991200, 260.621700)",
        "(356.050300, 279.495800, 260.896800)",
        "(356.563900, 277.875400, 260.375800)",
        "(356.870900, 276.402600, 259.965200)",
        "(356.915600, 274.717500, 260.058000)",
        "(356.862000, 273.806700, 260.127000)",
        "(356.552600, 271.924400, 259.955100)",
        "(356.094700, 269.846200, 259.697400)",
        "(355.434300, 267.814300, 259.525400)",
        "(354.610700, 265.908100, 259.454000)",
        "(354.150700, 264.933000, 259.447900)",
        "(353.149800, 262.778200, 259.461500)",
        "(351.901100, 260.636700, 259.753200)",
        "(350.550100, 258.717700, 259.876700)",
        "(348.878900, 256.994400, 259.905800)",
        "(347.947400, 256.184700, 260.028000)",
        "(346.048900, 254.820600, 260.352800)",
        "(343.926400, 253.511100, 260.791500)",
        "(341.761100, 252.596700, 261.089900)",
        "(339.508800, 251.966000, 261.200400)",
        "(338.342000, 251.696900, 261.346700)",
        "(335.974000, 251.358900, 261.760700)",
        "(333.632800, 251.089800, 262.267500)",
        "(331.392600, 251.037700, 262.682800)",
        "(329.113500, 251.200300, 262.845500)",
        "(328.006800, 251.261800, 262.980100)",
        "(325.937900, 251.486300, 263.402600)",
        "(324.004800, 251.772400, 264.112200)",
        "(322.183200, 252.369900, 264.674000)",
        "(320.535100, 253.259400, 264.979900)",
        "(319.851000, 253.803300, 265.040600)",
        "(318.653200, 254.970600, 265.156500)",
        "(317.627100, 256.338700, 265.340200)",
        "(316.764100, 257.956700, 265.606300)",
        "(316.158700, 259.769600, 265.784100)",
        "(315.937500, 260.785000, 265.681900)",
        "(315.730700, 262.952600, 265.209000)",
        "(315.722200, 264.992200, 264.840300)",
        "(316.125200, 267.277000, 264.387900)",
        "(316.693800, 269.492700, 264.010100)",
        "(317.080300, 270.552900, 263.823100)",
        "(317.996400, 272.824700, 263.403800)",
        "(319.028300, 274.909400, 263.122500)",
        "(320.082300, 276.554600, 262.856600)",
        "(321.287900, 278.208700, 262.572100)",
        "(322.048200, 279.112800, 262.488400)",
        "(323.549300, 280.977300, 262.209100)",
        "(325.598300, 282.556900, 261.781600)",
        "(327.480100, 283.313000, 261.898300)",
        "(329.411800, 284.203900, 261.865300)",
        "(330.486900, 284.779700, 261.689900)",
        "(332.578200, 285.778100, 261.511400)",
        "(334.567100, 286.258100, 261.478600)",
        "(336.617300, 286.254800, 261.606500)",
        "(338.804700, 286.653700, 261.672300)",
        "(339.692300, 286.736600, 261.636000)",
        "(341.459600, 286.605900, 261.476300)",
        "(343.403500, 286.405400, 261.349300)",
        "(345.388600, 286.104300, 261.463300)",
        "(346.993100, 285.672000, 261.684000)",
        "(347.753600, 285.395500, 261.620300)",
        "(349.323500, 284.616200, 261.223200)",
        "(350.606100, 283.542200, 260.971600)",
        "(351.782000, 282.552300, 261.131200)",
        "(352.717400, 281.595900, 261.229300)",
        "(353.122400, 280.975200, 261.156500)",
        "(353.783700, 279.686200, 260.884200)",
        "(354.378100, 278.306800, 260.484300)",
        "(354.790400, 276.875600, 260.224800)",
        "(354.985000, 275.494100, 260.295400)",
        "(355.025200, 274.820400, 260.324500)",
        "(355.073800, 273.467900, 259.949500)",
        "(354.956200, 271.933300, 259.400400)",
        "(354.642400, 270.201400, 259.122000)",
        "(354.048000, 268.386400, 259.257700)",
        "(353.652900, 267.536800, 259.387400)",
        "(352.798000, 266.149500, 259.261300)",
        "(351.840800, 264.638500, 258.949200)",
        "(350.679000, 262.870200, 258.956800)",
        "(349.230900, 261.453200, 259.309400)",
        "(348.459600, 261.023700, 259.329700)",
        "(346.834200, 260.218000, 259.343200)",
        "(345.083400, 259.161100, 259.851100)",
        "(343.294100, 258.313900, 260.458400)",
        "(341.507900, 257.751300, 260.729300)",
        "(340.575300, 257.595100, 260.720600)",
        "(338.791700, 257.353400, 260.774600)",
        "(336.873000, 257.088200, 261.185400)",
        "(334.956200, 256.870000, 261.726100)",
        "(333.071100, 256.766500, 262.309600)",
        "(332.179800, 256.898200, 262.565200)",
        "(330.308200, 257.100400, 263.072300)",
        "(328.459200, 257.086700, 263.813700)",
        "(326.662900, 257.214800, 264.738800)",
        "(324.972500, 257.822300, 265.342300)",
        "(324.185200, 258.311900, 265.482800)",
        "(322.735200, 259.118300, 265.786400)",
        "(321.456100, 259.973800, 266.110700)",
        "(320.382500, 260.964400, 266.566100)",
        "(319.419200, 262.281100, 266.957700)",
        "(318.993300, 263.044200, 267.092200)",
        "(318.449400, 264.654500, 267.197800)",
        "(318.145000, 266.369100, 267.024500)",
        "(318.068000, 268.549600, 266.619100)",
        "(318.280100, 270.795900, 266.257600)",
        "(318.480900, 271.910700, 266.051200)",
        "(319.035400, 274.051500, 265.544000)",
        "(319.832300, 276.251600, 265.074900)",
        "(320.833000, 278.647400, 264.506500)",
        "(321.931200, 280.963700, 263.877600)",
        "(322.665000, 282.019500, 263.582200)",
        "(324.178100, 283.809700, 263.369500)",
        "(325.692700, 285.335000, 263.401800)",
        "(327.493500, 287.194900, 263.025200)",
        "(329.448900, 288.712400, 262.520500)",
        "(330.487700, 289.283500, 262.429400)",
        "(332.733000, 290.071000, 262.629900)",
        "(334.734200, 290.669400, 262.941400)",
        "(336.894100, 291.401700, 263.008600)",
        "(339.226300, 291.721900, 263.282200)",
        "(340.332700, 291.678600, 263.413800)",
        "(342.606100, 291.462500, 263.571300)",
        "(344.521900, 291.156000, 263.699900)",
        "(346.427100, 290.712500, 263.671100)",
        "(348.315800, 290.101700, 263.551400)",
        "(349.120800, 289.528100, 263.584200)",
        "(350.837900, 288.187600, 263.905800)",
        "(352.371300, 287.216000, 264.046200)",
        "(353.788800, 285.861100, 263.624200)",
        "(355.472000, 284.238800, 263.328200)",
        "(356.143200, 283.188300, 263.343800)",
        "(357.295700, 281.159200, 263.600100)",
        "(358.190400, 279.235700, 263.746200)",
        "(358.843600, 277.105500, 263.412100)",
        "(359.460100, 274.709100, 262.893600)",
        "(359.578400, 273.368700, 262.800800)",
        "(359.424900, 270.871300, 262.896600)",
        "(359.124400, 268.502400, 262.840800)",
        "(358.617400, 265.840300, 262.262500)",
        "(357.879800, 263.220900, 261.618700)",
        "(357.415800, 262.056600, 261.481700)",
        "(356.322800, 259.909600, 261.427200)",
        "(354.934700, 257.692400, 261.185300)",
        "(353.234300, 255.544900, 261.186900)",
        "(351.336900, 253.907400, 261.167500)",
        "(350.379000, 253.291400, 261.125700)",
        "(348.448500, 251.953400, 261.087500)",
        "(346.400100, 250.455500, 261.086700)",
        "(344.379700, 249.303700, 261.330800)",
        "(342.072300, 248.489500, 261.718500)",
        "(340.912800, 248.211100, 262.020500)",
        "(338.588900, 247.649100, 262.720900)",
        "(336.407700, 247.227400, 263.170300)",
        "(334.116900, 247.069900, 263.629300)",
        "(331.893500, 247.049100, 264.301400)",
        "(330.823300, 247.132200, 264.686800)",
        "(328.800700, 247.398500, 265.325600)",
        "(326.870900, 247.817600, 265.881800)",
        "(325.042200, 248.241000, 266.534100)",
        "(323.358100, 249.040600, 267.154100)",
        "(322.575700, 249.519000, 267.486800)",
        "(321.201200, 250.575300, 268.015100)",
        "(319.971900, 251.996800, 268.276100)",
        "(318.913200, 253.530200, 268.584400)",
        "(318.068500, 255.336200, 268.817000)",
        "(317.734300, 256.332100, 268.906100)",
        "(317.097500, 258.345900, 269.052100)",
        "(316.714500, 260.508600, 268.789700)",
        "(316.532500, 262.925800, 268.251800)",
        "(316.632100, 265.285200, 267.986400)",
        "(316.720400, 266.496600, 267.854600)",
        "(317.071100, 269.154200, 267.403000)",
        "(317.746200, 271.719200, 266.998400)",
        "(318.546800, 274.302500, 266.193800)",
        "(319.414500, 276.684000, 265.332700)",
        "(319.879200, 277.705300, 265.139100)",
        "(321.154500, 279.723100, 265.038100)",
        "(322.708200, 282.041400, 265.121600)",
        "(324.300200, 284.008400, 264.868900)",
        "(326.290300, 285.636400, 263.980500)",
        "(327.334800, 286.319600, 263.542600)",
        "(329.326100, 287.385000, 263.250700)",
        "(331.635400, 288.527500, 263.406600)",
        "(333.903000, 289.317300, 263.558600)",
        "(336.304500, 289.530200, 263.707200)",
        "(337.460500, 289.500500, 263.917900)",
        "(339.752300, 289.679200, 264.256500)",
        "(341.704500, 289.740300, 264.309400)",
        "(343.892800, 289.566000, 264.028000)",
        "(346.210800, 289.091800, 263.939800)",
        "(347.223400, 288.801000, 264.097400)",
        "(349.106600, 287.943400, 264.423500)",
        "(350.736500, 286.800800, 264.398200)",
        "(352.351500, 285.470300, 263.844100)",
        "(353.644800, 283.859800, 263.246700)",
        "(354.300500, 283.139600, 263.125100)",
        "(355.238600, 281.413600, 263.132400)",
        "(355.922900, 279.459000, 262.998800)",
        "(356.394200, 277.464300, 262.504800)",
        "(356.647500, 275.518300, 261.835900)",
        "(356.745200, 274.516400, 261.432100)",
        "(356.874300, 272.192900, 260.725800)",
        "(356.673800, 269.547000, 260.738800)",
        "(356.284100, 267.393900, 260.698900)",
        "(355.969800, 265.539100, 259.717800)",
        "(355.885200, 264.519500, 258.760200)",
        "(355.374100, 261.981400, 257.192900)",
        "(354.365800, 259.762900, 257.034500)",
        "(353.255500, 258.318500, 257.750900)",
        "(352.045600, 256.716100, 258.201700)",
        "(351.380800, 255.873000, 258.140000)",
        "(349.773200, 254.490200, 257.839200)",
        "(347.931300, 253.370700, 257.853100)",
        "(346.050400, 252.343200, 258.201200)",
        "(344.037200, 251.517600, 258.539100)",
        "(342.882500, 251.189100, 258.730500)",
        "(340.645600, 250.608400, 259.206400)",
        "(338.409400, 250.273400, 259.778100)",
        "(336.082400, 250.091100, 260.348900)",
        "(333.954600, 249.942200, 261.060900)",
        "(332.869000, 249.889000, 261.519500)",
        "(330.772400, 250.014900, 262.392600)",
        "(328.742200, 250.476100, 263.274700)",
        "(326.936700, 251.128800, 263.756600)",
        "(325.267100, 251.873000, 264.113300)",
        "(324.441700, 252.210900, 264.422700)",
        "(322.960800, 252.974700, 265.082800)",
        "(321.647600, 254.188400, 265.639800)",
        "(320.467900, 255.764000, 265.965600)",
        "(319.480100, 257.322100, 266.299300)",
        "(319.102800, 258.156600, 266.442400)",
        "(318.534000, 259.979700, 266.749000)",
        "(318.093300, 262.202500, 266.683500)",
        "(317.824700, 264.771400, 266.079500)",
        "(318.000800, 267.385500, 265.149100)",
        "(318.274400, 268.687300, 264.672700)",
        "(319.053200, 270.949000, 263.981600)",
        "(319.918200, 273.319500, 263.513300)",
        "(321.016400, 275.916400, 263.150500)",
        "(322.147000, 278.264000, 262.576200)",
        "(322.897000, 279.310200, 262.183600)",
        "(324.682900, 281.063200, 261.557100)",
        "(326.390700, 282.510100, 261.139900)",
        "(328.314800, 284.282500, 260.711600)",
        "(329.296400, 285.186300, 260.658700)",
        "(331.127600, 286.300200, 260.864000)",
        "(333.405200, 286.654900, 260.833900)",
        "(335.629600, 286.763700, 260.602400)",
        "(337.925700, 287.409100, 260.625200)",
        "(340.186600, 288.021100, 260.959800)",
        "(341.262100, 287.919300, 261.003200)",
        "(343.255600, 287.117000, 260.377100)",
        "(345.512600, 286.503200, 259.261000)",
        "(347.652000, 286.514400, 259.075700)",
        "(349.216400, 285.830000, 260.157900)",
        "(350.008600, 285.285000, 260.673500)",
        "(351.858800, 284.364900, 260.547300)",
        "(353.401300, 283.348300, 259.276700)",
        "(354.887900, 282.146700, 258.517600)",
        "(355.878400, 280.402000, 258.729900)",
        "(356.252900, 279.334800, 259.028900)",
        "(356.946500, 277.435500, 259.047800)",
        "(357.393600, 275.678700, 258.584200)",
        "(357.759600, 273.727800, 258.264300)",
        "(357.725200, 271.366300, 258.139000)",
        "(357.658000, 270.259500, 258.199500)",
[truncated: 528,055 more chars]
