# Supplementary material for: Playing the mirror game in virtual reality with an autonomous character
Source: Sci Rep. 2022 Dec 9;12:21329. doi: 10.1038/s41598-022-25197-z (PMC9734752; doi:10.1038/s41598-022-25197-z)
Supplement: Supplementary file 2 — Supplementary Information 1. [file 41598_2022_25197_MOESM2_ESM.zip › Data/Couple22/condition3_trial1_player1.json]

{
    "isFemale": false,
    "eyesLevel": 1.6801409721374512,
    "timestamps": [
        0.0,
        0.0200042724609375,
        0.0399932861328125,
        0.05999755859375,
        0.0800018310546875,
        0.100006103515625,
        0.1199951171875,
        0.1399993896484375,
        0.160003662109375,
        0.17999267578125,
        0.1999969482421875,
        0.220001220703125,
        0.2400054931640625,
        0.2599945068359375,
        0.279998779296875,
        0.3000030517578125,
        0.3199920654296875,
        0.339996337890625,
        0.3600006103515625,
        0.3800048828125,
        0.399993896484375,
        0.4199981689453125,
        0.44000244140625,
        0.459991455078125,
        0.4799957275390625,
        0.5,
        0.5200042724609375,
        0.5399932861328125,
        0.55999755859375,
        0.5800018310546875,
        0.600006103515625,
        0.6199951171875,
        0.6399993896484375,
        0.660003662109375,
        0.67999267578125,
        0.6999969482421875,
        0.720001220703125,
        0.7400054931640625,
        0.7599945068359375,
        0.779998779296875,
        0.8000030517578125,
        0.8199920654296875,
        0.839996337890625,
        0.8600006103515625,
        0.8800048828125,
        0.899993896484375,
        0.9199981689453125,
        0.94000244140625,
        0.959991455078125,
        0.9799957275390625,
        1.0,
        1.0200042724609376,
        1.0399932861328126,
        1.05999755859375,
        1.0800018310546876,
        1.100006103515625,
        1.1199951171875,
        1.1399993896484376,
        1.160003662109375,
        1.17999267578125,
        1.1999969482421876,
        1.220001220703125,
        1.2400054931640626,
        1.2599945068359376,
        1.279998779296875,
        1.3000030517578126,
        1.3199920654296876,
        1.339996337890625,
        1.3600006103515626,
        1.3800048828125,
        1.399993896484375,
        1.4199981689453126,
        1.44000244140625,
        1.459991455078125,
        1.4799957275390626,
        1.5,
        1.5200042724609376,
        1.5399932861328126,
        1.55999755859375,
        1.5800018310546876,
        1.600006103515625,
        1.6199951171875,
        1.6399993896484376,
        1.660003662109375,
        1.67999267578125,
        1.6999969482421876,
        1.720001220703125,
        1.7400054931640626,
        1.7599945068359376,
        1.779998779296875,
        1.8000030517578126,
        1.8199920654296876,
        1.839996337890625,
        1.8600006103515626,
        1.8800048828125,
        1.899993896484375,
        1.9199981689453126,
        1.94000244140625,
        1.959991455078125,
        1.9799957275390626,
        2.0,
        2.0200042724609377,
        2.0399932861328127,
        2.05999755859375,
        2.0800018310546877,
        2.100006103515625,
        2.1199951171875,
        2.1399993896484377,
        2.160003662109375,
        2.17999267578125,
        2.1999969482421877,
        2.220001220703125,
        2.2400054931640627,
        2.2599945068359377,
        2.279998779296875,
        2.3000030517578127,
        2.3199920654296877,
        2.339996337890625,
        2.3600006103515627,
        2.3800048828125,
        2.399993896484375,
        2.4199981689453127,
        2.44000244140625,
        2.459991455078125,
        2.4799957275390627,
        2.5,
        2.5200042724609377,
        2.5399932861328127,
        2.55999755859375,
        2.5800018310546877,
        2.600006103515625,
        2.6199951171875,
        2.6399993896484377,
        2.660003662109375,
        2.67999267578125,
        2.6999969482421877,
        2.720001220703125,
        2.7400054931640627,
        2.7599945068359377,
        2.779998779296875,
        2.8000030517578127,
        2.8199920654296877,
        2.839996337890625,
        2.8600006103515627,
        2.8800048828125,
        2.899993896484375,
        2.9199981689453127,
        2.94000244140625,
        2.959991455078125,
        2.9799957275390627,
        3.0,
        3.0200042724609377,
        3.0399932861328127,
        3.05999755859375,
        3.0800018310546877,
        3.100006103515625,
        3.1199951171875,
        3.1399993896484377,
        3.160003662109375,
        3.17999267578125,
        3.1999969482421877,
        3.220001220703125,
        3.2400054931640627,
        3.2599945068359377,
        3.279998779296875,
        3.3000030517578127,
        3.3199920654296877,
        3.339996337890625,
        3.3600006103515627,
        3.3800048828125,
        3.399993896484375,
        3.4199981689453127,
        3.44000244140625,
        3.459991455078125,
        3.4799957275390627,
        3.5,
        3.5200042724609377,
        3.5399932861328127,
        3.55999755859375,
        3.5800018310546877,
        3.600006103515625,
        3.6199951171875,
        3.6399993896484377,
        3.660003662109375,
        3.67999267578125,
        3.6999969482421877,
        3.720001220703125,
        3.7400054931640627,
        3.7599945068359377,
        3.779998779296875,
        3.8000030517578127,
        3.8199920654296877,
        3.839996337890625,
        3.8600006103515627,
        3.8800048828125,
        3.899993896484375,
        3.9199981689453127,
        3.94000244140625,
        3.959991455078125,
        3.9799957275390627,
        4.0,
        4.0200042724609379,
        4.0399932861328129,
        4.05999755859375,
        4.0800018310546879,
        4.100006103515625,
        4.1199951171875,
        4.1399993896484379,
        4.160003662109375,
        4.17999267578125,
        4.1999969482421879,
        4.220001220703125,
        4.2400054931640629,
        4.2599945068359379,
        4.279998779296875,
        4.3000030517578129,
        4.3199920654296879,
        4.339996337890625,
        4.3600006103515629,
        4.3800048828125,
        4.399993896484375,
        4.4199981689453129,
        4.44000244140625,
        4.459991455078125,
        4.4799957275390629,
        4.5,
        4.5200042724609379,
        4.5399932861328129,
        4.55999755859375,
        4.5800018310546879,
        4.600006103515625,
        4.6199951171875,
        4.6399993896484379,
        4.660003662109375,
        4.67999267578125,
        4.6999969482421879,
        4.720001220703125,
        4.7400054931640629,
        4.7599945068359379,
        4.779998779296875,
        4.8000030517578129,
        4.8199920654296879,
        4.839996337890625,
        4.8600006103515629,
        4.8800048828125,
        4.899993896484375,
        4.9199981689453129,
        4.94000244140625,
        4.959991455078125,
        4.9799957275390629,
        5.0,
        5.0200042724609379,
        5.0399932861328129,
        5.05999755859375,
        5.0800018310546879,
        5.100006103515625,
        5.1199951171875,
        5.1399993896484379,
        5.160003662109375,
        5.17999267578125,
        5.1999969482421879,
        5.220001220703125,
        5.2400054931640629,
        5.2599945068359379,
        5.279998779296875,
        5.3000030517578129,
        5.3199920654296879,
        5.339996337890625,
        5.3600006103515629,
        5.3800048828125,
        5.399993896484375,
        5.4199981689453129,
        5.44000244140625,
        5.459991455078125,
        5.4799957275390629,
        5.5,
        5.5200042724609379,
        5.5399932861328129,
        5.55999755859375,
        5.5800018310546879,
        5.600006103515625,
        5.6199951171875,
        5.6399993896484379,
        5.660003662109375,
        5.67999267578125,
        5.6999969482421879,
        5.720001220703125,
        5.7400054931640629,
        5.7599945068359379,
        5.779998779296875,
        5.8000030517578129,
        5.8199920654296879,
        5.839996337890625,
        5.8600006103515629,
        5.8800048828125,
        5.899993896484375,
        5.9199981689453129,
        5.94000244140625,
        5.959991455078125,
        5.9799957275390629,
        6.0,
        6.0200042724609379,
        6.0399932861328129,
        6.05999755859375,
        6.0800018310546879,
        6.100006103515625,
        6.1199951171875,
        6.1399993896484379,
        6.160003662109375,
        6.17999267578125,
        6.1999969482421879,
        6.220001220703125,
        6.2400054931640629,
        6.2599945068359379,
        6.279998779296875,
        6.3000030517578129,
        6.3199920654296879,
        6.339996337890625,
        6.3600006103515629,
        6.3800048828125,
        6.399993896484375,
        6.4199981689453129,
        6.44000244140625,
        6.459991455078125,
        6.4799957275390629,
        6.5,
        6.5200042724609379,
        6.5399932861328129,
        6.55999755859375,
        6.5800018310546879,
        6.600006103515625,
        6.6199951171875,
        6.6399993896484379,
        6.660003662109375,
        6.67999267578125,
        6.6999969482421879,
        6.720001220703125,
        6.7400054931640629,
        6.7599945068359379,
        6.779998779296875,
        6.8000030517578129,
        6.8199920654296879,
        6.839996337890625,
        6.8600006103515629,
        6.8800048828125,
        6.899993896484375,
        6.9199981689453129,
        6.94000244140625,
        6.959991455078125,
        6.9799957275390629,
        7.0,
        7.0200042724609379,
        7.0399932861328129,
        7.05999755859375,
        7.0800018310546879,
        7.100006103515625,
        7.1199951171875,
        7.1399993896484379,
        7.160003662109375,
        7.17999267578125,
        7.1999969482421879,
        7.220001220703125,
        7.2400054931640629,
        7.2599945068359379,
        7.279998779296875,
        7.3000030517578129,
        7.3199920654296879,
        7.339996337890625,
        7.3600006103515629,
        7.3800048828125,
        7.399993896484375,
        7.4199981689453129,
        7.44000244140625,
        7.459991455078125,
        7.4799957275390629,
        7.5,
        7.5200042724609379,
        7.5399932861328129,
        7.55999755859375,
        7.5800018310546879,
        7.600006103515625,
        7.6199951171875,
        7.6399993896484379,
        7.660003662109375,
        7.67999267578125,
        7.6999969482421879,
        7.720001220703125,
        7.7400054931640629,
        7.7599945068359379,
        7.779998779296875,
        7.8000030517578129,
        7.8199920654296879,
        7.839996337890625,
        7.8600006103515629,
        7.8800048828125,
        7.899993896484375,
        7.9199981689453129,
        7.94000244140625,
        7.959991455078125,
        7.9799957275390629,
        8.0,
        8.020004272460938,
        8.039993286132813,
        8.05999755859375,
        8.080001831054688,
        8.100006103515625,
        8.1199951171875,
        8.139999389648438,
        8.160003662109375,
        8.17999267578125,
        8.199996948242188,
        8.220001220703125,
        8.240005493164063,
        8.259994506835938,
        8.279998779296875,
        8.300003051757813,
        8.319992065429688,
        8.339996337890625,
        8.360000610351563,
        8.3800048828125,
        8.399993896484375,
        8.419998168945313,
        8.44000244140625,
        8.459991455078125,
        8.479995727539063,
        8.5,
        8.520004272460938,
        8.539993286132813,
        8.55999755859375,
        8.580001831054688,
        8.600006103515625,
        8.6199951171875,
        8.639999389648438,
        8.660003662109375,
        8.67999267578125,
        8.699996948242188,
        8.720001220703125,
        8.740005493164063,
        8.759994506835938,
        8.779998779296875,
        8.800003051757813,
        8.819992065429688,
        8.839996337890625,
        8.860000610351563,
        8.8800048828125,
        8.899993896484375,
        8.919998168945313,
        8.94000244140625,
        8.959991455078125,
        8.979995727539063,
        9.0,
        9.020004272460938,
        9.039993286132813,
        9.05999755859375,
        9.080001831054688,
        9.100006103515625,
        9.1199951171875,
        9.139999389648438,
        9.160003662109375,
        9.17999267578125,
        9.199996948242188,
        9.220001220703125,
        9.240005493164063,
        9.259994506835938,
        9.279998779296875,
        9.300003051757813,
        9.319992065429688,
        9.339996337890625,
        9.360000610351563,
        9.3800048828125,
        9.399993896484375,
        9.419998168945313,
        9.44000244140625,
        9.459991455078125,
        9.479995727539063,
        9.5,
        9.520004272460938,
        9.539993286132813,
        9.55999755859375,
        9.580001831054688,
        9.600006103515625,
        9.6199951171875,
        9.639999389648438,
        9.660003662109375,
        9.67999267578125,
        9.699996948242188,
        9.720001220703125,
        9.740005493164063,
        9.759994506835938,
        9.779998779296875,
        9.800003051757813,
        9.819992065429688,
        9.839996337890625,
        9.860000610351563,
        9.8800048828125,
        9.899993896484375,
        9.919998168945313,
        9.94000244140625,
        9.959991455078125,
        9.979995727539063,
        10.0,
        10.020004272460938,
        10.039993286132813,
        10.05999755859375,
        10.080001831054688,
        10.100006103515625,
        10.1199951171875,
        10.139999389648438,
        10.160003662109375,
        10.17999267578125,
        10.199996948242188,
        10.220001220703125,
        10.240005493164063,
        10.259994506835938,
        10.279998779296875,
        10.300003051757813,
        10.319992065429688,
        10.339996337890625,
        10.360000610351563,
        10.3800048828125,
        10.399993896484375,
        10.419998168945313,
        10.44000244140625,
        10.459991455078125,
        10.479995727539063,
        10.5,
        10.520004272460938,
        10.539993286132813,
        10.55999755859375,
        10.580001831054688,
        10.600006103515625,
        10.6199951171875,
        10.639999389648438,
        10.660003662109375,
        10.67999267578125,
        10.699996948242188,
        10.720001220703125,
        10.740005493164063,
        10.759994506835938,
        10.779998779296875,
        10.800003051757813,
        10.819992065429688,
        10.839996337890625,
        10.860000610351563,
        10.8800048828125,
        10.899993896484375,
        10.919998168945313,
        10.94000244140625,
        10.959991455078125,
        10.979995727539063,
        11.0,
        11.020004272460938,
        11.039993286132813,
        11.05999755859375,
        11.080001831054688,
        11.100006103515625,
        11.1199951171875,
        11.139999389648438,
        11.160003662109375,
        11.17999267578125,
        11.199996948242188,
        11.220001220703125,
        11.240005493164063,
        11.259994506835938,
        11.279998779296875,
        11.300003051757813,
        11.319992065429688,
        11.339996337890625,
        11.360000610351563,
        11.3800048828125,
        11.399993896484375,
        11.419998168945313,
        11.44000244140625,
        11.459991455078125,
        11.479995727539063,
        11.5,
        11.520004272460938,
        11.539993286132813,
        11.55999755859375,
        11.580001831054688,
        11.600006103515625,
        11.6199951171875,
        11.639999389648438,
        11.660003662109375,
        11.67999267578125,
        11.699996948242188,
        11.720001220703125,
        11.740005493164063,
        11.759994506835938,
        11.779998779296875,
        11.800003051757813,
        11.819992065429688,
        11.839996337890625,
        11.860000610351563,
        11.8800048828125,
        11.899993896484375,
        11.919998168945313,
        11.94000244140625,
        11.959991455078125,
        11.979995727539063,
        12.0,
        12.020004272460938,
        12.039993286132813,
        12.05999755859375,
        12.080001831054688,
        12.100006103515625,
        12.1199951171875,
        12.139999389648438,
        12.160003662109375,
        12.17999267578125,
        12.199996948242188,
        12.220001220703125,
        12.240005493164063,
        12.259994506835938,
        12.279998779296875,
        12.300003051757813,
        12.319992065429688,
        12.339996337890625,
        12.360000610351563,
        12.3800048828125,
        12.399993896484375,
        12.419998168945313,
        12.44000244140625,
        12.459991455078125,
        12.479995727539063,
        12.5,
        12.520004272460938,
        12.539993286132813,
        12.55999755859375,
        12.580001831054688,
        12.600006103515625,
        12.6199951171875,
        12.639999389648438,
        12.660003662109375,
        12.67999267578125,
        12.699996948242188,
        12.720001220703125,
        12.740005493164063,
        12.759994506835938,
        12.779998779296875,
        12.800003051757813,
        12.819992065429688,
        12.839996337890625,
        12.860000610351563,
        12.8800048828125,
        12.899993896484375,
        12.919998168945313,
        12.94000244140625,
        12.959991455078125,
        12.979995727539063,
        13.0,
        13.020004272460938,
        13.039993286132813,
        13.05999755859375,
        13.080001831054688,
        13.100006103515625,
        13.1199951171875,
        13.139999389648438,
        13.160003662109375,
        13.17999267578125,
        13.199996948242188,
        13.220001220703125,
        13.240005493164063,
        13.259994506835938,
        13.279998779296875,
        13.300003051757813,
        13.319992065429688,
        13.339996337890625,
        13.360000610351563,
        13.3800048828125,
        13.399993896484375,
        13.419998168945313,
        13.44000244140625,
        13.459991455078125,
        13.479995727539063,
        13.5,
        13.520004272460938,
        13.539993286132813,
        13.55999755859375,
        13.580001831054688,
        13.599990844726563,
        13.6199951171875,
        13.639999389648438,
        13.660003662109375,
        13.67999267578125,
        13.699996948242188,
        13.720001220703125,
        13.740005493164063,
        13.759994506835938,
        13.779998779296875,
        13.800003051757813,
        13.819992065429688,
        13.839996337890625,
        13.860000610351563,
        13.8800048828125,
        13.899993896484375,
        13.919998168945313,
        13.94000244140625,
        13.959991455078125,
        13.979995727539063,
        14.0,
        14.020004272460938,
        14.039993286132813,
        14.05999755859375,
        14.080001831054688,
        14.099990844726563,
        14.1199951171875,
        14.139999389648438,
        14.160003662109375,
        14.17999267578125,
        14.199996948242188,
        14.220001220703125,
        14.240005493164063,
        14.259994506835938,
        14.279998779296875,
        14.300003051757813,
        14.319992065429688,
        14.339996337890625,
        14.360000610351563,
        14.3800048828125,
        14.399993896484375,
        14.419998168945313,
        14.44000244140625,
        14.459991455078125,
        14.479995727539063,
        14.5,
        14.520004272460938,
        14.539993286132813,
        14.55999755859375,
        14.580001831054688,
        14.599990844726563,
        14.6199951171875,
        14.639999389648438,
        14.660003662109375,
        14.67999267578125,
        14.699996948242188,
        14.720001220703125,
        14.740005493164063,
        14.759994506835938,
        14.779998779296875,
        14.800003051757813,
        14.819992065429688,
        14.839996337890625,
        14.860000610351563,
        14.8800048828125,
        14.899993896484375,
        14.919998168945313,
        14.94000244140625,
        14.959991455078125,
        14.979995727539063,
        15.0,
        15.020004272460938,
        15.039993286132813,
        15.05999755859375,
        15.080001831054688,
        15.099990844726563,
        15.1199951171875,
        15.139999389648438,
        15.160003662109375,
        15.17999267578125,
        15.199996948242188,
        15.220001220703125,
        15.240005493164063,
        15.259994506835938,
        15.279998779296875,
        15.300003051757813,
        15.319992065429688,
        15.339996337890625,
        15.360000610351563,
        15.3800048828125,
        15.399993896484375,
        15.419998168945313,
        15.44000244140625,
        15.459991455078125,
        15.479995727539063,
        15.5,
        15.520004272460938,
        15.539993286132813,
        15.55999755859375,
        15.580001831054688,
        15.599990844726563,
        15.6199951171875,
        15.639999389648438,
        15.660003662109375,
        15.67999267578125,
        15.699996948242188,
        15.720001220703125,
        15.740005493164063,
        15.759994506835938,
        15.779998779296875,
        15.800003051757813,
        15.819992065429688,
        15.839996337890625,
        15.860000610351563,
        15.8800048828125,
        15.899993896484375,
        15.919998168945313,
        15.94000244140625,
        15.959991455078125,
        15.979995727539063,
        16.0,
        16.020004272460939,
        16.039993286132814,
        16.05999755859375,
        16.080001831054689,
        16.099990844726564,
        16.1199951171875,
        16.139999389648439,
        16.160003662109376,
        16.17999267578125,
        16.199996948242189,
        16.220001220703126,
        16.240005493164064,
        16.259994506835939,
        16.279998779296876,
        16.300003051757814,
        16.319992065429689,
        16.339996337890626,
        16.360000610351564,
        16.3800048828125,
        16.399993896484376,
        16.419998168945314,
        16.44000244140625,
        16.459991455078126,
        16.479995727539064,
        16.5,
        16.520004272460939,
        16.539993286132814,
        16.55999755859375,
        16.580001831054689,
        16.599990844726564,
        16.6199951171875,
        16.639999389648439,
        16.660003662109376,
        16.67999267578125,
        16.699996948242189,
        16.720001220703126,
        16.740005493164064,
        16.759994506835939,
        16.779998779296876,
        16.800003051757814,
        16.819992065429689,
        16.839996337890626,
        16.860000610351564,
        16.8800048828125,
        16.899993896484376,
        16.919998168945314,
        16.94000244140625,
        16.959991455078126,
        16.979995727539064,
        17.0,
        17.020004272460939,
        17.039993286132814,
        17.05999755859375,
        17.080001831054689,
        17.099990844726564,
        17.1199951171875,
        17.139999389648439,
        17.160003662109376,
        17.17999267578125,
        17.199996948242189,
        17.220001220703126,
        17.240005493164064,
        17.259994506835939,
        17.279998779296876,
        17.300003051757814,
        17.319992065429689,
        17.339996337890626,
        17.360000610351564,
        17.3800048828125,
        17.399993896484376,
        17.419998168945314,
        17.44000244140625,
        17.459991455078126,
        17.479995727539064,
        17.5,
        17.520004272460939,
        17.539993286132814,
        17.55999755859375,
        17.580001831054689,
        17.599990844726564,
        17.6199951171875,
        17.639999389648439,
        17.660003662109376,
        17.67999267578125,
        17.699996948242189,
        17.720001220703126,
        17.740005493164064,
        17.759994506835939,
        17.779998779296876,
        17.800003051757814,
        17.819992065429689,
        17.839996337890626,
        17.860000610351564,
        17.8800048828125,
        17.899993896484376,
        17.919998168945314,
        17.94000244140625,
        17.959991455078126,
        17.979995727539064,
        18.0,
        18.020004272460939,
        18.039993286132814,
        18.05999755859375,
        18.080001831054689,
        18.099990844726564,
        18.1199951171875,
        18.139999389648439,
        18.160003662109376,
        18.17999267578125,
        18.199996948242189,
        18.220001220703126,
        18.240005493164064,
        18.259994506835939,
        18.279998779296876,
        18.300003051757814,
        18.319992065429689,
        18.339996337890626,
        18.360000610351564,
        18.3800048828125,
        18.399993896484376,
        18.419998168945314,
        18.44000244140625,
        18.459991455078126,
        18.479995727539064,
        18.5,
        18.520004272460939,
        18.539993286132814,
        18.55999755859375,
        18.580001831054689,
        18.599990844726564,
        18.6199951171875,
        18.639999389648439,
        18.660003662109376,
        18.67999267578125,
        18.699996948242189,
        18.720001220703126,
        18.740005493164064,
        18.759994506835939,
        18.779998779296876,
        18.800003051757814,
        18.819992065429689,
        18.839996337890626,
        18.860000610351564,
        18.8800048828125,
        18.899993896484376,
        18.919998168945314,
        18.94000244140625,
        18.959991455078126,
        18.979995727539064,
        19.0,
        19.020004272460939,
        19.039993286132814,
        19.05999755859375,
        19.080001831054689,
        19.099990844726564,
        19.1199951171875,
        19.139999389648439,
        19.160003662109376,
        19.17999267578125,
        19.199996948242189,
        19.220001220703126,
        19.240005493164064,
        19.259994506835939,
        19.279998779296876,
        19.300003051757814,
        19.319992065429689,
        19.339996337890626,
        19.360000610351564,
        19.3800048828125,
        19.399993896484376,
        19.419998168945314,
        19.44000244140625,
        19.459991455078126,
        19.479995727539064,
        19.5,
        19.520004272460939,
        19.539993286132814,
        19.55999755859375,
        19.580001831054689,
        19.599990844726564,
        19.6199951171875,
        19.639999389648439,
        19.660003662109376,
        19.67999267578125,
        19.699996948242189,
        19.720001220703126,
        19.740005493164064,
        19.759994506835939,
        19.779998779296876,
        19.800003051757814,
        19.819992065429689,
        19.839996337890626,
        19.860000610351564,
        19.8800048828125,
        19.899993896484376,
        19.919998168945314,
        19.94000244140625,
        19.959991455078126,
        19.979995727539064,
        20.0,
        20.020004272460939,
        20.039993286132814,
        20.05999755859375,
        20.080001831054689,
        20.099990844726564,
        20.1199951171875,
        20.139999389648439,
        20.160003662109376,
        20.17999267578125,
        20.199996948242189,
        20.220001220703126,
        20.240005493164064,
        20.259994506835939,
        20.279998779296876,
        20.300003051757814,
        20.319992065429689,
        20.339996337890626,
        20.360000610351564,
        20.3800048828125,
        20.399993896484376,
        20.419998168945314,
        20.44000244140625,
        20.459991455078126,
        20.479995727539064,
        20.5,
        20.520004272460939,
        20.539993286132814,
        20.55999755859375,
        20.580001831054689,
        20.599990844726564,
        20.6199951171875,
        20.639999389648439,
        20.660003662109376,
        20.67999267578125,
        20.699996948242189,
        20.720001220703126,
        20.740005493164064,
        20.759994506835939,
        20.779998779296876,
        20.800003051757814,
        20.819992065429689,
        20.839996337890626,
        20.860000610351564,
        20.8800048828125,
        20.899993896484376,
        20.919998168945314,
        20.94000244140625,
        20.959991455078126,
        20.979995727539064,
        21.0,
        21.020004272460939,
        21.039993286132814,
        21.05999755859375,
        21.080001831054689,
        21.099990844726564,
        21.1199951171875,
        21.139999389648439,
        21.160003662109376,
        21.17999267578125,
        21.199996948242189,
        21.220001220703126,
        21.240005493164064,
        21.259994506835939,
        21.279998779296876,
        21.300003051757814,
        21.319992065429689,
        21.339996337890626,
        21.360000610351564,
        21.3800048828125,
        21.399993896484376,
        21.419998168945314,
        21.44000244140625,
        21.459991455078126,
        21.479995727539064,
        21.5,
        21.520004272460939,
        21.539993286132814,
        21.55999755859375,
        21.580001831054689,
        21.599990844726564,
        21.6199951171875,
        21.639999389648439,
        21.660003662109376,
        21.67999267578125,
        21.699996948242189,
        21.720001220703126,
        21.740005493164064,
        21.759994506835939,
        21.779998779296876,
        21.800003051757814,
        21.819992065429689,
        21.839996337890626,
        21.860000610351564,
        21.8800048828125,
        21.899993896484376,
        21.919998168945314,
        21.94000244140625,
        21.959991455078126,
        21.979995727539064,
        22.0,
        22.020004272460939,
        22.039993286132814,
        22.05999755859375,
        22.080001831054689,
        22.099990844726564,
        22.1199951171875,
        22.139999389648439,
        22.160003662109376,
        22.17999267578125,
        22.199996948242189,
        22.220001220703126,
        22.240005493164064,
        22.259994506835939,
        22.279998779296876,
        22.300003051757814,
        22.319992065429689,
        22.339996337890626,
        22.360000610351564,
        22.3800048828125,
        22.399993896484376,
        22.419998168945314,
        22.44000244140625,
        22.459991455078126,
        22.479995727539064,
        22.5,
        22.520004272460939,
        22.539993286132814,
        22.55999755859375,
        22.580001831054689,
        22.599990844726564,
        22.6199951171875,
        22.639999389648439,
        22.660003662109376,
        22.67999267578125,
        22.699996948242189,
        22.720001220703126,
        22.740005493164064,
        22.759994506835939,
        22.779998779296876,
        22.800003051757814,
        22.819992065429689,
        22.839996337890626,
        22.860000610351564,
        22.8800048828125,
        22.899993896484376,
        22.919998168945314,
        22.94000244140625,
        22.959991455078126,
        22.979995727539064,
        23.0,
        23.020004272460939,
        23.039993286132814,
        23.05999755859375,
        23.080001831054689,
        23.099990844726564,
        23.1199951171875,
        23.139999389648439,
        23.160003662109376,
        23.17999267578125,
        23.199996948242189,
        23.220001220703126,
        23.240005493164064,
        23.259994506835939,
        23.279998779296876,
        23.300003051757814,
        23.319992065429689,
        23.339996337890626,
        23.360000610351564,
        23.3800048828125,
        23.399993896484376,
        23.419998168945314,
        23.44000244140625,
        23.459991455078126,
        23.479995727539064,
        23.5,
        23.520004272460939,
        23.539993286132814,
        23.55999755859375,
        23.580001831054689,
        23.599990844726564,
        23.6199951171875,
        23.639999389648439,
        23.660003662109376,
        23.67999267578125,
        23.699996948242189,
        23.720001220703126,
        23.740005493164064,
        23.759994506835939,
        23.779998779296876,
        23.800003051757814,
        23.819992065429689,
        23.839996337890626,
        23.860000610351564,
        23.8800048828125,
        23.899993896484376,
        23.919998168945314,
        23.94000244140625,
        23.959991455078126,
        23.979995727539064,
        24.0,
        24.020004272460939,
        24.039993286132814,
        24.05999755859375,
        24.080001831054689,
        24.099990844726564,
        24.1199951171875,
        24.139999389648439,
        24.160003662109376,
        24.17999267578125,
        24.199996948242189,
        24.220001220703126,
        24.240005493164064,
        24.259994506835939,
        24.279998779296876,
        24.300003051757814,
        24.319992065429689,
        24.339996337890626,
        24.360000610351564,
        24.3800048828125,
        24.399993896484376,
        24.419998168945314,
        24.44000244140625,
        24.459991455078126,
        24.479995727539064,
        24.5,
        24.520004272460939,
        24.539993286132814,
        24.55999755859375,
        24.580001831054689,
        24.599990844726564,
        24.6199951171875,
        24.639999389648439,
        24.660003662109376,
        24.67999267578125,
        24.699996948242189,
        24.720001220703126,
        24.740005493164064,
        24.759994506835939,
        24.779998779296876,
        24.800003051757814,
        24.819992065429689,
        24.839996337890626,
        24.860000610351564,
        24.8800048828125,
        24.899993896484376,
        24.919998168945314,
        24.94000244140625,
        24.959991455078126,
        24.979995727539064,
        25.0,
        25.020004272460939,
        25.039993286132814,
        25.05999755859375,
        25.080001831054689,
        25.099990844726564,
        25.1199951171875,
        25.139999389648439,
        25.160003662109376,
        25.17999267578125,
        25.199996948242189,
        25.220001220703126,
        25.240005493164064,
        25.259994506835939,
        25.279998779296876,
        25.300003051757814,
        25.319992065429689,
        25.339996337890626,
        25.360000610351564,
        25.3800048828125,
        25.399993896484376,
        25.419998168945314,
        25.44000244140625,
        25.459991455078126,
        25.479995727539064,
        25.5,
        25.520004272460939,
        25.539993286132814,
        25.55999755859375,
        25.580001831054689,
        25.599990844726564,
        25.6199951171875,
        25.639999389648439,
        25.660003662109376,
        25.67999267578125,
        25.699996948242189,
        25.720001220703126,
        25.740005493164064,
        25.759994506835939,
        25.779998779296876,
        25.800003051757814,
        25.819992065429689,
        25.839996337890626,
        25.860000610351564,
        25.8800048828125,
        25.899993896484376,
        25.919998168945314,
        25.94000244140625,
        25.959991455078126,
        25.979995727539064,
        26.0,
        26.020004272460939,
        26.039993286132814,
        26.05999755859375,
        26.080001831054689,
        26.099990844726564,
        26.1199951171875,
        26.139999389648439,
        26.160003662109376,
        26.17999267578125,
        26.199996948242189,
        26.220001220703126,
        26.240005493164064,
        26.259994506835939,
        26.279998779296876,
        26.300003051757814,
        26.319992065429689,
        26.339996337890626,
        26.360000610351564,
        26.3800048828125,
        26.399993896484376,
        26.419998168945314,
        26.44000244140625,
        26.459991455078126,
        26.479995727539064,
        26.5,
        26.520004272460939,
        26.539993286132814,
        26.55999755859375,
        26.580001831054689,
        26.599990844726564,
        26.6199951171875,
        26.639999389648439,
        26.660003662109376,
        26.67999267578125,
        26.699996948242189,
        26.720001220703126,
        26.740005493164064,
        26.759994506835939,
        26.779998779296876,
        26.800003051757814,
        26.819992065429689,
        26.839996337890626,
        26.860000610351564,
        26.8800048828125,
        26.899993896484376,
        26.919998168945314,
        26.94000244140625,
        26.959991455078126,
        26.979995727539064,
        27.0,
        27.020004272460939,
        27.039993286132814,
        27.05999755859375,
        27.080001831054689,
        27.099990844726564,
        27.1199951171875,
        27.139999389648439,
        27.160003662109376,
        27.17999267578125,
        27.199996948242189,
        27.220001220703126,
        27.240005493164064,
        27.259994506835939,
        27.279998779296876,
        27.300003051757814,
        27.319992065429689,
        27.339996337890626,
        27.360000610351564,
        27.3800048828125,
        27.399993896484376,
        27.419998168945314,
        27.44000244140625,
        27.459991455078126,
        27.479995727539064,
        27.5,
        27.520004272460939,
        27.539993286132814,
        27.55999755859375,
        27.580001831054689,
        27.599990844726564,
        27.6199951171875,
        27.639999389648439,
        27.660003662109376,
        27.67999267578125,
        27.699996948242189,
        27.720001220703126,
        27.740005493164064,
        27.759994506835939,
        27.779998779296876,
        27.800003051757814,
        27.819992065429689,
        27.839996337890626,
        27.860000610351564,
        27.8800048828125,
        27.899993896484376,
        27.919998168945314,
        27.94000244140625,
        27.959991455078126,
        27.979995727539064,
        28.0,
        28.020004272460939,
        28.039993286132814,
        28.05999755859375,
        28.080001831054689,
        28.099990844726564,
        28.1199951171875,
        28.139999389648439,
        28.160003662109376,
        28.17999267578125,
        28.199996948242189,
        28.220001220703126,
        28.240005493164064,
        28.259994506835939,
        28.279998779296876,
        28.300003051757814,
        28.319992065429689,
        28.339996337890626,
        28.360000610351564,
        28.3800048828125,
        28.399993896484376,
        28.419998168945314,
        28.44000244140625,
        28.459991455078126,
        28.479995727539064,
        28.5,
        28.520004272460939,
        28.539993286132814,
        28.55999755859375,
        28.580001831054689,
        28.599990844726564,
        28.6199951171875,
        28.639999389648439,
        28.660003662109376,
        28.67999267578125,
        28.699996948242189,
        28.720001220703126,
        28.740005493164064,
        28.759994506835939,
        28.779998779296876,
        28.800003051757814,
        28.819992065429689,
        28.839996337890626,
        28.860000610351564,
        28.8800048828125,
        28.899993896484376,
        28.919998168945314,
        28.94000244140625,
        28.959991455078126,
        28.979995727539064,
        29.0,
        29.020004272460939,
        29.039993286132814,
        29.05999755859375,
        29.080001831054689,
        29.099990844726564,
        29.1199951171875,
        29.139999389648439,
        29.160003662109376,
        29.17999267578125,
        29.199996948242189,
        29.220001220703126,
        29.240005493164064,
        29.259994506835939,
        29.279998779296876,
        29.300003051757814,
        29.319992065429689,
        29.339996337890626,
        29.360000610351564,
        29.3800048828125,
        29.399993896484376,
        29.419998168945314,
        29.44000244140625,
        29.459991455078126,
        29.479995727539064,
        29.5,
        29.520004272460939,
        29.539993286132814,
        29.55999755859375,
        29.580001831054689,
        29.599990844726564,
        29.6199951171875,
        29.639999389648439,
        29.660003662109376,
        29.67999267578125,
        29.699996948242189,
        29.720001220703126,
        29.740005493164064,
        29.759994506835939,
        29.779998779296876,
        29.800003051757814,
        29.819992065429689,
        29.839996337890626,
        29.860000610351564,
        29.8800048828125,
        29.899993896484376,
        29.919998168945314,
        29.94000244140625,
        29.959991455078126,
        29.979995727539064,
        30.0,
        30.020004272460939,
        30.039993286132814,
        30.05999755859375,
        30.080001831054689,
        30.099990844726564,
        30.1199951171875,
        30.139999389648439,
        30.160003662109376,
        30.17999267578125,
        30.199996948242189,
        30.220001220703126,
        30.240005493164064,
        30.259994506835939,
        30.279998779296876,
        30.300003051757814,
        30.319992065429689,
        30.339996337890626,
        30.360000610351564,
        30.3800048828125,
        30.399993896484376,
        30.419998168945314,
        30.44000244140625,
        30.459991455078126,
        30.479995727539064,
        30.5,
        30.520004272460939,
        30.539993286132814,
        30.55999755859375,
        30.580001831054689,
        30.599990844726564,
        30.6199951171875,
        30.639999389648439,
        30.660003662109376,
        30.67999267578125,
        30.699996948242189,
        30.720001220703126,
        30.740005493164064,
        30.759994506835939,
        30.779998779296876,
        30.800003051757814,
        30.819992065429689,
        30.839996337890626,
        30.860000610351564,
        30.8800048828125,
        30.899993896484376,
        30.919998168945314,
        30.94000244140625,
        30.959991455078126,
        30.979995727539064,
        31.0,
        31.020004272460939,
        31.039993286132814,
        31.05999755859375,
        31.080001831054689,
        31.099990844726564,
        31.1199951171875,
        31.139999389648439,
        31.160003662109376,
        31.17999267578125,
        31.199996948242189,
        31.220001220703126,
        31.240005493164064,
        31.259994506835939,
        31.279998779296876,
        31.300003051757814,
        31.319992065429689,
        31.339996337890626,
        31.360000610351564,
        31.3800048828125,
        31.399993896484376,
        31.419998168945314,
        31.44000244140625,
        31.459991455078126,
        31.479995727539064,
        31.5,
        31.520004272460939,
        31.539993286132814,
        31.55999755859375,
        31.580001831054689,
        31.599990844726564,
        31.6199951171875,
        31.639999389648439,
        31.660003662109376,
        31.67999267578125,
        31.699996948242189,
        31.720001220703126,
        31.740005493164064,
        31.759994506835939,
        31.779998779296876,
        31.800003051757814,
        31.819992065429689,
        31.839996337890626,
        31.860000610351564,
        31.8800048828125,
        31.899993896484376,
        31.919998168945314,
        31.94000244140625,
        31.959991455078126,
        31.979995727539064,
        32.0,
        32.02000427246094,
        32.03999328613281,
        32.05999755859375,
        32.08000183105469,
        32.09999084472656,
        32.1199951171875,
        32.13999938964844,
        32.160003662109378,
        32.17999267578125,
        32.19999694824219,
        32.220001220703128,
        32.24000549316406,
        32.25999450683594,
        32.279998779296878,
        32.30000305175781,
        32.31999206542969,
        32.339996337890628,
        32.36000061035156,
        32.3800048828125,
        32.399993896484378,
        32.41999816894531,
        32.44000244140625,
        32.459991455078128,
        32.47999572753906,
        32.5,
        32.52000427246094,
        32.53999328613281,
        32.55999755859375,
        32.58000183105469,
        32.59999084472656,
        32.6199951171875,
        32.63999938964844,
        32.660003662109378,
        32.67999267578125,
        32.69999694824219,
        32.720001220703128,
        32.74000549316406,
        32.75999450683594,
        32.779998779296878,
        32.80000305175781,
        32.81999206542969,
        32.839996337890628,
        32.86000061035156,
        32.8800048828125,
        32.899993896484378,
        32.91999816894531,
        32.94000244140625,
        32.959991455078128,
        32.97999572753906,
        33.0,
        33.02000427246094,
        33.03999328613281,
        33.05999755859375,
        33.08000183105469,
        33.09999084472656,
        33.1199951171875,
        33.13999938964844,
        33.160003662109378,
        33.17999267578125,
        33.19999694824219,
        33.220001220703128,
        33.24000549316406,
        33.25999450683594,
        33.279998779296878,
        33.30000305175781,
        33.31999206542969,
        33.339996337890628,
        33.36000061035156,
        33.3800048828125,
        33.399993896484378,
        33.41999816894531,
        33.44000244140625,
        33.459991455078128,
        33.47999572753906,
        33.5,
        33.52000427246094,
        33.53999328613281,
        33.55999755859375,
        33.58000183105469,
        33.59999084472656,
        33.6199951171875,
        33.63999938964844,
        33.660003662109378,
        33.67999267578125,
        33.69999694824219,
        33.720001220703128,
        33.74000549316406,
        33.75999450683594,
        33.779998779296878,
        33.80000305175781,
        33.81999206542969,
        33.839996337890628,
        33.86000061035156,
        33.8800048828125,
        33.899993896484378,
        33.91999816894531,
        33.94000244140625,
        33.959991455078128,
        33.97999572753906,
        34.0,
        34.02000427246094,
        34.03999328613281,
        34.05999755859375,
        34.08000183105469,
        34.09999084472656,
        34.1199951171875,
        34.13999938964844,
        34.160003662109378,
        34.17999267578125,
        34.19999694824219,
        34.220001220703128,
        34.24000549316406,
        34.25999450683594,
        34.279998779296878,
        34.30000305175781,
        34.31999206542969,
        34.339996337890628,
        34.36000061035156,
        34.3800048828125,
        34.399993896484378,
        34.41999816894531,
        34.44000244140625,
        34.459991455078128,
        34.47999572753906,
        34.5,
        34.52000427246094,
        34.53999328613281,
        34.55999755859375,
        34.58000183105469,
        34.59999084472656,
        34.6199951171875,
        34.63999938964844,
        34.660003662109378,
        34.67999267578125,
        34.69999694824219,
        34.720001220703128,
        34.74000549316406,
        34.75999450683594,
        34.779998779296878,
        34.80000305175781,
        34.81999206542969,
        34.839996337890628,
        34.86000061035156,
        34.8800048828125,
        34.899993896484378,
        34.91999816894531,
        34.94000244140625,
        34.959991455078128,
        34.97999572753906,
        35.0,
        35.02000427246094,
        35.03999328613281,
        35.05999755859375,
        35.08000183105469,
        35.09999084472656,
        35.1199951171875,
        35.13999938964844,
        35.160003662109378,
        35.17999267578125,
        35.19999694824219,
        35.220001220703128,
        35.24000549316406,
        35.25999450683594,
        35.279998779296878,
        35.30000305175781,
        35.31999206542969,
        35.339996337890628,
        35.36000061035156,
        35.3800048828125,
        35.399993896484378,
        35.41999816894531,
        35.44000244140625,
        35.459991455078128,
        35.47999572753906,
        35.5,
        35.52000427246094,
        35.53999328613281,
        35.55999755859375,
        35.58000183105469,
        35.59999084472656,
        35.6199951171875,
        35.63999938964844,
        35.660003662109378,
        35.67999267578125,
        35.69999694824219,
        35.720001220703128,
        35.74000549316406,
        35.75999450683594,
        35.779998779296878,
        35.80000305175781,
        35.81999206542969,
        35.839996337890628,
        35.86000061035156,
        35.8800048828125,
        35.899993896484378,
        35.91999816894531,
        35.94000244140625,
        35.959991455078128,
        35.97999572753906,
        36.0,
        36.02000427246094,
        36.03999328613281,
        36.05999755859375,
        36.08000183105469,
        36.09999084472656,
        36.1199951171875,
        36.13999938964844,
        36.160003662109378,
        36.17999267578125,
        36.19999694824219,
        36.220001220703128,
        36.24000549316406,
        36.25999450683594,
        36.279998779296878,
        36.30000305175781,
        36.31999206542969,
        36.339996337890628,
        36.36000061035156,
        36.3800048828125,
        36.399993896484378,
        36.41999816894531,
        36.44000244140625,
        36.459991455078128,
        36.47999572753906,
        36.5,
        36.52000427246094,
        36.53999328613281,
        36.55999755859375,
        36.58000183105469,
        36.59999084472656,
        36.6199951171875,
        36.63999938964844,
        36.660003662109378,
        36.67999267578125,
        36.69999694824219,
        36.720001220703128,
        36.74000549316406,
        36.75999450683594,
        36.779998779296878,
        36.80000305175781,
        36.81999206542969,
        36.839996337890628,
        36.86000061035156,
        36.8800048828125,
        36.899993896484378,
        36.91999816894531,
        36.94000244140625,
        36.959991455078128,
        36.97999572753906,
        37.0,
        37.02000427246094,
        37.03999328613281,
        37.05999755859375,
        37.08000183105469,
        37.09999084472656,
        37.1199951171875,
        37.13999938964844,
        37.160003662109378,
        37.17999267578125,
        37.20001220703125,
        37.220001220703128,
        37.239990234375,
        37.260009765625,
        37.279998779296878,
        37.29998779296875,
        37.32000732421875,
        37.339996337890628,
        37.3599853515625,
        37.3800048828125,
        37.399993896484378,
        37.41998291015625,
        37.44000244140625,
        37.459991455078128,
        37.480010986328128,
        37.5,
        37.519989013671878,
        37.540008544921878,
        37.55999755859375,
        37.579986572265628,
        37.600006103515628,
        37.6199951171875,
        37.639984130859378,
        37.660003662109378,
        37.67999267578125,
        37.70001220703125,
        37.720001220703128,
        37.739990234375,
        37.760009765625,
        37.779998779296878,
        37.79998779296875,
        37.82000732421875,
        37.839996337890628,
        37.8599853515625,
        37.8800048828125,
        37.899993896484378,
        37.91998291015625,
        37.94000244140625,
        37.959991455078128,
        37.980010986328128,
        38.0,
        38.019989013671878,
        38.040008544921878,
        38.05999755859375,
        38.079986572265628,
        38.100006103515628,
        38.1199951171875,
        38.139984130859378,
        38.160003662109378,
        38.17999267578125,
        38.20001220703125,
        38.220001220703128,
        38.239990234375,
        38.260009765625,
        38.279998779296878,
        38.29998779296875,
        38.32000732421875,
        38.339996337890628,
        38.3599853515625,
        38.3800048828125,
        38.399993896484378,
        38.41998291015625,
        38.44000244140625,
        38.459991455078128,
        38.480010986328128,
        38.5,
        38.519989013671878,
        38.540008544921878,
        38.55999755859375,
        38.579986572265628,
        38.600006103515628,
        38.6199951171875,
        38.639984130859378,
        38.660003662109378,
        38.67999267578125,
        38.70001220703125,
        38.720001220703128,
        38.739990234375,
        38.760009765625,
        38.779998779296878,
        38.79998779296875,
        38.82000732421875,
        38.839996337890628,
        38.8599853515625,
        38.8800048828125,
        38.899993896484378,
        38.91998291015625,
        38.94000244140625,
        38.959991455078128,
        38.980010986328128,
        39.0,
        39.019989013671878,
        39.040008544921878,
        39.05999755859375,
        39.079986572265628,
        39.100006103515628,
        39.1199951171875,
        39.139984130859378,
        39.160003662109378,
        39.17999267578125,
        39.20001220703125,
        39.220001220703128,
        39.239990234375,
        39.260009765625,
        39.279998779296878,
        39.29998779296875,
        39.32000732421875,
        39.339996337890628,
        39.3599853515625,
        39.3800048828125,
        39.399993896484378,
        39.41998291015625,
        39.44000244140625,
        39.459991455078128,
        39.480010986328128,
        39.5,
        39.519989013671878,
        39.540008544921878,
        39.55999755859375,
        39.579986572265628,
        39.600006103515628,
        39.6199951171875,
        39.639984130859378,
        39.660003662109378,
        39.67999267578125,
        39.70001220703125,
        39.720001220703128,
        39.739990234375,
        39.760009765625,
        39.779998779296878,
        39.79998779296875,
        39.82000732421875,
        39.839996337890628,
        39.8599853515625,
        39.8800048828125,
        39.899993896484378,
        39.91998291015625,
        39.94000244140625,
        39.959991455078128,
        39.980010986328128,
        40.0,
        40.019989013671878,
        40.040008544921878,
        40.05999755859375,
        40.079986572265628,
        40.100006103515628,
        40.1199951171875,
        40.139984130859378,
        40.160003662109378,
        40.17999267578125,
        40.20001220703125,
        40.220001220703128,
        40.239990234375,
        40.260009765625,
        40.279998779296878,
        40.29998779296875,
        40.32000732421875,
        40.339996337890628,
        40.3599853515625,
        40.3800048828125,
        40.399993896484378,
        40.41998291015625,
        40.44000244140625,
        40.459991455078128,
        40.480010986328128,
        40.5,
        40.519989013671878,
        40.540008544921878,
        40.55999755859375,
        40.579986572265628,
        40.600006103515628,
        40.6199951171875,
        40.639984130859378,
        40.660003662109378,
        40.67999267578125,
        40.70001220703125,
        40.720001220703128,
        40.739990234375,
        40.760009765625,
        40.779998779296878,
        40.79998779296875,
        40.82000732421875,
        40.839996337890628,
        40.8599853515625,
        40.8800048828125,
        40.899993896484378,
        40.91998291015625,
        40.94000244140625,
        40.959991455078128,
        40.980010986328128,
        41.0,
        41.019989013671878,
        41.040008544921878,
        41.05999755859375,
        41.079986572265628,
        41.100006103515628,
        41.1199951171875,
        41.139984130859378,
        41.160003662109378,
        41.17999267578125,
        41.20001220703125,
        41.220001220703128,
        41.239990234375,
        41.260009765625,
        41.279998779296878,
        41.29998779296875,
        41.32000732421875,
        41.339996337890628,
        41.3599853515625,
        41.3800048828125,
        41.399993896484378,
        41.41998291015625,
        41.44000244140625,
        41.459991455078128,
        41.480010986328128,
        41.5,
        41.519989013671878,
        41.540008544921878,
        41.55999755859375,
        41.579986572265628,
        41.600006103515628,
        41.6199951171875,
        41.639984130859378,
        41.660003662109378,
        41.67999267578125,
        41.70001220703125,
        41.720001220703128,
        41.739990234375,
        41.760009765625,
        41.779998779296878,
        41.79998779296875,
        41.82000732421875,
        41.839996337890628,
        41.8599853515625,
        41.8800048828125,
        41.899993896484378,
        41.91998291015625,
        41.94000244140625,
        41.959991455078128,
        41.980010986328128,
        42.0,
        42.019989013671878,
        42.040008544921878,
        42.05999755859375,
        42.079986572265628,
        42.100006103515628,
        42.1199951171875,
        42.139984130859378,
        42.160003662109378,
        42.17999267578125,
        42.20001220703125,
        42.220001220703128,
        42.239990234375,
        42.260009765625,
        42.279998779296878,
        42.29998779296875,
        42.32000732421875,
        42.339996337890628,
        42.3599853515625,
        42.3800048828125,
        42.399993896484378,
        42.41998291015625,
        42.44000244140625,
        42.459991455078128,
        42.480010986328128,
        42.5,
        42.519989013671878,
        42.540008544921878,
        42.55999755859375,
        42.579986572265628,
        42.600006103515628,
        42.6199951171875,
        42.639984130859378,
        42.660003662109378,
        42.67999267578125,
        42.70001220703125,
        42.720001220703128,
        42.739990234375,
        42.760009765625,
        42.779998779296878,
        42.79998779296875,
        42.82000732421875,
        42.839996337890628,
        42.8599853515625,
        42.8800048828125,
        42.899993896484378,
        42.91998291015625,
        42.94000244140625,
        42.959991455078128,
        42.980010986328128,
        43.0,
        43.019989013671878,
        43.040008544921878,
        43.05999755859375,
        43.079986572265628,
        43.100006103515628,
        43.1199951171875,
        43.139984130859378,
        43.160003662109378,
        43.17999267578125,
        43.20001220703125,
        43.220001220703128,
        43.239990234375,
        43.260009765625,
        43.279998779296878,
        43.29998779296875,
        43.32000732421875,
        43.339996337890628,
        43.3599853515625,
        43.3800048828125,
        43.399993896484378,
        43.41998291015625,
        43.44000244140625,
        43.459991455078128,
        43.480010986328128,
        43.5,
        43.519989013671878,
        43.540008544921878,
        43.55999755859375,
        43.579986572265628,
        43.600006103515628,
        43.6199951171875,
        43.639984130859378,
        43.660003662109378,
        43.67999267578125,
        43.70001220703125,
        43.720001220703128,
        43.739990234375,
        43.760009765625,
        43.779998779296878,
        43.79998779296875,
        43.82000732421875,
        43.839996337890628,
        43.8599853515625,
        43.8800048828125,
        43.899993896484378,
        43.91998291015625,
        43.94000244140625,
        43.959991455078128,
        43.980010986328128,
        44.0,
        44.019989013671878,
        44.040008544921878,
        44.05999755859375,
        44.079986572265628,
        44.100006103515628,
        44.1199951171875,
        44.139984130859378,
        44.160003662109378,
        44.17999267578125,
        44.20001220703125,
        44.220001220703128,
        44.239990234375,
        44.260009765625,
        44.279998779296878,
        44.29998779296875,
        44.32000732421875,
        44.339996337890628,
        44.3599853515625,
        44.3800048828125,
        44.399993896484378,
        44.41998291015625,
        44.44000244140625,
        44.459991455078128,
        44.480010986328128,
        44.5,
        44.519989013671878,
        44.540008544921878,
        44.55999755859375,
        44.579986572265628,
        44.600006103515628,
        44.6199951171875,
        44.639984130859378,
        44.660003662109378,
        44.67999267578125,
        44.70001220703125,
        44.720001220703128,
        44.739990234375,
        44.760009765625,
        44.779998779296878,
        44.79998779296875,
        44.82000732421875,
        44.839996337890628,
        44.8599853515625,
        44.8800048828125,
        44.899993896484378,
        44.91998291015625,
        44.94000244140625,
        44.959991455078128,
        44.980010986328128,
        45.0,
        45.019989013671878,
        45.040008544921878,
        45.05999755859375,
        45.079986572265628,
        45.100006103515628,
        45.1199951171875,
        45.139984130859378,
        45.160003662109378,
        45.17999267578125,
        45.20001220703125,
        45.220001220703128,
        45.239990234375,
        45.260009765625,
        45.279998779296878,
        45.29998779296875,
        45.32000732421875,
        45.339996337890628,
        45.3599853515625,
        45.3800048828125,
        45.399993896484378,
        45.41998291015625,
        45.44000244140625,
        45.459991455078128,
        45.480010986328128,
        45.5,
        45.519989013671878,
        45.540008544921878,
        45.55999755859375,
        45.579986572265628,
        45.600006103515628,
        45.6199951171875,
        45.639984130859378,
        45.660003662109378,
        45.67999267578125,
        45.70001220703125,
        45.720001220703128,
        45.739990234375,
        45.760009765625,
        45.779998779296878,
        45.79998779296875,
        45.82000732421875,
        45.839996337890628,
        45.8599853515625,
        45.8800048828125,
        45.899993896484378,
        45.91998291015625,
        45.94000244140625,
        45.959991455078128,
        45.980010986328128,
        46.0,
        46.019989013671878,
        46.040008544921878,
        46.05999755859375,
        46.079986572265628,
        46.100006103515628,
        46.1199951171875,
        46.139984130859378,
        46.160003662109378,
        46.17999267578125,
        46.20001220703125,
        46.220001220703128,
        46.239990234375,
        46.260009765625,
        46.279998779296878,
        46.29998779296875,
        46.32000732421875,
        46.339996337890628,
        46.3599853515625,
        46.3800048828125,
        46.399993896484378,
        46.41998291015625,
        46.44000244140625,
        46.459991455078128,
        46.480010986328128,
        46.5,
        46.519989013671878,
        46.540008544921878,
        46.55999755859375,
        46.579986572265628,
        46.600006103515628,
        46.6199951171875,
        46.639984130859378,
        46.660003662109378,
        46.67999267578125,
        46.70001220703125,
        46.720001220703128,
        46.739990234375,
        46.760009765625,
        46.779998779296878,
        46.79998779296875,
        46.82000732421875,
        46.839996337890628,
        46.8599853515625,
        46.8800048828125,
        46.899993896484378,
        46.91998291015625,
        46.94000244140625,
        46.959991455078128,
        46.980010986328128,
        47.0,
        47.019989013671878,
        47.040008544921878,
        47.05999755859375,
        47.079986572265628,
        47.100006103515628,
        47.1199951171875,
        47.139984130859378,
        47.160003662109378,
        47.17999267578125,
        47.20001220703125,
        47.220001220703128,
        47.239990234375,
        47.260009765625,
        47.279998779296878,
        47.29998779296875,
        47.32000732421875,
        47.339996337890628,
        47.3599853515625,
        47.3800048828125,
        47.399993896484378,
        47.41998291015625,
        47.44000244140625,
        47.459991455078128,
        47.480010986328128,
        47.5,
        47.519989013671878,
        47.540008544921878,
        47.55999755859375,
        47.579986572265628,
        47.600006103515628,
        47.6199951171875,
        47.639984130859378,
        47.660003662109378,
        47.67999267578125,
        47.70001220703125,
        47.720001220703128,
        47.739990234375,
        47.760009765625,
        47.779998779296878,
        47.79998779296875,
        47.82000732421875,
        47.839996337890628,
        47.8599853515625,
        47.8800048828125,
        47.899993896484378,
        47.91998291015625,
        47.94000244140625,
        47.959991455078128,
        47.980010986328128,
        48.0,
        48.019989013671878,
        48.040008544921878,
        48.05999755859375,
        48.079986572265628,
        48.100006103515628,
        48.1199951171875,
        48.139984130859378,
        48.160003662109378,
        48.17999267578125,
        48.20001220703125,
        48.220001220703128,
        48.239990234375,
        48.260009765625,
        48.279998779296878,
        48.29998779296875,
        48.32000732421875,
        48.339996337890628,
        48.3599853515625,
        48.3800048828125,
        48.399993896484378,
        48.41998291015625,
        48.44000244140625,
        48.459991455078128,
        48.480010986328128,
        48.5,
        48.519989013671878,
        48.540008544921878,
        48.55999755859375,
        48.579986572265628,
        48.600006103515628,
        48.6199951171875,
        48.639984130859378,
        48.660003662109378,
        48.67999267578125,
        48.70001220703125,
        48.720001220703128,
        48.739990234375,
        48.760009765625,
        48.779998779296878,
        48.79998779296875,
        48.82000732421875,
        48.839996337890628,
        48.8599853515625,
        48.8800048828125,
        48.899993896484378,
        48.91998291015625,
        48.94000244140625,
        48.959991455078128,
        48.980010986328128,
        49.0,
        49.019989013671878,
        49.040008544921878,
        49.05999755859375,
        49.079986572265628,
        49.100006103515628,
        49.1199951171875,
        49.139984130859378,
        49.160003662109378,
        49.17999267578125,
        49.20001220703125,
        49.220001220703128,
        49.239990234375,
        49.260009765625,
        49.279998779296878,
        49.29998779296875,
        49.32000732421875,
        49.339996337890628,
        49.3599853515625,
        49.3800048828125,
        49.399993896484378,
        49.41998291015625,
        49.44000244140625,
        49.459991455078128,
        49.480010986328128,
        49.5,
        49.519989013671878,
        49.540008544921878,
        49.55999755859375,
        49.579986572265628,
        49.600006103515628,
        49.6199951171875,
        49.639984130859378,
        49.660003662109378,
        49.67999267578125,
        49.70001220703125,
        49.720001220703128,
        49.739990234375,
        49.760009765625,
        49.779998779296878,
        49.79998779296875,
        49.82000732421875,
        49.839996337890628,
        49.8599853515625,
        49.8800048828125,
        49.899993896484378,
        49.91998291015625,
        49.94000244140625,
        49.959991455078128,
        49.980010986328128,
        50.0,
        50.019989013671878,
        50.040008544921878,
        50.05999755859375,
        50.079986572265628,
        50.100006103515628,
        50.1199951171875,
        50.139984130859378,
        50.160003662109378,
        50.17999267578125,
        50.20001220703125,
        50.220001220703128,
        50.239990234375,
        50.260009765625,
        50.279998779296878,
        50.29998779296875,
        50.32000732421875,
        50.339996337890628,
        50.3599853515625,
        50.3800048828125,
        50.399993896484378,
        50.41998291015625,
        50.44000244140625,
        50.459991455078128,
        50.480010986328128,
        50.5,
        50.519989013671878,
        50.540008544921878,
        50.55999755859375,
        50.579986572265628,
        50.600006103515628,
        50.6199951171875,
        50.639984130859378,
        50.660003662109378,
        50.67999267578125,
        50.70001220703125,
        50.720001220703128,
        50.739990234375,
        50.760009765625,
        50.779998779296878,
        50.79998779296875,
        50.82000732421875,
        50.839996337890628,
        50.8599853515625,
        50.8800048828125,
        50.899993896484378,
        50.91998291015625,
        50.94000244140625,
        50.959991455078128,
        50.980010986328128,
        51.0,
        51.019989013671878,
        51.040008544921878,
        51.05999755859375,
        51.079986572265628,
        51.100006103515628,
        51.1199951171875,
        51.139984130859378,
        51.160003662109378,
        51.17999267578125,
        51.20001220703125,
        51.220001220703128,
        51.239990234375,
        51.260009765625,
        51.279998779296878,
        51.29998779296875,
        51.32000732421875,
        51.339996337890628,
        51.3599853515625,
        51.3800048828125,
        51.399993896484378,
        51.41998291015625,
        51.44000244140625,
        51.459991455078128,
        51.480010986328128,
        51.5,
        51.519989013671878,
        51.540008544921878,
        51.55999755859375,
        51.579986572265628,
        51.600006103515628,
        51.6199951171875,
        51.639984130859378,
        51.660003662109378,
        51.67999267578125,
        51.70001220703125,
        51.720001220703128,
        51.739990234375,
        51.760009765625,
        51.779998779296878,
        51.79998779296875,
        51.82000732421875,
        51.839996337890628,
        51.8599853515625,
        51.8800048828125,
        51.899993896484378,
        51.91998291015625,
        51.94000244140625,
        51.959991455078128,
        51.980010986328128,
        52.0,
        52.019989013671878,
        52.040008544921878,
        52.05999755859375,
        52.079986572265628,
        52.100006103515628,
        52.1199951171875,
        52.139984130859378,
        52.160003662109378,
        52.17999267578125,
        52.20001220703125,
        52.220001220703128,
        52.239990234375,
        52.260009765625,
        52.279998779296878,
        52.29998779296875,
        52.32000732421875,
        52.339996337890628,
        52.3599853515625,
        52.3800048828125,
        52.399993896484378,
        52.41998291015625,
        52.44000244140625,
        52.459991455078128,
        52.480010986328128,
        52.5,
        52.519989013671878,
        52.540008544921878,
        52.55999755859375,
        52.579986572265628,
        52.600006103515628,
        52.6199951171875,
        52.639984130859378,
        52.660003662109378,
        52.67999267578125,
        52.70001220703125,
        52.720001220703128,
        52.739990234375,
        52.760009765625,
        52.779998779296878,
        52.79998779296875,
        52.82000732421875,
        52.839996337890628,
        52.8599853515625,
        52.8800048828125,
        52.899993896484378,
        52.91998291015625,
        52.94000244140625,
        52.959991455078128,
        52.980010986328128,
        53.0,
        53.019989013671878,
        53.040008544921878,
        53.05999755859375,
        53.079986572265628,
        53.100006103515628,
        53.1199951171875,
        53.139984130859378,
        53.160003662109378,
        53.17999267578125,
        53.20001220703125,
        53.220001220703128,
        53.239990234375,
        53.260009765625,
        53.279998779296878,
        53.29998779296875,
        53.32000732421875,
        53.339996337890628,
        53.3599853515625,
        53.3800048828125,
        53.399993896484378,
        53.41998291015625,
        53.44000244140625,
        53.459991455078128,
        53.480010986328128,
        53.5,
        53.519989013671878,
        53.540008544921878,
        53.55999755859375,
        53.579986572265628,
        53.600006103515628,
        53.6199951171875,
        53.639984130859378,
        53.660003662109378,
        53.67999267578125,
        53.70001220703125,
        53.720001220703128,
        53.739990234375,
        53.760009765625,
        53.779998779296878,
        53.79998779296875,
        53.82000732421875,
        53.839996337890628,
        53.8599853515625,
        53.8800048828125,
        53.899993896484378,
        53.91998291015625,
        53.94000244140625,
        53.959991455078128,
        53.980010986328128,
        54.0,
        54.019989013671878,
        54.040008544921878,
        54.05999755859375,
        54.079986572265628,
        54.100006103515628,
        54.1199951171875,
        54.139984130859378,
        54.160003662109378,
        54.17999267578125,
        54.20001220703125,
        54.220001220703128,
        54.239990234375,
        54.260009765625,
        54.279998779296878,
        54.29998779296875,
        54.32000732421875,
        54.339996337890628,
        54.3599853515625,
        54.3800048828125,
        54.399993896484378,
        54.41998291015625,
        54.44000244140625,
        54.459991455078128,
        54.480010986328128,
        54.5,
        54.519989013671878,
        54.540008544921878,
        54.55999755859375,
        54.579986572265628,
        54.600006103515628,
        54.6199951171875,
        54.639984130859378,
        54.660003662109378,
        54.67999267578125,
        54.70001220703125,
        54.720001220703128,
        54.739990234375,
        54.760009765625,
        54.779998779296878,
        54.79998779296875,
        54.82000732421875,
        54.839996337890628,
        54.8599853515625,
        54.8800048828125,
        54.899993896484378,
        54.91998291015625,
        54.94000244140625,
        54.959991455078128,
        54.980010986328128,
        55.0,
        55.019989013671878,
        55.040008544921878,
        55.05999755859375,
        55.079986572265628,
        55.100006103515628,
        55.1199951171875,
        55.139984130859378,
        55.160003662109378,
        55.17999267578125,
        55.20001220703125,
        55.220001220703128,
        55.239990234375,
        55.260009765625,
        55.279998779296878,
        55.29998779296875,
        55.32000732421875,
        55.339996337890628,
        55.3599853515625,
        55.3800048828125,
        55.399993896484378,
        55.41998291015625,
        55.44000244140625,
        55.459991455078128,
        55.480010986328128,
        55.5,
        55.519989013671878,
        55.540008544921878,
        55.55999755859375,
        55.579986572265628,
        55.600006103515628,
        55.6199951171875,
        55.639984130859378,
        55.660003662109378,
        55.67999267578125,
        55.70001220703125,
        55.720001220703128,
        55.739990234375,
        55.760009765625,
        55.779998779296878,
        55.79998779296875,
        55.82000732421875,
        55.839996337890628,
        55.8599853515625,
        55.8800048828125,
        55.899993896484378,
        55.91998291015625,
        55.94000244140625,
        55.959991455078128,
        55.980010986328128,
        56.0,
        56.019989013671878,
        56.040008544921878,
        56.05999755859375,
        56.079986572265628,
        56.100006103515628,
        56.1199951171875,
        56.139984130859378,
        56.160003662109378,
        56.17999267578125,
        56.20001220703125,
        56.220001220703128,
        56.239990234375,
        56.260009765625,
        56.279998779296878,
        56.29998779296875,
        56.32000732421875,
        56.339996337890628,
        56.3599853515625,
        56.3800048828125,
        56.399993896484378,
        56.41998291015625,
        56.44000244140625,
        56.459991455078128,
        56.480010986328128,
        56.5,
        56.519989013671878,
        56.540008544921878,
        56.55999755859375,
        56.579986572265628,
        56.600006103515628,
        56.6199951171875,
        56.639984130859378,
        56.660003662109378,
        56.67999267578125,
        56.70001220703125,
        56.720001220703128,
        56.739990234375,
        56.760009765625,
        56.779998779296878,
        56.79998779296875,
        56.82000732421875,
        56.839996337890628,
        56.8599853515625,
        56.8800048828125,
        56.899993896484378,
        56.91998291015625,
        56.94000244140625,
        56.959991455078128,
        56.980010986328128,
        57.0,
        57.019989013671878,
        57.040008544921878,
        57.05999755859375,
        57.079986572265628,
        57.100006103515628,
        57.1199951171875,
        57.139984130859378,
        57.160003662109378,
        57.17999267578125,
        57.20001220703125,
        57.220001220703128,
        57.239990234375,
        57.260009765625,
        57.279998779296878,
        57.29998779296875,
        57.32000732421875,
        57.339996337890628,
        57.3599853515625,
        57.3800048828125,
        57.399993896484378,
        57.41998291015625,
        57.44000244140625,
        57.459991455078128,
        57.480010986328128,
        57.5,
        57.519989013671878,
        57.540008544921878,
        57.55999755859375,
        57.579986572265628,
        57.600006103515628,
        57.6199951171875,
        57.639984130859378,
        57.660003662109378,
        57.67999267578125,
        57.70001220703125,
        57.720001220703128,
        57.739990234375,
        57.760009765625,
        57.779998779296878,
        57.79998779296875,
        57.82000732421875,
        57.839996337890628,
        57.8599853515625,
        57.8800048828125,
        57.899993896484378,
        57.91998291015625,
        57.94000244140625,
        57.959991455078128,
        57.980010986328128,
        58.0,
        58.019989013671878,
        58.040008544921878,
        58.05999755859375,
        58.079986572265628,
        58.100006103515628,
        58.1199951171875,
        58.139984130859378,
        58.160003662109378,
        58.17999267578125,
        58.20001220703125,
        58.220001220703128,
        58.239990234375,
        58.260009765625,
        58.279998779296878,
        58.29998779296875,
        58.32000732421875,
        58.339996337890628,
        58.3599853515625,
        58.3800048828125,
        58.399993896484378,
        58.41998291015625,
        58.44000244140625,
        58.459991455078128,
        58.480010986328128,
        58.5,
        58.519989013671878,
        58.540008544921878,
        58.55999755859375,
        58.579986572265628,
        58.600006103515628,
        58.6199951171875,
        58.639984130859378,
        58.660003662109378,
        58.67999267578125,
        58.70001220703125,
        58.720001220703128,
        58.739990234375,
        58.760009765625,
        58.779998779296878,
        58.79998779296875,
        58.82000732421875,
        58.839996337890628,
        58.8599853515625,
        58.8800048828125,
        58.899993896484378,
        58.91998291015625,
        58.94000244140625,
        58.959991455078128,
        58.980010986328128,
        59.0,
        59.019989013671878,
        59.040008544921878,
        59.05999755859375,
        59.079986572265628,
        59.100006103515628,
        59.1199951171875,
        59.139984130859378,
        59.160003662109378,
        59.17999267578125,
        59.20001220703125,
        59.220001220703128,
        59.239990234375,
        59.260009765625,
        59.279998779296878,
        59.29998779296875,
        59.32000732421875,
        59.339996337890628,
        59.3599853515625,
        59.3800048828125,
        59.399993896484378,
        59.41998291015625,
        59.44000244140625,
        59.459991455078128,
        59.480010986328128,
        59.5,
        59.519989013671878,
        59.540008544921878,
        59.55999755859375,
        59.579986572265628,
        59.600006103515628,
        59.6199951171875,
        59.639984130859378,
        59.660003662109378,
        59.67999267578125,
        59.70001220703125,
        59.720001220703128,
        59.739990234375,
        59.760009765625,
        59.779998779296878,
        59.79998779296875,
        59.82000732421875,
        59.839996337890628,
        59.8599853515625,
        59.8800048828125,
        59.899993896484378,
        59.91998291015625,
        59.94000244140625,
        59.959991455078128,
        59.980010986328128
    ],
    "rightHandPositions": [
        "(-0.172337, 1.569527, -0.164734)",
        "(-0.280000, 1.416114, -0.046285)",
        "(-0.280000, 1.428223, -0.047421)",
        "(-0.280000, 1.440223, -0.049307)",
        "(-0.280000, 1.452095, -0.051937)",
        "(-0.280000, 1.463779, -0.055300)",
        "(-0.280000, 1.475268, -0.059398)",
        "(-0.280000, 1.486521, -0.064225)",
        "(-0.280000, 1.497515, -0.069782)",
        "(-0.280000, 1.508204, -0.076064)",
        "(-0.280000, 1.518561, -0.083075)",
        "(-0.280000, 1.528552, -0.090819)",
        "(-0.280000, 1.538139, -0.099306)",
        "(-0.280000, 1.547261, -0.108521)",
        "(-0.280000, 1.555857, -0.118451)",
        "(-0.280000, 1.563891, -0.129115)",
        "(-0.280000, 1.571294, -0.140494)",
        "(-0.280000, 1.577993, -0.152564)",
        "(-0.280000, 1.583924, -0.165315)",
        "(-0.280000, 1.589001, -0.178691)",
        "(-0.280000, 1.593146, -0.192640)",
        "(-0.280000, 1.596286, -0.207105)",
        "(-0.280000, 1.598347, -0.222023)",
        "(-0.280000, 1.599260, -0.237382)",
        "(-0.280000, 1.598949, -0.252975)",
        "(-0.280000, 1.597371, -0.268669)",
        "(-0.280000, 1.594500, -0.284324)",
        "(-0.280000, 1.590279, -0.299965)",
        "(-0.280000, 1.584767, -0.315228)",
        "(-0.280000, 1.578057, -0.329883)",
        "(-0.280000, 1.570473, -0.343430)",
        "(-0.280000, 1.562902, -0.354856)",
        "(-0.280000, 1.556108, -0.363810)",
        "(-0.280000, 1.548445, -0.372762)",
        "(-0.280000, 1.539110, -0.382343)",
        "(-0.280000, 1.528587, -0.391725)",
        "(-0.280000, 1.517154, -0.400508)",
        "(-0.280000, 1.505227, -0.408351)",
        "(-0.280000, 1.492670, -0.415347)",
        "(-0.280000, 1.479589, -0.421420)",
        "(-0.280000, 1.466025, -0.426535)",
        "(-0.280000, 1.452020, -0.430655)",
        "(-0.280000, 1.437903, -0.433691)",
        "(-0.280000, 1.423403, -0.435695)",
        "(-0.280000, 1.408570, -0.436614)",
        "(-0.280000, 1.393403, -0.436386)",
        "(-0.280000, 1.377950, -0.434936)",
        "(-0.280000, 1.362226, -0.432170)",
        "(-0.280000, 1.346821, -0.428141)",
        "(-0.280000, 1.331390, -0.422710)",
        "(-0.280000, 1.316071, -0.415808)",
        "(-0.280000, 1.301070, -0.407410)",
        "(-0.280000, 1.286555, -0.397494)",
        "(-0.280000, 1.273076, -0.386391)",
        "(-0.280000, 1.260410, -0.373878)",
        "(-0.280000, 1.248774, -0.360053)",
        "(-0.280000, 1.238378, -0.345073)",
        "(-0.280000, 1.229366, -0.329074)",
        "(-0.280000, 1.221979, -0.312515)",
        "(-0.280000, 1.216137, -0.295264)",
        "(-0.280000, 1.211934, -0.277536)",
        "(-0.280000, 1.209446, -0.259455)",
        "(-0.280000, 1.208746, -0.241289)",
        "(-0.280000, 1.209825, -0.223486)",
        "(-0.280000, 1.212644, -0.206000)",
        "(-0.280000, 1.217152, -0.189025)",
        "(-0.280000, 1.223253, -0.172784)",
        "(-0.280000, 1.230750, -0.157606)",
        "(-0.280000, 1.239583, -0.143405)",
        "(-0.280000, 1.249611, -0.130304)",
        "(-0.280000, 1.260695, -0.118381)",
        "(-0.280000, 1.272687, -0.107701)",
        "(-0.280000, 1.285469, -0.098287)",
        "(-0.280000, 1.298723, -0.090295)",
        "(-0.280000, 1.312449, -0.083596)",
        "(-0.280000, 1.326568, -0.078164)",
        "(-0.280000, 1.340993, -0.073978)",
        "(-0.280000, 1.355377, -0.071097)",
        "(-0.280000, 1.369860, -0.069392)",
        "(-0.280000, 1.384388, -0.068839)",
        "(-0.280000, 1.398934, -0.069415)",
        "(-0.280000, 1.413448, -0.071115)",
        "(-0.280000, 1.427519, -0.073887)",
        "(-0.280000, 1.441477, -0.077732)",
        "(-0.280000, 1.455250, -0.082661)",
        "(-0.280000, 1.468765, -0.088684)",
        "(-0.280000, 1.481961, -0.095821)",
        "(-0.280000, 1.494435, -0.103879)",
        "(-0.280000, 1.506424, -0.113001)",
        "(-0.280000, 1.517801, -0.123159)",
        "(-0.280000, 1.528448, -0.134309)",
        "(-0.280000, 1.538259, -0.146407)",
        "(-0.280000, 1.546968, -0.159108)",
        "(-0.280000, 1.554696, -0.172598)",
        "(-0.280000, 1.561355, -0.186799)",
        "(-0.280000, 1.566865, -0.201637)",
        "(-0.280000, 1.571149, -0.217010)",
        "(-0.280000, 1.574130, -0.232592)",
        "(-0.280000, 1.575804, -0.248544)",
        "(-0.280000, 1.576105, -0.264773)",
        "(-0.280000, 1.574968, -0.281214)",
        "(-0.280000, 1.572326, -0.297750)",
        "(-0.280000, 1.568256, -0.313949)",
        "(-0.280000, 1.562630, -0.329997)",
        "(-0.280000, 1.555402, -0.345758)",
        "(-0.280000, 1.546531, -0.361083)",
        "(-0.280000, 1.535997, -0.375800)",
        "(-0.280000, 1.524117, -0.389463)",
        "(-0.280000, 1.510631, -0.402207)",
        "(-0.280000, 1.495562, -0.413842)",
        "(-0.280000, 1.478972, -0.424148)",
        "(-0.280000, 1.460943, -0.432878)",
        "(-0.280000, 1.441963, -0.438944)",
        "(-0.280000, 1.421960, -0.441762)",
        "(-0.280000, 1.401662, -0.442560)",
        "(-0.280000, 1.381246, -0.441292)",
        "(-0.280000, 1.360981, -0.437940)",
        "(-0.280000, 1.341500, -0.432651)",
        "(-0.280000, 1.322632, -0.425431)",
        "(-0.280000, 1.304620, -0.416377)",
        "(-0.280000, 1.287639, -0.405590)",
        "(-0.280000, 1.271846, -0.393187)",
        "(-0.280000, 1.257605, -0.379523)",
        "(-0.280000, 1.244783, -0.364546)",
        "(-0.280000, 1.233519, -0.348436)",
        "(-0.280000, 1.223882, -0.331309)",
        "(-0.280000, 1.215962, -0.313324)",
        "(-0.280000, 1.209923, -0.294980)",
        "(-0.280000, 1.205669, -0.276135)",
        "(-0.280000, 1.203241, -0.256955)",
        "(-0.280000, 1.202663, -0.237630)",
        "(-0.280000, 1.203956, -0.218298)",
        "(-0.280000, 1.208979, -0.199531)",
        "(-0.280000, 1.215709, -0.181797)",
        "(-0.280000, 1.224079, -0.164913)",
        "(-0.280000, 1.233967, -0.149014)",
        "(-0.280000, 1.245263, -0.134205)",
        "(-0.280000, 1.257610, -0.120870)",
        "(-0.280000, 1.271055, -0.108772)",
        "(-0.280000, 1.285473, -0.097978)",
        "(-0.280000, 1.300778, -0.088524)",
        "(-0.280000, 1.316804, -0.080491)",
        "(-0.280000, 1.333132, -0.074038)",
        "(-0.280000, 1.350025, -0.068976)",
        "(-0.280000, 1.367391, -0.065350)",
        "(-0.280000, 1.385185, -0.063204)",
        "(-0.280000, 1.403311, -0.062602)",
        "(-0.280000, 1.421274, -0.063571)",
        "(-0.280000, 1.439401, -0.066149)",
        "(-0.280000, 1.457557, -0.070413)",
        "(-0.280000, 1.475589, -0.076434)",
        "(-0.280000, 1.493339, -0.084285)",
        "(-0.280000, 1.510250, -0.093757)",
        "(-0.280000, 1.526503, -0.105054)",
        "(-0.280000, 1.541867, -0.118170)",
        "(-0.280000, 1.556082, -0.133056)",
        "(-0.280000, 1.568905, -0.149645)",
        "(-0.280000, 1.579929, -0.167469)",
        "(-0.280000, 1.589144, -0.186718)",
        "(-0.280000, 1.596299, -0.207180)",
        "(-0.280000, 1.601192, -0.228609)",
        "(-0.280000, 1.603721, -0.250785)",
        "(-0.280000, 1.602705, -0.272898)",
        "(-0.280000, 1.598000, -0.294651)",
        "(-0.280000, 1.590896, -0.315818)",
        "(-0.280000, 1.581453, -0.336137)",
        "(-0.280000, 1.569775, -0.355335)",
        "(-0.280000, 1.556234, -0.372875)",
        "(-0.280000, 1.540805, -0.388859)",
        "(-0.280000, 1.523673, -0.403072)",
        "(-0.280000, 1.505058, -0.415317)",
        "(-0.280000, 1.485196, -0.425432)",
        "(-0.280000, 1.464650, -0.433192)",
        "(-0.280000, 1.443379, -0.438666)",
        "(-0.280000, 1.421674, -0.441788)",
        "(-0.280000, 1.399765, -0.442530)",
        "(-0.280000, 1.377967, -0.440893)",
        "(-0.280000, 1.356828, -0.436988)",
        "(-0.280000, 1.336319, -0.430883)",
        "(-0.280000, 1.316658, -0.422676)",
        "(-0.280000, 1.298064, -0.412492)",
        "(-0.280000, 1.280745, -0.400488)",
        "(-0.280000, 1.265095, -0.387043)",
        "(-0.280000, 1.250992, -0.372169)",
        "(-0.280000, 1.238559, -0.356061)",
        "(-0.280000, 1.227895, -0.338923)",
        "(-0.280000, 1.219055, -0.320927)",
        "(-0.280000, 1.212172, -0.302527)",
        "(-0.280000, 1.207138, -0.283649)",
        "(-0.280000, 1.203972, -0.264491)",
        "(-0.280000, 1.202668, -0.245189)",
        "(-0.280000, 1.203218, -0.225914)",
        "(-0.280000, 1.205549, -0.207132)",
        "(-0.280000, 1.209626, -0.188678)",
        "(-0.280000, 1.215416, -0.170689)",
        "(-0.280000, 1.222877, -0.153303)",
        "(-0.280000, 1.231964, -0.136651)",
        "(-0.280000, 1.242420, -0.121140)",
        "(-0.280000, 1.254342, -0.106588)",
        "(-0.280000, 1.267686, -0.093105)",
        "(-0.280000, 1.282405, -0.080814)",
        "(-0.280000, 1.298445, -0.069845)",
        "(-0.280000, 1.315315, -0.060549)",
        "(-0.280000, 1.333363, -0.052770)",
        "(-0.280000, 1.352573, -0.046658)",
        "(-0.280000, 1.372806, -0.042419)",
        "(-0.280000, 1.393923, -0.040248)",
        "(-0.280000, 1.415003, -0.041561)",
        "(-0.280000, 1.436056, -0.046232)",
        "(-0.280000, 1.456671, -0.053160)",
        "(-0.280000, 1.476474, -0.062346)",
        "(-0.280000, 1.495142, -0.073707)",
        "(-0.280000, 1.512043, -0.086859)",
        "(-0.280000, 1.527307, -0.101769)",
        "(-0.280000, 1.540699, -0.118187)",
        "(-0.280000, 1.552065, -0.135872)",
        "(-0.280000, 1.561292, -0.154566)",
        "(-0.280000, 1.568190, -0.173724)",
        "(-0.280000, 1.572908, -0.193379)",
        "(-0.280000, 1.575429, -0.213280)",
        "(-0.280000, 1.575766, -0.233194)",
        "(-0.280000, 1.573958, -0.252886)",
        "(-0.280000, 1.570110, -0.271884)",
        "(-0.280000, 1.564288, -0.290331)",
        "(-0.280000, 1.556573, -0.308011)",
        "(-0.280000, 1.547019, -0.324801)",
        "(-0.280000, 1.535726, -0.340501)",
        "(-0.280000, 1.523013, -0.354715)",
        "(-0.280000, 1.508821, -0.367569)",
        "(-0.280000, 1.493305, -0.378886)",
        "(-0.280000, 1.476565, -0.388552)",
        "(-0.280000, 1.458794, -0.396409)",
        "(-0.280000, 1.440460, -0.402270)",
        "(-0.280000, 1.421480, -0.406163)",
        "(-0.280000, 1.402087, -0.408001)",
        "(-0.280000, 1.382513, -0.407727)",
        "(-0.280000, 1.362981, -0.405310)",
        "(-0.280000, 1.343963, -0.400832)",
        "(-0.280000, 1.325481, -0.394298)",
        "(-0.280000, 1.307778, -0.385774)",
        "(-0.280000, 1.291061, -0.375341)",
        "(-0.280000, 1.275547, -0.363113)",
        "(-0.280000, 1.261592, -0.349430)",
        "(-0.280000, 1.249202, -0.334318)",
        "(-0.280000, 1.238525, -0.317953)",
        "(-0.280000, 1.229693, -0.300534)",
        "(-0.280000, 1.222818, -0.282293)",
        "(-0.280000, 1.217998, -0.263652)",
        "(-0.280000, 1.215218, -0.244632)",
        "(-0.280000, 1.214509, -0.225423)",
        "(-0.280000, 1.215884, -0.206218)",
        "(-0.280000, 1.219338, -0.187253)",
        "(-0.280000, 1.224720, -0.169035)",
        "(-0.280000, 1.232034, -0.151462)",
        "(-0.280000, 1.241229, -0.134689)",
        "(-0.280000, 1.252208, -0.118923)",
        "(-0.280000, 1.264873, -0.104325)",
        "(-0.280000, 1.278813, -0.091294)",
        "(-0.280000, 1.294169, -0.079649)",
        "(-0.280000, 1.310828, -0.069504)",
        "(-0.280000, 1.328654, -0.060971)",
        "(-0.280000, 1.347551, -0.054141)",
        "(-0.280000, 1.366854, -0.049235)",
        "(-0.280000, 1.386873, -0.046169)",
        "(-0.280000, 1.407411, -0.045052)",
        "(-0.280000, 1.428280, -0.045973)",
        "(-0.280000, 1.449235, -0.049003)",
        "(-0.280000, 1.469640, -0.054046)",
        "(-0.280000, 1.489721, -0.061192)",
        "(-0.280000, 1.509213, -0.070433)",
        "(-0.280000, 1.527398, -0.082326)",
        "(-0.280000, 1.543882, -0.096629)",
        "(-0.280000, 1.558551, -0.112429)",
        "(-0.280000, 1.571507, -0.129798)",
        "(-0.280000, 1.582573, -0.148561)",
        "(-0.280000, 1.591606, -0.168564)",
        "(-0.280000, 1.598459, -0.189620)",
        "(-0.280000, 1.602928, -0.211110)",
        "(-0.280000, 1.605039, -0.233181)",
        "(-0.280000, 1.604688, -0.255667)",
        "(-0.280000, 1.601772, -0.278291)",
        "(-0.280000, 1.596219, -0.300749)",
        "(-0.280000, 1.588192, -0.322272)",
        "(-0.280000, 1.577573, -0.343069)",
        "(-0.280000, 1.564434, -0.362737)",
        "(-0.280000, 1.548923, -0.380890)",
        "(-0.280000, 1.531244, -0.397183)",
        "(-0.280000, 1.511966, -0.411114)",
        "(-0.280000, 1.491120, -0.422702)",
        "(-0.280000, 1.469042, -0.431746)",
        "(-0.280000, 1.446098, -0.438103)",
        "(-0.280000, 1.422669, -0.441697)",
        "(-0.280000, 1.399383, -0.442522)",
        "(-0.280000, 1.376313, -0.440671)",
        "(-0.280000, 1.353774, -0.436227)",
        "(-0.280000, 1.332069, -0.429314)",
        "(-0.280000, 1.311469, -0.420087)",
        "(-0.280000, 1.292377, -0.408843)",
        "(-0.280000, 1.274786, -0.395694)",
        "(-0.280000, 1.258861, -0.380840)",
        "(-0.280000, 1.244744, -0.364495)",
        "(-0.280000, 1.232572, -0.346915)",
        "(-0.280000, 1.222530, -0.328551)",
        "(-0.280000, 1.214519, -0.309440)",
        "(-0.280000, 1.208559, -0.289780)",
        "(-0.280000, 1.204658, -0.269786)",
        "(-0.280000, 1.202805, -0.249673)",
        "(-0.280000, 1.204269, -0.229994)",
        "(-0.280000, 1.208583, -0.210945)",
        "(-0.280000, 1.214659, -0.192747)",
        "(-0.280000, 1.222360, -0.175545)",
        "(-0.280000, 1.231567, -0.159429)",
        "(-0.280000, 1.241988, -0.144754)",
        "(-0.280000, 1.253599, -0.131309)",
        "(-0.280000, 1.266256, -0.119170)",
        "(-0.280000, 1.279831, -0.108384)",
        "(-0.280000, 1.294229, -0.098962)",
        "(-0.280000, 1.309026, -0.091131)",
        "(-0.280000, 1.324441, -0.084643)",
        "(-0.280000, 1.340381, -0.079532)",
        "(-0.280000, 1.356799, -0.075824)",
        "(-0.280000, 1.373603, -0.073567)",
        "(-0.280000, 1.390300, -0.072849)",
        "(-0.280000, 1.407208, -0.073615)",
        "(-0.280000, 1.424209, -0.075925)",
        "(-0.280000, 1.441158, -0.079836)",
        "(-0.280000, 1.457880, -0.085385)",
        "(-0.280000, 1.473823, -0.092414)",
        "(-0.280000, 1.489213, -0.101013)",
        "(-0.280000, 1.503873, -0.111161)",
        "(-0.280000, 1.517600, -0.122791)",
        "(-0.280000, 1.530231, -0.135839)",
        "(-0.280000, 1.541423, -0.149947)",
        "(-0.280000, 1.551292, -0.165305)",
        "(-0.280000, 1.559673, -0.181814)",
        "(-0.280000, 1.566403, -0.199353)",
        "(-0.280000, 1.571329, -0.217788)",
        "(-0.280000, 1.574290, -0.236598)",
        "(-0.280000, 1.575235, -0.255933)",
        "(-0.280000, 1.574048, -0.275555)",
        "(-0.280000, 1.570638, -0.295238)",
        "(-0.280000, 1.564949, -0.314695)",
        "(-0.280000, 1.557139, -0.333340)",
        "(-0.280000, 1.547122, -0.351211)",
        "(-0.280000, 1.534985, -0.367987)",
        "(-0.280000, 1.520847, -0.383382)",
        "(-0.280000, 1.504870, -0.397127)",
        "(-0.280000, 1.487493, -0.408859)",
        "(-0.280000, 1.468712, -0.418542)",
        "(-0.280000, 1.448811, -0.425979)",
        "(-0.280000, 1.428064, -0.431030)",
        "(-0.280000, 1.406808, -0.433589)",
        "(-0.280000, 1.385649, -0.433635)",
        "(-0.280000, 1.364624, -0.431202)",
        "(-0.280000, 1.344009, -0.426330)",
        "(-0.280000, 1.324150, -0.419122)",
        "(-0.280000, 1.305310, -0.409716)",
        "(-0.280000, 1.287991, -0.398480)",
        "(-0.280000, 1.272101, -0.385494)",
        "(-0.280000, 1.257804, -0.371001)",
        "(-0.280000, 1.245231, -0.355275)",
        "(-0.280000, 1.234430, -0.338491)",
        "(-0.280000, 1.225569, -0.321078)",
        "(-0.280000, 1.218551, -0.303046)",
        "(-0.280000, 1.213392, -0.284586)",
        "(-0.280000, 1.210082, -0.265841)",
        "(-0.280000, 1.208618, -0.247032)",
        "(-0.280000, 1.208947, -0.228583)",
        "(-0.280000, 1.210993, -0.210379)",
        "(-0.280000, 1.214710, -0.192548)",
        "(-0.280000, 1.220042, -0.175221)",
        "(-0.280000, 1.226924, -0.158532)",
        "(-0.280000, 1.235165, -0.142811)",
        "(-0.280000, 1.244786, -0.127920)",
        "(-0.280000, 1.255708, -0.113973)",
        "(-0.280000, 1.267889, -0.101033)",
        "(-0.280000, 1.281244, -0.089214)",
        "(-0.280000, 1.295411, -0.078803)",
        "(-0.280000, 1.310554, -0.069653)",
        "(-0.280000, 1.326632, -0.061839)",
        "(-0.280000, 1.343556, -0.055461)",
        "(-0.280000, 1.361224, -0.050625)",
        "(-0.280000, 1.379086, -0.047488)",
        "(-0.280000, 1.397472, -0.046010)",
        "(-0.280000, 1.416230, -0.046292)",
        "(-0.280000, 1.435153, -0.048417)",
        "(-0.280000, 1.454099, -0.052458)",
        "(-0.280000, 1.472393, -0.058297)",
        "(-0.280000, 1.490311, -0.066043)",
        "(-0.280000, 1.507587, -0.075676)",
        "(-0.280000, 1.523995, -0.087158)",
        "(-0.280000, 1.539324, -0.100435)",
        "(-0.280000, 1.553050, -0.115058)",
        "(-0.280000, 1.565355, -0.131232)",
        "(-0.280000, 1.576023, -0.148801)",
        "(-0.280000, 1.584891, -0.167649)",
        "(-0.280000, 1.591785, -0.187625)",
        "(-0.280000, 1.596456, -0.208076)",
        "(-0.280000, 1.598928, -0.229249)",
        "(-0.280000, 1.599063, -0.250888)",
        "(-0.280000, 1.596751, -0.272738)",
        "(-0.280000, 1.591920, -0.294475)",
        "(-0.280000, 1.584727, -0.315326)",
        "(-0.280000, 1.575114, -0.335444)",
        "(-0.280000, 1.563153, -0.354503)",
        "(-0.280000, 1.548995, -0.372155)",
        "(-0.280000, 1.532810, -0.388122)",
        "(-0.280000, 1.515118, -0.401937)",
        "(-0.280000, 1.495982, -0.413619)",
        "(-0.280000, 1.475534, -0.423070)",
        "(-0.280000, 1.454166, -0.430088)",
        "(-0.280000, 1.432133, -0.434554)",
        "(-0.280000, 1.410095, -0.436359)",
        "(-0.280000, 1.388104, -0.435550)",
        "(-0.280000, 1.366518, -0.432157)",
        "(-0.280000, 1.345624, -0.426257)",
        "(-0.280000, 1.325778, -0.417995)",
        "(-0.280000, 1.307495, -0.407696)",
        "(-0.280000, 1.290755, -0.395496)",
        "(-0.280000, 1.275768, -0.381662)",
        "(-0.280000, 1.262673, -0.366460)",
        "(-0.280000, 1.251558, -0.350159)",
        "(-0.280000, 1.242597, -0.333235)",
        "(-0.280000, 1.235636, -0.315757)",
        "(-0.280000, 1.230665, -0.298002)",
        "(-0.280000, 1.227618, -0.280155)",
        "(-0.280000, 1.226420, -0.262419)",
        "(-0.280000, 1.226984, -0.245210)",
        "(-0.280000, 1.229152, -0.228449)",
        "(-0.280000, 1.232817, -0.212225)",
        "(-0.280000, 1.237868, -0.196647)",
        "(-0.280000, 1.244198, -0.181793)",
        "(-0.280000, 1.251588, -0.167967)",
        "(-0.280000, 1.260024, -0.154939)",
        "(-0.280000, 1.269431, -0.142743)",
        "(-0.280000, 1.279729, -0.131421)",
        "(-0.280000, 1.290859, -0.120997)",
        "(-0.280000, 1.302548, -0.111675)",
        "(-0.280000, 1.314943, -0.103269)",
        "(-0.280000, 1.327998, -0.095820)",
        "(-0.280000, 1.341731, -0.089348)",
        "(-0.280000, 1.356103, -0.083921)",
        "(-0.280000, 1.370734, -0.079682)",
        "(-0.280000, 1.385962, -0.076573)",
        "(-0.280000, 1.401714, -0.074700)",
        "(-0.280000, 1.417929, -0.074169)",
        "(-0.280000, 1.434498, -0.075091)",
        "(-0.280000, 1.450918, -0.077459)",
        "(-0.280000, 1.467463, -0.081412)",
        "(-0.280000, 1.483918, -0.087013)",
        "(-0.280000, 1.500104, -0.094314)",
        "(-0.280000, 1.515795, -0.103326)",
        "(-0.280000, 1.530536, -0.113791)",
        "(-0.280000, 1.544413, -0.125874)",
        "(-0.280000, 1.557240, -0.139531)",
        "(-0.280000, 1.568802, -0.154666)",
        "(-0.280000, 1.578904, -0.171154)",
        "(-0.280000, 1.587278, -0.188534)",
        "(-0.280000, 1.593939, -0.207009)",
        "(-0.280000, 1.598733, -0.226423)",
        "(-0.280000, 1.601527, -0.246596)",
        "(-0.280000, 1.602235, -0.267401)",
        "(-0.280000, 1.599726, -0.287919)",
        "(-0.280000, 1.593801, -0.308069)",
        "(-0.280000, 1.585664, -0.327795)",
        "(-0.280000, 1.575248, -0.346935)",
        "(-0.280000, 1.562513, -0.365235)",
        "(-0.280000, 1.547904, -0.381941)",
        "(-0.280000, 1.531109, -0.397293)",
        "(-0.280000, 1.512301, -0.410901)",
        "(-0.280000, 1.491735, -0.422405)",
        "(-0.280000, 1.469792, -0.431488)",
        "(-0.280000, 1.447174, -0.437870)",
        "(-0.280000, 1.423965, -0.441572)",
        "(-0.280000, 1.400563, -0.442545)",
        "(-0.280000, 1.377321, -0.440808)",
        "(-0.280000, 1.354626, -0.436445)",
        "(-0.280000, 1.333032, -0.429679)",
        "(-0.280000, 1.312580, -0.420657)",
        "(-0.280000, 1.293480, -0.409572)",
        "(-0.280000, 1.275946, -0.396656)",
        "(-0.280000, 1.260123, -0.382141)",
        "(-0.280000, 1.246259, -0.366429)",
        "(-0.280000, 1.234249, -0.349589)",
        "(-0.280000, 1.224178, -0.331898)",
        "(-0.280000, 1.216061, -0.313582)",
        "(-0.280000, 1.209882, -0.294830)",
        "(-0.280000, 1.205656, -0.276061)",
        "(-0.280000, 1.203263, -0.257236)",
        "(-0.280000, 1.202648, -0.238548)",
        "(-0.280000, 1.203747, -0.220109)",
        "(-0.280000, 1.206488, -0.202063)",
        "(-0.280000, 1.210732, -0.184754)",
        "(-0.280000, 1.216430, -0.168038)",
        "(-0.280000, 1.223504, -0.152024)",
        "(-0.280000, 1.231874, -0.136799)",
        "(-0.280000, 1.241478, -0.122416)",
        "(-0.280000, 1.252074, -0.109149)",
        "(-0.280000, 1.263751, -0.096822)",
        "(-0.280000, 1.276413, -0.085533)",
        "(-0.280000, 1.290047, -0.075305)",
        "(-0.280000, 1.304592, -0.066212)",
        "(-0.280000, 1.319659, -0.058483)",
        "(-0.280000, 1.335494, -0.051986)",
        "(-0.280000, 1.352093, -0.046786)",
        "(-0.280000, 1.369402, -0.042981)",
        "(-0.280000, 1.387395, -0.040679)",
        "(-0.280000, 1.405411, -0.041259)",
        "(-0.280000, 1.423613, -0.044586)",
        "(-0.280000, 1.441749, -0.049601)",
        "(-0.280000, 1.459609, -0.056401)",
        "(-0.280000, 1.476946, -0.065015)",
        "(-0.280000, 1.493041, -0.075166)",
        "(-0.280000, 1.508149, -0.086930)",
        "(-0.280000, 1.521997, -0.100149)",
        "(-0.280000, 1.534424, -0.114686)",
        "(-0.280000, 1.545245, -0.130320)",
        "(-0.280000, 1.554179, -0.146567)",
        "(-0.280000, 1.561399, -0.163487)",
        "(-0.280000, 1.566875, -0.180910)",
        "(-0.280000, 1.570608, -0.198719)",
        "(-0.280000, 1.572582, -0.216775)",
        "(-0.280000, 1.572770, -0.234592)",
        "(-0.280000, 1.571249, -0.252429)",
        "(-0.280000, 1.567997, -0.270158)",
        "(-0.280000, 1.562973, -0.287696)",
        "(-0.280000, 1.556130, -0.304912)",
        "(-0.280000, 1.547663, -0.321204)",
        "(-0.280000, 1.537415, -0.336840)",
        "(-0.280000, 1.525397, -0.351587)",
        "(-0.280000, 1.511683, -0.365187)",
        "(-0.280000, 1.496408, -0.377374)",
        "(-0.280000, 1.480040, -0.387766)",
        "(-0.280000, 1.462480, -0.396409)",
        "(-0.280000, 1.443984, -0.403125)",
        "(-0.280000, 1.424805, -0.407792)",
        "(-0.280000, 1.405182, -0.410336)",
        "(-0.280000, 1.385569, -0.410734)",
        "(-0.280000, 1.366020, -0.409002)",
        "(-0.280000, 1.346789, -0.405163)",
        "(-0.280000, 1.328108, -0.399274)",
        "(-0.280000, 1.310220, -0.391424)",
        "(-0.280000, 1.293493, -0.381849)",
        "(-0.280000, 1.277934, -0.370592)",
        "(-0.280000, 1.263722, -0.357809)",
        "(-0.280000, 1.250995, -0.343655)",
        "(-0.280000, 1.239896, -0.328323)",
        "(-0.280000, 1.230588, -0.312159)",
        "(-0.280000, 1.223050, -0.295189)",
        "(-0.280000, 1.217349, -0.277613)",
        "(-0.280000, 1.213521, -0.259597)",
        "(-0.280000, 1.211592, -0.241371)",
        "(-0.280000, 1.211536, -0.223359)",
        "(-0.280000, 1.213307, -0.205508)",
        "(-0.280000, 1.216868, -0.187966)",
        "(-0.280000, 1.222159, -0.170913)",
        "(-0.280000, 1.229102, -0.154502)",
        "(-0.280000, 1.237440, -0.139139)",
        "(-0.280000, 1.247179, -0.124648)",
        "(-0.280000, 1.258198, -0.111130)",
        "(-0.280000, 1.270391, -0.098648)",
        "(-0.280000, 1.283694, -0.087270)",
        "(-0.280000, 1.297728, -0.077279)",
        "(-0.280000, 1.312662, -0.068523)",
        "(-0.280000, 1.328419, -0.061079)",
        "(-0.280000, 1.344952, -0.055013)",
        "(-0.280000, 1.362175, -0.050414)",
        "(-0.280000, 1.379539, -0.047430)",
        "(-0.280000, 1.397329, -0.046015)",
        "(-0.280000, 1.415410, -0.046242)",
        "(-0.280000, 1.433583, -0.048169)",
        "(-0.280000, 1.451650, -0.051824)",
        "(-0.280000, 1.469082, -0.057091)",
        "(-0.280000, 1.486084, -0.064022)",
        "(-0.280000, 1.502442, -0.072564)",
        "(-0.280000, 1.518036, -0.082696)",
        "(-0.280000, 1.532678, -0.094334)",
        "(-0.280000, 1.545962, -0.107132)",
        "(-0.280000, 1.558038, -0.121200)",
        "(-0.280000, 1.568815, -0.136487)",
        "(-0.280000, 1.578148, -0.152868)",
        "(-0.280000, 1.585937, -0.170273)",
        "(-0.280000, 1.591936, -0.188155)",
        "(-0.280000, 1.596239, -0.206842)",
        "(-0.280000, 1.598718, -0.226225)",
        "(-0.280000, 1.599238, -0.246152)",
        "(-0.280000, 1.597664, -0.266512)",
        "(-0.280000, 1.593992, -0.286513)",
        "(-0.280000, 1.588069, -0.306571)",
        "(-0.280000, 1.579781, -0.326410)",
        "(-0.280000, 1.569068, -0.345686)",
        "(-0.280000, 1.555955, -0.364000)",
        "(-0.280000, 1.540937, -0.380569)",
        "(-0.280000, 1.523859, -0.395520)",
        "(-0.280000, 1.504941, -0.408524)",
        "(-0.280000, 1.484628, -0.419219)",
        "(-0.280000, 1.463254, -0.427441)",
        "(-0.280000, 1.441430, -0.433034)",
        "(-0.280000, 1.419278, -0.436064)",
        "(-0.280000, 1.397153, -0.436552)",
        "(-0.280000, 1.375377, -0.434574)",
        "(-0.280000, 1.354249, -0.430251)",
        "(-0.280000, 1.334207, -0.423811)",
        "(-0.280000, 1.315294, -0.415414)",
        "(-0.280000, 1.297651, -0.405244)",
        "(-0.280000, 1.281430, -0.393508)",
        "(-0.280000, 1.266740, -0.380416)",
        "(-0.280000, 1.253780, -0.366321)",
        "(-0.280000, 1.242436, -0.351280)",
        "(-0.280000, 1.232728, -0.335461)",
        "(-0.280000, 1.224681, -0.319063)",
        "(-0.280000, 1.218283, -0.302237)",
        "(-0.280000, 1.213558, -0.285313)",
        "(-0.280000, 1.210405, -0.268268)",
        "(-0.280000, 1.208787, -0.251240)",
        "(-0.280000, 1.208658, -0.234294)",
        "(-0.280000, 1.209980, -0.217550)",
        "(-0.280000, 1.212662, -0.201333)",
        "(-0.280000, 1.216664, -0.185510)",
        "(-0.280000, 1.221957, -0.170116)",
        "(-0.280000, 1.228503, -0.155236)",
        "(-0.280000, 1.236267, -0.140946)",
        "(-0.280000, 1.245075, -0.127515)",
        "(-0.280000, 1.255026, -0.114770)",
        "(-0.280000, 1.266109, -0.102781)",
        "(-0.280000, 1.278330, -0.091612)",
        "(-0.280000, 1.291663, -0.081369)",
        "(-0.280000, 1.305716, -0.072375)",
        "(-0.280000, 1.320764, -0.064481)",
        "(-0.280000, 1.336799, -0.057793)",
        "(-0.280000, 1.353759, -0.052451)",
        "(-0.280000, 1.371518, -0.048608)",
        "(-0.280000, 1.389435, -0.046441)",
        "(-0.280000, 1.407878, -0.045944)",
        "(-0.280000, 1.426607, -0.047226)",
        "(-0.280000, 1.445408, -0.050360)",
        "(-0.280000, 1.464012, -0.055375)",
        "(-0.280000, 1.481815, -0.062104)",
        "(-0.280000, 1.499010, -0.070607)",
        "(-0.280000, 1.515366, -0.080808)",
        "(-0.280000, 1.530697, -0.092622)",
        "(-0.280000, 1.544829, -0.105942)",
        "(-0.280000, 1.557360, -0.120334)",
        "(-0.280000, 1.568458, -0.135928)",
        "(-0.280000, 1.577997, -0.152572)",
        "(-0.280000, 1.585873, -0.170111)",
        "(-0.280000, 1.592002, -0.188388)",
        "(-0.280000, 1.596252, -0.206918)",
        "(-0.280000, 1.598694, -0.225924)",
        "(-0.280000, 1.599259, -0.245236)",
        "(-0.280000, 1.597884, -0.264760)",
        "(-0.280000, 1.594500, -0.284323)",
        "(-0.280000, 1.589197, -0.303298)",
        "(-0.280000, 1.581855, -0.321984)",
        "(-0.280000, 1.572398, -0.340222)",
        "(-0.280000, 1.560808, -0.357731)",
        "(-0.280000, 1.547112, -0.374213)",
        "(-0.280000, 1.531851, -0.388959)",
        "(-0.280000, 1.514855, -0.402119)",
        "(-0.280000, 1.496344, -0.413424)",
        "(-0.280000, 1.476610, -0.422652)",
        "(-0.280000, 1.455927, -0.429688)",
        "(-0.280000, 1.434981, -0.434399)",
        "(-0.280000, 1.413698, -0.436902)",
        "(-0.280000, 1.392375, -0.437213)",
        "(-0.280000, 1.371211, -0.435377)",
        "(-0.280000, 1.350476, -0.431473)",
        "(-0.280000, 1.330603, -0.425687)",
        "(-0.280000, 1.311484, -0.418071)",
        "(-0.280000, 1.293298, -0.408743)",
        "(-0.280000, 1.276634, -0.397220)",
        "(-0.280000, 1.261772, -0.383804)",
        "(-0.280000, 1.248604, -0.369327)",
        "(-0.280000, 1.237054, -0.353862)",
        "(-0.280000, 1.227163, -0.337590)",
        "(-0.280000, 1.218935, -0.320648)",
        "(-0.280000, 1.212389, -0.303202)",
        "(-0.280000, 1.207577, -0.285639)",
        "(-0.280000, 1.204400, -0.267926)",
        "(-0.280000, 1.202825, -0.250142)",
        "(-0.280000, 1.202825, -0.232423)",
        "(-0.280000, 1.204367, -0.214897)",
        "(-0.280000, 1.207360, -0.197907)",
        "(-0.280000, 1.211776, -0.181301)",
        "(-0.280000, 1.217567, -0.165193)",
        "(-0.280000, 1.224678, -0.149689)",
        "(-0.280000, 1.233073, -0.134850)",
        "(-0.280000, 1.242519, -0.121007)",
        "(-0.280000, 1.253113, -0.107964)",
        "(-0.280000, 1.264812, -0.095800)",
        "(-0.280000, 1.277570, -0.084593)",
        "(-0.280000, 1.291356, -0.074414)",
        "(-0.280000, 1.305789, -0.065539)",
        "(-0.280000, 1.321133, -0.057811)",
        "(-0.280000, 1.337333, -0.051331)",
        "(-0.280000, 1.354337, -0.046202)",
        "(-0.280000, 1.372064, -0.042536)",
        "(-0.280000, 1.389930, -0.040487)",
        "(-0.280000, 1.408265, -0.040047)",
        "(-0.280000, 1.426881, -0.041314)",
        "(-0.280000, 1.445621, -0.044368)",
        "(-0.280000, 1.464246, -0.049254)",
        "(-0.280000, 1.482154, -0.055827)",
        "(-0.280000, 1.499582, -0.064187)",
        "(-0.280000, 1.516326, -0.074313)",
        "(-0.280000, 1.532146, -0.086131)",
        "(-0.280000, 1.546847, -0.099558)",
        "(-0.280000, 1.558995, -0.115044)",
        "(-0.280000, 1.568793, -0.132240)",
        "(-0.280000, 1.576820, -0.150299)",
        "(-0.280000, 1.582985, -0.169046)",
        "(-0.280000, 1.587223, -0.188338)",
        "(-0.280000, 1.589387, -0.207526)",
        "(-0.280000, 1.589610, -0.226853)",
        "(-0.280000, 1.587872, -0.246102)",
        "(-0.280000, 1.584178, -0.265075)",
        "(-0.280000, 1.578570, -0.283519)",
        "(-0.280000, 1.571261, -0.300839)",
        "(-0.280000, 1.562264, -0.317310)",
        "(-0.280000, 1.551688, -0.332744)",
        "(-0.280000, 1.539659, -0.346984)",
        "(-0.280000, 1.526352, -0.359854)",
        "(-0.280000, 1.512155, -0.371059)",
        "(-0.280000, 1.497019, -0.380773)",
        "(-0.280000, 1.481114, -0.388923)",
        "(-0.280000, 1.464596, -0.395465)",
        "(-0.280000, 1.447567, -0.400383)",
        "(-0.280000, 1.430596, -0.403577)",
        "(-0.280000, 1.413478, -0.405179)",
        "(-0.280000, 1.396315, -0.405196)",
        "(-0.280000, 1.379256, -0.403635)",
        "(-0.280000, 1.362452, -0.400520)",
        "(-0.280000, 1.346257, -0.395968)",
        "(-0.280000, 1.330539, -0.389976)",
        "(-0.280000, 1.315410, -0.382580)",
        "(-0.280000, 1.300993, -0.373828)",
        "(-0.280000, 1.287369, -0.363746)",
        "(-0.280000, 1.274855, -0.352608)",
        "(-0.280000, 1.263345, -0.340304)",
        "(-0.280000, 1.252974, -0.326935)",
        "(-0.280000, 1.243837, -0.312572)",
        "(-0.280000, 1.236042, -0.297312)",
        "(-0.280000, 1.229763, -0.281556)",
        "(-0.280000, 1.224968, -0.265140)",
        "(-0.280000, 1.221751, -0.248215)",
        "(-0.280000, 1.220185, -0.230939)",
        "(-0.280000, 1.220335, -0.213432)",
        "(-0.280000, 1.222178, -0.196155)",
        "(-0.280000, 1.225778, -0.178959)",
        "(-0.280000, 1.231157, -0.162034)",
        "(-0.280000, 1.238343, -0.145520)",
        "(-0.280000, 1.247324, -0.129627)",
        "(-0.280000, 1.257802, -0.114865)",
        "(-0.280000, 1.269935, -0.101068)",
        "(-0.280000, 1.283654, -0.088423)",
        "(-0.280000, 1.298871, -0.077111)",
        "(-0.280000, 1.315473, -0.067306)",
        "(-0.280000, 1.332880, -0.059346)",
        "(-0.280000, 1.351356, -0.053115)",
        "(-0.280000, 1.370783, -0.048733)",
        "(-0.280000, 1.390913, -0.046337)",
        "(-0.280000, 1.411546, -0.046053)",
        "(-0.280000, 1.431900, -0.047918)",
        "(-0.280000, 1.452244, -0.051975)",
        "(-0.280000, 1.472276, -0.058253)",
        "(-0.280000, 1.491687, -0.066728)",
        "(-0.280000, 1.510159, -0.077314)",
        "(-0.280000, 1.527122, -0.089646)",
        "(-0.280000, 1.542752, -0.103813)",
        "(-0.280000, 1.556819, -0.119651)",
        "(-0.280000, 1.569135, -0.136993)",
        "(-0.280000, 1.579525, -0.155637)",
        "(-0.280000, 1.587729, -0.175050)",
        "(-0.280000, 1.593825, -0.195362)",
        "(-0.280000, 1.597699, -0.216331)",
        "(-0.280000, 1.599267, -0.237764)",
        "(-0.280000, 1.598460, -0.259371)",
        "(-0.280000, 1.595328, -0.280479)",
        "(-0.280000, 1.589883, -0.301211)",
        "(-0.280000, 1.582149, -0.321334)",
        "(-0.280000, 1.572200, -0.340558)",
        "(-0.280000, 1.560155, -0.358606)",
        "(-0.280000, 1.546382, -0.374994)",
        "(-0.280000, 1.530866, -0.389806)",
        "(-0.280000, 1.513801, -0.402841)",
        "(-0.280000, 1.495420, -0.413917)",
        "(-0.280000, 1.475943, -0.422909)",
        "(-0.280000, 1.455933, -0.429618)",
        "(-0.280000, 1.435360, -0.434122)",
        "(-0.280000, 1.414522, -0.436381)",
        "(-0.280000, 1.393656, -0.436400)",
        "(-0.280000, 1.373037, -0.434214)",
        "(-0.280000, 1.353180, -0.429967)",
        "(-0.280000, 1.333979, -0.423724)",
        "(-0.280000, 1.315643, -0.415592)",
        "(-0.280000, 1.298365, -0.405705)",
        "(-0.280000, 1.282297, -0.394202)",
        "(-0.280000, 1.267744, -0.381399)",
        "(-0.280000, 1.254574, -0.367268)",
        "(-0.280000, 1.242921, -0.351988)",
        "(-0.280000, 1.232860, -0.335703)",
        "(-0.280000, 1.224477, -0.318590)",
        "(-0.280000, 1.217913, -0.301097)",
        "(-0.280000, 1.213068, -0.283135)",
        "(-0.280000, 1.209956, -0.264823)",
        "(-0.280000, 1.208599, -0.246364)",
        "(-0.280000, 1.208990, -0.227938)",
        "(-0.280000, 1.211060, -0.209963)",
        "(-0.280000, 1.214774, -0.192300)",
        "(-0.280000, 1.220094, -0.175075)",
        "(-0.280000, 1.226964, -0.158446)",
        "(-0.280000, 1.235342, -0.142508)",
        "(-0.280000, 1.244973, -0.127658)",
        "(-0.280000, 1.255922, -0.113724)",
        "(-0.280000, 1.268126, -0.100803)",
        "(-0.280000, 1.281550, -0.088968)",
        "(-0.280000, 1.296091, -0.078350)",
        "(-0.280000, 1.311324, -0.069237)",
        "(-0.280000, 1.327515, -0.061461)",
        "(-0.280000, 1.344581, -0.055131)",
        "(-0.280000, 1.362419, -0.050361)",
        "(-0.280000, 1.380896, -0.047264)",
        "(-0.280000, 1.399424, -0.045955)",
        "(-0.280000, 1.418277, -0.046432)",
        "(-0.280000, 1.437263, -0.048770)",
        "(-0.280000, 1.456197, -0.053028)",
        "(-0.280000, 1.474799, -0.059215)",
        "(-0.280000, 1.492492, -0.067135)",
        "(-0.280000, 1.509449, -0.076856)",
        "(-0.280000, 1.525430, -0.088287)",
        "(-0.280000, 1.540214, -0.101296)",
        "(-0.280000, 1.553646, -0.115766)",
        "(-0.280000, 1.565385, -0.131276)",
        "(-0.280000, 1.575544, -0.147915)",
        "(-0.280000, 1.584004, -0.165504)",
        "(-0.280000, 1.590681, -0.183899)",
        "(-0.280000, 1.595501, -0.202948)",
        "(-0.280000, 1.598353, -0.222080)",
        "(-0.280000, 1.599299, -0.241531)",
        "(-0.280000, 1.598287, -0.261141)",
        "(-0.280000, 1.595266, -0.280779)",
        "(-0.280000, 1.590186, -0.300261)",
        "(-0.280000, 1.583221, -0.318902)",
        "(-0.280000, 1.574217, -0.337057)",
        "(-0.280000, 1.563191, -0.354450)",
        "(-0.280000, 1.550162, -0.370850)",
        "(-0.280000, 1.535218, -0.385973)",
        "(-0.280000, 1.518868, -0.399275)",
        "(-0.280000, 1.500951, -0.410870)",
        "(-0.280000, 1.481728, -0.420506)",
        "(-0.280000, 1.461443, -0.428008)",
        "(-0.280000, 1.440410, -0.433231)",
        "(-0.280000, 1.419277, -0.436064)",
        "(-0.280000, 1.397976, -0.436579)",
        "(-0.280000, 1.376774, -0.434775)",
        "(-0.280000, 1.355957, -0.430692)",
        "(-0.280000, 1.335863, -0.424435)",
        "(-0.280000, 1.316959, -0.416252)",
        "(-0.280000, 1.299187, -0.406230)",
        "(-0.280000, 1.282713, -0.394532)",
        "(-0.280000, 1.267677, -0.381322)",
        "(-0.280000, 1.254213, -0.366736)",
        "(-0.280000, 1.242622, -0.351176)",
        "(-0.280000, 1.232808, -0.334615)",
        "(-0.280000, 1.224872, -0.317269)",
        "(-0.280000, 1.218861, -0.299311)",
        "(-0.280000, 1.214823, -0.280979)",
        "(-0.280000, 1.212797, -0.262796)",
        "(-0.280000, 1.212671, -0.244634)",
        "(-0.280000, 1.214401, -0.226759)",
        "(-0.280000, 1.217911, -0.209345)",
        "(-0.280000, 1.223112, -0.192544)",
        "(-0.280000, 1.229794, -0.176789)",
        "(-0.280000, 1.237899, -0.161899)",
        "(-0.280000, 1.247282, -0.148022)",
        "(-0.280000, 1.257831, -0.135217)",
        "(-0.280000, 1.269411, -0.123559)",
        "(-0.280000, 1.281668, -0.113319)",
        "(-0.280000, 1.294623, -0.104310)",
        "(-0.280000, 1.308183, -0.096529)",
        "(-0.280000, 1.322233, -0.089984)",
        "(-0.280000, 1.336647, -0.084684)",
        "(-0.280000, 1.351089, -0.080697)",
        "(-0.280000, 1.365732, -0.077877)",
        "(-0.280000, 1.380529, -0.076210)",
        "(-0.280000, 1.395392, -0.075695)",
        "(-0.280000, 1.410290, -0.076330)",
        "(-0.280000, 1.424846, -0.078079)",
        "(-0.280000, 1.439348, -0.080944)",
        "(-0.280000, 1.453734, -0.084946)",
        "(-0.280000, 1.467983, -0.090132)",
        "(-0.280000, 1.482029, -0.096551)",
        "(-0.280000, 1.495432, -0.104021)",
        "(-0.280000, 1.508492, -0.112769)",
        "(-0.280000, 1.521081, -0.122845)",
        "(-0.280000, 1.533047, -0.134283)",
        "(-0.280000, 1.544225, -0.147108)",
        "(-0.280000, 1.554231, -0.160950)",
        "(-0.280000, 1.563153, -0.176158)",
        "(-0.280000, 1.570769, -0.192699)",
        "(-0.280000, 1.576848, -0.210505)",
        "(-0.280000, 1.581144, -0.229432)",
        "(-0.280000, 1.583448, -0.248772)",
        "(-0.280000, 1.583649, -0.268773)",
        "(-0.280000, 1.581598, -0.289155)",
        "(-0.280000, 1.577195, -0.309587)",
        "(-0.280000, 1.570404, -0.329720)",
        "(-0.280000, 1.561436, -0.348952)",
        "(-0.280000, 1.550210, -0.367309)",
        "(-0.280000, 1.536819, -0.384504)",
        "(-0.280000, 1.521426, -0.400241)",
        "(-0.280000, 1.504191, -0.414292)",
        "(-0.280000, 1.485259, -0.425405)",
        "(-0.280000, 1.464780, -0.433150)",
        "(-0.280000, 1.443707, -0.438601)",
        "(-0.280000, 1.422311, -0.441730)",
        "(-0.280000, 1.400840, -0.442549)",
        "(-0.280000, 1.379869, -0.441131)",
        "(-0.280000, 1.359302, -0.437566)",
        "(-0.280000, 1.339408, -0.431956)",
        "(-0.280000, 1.320381, -0.424420)",
        "(-0.280000, 1.302406, -0.415102)",
        "(-0.280000, 1.285834, -0.404298)",
        "(-0.280000, 1.270555, -0.392055)",
        "(-0.280000, 1.256703, -0.378562)",
        "(-0.280000, 1.244313, -0.363936)",
        "(-0.280000, 1.233478, -0.348371)",
        "(-0.280000, 1.224352, -0.332241)",
        "(-0.280000, 1.216820, -0.315524)",
        "(-0.280000, 1.210882, -0.298330)",
        "(-0.280000, 1.206543, -0.280782)",
        "(-0.280000, 1.203809, -0.263043)",
        "(-0.280000, 1.202673, -0.245459)",
        "(-0.280000, 1.203075, -0.227911)",
        "(-0.280000, 1.205007, -0.210442)",
        "(-0.280000, 1.208474, -0.193135)",
        "(-0.280000, 1.213485, -0.176076)",
        "(-0.280000, 1.219881, -0.159756)",
        "(-0.280000, 1.227771, -0.143875)",
        "(-0.280000, 1.237173, -0.128535)",
        "(-0.280000, 1.248119, -0.113837)",
        "(-0.280000, 1.260595, -0.099952)",
        "(-0.280000, 1.274189, -0.087380)",
        "(-0.280000, 1.289210, -0.075881)",
        "(-0.280000, 1.305603, -0.065642)",
        "(-0.280000, 1.323300, -0.056849)",
        "(-0.280000, 1.342172, -0.049704)",
        "(-0.280000, 1.361545, -0.044510)",
        "(-0.280000, 1.381770, -0.041222)",
        "(-0.280000, 1.402625, -0.040595)",
        "(-0.280000, 1.423709, -0.042779)",
        "(-0.280000, 1.444659, -0.047073)",
        "(-0.280000, 1.464798, -0.053350)",
        "(-0.280000, 1.484388, -0.061661)",
        "(-0.280000, 1.503205, -0.071987)",
        "(-0.280000, 1.520986, -0.084265)",
        "(-0.280000, 1.537507, -0.098420)",
        "(-0.280000, 1.552262, -0.114031)",
        "(-0.280000, 1.565403, -0.131287)",
        "(-0.280000, 1.576695, -0.150062)",
        "(-0.280000, 1.585881, -0.170155)",
        "(-0.280000, 1.592754, -0.191397)",
        "(-0.280000, 1.597033, -0.213050)",
        "(-0.280000, 1.598729, -0.235278)",
        "(-0.280000, 1.597719, -0.257742)",
        "(-0.280000, 1.593928, -0.280114)",
        "(-0.280000, 1.587341, -0.302007)",
        "(-0.280000, 1.578210, -0.322593)",
        "(-0.280000, 1.566543, -0.341976)",
        "(-0.280000, 1.552548, -0.359758)",
        "(-0.280000, 1.536513, -0.375584)",
        "(-0.280000, 1.518787, -0.389174)",
        "(-0.280000, 1.499959, -0.400202)",
        "(-0.280000, 1.480196, -0.408754)",
        "(-0.280000, 1.459846, -0.414792)",
        "(-0.280000, 1.439268, -0.418323)",
        "(-0.280000, 1.418802, -0.419415)",
        "(-0.280000, 1.398968, -0.418193)",
        "(-0.280000, 1.379814, -0.414856)",
        "(-0.280000, 1.361514, -0.409577)",
        "(-0.280000, 1.344262, -0.402550)",
        "(-0.280000, 1.328197, -0.393983)",
        "(-0.280000, 1.313549, -0.384162)",
        "(-0.280000, 1.300205, -0.373213)",
        "(-0.280000, 1.288199, -0.361314)",
        "(-0.280000, 1.277562, -0.348654)",
        "(-0.280000, 1.268248, -0.335337)",
        "(-0.280000, 1.260344, -0.321670)",
        "(-0.280000, 1.253688, -0.307592)",
        "(-0.280000, 1.248264, -0.293213)",
        "(-0.280000, 1.244037, -0.278582)",
        "(-0.280000, 1.240989, -0.263755)",
        "(-0.280000, 1.239122, -0.249023)",
        "(-0.280000, 1.238381, -0.234155)",
        "(-0.280000, 1.238782, -0.219227)",
        "(-0.280000, 1.240348, -0.204273)",
        "(-0.280000, 1.243112, -0.189344)",
        "(-0.280000, 1.247003, -0.174753)",
        "(-0.280000, 1.252154, -0.160254)",
        "(-0.280000, 1.258595, -0.145985)",
        "(-0.280000, 1.266394, -0.132013)",
        "(-0.280000, 1.275619, -0.118445)",
        "(-0.280000, 1.286003, -0.105699)",
        "(-0.280000, 1.297853, -0.093604)",
        "(-0.280000, 1.311231, -0.082315)",
        "(-0.280000, 1.326133, -0.072052)",
        "(-0.280000, 1.342484, -0.063060)",
        "(-0.280000, 1.359719, -0.055677)",
        "(-0.280000, 1.378140, -0.049925)",
        "(-0.280000, 1.397583, -0.046006)",
        "(-0.280000, 1.417810, -0.044110)",
        "(-0.280000, 1.438589, -0.044418)",
        "(-0.280000, 1.458974, -0.047676)",
        "(-0.280000, 1.478709, -0.054412)",
        "(-0.280000, 1.497751, -0.063210)",
        "(-0.280000, 1.515900, -0.074027)",
        "(-0.280000, 1.532904, -0.086760)",
        "(-0.280000, 1.548253, -0.100990)",
        "(-0.280000, 1.562122, -0.116840)",
        "(-0.280000, 1.574321, -0.134149)",
        "(-0.280000, 1.584704, -0.152788)",
        "(-0.280000, 1.592965, -0.172171)",
        "(-0.280000, 1.599213, -0.192549)",
        "(-0.280000, 1.603310, -0.213746)",
        "(-0.280000, 1.605119, -0.235499)",
        "(-0.280000, 1.604540, -0.257610)",
        "(-0.280000, 1.601489, -0.279772)",
        "(-0.280000, 1.596074, -0.301218)",
        "(-0.280000, 1.588260, -0.322116)",
        "(-0.280000, 1.578094, -0.342174)",
        "(-0.280000, 1.565685, -0.361066)",
        "(-0.280000, 1.551193, -0.378482)",
        "(-0.280000, 1.533840, -0.392494)",
        "(-0.280000, 1.515161, -0.404336)",
        "(-0.280000, 1.495459, -0.413897)",
        "(-0.280000, 1.475054, -0.421109)",
        "(-0.280000, 1.454242, -0.425960)",
        "(-0.280000, 1.433650, -0.428427)",
        "(-0.280000, 1.413229, -0.428705)",
        "(-0.280000, 1.393272, -0.426901)",
        "(-0.280000, 1.373978, -0.423159)",
        "(-0.280000, 1.355513, -0.417641)",
        "(-0.280000, 1.338222, -0.410599)",
        "(-0.280000, 1.321959, -0.402154)",
        "(-0.280000, 1.306799, -0.392468)",
        "(-0.280000, 1.292781, -0.381690)",
        "(-0.280000, 1.279939, -0.369965)",
        "(-0.280000, 1.268385, -0.357541)",
        "(-0.280000, 1.257962, -0.344387)",
        "(-0.280000, 1.248673, -0.330587)",
        "(-0.280000, 1.240510, -0.316199)",
        "(-0.280000, 1.233494, -0.301305)",
        "(-0.280000, 1.227683, -0.286158)",
        "(-0.280000, 1.223012, -0.270626)",
        "(-0.280000, 1.219503, -0.254705)",
        "(-0.280000, 1.217207, -0.238432)",
        "(-0.280000, 1.216187, -0.221879)",
        "(-0.280000, 1.216461, -0.205365)",
        "(-0.280000, 1.218113, -0.188710)",
        "(-0.280000, 1.221233, -0.171996)",
        "(-0.280000, 1.225904, -0.155341)",
        "(-0.280000, 1.232181, -0.138851)",
        "(-0.280000, 1.240645, -0.123563)",
        "(-0.280000, 1.251611, -0.109683)",
        "(-0.280000, 1.263909, -0.096669)",
        "(-0.280000, 1.277504, -0.084646)",
        "(-0.280000, 1.292338, -0.073756)",
        "(-0.280000, 1.307930, -0.064360)",
        "(-0.280000, 1.324574, -0.056297)",
        "(-0.280000, 1.342151, -0.049711)",
        "(-0.280000, 1.360580, -0.044720)",
        "(-0.280000, 1.379705, -0.041461)",
        "(-0.280000, 1.398885, -0.040063)",
        "(-0.280000, 1.418456, -0.040526)",
        "(-0.280000, 1.438217, -0.042944)",
        "(-0.280000, 1.457967, -0.047393)",
        "(-0.280000, 1.477428, -0.053904)",
        "(-0.280000, 1.495880, -0.062236)",
        "(-0.280000, 1.513563, -0.072485)",
        "(-0.280000, 1.530235, -0.084571)",
        "(-0.280000, 1.545650, -0.098361)",
        "(-0.280000, 1.559590, -0.113686)",
        "(-0.280000, 1.571684, -0.130066)",
        "(-0.280000, 1.582073, -0.147605)",
        "(-0.280000, 1.590635, -0.166105)",
        "(-0.280000, 1.597284, -0.185385)",
        "(-0.280000, 1.601963, -0.205321)",
        "(-0.280000, 1.604565, -0.225285)",
        "(-0.280000, 1.605157, -0.245547)",
        "(-0.280000, 1.603688, -0.265935)",
        "(-0.280000, 1.600108, -0.286286)",
        "(-0.280000, 1.594394, -0.306359)",
        "(-0.280000, 1.586744, -0.325490)",
        "(-0.280000, 1.577053, -0.343950)",
        "(-0.280000, 1.565381, -0.361475)",
        "(-0.280000, 1.551816, -0.377821)",
        "(-0.280000, 1.536528, -0.392714)",
        "(-0.280000, 1.520001, -0.405726)",
        "(-0.280000, 1.502146, -0.416977)",
        "(-0.280000, 1.482949, -0.425765)",
        "(-0.280000, 1.462799, -0.431890)",
        "(-0.280000, 1.442292, -0.435981)",
        "(-0.280000, 1.421954, -0.438013)",
        "(-0.280000, 1.401664, -0.438101)",
        "(-0.280000, 1.381603, -0.436280)",
        "(-0.280000, 1.361989, -0.432606)",
        "(-0.280000, 1.343008, -0.427156)",
        "(-0.280000, 1.325026, -0.420107)",
        "(-0.280000, 1.307914, -0.411467)",
        "(-0.280000, 1.291874, -0.401352)",
        "(-0.280000, 1.277043, -0.389883)",
        "(-0.280000, 1.263474, -0.377214)",
        "(-0.280000, 1.251363, -0.363700)",
        "(-0.280000, 1.240549, -0.349325)",
        "(-0.280000, 1.231056, -0.334236)",
        "(-0.280000, 1.222870, -0.318508)",
        "(-0.280000, 1.216017, -0.302282)",
        "(-0.280000, 1.210556, -0.285899)",
        "(-0.280000, 1.206384, -0.269171)",
        "(-0.280000, 1.203519, -0.252201)",
        "(-0.280000, 1.202727, -0.235035)",
        "(-0.280000, 1.203985, -0.217965)",
        "(-0.280000, 1.206628, -0.201368)",
        "(-0.280000, 1.210633, -0.185093)",
        "(-0.280000, 1.215964, -0.169244)",
        "(-0.280000, 1.222608, -0.153859)",
        "(-0.280000, 1.230521, -0.139060)",
        "(-0.280000, 1.239492, -0.125179)",
        "(-0.280000, 1.249591, -0.112058)",
        "(-0.280000, 1.260810, -0.099735)",
        "(-0.280000, 1.273080, -0.088322)",
        "(-0.280000, 1.286357, -0.077897)",
        "(-0.280000, 1.300294, -0.068721)",
        "(-0.280000, 1.315151, -0.060629)",
        "(-0.280000, 1.330894, -0.053712)",
        "(-0.280000, 1.347467, -0.048077)",
        "(-0.280000, 1.364868, -0.043824)",
        "(-0.280000, 1.382462, -0.041147)",
        "(-0.280000, 1.400665, -0.040026)",
        "(-0.280000, 1.419342, -0.040592)",
        "(-0.280000, 1.438334, -0.042964)",
        "(-0.280000, 1.457395, -0.047234)",
        "(-0.280000, 1.475788, -0.053269)",
        "(-0.280000, 1.493861, -0.061214)",
        "(-0.280000, 1.511325, -0.071052)",
        "(-0.280000, 1.527960, -0.082764)",
        "(-0.280000, 1.543503, -0.096263)",
        "(-0.280000, 1.557430, -0.111095)",
        "(-0.280000, 1.569893, -0.127410)",
        "(-0.280000, 1.580701, -0.145041)",
        "(-0.280000, 1.589711, -0.163850)",
        "(-0.280000, 1.596773, -0.183647)",
        "(-0.280000, 1.601681, -0.203799)",
        "(-0.280000, 1.604505, -0.224543)",
        "(-0.280000, 1.605154, -0.245692)",
        "(-0.280000, 1.603553, -0.267000)",
        "(-0.280000, 1.599668, -0.288163)",
        "(-0.280000, 1.592390, -0.308100)",
        "(-0.280000, 1.582160, -0.326755)",
        "(-0.280000, 1.570060, -0.344099)",
        "(-0.280000, 1.556252, -0.359923)",
        "(-0.280000, 1.540913, -0.373996)",
        "(-0.280000, 1.524532, -0.385893)",
        "(-0.280000, 1.507115, -0.395762)",
        "(-0.280000, 1.488960, -0.403479)",
        "(-0.280000, 1.470328, -0.408996)",
        "(-0.280000, 1.451545, -0.412296)",
        "(-0.280000, 1.433167, -0.413386)",
        "(-0.280000, 1.415101, -0.412465)",
        "(-0.280000, 1.397654, -0.409643)",
        "(-0.280000, 1.381017, -0.405079)",
        "(-0.280000, 1.365354, -0.398953)",
        "(-0.280000, 1.350971, -0.391518)",
        "(-0.280000, 1.337750, -0.382938)",
        "(-0.280000, 1.325745, -0.373411)",
        "(-0.280000, 1.314968, -0.363108)",
        "(-0.280000, 1.305414, -0.352206)",
        "(-0.280000, 1.297176, -0.340989)",
        "(-0.280000, 1.290032, -0.329452)",
        "(-0.280000, 1.283915, -0.317676)",
        "(-0.280000, 1.278764, -0.305735)",
        "(-0.280000, 1.274522, -0.293682)",
        "(-0.280000, 1.271183, -0.281708)",
        "(-0.280000, 1.268620, -0.269658)",
        "(-0.280000, 1.266806, -0.257514)",
        "(-0.280000, 1.265736, -0.245275)",
        "(-0.280000, 1.265421, -0.232864)",
        "(-0.280000, 1.265865, -0.220555)",
        "(-0.280000, 1.267123, -0.208057)",
        "(-0.280000, 1.269283, -0.195359)",
        "(-0.280000, 1.272442, -0.182489)",
        "(-0.280000, 1.276716, -0.169494)",
        "(-0.280000, 1.282010, -0.156764)",
        "(-0.280000, 1.288606, -0.144048)",
        "(-0.280000, 1.296605, -0.131508)",
        "(-0.280000, 1.306096, -0.119326)",
        "(-0.280000, 1.317149, -0.107708)",
        "(-0.280000, 1.329416, -0.097083)",
        "(-0.280000, 1.343268, -0.087423)",
        "(-0.280000, 1.358626, -0.079017)",
        "(-0.280000, 1.375429, -0.072127)",
        "(-0.280000, 1.393509, -0.067031)",
        "(-0.280000, 1.412147, -0.063959)",
        "(-0.280000, 1.431558, -0.063039)",
        "(-0.280000, 1.451448, -0.064429)",
        "(-0.280000, 1.471474, -0.068229)",
        "(-0.280000, 1.491260, -0.074464)",
        "(-0.280000, 1.510178, -0.082896)",
        "(-0.280000, 1.528299, -0.093607)",
        "(-0.280000, 1.545331, -0.106467)",
        "(-0.280000, 1.561005, -0.121295)",
        "(-0.280000, 1.575118, -0.137963)",
        "(-0.280000, 1.586419, -0.156381)",
        "(-0.280000, 1.594487, -0.176487)",
        "(-0.280000, 1.600354, -0.197375)",
        "(-0.280000, 1.603944, -0.218811)",
        "(-0.280000, 1.605201, -0.240580)",
        "(-0.280000, 1.604132, -0.262018)",
        "(-0.280000, 1.600758, -0.283349)",
        "(-0.280000, 1.595075, -0.304330)",
        "(-0.280000, 1.587095, -0.324724)",
        "(-0.280000, 1.576869, -0.344259)",
        "(-0.280000, 1.564729, -0.362346)",
        "(-0.280000, 1.550592, -0.379136)",
        "(-0.280000, 1.534616, -0.394368)",
        "(-0.280000, 1.516920, -0.407859)",
        "(-0.280000, 1.497739, -0.419369)",
        "(-0.280000, 1.477703, -0.428561)",
        "(-0.280000, 1.456706, -0.435527)",
        "(-0.280000, 1.435034, -0.440153)",
        "(-0.280000, 1.412960, -0.442370)",
        "(-0.280000, 1.390813, -0.442146)",
        "(-0.280000, 1.369225, -0.439561)",
        "(-0.280000, 1.348176, -0.434701)",
        "(-0.280000, 1.327920, -0.427675)",
        "(-0.280000, 1.308703, -0.418630)",
        "(-0.280000, 1.290689, -0.407707)",
        "(-0.280000, 1.274272, -0.395262)",
        "(-0.280000, 1.259375, -0.381373)",
        "(-0.280000, 1.246098, -0.366225)",
        "(-0.280000, 1.234507, -0.349991)",
        "(-0.280000, 1.224696, -0.332918)",
        "(-0.280000, 1.216778, -0.315417)",
        "(-0.280000, 1.210625, -0.297452)",
        "(-0.280000, 1.206227, -0.279170)",
        "(-0.280000, 1.203568, -0.260698)",
        "(-0.280000, 1.202632, -0.242237)",
        "(-0.280000, 1.203361, -0.224150)",
        "(-0.280000, 1.205699, -0.206271)",
        "(-0.280000, 1.210188, -0.188864)",
        "(-0.280000, 1.216786, -0.172155)",
        "(-0.280000, 1.224702, -0.156074)",
        "(-0.280000, 1.233707, -0.141009)",
        "(-0.280000, 1.243917, -0.126651)",
        "(-0.280000, 1.255362, -0.113021)",
        "(-0.280000, 1.268046, -0.100218)",
        "(-0.280000, 1.281973, -0.088357)",
        "(-0.280000, 1.296740, -0.077843)",
        "(-0.280000, 1.312706, -0.068490)",
        "(-0.280000, 1.329882, -0.060473)",
        "(-0.280000, 1.348195, -0.054018)",
        "(-0.280000, 1.367541, -0.049320)",
        "(-0.280000, 1.387106, -0.046628)",
        "(-0.280000, 1.407275, -0.045932)",
        "(-0.280000, 1.427756, -0.047363)",
        "(-0.280000, 1.448297, -0.051011)",
        "(-0.280000, 1.468570, -0.056911)",
        "(-0.280000, 1.487849, -0.064850)",
        "(-0.280000, 1.506320, -0.074890)",
        "(-0.280000, 1.523696, -0.086926)",
        "(-0.280000, 1.539719, -0.100816)",
        "(-0.280000, 1.554178, -0.116403)",
        "(-0.280000, 1.566689, -0.133215)",
        "(-0.280000, 1.577359, -0.151332)",
        "(-0.280000, 1.586041, -0.170541)",
        "(-0.280000, 1.592624, -0.190653)",
        "(-0.280000, 1.597014, -0.211495)",
        "(-0.280000, 1.599097, -0.232396)",
        "(-0.280000, 1.598913, -0.253568)",
        "(-0.280000, 1.596401, -0.274812)",
        "(-0.280000, 1.591519, -0.295873)",
        "(-0.280000, 1.584249, -0.316484)",
        "(-0.280000, 1.574836, -0.335948)",
        "(-0.280000, 1.563172, -0.354476)",
        "(-0.280000, 1.549341, -0.371770)",
        "(-0.280000, 1.533515, -0.387500)",
        "(-0.280000, 1.515876, -0.401410)",
        "(-0.280000, 1.497036, -0.413051)",
        "(-0.280000, 1.476956, -0.422503)",
        "(-0.280000, 1.455926, -0.429620)",
        "(-0.280000, 1.434277, -0.434296)",
        "(-0.280000, 1.412351, -0.436487)",
        "(-0.280000, 1.390809, -0.436229)",
        "(-0.280000, 1.369592, -0.433631)",
        "(-0.280000, 1.349003, -0.428794)",
        "(-0.280000, 1.329290, -0.421856)",
        "(-0.280000, 1.310702, -0.413000)",
        "(-0.280000, 1.293552, -0.402513)",
        "(-0.280000, 1.277778, -0.390496)",
        "(-0.280000, 1.263488, -0.377133)",
        "(-0.280000, 1.250752, -0.362593)",
        "(-0.280000, 1.239639, -0.347057)",
        "(-0.280000, 1.230305, -0.330916)",
        "(-0.280000, 1.222625, -0.314142)",
        "(-0.280000, 1.216603, -0.296857)",
        "(-0.280000, 1.212251, -0.279219)",
        "(-0.280000, 1.209569, -0.261381)",
        "(-0.280000, 1.208549, -0.243745)",
        "(-0.280000, 1.209122, -0.226135)",
        "(-0.280000, 1.211279, -0.208648)",
        "(-0.280000, 1.214990, -0.191438)",
        "(-0.280000, 1.220218, -0.174538)",
        "(-0.280000, 1.226759, -0.158385)",
        "(-0.280000, 1.234672, -0.142709)",
        "(-0.280000, 1.243915, -0.127621)",
        "(-0.280000, 1.254498, -0.113165)",
        "(-0.280000, 1.266423, -0.099434)",
        "(-0.280000, 1.279317, -0.086841)",
        "(-0.280000, 1.293521, -0.075125)",
        "(-0.280000, 1.309046, -0.064431)",
        "(-0.280000, 1.326194, -0.055611)",
        "(-0.280000, 1.344705, -0.048906)",
        "(-0.280000, 1.363634, -0.044072)",
        "(-0.280000, 1.383365, -0.041052)",
        "(-0.280000, 1.403684, -0.040000)",
        "(-0.280000, 1.424348, -0.041040)",
        "(-0.280000, 1.445027, -0.044243)",
        "(-0.280000, 1.465015, -0.049497)",
        "(-0.280000, 1.484475, -0.056824)",
        "(-0.280000, 1.503171, -0.066173)",
        "(-0.280000, 1.520815, -0.077424)",
        "(-0.280000, 1.537168, -0.090422)",
        "(-0.280000, 1.551824, -0.104761)",
        "(-0.280000, 1.564904, -0.120459)",
        "(-0.280000, 1.576276, -0.137323)",
        "(-0.280000, 1.585851, -0.155171)",
        "(-0.280000, 1.593574, -0.173861)",
        "(-0.280000, 1.599297, -0.192888)",
        "(-0.280000, 1.603110, -0.212340)",
        "(-0.280000, 1.604991, -0.232058)",
        "(-0.280000, 1.604918, -0.251975)",
        "(-0.280000, 1.602853, -0.271950)",
        "(-0.280000, 1.598870, -0.291378)",
        "(-0.280000, 1.592884, -0.310621)",
        "(-0.280000, 1.584839, -0.329508)",
        "(-0.280000, 1.574650, -0.347899)",
        "(-0.280000, 1.562287, -0.365524)",
        "(-0.280000, 1.548184, -0.381653)",
        "(-0.280000, 1.532011, -0.396554)",
        "(-0.280000, 1.513945, -0.409839)",
        "(-0.280000, 1.494225, -0.421177)",
        "(-0.280000, 1.473175, -0.430282)",
        "(-0.280000, 1.451569, -0.436851)",
        "(-0.280000, 1.429377, -0.440956)",
        "(-0.280000, 1.406968, -0.442550)",
        "(-0.280000, 1.384708, -0.441654)",
        "(-0.280000, 1.362905, -0.438351)",
        "(-0.280000, 1.342480, -0.431581)",
        "(-0.280000, 1.323719, -0.421963)",
        "(-0.280000, 1.306569, -0.410691)",
        "(-0.280000, 1.291141, -0.398033)",
        "(-0.280000, 1.277457, -0.384250)",
        "(-0.280000, 1.265646, -0.369742)",
        "(-0.280000, 1.255523, -0.354635)",
        "(-0.280000, 1.247009, -0.339106)",
        "(-0.280000, 1.240012, -0.323279)",
        "(-0.280000, 1.234459, -0.307286)",
        "(-0.280000, 1.230339, -0.291459)",
        "(-0.280000, 1.227467, -0.275628)",
        "(-0.280000, 1.225786, -0.259859)",
        "(-0.280000, 1.225243, -0.244150)",
        "(-0.280000, 1.225809, -0.228567)",
        "(-0.280000, 1.227426, -0.213361)",
        "(-0.280000, 1.230088, -0.198299)",
        "(-0.280000, 1.233815, -0.183382)",
        "(-0.280000, 1.238643, -0.168626)",
        "(-0.280000, 1.244595, -0.154115)",
        "(-0.280000, 1.251519, -0.140198)",
        "(-0.280000, 1.259611, -0.126615)",
        "(-0.280000, 1.268949, -0.113422)",
        "(-0.280000, 1.279557, -0.100762)",
        "(-0.280000, 1.291477, -0.088765)",
        "(-0.280000, 1.304370, -0.077803)",
        "(-0.280000, 1.318609, -0.067738)",
        "(-0.280000, 1.334192, -0.058768)",
        "(-0.280000, 1.351074, -0.051108)",
        "(-0.280000, 1.369195, -0.044976)",
        "(-0.280000, 1.387846, -0.040651)",
        "(-0.280000, 1.407332, -0.040029)",
        "(-0.280000, 1.427078, -0.041337)",
        "(-0.280000, 1.446869, -0.044636)",
        "(-0.280000, 1.466008, -0.049816)",
        "(-0.280000, 1.484705, -0.056924)",
        "(-0.280000, 1.502741, -0.065930)",
        "(-0.280000, 1.519863, -0.076749)",
        "(-0.280000, 1.535847, -0.089265)",
        "(-0.280000, 1.550495, -0.103335)",
        "(-0.280000, 1.563444, -0.118538)",
        "(-0.280000, 1.574835, -0.134971)",
        "(-0.280000, 1.584543, -0.152461)",
        "(-0.280000, 1.592490, -0.170886)",
        "(-0.280000, 1.598586, -0.190102)",
        "(-0.280000, 1.602681, -0.209528)",
        "(-0.280000, 1.604852, -0.229414)",
        "(-0.280000, 1.605031, -0.249598)",
        "(-0.280000, 1.603157, -0.269910)",
        "(-0.280000, 1.599183, -0.290143)",
        "(-0.280000, 1.591932, -0.309184)",
        "(-0.280000, 1.581940, -0.327191)",
        "(-0.280000, 1.570047, -0.344121)",
        "(-0.280000, 1.556380, -0.359773)",
        "(-0.280000, 1.541044, -0.373955)",
        "(-0.280000, 1.524624, -0.386093)",
        "(-0.280000, 1.506949, -0.396446)",
        "(-0.280000, 1.488282, -0.404826)",
        "(-0.280000, 1.468874, -0.411112)",
        "(-0.280000, 1.449052, -0.415212)",
        "(-0.280000, 1.429486, -0.417062)",
        "(-0.280000, 1.410049, -0.416831)",
        "(-0.280000, 1.391043, -0.414594)",
        "(-0.280000, 1.372713, -0.410474)",
        "(-0.280000, 1.355243, -0.404626)",
        "(-0.280000, 1.338995, -0.397305)",
        "(-0.280000, 1.323815, -0.388624)",
        "(-0.280000, 1.309796, -0.378755)",
        "(-0.280000, 1.296996, -0.367861)",
        "(-0.280000, 1.285447, -0.356101)",
        "(-0.280000, 1.275277, -0.343766)",
        "(-0.280000, 1.266303, -0.330813)",
        "(-0.280000, 1.258514, -0.317327)",
        "(-0.280000, 1.251904, -0.303394)",
        "(-0.280000, 1.246476, -0.289111)",
        "(-0.280000, 1.242264, -0.274747)",
        "(-0.280000, 1.239183, -0.260152)",
        "(-0.280000, 1.237241, -0.245356)",
        "(-0.280000, 1.236459, -0.230404)",
        "(-0.280000, 1.236863, -0.215350)",
        "(-0.280000, 1.238425, -0.200522)",
        "(-0.280000, 1.241208, -0.185693)",
        "(-0.280000, 1.245273, -0.170921)",
        "(-0.280000, 1.250703, -0.156242)",
        "(-0.280000, 1.257557, -0.141791)",
        "(-0.280000, 1.265615, -0.128044)",
        "(-0.280000, 1.275150, -0.114753)",
        "(-0.280000, 1.286191, -0.102100)",
        "(-0.280000, 1.298732, -0.090289)",
        "(-0.280000, 1.312727, -0.079538)",
        "(-0.280000, 1.327706, -0.070238)",
        "(-0.280000, 1.343982, -0.062328)",
        "(-0.280000, 1.361443, -0.056022)",
        "(-0.280000, 1.379911, -0.051525)",
        "(-0.280000, 1.399153, -0.049021)",
        "(-0.280000, 1.418415, -0.048617)",
        "(-0.280000, 1.437894, -0.050348)",
        "(-0.280000, 1.457316, -0.054261)",
        "(-0.280000, 1.476363, -0.060346)",
        "(-0.280000, 1.494728, -0.068530)",
        "(-0.280000, 1.511854, -0.078504)",
        "(-0.280000, 1.527871, -0.090269)",
        "(-0.280000, 1.542564, -0.103623)",
        "(-0.280000, 1.555803, -0.118371)",
        "(-0.280000, 1.567516, -0.134350)",
        "(-0.280000, 1.577474, -0.151091)",
        "(-0.280000, 1.585841, -0.168729)",
        "(-0.280000, 1.592575, -0.187175)",
        "(-0.280000, 1.597621, -0.206366)",
        "(-0.280000, 1.600891, -0.226198)",
        "(-0.280000, 1.602298, -0.246112)",
        "(-0.280000, 1.601811, -0.266472)",
        "(-0.280000, 1.599297, -0.287163)",
        "(-0.280000, 1.593894, -0.307805)",
        "(-0.280000, 1.585566, -0.328003)",
        "(-0.280000, 1.575165, -0.347069)",
        "(-0.280000, 1.562463, -0.365299)",
        "(-0.280000, 1.547538, -0.382315)",
        "(-0.280000, 1.530489, -0.397797)",
        "(-0.280000, 1.511542, -0.411383)",
        "(-0.280000, 1.491407, -0.422564)",
        "(-0.280000, 1.470006, -0.431414)",
        "(-0.280000, 1.447691, -0.437755)",
        "(-0.280000, 1.424841, -0.441482)",
        "(-0.280000, 1.401872, -0.442562)",
        "(-0.280000, 1.379411, -0.441076)",
        "(-0.280000, 1.357512, -0.437151)",
        "(-0.280000, 1.336471, -0.430937)",
        "(-0.280000, 1.316523, -0.422611)",
        "(-0.280000, 1.297833, -0.412350)",
        "(-0.280000, 1.280787, -0.400520)",
        "(-0.280000, 1.265255, -0.387195)",
        "(-0.280000, 1.251369, -0.372609)",
        "(-0.280000, 1.239138, -0.356891)",
        "(-0.280000, 1.228649, -0.340269)",
        "(-0.280000, 1.220040, -0.323176)",
        "(-0.280000, 1.213150, -0.305509)",
        "(-0.280000, 1.207997, -0.287458)",
        "(-0.280000, 1.204564, -0.269124)",
        "(-0.280000, 1.202849, -0.250685)",
        "(-0.280000, 1.202820, -0.232533)",
        "(-0.280000, 1.204420, -0.214500)",
        "(-0.280000, 1.207630, -0.196698)",
        "(-0.280000, 1.212438, -0.179220)",
        "(-0.280000, 1.218807, -0.162223)",
        "(-0.280000, 1.226535, -0.146143)",
        "(-0.280000, 1.235688, -0.130763)",
        "(-0.280000, 1.246239, -0.116170)",
        "(-0.280000, 1.258117, -0.102510)",
        "(-0.280000, 1.271200, -0.089950)",
        "(-0.280000, 1.285919, -0.079845)",
        "(-0.280000, 1.301980, -0.071921)",
        "(-0.280000, 1.318651, -0.065490)",
        "(-0.280000, 1.335801, -0.060608)",
        "(-0.280000, 1.353358, -0.057306)",
        "(-0.280000, 1.370738, -0.055710)",
        "(-0.280000, 1.388247, -0.055693)",
        "(-0.280000, 1.405745, -0.057277)",
        "(-0.280000, 1.423123, -0.060479)",
        "(-0.280000, 1.440212, -0.065303)",
        "(-0.280000, 1.456397, -0.071591)",
        "(-0.280000, 1.472047, -0.079386)",
        "(-0.280000, 1.486968, -0.088632)",
        "(-0.280000, 1.501005, -0.099259)",
        "(-0.280000, 1.514036, -0.111200)",
        "(-0.280000, 1.525633, -0.124062)",
        "(-0.280000, 1.536045, -0.138008)",
        "(-0.280000, 1.545164, -0.152939)",
        "(-0.280000, 1.552907, -0.168797)",
        "(-0.280000, 1.559177, -0.185507)",
        "(-0.280000, 1.563756, -0.202540)",
        "(-0.280000, 1.566730, -0.220221)",
        "(-0.280000, 1.567977, -0.238467)",
        "(-0.280000, 1.567367, -0.257060)",
        "(-0.280000, 1.564799, -0.275798)",
        "(-0.280000, 1.560331, -0.294064)",
        "(-0.280000, 1.553873, -0.312038)",
        "(-0.280000, 1.545430, -0.329439)",
        "(-0.280000, 1.535081, -0.345959)",
        "(-0.280000, 1.522914, -0.361365)",
        "(-0.280000, 1.509290, -0.375248)",
        "(-0.280000, 1.494190, -0.387626)",
        "(-0.280000, 1.477817, -0.398315)",
        "(-0.280000, 1.460347, -0.407186)",
        "(-0.280000, 1.442052, -0.414104)",
        "(-0.280000, 1.423395, -0.418970)",
        "(-0.280000, 1.404397, -0.421816)",
        "(-0.280000, 1.385319, -0.422632)",
        "(-0.280000, 1.366385, -0.421441)",
        "(-0.280000, 1.347830, -0.418296)",
        "(-0.280000, 1.330003, -0.413340)",
        "(-0.280000, 1.312900, -0.406617)",
        "(-0.280000, 1.296718, -0.398243)",
        "(-0.280000, 1.281580, -0.388323)",
        "(-0.280000, 1.267619, -0.376977)",
        "(-0.280000, 1.255103, -0.364519)",
        "(-0.280000, 1.243952, -0.350938)",
        "(-0.280000, 1.234245, -0.336375)",
        "(-0.280000, 1.226055, -0.320996)",
        "(-0.280000, 1.219427, -0.304968)",
        "(-0.280000, 1.214439, -0.288689)",
        "(-0.280000, 1.210984, -0.272079)",
        "(-0.280000, 1.209034, -0.255271)",
        "(-0.280000, 1.208563, -0.238418)",
        "(-0.280000, 1.209596, -0.221579)",
        "(-0.280000, 1.212109, -0.205211)",
        "(-0.280000, 1.216123, -0.189113)",
        "(-0.280000, 1.221635, -0.173434)",
        "(-0.280000, 1.228647, -0.158264)",
        "(-0.280000, 1.237100, -0.143797)",
        "(-0.280000, 1.246732, -0.130462)",
        "(-0.280000, 1.257623, -0.118061)",
        "(-0.280000, 1.269698, -0.106703)",
        "(-0.280000, 1.282845, -0.096511)",
        "(-0.280000, 1.296909, -0.087613)",
        "(-0.280000, 1.311485, -0.080243)",
        "(-0.280000, 1.326741, -0.074229)",
        "(-0.280000, 1.342566, -0.069622)",
        "(-0.280000, 1.358886, -0.066461)",
        "(-0.280000, 1.375587, -0.064796)",
        "(-0.280000, 1.392058, -0.064708)",
        "(-0.280000, 1.408689, -0.066116)",
        "(-0.280000, 1.425360, -0.069066)",
        "(-0.280000, 1.441906, -0.073592)",
        "(-0.280000, 1.458120, -0.079696)",
        "(-0.280000, 1.473410, -0.087175)",
        "(-0.280000, 1.488084, -0.096109)",
        "(-0.280000, 1.501938, -0.106421)",
        "(-0.280000, 1.514809, -0.118015)",
        "(-0.280000, 1.526563, -0.130792)",
        "(-0.280000, 1.536861, -0.144332)",
        "(-0.280000, 1.545875, -0.158747)",
        "(-0.280000, 1.553529, -0.173906)",
        "(-0.280000, 1.559781, -0.189728)",
        "(-0.280000, 1.564580, -0.206113)",
        "(-0.280000, 1.567832, -0.222609)",
        "(-0.280000, 1.569595, -0.239492)",
        "(-0.280000, 1.569807, -0.256657)",
        "(-0.280000, 1.568390, -0.274040)",
        "(-0.280000, 1.565272, -0.291489)",
        "(-0.280000, 1.560541, -0.308495)",
        "(-0.280000, 1.554043, -0.325310)",
        "(-0.280000, 1.545730, -0.341732)",
        "(-0.280000, 1.535571, -0.357562)",
        "(-0.280000, 1.523598, -0.372536)",
        "(-0.280000, 1.510194, -0.386175)",
        "(-0.280000, 1.495204, -0.398531)",
        "(-0.280000, 1.478731, -0.409409)",
        "(-0.280000, 1.460937, -0.418597)",
        "(-0.280000, 1.442046, -0.425907)",
        "(-0.280000, 1.422590, -0.431170)",
        "(-0.280000, 1.402494, -0.434371)",
        "(-0.280000, 1.381977, -0.435434)",
        "(-0.280000, 1.361307, -0.434314)",
        "(-0.280000, 1.340782, -0.431023)",
        "(-0.280000, 1.321326, -0.424848)",
        "(-0.280000, 1.303326, -0.415636)",
        "(-0.280000, 1.286549, -0.404813)",
        "(-0.280000, 1.271078, -0.392516)",
        "(-0.280000, 1.257036, -0.378918)",
        "(-0.280000, 1.244668, -0.364397)",
        "(-0.280000, 1.233825, -0.348921)",
        "(-0.280000, 1.224558, -0.332647)",
        "(-0.280000, 1.216896, -0.315716)",
        "(-0.280000, 1.210874, -0.298304)",
        "(-0.280000, 1.206542, -0.280778)",
        "(-0.280000, 1.203808, -0.263031)",
        "(-0.280000, 1.202668, -0.245198)",
        "(-0.280000, 1.203108, -0.227416)",
        "(-0.280000, 1.205109, -0.209790)",
        "(-0.280000, 1.208578, -0.192714)",
        "(-0.280000, 1.213514, -0.175992)",
        "(-0.280000, 1.219904, -0.159703)",
        "(-0.280000, 1.227708, -0.143989)",
        "(-0.280000, 1.236896, -0.128946)",
        "(-0.280000, 1.247222, -0.114941)",
        "(-0.280000, 1.258819, -0.101776)",
        "(-0.280000, 1.271609, -0.089592)",
        "(-0.280000, 1.285524, -0.078500)",
        "(-0.280000, 1.300521, -0.068585)",
        "(-0.280000, 1.316125, -0.060154)",
        "(-0.280000, 1.332614, -0.053052)",
        "(-0.280000, 1.349889, -0.047386)",
        "(-0.280000, 1.367880, -0.043252)",
        "(-0.280000, 1.386438, -0.040760)",
        "(-0.280000, 1.404940, -0.040003)",
        "(-0.280000, 1.423760, -0.040981)",
        "(-0.280000, 1.442691, -0.043770)",
        "(-0.280000, 1.461526, -0.048420)",
        "(-0.280000, 1.480036, -0.054948)",
        "(-0.280000, 1.497621, -0.063142)",
        "(-0.280000, 1.514498, -0.073097)",
        "(-0.280000, 1.530076, -0.085202)",
        "(-0.280000, 1.544049, -0.099301)",
        "(-0.280000, 1.556687, -0.114638)",
        "(-0.280000, 1.567660, -0.130767)",
        "(-0.280000, 1.577166, -0.147876)",
        "(-0.280000, 1.585146, -0.165947)",
        "(-0.280000, 1.591477, -0.184877)",
        "(-0.280000, 1.596035, -0.204572)",
        "(-0.280000, 1.598638, -0.224445)",
        "(-0.280000, 1.599274, -0.244890)",
        "(-0.280000, 1.597764, -0.265732)",
        "(-0.280000, 1.593944, -0.286715)",
        "(-0.280000, 1.587689, -0.307635)",
        "(-0.280000, 1.579211, -0.327579)",
        "(-0.280000, 1.568347, -0.346817)",
        "(-0.280000, 1.555183, -0.364951)",
        "(-0.280000, 1.539832, -0.381648)",
        "(-0.280000, 1.522556, -0.396525)",
        "(-0.280000, 1.503958, -0.409114)",
        "(-0.280000, 1.484026, -0.419491)",
        "(-0.280000, 1.463055, -0.427504)",
        "(-0.280000, 1.441395, -0.433041)",
        "(-0.280000, 1.419399, -0.436055)",
        "(-0.280000, 1.397682, -0.436570)",
        "(-0.280000, 1.376227, -0.434697)",
        "(-0.280000, 1.355395, -0.430548)",
        "(-0.280000, 1.335387, -0.424257)",
        "(-0.280000, 1.316420, -0.415983)",
        "(-0.280000, 1.298890, -0.406041)",
        "(-0.280000, 1.282710, -0.394530)",
        "(-0.280000, 1.267973, -0.381622)",
        "(-0.280000, 1.254771, -0.367501)",
        "(-0.280000, 1.243183, -0.352369)",
        "(-0.280000, 1.233347, -0.336578)",
        "(-0.280000, 1.225152, -0.320139)",
        "(-0.280000, 1.218596, -0.303181)",
        "(-0.280000, 1.213686, -0.285862)",
        "(-0.280000, 1.210408, -0.268290)",
        "(-0.280000, 1.208768, -0.250868)",
        "(-0.280000, 1.208691, -0.233440)",
        "(-0.280000, 1.210162, -0.216112)",
        "(-0.280000, 1.213166, -0.198993)",
        "(-0.280000, 1.217672, -0.182231)",
        "(-0.280000, 1.223515, -0.166253)",
        "(-0.280000, 1.230755, -0.150789)",
        "(-0.280000, 1.239355, -0.135958)",
        "(-0.280000, 1.249280, -0.121863)",
        "(-0.280000, 1.260462, -0.108639)",
        "(-0.280000, 1.272590, -0.096621)",
        "(-0.280000, 1.285871, -0.085595)",
        "(-0.280000, 1.300241, -0.075679)",
        "(-0.280000, 1.315661, -0.066972)",
        "(-0.280000, 1.332046, -0.059602)",
        "(-0.280000, 1.348859, -0.053821)",
        "(-0.280000, 1.366390, -0.049541)",
        "(-0.280000, 1.384538, -0.046867)",
        "(-0.280000, 1.403162, -0.045905)",
        "(-0.280000, 1.422037, -0.046746)",
        "(-0.280000, 1.440525, -0.049364)",
        "(-0.280000, 1.458905, -0.053801)",
        "(-0.280000, 1.476945, -0.060065)",
        "(-0.280000, 1.494380, -0.068108)",
        "(-0.280000, 1.511031, -0.077883)",
        "(-0.280000, 1.526380, -0.089046)",
        "(-0.280000, 1.540590, -0.101663)",
        "(-0.280000, 1.553498, -0.115590)",
        "(-0.280000, 1.564975, -0.130676)",
        "(-0.280000, 1.574935, -0.146804)",
        "(-0.280000, 1.583140, -0.163484)",
        "(-0.280000, 1.589756, -0.180971)",
        "(-0.280000, 1.594706, -0.199171)",
        "(-0.280000, 1.597909, -0.218022)",
        "(-0.280000, 1.599262, -0.237506)",
        "(-0.280000, 1.598668, -0.256972)",
        "(-0.280000, 1.596007, -0.277001)",
        "(-0.280000, 1.591026, -0.297540)",
        "(-0.280000, 1.583433, -0.318411)",
        "(-0.280000, 1.573026, -0.339145)",
        "(-0.280000, 1.560220, -0.358519)",
        "(-0.280000, 1.544791, -0.376670)",
        "(-0.280000, 1.526926, -0.393086)",
        "(-0.280000, 1.507083, -0.407211)",
        "(-0.280000, 1.485628, -0.418762)",
        "(-0.280000, 1.463247, -0.427443)",
        "(-0.280000, 1.440063, -0.433297)",
        "(-0.280000, 1.416501, -0.436264)",
        "(-0.280000, 1.392979, -0.436363)",
        "(-0.280000, 1.369879, -0.433682)",
        "(-0.280000, 1.347759, -0.428425)",
        "(-0.280000, 1.326681, -0.420756)",
        "(-0.280000, 1.306919, -0.410892)",
        "(-0.280000, 1.288671, -0.399062)",
        "(-0.280000, 1.272095, -0.385500)",
        "(-0.280000, 1.257486, -0.370641)",
        "(-0.280000, 1.244726, -0.354569)",
        "(-0.280000, 1.233885, -0.337535)",
        "(-0.280000, 1.225002, -0.319798)",
        "(-0.280000, 1.218054, -0.301534)",
        "(-0.280000, 1.213074, -0.283162)",
        "(-0.280000, 1.209933, -0.264627)",
        "(-0.280000, 1.208592, -0.246080)",
        "(-0.280000, 1.209010, -0.227640)",
        "(-0.280000, 1.211143, -0.209461)",
        "(-0.280000, 1.214865, -0.191951)",
        "(-0.280000, 1.220145, -0.174936)",
        "(-0.280000, 1.226948, -0.158480)",
        "(-0.280000, 1.235222, -0.142713)",
        "(-0.280000, 1.244902, -0.127756)",
        "(-0.280000, 1.255714, -0.113966)",
        "(-0.280000, 1.267784, -0.101134)",
        "(-0.280000, 1.281054, -0.089368)",
        "(-0.280000, 1.295417, -0.078788)",
        "(-0.280000, 1.310821, -0.069433)",
        "(-0.280000, 1.326752, -0.061556)",
        "(-0.280000, 1.343533, -0.054967)",
        "(-0.280000, 1.361083, -0.049752)",
        "(-0.280000, 1.379358, -0.045997)",
        "(-0.280000, 1.398267, -0.043816)",
        "(-0.280000, 1.417172, -0.043289)",
        "(-0.280000, 1.436500, -0.044475)",
        "(-0.280000, 1.456067, -0.047486)",
        "(-0.280000, 1.475412, -0.053125)",
        "(-0.280000, 1.494090, -0.061329)",
        "(-0.280000, 1.511628, -0.071244)",
        "(-0.280000, 1.528260, -0.082999)",
        "(-0.280000, 1.543714, -0.096466)",
        "(-0.280000, 1.557806, -0.111540)",
        "(-0.280000, 1.570350, -0.128079)",
        "(-0.280000, 1.580985, -0.145563)",
        "(-0.280000, 1.589849, -0.164182)",
        "(-0.280000, 1.596822, -0.183811)",
        "(-0.280000, 1.601774, -0.204296)",
        "(-0.280000, 1.604580, -0.225465)",
        "(-0.280000, 1.605132, -0.246607)",
        "(-0.280000, 1.603408, -0.268102)",
        "(-0.280000, 1.599295, -0.289693)",
        "(-0.280000, 1.592697, -0.311129)",
        "(-0.280000, 1.583528, -0.332147)",
        "(-0.280000, 1.572135, -0.351823)",
        "(-0.280000, 1.558314, -0.370428)",
        "(-0.280000, 1.542172, -0.387579)",
        "(-0.280000, 1.523870, -0.402926)",
        "(-0.280000, 1.503708, -0.416094)",
        "(-0.280000, 1.482423, -0.426632)",
        "(-0.280000, 1.459913, -0.434627)",
        "(-0.280000, 1.436590, -0.439903)",
        "(-0.280000, 1.412829, -0.442375)",
        "(-0.280000, 1.389030, -0.442022)",
        "(-0.280000, 1.365856, -0.438942)",
        "(-0.280000, 1.343334, -0.433240)",
        "(-0.280000, 1.321834, -0.425076)",
        "(-0.280000, 1.301602, -0.414630)",
        "(-0.280000, 1.282874, -0.402113)",
        "(-0.280000, 1.266054, -0.387950)",
        "(-0.280000, 1.251047, -0.372233)",
        "(-0.280000, 1.237993, -0.355241)",
        "(-0.280000, 1.226959, -0.337215)",
        "(-0.280000, 1.217993, -0.318415)",
        "(-0.280000, 1.212440, -0.298935)",
        "(-0.280000, 1.209910, -0.279198)",
        "(-0.280000, 1.209412, -0.259792)",
        "(-0.280000, 1.210834, -0.240951)",
        "(-0.280000, 1.214077, -0.222826)",
        "(-0.280000, 1.218984, -0.205799)",
        "(-0.280000, 1.225415, -0.189806)",
        "(-0.280000, 1.233211, -0.174966)",
        "(-0.280000, 1.242222, -0.161337)",
        "(-0.280000, 1.252264, -0.149013)",
        "(-0.280000, 1.263043, -0.138191)",
        "(-0.280000, 1.274500, -0.128687)",
        "(-0.280000, 1.286484, -0.120485)",
        "(-0.280000, 1.298853, -0.113560)",
        "(-0.280000, 1.311449, -0.107886)",
        "(-0.280000, 1.324023, -0.103483)",
        "(-0.280000, 1.336626, -0.100165)",
        "(-0.280000, 1.349201, -0.097851)",
        "(-0.280000, 1.361710, -0.096473)",
        "(-0.280000, 1.374114, -0.095967)",
        "(-0.280000, 1.386132, -0.096311)",
        "(-0.280000, 1.398038, -0.097382)",
        "(-0.280000, 1.409846, -0.099158)",
        "(-0.280000, 1.421579, -0.101628)",
        "(-0.280000, 1.433278, -0.104809)",
        "(-0.280000, 1.444602, -0.108634)",
        "(-0.280000, 1.455956, -0.113217)",
        "(-0.280000, 1.467336, -0.118647)",
        "(-0.280000, 1.478676, -0.125008)",
        "(-0.280000, 1.489905, -0.132393)",
        "(-0.280000, 1.500575, -0.140564)",
        "(-0.280000, 1.510945, -0.149846)",
        "(-0.280000, 1.520872, -0.160313)",
        "(-0.280000, 1.530214, -0.172067)",
        "(-0.280000, 1.538740, -0.185103)",
        "(-0.280000, 1.546101, -0.198994)",
        "(-0.280000, 1.552292, -0.214153)",
        "(-0.280000, 1.557050, -0.230482)",
        "(-0.280000, 1.560123, -0.247804)",
        "(-0.280000, 1.561289, -0.265895)",
        "(-0.280000, 1.560465, -0.284152)",
        "(-0.280000, 1.557472, -0.302710)",
        "(-0.280000, 1.552202, -0.321247)",
        "(-0.280000, 1.544604, -0.339435)",
        "(-0.280000, 1.534696, -0.356914)",
        "(-0.280000, 1.522800, -0.373118)",
        "(-0.280000, 1.508848, -0.388003)",
        "(-0.280000, 1.493030, -0.401276)",
        "(-0.280000, 1.475560, -0.412692)",
        "(-0.280000, 1.456776, -0.422019)",
        "(-0.280000, 1.437203, -0.429092)",
        "(-0.280000, 1.416847, -0.433934)",
        "(-0.280000, 1.396050, -0.436511)",
        "(-0.280000, 1.375105, -0.436841)",
        "(-0.280000, 1.354226, -0.434912)",
        "(-0.280000, 1.334247, -0.430131)",
        "(-0.280000, 1.315582, -0.422155)",
        "(-0.280000, 1.298042, -0.412479)",
        "(-0.280000, 1.281807, -0.401304)",
        "(-0.280000, 1.266960, -0.388796)",
        "(-0.280000, 1.253693, -0.375261)",
        "(-0.280000, 1.241936, -0.360780)",
        "(-0.280000, 1.231711, -0.345505)",
        "(-0.280000, 1.223048, -0.329621)",
        "(-0.280000, 1.215963, -0.313327)",
        "(-0.280000, 1.210471, -0.296921)",
        "(-0.280000, 1.206450, -0.280317)",
        "(-0.280000, 1.203885, -0.263730)",
        "(-0.280000, 1.202718, -0.247253)",
        "(-0.280000, 1.202891, -0.231036)",
        "(-0.280000, 1.204314, -0.215301)",
        "(-0.280000, 1.206932, -0.199890)",
        "(-0.280000, 1.210689, -0.184900)",
        "(-0.280000, 1.215532, -0.170380)",
        "(-0.280000, 1.221423, -0.156382)",
        "(-0.280000, 1.229848, -0.144105)",
        "(-0.280000, 1.239073, -0.132714)",
        "(-0.280000, 1.249035, -0.122180)",
        "(-0.280000, 1.259625, -0.112535)",
        "(-0.280000, 1.270826, -0.103724)",
        "(-0.280000, 1.282316, -0.095962)",
        "(-0.280000, 1.294252, -0.089015)",
        "(-0.280000, 1.306615, -0.082863)",
        "(-0.280000, 1.319339, -0.077516)",
        "(-0.280000, 1.332461, -0.072947)",
        "(-0.280000, 1.345651, -0.069277)",
        "(-0.280000, 1.359148, -0.066384)",
        "(-0.280000, 1.373011, -0.064276)",
        "(-0.280000, 1.387261, -0.062998)",
        "(-0.280000, 1.401817, -0.062613)",
        "(-0.280000, 1.416233, -0.063151)",
        "(-0.280000, 1.430938, -0.064645)",
        "(-0.280000, 1.445771, -0.067150)",
        "(-0.280000, 1.460711, -0.070735)",
        "(-0.280000, 1.475564, -0.075417)",
        "(-0.280000, 1.489951, -0.081070)",
        "(-0.280000, 1.504140, -0.087850)",
        "(-0.280000, 1.517943, -0.095732)",
        "(-0.280000, 1.531276, -0.104731)",
        "(-0.280000, 1.544058, -0.114876)",
        "(-0.280000, 1.555935, -0.125874)",
        "(-0.280000, 1.566998, -0.137891)",
        "(-0.280000, 1.577133, -0.150897)",
        "(-0.280000, 1.586186, -0.164760)",
        "(-0.280000, 1.594151, -0.179451)",
        "(-0.280000, 1.599773, -0.194852)",
        "(-0.280000, 1.602892, -0.210875)",
        "(-0.280000, 1.604699, -0.227053)",
        "(-0.280000, 1.605193, -0.243245)",
        "(-0.280000, 1.604386, -0.259400)",
        "(-0.280000, 1.602321, -0.275222)",
        "(-0.280000, 1.598999, -0.290874)",
        "(-0.280000, 1.594404, -0.306330)",
        "(-0.280000, 1.588506, -0.321552)",
        "(-0.280000, 1.581316, -0.336395)",
        "(-0.280000, 1.573014, -0.350475)",
        "(-0.280000, 1.563430, -0.364053)",
        "(-0.280000, 1.552579, -0.376991)",
        "(-0.280000, 1.540424, -0.389212)",
        "(-0.280000, 1.527038, -0.400526)",
        "(-0.280000, 1.512864, -0.410540)",
        "(-0.280000, 1.497614, -0.419435)",
        "(-0.280000, 1.481465, -0.427035)",
        "(-0.280000, 1.464518, -0.433233)",
        "(-0.280000, 1.446935, -0.437922)",
        "(-0.280000, 1.429349, -0.440960)",
        "(-0.280000, 1.411488, -0.442430)",
        "(-0.280000, 1.393514, -0.442304)",
        "(-0.280000, 1.375701, -0.440585)",
        "(-0.280000, 1.358155, -0.437302)",
        "(-0.280000, 1.341372, -0.432609)",
        "(-0.280000, 1.325173, -0.426531)",
        "(-0.280000, 1.309660, -0.419141)",
        "(-0.280000, 1.294984, -0.410550)",
        "(-0.280000, 1.281243, -0.400872)",
        "(-0.280000, 1.268647, -0.390345)",
        "(-0.280000, 1.257105, -0.378992)",
        "(-0.280000, 1.246653, -0.366923)",
        "(-0.280000, 1.237299, -0.354224)",
        "(-0.280000, 1.229093, -0.341051)",
        "(-0.280000, 1.222074, -0.327598)",
        "(-0.280000, 1.216159, -0.313836)",
        "(-0.280000, 1.211357, -0.299914)",
        "(-0.280000, 1.207629, -0.285868)",
        "(-0.280000, 1.204958, -0.271814)",
        "(-0.280000, 1.203319, -0.257927)",
        "(-0.280000, 1.202649, -0.244105)",
        "(-0.280000, 1.202923, -0.230423)",
        "(-0.280000, 1.204114, -0.216891)",
        "(-0.280000, 1.206201, -0.203539)",
        "(-0.280000, 1.210335, -0.190894)",
        "(-0.280000, 1.216285, -0.179043)",
        "(-0.280000, 1.222898, -0.167755)",
        "(-0.280000, 1.230144, -0.157079)",
        "(-0.280000, 1.237985, -0.146965)",
        "(-0.280000, 1.246221, -0.137596)",
        "(-0.280000, 1.254857, -0.128813)",
        "(-0.280000, 1.263883, -0.120544)",
        "(-0.280000, 1.273248, -0.112782)",
        "(-0.280000, 1.282960, -0.105486)",
        "(-0.280000, 1.292848, -0.098773)",
        "(-0.280000, 1.303039, -0.092500)",
        "(-0.280000, 1.313572, -0.086647)",
        "(-0.280000, 1.324281, -0.081316)",
        "(-0.280000, 1.335659, -0.076287)",
        "(-0.280000, 1.347225, -0.071833)",
        "(-0.280000, 1.359362, -0.067853)",
        "(-0.280000, 1.372078, -0.064443)",
        "(-0.280000, 1.385543, -0.061682)",
        "(-0.280000, 1.399770, -0.059724)",
        "(-0.280000, 1.414249, -0.058703)",
        "(-0.280000, 1.429542, -0.058756)",
        "(-0.280000, 1.445551, -0.060090)",
        "(-0.280000, 1.462109, -0.062890)",
        "(-0.280000, 1.478993, -0.067306)",
        "(-0.280000, 1.495440, -0.073180)",
        "(-0.280000, 1.511682, -0.080718)",
        "(-0.280000, 1.527457, -0.089919)",
        "(-0.280000, 1.542457, -0.100693)",
        "(-0.280000, 1.556496, -0.112976)",
        "(-0.280000, 1.569148, -0.126347)",
        "(-0.280000, 1.578898, -0.141800)",
        "(-0.280000, 1.587149, -0.157969)",
        "(-0.280000, 1.593843, -0.174624)",
        "(-0.280000, 1.598984, -0.191640)",
        "(-0.280000, 1.602544, -0.208680)",
        "(-0.280000, 1.604603, -0.225761)",
        "(-0.280000, 1.605197, -0.242807)",
        "(-0.280000, 1.604354, -0.259746)",
        "(-0.280000, 1.602111, -0.276428)",
        "(-0.280000, 1.598565, -0.292551)",
        "(-0.280000, 1.593708, -0.308334)",
        "(-0.280000, 1.587565, -0.323683)",
        "(-0.280000, 1.580122, -0.338589)",
        "(-0.280000, 1.571391, -0.352948)",
        "(-0.280000, 1.561586, -0.366412)",
        "(-0.280000, 1.550460, -0.379275)",
        "(-0.280000, 1.537996, -0.391416)",
        "(-0.280000, 1.524091, -0.402761)",
        "(-0.280000, 1.508634, -0.413188)",
        "(-0.280000, 1.491652, -0.420904)",
        "(-0.280000, 1.473184, -0.426421)",
        "(-0.280000, 1.453759, -0.430205)",
        "(-0.280000, 1.433667, -0.432072)",
        "(-0.280000, 1.413178, -0.431861)",
        "(-0.280000, 1.393306, -0.429506)",
        "(-0.280000, 1.373730, -0.425079)",
        "(-0.280000, 1.354805, -0.418629)",
        "(-0.280000, 1.336895, -0.410308)",
        "(-0.280000, 1.320226, -0.400296)",
        "(-0.280000, 1.305221, -0.388966)",
        "(-0.280000, 1.291698, -0.376418)",
        "(-0.280000, 1.279743, -0.362870)",
        "(-0.280000, 1.269406, -0.348548)",
        "(-0.280000, 1.260722, -0.333722)",
        "(-0.280000, 1.253724, -0.318740)",
        "(-0.280000, 1.248191, -0.303529)",
        "(-0.280000, 1.244075, -0.288266)",
        "(-0.280000, 1.241298, -0.273038)",
        "(-0.280000, 1.239787, -0.257989)",
        "(-0.280000, 1.239459, -0.243318)",
        "(-0.280000, 1.240215, -0.228864)",
        "(-0.280000, 1.241998, -0.214708)",
        "(-0.280000, 1.244766, -0.200834)",
        "(-0.280000, 1.248494, -0.187264)",
        "(-0.280000, 1.253059, -0.174255)",
        "(-0.280000, 1.258504, -0.161612)",
        "(-0.280000, 1.264859, -0.149307)",
        "(-0.280000, 1.272122, -0.137408)",
        "(-0.280000, 1.280349, -0.125913)",
        "(-0.280000, 1.289315, -0.115129)",
        "(-0.280000, 1.299267, -0.104858)",
        "(-0.280000, 1.310268, -0.095171)",
        "(-0.280000, 1.322316, -0.086211)",
        "(-0.280000, 1.335476, -0.078081)",
        "(-0.280000, 1.349325, -0.071077)",
        "(-0.280000, 1.364198, -0.065179)",
        "(-0.280000, 1.380118, -0.060551)",
        "(-0.280000, 1.397058, -0.057392)",
        "(-0.280000, 1.414855, -0.055926)",
        "(-0.280000, 1.432764, -0.056265)",
        "(-0.280000, 1.451183, -0.058574)",
        "(-0.280000, 1.469796, -0.062998)",
        "(-0.280000, 1.488362, -0.069662)",
        "(-0.280000, 1.506468, -0.078585)",
        "(-0.280000, 1.523396, -0.089445)",
        "(-0.280000, 1.539319, -0.102441)",
        "(-0.280000, 1.553868, -0.117413)",
        "(-0.280000, 1.566779, -0.134217)",
        "(-0.280000, 1.577807, -0.152667)",
        "(-0.280000, 1.586544, -0.172035)",
        "(-0.280000, 1.593110, -0.192533)",
        "(-0.280000, 1.597375, -0.213935)",
        "(-0.280000, 1.599216, -0.235894)",
        "(-0.280000, 1.598500, -0.258186)",
        "(-0.280000, 1.595226, -0.279916)",
        "(-0.280000, 1.589347, -0.301318)",
        "(-0.280000, 1.580855, -0.322050)",
        "(-0.280000, 1.569842, -0.341690)",
        "(-0.280000, 1.556420, -0.359922)",
        "(-0.280000, 1.541098, -0.376082)",
        "(-0.280000, 1.523883, -0.390263)",
        "(-0.280000, 1.505058, -0.402215)",
        "(-0.280000, 1.484919, -0.411746)",
        "(-0.280000, 1.463912, -0.418675)",
        "(-0.280000, 1.442742, -0.422867)",
        "(-0.280000, 1.421442, -0.424472)",
        "(-0.280000, 1.400453, -0.423551)",
        "(-0.280000, 1.380038, -0.420231)",
        "(-0.280000, 1.360550, -0.414696)",
        "(-0.280000, 1.342425, -0.407238)",
        "(-0.280000, 1.325564, -0.398028)",
        "(-0.280000, 1.310154, -0.387329)",
        "(-0.280000, 1.296241, -0.375343)",
        "(-0.280000, 1.283862, -0.362267)",
        "(-0.280000, 1.273225, -0.348523)",
        "(-0.280000, 1.264127, -0.334131)",
        "(-0.280000, 1.256536, -0.319237)",
        "(-0.280000, 1.250439, -0.304038)",
        "(-0.280000, 1.245764, -0.288604)",
        "(-0.280000, 1.242521, -0.273321)",
        "(-0.280000, 1.240555, -0.257970)",
        "(-0.280000, 1.239836, -0.242574)",
        "(-0.280000, 1.240347, -0.227236)",
        "(-0.280000, 1.242082, -0.211967)",
        "(-0.280000, 1.244968, -0.197096)",
        "(-0.280000, 1.249044, -0.182401)",
        "(-0.280000, 1.254339, -0.167922)",
        "(-0.280000, 1.260895, -0.153711)",
        "(-0.280000, 1.268724, -0.139900)",
        "(-0.280000, 1.277611, -0.126852)",
        "(-0.280000, 1.287817, -0.114325)",
        "(-0.280000, 1.299322, -0.102504)",
        "(-0.280000, 1.312192, -0.091486)",
        "(-0.280000, 1.326411, -0.081464)",
        "(-0.280000, 1.341499, -0.072790)",
        "(-0.280000, 1.357857, -0.065393)",
        "(-0.280000, 1.375352, -0.059500)",
        "(-0.280000, 1.393866, -0.055306)",
        "(-0.280000, 1.413272, -0.053000)",
        "(-0.280000, 1.432763, -0.052680)",
        "(-0.280000, 1.452624, -0.054443)",
        "(-0.280000, 1.472635, -0.058387)",
        "(-0.280000, 1.492453, -0.064539)",
        "(-0.280000, 1.511864, -0.072881)",
        "(-0.280000, 1.529506, -0.083986)",
        "(-0.280000, 1.545174, -0.097891)",
        "(-0.280000, 1.559363, -0.113410)",
        "(-0.280000, 1.571868, -0.130343)",
        "(-0.280000, 1.582559, -0.148534)",
        "(-0.280000, 1.591169, -0.167445)",
        "(-0.280000, 1.597796, -0.187187)",
        "(-0.280000, 1.602369, -0.207632)",
        "(-0.280000, 1.604800, -0.228572)",
        "(-0.280000, 1.605027, -0.249697)",
        "(-0.280000, 1.603088, -0.270382)",
        "(-0.280000, 1.598990, -0.290908)",
        "(-0.280000, 1.592749, -0.310987)",
        "(-0.280000, 1.584357, -0.330490)",
        "(-0.280000, 1.573879, -0.349124)",
        "(-0.280000, 1.561685, -0.366287)",
        "(-0.280000, 1.547623, -0.382228)",
        "(-0.280000, 1.531844, -0.396691)",
        "(-0.280000, 1.514493, -0.409480)",
        "(-0.280000, 1.495758, -0.420399)",
        "(-0.280000, 1.476358, -0.429085)",
        "(-0.280000, 1.456078, -0.435697)",
        "(-0.280000, 1.435208, -0.440126)",
        "(-0.280000, 1.413940, -0.442323)",
        "(-0.280000, 1.392554, -0.442252)",
        "(-0.280000, 1.371771, -0.439989)",
        "(-0.280000, 1.351359, -0.435590)",
        "(-0.280000, 1.331531, -0.429107)",
        "(-0.280000, 1.312530, -0.420632)",
        "(-0.280000, 1.294546, -0.410267)",
        "(-0.280000, 1.278036, -0.398354)",
        "(-0.280000, 1.262870, -0.384890)",
        "(-0.280000, 1.249167, -0.370007)",
        "(-0.280000, 1.237054, -0.353862)",
        "(-0.280000, 1.226668, -0.336676)",
        "(-0.280000, 1.218210, -0.318936)",
        "(-0.280000, 1.211536, -0.300499)",
        "(-0.280000, 1.206714, -0.281627)",
        "(-0.280000, 1.203743, -0.262424)",
        "(-0.280000, 1.202637, -0.243052)",
        "(-0.280000, 1.203370, -0.224040)",
        "(-0.280000, 1.205904, -0.205128)",
        "(-0.280000, 1.210209, -0.186570)",
        "(-0.280000, 1.216250, -0.168501)",
        "(-0.280000, 1.223974, -0.151081)",
        "(-0.280000, 1.234159, -0.135477)",
        "(-0.280000, 1.246548, -0.121640)",
        "(-0.280000, 1.259997, -0.109144)",
        "(-0.280000, 1.274369, -0.098113)",
        "(-0.280000, 1.289607, -0.088602)",
        "(-0.280000, 1.305216, -0.080919)",
        "(-0.280000, 1.321353, -0.074863)",
        "(-0.280000, 1.337893, -0.070468)",
        "(-0.280000, 1.354650, -0.067765)",
        "(-0.280000, 1.371487, -0.066753)",
        "(-0.280000, 1.387877, -0.067459)",
        "(-0.280000, 1.404010, -0.069743)",
        "(-0.280000, 1.419768, -0.073558)",
        "(-0.280000, 1.435038, -0.078856)",
        "(-0.280000, 1.449647, -0.085548)",
        "(-0.280000, 1.463117, -0.093406)",
        "(-0.280000, 1.475834, -0.102466)",
        "(-0.280000, 1.487604, -0.112586)",
        "(-0.280000, 1.498454, -0.123752)",
        "(-0.280000, 1.508317, -0.135900)",
        "(-0.280000, 1.516819, -0.148618)",
        "(-0.280000, 1.524291, -0.162215)",
        "(-0.280000, 1.530623, -0.176625)",
        "(-0.280000, 1.535712, -0.191822)",
        "(-0.280000, 1.539424, -0.207739)",
        "(-0.280000, 1.541553, -0.223733)",
        "(-0.280000, 1.542150, -0.240180)",
        "(-0.280000, 1.541098, -0.256888)",
        "(-0.280000, 1.538323, -0.273605)",
        "(-0.280000, 1.533780, -0.290147)",
        "(-0.280000, 1.527612, -0.305995)",
        "(-0.280000, 1.519752, -0.321276)",
        "(-0.280000, 1.510239, -0.335791)",
        "(-0.280000, 1.499172, -0.349309)",
        "(-0.280000, 1.486635, -0.361666)",
        "(-0.280000, 1.472914, -0.372607)",
        "(-0.280000, 1.457989, -0.382098)",
        "(-0.280000, 1.441991, -0.390003)",
        "(-0.280000, 1.425092, -0.396189)",
        "(-0.280000, 1.407516, -0.400531)",
        "(-0.280000, 1.389668, -0.402969)",
        "(-0.280000, 1.371518, -0.403467)",
        "(-0.280000, 1.353338, -0.401986)",
        "(-0.280000, 1.335311, -0.398514)",
        "(-0.280000, 1.317738, -0.393097)",
        "(-0.280000, 1.301019, -0.385938)",
        "(-0.280000, 1.285104, -0.377009)",
        "(-0.280000, 1.270217, -0.366436)",
        "(-0.280000, 1.256492, -0.354327)",
        "(-0.280000, 1.244088, -0.340857)",
        "(-0.280000, 1.233247, -0.326441)",
        "(-0.280000, 1.223874, -0.311032)",
        "(-0.280000, 1.215980, -0.294714)",
        "(-0.280000, 1.209612, -0.277677)",
        "(-0.280000, 1.204760, -0.259994)",
        "(-0.280000, 1.202632, -0.242159)",
        "(-0.280000, 1.203348, -0.224300)",
        "(-0.280000, 1.205642, -0.206596)",
        "(-0.280000, 1.209474, -0.189242)",
        "(-0.280000, 1.214814, -0.172318)",
        "(-0.280000, 1.221486, -0.156224)",
        "(-0.280000, 1.229511, -0.140793)",
        "(-0.280000, 1.238837, -0.126112)",
        "(-0.280000, 1.249447, -0.112231)",
        "(-0.280000, 1.261235, -0.099306)",
        "(-0.280000, 1.273889, -0.087634)",
        "(-0.280000, 1.287600, -0.077010)",
        "(-0.280000, 1.302258, -0.067557)",
        "(-0.280000, 1.317842, -0.059332)",
        "(-0.280000, 1.334225, -0.052450)",
        "(-0.280000, 1.350906, -0.047106)",
        "(-0.280000, 1.368242, -0.043187)",
        "(-0.280000, 1.386078, -0.040792)",
        "(-0.280000, 1.404310, -0.040000)",
        "(-0.280000, 1.422365, -0.040847)",
        "(-0.280000, 1.440542, -0.043360)",
        "(-0.280000, 1.458706, -0.047600)",
        "(-0.280000, 1.476710, -0.053624)",
        "(-0.280000, 1.494334, -0.061451)",
        "(-0.280000, 1.511431, -0.071119)",
        "(-0.280000, 1.527321, -0.082266)",
        "(-0.280000, 1.542266, -0.095083)",
        "(-0.280000, 1.556089, -0.109531)",
        "(-0.280000, 1.568569, -0.125504)",
        "(-0.280000, 1.579515, -0.142893)",
        "(-0.280000, 1.588542, -0.161103)",
        "(-0.280000, 1.595778, -0.180416)",
        "(-0.280000, 1.601066, -0.200691)",
        "(-0.280000, 1.604256, -0.221787)",
        "(-0.280000, 1.605191, -0.243428)",
        "(-0.280000, 1.603819, -0.264844)",
        "(-0.280000, 1.600090, -0.286366)",
        "(-0.280000, 1.593951, -0.307641)",
        "(-0.280000, 1.585369, -0.328414)",
        "(-0.280000, 1.574418, -0.348269)",
        "(-0.280000, 1.561508, -0.366510)",
        "(-0.280000, 1.546493, -0.383371)",
        "(-0.280000, 1.529626, -0.398491)",
        "(-0.280000, 1.511103, -0.411660)",
        "(-0.280000, 1.491209, -0.422659)",
        "(-0.280000, 1.470244, -0.430002)",
        "(-0.280000, 1.448604, -0.433855)",
        "(-0.280000, 1.427049, -0.435295)",
        "(-0.280000, 1.405914, -0.434368)",
        "(-0.280000, 1.385439, -0.431189)",
        "(-0.280000, 1.366225, -0.425999)",
        "(-0.280000, 1.348125, -0.418990)",
        "(-0.280000, 1.331281, -0.410362)",
        "(-0.280000, 1.315823, -0.400345)",
        "(-0.280000, 1.301820, -0.389153)",
        "(-0.280000, 1.289446, -0.377105)",
        "(-0.280000, 1.278551, -0.364319)",
        "(-0.280000, 1.269090, -0.350937)",
        "(-0.280000, 1.261013, -0.337082)",
        "(-0.280000, 1.254321, -0.322957)",
        "(-0.280000, 1.249013, -0.308827)",
        "(-0.280000, 1.244910, -0.294592)",
        "(-0.280000, 1.241959, -0.280350)",
        "(-0.280000, 1.240090, -0.266066)",
        "(-0.280000, 1.239277, -0.251831)",
        "(-0.280000, 1.239481, -0.237926)",
        "(-0.280000, 1.240651, -0.224064)",
        "(-0.280000, 1.242783, -0.210299)",
        "(-0.280000, 1.245916, -0.196555)",
        "(-0.280000, 1.250099, -0.182849)",
        "(-0.280000, 1.255206, -0.169617)",
        "(-0.280000, 1.261414, -0.156517)",
        "(-0.280000, 1.268802, -0.143607)",
        "(-0.280000, 1.277440, -0.130995)",
        "(-0.280000, 1.287414, -0.118783)",
        "(-0.280000, 1.298365, -0.107465)",
        "(-0.280000, 1.310698, -0.096806)",
        "(-0.280000, 1.324433, -0.087007)",
        "(-0.280000, 1.339536, -0.078307)",
        "(-0.280000, 1.355959, -0.070934)",
        "(-0.280000, 1.373083, -0.065216)",
        "(-0.280000, 1.391257, -0.061200)",
        "(-0.280000, 1.410322, -0.059104)",
        "(-0.280000, 1.430031, -0.059127)",
        "(-0.280000, 1.450035, -0.061423)",
        "(-0.280000, 1.469594, -0.065925)",
        "(-0.280000, 1.488882, -0.072767)",
        "(-0.280000, 1.507542, -0.081949)",
        "(-0.280000, 1.525250, -0.093421)",
        "(-0.280000, 1.541638, -0.107042)",
        "(-0.280000, 1.556170, -0.122332)",
        "(-0.280000, 1.568942, -0.139411)",
        "(-0.280000, 1.579700, -0.158039)",
        "(-0.280000, 1.588273, -0.178037)",
        "(-0.280000, 1.594492, -0.199186)",
        "(-0.280000, 1.598136, -0.220621)",
        "(-0.280000, 1.599286, -0.242616)",
        "(-0.280000, 1.597867, -0.264899)",
        "(-0.280000, 1.593863, -0.287090)",
        "(-0.280000, 1.587280, -0.308948)",
        "(-0.280000, 1.578416, -0.329646)",
        "(-0.280000, 1.567225, -0.349413)",
        "(-0.280000, 1.553827, -0.367964)",
        "(-0.280000, 1.538434, -0.384973)",
        "(-0.280000, 1.521230, -0.400232)",
        "(-0.280000, 1.502746, -0.413366)",
        "(-0.280000, 1.482950, -0.424454)",
        "(-0.280000, 1.462075, -0.433368)",
        "(-0.280000, 1.440229, -0.439270)",
        "(-0.280000, 1.418008, -0.442079)",
        "(-0.280000, 1.396172, -0.442424)",
        "(-0.280000, 1.374625, -0.440430)",
        "(-0.280000, 1.353715, -0.436212)",
        "(-0.280000, 1.333604, -0.429893)",
        "(-0.280000, 1.314541, -0.421642)",
        "(-0.280000, 1.296903, -0.411770)",
        "(-0.280000, 1.280503, -0.400300)",
        "(-0.280000, 1.265528, -0.387454)",
        "(-0.280000, 1.252050, -0.373396)",
        "(-0.280000, 1.240110, -0.358264)",
        "(-0.280000, 1.229943, -0.342526)",
        "(-0.280000, 1.221368, -0.326095)",
        "(-0.280000, 1.214400, -0.309110)",
        "(-0.280000, 1.209055, -0.291737)",
        "(-0.280000, 1.205314, -0.274049)",
        "(-0.280000, 1.203210, -0.256559)",
        "(-0.280000, 1.202642, -0.239028)",
        "(-0.280000, 1.203601, -0.221537)",
        "(-0.280000, 1.206057, -0.204299)",
        "(-0.280000, 1.209987, -0.187362)",
        "(-0.280000, 1.215258, -0.171112)",
        "(-0.280000, 1.221876, -0.155394)",
        "(-0.280000, 1.229813, -0.140270)",
        "(-0.280000, 1.239020, -0.125850)",
        "(-0.280000, 1.249416, -0.112268)",
        "(-0.280000, 1.260712, -0.099834)",
        "(-0.280000, 1.273066, -0.088334)",
        "(-0.280000, 1.286337, -0.077912)",
        "(-0.280000, 1.300524, -0.068583)",
        "(-0.280000, 1.315513, -0.060452)",
        "(-0.280000, 1.330897, -0.053711)",
        "(-0.280000, 1.347038, -0.048203)",
        "(-0.280000, 1.363834, -0.044031)",
        "(-0.280000, 1.381306, -0.041274)",
        "(-0.280000, 1.399466, -0.040049)",
        "(-0.280000, 1.417493, -0.041782)",
        "(-0.280000, 1.435664, -0.046175)",
        "(-0.280000, 1.453907, -0.052407)",
        "(-0.280000, 1.471926, -0.060578)",
        "(-0.280000, 1.489488, -0.070827)",
        "(-0.280000, 1.505577, -0.082780)",
        "(-0.280000, 1.520568, -0.096698)",
        "(-0.280000, 1.534137, -0.112521)",
        "(-0.280000, 1.545905, -0.130039)",
        "(-0.280000, 1.555558, -0.148992)",
        "(-0.280000, 1.562617, -0.168574)",
        "(-0.280000, 1.567250, -0.188853)",
        "(-0.280000, 1.569361, -0.209473)",
        "(-0.280000, 1.568919, -0.230045)",
        "(-0.280000, 1.565989, -0.250135)",
        "(-0.280000, 1.560760, -0.269093)",
        "(-0.280000, 1.553424, -0.287009)",
        "(-0.280000, 1.544217, -0.303600)",
        "(-0.280000, 1.533374, -0.318698)",
        "(-0.280000, 1.521338, -0.331939)",
        "(-0.280000, 1.508232, -0.343525)",
        "(-0.280000, 1.494301, -0.353416)",
        "(-0.280000, 1.479788, -0.361616)",
        "(-0.280000, 1.464873, -0.368176)",
        "(-0.280000, 1.449711, -0.373160)",
        "(-0.280000, 1.434662, -0.376589)",
        "(-0.280000, 1.419630, -0.378629)",
        "(-0.280000, 1.404678, -0.379351)",
        "(-0.280000, 1.389913, -0.378813)",
        "(-0.280000, 1.375354, -0.377067)",
        "(-0.280000, 1.361296, -0.374220)",
        "(-0.280000, 1.347574, -0.370289)",
        "(-0.280000, 1.334216, -0.365293)",
        "(-0.280000, 1.321317, -0.359269)",
        "(-0.280000, 1.308903, -0.352219)",
        "(-0.280000, 1.297172, -0.344299)",
        "(-0.280000, 1.286059, -0.335422)",
        "(-0.280000, 1.275621, -0.325586)",
        "(-0.280000, 1.265929, -0.314790)",
        "(-0.280000, 1.257118, -0.303110)",
        "(-0.280000, 1.249346, -0.290808)",
        "(-0.280000, 1.242594, -0.277719)",
        "(-0.280000, 1.236980, -0.263975)",
        "(-0.280000, 1.232573, -0.249567)",
        "(-0.280000, 1.229476, -0.234682)",
        "(-0.280000, 1.227721, -0.219671)",
        "(-0.280000, 1.227352, -0.204381)",
        "(-0.280000, 1.228417, -0.188960)",
        "(-0.280000, 1.230966, -0.173461)",
        "(-0.280000, 1.235036, -0.157988)",
        "(-0.280000, 1.240438, -0.143033)",
        "(-0.280000, 1.247322, -0.128336)",
        "(-0.280000, 1.255745, -0.113930)",
        "(-0.280000, 1.265664, -0.100002)",
        "(-0.280000, 1.277170, -0.086619)",
        "(-0.280000, 1.290346, -0.075100)",
        "(-0.280000, 1.305552, -0.065671)",
        "(-0.280000, 1.321984, -0.057430)",
        "(-0.280000, 1.339532, -0.050575)",
        "(-0.280000, 1.358194, -0.045262)",
        "(-0.280000, 1.377208, -0.041780)",
        "(-0.280000, 1.397028, -0.040118)",
        "(-0.280000, 1.417453, -0.040456)",
        "(-0.280000, 1.438248, -0.042949)",
        "(-0.280000, 1.459013, -0.047688)",
        "(-0.280000, 1.478925, -0.054498)",
        "(-0.280000, 1.498246, -0.063472)",
        "(-0.280000, 1.516571, -0.074478)",
        "(-0.280000, 1.533728, -0.087451)",
        "(-0.280000, 1.549399, -0.102179)",
        "(-0.280000, 1.563175, -0.118190)",
        "(-0.280000, 1.575240, -0.135625)",
        "(-0.280000, 1.585436, -0.154299)",
        "(-0.280000, 1.593647, -0.174067)",
        "(-0.280000, 1.599760, -0.194798)",
        "(-0.280000, 1.603577, -0.215756)",
        "(-0.280000, 1.605163, -0.237308)",
        "(-0.280000, 1.604398, -0.259269)",
        "(-0.280000, 1.601188, -0.281288)",
        "(-0.280000, 1.595455, -0.303165)",
        "(-0.280000, 1.587412, -0.324024)",
        "(-0.280000, 1.576895, -0.344216)",
        "(-0.280000, 1.563913, -0.363422)",
        "(-0.280000, 1.548651, -0.381172)",
        "(-0.280000, 1.531312, -0.397128)",
        "(-0.280000, 1.512505, -0.410770)",
        "(-0.280000, 1.492253, -0.422153)",
        "(-0.280000, 1.470873, -0.431110)",
        "(-0.280000, 1.448701, -0.437527)",
        "(-0.280000, 1.426096, -0.441347)",
        "(-0.280000, 1.403716, -0.442573)",
        "(-0.280000, 1.381514, -0.441322)",
        "(-0.280000, 1.359994, -0.437116)",
        "(-0.280000, 1.339558, -0.430111)",
        "(-0.280000, 1.320305, -0.421253)",
        "(-0.280000, 1.302572, -0.410863)",
        "(-0.280000, 1.286187, -0.399023)",
        "(-0.280000, 1.271251, -0.385926)",
        "(-0.280000, 1.257804, -0.371718)",
        "(-0.280000, 1.245866, -0.356515)",
        "(-0.280000, 1.235652, -0.340723)",
        "(-0.280000, 1.227004, -0.324232)",
        "(-0.280000, 1.219953, -0.307104)",
        "(-0.280000, 1.214579, -0.289514)",
        "(-0.280000, 1.210898, -0.271591)",
        "(-0.280000, 1.208938, -0.253854)",
        "(-0.280000, 1.208601, -0.236138)",
        "(-0.280000, 1.209860, -0.218559)",
        "(-0.280000, 1.212660, -0.201341)",
        "(-0.280000, 1.216942, -0.184584)",
        "(-0.280000, 1.222550, -0.168617)",
        "(-0.280000, 1.229462, -0.153309)",
        "(-0.280000, 1.237596, -0.138758)",
        "(-0.280000, 1.246913, -0.124991)",
        "(-0.280000, 1.257315, -0.112125)",
        "(-0.280000, 1.268534, -0.100410)",
        "(-0.280000, 1.280726, -0.089633)",
        "(-0.280000, 1.293812, -0.079882)",
        "(-0.280000, 1.307755, -0.071206)",
        "(-0.280000, 1.322442, -0.063701)",
        "(-0.280000, 1.337474, -0.057548)",
        "(-0.280000, 1.353162, -0.052611)",
        "(-0.280000, 1.369403, -0.048976)",
        "(-0.280000, 1.386117, -0.046716)",
        "(-0.280000, 1.403268, -0.045905)",
        "(-0.280000, 1.420221, -0.046585)",
        "(-0.280000, 1.437371, -0.048789)",
        "(-0.280000, 1.454648, -0.052605)",
        "(-0.280000, 1.471835, -0.058089)",
        "(-0.280000, 1.488806, -0.065309)",
        "(-0.280000, 1.504869, -0.074005)",
        "(-0.280000, 1.520330, -0.084372)",
        "(-0.280000, 1.534997, -0.096400)",
        "(-0.280000, 1.548612, -0.109994)",
        "(-0.280000, 1.560958, -0.125043)",
        "(-0.280000, 1.571618, -0.141034)",
        "(-0.280000, 1.580729, -0.158151)",
        "(-0.280000, 1.588157, -0.176251)",
        "(-0.280000, 1.593792, -0.195226)",
        "(-0.280000, 1.597505, -0.214869)",
        "(-0.280000, 1.599182, -0.234539)",
        "(-0.280000, 1.598843, -0.254631)",
        "(-0.280000, 1.596377, -0.274948)",
        "(-0.280000, 1.591647, -0.295430)",
        "(-0.280000, 1.584536, -0.315791)",
        "(-0.280000, 1.575271, -0.335158)",
        "(-0.280000, 1.563547, -0.353947)",
        "(-0.280000, 1.549473, -0.371623)",
        "(-0.280000, 1.533133, -0.387838)",
        "(-0.280000, 1.514748, -0.402192)",
        "(-0.280000, 1.495097, -0.414088)",
        "(-0.280000, 1.474044, -0.423650)",
        "(-0.280000, 1.451957, -0.430671)",
        "(-0.280000, 1.429295, -0.435014)",
        "(-0.280000, 1.406426, -0.436653)",
        "(-0.280000, 1.384074, -0.435659)",
        "(-0.280000, 1.362202, -0.432164)",
        "(-0.280000, 1.341099, -0.426296)",
        "(-0.280000, 1.321107, -0.418253)",
        "(-0.280000, 1.302442, -0.408252)",
        "(-0.280000, 1.285425, -0.396638)",
        "(-0.280000, 1.270001, -0.383558)",
        "(-0.280000, 1.256224, -0.369199)",
        "(-0.280000, 1.244151, -0.353757)",
        "(-0.280000, 1.233848, -0.337470)",
        "(-0.280000, 1.225413, -0.320728)",
        "(-0.280000, 1.218700, -0.303490)",
        "(-0.280000, 1.213716, -0.285990)",
        "(-0.280000, 1.210406, -0.268274)",
        "(-0.280000, 1.208753, -0.250557)",
        "(-0.280000, 1.208700, -0.233214)",
        "(-0.280000, 1.210166, -0.216081)",
        "(-0.280000, 1.213099, -0.199294)",
        "(-0.280000, 1.217461, -0.182899)",
        "(-0.280000, 1.223212, -0.166987)",
        "(-0.280000, 1.230143, -0.151970)",
        "(-0.280000, 1.238319, -0.137594)",
        "(-0.280000, 1.247729, -0.123898)",
        "(-0.280000, 1.258316, -0.110998)",
        "(-0.280000, 1.270060, -0.098960)",
        "(-0.280000, 1.282575, -0.088150)",
        "(-0.280000, 1.296085, -0.078354)",
        "(-0.280000, 1.310561, -0.069649)",
        "(-0.280000, 1.325916, -0.062148)",
        "(-0.280000, 1.342082, -0.055946)",
        "(-0.280000, 1.358565, -0.051240)",
        "(-0.280000, 1.375667, -0.047957)",
        "(-0.280000, 1.393320, -0.046191)",
        "(-0.280000, 1.411414, -0.046048)",
        "(-0.280000, 1.429765, -0.047621)",
        "(-0.280000, 1.447715, -0.050876)",
        "(-0.280000, 1.465691, -0.055927)",
        "(-0.280000, 1.483422, -0.062812)",
        "(-0.280000, 1.500730, -0.071576)",
        "(-0.280000, 1.517327, -0.082187)",
        "(-0.280000, 1.532601, -0.094267)",
        "(-0.280000, 1.546804, -0.108030)",
        "(-0.280000, 1.559679, -0.123336)",
        "(-0.280000, 1.571052, -0.140093)",
        "(-0.280000, 1.580737, -0.158168)",
        "(-0.280000, 1.588375, -0.176871)",
        "(-0.280000, 1.594098, -0.196508)",
        "(-0.280000, 1.597773, -0.216913)",
        "(-0.280000, 1.599260, -0.237842)",
        "(-0.280000, 1.598418, -0.259108)",
        "(-0.280000, 1.595242, -0.279834)",
        "(-0.280000, 1.589654, -0.300361)",
        "(-0.280000, 1.581600, -0.320396)",
        "(-0.280000, 1.571140, -0.339512)",
        "(-0.280000, 1.558375, -0.357365)",
        "(-0.280000, 1.543806, -0.373269)",
        "(-0.280000, 1.527430, -0.387335)",
        "(-0.280000, 1.509527, -0.399318)",
        "(-0.280000, 1.490414, -0.409025)",
        "(-0.280000, 1.470494, -0.416311)",
        "(-0.280000, 1.450498, -0.421034)",
        "(-0.280000, 1.430259, -0.423413)",
        "(-0.280000, 1.410204, -0.423476)",
        "(-0.280000, 1.390542, -0.421321)",
        "(-0.280000, 1.371629, -0.417096)",
        "(-0.280000, 1.353900, -0.411049)",
        "(-0.280000, 1.337187, -0.403318)",
        "(-0.280000, 1.321665, -0.394108)",
        "(-0.280000, 1.307423, -0.383603)",
        "(-0.280000, 1.294492, -0.371960)",
        "(-0.280000, 1.283134, -0.359572)",
        "(-0.280000, 1.273129, -0.346433)",
        "(-0.280000, 1.264454, -0.332651)",
        "(-0.280000, 1.257128, -0.318398)",
        "(-0.280000, 1.251088, -0.303693)",
        "(-0.280000, 1.246432, -0.288968)",
        "(-0.280000, 1.243006, -0.274043)",
        "(-0.280000, 1.240790, -0.258999)",
        "(-0.280000, 1.239766, -0.243939)",
        "(-0.280000, 1.239915, -0.228887)",
        "(-0.280000, 1.241188, -0.214142)",
        "(-0.280000, 1.243562, -0.199580)",
        "(-0.280000, 1.247026, -0.185241)",
        "(-0.280000, 1.251575, -0.171166)",
        "(-0.280000, 1.257182, -0.157470)",
        "(-0.280000, 1.263700, -0.144397)",
        "(-0.280000, 1.271240, -0.131764)",
        "(-0.280000, 1.279776, -0.119673)",
        "(-0.280000, 1.289301, -0.108182)",
        "(-0.280000, 1.299789, -0.097385)",
        "(-0.280000, 1.310984, -0.087499)",
        "(-0.280000, 1.323120, -0.078400)",
        "(-0.280000, 1.336107, -0.070218)",
        "(-0.280000, 1.349958, -0.063022)",
        "(-0.280000, 1.364680, -0.056896)",
        "(-0.280000, 1.379779, -0.052020)",
        "(-0.280000, 1.395616, -0.048377)",
        "(-0.280000, 1.412201, -0.046079)",
        "(-0.280000, 1.429466, -0.045279)",
        "(-0.280000, 1.447403, -0.046174)",
        "(-0.280000, 1.465021, -0.049499)",
        "(-0.280000, 1.482427, -0.055943)",
        "(-0.280000, 1.499787, -0.064298)",
        "(-0.280000, 1.516827, -0.074651)",
        "(-0.280000, 1.533298, -0.087090)",
        "(-0.280000, 1.548375, -0.101115)",
        "(-0.280000, 1.562308, -0.117076)",
        "(-0.280000, 1.574776, -0.134876)",
        "(-0.280000, 1.585445, -0.154319)",
        "(-0.280000, 1.594022, -0.175135)",
        "(-0.280000, 1.600157, -0.196499)",
        "(-0.280000, 1.603934, -0.218724)",
        "(-0.280000, 1.605202, -0.241463)",
        "(-0.280000, 1.603867, -0.264437)",
        "(-0.280000, 1.599883, -0.287257)",
        "(-0.280000, 1.593417, -0.309151)",
        "(-0.280000, 1.584432, -0.330338)",
        "(-0.280000, 1.573046, -0.350426)",
        "(-0.280000, 1.559401, -0.369117)",
        "(-0.280000, 1.543692, -0.386115)",
        "(-0.280000, 1.525347, -0.399396)",
        "(-0.280000, 1.505819, -0.410334)",
        "(-0.280000, 1.485413, -0.418861)",
        "(-0.280000, 1.464535, -0.424922)",
        "(-0.280000, 1.443452, -0.428565)",
        "(-0.280000, 1.422807, -0.429831)",
        "(-0.280000, 1.402498, -0.428932)",
        "(-0.280000, 1.382704, -0.425991)",
        "(-0.280000, 1.363678, -0.421161)",
        "(-0.280000, 1.345537, -0.414595)",
        "(-0.280000, 1.328655, -0.406567)",
        "(-0.280000, 1.312880, -0.397195)",
        "(-0.280000, 1.298228, -0.386606)",
        "(-0.280000, 1.284742, -0.374934)",
        "(-0.280000, 1.272488, -0.362346)",
        "(-0.280000, 1.261629, -0.349167)",
        "(-0.280000, 1.251933, -0.335274)",
        "(-0.280000, 1.243429, -0.320778)",
        "(-0.280000, 1.236108, -0.305737)",
        "(-0.280000, 1.230008, -0.290297)",
        "(-0.280000, 1.225169, -0.274765)",
        "(-0.280000, 1.221496, -0.258897)",
        "(-0.280000, 1.219022, -0.242813)",
        "(-0.280000, 1.217767, -0.226583)",
        "(-0.280000, 1.217717, -0.210478)",
        "(-0.280000, 1.218911, -0.194352)",
        "(-0.280000, 1.221398, -0.178250)",
        "(-0.280000, 1.225228, -0.162262)",
        "(-0.280000, 1.230405, -0.146564)",
        "(-0.280000, 1.236900, -0.131202)",
        "(-0.280000, 1.245396, -0.117240)",
        "(-0.280000, 1.255948, -0.104826)",
        "(-0.280000, 1.267471, -0.093303)",
        "(-0.280000, 1.279887, -0.082753)",
        "(-0.280000, 1.293180, -0.073198)",
        "(-0.280000, 1.307024, -0.064855)",
        "(-0.280000, 1.321610, -0.057597)",
        "(-0.280000, 1.336980, -0.051455)",
        "(-0.280000, 1.353084, -0.046524)",
        "(-0.280000, 1.369824, -0.042908)",
        "(-0.280000, 1.386627, -0.040744)",
        "(-0.280000, 1.403974, -0.040000)",
        "(-0.280000, 1.421682, -0.040786)",
        "(-0.280000, 1.439667, -0.043200)",
        "(-0.280000, 1.457711, -0.047322)",
        "(-0.280000, 1.475128, -0.053018)",
        "(-0.280000, 1.492311, -0.060448)",
        "(-0.280000, 1.509016, -0.069617)",
        "(-0.280000, 1.525072, -0.080546)",
        "(-0.280000, 1.540271, -0.093221)",
        "(-0.280000, 1.553976, -0.107129)",
        "(-0.280000, 1.566455, -0.122554)",
        "(-0.280000, 1.577541, -0.139451)",
        "(-0.280000, 1.586996, -0.157633)",
        "(-0.280000, 1.594671, -0.177032)",
        "(-0.280000, 1.600239, -0.196864)",
        "(-0.280000, 1.603795, -0.217525)",
        "(-0.280000, 1.605188, -0.238839)",
        "(-0.280000, 1.604279, -0.260543)",
        "(-0.280000, 1.600958, -0.282407)",
        "(-0.280000, 1.595329, -0.303554)",
        "(-0.280000, 1.587289, -0.324297)",
        "(-0.280000, 1.576834, -0.344318)",
        "(-0.280000, 1.564010, -0.363296)",
        "(-0.280000, 1.548969, -0.380842)",
        "(-0.280000, 1.532279, -0.396333)",
        "(-0.280000, 1.513788, -0.409941)",
        "(-0.280000, 1.493801, -0.421389)",
        "(-0.280000, 1.472682, -0.430462)",
        "(-0.280000, 1.450695, -0.437062)",
        "(-0.280000, 1.428592, -0.441055)",
        "(-0.280000, 1.406258, -0.442559)",
        "(-0.280000, 1.384079, -0.441593)",
        "(-0.280000, 1.362346, -0.438234)",
        "(-0.280000, 1.341330, -0.432596)",
        "(-0.280000, 1.322111, -0.423827)",
        "(-0.280000, 1.304850, -0.412359)",
        "(-0.280000, 1.289250, -0.399483)",
        "(-0.280000, 1.275454, -0.385434)",
        "(-0.280000, 1.263475, -0.370342)",
        "(-0.280000, 1.253594, -0.354700)",
        "(-0.280000, 1.245617, -0.338524)",
        "(-0.280000, 1.239502, -0.321946)",
        "(-0.280000, 1.235252, -0.305234)",
        "(-0.280000, 1.232809, -0.288571)",
        "(-0.280000, 1.232141, -0.272373)",
        "(-0.280000, 1.233055, -0.256576)",
        "(-0.280000, 1.235441, -0.241284)",
        "(-0.280000, 1.239186, -0.226582)",
        "(-0.280000, 1.244156, -0.212605)",
        "(-0.280000, 1.250163, -0.199656)",
        "(-0.280000, 1.257131, -0.187459)",
        "(-0.280000, 1.264951, -0.176048)",
        "(-0.280000, 1.273546, -0.165422)",
        "(-0.280000, 1.282806, -0.155623)",
        "(-0.280000, 1.292463, -0.146879)",
        "(-0.280000, 1.302664, -0.138863)",
        "(-0.280000, 1.313323, -0.131611)",
        "(-0.280000, 1.324448, -0.125090)",
        "(-0.280000, 1.336031, -0.119305)",
        "(-0.280000, 1.347683, -0.114441)",
        "(-0.280000, 1.359737, -0.110297)",
        "(-0.280000, 1.372208, -0.106910)",
        "(-0.280000, 1.385072, -0.104339)",
        "(-0.280000, 1.398380, -0.102645)",
        "(-0.280000, 1.411692, -0.101904)",
        "(-0.280000, 1.425397, -0.102165)",
        "(-0.280000, 1.439509, -0.103559)",
        "(-0.280000, 1.453915, -0.106221)",
        "(-0.280000, 1.468533, -0.110297)",
        "(-0.280000, 1.482853, -0.115689)",
        "(-0.280000, 1.497096, -0.122672)",
        "(-0.280000, 1.511070, -0.131358)",
        "(-0.280000, 1.524535, -0.141816)",
        "(-0.280000, 1.537210, -0.154083)",
        "(-0.280000, 1.548608, -0.167743)",
        "(-0.280000, 1.558748, -0.183153)",
        "(-0.280000, 1.567297, -0.200190)",
        "(-0.280000, 1.573977, -0.218782)",
        "(-0.280000, 1.578453, -0.238139)",
        "(-0.280000, 1.580588, -0.258585)",
        "(-0.280000, 1.580130, -0.279831)",
        "(-0.280000, 1.576883, -0.301455)",
        "(-0.280000, 1.570727, -0.323055)",
        "(-0.280000, 1.561611, -0.344202)",
        "(-0.280000, 1.549924, -0.364008)",
        "(-0.280000, 1.535569, -0.382520)",
        "(-0.280000, 1.518746, -0.399364)",
        "(-0.280000, 1.499736, -0.414194)",
        "(-0.280000, 1.478823, -0.426764)",
        "(-0.280000, 1.456437, -0.435600)",
        "(-0.280000, 1.432879, -0.440478)",
        "(-0.280000, 1.408983, -0.442509)",
        "(-0.280000, 1.385227, -0.441703)",
        "(-0.280000, 1.361962, -0.438152)",
        "(-0.280000, 1.339766, -0.432077)",
        "(-0.280000, 1.318649, -0.423621)",
        "(-0.280000, 1.298845, -0.412973)",
        "(-0.280000, 1.280578, -0.400358)",
        "(-0.280000, 1.264059, -0.386049)",
        "(-0.280000, 1.249559, -0.370477)",
        "(-0.280000, 1.236929, -0.353677)",
        "(-0.280000, 1.226257, -0.335910)",
        "(-0.280000, 1.217557, -0.317356)",
        "(-0.280000, 1.210864, -0.298269)",
        "(-0.280000, 1.206223, -0.279149)",
        "(-0.280000, 1.203485, -0.259823)",
        "(-0.280000, 1.202631, -0.240535)",
        "(-0.280000, 1.203611, -0.221438)",
        "(-0.280000, 1.206373, -0.202647)",
        "(-0.280000, 1.210752, -0.184682)",
        "(-0.280000, 1.216723, -0.167293)",
        "(-0.280000, 1.224233, -0.150566)",
        "(-0.280000, 1.233176, -0.134684)",
        "(-0.280000, 1.243505, -0.119695)",
        "(-0.280000, 1.254860, -0.106014)",
        "(-0.280000, 1.267359, -0.093407)",
        "(-0.280000, 1.280922, -0.081948)",
        "(-0.280000, 1.295417, -0.071745)",
        "(-0.280000, 1.310754, -0.062857)",
        "(-0.280000, 1.326523, -0.055473)",
        "(-0.280000, 1.342894, -0.049473)",
        "(-0.280000, 1.359799, -0.044894)",
        "(-0.280000, 1.377198, -0.041781)",
        "(-0.280000, 1.394957, -0.040199)",
        "(-0.280000, 1.412577, -0.040186)",
        "(-0.280000, 1.430472, -0.041759)",
        "(-0.280000, 1.448513, -0.045003)",
        "(-0.280000, 1.466638, -0.050022)",
        "(-0.280000, 1.484648, -0.056899)",
        "(-0.280000, 1.501802, -0.065404)",
        "(-0.280000, 1.518572, -0.075847)",
        "(-0.280000, 1.534638, -0.088224)",
        "(-0.280000, 1.549758, -0.102556)",
        "(-0.280000, 1.563641, -0.118794)",
        "(-0.280000, 1.574529, -0.136863)",
        "(-0.280000, 1.582603, -0.156725)",
        "(-0.280000, 1.588587, -0.177480)",
        "(-0.280000, 1.592279, -0.198814)",
        "(-0.280000, 1.593577, -0.220477)",
        "(-0.280000, 1.592435, -0.241592)",
        "(-0.280000, 1.588963, -0.262468)",
        "(-0.280000, 1.583174, -0.282864)",
        "(-0.280000, 1.575140, -0.302463)",
        "(-0.280000, 1.564940, -0.321033)",
        "(-0.280000, 1.552954, -0.337919)",
        "(-0.280000, 1.539171, -0.353355)",
        "(-0.280000, 1.523766, -0.367133)",
        "(-0.280000, 1.506941, -0.379068)",
        "(-0.280000, 1.489006, -0.388964)",
        "(-0.280000, 1.470516, -0.396597)",
        "(-0.280000, 1.451421, -0.402121)",
        "(-0.280000, 1.432052, -0.405495)",
        "(-0.280000, 1.412666, -0.406744)",
        "(-0.280000, 1.393557, -0.405937)",
        "(-0.280000, 1.375160, -0.403222)",
        "(-0.280000, 1.357365, -0.398720)",
        "(-0.280000, 1.340392, -0.392577)",
        "(-0.280000, 1.324310, -0.384911)",
        "(-0.280000, 1.309214, -0.375845)",
        "(-0.280000, 1.295405, -0.365691)",
        "(-0.280000, 1.282692, -0.354411)",
        "(-0.280000, 1.271136, -0.342115)",
        "(-0.280000, 1.260825, -0.328952)",
        "(-0.280000, 1.251787, -0.315019)",
        "(-0.280000, 1.244148, -0.300645)",
        "(-0.280000, 1.237823, -0.285752)",
        "(-0.280000, 1.232823, -0.270386)",
        "(-0.280000, 1.229197, -0.254712)",
        "(-0.280000, 1.226959, -0.238826)",
        "(-0.280000, 1.226100, -0.223037)",
        "(-0.280000, 1.226620, -0.207266)",
        "(-0.280000, 1.228525, -0.191592)",
        "(-0.280000, 1.231836, -0.176075)",
        "(-0.280000, 1.236533, -0.160906)",
        "(-0.280000, 1.242462, -0.146430)",
        "(-0.280000, 1.249720, -0.132467)",
        "(-0.280000, 1.258238, -0.119201)",
        "(-0.280000, 1.267984, -0.106718)",
        "(-0.280000, 1.278843, -0.095186)",
        "(-0.280000, 1.290529, -0.084842)",
        "(-0.280000, 1.303181, -0.075562)",
        "(-0.280000, 1.316642, -0.067467)",
        "(-0.280000, 1.330859, -0.060591)",
        "(-0.280000, 1.345760, -0.054982)",
        "(-0.280000, 1.360836, -0.050780)",
        "(-0.280000, 1.376403, -0.047859)",
        "(-0.280000, 1.392447, -0.046240)",
        "(-0.280000, 1.408851, -0.045966)",
        "(-0.280000, 1.425656, -0.047117)",
        "(-0.280000, 1.442171, -0.049685)",
        "(-0.280000, 1.458924, -0.053807)",
        "(-0.280000, 1.475825, -0.059618)",
        "(-0.280000, 1.492650, -0.067215)",
        "(-0.280000, 1.509224, -0.076712)",
        "(-0.280000, 1.524754, -0.087753)",
        "(-0.280000, 1.539541, -0.100644)",
        "(-0.280000, 1.553309, -0.115365)",
        "(-0.280000, 1.565763, -0.131834)",
        "(-0.280000, 1.576578, -0.149841)",
        "(-0.280000, 1.585311, -0.168690)",
        "(-0.280000, 1.592085, -0.188686)",
        "(-0.280000, 1.596708, -0.209572)",
        "(-0.280000, 1.599034, -0.231124)",
        "(-0.280000, 1.598944, -0.253057)",
        "(-0.280000, 1.596444, -0.274562)",
        "(-0.280000, 1.591494, -0.295959)",
        "(-0.280000, 1.584074, -0.316900)",
        "(-0.280000, 1.574199, -0.337089)",
        "(-0.280000, 1.561903, -0.356241)",
        "(-0.280000, 1.547691, -0.373587)",
        "(-0.280000, 1.531448, -0.389307)",
        "(-0.280000, 1.513346, -0.403149)",
        "(-0.280000, 1.493665, -0.414836)",
        "(-0.280000, 1.472678, -0.424170)",
        "(-0.280000, 1.451143, -0.430876)",
        "(-0.280000, 1.428952, -0.435059)",
        "(-0.280000, 1.406423, -0.436653)",
        "(-0.280000, 1.383940, -0.435645)",
        "(-0.280000, 1.361822, -0.432081)",
        "(-0.280000, 1.340693, -0.426157)",
        "(-0.280000, 1.320550, -0.417991)",
        "(-0.280000, 1.301592, -0.407732)",
        "(-0.280000, 1.283999, -0.395540)",
        "(-0.280000, 1.268051, -0.381696)",
        "(-0.280000, 1.254036, -0.366628)",
        "(-0.280000, 1.241812, -0.350359)",
        "(-0.280000, 1.231457, -0.333113)",
        "(-0.280000, 1.223006, -0.315083)",
        "(-0.280000, 1.216508, -0.296536)",
        "(-0.280000, 1.212002, -0.277937)",
        "(-0.280000, 1.209353, -0.259163)",
        "(-0.280000, 1.208535, -0.240431)",
        "(-0.280000, 1.209496, -0.221911)",
        "(-0.280000, 1.212125, -0.203993)",
        "(-0.280000, 1.216343, -0.186597)",
        "(-0.280000, 1.222088, -0.169780)",
        "(-0.280000, 1.229281, -0.153668)",
        "(-0.280000, 1.237836, -0.138387)",
        "(-0.280000, 1.247703, -0.124043)",
        "(-0.280000, 1.258575, -0.111027)",
        "(-0.280000, 1.270552, -0.099152)",
        "(-0.280000, 1.283562, -0.088496)",
        "(-0.280000, 1.297432, -0.079196)",
        "(-0.280000, 1.312063, -0.071302)",
        "(-0.280000, 1.327049, -0.064991)",
        "(-0.280000, 1.342516, -0.060134)",
        "(-0.280000, 1.358337, -0.056760)",
        "(-0.280000, 1.374460, -0.054872)",
        "(-0.280000, 1.390700, -0.054494)",
        "(-0.280000, 1.406564, -0.055620)",
        "(-0.280000, 1.422377, -0.058193)",
        "(-0.280000, 1.438014, -0.062206)",
        "(-0.280000, 1.453428, -0.067678)",
        "(-0.280000, 1.468441, -0.074589)",
        "(-0.280000, 1.482488, -0.082707)",
        "(-0.280000, 1.495975, -0.092182)",
        "(-0.280000, 1.508714, -0.102950)",
        "(-0.280000, 1.520571, -0.114967)",
        "(-0.280000, 1.531454, -0.128224)",
        "(-0.280000, 1.540888, -0.142199)",
        "(-0.280000, 1.549152, -0.157218)",
        "(-0.280000, 1.556126, -0.173247)",
        "(-0.280000, 1.561651, -0.190170)",
        "(-0.280000, 1.565585, -0.207907)",
        "(-0.280000, 1.567723, -0.225738)",
        "(-0.280000, 1.568102, -0.244118)",
        "(-0.280000, 1.566570, -0.262914)",
        "(-0.280000, 1.562998, -0.281846)",
        "(-0.280000, 1.557294, -0.300660)",
        "(-0.280000, 1.549656, -0.318599)",
        "(-0.280000, 1.539939, -0.335894)",
        "(-0.280000, 1.528216, -0.352216)",
        "(-0.280000, 1.514605, -0.367272)",
        "(-0.280000, 1.499288, -0.380787)",
        "(-0.280000, 1.482753, -0.392392)",
        "(-0.280000, 1.464918, -0.402149)",
        "(-0.280000, 1.446066, -0.409881)",
        "(-0.280000, 1.426388, -0.415495)",
        "(-0.280000, 1.406210, -0.418895)",
        "(-0.280000, 1.386060, -0.420083)",
        "(-0.280000, 1.365845, -0.419080)",
        "(-0.280000, 1.345852, -0.415903)",
        "(-0.280000, 1.326312, -0.410601)",
        "(-0.280000, 1.307464, -0.403263)",
        "(-0.280000, 1.289769, -0.394174)",
        "(-0.280000, 1.273114, -0.383321)",
        "(-0.280000, 1.257612, -0.370784)",
        "(-0.280000, 1.243494, -0.356784)",
        "(-0.280000, 1.230844, -0.341449)",
        "(-0.280000, 1.220803, -0.324868)",
        "(-0.280000, 1.213668, -0.307026)",
        "(-0.280000, 1.208309, -0.288764)",
        "(-0.280000, 1.204734, -0.270317)",
        "(-0.280000, 1.202903, -0.251778)",
        "(-0.280000, 1.202776, -0.233627)",
        "(-0.280000, 1.204263, -0.215699)",
        "(-0.280000, 1.207310, -0.198132)",
        "(-0.280000, 1.211877, -0.180979)",
        "(-0.280000, 1.217874, -0.164444)",
        "(-0.280000, 1.225096, -0.148877)",
        "(-0.280000, 1.233562, -0.134069)",
        "(-0.280000, 1.243185, -0.120119)",
        "(-0.280000, 1.253913, -0.107066)",
        "(-0.280000, 1.265637, -0.095015)",
        "(-0.280000, 1.278035, -0.084219)",
        "(-0.280000, 1.291295, -0.074455)",
        "(-0.280000, 1.305307, -0.065809)",
        "(-0.280000, 1.320027, -0.058314)",
        "(-0.280000, 1.335440, -0.052006)",
        "(-0.280000, 1.351060, -0.047064)",
        "(-0.280000, 1.367214, -0.043374)",
        "(-0.280000, 1.383912, -0.040996)",
        "(-0.280000, 1.401015, -0.040021)",
        "(-0.280000, 1.418007, -0.040494)",
        "(-0.280000, 1.435240, -0.042452)",
        "(-0.280000, 1.452655, -0.045990)",
        "(-0.280000, 1.470147, -0.051208)",
        "(-0.280000, 1.487457, -0.058155)",
        "(-0.280000, 1.504397, -0.066874)",
        "(-0.280000, 1.520287, -0.077048)",
        "(-0.280000, 1.535354, -0.088839)",
        "(-0.280000, 1.549383, -0.102162)",
        "(-0.280000, 1.562184, -0.116919)",
        "(-0.280000, 1.573537, -0.132913)",
        "(-0.280000, 1.583121, -0.149626)",
        "(-0.280000, 1.591084, -0.167231)",
        "(-0.280000, 1.596776, -0.185757)"
    ],
    "leftHandPositions": [
        "(-0.135179, 1.549866, 0.167174)",
        "(-0.280000, 1.417762, 0.046449)",
        "(-0.280000, 1.431851, 0.048021)",
        "(-0.280000, 1.445397, 0.050525)",
        "(-0.280000, 1.458413, 0.053884)",
        "(-0.280000, 1.470860, 0.058019)",
        "(-0.280000, 1.482759, 0.062872)",
        "(-0.280000, 1.494101, 0.068386)",
        "(-0.280000, 1.504901, 0.074522)",
        "(-0.280000, 1.515154, 0.081239)",
        "(-0.280000, 1.524841, 0.088488)",
        "(-0.280000, 1.533994, 0.096264)",
        "(-0.280000, 1.542594, 0.104530)",
        "(-0.280000, 1.550645, 0.113274)",
        "(-0.280000, 1.558126, 0.122463)",
        "(-0.280000, 1.565043, 0.132101)",
        "(-0.280000, 1.571371, 0.142158)",
        "(-0.280000, 1.577096, 0.152623)",
        "(-0.280000, 1.582208, 0.163505)",
        "(-0.280000, 1.586674, 0.174775)",
        "(-0.280000, 1.590465, 0.186418)",
        "(-0.280000, 1.593546, 0.198400)",
        "(-0.280000, 1.595889, 0.210728)",
        "(-0.280000, 1.597450, 0.223362)",
        "(-0.280000, 1.598189, 0.236239)",
        "(-0.280000, 1.598067, 0.249314)",
        "(-0.280000, 1.597054, 0.262491)",
        "(-0.280000, 1.595119, 0.275750)",
        "(-0.280000, 1.592271, 0.288870)",
        "(-0.280000, 1.588543, 0.301717)",
        "(-0.280000, 1.584013, 0.314107)",
        "(-0.280000, 1.578771, 0.325923)",
        "(-0.280000, 1.572876, 0.337157)",
        "(-0.280000, 1.566290, 0.347945)",
        "(-0.280000, 1.558947, 0.358380)",
        "(-0.280000, 1.550666, 0.368625)",
        "(-0.280000, 1.541329, 0.378674)",
        "(-0.280000, 1.531217, 0.388123)",
        "(-0.280000, 1.520118, 0.397087)",
        "(-0.280000, 1.508131, 0.405384)",
        "(-0.280000, 1.495312, 0.412895)",
        "(-0.280000, 1.481735, 0.419506)",
        "(-0.280000, 1.467759, 0.425023)",
        "(-0.280000, 1.453129, 0.429518)",
        "(-0.280000, 1.437912, 0.432905)",
        "(-0.280000, 1.422168, 0.435094)",
        "(-0.280000, 1.405985, 0.436000)",
        "(-0.280000, 1.389423, 0.435534)",
        "(-0.280000, 1.373041, 0.433676)",
        "(-0.280000, 1.356512, 0.430353)",
        "(-0.280000, 1.339989, 0.425498)",
        "(-0.280000, 1.323641, 0.419063)",
        "(-0.280000, 1.307672, 0.411033)",
        "(-0.280000, 1.292650, 0.401676)",
        "(-0.280000, 1.278355, 0.390844)",
        "(-0.280000, 1.265015, 0.378642)",
        "(-0.280000, 1.252770, 0.365148)",
        "(-0.280000, 1.241766, 0.350463)",
        "(-0.280000, 1.232301, 0.335012)",
        "(-0.280000, 1.224295, 0.318712)",
        "(-0.280000, 1.217859, 0.301767)",
        "(-0.280000, 1.213063, 0.284255)",
        "(-0.280000, 1.210003, 0.266347)",
        "(-0.280000, 1.208754, 0.248526)",
        "(-0.280000, 1.209282, 0.230731)",
        "(-0.280000, 1.211586, 0.213126)",
        "(-0.280000, 1.215638, 0.195893)",
        "(-0.280000, 1.221290, 0.179500)",
        "(-0.280000, 1.228519, 0.163809)",
        "(-0.280000, 1.237221, 0.148991)",
        "(-0.280000, 1.247291, 0.135171)",
        "(-0.280000, 1.258593, 0.122485)",
        "(-0.280000, 1.270989, 0.111033)",
        "(-0.280000, 1.284113, 0.101084)",
        "(-0.280000, 1.297992, 0.092476)",
        "(-0.280000, 1.312517, 0.085227)",
        "(-0.280000, 1.327547, 0.079364)",
        "(-0.280000, 1.342664, 0.075003)",
        "(-0.280000, 1.358025, 0.071982)",
        "(-0.280000, 1.373553, 0.070290)",
        "(-0.280000, 1.389139, 0.069919)",
        "(-0.280000, 1.404713, 0.070855)",
        "(-0.280000, 1.419825, 0.073053)",
        "(-0.280000, 1.434801, 0.076485)",
        "(-0.280000, 1.449555, 0.081152)",
        "(-0.280000, 1.463982, 0.087047)",
        "(-0.280000, 1.477978, 0.094161)",
        "(-0.280000, 1.491150, 0.102287)",
        "(-0.280000, 1.503719, 0.111532)",
        "(-0.280000, 1.515564, 0.121843)",
        "(-0.280000, 1.526593, 0.133180)",
        "(-0.280000, 1.536695, 0.145468)",
        "(-0.280000, 1.545629, 0.158375)",
        "(-0.280000, 1.553528, 0.172091)",
        "(-0.280000, 1.560298, 0.186515)",
        "(-0.280000, 1.565863, 0.201560)",
        "(-0.280000, 1.570160, 0.217153)",
        "(-0.280000, 1.573110, 0.232946)",
        "(-0.280000, 1.574711, 0.249108)",
        "(-0.280000, 1.574898, 0.265526)",
        "(-0.280000, 1.573617, 0.282109)",
        "(-0.280000, 1.570810, 0.298737)",
        "(-0.280000, 1.566552, 0.315011)",
        "(-0.280000, 1.560734, 0.331078)",
        "(-0.280000, 1.553322, 0.346805)",
        "(-0.280000, 1.544300, 0.362028)",
        "(-0.280000, 1.533677, 0.376571)",
        "(-0.280000, 1.521760, 0.390030)",
        "(-0.280000, 1.508332, 0.402527)",
        "(-0.280000, 1.493445, 0.413882)",
        "(-0.280000, 1.477196, 0.423900)",
        "(-0.280000, 1.459678, 0.432374)",
        "(-0.280000, 1.441298, 0.438277)",
        "(-0.280000, 1.422026, 0.441039)",
        "(-0.280000, 1.402506, 0.441923)",
        "(-0.280000, 1.382788, 0.440886)",
        "(-0.280000, 1.363184, 0.437902)",
        "(-0.280000, 1.344246, 0.433086)",
        "(-0.280000, 1.325794, 0.426423)",
        "(-0.280000, 1.308060, 0.417983)",
        "(-0.280000, 1.291218, 0.407840)",
        "(-0.280000, 1.275441, 0.396095)",
        "(-0.280000, 1.261103, 0.383080)",
        "(-0.280000, 1.248097, 0.368761)",
        "(-0.280000, 1.236549, 0.353287)",
        "(-0.280000, 1.226541, 0.336782)",
        "(-0.280000, 1.218172, 0.319413)",
        "(-0.280000, 1.211601, 0.301626)",
        "(-0.280000, 1.206735, 0.283291)",
        "(-0.280000, 1.203615, 0.264544)",
        "(-0.280000, 1.202278, 0.245543)",
        "(-0.280000, 1.202761, 0.226439)",
        "(-0.280000, 1.206946, 0.207737)",
        "(-0.280000, 1.212842, 0.189961)",
        "(-0.280000, 1.220387, 0.172906)",
        "(-0.280000, 1.229463, 0.156753)",
        "(-0.280000, 1.239977, 0.141589)",
        "(-0.280000, 1.251596, 0.127812)",
        "(-0.280000, 1.264366, 0.115188)",
        "(-0.280000, 1.278184, 0.103778)",
        "(-0.280000, 1.292974, 0.093628)",
        "(-0.280000, 1.308664, 0.084788)",
        "(-0.280000, 1.324776, 0.077511)",
        "(-0.280000, 1.341634, 0.071583)",
        "(-0.280000, 1.359190, 0.067079)",
        "(-0.280000, 1.377385, 0.064094)",
        "(-0.280000, 1.396117, 0.062741)",
        "(-0.280000, 1.414804, 0.063105)",
        "(-0.280000, 1.433808, 0.065238)",
        "(-0.280000, 1.452931, 0.069251)",
        "(-0.280000, 1.471954, 0.075227)",
        "(-0.280000, 1.490621, 0.083214)",
        "(-0.280000, 1.508348, 0.092992)",
        "(-0.280000, 1.525241, 0.104686)",
        "(-0.280000, 1.541066, 0.118251)",
        "(-0.280000, 1.555568, 0.133595)",
        "(-0.280000, 1.568499, 0.150579)",
        "(-0.280000, 1.579519, 0.168760)",
        "(-0.280000, 1.588615, 0.188249)",
        "(-0.280000, 1.595581, 0.208825)",
        "(-0.280000, 1.600255, 0.230245)",
        "(-0.280000, 1.602573, 0.252282)",
        "(-0.280000, 1.601385, 0.274181)",
        "(-0.280000, 1.596576, 0.295614)",
        "(-0.280000, 1.589445, 0.316420)",
        "(-0.280000, 1.580067, 0.336354)",
        "(-0.280000, 1.568538, 0.355177)",
        "(-0.280000, 1.555218, 0.372386)",
        "(-0.280000, 1.540058, 0.388108)",
        "(-0.280000, 1.523247, 0.402118)",
        "(-0.280000, 1.504957, 0.414250)",
        "(-0.280000, 1.485446, 0.424317)",
        "(-0.280000, 1.465203, 0.432116)",
        "(-0.280000, 1.444278, 0.437678)",
        "(-0.280000, 1.422911, 0.440953)",
        "(-0.280000, 1.401344, 0.441915)",
        "(-0.280000, 1.379861, 0.440565)",
        "(-0.280000, 1.359019, 0.437010)",
        "(-0.280000, 1.338740, 0.431309)",
        "(-0.280000, 1.319194, 0.423529)",
        "(-0.280000, 1.300623, 0.413780)",
        "(-0.280000, 1.283255, 0.402213)",
        "(-0.280000, 1.267473, 0.389175)",
        "(-0.280000, 1.253175, 0.374684)",
        "(-0.280000, 1.240478, 0.358908)",
        "(-0.280000, 1.229484, 0.342019)",
        "(-0.280000, 1.220283, 0.324218)",
        "(-0.280000, 1.213025, 0.305951)",
        "(-0.280000, 1.207605, 0.287146)",
        "(-0.280000, 1.204051, 0.267981)",
        "(-0.280000, 1.202371, 0.248590)",
        "(-0.280000, 1.202572, 0.229169)",
        "(-0.280000, 1.204590, 0.210231)",
        "(-0.280000, 1.208389, 0.191576)",
        "(-0.280000, 1.213929, 0.173384)",
        "(-0.280000, 1.221164, 0.155798)",
        "(-0.280000, 1.230022, 0.138986)",
        "(-0.280000, 1.240248, 0.123334)",
        "(-0.280000, 1.251914, 0.108668)",
        "(-0.280000, 1.264961, 0.095088)",
        "(-0.280000, 1.279369, 0.082676)",
        "(-0.280000, 1.295101, 0.071543)",
        "(-0.280000, 1.311694, 0.062036)",
        "(-0.280000, 1.329519, 0.053990)",
        "(-0.280000, 1.348631, 0.047547)",
        "(-0.280000, 1.368987, 0.042932)",
        "(-0.280000, 1.390481, 0.040402)",
        "(-0.280000, 1.412115, 0.041453)",
        "(-0.280000, 1.433970, 0.046017)",
        "(-0.280000, 1.455515, 0.053053)",
        "(-0.280000, 1.476250, 0.062577)",
        "(-0.280000, 1.495732, 0.074478)",
        "(-0.280000, 1.513299, 0.088342)",
        "(-0.280000, 1.529037, 0.104099)",
        "(-0.280000, 1.542695, 0.121457)",
        "(-0.280000, 1.554108, 0.140139)",
        "(-0.280000, 1.563144, 0.159813)",
        "(-0.280000, 1.569651, 0.179923)",
        "(-0.280000, 1.573763, 0.200419)",
        "(-0.280000, 1.575497, 0.221015)",
        "(-0.280000, 1.574903, 0.241472)",
        "(-0.280000, 1.572050, 0.261551)",
        "(-0.280000, 1.567080, 0.280789)",
        "(-0.280000, 1.560092, 0.299245)",
        "(-0.280000, 1.551219, 0.316691)",
        "(-0.280000, 1.540583, 0.332984)",
        "(-0.280000, 1.528341, 0.347953)",
        "(-0.280000, 1.514796, 0.361324)",
        "(-0.280000, 1.499989, 0.373156)",
        "(-0.280000, 1.484084, 0.383346)",
        "(-0.280000, 1.467235, 0.391815)",
        "(-0.280000, 1.449619, 0.398480)",
        "(-0.280000, 1.431624, 0.403244)",
        "(-0.280000, 1.413197, 0.406144)",
        "(-0.280000, 1.394539, 0.407137)",
        "(-0.280000, 1.375821, 0.406197)",
        "(-0.280000, 1.357222, 0.403310)",
        "(-0.280000, 1.339161, 0.398567)",
        "(-0.280000, 1.321598, 0.391946)",
        "(-0.280000, 1.304769, 0.383511)",
        "(-0.280000, 1.288825, 0.373304)",
        "(-0.280000, 1.273970, 0.361412)",
        "(-0.280000, 1.260549, 0.348150)",
        "(-0.280000, 1.248544, 0.333480)",
        "(-0.280000, 1.238132, 0.317579)",
        "(-0.280000, 1.229443, 0.300606)",
        "(-0.280000, 1.222601, 0.282745)",
        "(-0.280000, 1.217737, 0.264457)",
        "(-0.280000, 1.214846, 0.245749)",
        "(-0.280000, 1.213968, 0.226841)",
        "(-0.280000, 1.215119, 0.207919)",
        "(-0.280000, 1.218284, 0.189246)",
        "(-0.280000, 1.223331, 0.171263)",
        "(-0.280000, 1.230226, 0.153954)",
        "(-0.280000, 1.238912, 0.137438)",
        "(-0.280000, 1.249273, 0.121916)",
        "(-0.280000, 1.261217, 0.107511)",
        "(-0.280000, 1.274355, 0.094592)",
        "(-0.280000, 1.288831, 0.082953)",
        "(-0.280000, 1.304520, 0.072699)",
        "(-0.280000, 1.321375, 0.063881)",
        "(-0.280000, 1.339360, 0.056572)",
        "(-0.280000, 1.357908, 0.051014)",
        "(-0.280000, 1.377472, 0.047125)",
        "(-0.280000, 1.397989, 0.045090)",
        "(-0.280000, 1.419324, 0.045123)",
        "(-0.280000, 1.441221, 0.047437)",
        "(-0.280000, 1.462778, 0.052020)",
        "(-0.280000, 1.484310, 0.059065)",
        "(-0.280000, 1.505381, 0.068612)",
        "(-0.280000, 1.525143, 0.081235)",
        "(-0.280000, 1.543036, 0.096642)",
        "(-0.280000, 1.558846, 0.113854)",
        "(-0.280000, 1.572597, 0.132858)",
        "(-0.280000, 1.584052, 0.153362)",
        "(-0.280000, 1.593063, 0.175137)",
        "(-0.280000, 1.599473, 0.197860)",
        "(-0.280000, 1.603146, 0.220901)",
        "(-0.280000, 1.604123, 0.244241)",
        "(-0.280000, 1.602377, 0.267595)",
        "(-0.280000, 1.597921, 0.290609)",
        "(-0.280000, 1.590806, 0.312968)",
        "(-0.280000, 1.581281, 0.334067)",
        "(-0.280000, 1.569371, 0.353961)",
        "(-0.280000, 1.555249, 0.372351)",
        "(-0.280000, 1.539113, 0.388982)",
        "(-0.280000, 1.521174, 0.403642)",
        "(-0.280000, 1.501929, 0.415993)",
        "(-0.280000, 1.481445, 0.426060)",
        "(-0.280000, 1.460006, 0.433724)",
        "(-0.280000, 1.437886, 0.438905)",
        "(-0.280000, 1.415408, 0.441552)",
        "(-0.280000, 1.393155, 0.441673)",
        "(-0.280000, 1.371115, 0.439348)",
        "(-0.280000, 1.349590, 0.434644)",
        "(-0.280000, 1.328829, 0.427660)",
        "(-0.280000, 1.309077, 0.418525)",
        "(-0.280000, 1.290756, 0.407529)",
        "(-0.280000, 1.273804, 0.394733)",
        "(-0.280000, 1.258412, 0.380337)",
        "(-0.280000, 1.244695, 0.364516)",
        "(-0.280000, 1.232779, 0.347482)",
        "(-0.280000, 1.222857, 0.329655)",
        "(-0.280000, 1.214844, 0.311049)",
        "(-0.280000, 1.208774, 0.291841)",
        "(-0.280000, 1.204674, 0.272229)",
        "(-0.280000, 1.202551, 0.252391)",
        "(-0.280000, 1.203709, 0.232897)",
        "(-0.280000, 1.207699, 0.213917)",
        "(-0.280000, 1.213451, 0.195713)",
        "(-0.280000, 1.220844, 0.178433)",
        "(-0.280000, 1.229763, 0.162191)",
        "(-0.280000, 1.239928, 0.147350)",
        "(-0.280000, 1.251315, 0.133704)",
        "(-0.280000, 1.263774, 0.121349)",
        "(-0.280000, 1.277205, 0.110308)",
        "(-0.280000, 1.291456, 0.100652)",
        "(-0.280000, 1.306133, 0.092584)",
        "(-0.280000, 1.321419, 0.085870)",
        "(-0.280000, 1.337231, 0.080531)",
        "(-0.280000, 1.353505, 0.076590)",
        "(-0.280000, 1.370185, 0.074081)",
        "(-0.280000, 1.386783, 0.073099)",
        "(-0.280000, 1.403687, 0.073583)",
        "(-0.280000, 1.420797, 0.075620)",
        "(-0.280000, 1.437998, 0.079302)",
        "(-0.280000, 1.455102, 0.084708)",
        "(-0.280000, 1.471469, 0.091693)",
        "(-0.280000, 1.487336, 0.100374)",
        "(-0.280000, 1.502472, 0.110730)",
        "(-0.280000, 1.516647, 0.122701)",
        "(-0.280000, 1.529649, 0.136198)",
        "(-0.280000, 1.541097, 0.150822)",
        "(-0.280000, 1.551074, 0.166699)",
        "(-0.280000, 1.559425, 0.183700)",
        "(-0.280000, 1.565998, 0.201661)",
        "(-0.280000, 1.570663, 0.220423)",
        "(-0.280000, 1.573295, 0.239502)",
        "(-0.280000, 1.573861, 0.258962)",
        "(-0.280000, 1.572279, 0.278576)",
        "(-0.280000, 1.568490, 0.298133)",
        "(-0.280000, 1.562477, 0.317334)",
        "(-0.280000, 1.554396, 0.335679)",
        "(-0.280000, 1.544178, 0.353194)",
        "(-0.280000, 1.531895, 0.369602)",
        "(-0.280000, 1.517639, 0.384648)",
        "(-0.280000, 1.501559, 0.398063)",
        "(-0.280000, 1.484053, 0.409500)",
        "(-0.280000, 1.465236, 0.418854)",
        "(-0.280000, 1.445321, 0.425971)",
        "(-0.280000, 1.424600, 0.430707)",
        "(-0.280000, 1.403449, 0.432962)",
        "(-0.280000, 1.382450, 0.432733)",
        "(-0.280000, 1.361677, 0.430073)",
        "(-0.280000, 1.341415, 0.425049)",
        "(-0.280000, 1.321989, 0.417791)",
        "(-0.280000, 1.303643, 0.408460)",
        "(-0.280000, 1.286780, 0.397394)",
        "(-0.280000, 1.271344, 0.384703)",
        "(-0.280000, 1.257445, 0.370602)",
        "(-0.280000, 1.245160, 0.355307)",
        "(-0.280000, 1.234561, 0.339007)",
        "(-0.280000, 1.225804, 0.322096)",
        "(-0.280000, 1.218792, 0.304570)",
        "(-0.280000, 1.213540, 0.286585)",
        "(-0.280000, 1.210054, 0.268290)",
        "(-0.280000, 1.208333, 0.249872)",
        "(-0.280000, 1.208347, 0.231766)",
        "(-0.280000, 1.210029, 0.213809)",
        "(-0.280000, 1.213353, 0.196124)",
        "(-0.280000, 1.218272, 0.178882)",
        "(-0.280000, 1.224732, 0.162215)",
        "(-0.280000, 1.232543, 0.146474)",
        "(-0.280000, 1.241751, 0.131482)",
        "(-0.280000, 1.252291, 0.117359)",
        "(-0.280000, 1.264101, 0.104205)",
        "(-0.280000, 1.277118, 0.092120)",
        "(-0.280000, 1.290973, 0.081414)",
        "(-0.280000, 1.305829, 0.071938)",
        "(-0.280000, 1.321646, 0.063765)",
        "(-0.280000, 1.338341, 0.056998)",
        "(-0.280000, 1.355854, 0.051734)",
        "(-0.280000, 1.373623, 0.048157)",
        "(-0.280000, 1.392019, 0.046224)",
        "(-0.280000, 1.410937, 0.046058)",
        "(-0.280000, 1.430248, 0.047790)",
        "(-0.280000, 1.449776, 0.051549)",
        "(-0.280000, 1.468741, 0.057249)",
        "(-0.280000, 1.487468, 0.065051)",
        "(-0.280000, 1.505666, 0.074992)",
        "(-0.280000, 1.523034, 0.087064)",
        "(-0.280000, 1.539250, 0.101195)",
        "(-0.280000, 1.553682, 0.116868)",
        "(-0.280000, 1.566465, 0.134246)",
        "(-0.280000, 1.577347, 0.153118)",
        "(-0.280000, 1.586122, 0.173265)",
        "(-0.280000, 1.592607, 0.194401)",
        "(-0.280000, 1.596629, 0.215898)",
        "(-0.280000, 1.598221, 0.237838)",
        "(-0.280000, 1.597324, 0.259909)",
        "(-0.280000, 1.593912, 0.281855)",
        "(-0.280000, 1.587993, 0.303371)",
        "(-0.280000, 1.579763, 0.323842)",
        "(-0.280000, 1.569225, 0.343330)",
        "(-0.280000, 1.556471, 0.361593)",
        "(-0.280000, 1.541644, 0.378358)",
        "(-0.280000, 1.524943, 0.393354)",
        "(-0.280000, 1.506874, 0.406179)",
        "(-0.280000, 1.487416, 0.416897)",
        "(-0.280000, 1.466865, 0.425334)",
        "(-0.280000, 1.445519, 0.431362)",
        "(-0.280000, 1.423693, 0.434873)",
        "(-0.280000, 1.401974, 0.435804)",
        "(-0.280000, 1.380421, 0.434206)",
        "(-0.280000, 1.359375, 0.430130)",
        "(-0.280000, 1.339125, 0.423670)",
        "(-0.280000, 1.319981, 0.414982)",
        "(-0.280000, 1.302414, 0.404390)",
        "(-0.280000, 1.286402, 0.392035)",
        "(-0.280000, 1.272119, 0.378165)",
        "(-0.280000, 1.259698, 0.363053)",
        "(-0.280000, 1.249233, 0.346993)",
        "(-0.280000, 1.240825, 0.330384)",
        "(-0.280000, 1.234346, 0.313330)",
        "(-0.280000, 1.229761, 0.296075)",
        "(-0.280000, 1.226991, 0.278768)",
        "(-0.280000, 1.225962, 0.261615)",
        "(-0.280000, 1.226582, 0.244955)",
        "(-0.280000, 1.228706, 0.228715)",
        "(-0.280000, 1.232239, 0.212974)",
        "(-0.280000, 1.237073, 0.197846)",
        "(-0.280000, 1.243115, 0.183383)",
        "(-0.280000, 1.250166, 0.169867)",
        "(-0.280000, 1.258209, 0.157098)",
        "(-0.280000, 1.267174, 0.145102)",
        "(-0.280000, 1.276986, 0.133917)",
        "(-0.280000, 1.287635, 0.123524)",
        "(-0.280000, 1.298837, 0.114160)",
        "(-0.280000, 1.310775, 0.105616)",
        "(-0.280000, 1.323431, 0.097936)",
        "(-0.280000, 1.336823, 0.091157)",
        "(-0.280000, 1.350972, 0.085344)",
        "(-0.280000, 1.365463, 0.080690)",
        "(-0.280000, 1.380708, 0.077132)",
        "(-0.280000, 1.396695, 0.074812)",
        "(-0.280000, 1.413385, 0.073893)",
        "(-0.280000, 1.430698, 0.074559)",
        "(-0.280000, 1.447965, 0.076849)",
        "(-0.280000, 1.465522, 0.080959)",
        "(-0.280000, 1.483074, 0.086994)",
        "(-0.280000, 1.500359, 0.095027)",
        "(-0.280000, 1.517048, 0.105054)",
        "(-0.280000, 1.532585, 0.116754)",
        "(-0.280000, 1.547019, 0.130262)",
        "(-0.280000, 1.560107, 0.145467)",
        "(-0.280000, 1.571612, 0.162202)",
        "(-0.280000, 1.581341, 0.180310)",
        "(-0.280000, 1.589039, 0.199249)",
        "(-0.280000, 1.594716, 0.219159)",
        "(-0.280000, 1.598243, 0.239787)",
        "(-0.280000, 1.599534, 0.260929)",
        "(-0.280000, 1.598544, 0.282419)",
        "(-0.280000, 1.594233, 0.303312)",
        "(-0.280000, 1.586481, 0.323360)",
        "(-0.280000, 1.576562, 0.342585)",
        "(-0.280000, 1.564533, 0.360767)",
        "(-0.280000, 1.550502, 0.377652)",
        "(-0.280000, 1.534921, 0.392725)",
        "(-0.280000, 1.517651, 0.406140)",
        "(-0.280000, 1.498929, 0.417652)",
        "(-0.280000, 1.479021, 0.427066)",
        "(-0.280000, 1.458195, 0.434249)",
        "(-0.280000, 1.437017, 0.439056)",
        "(-0.280000, 1.415465, 0.441548)",
        "(-0.280000, 1.393849, 0.441707)",
        "(-0.280000, 1.372413, 0.439553)",
        "(-0.280000, 1.351436, 0.435146)",
        "(-0.280000, 1.331415, 0.428670)",
        "(-0.280000, 1.312311, 0.420202)",
        "(-0.280000, 1.294287, 0.409859)",
        "(-0.280000, 1.277547, 0.397806)",
        "(-0.280000, 1.262256, 0.384223)",
        "(-0.280000, 1.248699, 0.369487)",
        "(-0.280000, 1.236765, 0.353608)",
        "(-0.280000, 1.226552, 0.336802)",
        "(-0.280000, 1.218112, 0.319272)",
        "(-0.280000, 1.211455, 0.301162)",
        "(-0.280000, 1.206652, 0.282904)",
        "(-0.280000, 1.203604, 0.264450)",
        "(-0.280000, 1.202289, 0.245982)",
        "(-0.280000, 1.202667, 0.227654)",
        "(-0.280000, 1.204690, 0.209588)",
        "(-0.280000, 1.208243, 0.192154)",
        "(-0.280000, 1.213286, 0.175214)",
        "(-0.280000, 1.219735, 0.158922)",
        "(-0.280000, 1.227535, 0.143331)",
        "(-0.280000, 1.236601, 0.128560)",
        "(-0.280000, 1.246721, 0.114852)",
        "(-0.280000, 1.257936, 0.102083)",
        "(-0.280000, 1.270162, 0.090331)",
        "(-0.280000, 1.283364, 0.079631)",
        "(-0.280000, 1.297460, 0.070061)",
        "(-0.280000, 1.312100, 0.061829)",
        "(-0.280000, 1.327505, 0.054796)",
        "(-0.280000, 1.343671, 0.049016)",
        "(-0.280000, 1.360614, 0.044562)",
        "(-0.280000, 1.378358, 0.041540)",
        "(-0.280000, 1.396331, 0.041372)",
        "(-0.280000, 1.414797, 0.043944)",
        "(-0.280000, 1.433555, 0.048282)",
        "(-0.280000, 1.452386, 0.054579)",
        "(-0.280000, 1.470971, 0.062954)",
        "(-0.280000, 1.488351, 0.073140)",
        "(-0.280000, 1.504819, 0.085268)",
        "(-0.280000, 1.519964, 0.099163)",
        "(-0.280000, 1.533505, 0.114630)",
        "(-0.280000, 1.545201, 0.131402)",
        "(-0.280000, 1.554716, 0.148904)",
        "(-0.280000, 1.562225, 0.167160)",
        "(-0.280000, 1.567683, 0.185919)",
        "(-0.280000, 1.571084, 0.204942)",
        "(-0.280000, 1.572452, 0.223990)",
        "(-0.280000, 1.571842, 0.242613)",
        "(-0.280000, 1.569369, 0.260955)",
        "(-0.280000, 1.565089, 0.278859)",
        "(-0.280000, 1.559045, 0.296228)",
        "(-0.280000, 1.551279, 0.312929)",
        "(-0.280000, 1.542030, 0.328520)",
        "(-0.280000, 1.531246, 0.343172)",
        "(-0.280000, 1.518992, 0.356750)",
        "(-0.280000, 1.505370, 0.369092)",
        "(-0.280000, 1.490489, 0.380053)",
        "(-0.280000, 1.474730, 0.389373)",
        "(-0.280000, 1.457979, 0.397113)",
        "(-0.280000, 1.440432, 0.403140)",
        "(-0.280000, 1.422271, 0.407357)",
        "(-0.280000, 1.403658, 0.409691)",
        "(-0.280000, 1.385061, 0.410107)",
        "(-0.280000, 1.366427, 0.408598)",
        "(-0.280000, 1.348016, 0.405165)",
        "(-0.280000, 1.329998, 0.399822)",
        "(-0.280000, 1.312585, 0.392609)",
        "(-0.280000, 1.296190, 0.383743)",
        "(-0.280000, 1.280781, 0.373215)",
        "(-0.280000, 1.266559, 0.361155)",
        "(-0.280000, 1.253672, 0.347685)",
        "(-0.280000, 1.242297, 0.333003)",
        "(-0.280000, 1.232620, 0.317453)",
        "(-0.280000, 1.224617, 0.301029)",
        "(-0.280000, 1.218373, 0.283936)",
        "(-0.280000, 1.213931, 0.266330)",
        "(-0.280000, 1.211332, 0.248409)",
        "(-0.280000, 1.210575, 0.230633)",
        "(-0.280000, 1.211612, 0.212946)",
        "(-0.280000, 1.214412, 0.195491)",
        "(-0.280000, 1.218924, 0.178445)",
        "(-0.280000, 1.225068, 0.161979)",
        "(-0.280000, 1.232625, 0.146463)",
        "(-0.280000, 1.241588, 0.131739)",
        "(-0.280000, 1.251857, 0.117891)",
        "(-0.280000, 1.263305, 0.105019)",
        "(-0.280000, 1.275903, 0.093157)",
        "(-0.280000, 1.289312, 0.082595)",
        "(-0.280000, 1.303722, 0.073170)",
        "(-0.280000, 1.319087, 0.064966)",
        "(-0.280000, 1.335396, 0.058063)",
        "(-0.280000, 1.352615, 0.052574)",
        "(-0.280000, 1.370149, 0.048722)",
        "(-0.280000, 1.388425, 0.046463)",
        "(-0.280000, 1.407325, 0.045947)",
        "(-0.280000, 1.426675, 0.047323)",
        "(-0.280000, 1.446260, 0.050719)",
        "(-0.280000, 1.465290, 0.056053)",
        "(-0.280000, 1.484072, 0.063464)",
        "(-0.280000, 1.502271, 0.072943)",
        "(-0.280000, 1.519591, 0.084443)",
        "(-0.280000, 1.535715, 0.097838)",
        "(-0.280000, 1.550112, 0.112661)",
        "(-0.280000, 1.562913, 0.128999)",
        "(-0.280000, 1.573934, 0.146656)",
        "(-0.280000, 1.583019, 0.165407)",
        "(-0.280000, 1.590058, 0.185040)",
        "(-0.280000, 1.594899, 0.204984)",
        "(-0.280000, 1.597623, 0.225383)",
        "(-0.280000, 1.598181, 0.245998)",
        "(-0.280000, 1.596550, 0.266629)",
        "(-0.280000, 1.592719, 0.287068)",
        "(-0.280000, 1.586835, 0.306701)",
        "(-0.280000, 1.578867, 0.325724)",
        "(-0.280000, 1.568874, 0.343898)",
        "(-0.280000, 1.556907, 0.361037)",
        "(-0.280000, 1.543085, 0.376890)",
        "(-0.280000, 1.527828, 0.391004)",
        "(-0.280000, 1.511037, 0.403493)",
        "(-0.280000, 1.492909, 0.414161)",
        "(-0.280000, 1.473657, 0.422846)",
        "(-0.280000, 1.453551, 0.429406)",
        "(-0.280000, 1.433135, 0.433708)",
        "(-0.280000, 1.412376, 0.435804)",
        "(-0.280000, 1.391590, 0.435675)",
        "(-0.280000, 1.371006, 0.433347)",
        "(-0.280000, 1.350909, 0.428884)",
        "(-0.280000, 1.331773, 0.422477)",
        "(-0.280000, 1.313547, 0.414202)",
        "(-0.280000, 1.296397, 0.404190)",
        "(-0.280000, 1.280504, 0.392607)",
        "(-0.280000, 1.266010, 0.379634)",
        "(-0.280000, 1.253178, 0.365640)",
        "(-0.280000, 1.241867, 0.350613)",
        "(-0.280000, 1.232160, 0.334754)",
        "(-0.280000, 1.224088, 0.318234)",
        "(-0.280000, 1.217670, 0.301218)",
        "(-0.280000, 1.212959, 0.284098)",
        "(-0.280000, 1.209847, 0.266791)",
        "(-0.280000, 1.208314, 0.249439)",
        "(-0.280000, 1.208329, 0.232155)",
        "(-0.280000, 1.209853, 0.215090)",
        "(-0.280000, 1.212791, 0.198574)",
        "(-0.280000, 1.217115, 0.182441)",
        "(-0.280000, 1.222780, 0.166796)",
        "(-0.280000, 1.229736, 0.151730)",
        "(-0.280000, 1.237941, 0.137322)",
        "(-0.280000, 1.247180, 0.123875)",
        "(-0.280000, 1.257553, 0.111200)",
        "(-0.280000, 1.269005, 0.099390)",
        "(-0.280000, 1.281523, 0.088497)",
        "(-0.280000, 1.295064, 0.078613)",
        "(-0.280000, 1.309234, 0.070022)",
        "(-0.280000, 1.324306, 0.062565)",
        "(-0.280000, 1.340241, 0.056340)",
        "(-0.280000, 1.356994, 0.051452)",
        "(-0.280000, 1.374479, 0.048028)",
        "(-0.280000, 1.392061, 0.046221)",
        "(-0.280000, 1.410178, 0.046029)",
        "(-0.280000, 1.428619, 0.047568)",
        "(-0.280000, 1.447174, 0.050928)",
        "(-0.280000, 1.465658, 0.056178)",
        "(-0.280000, 1.483379, 0.063150)",
        "(-0.280000, 1.500597, 0.071967)",
        "(-0.280000, 1.517021, 0.082564)",
        "(-0.280000, 1.532442, 0.094876)",
        "(-0.280000, 1.546627, 0.108777)",
        "(-0.280000, 1.559149, 0.123813)",
        "(-0.280000, 1.570165, 0.140133)",
        "(-0.280000, 1.579516, 0.157559)",
        "(-0.280000, 1.587077, 0.175903)",
        "(-0.280000, 1.592746, 0.194969)",
        "(-0.280000, 1.596406, 0.214229)",
        "(-0.280000, 1.598116, 0.233846)",
        "(-0.280000, 1.597834, 0.253628)",
        "(-0.280000, 1.595523, 0.273444)",
        "(-0.280000, 1.591153, 0.293086)",
        "(-0.280000, 1.584877, 0.311932)",
        "(-0.280000, 1.576634, 0.330203)",
        "(-0.280000, 1.566446, 0.347706)",
        "(-0.280000, 1.554376, 0.364210)",
        "(-0.280000, 1.540536, 0.379465)",
        "(-0.280000, 1.525378, 0.393006)",
        "(-0.280000, 1.508754, 0.404985)",
        "(-0.280000, 1.490868, 0.415203)",
        "(-0.280000, 1.471919, 0.423519)",
        "(-0.280000, 1.452172, 0.429838)",
        "(-0.280000, 1.432130, 0.434076)",
        "(-0.280000, 1.411743, 0.436310)",
        "(-0.280000, 1.391233, 0.436538)",
        "(-0.280000, 1.370816, 0.434780)",
        "(-0.280000, 1.350698, 0.431076)",
        "(-0.280000, 1.331341, 0.425591)",
        "(-0.280000, 1.312611, 0.418340)",
        "(-0.280000, 1.294681, 0.409408)",
        "(-0.280000, 1.278138, 0.398277)",
        "(-0.280000, 1.263304, 0.385246)",
        "(-0.280000, 1.250098, 0.371151)",
        "(-0.280000, 1.238409, 0.355999)",
        "(-0.280000, 1.228319, 0.339990)",
        "(-0.280000, 1.219866, 0.323294)",
        "(-0.280000, 1.213059, 0.306052)",
        "(-0.280000, 1.207965, 0.288646)",
        "(-0.280000, 1.204487, 0.271020)",
        "(-0.280000, 1.202602, 0.253250)",
        "(-0.280000, 1.202300, 0.235518)",
        "(-0.280000, 1.203545, 0.217975)",
        "(-0.280000, 1.206251, 0.200943)",
        "(-0.280000, 1.210376, 0.184313)",
        "(-0.280000, 1.215877, 0.168158)",
        "(-0.280000, 1.222694, 0.152601)",
        "(-0.280000, 1.230796, 0.137682)",
        "(-0.280000, 1.239972, 0.123718)",
        "(-0.280000, 1.250305, 0.110530)",
        "(-0.280000, 1.261737, 0.098213)",
        "(-0.280000, 1.274255, 0.086813)",
        "(-0.280000, 1.287815, 0.076418)",
        "(-0.280000, 1.302043, 0.067309)",
        "(-0.280000, 1.317199, 0.059326)",
        "(-0.280000, 1.333231, 0.052570)",
        "(-0.280000, 1.350088, 0.047142)",
        "(-0.280000, 1.367694, 0.043159)",
        "(-0.280000, 1.385489, 0.040781)",
        "(-0.280000, 1.403894, 0.040001)",
        "(-0.280000, 1.422789, 0.040958)",
        "(-0.280000, 1.442028, 0.043789)",
        "(-0.280000, 1.461416, 0.048621)",
        "(-0.280000, 1.480126, 0.055311)",
        "(-0.280000, 1.498464, 0.064021)",
        "(-0.280000, 1.516138, 0.074745)",
        "(-0.280000, 1.532821, 0.087401)",
        "(-0.280000, 1.548226, 0.101859)",
        "(-0.280000, 1.560817, 0.118447)",
        "(-0.280000, 1.570778, 0.136745)",
        "(-0.280000, 1.578679, 0.155811)",
        "(-0.280000, 1.584458, 0.175384)",
        "(-0.280000, 1.588095, 0.195238)",
        "(-0.280000, 1.589554, 0.214796)",
        "(-0.280000, 1.588993, 0.234166)",
        "(-0.280000, 1.586480, 0.253111)",
        "(-0.280000, 1.582102, 0.271491)",
        "(-0.280000, 1.575965, 0.289119)",
        "(-0.280000, 1.568303, 0.305557)",
        "(-0.280000, 1.559171, 0.321017)",
        "(-0.280000, 1.548681, 0.335409)",
        "(-0.280000, 1.536956, 0.348631)",
        "(-0.280000, 1.524147, 0.360575)",
        "(-0.280000, 1.510569, 0.371024)",
        "(-0.280000, 1.496141, 0.380158)",
        "(-0.280000, 1.480989, 0.387915)",
        "(-0.280000, 1.465219, 0.394252)",
        "(-0.280000, 1.448957, 0.399125)",
        "(-0.280000, 1.432640, 0.402442)",
        "(-0.280000, 1.416151, 0.404295)",
        "(-0.280000, 1.399463, 0.404680)",
        "(-0.280000, 1.382768, 0.403571)",
        "(-0.280000, 1.366208, 0.400963)",
        "(-0.280000, 1.350151, 0.396946)",
        "(-0.280000, 1.334431, 0.391487)",
        "(-0.280000, 1.319165, 0.384590)",
        "(-0.280000, 1.304532, 0.376308)",
        "(-0.280000, 1.290620, 0.366653)",
        "(-0.280000, 1.277771, 0.355894)",
        "(-0.280000, 1.265872, 0.343905)",
        "(-0.280000, 1.255067, 0.330777)",
        "(-0.280000, 1.245474, 0.316590)",
        "(-0.280000, 1.237204, 0.301418)",
        "(-0.280000, 1.230458, 0.285677)",
        "(-0.280000, 1.225209, 0.269203)",
        "(-0.280000, 1.221559, 0.252131)",
        "(-0.280000, 1.219601, 0.234579)",
        "(-0.280000, 1.219423, 0.216715)",
        "(-0.280000, 1.221013, 0.199050)",
        "(-0.280000, 1.224433, 0.181445)",
        "(-0.280000, 1.229706, 0.164101)",
        "(-0.280000, 1.236851, 0.147188)",
        "(-0.280000, 1.245823, 0.130960)",
        "(-0.280000, 1.256339, 0.115895)",
        "(-0.280000, 1.268498, 0.101877)",
        "(-0.280000, 1.282244, 0.089052)",
        "(-0.280000, 1.297460, 0.077611)",
        "(-0.280000, 1.314002, 0.067726)",
        "(-0.280000, 1.331339, 0.059690)",
        "(-0.280000, 1.349731, 0.053381)",
        "(-0.280000, 1.369017, 0.048920)",
        "(-0.280000, 1.389012, 0.046419)",
        "(-0.280000, 1.409587, 0.046009)",
        "(-0.280000, 1.429919, 0.047744)",
        "(-0.280000, 1.450296, 0.051677)",
        "(-0.280000, 1.470413, 0.057854)",
        "(-0.280000, 1.489995, 0.066284)",
        "(-0.280000, 1.508724, 0.076920)",
        "(-0.280000, 1.525969, 0.089395)",
        "(-0.280000, 1.541870, 0.103794)",
        "(-0.280000, 1.556162, 0.119938)",
        "(-0.280000, 1.568619, 0.137617)",
        "(-0.280000, 1.579056, 0.156592)",
        "(-0.280000, 1.587222, 0.176314)",
        "(-0.280000, 1.593188, 0.196831)",
        "(-0.280000, 1.596874, 0.217864)",
        "(-0.280000, 1.598238, 0.239211)",
        "(-0.280000, 1.597257, 0.260578)",
        "(-0.280000, 1.594010, 0.281391)",
        "(-0.280000, 1.588536, 0.301740)",
        "(-0.280000, 1.580883, 0.321413)",
        "(-0.280000, 1.571137, 0.340163)",
        "(-0.280000, 1.559390, 0.357790)",
        "(-0.280000, 1.546013, 0.373810)",
        "(-0.280000, 1.530952, 0.388353)",
        "(-0.280000, 1.514382, 0.401223)",
        "(-0.280000, 1.496500, 0.412253)",
        "(-0.280000, 1.477502, 0.421309)",
        "(-0.280000, 1.457952, 0.428175)",
        "(-0.280000, 1.437783, 0.432928)",
        "(-0.280000, 1.417238, 0.435513)",
        "(-0.280000, 1.396564, 0.435908)",
        "(-0.280000, 1.376029, 0.434120)",
        "(-0.280000, 1.356192, 0.430274)",
        "(-0.280000, 1.336927, 0.424421)",
        "(-0.280000, 1.318447, 0.416651)",
        "(-0.280000, 1.300954, 0.407082)",
        "(-0.280000, 1.284628, 0.395853)",
        "(-0.280000, 1.269817, 0.383299)",
        "(-0.280000, 1.256399, 0.369417)",
        "(-0.280000, 1.244504, 0.354395)",
        "(-0.280000, 1.234187, 0.338360)",
        "(-0.280000, 1.225548, 0.321534)",
        "(-0.280000, 1.218707, 0.304322)",
        "(-0.280000, 1.213563, 0.286680)",
        "(-0.280000, 1.210119, 0.268748)",
        "(-0.280000, 1.208372, 0.250681)",
        "(-0.280000, 1.208308, 0.232632)",
        "(-0.280000, 1.209867, 0.214987)",
        "(-0.280000, 1.213016, 0.197577)",
        "(-0.280000, 1.217715, 0.180567)",
        "(-0.280000, 1.223919, 0.164083)",
        "(-0.280000, 1.231601, 0.148195)",
        "(-0.280000, 1.240531, 0.133303)",
        "(-0.280000, 1.250777, 0.119231)",
        "(-0.280000, 1.262287, 0.106075)",
        "(-0.280000, 1.275054, 0.093892)",
        "(-0.280000, 1.288995, 0.082824)",
        "(-0.280000, 1.303705, 0.073180)",
        "(-0.280000, 1.319473, 0.064782)",
        "(-0.280000, 1.336272, 0.057741)",
        "(-0.280000, 1.354057, 0.052193)",
        "(-0.280000, 1.372751, 0.048293)",
        "(-0.280000, 1.391642, 0.046246)",
        "(-0.280000, 1.411168, 0.046067)",
        "(-0.280000, 1.431098, 0.047911)",
        "(-0.280000, 1.451151, 0.051892)",
        "(-0.280000, 1.471007, 0.058073)",
        "(-0.280000, 1.489876, 0.066225)",
        "(-0.280000, 1.507955, 0.076428)",
        "(-0.280000, 1.524979, 0.088599)",
        "(-0.280000, 1.540649, 0.102570)",
        "(-0.280000, 1.554731, 0.118151)",
        "(-0.280000, 1.566862, 0.134855)",
        "(-0.280000, 1.577149, 0.152728)",
        "(-0.280000, 1.585477, 0.171548)",
        "(-0.280000, 1.591750, 0.191041)",
        "(-0.280000, 1.595943, 0.211078)",
        "(-0.280000, 1.597995, 0.231072)",
        "(-0.280000, 1.597978, 0.251193)",
        "(-0.280000, 1.595883, 0.271235)",
        "(-0.280000, 1.591716, 0.291011)",
        "(-0.280000, 1.585510, 0.310290)",
        "(-0.280000, 1.577483, 0.328535)",
        "(-0.280000, 1.567580, 0.345952)",
        "(-0.280000, 1.555875, 0.362347)",
        "(-0.280000, 1.542464, 0.377526)",
        "(-0.280000, 1.527478, 0.391294)",
        "(-0.280000, 1.511364, 0.403275)",
        "(-0.280000, 1.493987, 0.413598)",
        "(-0.280000, 1.475546, 0.422103)",
        "(-0.280000, 1.456202, 0.428678)",
        "(-0.280000, 1.436189, 0.433208)",
        "(-0.280000, 1.416117, 0.435591)",
        "(-0.280000, 1.395832, 0.435881)",
        "(-0.280000, 1.375591, 0.434058)",
        "(-0.280000, 1.355649, 0.430138)",
        "(-0.280000, 1.336277, 0.424185)",
        "(-0.280000, 1.317931, 0.416401)",
        "(-0.280000, 1.300530, 0.406820)",
        "(-0.280000, 1.284246, 0.395560)",
        "(-0.280000, 1.269283, 0.382785)",
        "(-0.280000, 1.255797, 0.368625)",
        "(-0.280000, 1.244113, 0.353480)",
        "(-0.280000, 1.234146, 0.337330)",
        "(-0.280000, 1.225998, 0.320384)",
        "(-0.280000, 1.219731, 0.302849)",
        "(-0.280000, 1.215388, 0.284977)",
        "(-0.280000, 1.212991, 0.267219)",
        "(-0.280000, 1.212429, 0.249505)",
        "(-0.280000, 1.213651, 0.232047)",
        "(-0.280000, 1.216578, 0.215030)",
        "(-0.280000, 1.221122, 0.198574)",
        "(-0.280000, 1.227104, 0.183063)",
        "(-0.280000, 1.234452, 0.168348)",
        "(-0.280000, 1.243040, 0.154551)",
        "(-0.280000, 1.252765, 0.141727)",
        "(-0.280000, 1.263530, 0.129916)",
        "(-0.280000, 1.275023, 0.119391)",
        "(-0.280000, 1.287306, 0.109946)",
        "(-0.280000, 1.300321, 0.101587)",
        "(-0.280000, 1.313957, 0.094364)",
        "(-0.280000, 1.328103, 0.088314)",
        "(-0.280000, 1.342401, 0.083561)",
        "(-0.280000, 1.357036, 0.079959)",
        "(-0.280000, 1.371943, 0.077522)",
        "(-0.280000, 1.387050, 0.076265)",
        "(-0.280000, 1.402341, 0.076209)",
        "(-0.280000, 1.417373, 0.077357)",
        "(-0.280000, 1.432515, 0.079721)",
        "(-0.280000, 1.447723, 0.083373)",
        "(-0.280000, 1.462969, 0.088410)",
        "(-0.280000, 1.478114, 0.094916)",
        "(-0.280000, 1.492583, 0.102692)",
        "(-0.280000, 1.506717, 0.112016)",
        "(-0.280000, 1.520298, 0.122923)",
        "(-0.280000, 1.533088, 0.135407)",
        "(-0.280000, 1.544840, 0.149413)",
        "(-0.280000, 1.555136, 0.164478)",
        "(-0.280000, 1.564045, 0.180867)",
        "(-0.280000, 1.571348, 0.198418)",
        "(-0.280000, 1.576871, 0.217023)",
        "(-0.280000, 1.580429, 0.236429)",
        "(-0.280000, 1.581913, 0.256075)",
        "(-0.280000, 1.581266, 0.276032)",
        "(-0.280000, 1.578411, 0.296095)",
        "(-0.280000, 1.573317, 0.315966)",
        "(-0.280000, 1.565994, 0.335358)",
        "(-0.280000, 1.556656, 0.353781)",
        "(-0.280000, 1.545257, 0.371250)",
        "(-0.280000, 1.531894, 0.387531)",
        "(-0.280000, 1.516706, 0.402394)",
        "(-0.280000, 1.499825, 0.415654)",
        "(-0.280000, 1.481355, 0.426098)",
        "(-0.280000, 1.461415, 0.433303)",
        "(-0.280000, 1.440863, 0.438361)",
        "(-0.280000, 1.419924, 0.441226)",
        "(-0.280000, 1.398867, 0.441877)",
        "(-0.280000, 1.378255, 0.440371)",
        "(-0.280000, 1.357959, 0.436768)",
        "(-0.280000, 1.338246, 0.431141)",
        "(-0.280000, 1.319333, 0.423592)",
        "(-0.280000, 1.301430, 0.414256)",
        "(-0.280000, 1.284891, 0.403417)",
        "(-0.280000, 1.269634, 0.391125)",
        "(-0.280000, 1.255795, 0.377567)",
        "(-0.280000, 1.243454, 0.362908)",
        "(-0.280000, 1.232675, 0.347314)",
        "(-0.280000, 1.223606, 0.331161)",
        "(-0.280000, 1.216135, 0.314424)",
        "(-0.280000, 1.210273, 0.297259)",
        "(-0.280000, 1.206013, 0.279791)",
        "(-0.280000, 1.203345, 0.262140)",
        "(-0.280000, 1.202261, 0.244695)",
        "(-0.280000, 1.202690, 0.227313)",
        "(-0.280000, 1.204607, 0.210123)",
        "(-0.280000, 1.207990, 0.193175)",
        "(-0.280000, 1.212844, 0.176503)",
        "(-0.280000, 1.219019, 0.160542)",
        "(-0.280000, 1.226605, 0.145025)",
        "(-0.280000, 1.235600, 0.130057)",
        "(-0.280000, 1.246054, 0.115684)",
        "(-0.280000, 1.257972, 0.102044)",
        "(-0.280000, 1.270957, 0.089633)",
        "(-0.280000, 1.285359, 0.078167)",
        "(-0.280000, 1.301202, 0.067802)",
        "(-0.280000, 1.318507, 0.058713)",
        "(-0.280000, 1.337330, 0.051098)",
        "(-0.280000, 1.356885, 0.045407)",
        "(-0.280000, 1.377774, 0.041613)",
        "(-0.280000, 1.399786, 0.040620)",
        "(-0.280000, 1.422387, 0.042722)",
        "(-0.280000, 1.445051, 0.047319)",
        "(-0.280000, 1.466857, 0.054294)",
        "(-0.280000, 1.487976, 0.063693)",
        "(-0.280000, 1.508081, 0.075461)",
        "(-0.280000, 1.526815, 0.089467)",
        "(-0.280000, 1.543847, 0.105516)",
        "(-0.280000, 1.558748, 0.123172)",
        "(-0.280000, 1.571549, 0.142445)",
        "(-0.280000, 1.582011, 0.163052)",
        "(-0.280000, 1.589946, 0.184696)",
        "(-0.280000, 1.595218, 0.207103)",
        "(-0.280000, 1.597705, 0.229644)",
        "(-0.280000, 1.597442, 0.252231)",
        "(-0.280000, 1.594445, 0.274503)",
        "(-0.280000, 1.588766, 0.296161)",
        "(-0.280000, 1.580519, 0.316857)",
        "(-0.280000, 1.570009, 0.336014)",
        "(-0.280000, 1.557338, 0.353654)",
        "(-0.280000, 1.542746, 0.369521)",
        "(-0.280000, 1.526492, 0.383411)",
        "(-0.280000, 1.508873, 0.395154)",
        "(-0.280000, 1.490404, 0.404521)",
        "(-0.280000, 1.471253, 0.411584)",
        "(-0.280000, 1.451590, 0.416380)",
        "(-0.280000, 1.431765, 0.418889)",
        "(-0.280000, 1.412078, 0.419165)",
        "(-0.280000, 1.393034, 0.417321)",
        "(-0.280000, 1.374629, 0.413525)",
        "(-0.280000, 1.357019, 0.407921)",
        "(-0.280000, 1.340384, 0.400676)",
        "(-0.280000, 1.324853, 0.391967)",
        "(-0.280000, 1.310687, 0.382078)",
        "(-0.280000, 1.297742, 0.371089)",
        "(-0.280000, 1.286086, 0.359182)",
        "(-0.280000, 1.275739, 0.346518)",
        "(-0.280000, 1.266676, 0.333204)",
        "(-0.280000, 1.258987, 0.319536)",
        "(-0.280000, 1.252535, 0.305478)",
        "(-0.280000, 1.247298, 0.291121)",
        "(-0.280000, 1.243244, 0.276511)",
        "(-0.280000, 1.240361, 0.261720)",
        "(-0.280000, 1.238649, 0.247036)",
        "(-0.280000, 1.238051, 0.232284)",
        "(-0.280000, 1.238569, 0.217539)",
        "(-0.280000, 1.240214, 0.202813)",
        "(-0.280000, 1.243008, 0.188152)",
        "(-0.280000, 1.246878, 0.173842)",
        "(-0.280000, 1.251915, 0.159703)",
        "(-0.280000, 1.258171, 0.145789)",
        "(-0.280000, 1.265709, 0.132156)",
        "(-0.280000, 1.274582, 0.118915)",
        "(-0.280000, 1.284550, 0.106440)",
        "(-0.280000, 1.295909, 0.094563)",
        "(-0.280000, 1.308757, 0.083400)",
        "(-0.280000, 1.323162, 0.073136)",
        "(-0.280000, 1.339173, 0.063992)",
        "(-0.280000, 1.356179, 0.056379)",
        "(-0.280000, 1.374715, 0.050311)",
        "(-0.280000, 1.394644, 0.046091)",
        "(-0.280000, 1.415690, 0.044018)",
        "(-0.280000, 1.437535, 0.044366)",
        "(-0.280000, 1.459016, 0.047910)",
        "(-0.280000, 1.479877, 0.055208)",
        "(-0.280000, 1.499958, 0.064833)",
        "(-0.280000, 1.518920, 0.076670)",
        "(-0.280000, 1.536502, 0.090585)",
        "(-0.280000, 1.552169, 0.106090)",
        "(-0.280000, 1.566052, 0.123229)",
        "(-0.280000, 1.577963, 0.141768)",
        "(-0.280000, 1.587745, 0.161436)",
        "(-0.280000, 1.595203, 0.181668)",
        "(-0.280000, 1.600445, 0.202553)",
        "(-0.280000, 1.603417, 0.223810)",
        "(-0.280000, 1.604105, 0.245227)",
        "(-0.280000, 1.602507, 0.266609)",
        "(-0.280000, 1.598645, 0.287678)",
        "(-0.280000, 1.592677, 0.307892)",
        "(-0.280000, 1.584602, 0.327419)",
        "(-0.280000, 1.574476, 0.346061)",
        "(-0.280000, 1.562415, 0.363569)",
        "(-0.280000, 1.548511, 0.379756)",
        "(-0.280000, 1.531967, 0.392720)",
        "(-0.280000, 1.514213, 0.403769)",
        "(-0.280000, 1.495483, 0.412803)",
        "(-0.280000, 1.476048, 0.419743)",
        "(-0.280000, 1.456118, 0.424568)",
        "(-0.280000, 1.436323, 0.427201)",
        "(-0.280000, 1.416565, 0.427809)",
        "(-0.280000, 1.397074, 0.426456)",
        "(-0.280000, 1.378000, 0.423225)",
        "(-0.280000, 1.359554, 0.418222)",
        "(-0.280000, 1.342173, 0.411671)",
        "(-0.280000, 1.325683, 0.403661)",
        "(-0.280000, 1.310176, 0.394324)",
        "(-0.280000, 1.295715, 0.383782)",
        "(-0.280000, 1.282360, 0.372161)",
        "(-0.280000, 1.270320, 0.359765)",
        "(-0.280000, 1.259418, 0.346540)",
        "(-0.280000, 1.249673, 0.332570)",
        "(-0.280000, 1.241075, 0.317877)",
        "(-0.280000, 1.233676, 0.302562)",
        "(-0.280000, 1.227575, 0.286940)",
        "(-0.280000, 1.222703, 0.270848)",
        "(-0.280000, 1.219094, 0.254293)",
        "(-0.280000, 1.216817, 0.237345)",
        "(-0.280000, 1.215943, 0.220087)",
        "(-0.280000, 1.216488, 0.202899)",
        "(-0.280000, 1.218543, 0.185573)",
        "(-0.280000, 1.222205, 0.168210)",
        "(-0.280000, 1.227540, 0.150992)",
        "(-0.280000, 1.234581, 0.134061)",
        "(-0.280000, 1.243862, 0.118484)",
        "(-0.280000, 1.255652, 0.104511)",
        "(-0.280000, 1.268754, 0.091586)",
        "(-0.280000, 1.283088, 0.079836)",
        "(-0.280000, 1.298561, 0.069384)",
        "(-0.280000, 1.314677, 0.060542)",
        "(-0.280000, 1.331675, 0.053155)",
        "(-0.280000, 1.349459, 0.047316)",
        "(-0.280000, 1.367890, 0.043124)",
        "(-0.280000, 1.386826, 0.040667)",
        "(-0.280000, 1.405693, 0.040016)",
        "(-0.280000, 1.424768, 0.041162)",
        "(-0.280000, 1.443881, 0.044163)",
        "(-0.280000, 1.462851, 0.049061)",
        "(-0.280000, 1.481423, 0.055854)",
        "(-0.280000, 1.499016, 0.064319)",
        "(-0.280000, 1.515825, 0.074533)",
        "(-0.280000, 1.531656, 0.086425)",
        "(-0.280000, 1.546304, 0.099882)",
        "(-0.280000, 1.559570, 0.114747)",
        "(-0.280000, 1.571117, 0.130575)",
        "(-0.280000, 1.581079, 0.147472)",
        "(-0.280000, 1.589355, 0.165282)",
        "(-0.280000, 1.595856, 0.183823)",
        "(-0.280000, 1.600526, 0.202970)",
        "(-0.280000, 1.603271, 0.222184)",
        "(-0.280000, 1.604149, 0.241688)",
        "(-0.280000, 1.603117, 0.261309)",
        "(-0.280000, 1.600140, 0.280908)",
        "(-0.280000, 1.595178, 0.300338)",
        "(-0.280000, 1.588399, 0.318952)",
        "(-0.280000, 1.579693, 0.337044)",
        "(-0.280000, 1.569095, 0.354367)",
        "(-0.280000, 1.556653, 0.370708)",
        "(-0.280000, 1.542469, 0.385828)",
        "(-0.280000, 1.526992, 0.399260)",
        "(-0.280000, 1.510051, 0.411156)",
        "(-0.280000, 1.491583, 0.420781)",
        "(-0.280000, 1.471897, 0.427902)",
        "(-0.280000, 1.451645, 0.433061)",
        "(-0.280000, 1.431431, 0.436156)",
        "(-0.280000, 1.411072, 0.437307)",
        "(-0.280000, 1.390775, 0.436510)",
        "(-0.280000, 1.370746, 0.433787)",
        "(-0.280000, 1.351229, 0.429193)",
        "(-0.280000, 1.332651, 0.422891)",
        "(-0.280000, 1.314914, 0.414912)",
        "(-0.280000, 1.298169, 0.405335)",
        "(-0.280000, 1.282629, 0.394313)",
        "(-0.280000, 1.268339, 0.381992)",
        "(-0.280000, 1.255515, 0.368724)",
        "(-0.280000, 1.243999, 0.354509)",
        "(-0.280000, 1.233837, 0.339518)",
        "(-0.280000, 1.225025, 0.323855)",
        "(-0.280000, 1.217570, 0.307630)",
        "(-0.280000, 1.211544, 0.291186)",
        "(-0.280000, 1.206840, 0.274346)",
        "(-0.280000, 1.203479, 0.257216)",
        "(-0.280000, 1.202229, 0.239897)",
        "(-0.280000, 1.203063, 0.222644)",
        "(-0.280000, 1.205317, 0.205854)",
        "(-0.280000, 1.208964, 0.189359)",
        "(-0.280000, 1.213964, 0.173286)",
        "(-0.280000, 1.220279, 0.157716)",
        "(-0.280000, 1.227882, 0.142709)",
        "(-0.280000, 1.236559, 0.128621)",
        "(-0.280000, 1.246385, 0.115270)",
        "(-0.280000, 1.257320, 0.102730)",
        "(-0.280000, 1.269340, 0.091061)",
        "(-0.280000, 1.282389, 0.080359)",
        "(-0.280000, 1.296126, 0.070893)",
        "(-0.280000, 1.310765, 0.062514)",
        "(-0.280000, 1.326290, 0.055295)",
        "(-0.280000, 1.342645, 0.049337)",
        "(-0.280000, 1.359853, 0.044728)",
        "(-0.280000, 1.377310, 0.041673)",
        "(-0.280000, 1.395453, 0.040149)",
        "(-0.280000, 1.414176, 0.040301)",
        "(-0.280000, 1.433391, 0.042283)",
        "(-0.280000, 1.452843, 0.046231)",
        "(-0.280000, 1.471711, 0.052043)",
        "(-0.280000, 1.490327, 0.059875)",
        "(-0.280000, 1.508398, 0.069741)",
        "(-0.280000, 1.525586, 0.081574)",
        "(-0.280000, 1.541595, 0.095260)",
        "(-0.280000, 1.555898, 0.110328)",
        "(-0.280000, 1.568648, 0.126907)",
        "(-0.280000, 1.579644, 0.144790)",
        "(-0.280000, 1.588746, 0.163800)",
        "(-0.280000, 1.595827, 0.183726)",
        "(-0.280000, 1.600715, 0.203968)",
        "(-0.280000, 1.603490, 0.224685)",
        "(-0.280000, 1.604095, 0.245662)",
        "(-0.280000, 1.602503, 0.266634)",
        "(-0.280000, 1.598716, 0.287379)",
        "(-0.280000, 1.591632, 0.306885)",
        "(-0.280000, 1.581696, 0.325118)",
        "(-0.280000, 1.569973, 0.342107)",
        "(-0.280000, 1.556598, 0.357672)",
        "(-0.280000, 1.541698, 0.371618)",
        "(-0.280000, 1.525781, 0.383468)",
        "(-0.280000, 1.508808, 0.393398)",
        "(-0.280000, 1.491038, 0.401281)",
        "(-0.280000, 1.472715, 0.407052)",
        "(-0.280000, 1.454149, 0.410669)",
        "(-0.280000, 1.435929, 0.412101)",
        "(-0.280000, 1.418058, 0.411534)",
        "(-0.280000, 1.400568, 0.409090)",
        "(-0.280000, 1.383775, 0.404877)",
        "(-0.280000, 1.367891, 0.399059)",
        "(-0.280000, 1.353270, 0.391884)",
        "(-0.280000, 1.339718, 0.383487)",
        "(-0.280000, 1.327340, 0.374060)",
        "(-0.280000, 1.316154, 0.363761)",
        "(-0.280000, 1.306187, 0.352767)",
        "(-0.280000, 1.297586, 0.341399)",
        "(-0.280000, 1.290111, 0.329637)",
        "(-0.280000, 1.283708, 0.317565)",
        "(-0.280000, 1.278332, 0.305276)",
        "(-0.280000, 1.273938, 0.292847)",
        "(-0.280000, 1.270530, 0.280507)",
        "(-0.280000, 1.267963, 0.268064)",
        "(-0.280000, 1.266218, 0.255521)",
        "(-0.280000, 1.265288, 0.242916)",
        "(-0.280000, 1.265179, 0.230212)",
        "(-0.280000, 1.265877, 0.217654)",
        "(-0.280000, 1.267430, 0.204975)",
        "(-0.280000, 1.269901, 0.192198)",
        "(-0.280000, 1.273381, 0.179323)",
        "(-0.280000, 1.277961, 0.166412)",
        "(-0.280000, 1.283543, 0.153818)",
        "(-0.280000, 1.290367, 0.141335)",
        "(-0.280000, 1.298513, 0.129112)",
        "(-0.280000, 1.308070, 0.117291)",
        "(-0.280000, 1.319066, 0.106084)",
        "(-0.280000, 1.331195, 0.095852)",
        "(-0.280000, 1.344816, 0.086567)",
        "(-0.280000, 1.359920, 0.078478)",
        "(-0.280000, 1.376457, 0.071845)",
        "(-0.280000, 1.394271, 0.066949)",
        "(-0.280000, 1.412675, 0.064022)",
        "(-0.280000, 1.431913, 0.063215)",
        "(-0.280000, 1.451719, 0.064712)",
        "(-0.280000, 1.471687, 0.068624)",
        "(-0.280000, 1.491459, 0.074996)",
        "(-0.280000, 1.510348, 0.083570)",
        "(-0.280000, 1.528435, 0.094441)",
        "(-0.280000, 1.545409, 0.107467)",
        "(-0.280000, 1.561013, 0.122480)",
        "(-0.280000, 1.575014, 0.139315)",
        "(-0.280000, 1.586165, 0.157866)",
        "(-0.280000, 1.594058, 0.178078)",
        "(-0.280000, 1.599722, 0.199010)",
        "(-0.280000, 1.603100, 0.220446)",
        "(-0.280000, 1.604146, 0.242144)",
        "(-0.280000, 1.602886, 0.263467)",
        "(-0.280000, 1.599350, 0.284619)",
        "(-0.280000, 1.593551, 0.305362)",
        "(-0.280000, 1.585526, 0.325451)",
        "(-0.280000, 1.575336, 0.344648)",
        "(-0.280000, 1.563320, 0.362385)",
        "(-0.280000, 1.549404, 0.378826)",
        "(-0.280000, 1.533765, 0.393720)",
        "(-0.280000, 1.516549, 0.406898)",
        "(-0.280000, 1.497972, 0.418167)",
        "(-0.280000, 1.478611, 0.427233)",
        "(-0.280000, 1.458364, 0.434201)",
        "(-0.280000, 1.437454, 0.438981)",
        "(-0.280000, 1.416130, 0.441506)",
        "(-0.280000, 1.394649, 0.441742)",
        "(-0.280000, 1.373620, 0.439736)",
        "(-0.280000, 1.352962, 0.435546)",
        "(-0.280000, 1.332900, 0.429231)",
        "(-0.280000, 1.313705, 0.420902)",
        "(-0.280000, 1.295546, 0.410664)",
        "(-0.280000, 1.278874, 0.398860)",
        "(-0.280000, 1.263571, 0.385505)",
        "(-0.280000, 1.249794, 0.370792)",
        "(-0.280000, 1.237618, 0.354857)",
        "(-0.280000, 1.227169, 0.337931)",
        "(-0.280000, 1.218626, 0.320475)",
        "(-0.280000, 1.211854, 0.302418)",
        "(-0.280000, 1.206869, 0.283909)",
        "(-0.280000, 1.203684, 0.265125)",
        "(-0.280000, 1.202296, 0.246255)",
        "(-0.280000, 1.202661, 0.227743)",
        "(-0.280000, 1.204718, 0.209412)",
        "(-0.280000, 1.208999, 0.191575)",
        "(-0.280000, 1.215433, 0.174512)",
        "(-0.280000, 1.223213, 0.158143)",
        "(-0.280000, 1.232106, 0.142832)",
        "(-0.280000, 1.242172, 0.128324)",
        "(-0.280000, 1.253385, 0.114660)",
        "(-0.280000, 1.265736, 0.101890)",
        "(-0.280000, 1.279223, 0.090087)",
        "(-0.280000, 1.293509, 0.079580)",
        "(-0.280000, 1.308934, 0.070177)",
        "(-0.280000, 1.325575, 0.062009)",
        "(-0.280000, 1.343505, 0.055259)",
        "(-0.280000, 1.362778, 0.050135)",
        "(-0.280000, 1.382542, 0.046999)",
        "(-0.280000, 1.403386, 0.045904)",
        "(-0.280000, 1.424981, 0.047125)",
        "(-0.280000, 1.446920, 0.050869)",
        "(-0.280000, 1.468676, 0.057226)",
        "(-0.280000, 1.489332, 0.065956)",
        "(-0.280000, 1.509052, 0.077131)",
        "(-0.280000, 1.527396, 0.090562)",
        "(-0.280000, 1.544069, 0.106053)",
        "(-0.280000, 1.558802, 0.123352)",
        "(-0.280000, 1.571235, 0.141927)",
        "(-0.280000, 1.581434, 0.161741)",
        "(-0.280000, 1.589269, 0.182467)",
        "(-0.280000, 1.594683, 0.203851)",
        "(-0.280000, 1.597642, 0.225619)",
        "(-0.280000, 1.598147, 0.247174)",
        "(-0.280000, 1.596289, 0.268527)",
        "(-0.280000, 1.592112, 0.289495)",
        "(-0.280000, 1.585689, 0.309816)",
        "(-0.280000, 1.577125, 0.329243)",
        "(-0.280000, 1.566691, 0.347331)",
        "(-0.280000, 1.554397, 0.364183)",
        "(-0.280000, 1.540374, 0.379626)",
        "(-0.280000, 1.524792, 0.393475)",
        "(-0.280000, 1.507809, 0.405589)",
        "(-0.280000, 1.489935, 0.415669)",
        "(-0.280000, 1.471079, 0.423824)",
        "(-0.280000, 1.451506, 0.429941)",
        "(-0.280000, 1.431407, 0.433968)",
        "(-0.280000, 1.411041, 0.435862)",
        "(-0.280000, 1.390966, 0.435637)",
        "(-0.280000, 1.371096, 0.433362)",
        "(-0.280000, 1.351673, 0.429095)",
        "(-0.280000, 1.332891, 0.422913)",
        "(-0.280000, 1.314946, 0.414919)",
        "(-0.280000, 1.298229, 0.405374)",
        "(-0.280000, 1.282641, 0.394312)",
        "(-0.280000, 1.268303, 0.381865)",
        "(-0.280000, 1.255308, 0.368160)",
        "(-0.280000, 1.243779, 0.353373)",
        "(-0.280000, 1.233925, 0.337904)",
        "(-0.280000, 1.225612, 0.321674)",
        "(-0.280000, 1.218868, 0.304789)",
        "(-0.280000, 1.213748, 0.287438)",
        "(-0.280000, 1.210272, 0.269792)",
        "(-0.280000, 1.208457, 0.252250)",
        "(-0.280000, 1.208232, 0.234662)",
        "(-0.280000, 1.209594, 0.217103)",
        "(-0.280000, 1.212519, 0.199773)",
        "(-0.280000, 1.216957, 0.182725)",
        "(-0.280000, 1.222711, 0.166404)",
        "(-0.280000, 1.229831, 0.150510)",
        "(-0.280000, 1.238286, 0.135131)",
        "(-0.280000, 1.248074, 0.120327)",
        "(-0.280000, 1.259215, 0.106165)",
        "(-0.280000, 1.271375, 0.093060)",
        "(-0.280000, 1.284869, 0.080750)",
        "(-0.280000, 1.299738, 0.069363)",
        "(-0.280000, 1.316372, 0.059720)",
        "(-0.280000, 1.334581, 0.052074)",
        "(-0.280000, 1.353375, 0.046272)",
        "(-0.280000, 1.373274, 0.042239)",
        "(-0.280000, 1.394074, 0.040207)",
        "(-0.280000, 1.415551, 0.040381)",
        "(-0.280000, 1.437374, 0.042929)",
        "(-0.280000, 1.458608, 0.047793)",
        "(-0.280000, 1.479482, 0.055045)",
        "(-0.280000, 1.499632, 0.064655)",
        "(-0.280000, 1.518670, 0.076495)",
        "(-0.280000, 1.536278, 0.090387)",
        "(-0.280000, 1.551970, 0.105871)",
        "(-0.280000, 1.565844, 0.122942)",
        "(-0.280000, 1.577722, 0.141345)",
        "(-0.280000, 1.587484, 0.160834)",
        "(-0.280000, 1.595041, 0.181144)",
        "(-0.280000, 1.600279, 0.201712)",
        "(-0.280000, 1.603313, 0.222647)",
        "(-0.280000, 1.604131, 0.243677)",
        "(-0.280000, 1.602749, 0.264646)",
        "(-0.280000, 1.599190, 0.285332)",
        "(-0.280000, 1.593618, 0.305165)",
        "(-0.280000, 1.586019, 0.324379)",
        "(-0.280000, 1.576452, 0.342772)",
        "(-0.280000, 1.564984, 0.360158)",
        "(-0.280000, 1.551709, 0.376340)",
        "(-0.280000, 1.537057, 0.390844)",
        "(-0.280000, 1.520901, 0.403840)",
        "(-0.280000, 1.503423, 0.415142)",
        "(-0.280000, 1.484792, 0.424610)",
        "(-0.280000, 1.465232, 0.432106)",
        "(-0.280000, 1.445321, 0.437457)",
        "(-0.280000, 1.424981, 0.440738)",
        "(-0.280000, 1.404420, 0.441920)",
        "(-0.280000, 1.383917, 0.440998)",
        "(-0.280000, 1.363744, 0.438015)",
        "(-0.280000, 1.344755, 0.431861)",
        "(-0.280000, 1.327098, 0.423055)",
        "(-0.280000, 1.310741, 0.412721)",
        "(-0.280000, 1.295802, 0.401058)",
        "(-0.280000, 1.282338, 0.388277)",
        "(-0.280000, 1.270537, 0.374755)",
        "(-0.280000, 1.260188, 0.360537)",
        "(-0.280000, 1.251286, 0.345816)",
        "(-0.280000, 1.243763, 0.330697)",
        "(-0.280000, 1.237590, 0.315332)",
        "(-0.280000, 1.232774, 0.300022)",
        "(-0.280000, 1.229144, 0.284616)",
        "(-0.280000, 1.226660, 0.269195)",
        "(-0.280000, 1.225279, 0.253798)",
        "(-0.280000, 1.224969, 0.238467)",
        "(-0.280000, 1.225691, 0.223431)",
        "(-0.280000, 1.227422, 0.208494)",
        "(-0.280000, 1.230183, 0.193633)",
        "(-0.280000, 1.234004, 0.178876)",
        "(-0.280000, 1.238938, 0.164240)",
        "(-0.280000, 1.244864, 0.150086)",
        "(-0.280000, 1.251948, 0.136175)",
        "(-0.280000, 1.260272, 0.122556)",
        "(-0.280000, 1.269887, 0.109351)",
        "(-0.280000, 1.280883, 0.096657)",
        "(-0.280000, 1.292962, 0.084877)",
        "(-0.280000, 1.306538, 0.073840)",
        "(-0.280000, 1.321704, 0.063739)",
        "(-0.280000, 1.338495, 0.054825)",
        "(-0.280000, 1.356955, 0.047373)",
        "(-0.280000, 1.376222, 0.041826)",
        "(-0.280000, 1.396888, 0.040099)",
        "(-0.280000, 1.418197, 0.040561)",
        "(-0.280000, 1.439794, 0.043362)",
        "(-0.280000, 1.460735, 0.048416)",
        "(-0.280000, 1.481263, 0.055786)",
        "(-0.280000, 1.501029, 0.065426)",
        "(-0.280000, 1.519700, 0.077223)",
        "(-0.280000, 1.536965, 0.090997)",
        "(-0.280000, 1.552589, 0.106556)",
        "(-0.280000, 1.566174, 0.123398)",
        "(-0.280000, 1.577858, 0.141584)",
        "(-0.280000, 1.587497, 0.160863)",
        "(-0.280000, 1.595006, 0.181033)",
        "(-0.280000, 1.600301, 0.201821)",
        "(-0.280000, 1.603314, 0.222655)",
        "(-0.280000, 1.604132, 0.243651)",
        "(-0.280000, 1.602754, 0.264610)",
        "(-0.280000, 1.599190, 0.285334)",
        "(-0.280000, 1.593477, 0.305580)",
        "(-0.280000, 1.584552, 0.324253)",
        "(-0.280000, 1.573053, 0.341410)",
        "(-0.280000, 1.559888, 0.357120)",
        "(-0.280000, 1.545290, 0.371216)",
        "(-0.280000, 1.529433, 0.383592)",
        "(-0.280000, 1.512835, 0.393914)",
        "(-0.280000, 1.495454, 0.402382)",
        "(-0.280000, 1.477528, 0.408941)",
        "(-0.280000, 1.459279, 0.413577)",
        "(-0.280000, 1.440901, 0.416315)",
        "(-0.280000, 1.422908, 0.417162)",
        "(-0.280000, 1.405157, 0.416278)",
        "(-0.280000, 1.387833, 0.413741)",
        "(-0.280000, 1.371069, 0.409647)",
        "(-0.280000, 1.355012, 0.404110)",
        "(-0.280000, 1.339956, 0.397322)",
        "(-0.280000, 1.325750, 0.389350)",
        "(-0.280000, 1.312464, 0.380308)",
        "(-0.280000, 1.300126, 0.370283)",
        "(-0.280000, 1.288786, 0.359379)",
        "(-0.280000, 1.278640, 0.347879)",
        "(-0.280000, 1.269529, 0.335731)",
        "(-0.280000, 1.261455, 0.322995)",
        "(-0.280000, 1.254423, 0.309718)",
        "(-0.280000, 1.248466, 0.295997)",
        "(-0.280000, 1.243652, 0.282101)",
        "(-0.280000, 1.239906, 0.267874)",
        "(-0.280000, 1.237249, 0.253339)",
        "(-0.280000, 1.235719, 0.238554)",
        "(-0.280000, 1.235355, 0.223587)",
        "(-0.280000, 1.236145, 0.208787)",
        "(-0.280000, 1.238136, 0.193942)",
        "(-0.280000, 1.241379, 0.179121)",
        "(-0.280000, 1.245921, 0.164409)",
        "(-0.280000, 1.251813, 0.149905)",
        "(-0.280000, 1.258894, 0.136013)",
        "(-0.280000, 1.267382, 0.122510)",
        "(-0.280000, 1.277304, 0.109558)",
        "(-0.280000, 1.288693, 0.097311)",
        "(-0.280000, 1.301555, 0.085951)",
        "(-0.280000, 1.315480, 0.075881)",
        "(-0.280000, 1.330854, 0.066998)",
        "(-0.280000, 1.347643, 0.059528)",
        "(-0.280000, 1.365863, 0.053696)",
        "(-0.280000, 1.385433, 0.049785)",
        "(-0.280000, 1.405389, 0.048085)",
        "(-0.280000, 1.426200, 0.048721)",
        "(-0.280000, 1.447480, 0.051906)",
        "(-0.280000, 1.468696, 0.057739)",
        "(-0.280000, 1.489333, 0.066194)",
        "(-0.280000, 1.508591, 0.076913)",
        "(-0.280000, 1.526580, 0.089903)",
        "(-0.280000, 1.542980, 0.104925)",
        "(-0.280000, 1.557541, 0.121688)",
        "(-0.280000, 1.570129, 0.139946)",
        "(-0.280000, 1.580474, 0.159107)",
        "(-0.280000, 1.588717, 0.179212)",
        "(-0.280000, 1.594805, 0.200026)",
        "(-0.280000, 1.598713, 0.221383)",
        "(-0.280000, 1.600404, 0.243059)",
        "(-0.280000, 1.599906, 0.264456)",
        "(-0.280000, 1.597237, 0.285819)",
        "(-0.280000, 1.592387, 0.306929)",
        "(-0.280000, 1.584662, 0.327292)",
        "(-0.280000, 1.574223, 0.346473)",
        "(-0.280000, 1.561960, 0.364157)",
        "(-0.280000, 1.547844, 0.380462)",
        "(-0.280000, 1.532017, 0.395198)",
        "(-0.280000, 1.514667, 0.408169)",
        "(-0.280000, 1.495999, 0.419208)",
        "(-0.280000, 1.476561, 0.428050)",
        "(-0.280000, 1.456239, 0.434795)",
        "(-0.280000, 1.435417, 0.439322)",
        "(-0.280000, 1.414304, 0.441616)",
        "(-0.280000, 1.393200, 0.441675)",
        "(-0.280000, 1.372614, 0.439584)",
        "(-0.280000, 1.352491, 0.435424)",
        "(-0.280000, 1.333054, 0.429288)",
        "(-0.280000, 1.314522, 0.421306)",
        "(-0.280000, 1.297054, 0.411611)",
        "(-0.280000, 1.280993, 0.400505)",
        "(-0.280000, 1.266243, 0.388039)",
        "(-0.280000, 1.252893, 0.374368)",
        "(-0.280000, 1.241021, 0.359652)",
        "(-0.280000, 1.230657, 0.344009)",
        "(-0.280000, 1.221978, 0.327845)",
        "(-0.280000, 1.214846, 0.311055)",
        "(-0.280000, 1.209285, 0.293758)",
        "(-0.280000, 1.205318, 0.276075)",
        "(-0.280000, 1.202962, 0.258146)",
        "(-0.280000, 1.202227, 0.240396)",
        "(-0.280000, 1.203064, 0.222628)",
        "(-0.280000, 1.205471, 0.204994)",
        "(-0.280000, 1.209445, 0.187582)",
        "(-0.280000, 1.214966, 0.170548)",
        "(-0.280000, 1.221857, 0.154331)",
        "(-0.280000, 1.230184, 0.138711)",
        "(-0.280000, 1.239917, 0.123794)",
        "(-0.280000, 1.250994, 0.109726)",
        "(-0.280000, 1.263355, 0.096627)",
        "(-0.280000, 1.277459, 0.085884)",
        "(-0.280000, 1.293021, 0.077222)",
        "(-0.280000, 1.309260, 0.070008)",
        "(-0.280000, 1.326092, 0.064283)",
        "(-0.280000, 1.343493, 0.060081)",
        "(-0.280000, 1.360871, 0.057587)",
        "(-0.280000, 1.378634, 0.056661)",
        "(-0.280000, 1.396701, 0.057382)",
        "(-0.280000, 1.414993, 0.059846)",
        "(-0.280000, 1.433325, 0.064149)",
        "(-0.280000, 1.450824, 0.070180)",
        "(-0.280000, 1.467954, 0.078036)",
        "(-0.280000, 1.484396, 0.087686)",
        "(-0.280000, 1.499892, 0.099065)",
        "(-0.280000, 1.514144, 0.112016)",
        "(-0.280000, 1.526682, 0.126088)",
        "(-0.280000, 1.537700, 0.141351)",
        "(-0.280000, 1.547066, 0.157612)",
        "(-0.280000, 1.554705, 0.174719)",
        "(-0.280000, 1.560534, 0.192459)",
        "(-0.280000, 1.564451, 0.210341)",
        "(-0.280000, 1.566562, 0.228523)",
        "(-0.280000, 1.566842, 0.246871)",
        "(-0.280000, 1.565269, 0.265215)",
        "(-0.280000, 1.561834, 0.283380)",
        "(-0.280000, 1.556649, 0.300910)",
        "(-0.280000, 1.549682, 0.317935)",
        "(-0.280000, 1.540976, 0.334255)",
        "(-0.280000, 1.530598, 0.349673)",
        "(-0.280000, 1.518634, 0.364015)",
        "(-0.280000, 1.505424, 0.376927)",
        "(-0.280000, 1.490916, 0.388464)",
        "(-0.280000, 1.475305, 0.398460)",
        "(-0.280000, 1.458726, 0.406820)",
        "(-0.280000, 1.441377, 0.413436)",
        "(-0.280000, 1.423645, 0.418209)",
        "(-0.280000, 1.405556, 0.421152)",
        "(-0.280000, 1.387277, 0.422237)",
        "(-0.280000, 1.369006, 0.421451)",
        "(-0.280000, 1.350958, 0.418809)",
        "(-0.280000, 1.333535, 0.414434)",
        "(-0.280000, 1.316684, 0.408332)",
        "(-0.280000, 1.300581, 0.400572)",
        "(-0.280000, 1.285360, 0.391222)",
        "(-0.280000, 1.271199, 0.380400)",
        "(-0.280000, 1.258416, 0.368427)",
        "(-0.280000, 1.246931, 0.355286)",
        "(-0.280000, 1.236822, 0.341093)",
        "(-0.280000, 1.228163, 0.325980)",
        "(-0.280000, 1.221023, 0.310105)",
        "(-0.280000, 1.215520, 0.293900)",
        "(-0.280000, 1.211543, 0.277246)",
        "(-0.280000, 1.209086, 0.260252)",
        "(-0.280000, 1.208150, 0.243098)",
        "(-0.280000, 1.208781, 0.225872)",
        "(-0.280000, 1.210967, 0.209087)",
        "(-0.280000, 1.214725, 0.192552)",
        "(-0.280000, 1.220044, 0.176445)",
        "(-0.280000, 1.226910, 0.160885)",
        "(-0.280000, 1.235254, 0.146070)",
        "(-0.280000, 1.244805, 0.132430)",
        "(-0.280000, 1.255629, 0.119767)",
        "(-0.280000, 1.267637, 0.108184)",
        "(-0.280000, 1.280712, 0.097800)",
        "(-0.280000, 1.294743, 0.088697)",
        "(-0.280000, 1.309293, 0.081144)",
        "(-0.280000, 1.324561, 0.074942)",
        "(-0.280000, 1.340436, 0.070151)",
        "(-0.280000, 1.356845, 0.066815)",
        "(-0.280000, 1.373712, 0.064988)",
        "(-0.280000, 1.390405, 0.064774)",
        "(-0.280000, 1.407326, 0.066100)",
        "(-0.280000, 1.424366, 0.069036)",
        "(-0.280000, 1.441326, 0.073634)",
        "(-0.280000, 1.457963, 0.079907)",
        "(-0.280000, 1.473649, 0.087647)",
        "(-0.280000, 1.488643, 0.096915)",
        "(-0.280000, 1.502715, 0.107608)",
        "(-0.280000, 1.515689, 0.119598)",
        "(-0.280000, 1.527433, 0.132762)",
        "(-0.280000, 1.537640, 0.146672)",
        "(-0.280000, 1.546462, 0.161394)",
        "(-0.280000, 1.553848, 0.176780)",
        "(-0.280000, 1.559770, 0.192713)",
        "(-0.280000, 1.564204, 0.209065)",
        "(-0.280000, 1.567107, 0.225453)",
        "(-0.280000, 1.568549, 0.242096)",
        "(-0.280000, 1.568495, 0.258893)",
        "(-0.280000, 1.566904, 0.275789)",
        "(-0.280000, 1.563729, 0.292664)",
        "(-0.280000, 1.559054, 0.309106)",
        "(-0.280000, 1.552750, 0.325328)",
        "(-0.280000, 1.544797, 0.341136)",
        "(-0.280000, 1.535153, 0.356393)",
        "(-0.280000, 1.523821, 0.370895)",
        "(-0.280000, 1.511150, 0.384193)",
        "(-0.280000, 1.496929, 0.396378)",
        "(-0.280000, 1.481228, 0.407253)",
        "(-0.280000, 1.464160, 0.416609)",
        "(-0.280000, 1.445893, 0.424245)",
        "(-0.280000, 1.426995, 0.429943)",
        "(-0.280000, 1.407304, 0.433683)",
        "(-0.280000, 1.387117, 0.435357)",
        "(-0.280000, 1.366712, 0.434911)",
        "(-0.280000, 1.346287, 0.432321)",
        "(-0.280000, 1.326785, 0.426834)",
        "(-0.280000, 1.308566, 0.418253)",
        "(-0.280000, 1.291448, 0.407994)",
        "(-0.280000, 1.275551, 0.396186)",
        "(-0.280000, 1.261029, 0.383006)",
        "(-0.280000, 1.248161, 0.368838)",
        "(-0.280000, 1.236799, 0.353658)",
        "(-0.280000, 1.227011, 0.337643)",
        "(-0.280000, 1.218826, 0.320940)",
        "(-0.280000, 1.212278, 0.303725)",
        "(-0.280000, 1.207423, 0.286368)",
        "(-0.280000, 1.204162, 0.268789)",
        "(-0.280000, 1.202481, 0.251076)",
        "(-0.280000, 1.202371, 0.233342)",
        "(-0.280000, 1.203815, 0.215739)",
        "(-0.280000, 1.206734, 0.198638)",
        "(-0.280000, 1.211119, 0.181843)",
        "(-0.280000, 1.216960, 0.165431)",
        "(-0.280000, 1.224234, 0.149523)",
        "(-0.280000, 1.232932, 0.134197)",
        "(-0.280000, 1.242803, 0.119873)",
        "(-0.280000, 1.253973, 0.106350)",
        "(-0.280000, 1.266420, 0.093720)",
        "(-0.280000, 1.280091, 0.082113)",
        "(-0.280000, 1.294938, 0.071647)",
        "(-0.280000, 1.310477, 0.062664)",
        "(-0.280000, 1.327022, 0.054993)",
        "(-0.280000, 1.344504, 0.048759)",
        "(-0.280000, 1.362854, 0.044089)",
        "(-0.280000, 1.381970, 0.041123)",
        "(-0.280000, 1.401100, 0.040011)",
        "(-0.280000, 1.420743, 0.040768)",
        "(-0.280000, 1.440645, 0.043522)",
        "(-0.280000, 1.460543, 0.048358)",
        "(-0.280000, 1.480167, 0.055328)",
        "(-0.280000, 1.498743, 0.064171)",
        "(-0.280000, 1.516518, 0.075004)",
        "(-0.280000, 1.532830, 0.088183)",
        "(-0.280000, 1.547301, 0.103488)",
        "(-0.280000, 1.560193, 0.120134)",
        "(-0.280000, 1.571155, 0.137591)",
        "(-0.280000, 1.580391, 0.156035)",
        "(-0.280000, 1.587808, 0.175321)",
        "(-0.280000, 1.593312, 0.195279)",
        "(-0.280000, 1.596824, 0.215749)",
        "(-0.280000, 1.598253, 0.236154)",
        "(-0.280000, 1.597615, 0.256753)",
        "(-0.280000, 1.594821, 0.277357)",
        "(-0.280000, 1.589807, 0.297715)",
        "(-0.280000, 1.582559, 0.317603)",
        "(-0.280000, 1.573313, 0.336384)",
        "(-0.280000, 1.561984, 0.354238)",
        "(-0.280000, 1.548658, 0.370909)",
        "(-0.280000, 1.533440, 0.386158)",
        "(-0.280000, 1.516519, 0.399719)",
        "(-0.280000, 1.498474, 0.411162)",
        "(-0.280000, 1.479187, 0.420606)",
        "(-0.280000, 1.458978, 0.427871)",
        "(-0.280000, 1.438115, 0.432868)",
        "(-0.280000, 1.416938, 0.435535)",
        "(-0.280000, 1.396002, 0.435888)",
        "(-0.280000, 1.375312, 0.434018)",
        "(-0.280000, 1.355134, 0.430008)",
        "(-0.280000, 1.335674, 0.423963)",
        "(-0.280000, 1.317162, 0.416025)",
        "(-0.280000, 1.299984, 0.406481)",
        "(-0.280000, 1.284070, 0.395424)",
        "(-0.280000, 1.269492, 0.382993)",
        "(-0.280000, 1.256342, 0.369352)",
        "(-0.280000, 1.244696, 0.354663)",
        "(-0.280000, 1.234730, 0.339297)",
        "(-0.280000, 1.226329, 0.323234)",
        "(-0.280000, 1.219503, 0.306594)",
        "(-0.280000, 1.214271, 0.289523)",
        "(-0.280000, 1.210635, 0.272125)",
        "(-0.280000, 1.208623, 0.254819)",
        "(-0.280000, 1.208161, 0.237450)",
        "(-0.280000, 1.209246, 0.220122)",
        "(-0.280000, 1.211879, 0.202901)",
        "(-0.280000, 1.216045, 0.185960)",
        "(-0.280000, 1.221599, 0.169735)",
        "(-0.280000, 1.228605, 0.153964)",
        "(-0.280000, 1.237039, 0.138775)",
        "(-0.280000, 1.246875, 0.124282)",
        "(-0.280000, 1.258072, 0.110619)",
        "(-0.280000, 1.270280, 0.098192)",
        "(-0.280000, 1.283697, 0.086788)",
        "(-0.280000, 1.298254, 0.076534)",
        "(-0.280000, 1.313885, 0.067547)",
        "(-0.280000, 1.330498, 0.059954)",
        "(-0.280000, 1.347523, 0.054015)",
        "(-0.280000, 1.365286, 0.049621)",
        "(-0.280000, 1.383701, 0.046879)",
        "(-0.280000, 1.402623, 0.045904)",
        "(-0.280000, 1.421888, 0.046802)",
        "(-0.280000, 1.440776, 0.049559)",
        "(-0.280000, 1.459642, 0.054252)",
        "(-0.280000, 1.478230, 0.060916)",
        "(-0.280000, 1.496264, 0.069542)",
        "(-0.280000, 1.513488, 0.080084)",
        "(-0.280000, 1.529296, 0.092152)",
        "(-0.280000, 1.543908, 0.105885)",
        "(-0.280000, 1.557096, 0.121129)",
        "(-0.280000, 1.568699, 0.137744)",
        "(-0.280000, 1.578545, 0.155537)",
        "(-0.280000, 1.586361, 0.173913)",
        "(-0.280000, 1.592294, 0.193143)",
        "(-0.280000, 1.596242, 0.213069)",
        "(-0.280000, 1.598104, 0.233510)",
        "(-0.280000, 1.597791, 0.254278)",
        "(-0.280000, 1.595310, 0.274677)",
        "(-0.280000, 1.590600, 0.295041)",
        "(-0.280000, 1.583599, 0.315121)",
        "(-0.280000, 1.574289, 0.334622)",
        "(-0.280000, 1.562689, 0.353243)",
        "(-0.280000, 1.549196, 0.370304)",
        "(-0.280000, 1.533705, 0.385920)",
        "(-0.280000, 1.516351, 0.399839)",
        "(-0.280000, 1.497379, 0.411771)",
        "(-0.280000, 1.477090, 0.421478)",
        "(-0.280000, 1.456098, 0.428707)",
        "(-0.280000, 1.434398, 0.433507)",
        "(-0.280000, 1.412362, 0.435804)",
        "(-0.280000, 1.390292, 0.435593)",
        "(-0.280000, 1.368512, 0.432913)",
        "(-0.280000, 1.347599, 0.427931)",
        "(-0.280000, 1.327535, 0.420752)",
        "(-0.280000, 1.308551, 0.411524)",
        "(-0.280000, 1.290837, 0.400414)",
        "(-0.280000, 1.274573, 0.387611)",
        "(-0.280000, 1.260103, 0.373531)",
        "(-0.280000, 1.247314, 0.358226)",
        "(-0.280000, 1.236276, 0.341897)",
        "(-0.280000, 1.227043, 0.324751)",
        "(-0.280000, 1.219642, 0.306982)",
        "(-0.280000, 1.214141, 0.289015)",
        "(-0.280000, 1.210420, 0.270765)",
        "(-0.280000, 1.208464, 0.252375)",
        "(-0.280000, 1.208255, 0.233962)",
        "(-0.280000, 1.209772, 0.215706)",
        "(-0.280000, 1.212911, 0.198041)",
        "(-0.280000, 1.217648, 0.180775)",
        "(-0.280000, 1.223944, 0.164025)",
        "(-0.280000, 1.231738, 0.147943)",
        "(-0.280000, 1.240963, 0.132654)",
        "(-0.280000, 1.251348, 0.118519)",
        "(-0.280000, 1.262994, 0.105340)",
        "(-0.280000, 1.275833, 0.093217)",
        "(-0.280000, 1.289815, 0.082224)",
        "(-0.280000, 1.304891, 0.072405)",
        "(-0.280000, 1.320582, 0.064025)",
        "(-0.280000, 1.337254, 0.056878)",
        "(-0.280000, 1.354907, 0.051062)",
        "(-0.280000, 1.373577, 0.046703)",
        "(-0.280000, 1.393225, 0.043987)",
        "(-0.280000, 1.413043, 0.043091)",
        "(-0.280000, 1.433645, 0.044138)",
        "(-0.280000, 1.454785, 0.047350)",
        "(-0.280000, 1.475888, 0.053611)",
        "(-0.280000, 1.496339, 0.062893)",
        "(-0.280000, 1.515438, 0.074272)",
        "(-0.280000, 1.533368, 0.087864)",
        "(-0.280000, 1.549740, 0.103455)",
        "(-0.280000, 1.564295, 0.120836)",
        "(-0.280000, 1.576813, 0.139768)",
        "(-0.280000, 1.586949, 0.159612)",
        "(-0.280000, 1.594813, 0.180420)",
        "(-0.280000, 1.600329, 0.201960)",
        "(-0.280000, 1.603427, 0.223930)",
        "(-0.280000, 1.604084, 0.246093)",
        "(-0.280000, 1.602343, 0.267846)",
        "(-0.280000, 1.598242, 0.289330)",
        "(-0.280000, 1.591805, 0.310310)",
        "(-0.280000, 1.583093, 0.330516)",
        "(-0.280000, 1.572162, 0.349743)",
        "(-0.280000, 1.559385, 0.367407)",
        "(-0.280000, 1.544699, 0.383651)",
        "(-0.280000, 1.528268, 0.398253)",
        "(-0.280000, 1.510266, 0.411020)",
        "(-0.280000, 1.490906, 0.421769)",
        "(-0.280000, 1.470793, 0.430211)",
        "(-0.280000, 1.449798, 0.436444)",
        "(-0.280000, 1.428225, 0.440358)",
        "(-0.280000, 1.406329, 0.441899)",
        "(-0.280000, 1.384434, 0.441047)",
        "(-0.280000, 1.363130, 0.437891)",
        "(-0.280000, 1.342308, 0.432480)",
        "(-0.280000, 1.322287, 0.424920)",
        "(-0.280000, 1.303297, 0.415339)",
        "(-0.280000, 1.285506, 0.403862)",
        "(-0.280000, 1.269347, 0.390870)",
        "(-0.280000, 1.254722, 0.376400)",
        "(-0.280000, 1.241746, 0.360637)",
        "(-0.280000, 1.230511, 0.343764)",
        "(-0.280000, 1.221101, 0.325991)",
        "(-0.280000, 1.214900, 0.307329)",
        "(-0.280000, 1.211563, 0.288159)",
        "(-0.280000, 1.210175, 0.269137)",
        "(-0.280000, 1.210664, 0.250468)",
        "(-0.280000, 1.212975, 0.232302)",
        "(-0.280000, 1.217000, 0.215053)",
        "(-0.280000, 1.222628, 0.198650)",
        "(-0.280000, 1.229725, 0.183252)",
        "(-0.280000, 1.238155, 0.168961)",
        "(-0.280000, 1.247749, 0.155894)",
        "(-0.280000, 1.258206, 0.144314)",
        "(-0.280000, 1.269479, 0.134015)",
        "(-0.280000, 1.281392, 0.125033)",
        "(-0.280000, 1.293778, 0.117372)",
        "(-0.280000, 1.306470, 0.111015)",
        "(-0.280000, 1.319196, 0.106001)",
        "(-0.280000, 1.331986, 0.102138)",
        "(-0.280000, 1.344741, 0.099357)",
        "(-0.280000, 1.357428, 0.097572)",
        "(-0.280000, 1.369982, 0.096716)",
        "(-0.280000, 1.382119, 0.096755)",
        "(-0.280000, 1.394073, 0.097552)",
        "(-0.280000, 1.405857, 0.099059)",
        "(-0.280000, 1.417497, 0.101246)",
        "(-0.280000, 1.429006, 0.104100)",
        "(-0.280000, 1.440136, 0.107557)",
        "(-0.280000, 1.451207, 0.111678)",
        "(-0.280000, 1.462249, 0.116524)",
        "(-0.280000, 1.473280, 0.122188)",
        "(-0.280000, 1.484280, 0.128774)",
        "(-0.280000, 1.494841, 0.136095)",
        "(-0.280000, 1.505280, 0.144512)",
        "(-0.280000, 1.515474, 0.154158)",
        "(-0.280000, 1.525262, 0.165153)",
        "(-0.280000, 1.534421, 0.177580)",
        "(-0.280000, 1.542511, 0.190979)",
        "(-0.280000, 1.549538, 0.205808)",
        "(-0.280000, 1.555191, 0.221927)",
        "(-0.280000, 1.559196, 0.239154)",
        "(-0.280000, 1.561312, 0.257255)",
        "(-0.280000, 1.561426, 0.275609)",
        "(-0.280000, 1.559381, 0.294337)",
        "(-0.280000, 1.555072, 0.313104)",
        "(-0.280000, 1.548453, 0.331588)",
        "(-0.280000, 1.539544, 0.349437)",
        "(-0.280000, 1.528637, 0.366103)",
        "(-0.280000, 1.515724, 0.381514)",
        "(-0.280000, 1.500964, 0.395426)",
        "(-0.280000, 1.484601, 0.407588)",
        "(-0.280000, 1.466905, 0.417814)",
        "(-0.280000, 1.448378, 0.425930)",
        "(-0.280000, 1.429017, 0.431980)",
        "(-0.280000, 1.409094, 0.435931)",
        "(-0.280000, 1.388837, 0.437780)",
        "(-0.280000, 1.368483, 0.437497)",
        "(-0.280000, 1.348774, 0.434417)",
        "(-0.280000, 1.330026, 0.428133)",
        "(-0.280000, 1.312135, 0.420112)",
        "(-0.280000, 1.295300, 0.410508)",
        "(-0.280000, 1.279624, 0.399447)",
        "(-0.280000, 1.265392, 0.387242)",
        "(-0.280000, 1.252525, 0.373952)",
        "(-0.280000, 1.241065, 0.359713)",
        "(-0.280000, 1.231058, 0.344677)",
        "(-0.280000, 1.222551, 0.329029)",
        "(-0.280000, 1.215612, 0.313079)",
        "(-0.280000, 1.210118, 0.296725)",
        "(-0.280000, 1.206095, 0.280207)",
        "(-0.280000, 1.203505, 0.263599)",
        "(-0.280000, 1.202318, 0.247034)",
        "(-0.280000, 1.202484, 0.230795)",
        "(-0.280000, 1.203947, 0.214717)",
        "(-0.280000, 1.206665, 0.198956)",
        "(-0.280000, 1.210600, 0.183557)",
        "(-0.280000, 1.215730, 0.168562)",
        "(-0.280000, 1.223599, 0.155156)",
        "(-0.280000, 1.232419, 0.142619)",
        "(-0.280000, 1.242136, 0.130917)",
        "(-0.280000, 1.252611, 0.120140)",
        "(-0.280000, 1.263781, 0.110279)",
        "(-0.280000, 1.275339, 0.101544)",
        "(-0.280000, 1.287433, 0.093680)",
        "(-0.280000, 1.300035, 0.086675)",
        "(-0.280000, 1.313072, 0.080546)",
        "(-0.280000, 1.326550, 0.075275)",
        "(-0.280000, 1.340135, 0.070996)",
        "(-0.280000, 1.354070, 0.067568)",
        "(-0.280000, 1.368367, 0.065011)",
        "(-0.280000, 1.383060, 0.063359)",
        "(-0.280000, 1.398080, 0.062674)",
        "(-0.280000, 1.412978, 0.062995)",
        "(-0.280000, 1.428151, 0.064346)",
        "(-0.280000, 1.443454, 0.066785)",
        "(-0.280000, 1.458837, 0.070374)",
        "(-0.280000, 1.474138, 0.075146)",
        "(-0.280000, 1.488913, 0.080947)",
        "(-0.280000, 1.503441, 0.087933)",
        "(-0.280000, 1.517547, 0.096082)",
        "(-0.280000, 1.531159, 0.105425)",
        "(-0.280000, 1.544151, 0.115956)",
        "(-0.280000, 1.556154, 0.127351)",
        "(-0.280000, 1.567298, 0.139824)",
        "(-0.280000, 1.577469, 0.153361)",
        "(-0.280000, 1.586496, 0.167829)",
        "(-0.280000, 1.594360, 0.183197)",
        "(-0.280000, 1.599771, 0.199241)",
        "(-0.280000, 1.602583, 0.215919)",
        "(-0.280000, 1.603984, 0.232803)",
        "(-0.280000, 1.603958, 0.249740)",
        "(-0.280000, 1.602499, 0.266663)",
        "(-0.280000, 1.599668, 0.283166)",
        "(-0.280000, 1.595438, 0.299489)",
        "(-0.280000, 1.589800, 0.315537)",
        "(-0.280000, 1.582746, 0.331209)",
        "(-0.280000, 1.574291, 0.346364)",
        "(-0.280000, 1.564706, 0.360534)",
        "(-0.280000, 1.553802, 0.374007)",
        "(-0.280000, 1.541673, 0.386590)",
        "(-0.280000, 1.528379, 0.398165)",
        "(-0.280000, 1.514063, 0.408570)",
        "(-0.280000, 1.499169, 0.417521)",
        "(-0.280000, 1.483486, 0.425184)",
        "(-0.280000, 1.467225, 0.431448)",
        "(-0.280000, 1.450507, 0.436273)",
        "(-0.280000, 1.433454, 0.439631)",
        "(-0.280000, 1.416549, 0.441479)",
        "(-0.280000, 1.399598, 0.441892)",
        "(-0.280000, 1.382741, 0.440881)",
        "(-0.280000, 1.366156, 0.438482)",
        "(-0.280000, 1.349919, 0.434735)",
        "(-0.280000, 1.334400, 0.429784)",
        "(-0.280000, 1.319379, 0.423614)",
        "(-0.280000, 1.305095, 0.416357)",
        "(-0.280000, 1.291583, 0.408084)",
        "(-0.280000, 1.278862, 0.398850)",
        "(-0.280000, 1.267134, 0.388864)",
        "(-0.280000, 1.256310, 0.378121)",
        "(-0.280000, 1.246426, 0.366704)",
        "(-0.280000, 1.237494, 0.354676)",
        "(-0.280000, 1.229560, 0.342149)",
        "(-0.280000, 1.222701, 0.329337)",
        "(-0.280000, 1.216823, 0.316152)",
        "(-0.280000, 1.211952, 0.302724)",
        "(-0.280000, 1.208071, 0.289077)",
        "(-0.280000, 1.205185, 0.275317)",
        "(-0.280000, 1.203295, 0.261660)",
        "(-0.280000, 1.202350, 0.248000)",
        "(-0.280000, 1.202332, 0.234437)",
        "(-0.280000, 1.203222, 0.220978)",
        "(-0.280000, 1.205010, 0.207630)",
        "(-0.280000, 1.208855, 0.194942)",
        "(-0.280000, 1.214549, 0.182937)",
        "(-0.280000, 1.220941, 0.171438)",
        "(-0.280000, 1.228007, 0.160500)",
        "(-0.280000, 1.235718, 0.150080)",
        "(-0.280000, 1.243856, 0.140413)",
        "(-0.280000, 1.252476, 0.131264)",
        "(-0.280000, 1.261548, 0.122613)",
        "(-0.280000, 1.271011, 0.114479)",
        "(-0.280000, 1.280871, 0.106825)",
        "(-0.280000, 1.290959, 0.099776)",
        "(-0.280000, 1.301399, 0.093192)",
        "(-0.280000, 1.312249, 0.087048)",
        "(-0.280000, 1.323285, 0.081488)",
        "(-0.280000, 1.335034, 0.076271)",
        "(-0.280000, 1.346975, 0.071691)",
        "(-0.280000, 1.359482, 0.067648)",
        "(-0.280000, 1.372582, 0.064230)",
        "(-0.280000, 1.386372, 0.061531)",
        "(-0.280000, 1.400858, 0.059692)",
        "(-0.280000, 1.415545, 0.058830)",
        "(-0.280000, 1.430945, 0.059072)",
        "(-0.280000, 1.446909, 0.060592)",
        "(-0.280000, 1.463339, 0.063558)",
        "(-0.280000, 1.480058, 0.068121)",
        "(-0.280000, 1.496310, 0.074107)",
        "(-0.280000, 1.512387, 0.081759)",
        "(-0.280000, 1.528045, 0.091100)",
        "(-0.280000, 1.542981, 0.102074)",
        "(-0.280000, 1.556978, 0.114616)",
        "(-0.280000, 1.569569, 0.128271)",
        "(-0.280000, 1.579255, 0.144080)",
        "(-0.280000, 1.587426, 0.160699)",
        "(-0.280000, 1.594000, 0.177902)",
        "(-0.280000, 1.598954, 0.195562)",
        "(-0.280000, 1.602228, 0.213235)",
        "(-0.280000, 1.603904, 0.231028)",
        "(-0.280000, 1.603994, 0.248873)",
        "(-0.280000, 1.602497, 0.266685)",
        "(-0.280000, 1.599413, 0.284338)",
        "(-0.280000, 1.594866, 0.301338)",
        "(-0.280000, 1.588790, 0.318016)",
        "(-0.280000, 1.581212, 0.334200)",
        "(-0.280000, 1.572102, 0.349837)",
        "(-0.280000, 1.561503, 0.364743)",
        "(-0.280000, 1.549763, 0.378444)",
        "(-0.280000, 1.536634, 0.391221)",
        "(-0.280000, 1.522220, 0.402878)",
        "(-0.280000, 1.506602, 0.413273)",
        "(-0.280000, 1.489877, 0.422264)",
        "(-0.280000, 1.472183, 0.428232)",
        "(-0.280000, 1.453752, 0.431718)",
        "(-0.280000, 1.435124, 0.433388)",
        "(-0.280000, 1.416568, 0.433264)",
        "(-0.280000, 1.398228, 0.431372)",
        "(-0.280000, 1.380650, 0.427801)",
        "(-0.280000, 1.363647, 0.422639)",
        "(-0.280000, 1.347335, 0.415957)",
        "(-0.280000, 1.331932, 0.407889)",
        "(-0.280000, 1.317519, 0.398545)",
        "(-0.280000, 1.304418, 0.388201)",
        "(-0.280000, 1.292465, 0.376903)",
        "(-0.280000, 1.281686, 0.364760)",
        "(-0.280000, 1.272111, 0.351891)",
        "(-0.280000, 1.263798, 0.338475)",
        "(-0.280000, 1.256862, 0.324842)",
        "(-0.280000, 1.251103, 0.310861)",
        "(-0.280000, 1.246527, 0.296688)",
        "(-0.280000, 1.243084, 0.282341)",
        "(-0.280000, 1.240762, 0.267942)",
        "(-0.280000, 1.239544, 0.253776)",
        "(-0.280000, 1.239346, 0.239658)",
        "(-0.280000, 1.240145, 0.225644)",
        "(-0.280000, 1.241932, 0.211720)",
        "(-0.280000, 1.244712, 0.197913)",
        "(-0.280000, 1.248385, 0.184569)",
        "(-0.280000, 1.253015, 0.171440)",
        "(-0.280000, 1.258633, 0.158544)",
        "(-0.280000, 1.265242, 0.145975)",
        "(-0.280000, 1.272907, 0.133738)",
        "(-0.280000, 1.281384, 0.122209)",
        "(-0.280000, 1.290916, 0.111163)",
        "(-0.280000, 1.301549, 0.100689)",
        "(-0.280000, 1.313284, 0.090927)",
        "(-0.280000, 1.326164, 0.081989)",
        "(-0.280000, 1.339814, 0.074171)",
        "(-0.280000, 1.354629, 0.067421)",
        "(-0.280000, 1.370706, 0.061914)",
        "(-0.280000, 1.388121, 0.057883)",
        "(-0.280000, 1.406790, 0.055639)",
        "(-0.280000, 1.425794, 0.055401)",
        "(-0.280000, 1.445750, 0.057430)",
        "(-0.280000, 1.466214, 0.061989)",
        "(-0.280000, 1.486726, 0.069254)",
        "(-0.280000, 1.506671, 0.079236)",
        "(-0.280000, 1.525134, 0.091512)",
        "(-0.280000, 1.542210, 0.106205)",
        "(-0.280000, 1.557427, 0.123003)",
        "(-0.280000, 1.570496, 0.141616)",
        "(-0.280000, 1.581198, 0.161731)",
        "(-0.280000, 1.589250, 0.182628)",
        "(-0.280000, 1.594760, 0.204297)",
        "(-0.280000, 1.597705, 0.226444)",
        "(-0.280000, 1.598084, 0.248708)",
        "(-0.280000, 1.595877, 0.270841)",
        "(-0.280000, 1.591190, 0.292150)",
        "(-0.280000, 1.584054, 0.312721)",
        "(-0.280000, 1.574540, 0.332298)",
        "(-0.280000, 1.562796, 0.350559)",
        "(-0.280000, 1.548984, 0.367256)",
        "(-0.280000, 1.533593, 0.381882)",
        "(-0.280000, 1.516707, 0.394505)",
        "(-0.280000, 1.498557, 0.405002)",
        "(-0.280000, 1.479420, 0.413253)",
        "(-0.280000, 1.459597, 0.419183)",
        "(-0.280000, 1.439852, 0.422660)",
        "(-0.280000, 1.420070, 0.423882)",
        "(-0.280000, 1.400544, 0.422916)",
        "(-0.280000, 1.381505, 0.419859)",
        "(-0.280000, 1.363239, 0.414857)",
        "(-0.280000, 1.346128, 0.408145)",
        "(-0.280000, 1.330012, 0.399829)",
        "(-0.280000, 1.315058, 0.390093)",
        "(-0.280000, 1.301356, 0.379106)",
        "(-0.280000, 1.288958, 0.367018)",
        "(-0.280000, 1.278126, 0.354229)",
        "(-0.280000, 1.268629, 0.340692)",
        "(-0.280000, 1.260479, 0.326538)",
        "(-0.280000, 1.253688, 0.311921)",
        "(-0.280000, 1.248225, 0.296913)",
        "(-0.280000, 1.244154, 0.281904)",
        "(-0.280000, 1.241335, 0.266698)",
        "(-0.280000, 1.239756, 0.251336)",
        "(-0.280000, 1.239418, 0.235943)",
        "(-0.280000, 1.240320, 0.220531)",
        "(-0.280000, 1.242414, 0.205436)",
        "(-0.280000, 1.245731, 0.190436)",
        "(-0.280000, 1.250309, 0.175574)",
        "(-0.280000, 1.256195, 0.160905)",
        "(-0.280000, 1.263427, 0.146551)",
        "(-0.280000, 1.271789, 0.132925)",
        "(-0.280000, 1.281542, 0.119765)",
        "(-0.280000, 1.292694, 0.107249)",
        "(-0.280000, 1.305322, 0.095491)",
        "(-0.280000, 1.319402, 0.084709)",
        "(-0.280000, 1.334467, 0.075288)",
        "(-0.280000, 1.350973, 0.067135)",
        "(-0.280000, 1.368821, 0.060513)",
        "(-0.280000, 1.387940, 0.055661)",
        "(-0.280000, 1.408176, 0.052834)",
        "(-0.280000, 1.428631, 0.052194)",
        "(-0.280000, 1.449652, 0.053882)",
        "(-0.280000, 1.470883, 0.058027)",
        "(-0.280000, 1.491931, 0.064681)",
        "(-0.280000, 1.512484, 0.073816)",
        "(-0.280000, 1.531061, 0.085933)",
        "(-0.280000, 1.547408, 0.101011)",
        "(-0.280000, 1.561992, 0.117807)",
        "(-0.280000, 1.574602, 0.136067)",
        "(-0.280000, 1.585090, 0.155537)",
        "(-0.280000, 1.593239, 0.175644)",
        "(-0.280000, 1.599155, 0.196436)",
        "(-0.280000, 1.602795, 0.217668)",
        "(-0.280000, 1.604141, 0.239123)",
        "(-0.280000, 1.603196, 0.260520)",
        "(-0.280000, 1.600064, 0.281279)",
        "(-0.280000, 1.594775, 0.301625)",
        "(-0.280000, 1.587401, 0.321281)",
        "(-0.280000, 1.578002, 0.340087)",
        "(-0.280000, 1.566677, 0.357825)",
        "(-0.280000, 1.553809, 0.374000)",
        "(-0.280000, 1.539307, 0.388804)",
        "(-0.280000, 1.523380, 0.402019)",
        "(-0.280000, 1.506179, 0.413527)",
        "(-0.280000, 1.487881, 0.423205)",
        "(-0.280000, 1.469091, 0.430810)",
        "(-0.280000, 1.449655, 0.436478)",
        "(-0.280000, 1.429718, 0.440165)",
        "(-0.280000, 1.409540, 0.441823)",
        "(-0.280000, 1.389268, 0.441441)",
        "(-0.280000, 1.369562, 0.439090)",
        "(-0.280000, 1.350183, 0.434807)",
        "(-0.280000, 1.331271, 0.428615)",
        "(-0.280000, 1.313067, 0.420583)",
        "(-0.280000, 1.295726, 0.410778)",
        "(-0.280000, 1.279714, 0.399517)",
        "(-0.280000, 1.264895, 0.386772)",
        "(-0.280000, 1.251384, 0.372648)",
        "(-0.280000, 1.239263, 0.357212)",
        "(-0.280000, 1.228720, 0.340694)",
        "(-0.280000, 1.219990, 0.323570)",
        "(-0.280000, 1.212935, 0.305687)",
        "(-0.280000, 1.207627, 0.287239)",
        "(-0.280000, 1.204100, 0.268341)",
        "(-0.280000, 1.202396, 0.249221)",
        "(-0.280000, 1.202504, 0.230402)",
        "(-0.280000, 1.204380, 0.211621)",
        "(-0.280000, 1.208020, 0.193055)",
        "(-0.280000, 1.213399, 0.174889)",
        "(-0.280000, 1.220497, 0.157239)",
        "(-0.280000, 1.230129, 0.141294)",
        "(-0.280000, 1.242083, 0.126959)",
        "(-0.280000, 1.255204, 0.113886)",
        "(-0.280000, 1.269372, 0.102221)",
        "(-0.280000, 1.284499, 0.092072)",
        "(-0.280000, 1.300079, 0.083781)",
        "(-0.280000, 1.316294, 0.077125)",
        "(-0.280000, 1.332999, 0.072164)",
        "(-0.280000, 1.350019, 0.068936)",
        "(-0.280000, 1.367232, 0.067452)",
        "(-0.280000, 1.384058, 0.067774)",
        "(-0.280000, 1.400777, 0.069760)",
        "(-0.280000, 1.417271, 0.073402)",
        "(-0.280000, 1.433437, 0.078697)",
        "(-0.280000, 1.449022, 0.085592)",
        "(-0.280000, 1.463411, 0.093846)",
        "(-0.280000, 1.476993, 0.103504)",
        "(-0.280000, 1.489569, 0.114446)",
        "(-0.280000, 1.501043, 0.126601)",
        "(-0.280000, 1.511245, 0.139802)",
        "(-0.280000, 1.519812, 0.153562)",
        "(-0.280000, 1.527042, 0.168097)",
        "(-0.280000, 1.532842, 0.183226)",
        "(-0.280000, 1.537175, 0.198855)",
        "(-0.280000, 1.539999, 0.214881)",
        "(-0.280000, 1.541241, 0.230792)",
        "(-0.280000, 1.540977, 0.246830)",
        "(-0.280000, 1.539172, 0.262897)",
        "(-0.280000, 1.535810, 0.278798)",
        "(-0.280000, 1.530867, 0.294443)",
        "(-0.280000, 1.524490, 0.309396)",
        "(-0.280000, 1.516608, 0.323792)",
        "(-0.280000, 1.507250, 0.337474)",
        "(-0.280000, 1.496476, 0.350262)",
        "(-0.280000, 1.484349, 0.362007)",
        "(-0.280000, 1.471131, 0.372466)",
        "(-0.280000, 1.456774, 0.381612)",
        "(-0.280000, 1.441368, 0.389316)",
        "(-0.280000, 1.425055, 0.395440)",
        "(-0.280000, 1.408055, 0.399848)",
        "(-0.280000, 1.390748, 0.402468)",
        "(-0.280000, 1.373067, 0.403251)",
        "(-0.280000, 1.355287, 0.402141)",
        "(-0.280000, 1.337615, 0.399127)",
        "(-0.280000, 1.320341, 0.394247)",
        "(-0.280000, 1.303799, 0.387654)",
        "(-0.280000, 1.287954, 0.379313)",
        "(-0.280000, 1.273044, 0.369343)",
        "(-0.280000, 1.259233, 0.357875)",
        "(-0.280000, 1.246659, 0.345057)",
        "(-0.280000, 1.235558, 0.331270)",
        "(-0.280000, 1.225814, 0.316413)",
        "(-0.280000, 1.217462, 0.300575)",
        "(-0.280000, 1.210576, 0.283984)",
        "(-0.280000, 1.205140, 0.266659)",
        "(-0.280000, 1.202390, 0.249065)",
        "(-0.280000, 1.202461, 0.231247)",
        "(-0.280000, 1.204115, 0.213476)",
        "(-0.280000, 1.207326, 0.195975)",
        "(-0.280000, 1.212073, 0.178827)",
        "(-0.280000, 1.218201, 0.162441)",
        "(-0.280000, 1.225741, 0.146631)",
        "(-0.280000, 1.234643, 0.131517)",
        "(-0.280000, 1.244877, 0.117175)",
        "(-0.280000, 1.256360, 0.103750)",
        "(-0.280000, 1.268752, 0.091588)",
        "(-0.280000, 1.282231, 0.080478)",
        "(-0.280000, 1.296685, 0.070542)",
        "(-0.280000, 1.312088, 0.061835)",
        "(-0.280000, 1.328358, 0.054452)",
        "(-0.280000, 1.344977, 0.048615)",
        "(-0.280000, 1.362343, 0.044195)",
        "(-0.280000, 1.380332, 0.041304)",
        "(-0.280000, 1.398886, 0.040046)",
        "(-0.280000, 1.417330, 0.040498)",
        "(-0.280000, 1.436049, 0.042705)",
        "(-0.280000, 1.454968, 0.046785)",
        "(-0.280000, 1.473883, 0.052845)",
        "(-0.280000, 1.492488, 0.060931)",
        "(-0.280000, 1.510572, 0.071096)",
        "(-0.280000, 1.527310, 0.082913)",
        "(-0.280000, 1.542994, 0.096601)",
        "(-0.280000, 1.557375, 0.112074)",
        "(-0.280000, 1.570163, 0.129135)",
        "(-0.280000, 1.581153, 0.147613)",
        "(-0.280000, 1.589997, 0.166881)",
        "(-0.280000, 1.596795, 0.187091)",
        "(-0.280000, 1.601438, 0.208058)",
        "(-0.280000, 1.603827, 0.229582)",
        "(-0.280000, 1.603881, 0.251360)",
        "(-0.280000, 1.601629, 0.272692)",
        "(-0.280000, 1.597062, 0.293862)",
        "(-0.280000, 1.590199, 0.314532)",
        "(-0.280000, 1.581066, 0.334476)",
        "(-0.280000, 1.569774, 0.353366)",
        "(-0.280000, 1.556713, 0.370638)",
        "(-0.280000, 1.541829, 0.386442)",
        "(-0.280000, 1.525349, 0.400531)",
        "(-0.280000, 1.507491, 0.412736)",
        "(-0.280000, 1.488444, 0.422943)",
        "(-0.280000, 1.468459, 0.429702)",
        "(-0.280000, 1.447851, 0.433203)",
        "(-0.280000, 1.427355, 0.434517)",
        "(-0.280000, 1.407221, 0.433687)",
        "(-0.280000, 1.387633, 0.430800)",
        "(-0.280000, 1.369167, 0.426055)",
        "(-0.280000, 1.351687, 0.419617)",
        "(-0.280000, 1.335277, 0.411640)",
        "(-0.280000, 1.320111, 0.402332)",
        "(-0.280000, 1.306220, 0.391855)",
        "(-0.280000, 1.293849, 0.380532)",
        "(-0.280000, 1.282832, 0.368452)",
        "(-0.280000, 1.273148, 0.355759)",
        "(-0.280000, 1.264742, 0.342545)",
        "(-0.280000, 1.257594, 0.328943)",
        "(-0.280000, 1.251770, 0.315257)",
        "(-0.280000, 1.247073, 0.301327)",
        "(-0.280000, 1.243481, 0.287241)",
        "(-0.280000, 1.240957, 0.273002)",
        "(-0.280000, 1.239492, 0.258681)",
        "(-0.280000, 1.239084, 0.244601)",
        "(-0.280000, 1.239678, 0.230462)",
        "(-0.280000, 1.241288, 0.216343)",
        "(-0.280000, 1.243949, 0.202213)",
        "(-0.280000, 1.247711, 0.188095)",
        "(-0.280000, 1.252455, 0.174451)",
        "(-0.280000, 1.258359, 0.160902)",
        "(-0.280000, 1.265519, 0.147494)",
        "(-0.280000, 1.274005, 0.134363)",
        "(-0.280000, 1.283908, 0.121621)",
        "(-0.280000, 1.294849, 0.109808)",
        "(-0.280000, 1.307218, 0.098686)",
        "(-0.280000, 1.321069, 0.088438)",
        "(-0.280000, 1.336370, 0.079318)",
        "(-0.280000, 1.353177, 0.071539)",
        "(-0.280000, 1.370815, 0.065498)",
        "(-0.280000, 1.389735, 0.061259)",
        "(-0.280000, 1.409789, 0.059111)",
        "(-0.280000, 1.430702, 0.059336)",
        "(-0.280000, 1.452032, 0.062155)",
        "(-0.280000, 1.472844, 0.067492)",
        "(-0.280000, 1.493296, 0.075504)",
        "(-0.280000, 1.512841, 0.086108)",
        "(-0.280000, 1.531114, 0.099198)",
        "(-0.280000, 1.547700, 0.114549)",
        "(-0.280000, 1.562088, 0.131614)",
        "(-0.280000, 1.574303, 0.150375)",
        "(-0.280000, 1.584113, 0.170464)",
        "(-0.280000, 1.591404, 0.191603)",
        "(-0.280000, 1.596083, 0.213459)",
        "(-0.280000, 1.598098, 0.235320)",
        "(-0.280000, 1.597558, 0.257230)",
        "(-0.280000, 1.594518, 0.278917)",
        "(-0.280000, 1.589089, 0.300054)",
        "(-0.280000, 1.581376, 0.320477)",
        "(-0.280000, 1.571717, 0.339596)",
        "(-0.280000, 1.560121, 0.357607)",
        "(-0.280000, 1.546723, 0.374343)",
        "(-0.280000, 1.531704, 0.389612)",
        "(-0.280000, 1.515195, 0.403297)",
        "(-0.280000, 1.497657, 0.415105)",
        "(-0.280000, 1.479030, 0.425122)",
        "(-0.280000, 1.459480, 0.433261)",
        "(-0.280000, 1.439017, 0.438704)",
        "(-0.280000, 1.418170, 0.441364)",
        "(-0.280000, 1.397641, 0.441847)",
        "(-0.280000, 1.377293, 0.440248)",
        "(-0.280000, 1.357413, 0.436641)",
        "(-0.280000, 1.338161, 0.431112)",
        "(-0.280000, 1.319742, 0.423780)",
        "(-0.280000, 1.302554, 0.414911)",
        "(-0.280000, 1.286440, 0.404533)",
        "(-0.280000, 1.271525, 0.392785)",
        "(-0.280000, 1.257908, 0.379812)",
        "(-0.280000, 1.245656, 0.365738)",
        "(-0.280000, 1.235028, 0.350997)",
        "(-0.280000, 1.225835, 0.335469)",
        "(-0.280000, 1.218101, 0.319246)",
        "(-0.280000, 1.211879, 0.302497)",
        "(-0.280000, 1.207180, 0.285308)",
        "(-0.280000, 1.204077, 0.268177)",
        "(-0.280000, 1.202472, 0.250893)",
        "(-0.280000, 1.202364, 0.233532)",
        "(-0.280000, 1.203754, 0.216230)",
        "(-0.280000, 1.206637, 0.199089)",
        "(-0.280000, 1.210910, 0.182525)",
        "(-0.280000, 1.216585, 0.166364)",
        "(-0.280000, 1.223649, 0.150677)",
        "(-0.280000, 1.232070, 0.135584)",
        "(-0.280000, 1.241786, 0.121233)",
        "(-0.280000, 1.252482, 0.108021)",
        "(-0.280000, 1.264333, 0.095687)",
        "(-0.280000, 1.277246, 0.084360)",
        "(-0.280000, 1.291209, 0.074090)",
        "(-0.280000, 1.306113, 0.065001)",
        "(-0.280000, 1.321516, 0.057344)",
        "(-0.280000, 1.337786, 0.050940)",
        "(-0.280000, 1.354894, 0.045889)",
        "(-0.280000, 1.372910, 0.042294)",
        "(-0.280000, 1.391896, 0.040318)",
        "(-0.280000, 1.410928, 0.041470)",
        "(-0.280000, 1.430429, 0.045498)",
        "(-0.280000, 1.450196, 0.051653)",
        "(-0.280000, 1.469824, 0.060088)",
        "(-0.280000, 1.488874, 0.070923)",
        "(-0.280000, 1.506214, 0.083727)",
        "(-0.280000, 1.522091, 0.098641)",
        "(-0.280000, 1.536111, 0.115461)",
        "(-0.280000, 1.547871, 0.133785)",
        "(-0.280000, 1.557166, 0.153274)",
        "(-0.280000, 1.563714, 0.173202)",
        "(-0.280000, 1.567695, 0.193492)",
        "(-0.280000, 1.569129, 0.213791)",
        "(-0.280000, 1.568094, 0.233822)",
        "(-0.280000, 1.564716, 0.253179)",
        "(-0.280000, 1.559222, 0.271351)",
        "(-0.280000, 1.551806, 0.288442)",
        "(-0.280000, 1.542699, 0.304244)",
        "(-0.280000, 1.532111, 0.318633)",
        "(-0.280000, 1.520457, 0.331282)",
        "(-0.280000, 1.507815, 0.342416)",
        "(-0.280000, 1.494375, 0.352021)",
        "(-0.280000, 1.480375, 0.360065)",
        "(-0.280000, 1.465959, 0.366601)",
        "(-0.280000, 1.451276, 0.371671)",
        "(-0.280000, 1.436685, 0.375275)",
        "(-0.280000, 1.422064, 0.377578)",
        "(-0.280000, 1.407483, 0.378637)",
        "(-0.280000, 1.393041, 0.378502)",
        "(-0.280000, 1.378768, 0.377218)",
        "(-0.280000, 1.364919, 0.374876)",
        "(-0.280000, 1.351342, 0.371488)",
        "(-0.280000, 1.338078, 0.367074)",
        "(-0.280000, 1.325185, 0.361646)",
        "(-0.280000, 1.312690, 0.355194)",
        "(-0.280000, 1.300811, 0.347866)",
        "(-0.280000, 1.289491, 0.339587)",
        "(-0.280000, 1.278806, 0.330381)",
        "(-0.280000, 1.268797, 0.320214)",
        "(-0.280000, 1.259589, 0.309136)",
        "(-0.280000, 1.251344, 0.297374)",
        "(-0.280000, 1.244049, 0.284777)",
        "(-0.280000, 1.237828, 0.271442)",
        "(-0.280000, 1.232757, 0.257374)",
        "(-0.280000, 1.228956, 0.242682)",
        "(-0.280000, 1.226488, 0.227777)",
        "(-0.280000, 1.225406, 0.212436)",
        "(-0.280000, 1.225780, 0.196851)",
        "(-0.280000, 1.227665, 0.181100)",
        "(-0.280000, 1.231111, 0.165288)",
        "(-0.280000, 1.235954, 0.149922)",
        "(-0.280000, 1.242313, 0.134784)",
        "(-0.280000, 1.250207, 0.119947)",
        "(-0.280000, 1.259618, 0.105557)",
        "(-0.280000, 1.270596, 0.091710)",
        "(-0.280000, 1.283300, 0.079678)",
        "(-0.280000, 1.298095, 0.069669)",
        "(-0.280000, 1.314183, 0.060785)",
        "(-0.280000, 1.331561, 0.053198)",
        "(-0.280000, 1.350293, 0.047086)",
        "(-0.280000, 1.369588, 0.042829)",
        "(-0.280000, 1.390123, 0.040425)",
        "(-0.280000, 1.411692, 0.040180)",
        "(-0.280000, 1.433952, 0.042369)",
        "(-0.280000, 1.456371, 0.047165)",
        "(-0.280000, 1.477885, 0.054398)",
        "(-0.280000, 1.498720, 0.064159)",
        "(-0.280000, 1.518385, 0.076294)",
        "(-0.280000, 1.536567, 0.090643)",
        "(-0.280000, 1.552891, 0.106892)",
        "(-0.280000, 1.566981, 0.124526)",
        "(-0.280000, 1.578958, 0.143542)",
        "(-0.280000, 1.588676, 0.163633)",
        "(-0.280000, 1.596071, 0.184554)",
        "(-0.280000, 1.601101, 0.206091)",
        "(-0.280000, 1.603703, 0.227562)",
        "(-0.280000, 1.603983, 0.249137)",
        "(-0.280000, 1.601945, 0.270647)",
        "(-0.280000, 1.597604, 0.291836)",
        "(-0.280000, 1.590982, 0.312511)",
        "(-0.280000, 1.582344, 0.332005)",
        "(-0.280000, 1.571619, 0.350582)",
        "(-0.280000, 1.558876, 0.368033)",
        "(-0.280000, 1.544261, 0.384084)",
        "(-0.280000, 1.527921, 0.398529)",
        "(-0.280000, 1.510368, 0.410956)",
        "(-0.280000, 1.491567, 0.421447)",
        "(-0.280000, 1.471703, 0.429883)",
        "(-0.280000, 1.450996, 0.436154)",
        "(-0.280000, 1.429788, 0.440155)",
        "(-0.280000, 1.408684, 0.441848)",
        "(-0.280000, 1.387515, 0.441312)",
        "(-0.280000, 1.366706, 0.437983)",
        "(-0.280000, 1.346665, 0.431939)",
        "(-0.280000, 1.327545, 0.424069)",
        "(-0.280000, 1.309788, 0.414672)",
        "(-0.280000, 1.293141, 0.403759)",
        "(-0.280000, 1.277771, 0.391506)",
        "(-0.280000, 1.263739, 0.378032)",
        "(-0.280000, 1.251106, 0.363443)",
        "(-0.280000, 1.240179, 0.348207)",
        "(-0.280000, 1.230786, 0.332223)",
        "(-0.280000, 1.222975, 0.315600)",
        "(-0.280000, 1.216821, 0.298538)",
        "(-0.280000, 1.212298, 0.281072)",
        "(-0.280000, 1.209461, 0.263713)",
        "(-0.280000, 1.208203, 0.246293)",
        "(-0.280000, 1.208501, 0.228926)",
        "(-0.280000, 1.210325, 0.211782)",
        "(-0.280000, 1.213643, 0.194915)",
        "(-0.280000, 1.218330, 0.178709)",
        "(-0.280000, 1.224389, 0.162995)",
        "(-0.280000, 1.231781, 0.147863)",
        "(-0.280000, 1.240494, 0.133360)",
        "(-0.280000, 1.250474, 0.119610)",
        "(-0.280000, 1.261408, 0.106999)",
        "(-0.280000, 1.273456, 0.095300)",
        "(-0.280000, 1.286523, 0.084638)",
        "(-0.280000, 1.300614, 0.075051)",
        "(-0.280000, 1.315573, 0.066688)",
        "(-0.280000, 1.330954, 0.059771)",
        "(-0.280000, 1.347140, 0.054129)",
        "(-0.280000, 1.364001, 0.049881)",
        "(-0.280000, 1.381544, 0.047108)",
        "(-0.280000, 1.399770, 0.045934)",
        "(-0.280000, 1.417848, 0.046455)",
        "(-0.280000, 1.436341, 0.048742)",
        "(-0.280000, 1.455113, 0.052942)",
        "(-0.280000, 1.473819, 0.059141)",
        "(-0.280000, 1.492231, 0.067413)",
        "(-0.280000, 1.509455, 0.077392)",
        "(-0.280000, 1.525826, 0.089279)",
        "(-0.280000, 1.541057, 0.102977)",
        "(-0.280000, 1.554844, 0.118291)",
        "(-0.280000, 1.566966, 0.135017)",
        "(-0.280000, 1.577084, 0.152599)",
        "(-0.280000, 1.585328, 0.171158)",
        "(-0.280000, 1.591612, 0.190522)",
        "(-0.280000, 1.595855, 0.210512)",
        "(-0.280000, 1.597986, 0.230884)",
        "(-0.280000, 1.597986, 0.251043)",
        "(-0.280000, 1.595873, 0.271295)",
        "(-0.280000, 1.591610, 0.291407)",
        "(-0.280000, 1.585154, 0.311219)",
        "(-0.280000, 1.576520, 0.330426)",
        "(-0.280000, 1.566016, 0.348361)",
        "(-0.280000, 1.553503, 0.365273)",
        "(-0.280000, 1.539117, 0.380858)",
        "(-0.280000, 1.523005, 0.394882)",
        "(-0.280000, 1.505347, 0.407128)",
        "(-0.280000, 1.486769, 0.417206)",
        "(-0.280000, 1.467138, 0.425239)",
        "(-0.280000, 1.446698, 0.431106)",
        "(-0.280000, 1.425768, 0.434709)",
        "(-0.280000, 1.404618, 0.436015)",
        "(-0.280000, 1.383927, 0.435067)",
        "(-0.280000, 1.363550, 0.431950)",
        "(-0.280000, 1.343732, 0.426738)",
        "(-0.280000, 1.324779, 0.419567)",
        "(-0.280000, 1.306868, 0.410579)",
        "(-0.280000, 1.290358, 0.400075)",
        "(-0.280000, 1.275175, 0.388137)",
        "(-0.280000, 1.261402, 0.374919)",
        "(-0.280000, 1.249092, 0.360554)",
        "(-0.280000, 1.238340, 0.345236)",
        "(-0.280000, 1.229310, 0.329360)",
        "(-0.280000, 1.221840, 0.312799)",
        "(-0.280000, 1.215986, 0.295763)",
        "(-0.280000, 1.211747, 0.278354)",
        "(-0.280000, 1.209137, 0.260758)",
        "(-0.280000, 1.208145, 0.243373)",
        "(-0.280000, 1.208707, 0.225966)",
        "(-0.280000, 1.210815, 0.208706)",
        "(-0.280000, 1.214452, 0.191703)",
        "(-0.280000, 1.219606, 0.175041)",
        "(-0.280000, 1.226080, 0.159228)",
        "(-0.280000, 1.233949, 0.143977)",
        "(-0.280000, 1.243217, 0.129351)",
        "(-0.280000, 1.253791, 0.115549)",
        "(-0.280000, 1.265661, 0.102636)",
        "(-0.280000, 1.278390, 0.091051)",
        "(-0.280000, 1.292214, 0.080548)",
        "(-0.280000, 1.307094, 0.071216)",
        "(-0.280000, 1.322933, 0.063179)",
        "(-0.280000, 1.339675, 0.056534)",
        "(-0.280000, 1.356766, 0.051508)",
        "(-0.280000, 1.374564, 0.048015)",
        "(-0.280000, 1.393035, 0.046168)",
        "(-0.280000, 1.412052, 0.046105)",
        "(-0.280000, 1.431404, 0.047955)",
        "(-0.280000, 1.450306, 0.051680)",
        "(-0.280000, 1.469176, 0.057404)",
        "(-0.280000, 1.487686, 0.065155)",
        "(-0.280000, 1.505603, 0.074953)",
        "(-0.280000, 1.522594, 0.086722)",
        "(-0.280000, 1.538028, 0.100015)",
        "(-0.280000, 1.552139, 0.115020)",
        "(-0.280000, 1.564672, 0.131552)",
        "(-0.280000, 1.575438, 0.149432)",
        "(-0.280000, 1.584298, 0.168526)",
        "(-0.280000, 1.590946, 0.188099)",
        "(-0.280000, 1.595507, 0.208390)",
        "(-0.280000, 1.597892, 0.229204)",
        "(-0.280000, 1.598019, 0.250202)",
        "(-0.280000, 1.595819, 0.271210)",
        "(-0.280000, 1.591369, 0.291486)",
        "(-0.280000, 1.584655, 0.311187)",
        "(-0.280000, 1.575715, 0.330060)",
        "(-0.280000, 1.564682, 0.347760)",
        "(-0.280000, 1.551708, 0.364041)",
        "(-0.280000, 1.537241, 0.378417)",
        "(-0.280000, 1.521328, 0.390978)",
        "(-0.280000, 1.504208, 0.401583)",
        "(-0.280000, 1.486132, 0.410124)",
        "(-0.280000, 1.467416, 0.416516)",
        "(-0.280000, 1.448647, 0.420661)",
        "(-0.280000, 1.429695, 0.422737)",
        "(-0.280000, 1.410871, 0.422773)",
        "(-0.280000, 1.392341, 0.420841)",
        "(-0.280000, 1.374359, 0.417043)",
        "(-0.280000, 1.357384, 0.411573)",
        "(-0.280000, 1.341238, 0.404533)",
        "(-0.280000, 1.326089, 0.396084)",
        "(-0.280000, 1.312011, 0.386359)",
        "(-0.280000, 1.299064, 0.375486)",
        "(-0.280000, 1.287564, 0.363849)",
        "(-0.280000, 1.277266, 0.351397)",
        "(-0.280000, 1.268191, 0.338250)",
        "(-0.280000, 1.260353, 0.324530)",
        "(-0.280000, 1.253734, 0.310298)",
        "(-0.280000, 1.248451, 0.295955)",
        "(-0.280000, 1.244349, 0.281321)",
        "(-0.280000, 1.241426, 0.266473)",
        "(-0.280000, 1.239684, 0.251551)",
        "(-0.280000, 1.239102, 0.236583)",
        "(-0.280000, 1.239647, 0.221865)",
        "(-0.280000, 1.241295, 0.207254)",
        "(-0.280000, 1.244055, 0.192750)",
        "(-0.280000, 1.247942, 0.178397)",
        "(-0.280000, 1.252938, 0.164336)",
        "(-0.280000, 1.258909, 0.150845)",
        "(-0.280000, 1.265999, 0.137687)",
        "(-0.280000, 1.274191, 0.124997)",
        "(-0.280000, 1.283493, 0.112850)",
        "(-0.280000, 1.293873, 0.101372)",
        "(-0.280000, 1.305070, 0.090817)",
        "(-0.280000, 1.317308, 0.081066)",
        "(-0.280000, 1.330500, 0.072263)",
        "(-0.280000, 1.344653, 0.064489)",
        "(-0.280000, 1.359749, 0.057850)",
        "(-0.280000, 1.375289, 0.052541)",
        "(-0.280000, 1.391644, 0.048544)",
        "(-0.280000, 1.408865, 0.045986)",
        "(-0.280000, 1.426849, 0.045045)",
        "(-0.280000, 1.445622, 0.045950)",
        "(-0.280000, 1.464071, 0.049444)",
        "(-0.280000, 1.482290, 0.056223)",
        "(-0.280000, 1.500386, 0.065069)",
        "(-0.280000, 1.518037, 0.076051)",
        "(-0.280000, 1.534871, 0.089156)",
        "(-0.280000, 1.550100, 0.103840)",
        "(-0.280000, 1.563949, 0.120374)",
        "(-0.280000, 1.576119, 0.138588)",
        "(-0.280000, 1.586364, 0.158306)",
        "(-0.280000, 1.594433, 0.179229)",
        "(-0.280000, 1.600058, 0.200616)",
        "(-0.280000, 1.603319, 0.222703)",
        "(-0.280000, 1.604106, 0.245167)",
        "(-0.280000, 1.602358, 0.267738)",
        "(-0.280000, 1.598058, 0.290067)",
        "(-0.280000, 1.591391, 0.311427)",
        "(-0.280000, 1.582318, 0.332056)",
        "(-0.280000, 1.570965, 0.351580)",
        "(-0.280000, 1.557476, 0.369728)",
        "(-0.280000, 1.542044, 0.386224)",
        "(-0.280000, 1.524074, 0.399080)",
        "(-0.280000, 1.505011, 0.409679)",
        "(-0.280000, 1.485146, 0.417966)",
        "(-0.280000, 1.464844, 0.423910)",
        "(-0.280000, 1.444253, 0.427579)",
        "(-0.280000, 1.424190, 0.428956)",
        "(-0.280000, 1.404465, 0.428284)",
        "(-0.280000, 1.385240, 0.425686)",
        "(-0.280000, 1.366727, 0.421308)",
        "(-0.280000, 1.349030, 0.415296)",
        "(-0.280000, 1.332490, 0.407893)",
        "(-0.280000, 1.316951, 0.399206)",
        "(-0.280000, 1.302424, 0.389346)",
        "(-0.280000, 1.288933, 0.378417)",
        "(-0.280000, 1.276566, 0.366579)",
        "(-0.280000, 1.265496, 0.354138)",
        "(-0.280000, 1.255488, 0.340968)",
        "(-0.280000, 1.246586, 0.327188)",
        "(-0.280000, 1.238773, 0.312826)",
        "(-0.280000, 1.232093, 0.298018)",
        "(-0.280000, 1.226606, 0.283057)",
        "(-0.280000, 1.222212, 0.267722)",
        "(-0.280000, 1.218947, 0.252075)",
        "(-0.280000, 1.216847, 0.236106)",
        "(-0.280000, 1.215932, 0.220177)",
        "(-0.280000, 1.216250, 0.204085)",
        "(-0.280000, 1.217876, 0.187853)",
        "(-0.280000, 1.220900, 0.171544)",
        "(-0.280000, 1.225368, 0.155345)",
        "(-0.280000, 1.231296, 0.139294)",
        "(-0.280000, 1.239374, 0.124554)",
        "(-0.280000, 1.249746, 0.111189)",
        "(-0.280000, 1.261262, 0.098685)",
        "(-0.280000, 1.273851, 0.087152)",
        "(-0.280000, 1.287416, 0.076699)",
        "(-0.280000, 1.301576, 0.067582)",
        "(-0.280000, 1.316494, 0.059662)",
        "(-0.280000, 1.332146, 0.052976)",
        "(-0.280000, 1.348511, 0.047581)",
        "(-0.280000, 1.365454, 0.043574)",
        "(-0.280000, 1.382473, 0.041071)",
        "(-0.280000, 1.399985, 0.040026)",
        "(-0.280000, 1.417909, 0.040540)",
        "(-0.280000, 1.436207, 0.042731)",
        "(-0.280000, 1.454704, 0.046715)",
        "(-0.280000, 1.472622, 0.052376)",
        "(-0.280000, 1.490430, 0.059925)",
        "(-0.280000, 1.507829, 0.069393)",
        "(-0.280000, 1.524544, 0.080779)",
        "(-0.280000, 1.540319, 0.094058)",
        "(-0.280000, 1.554459, 0.108664)",
        "(-0.280000, 1.567233, 0.124880)",
        "(-0.280000, 1.578418, 0.142574)",
        "(-0.280000, 1.587783, 0.161525)",
        "(-0.280000, 1.595185, 0.181608)",
        "(-0.280000, 1.600342, 0.202028)",
        "(-0.280000, 1.603362, 0.223188)",
        "(-0.280000, 1.604112, 0.244866)",
        "(-0.280000, 1.602491, 0.266729)",
        "(-0.280000, 1.598437, 0.288539)",
        "(-0.280000, 1.592091, 0.309528)",
        "(-0.280000, 1.583394, 0.329909)",
        "(-0.280000, 1.572350, 0.349451)",
        "(-0.280000, 1.559029, 0.367845)",
        "(-0.280000, 1.543589, 0.384744)",
        "(-0.280000, 1.526574, 0.399586)",
        "(-0.280000, 1.507842, 0.412523)",
        "(-0.280000, 1.487746, 0.423268)",
        "(-0.280000, 1.466584, 0.431662)",
        "(-0.280000, 1.444765, 0.437576)",
        "(-0.280000, 1.422913, 0.440953)",
        "(-0.280000, 1.400950, 0.441911)",
        "(-0.280000, 1.379250, 0.440493)",
        "(-0.280000, 1.358033, 0.436785)",
        "(-0.280000, 1.337530, 0.430895)",
        "(-0.280000, 1.318820, 0.421974)",
        "(-0.280000, 1.302004, 0.410412)",
        "(-0.280000, 1.286788, 0.397483)",
        "(-0.280000, 1.273339, 0.383422)",
        "(-0.280000, 1.261701, 0.368386)",
        "(-0.280000, 1.252114, 0.352827)",
        "(-0.280000, 1.244375, 0.336729)",
        "(-0.280000, 1.238503, 0.320323)",
        "(-0.280000, 1.234481, 0.303873)",
        "(-0.280000, 1.232222, 0.287537)",
        "(-0.280000, 1.231676, 0.271678)",
        "(-0.280000, 1.232651, 0.256223)",
        "(-0.280000, 1.235037, 0.241288)",
        "(-0.280000, 1.238727, 0.226907)",
        "(-0.280000, 1.243597, 0.213189)",
        "(-0.280000, 1.249475, 0.200436)",
        "(-0.280000, 1.256299, 0.188374)",
        "(-0.280000, 1.263953, 0.177075)",
        "(-0.280000, 1.272374, 0.166519)",
        "(-0.280000, 1.281447, 0.156767)",
        "(-0.280000, 1.290910, 0.148046)",
        "(-0.280000, 1.300906, 0.140029)",
        "(-0.280000, 1.311355, 0.132748)",
        "(-0.280000, 1.322249, 0.126182)",
        "(-0.280000, 1.333612, 0.120311)",
        "(-0.280000, 1.345064, 0.115329)",
        "(-0.280000, 1.356937, 0.111034)",
        "(-0.280000, 1.369304, 0.107453)",
        "(-0.280000, 1.382146, 0.104663)",
        "(-0.280000, 1.395555, 0.102745)",
        "(-0.280000, 1.409040, 0.101810)",
        "(-0.280000, 1.423097, 0.101935)",
        "(-0.280000, 1.437713, 0.103297)",
        "(-0.280000, 1.452775, 0.106090)",
        "(-0.280000, 1.468172, 0.110517)",
        "(-0.280000, 1.483256, 0.116468)",
        "(-0.280000, 1.498238, 0.124259)",
        "(-0.280000, 1.512844, 0.133994)",
        "(-0.280000, 1.526743, 0.145694)",
        "(-0.280000, 1.539580, 0.159317)",
        "(-0.280000, 1.550861, 0.174392)",
        "(-0.280000, 1.560572, 0.191210)",
        "(-0.280000, 1.568369, 0.209525)",
        "(-0.280000, 1.573998, 0.229130)",
        "(-0.280000, 1.577229, 0.249307)",
        "(-0.280000, 1.577958, 0.270155)",
        "(-0.280000, 1.576049, 0.291352)",
        "(-0.280000, 1.571431, 0.312471)",
        "(-0.280000, 1.564110, 0.333134)",
        "(-0.280000, 1.554143, 0.352988)",
        "(-0.280000, 1.541925, 0.371375)",
        "(-0.280000, 1.527423, 0.388339)",
        "(-0.280000, 1.510854, 0.403614)",
        "(-0.280000, 1.492496, 0.416957)",
        "(-0.280000, 1.472546, 0.428239)",
        "(-0.280000, 1.451378, 0.436060)",
        "(-0.280000, 1.429269, 0.440224)",
        "(-0.280000, 1.406908, 0.441889)",
        "(-0.280000, 1.384660, 0.441068)",
        "(-0.280000, 1.362767, 0.437817)",
        "(-0.280000, 1.341812, 0.432322)",
        "(-0.280000, 1.321765, 0.424690)",
        "(-0.280000, 1.302804, 0.415056)",
        "(-0.280000, 1.285092, 0.403563)",
        "(-0.280000, 1.268842, 0.390417)",
        "(-0.280000, 1.254381, 0.376025)",
        "(-0.280000, 1.241529, 0.360344)",
        "(-0.280000, 1.230432, 0.343631)",
        "(-0.280000, 1.221111, 0.326012)",
        "(-0.280000, 1.213642, 0.307731)",
        "(-0.280000, 1.208112, 0.289240)",
        "(-0.280000, 1.204387, 0.270353)",
        "(-0.280000, 1.202492, 0.251304)",
        "(-0.280000, 1.202418, 0.232187)",
        "(-0.280000, 1.204164, 0.213121)",
        "(-0.280000, 1.207619, 0.194720)",
        "(-0.280000, 1.212788, 0.176670)",
        "(-0.280000, 1.219652, 0.159107)",
        "(-0.280000, 1.228157, 0.142221)",
        "(-0.280000, 1.238272, 0.126121)",
        "(-0.280000, 1.249608, 0.111352)",
        "(-0.280000, 1.262299, 0.097659)",
        "(-0.280000, 1.276228, 0.085184)",
        "(-0.280000, 1.291232, 0.074074)",
        "(-0.280000, 1.307203, 0.064404)",
        "(-0.280000, 1.323666, 0.056403)",
        "(-0.280000, 1.340786, 0.049934)",
        "(-0.280000, 1.358500, 0.045032)",
        "(-0.280000, 1.376721, 0.041750)",
        "(-0.280000, 1.395322, 0.040154)",
        "(-0.280000, 1.413702, 0.040275)",
        "(-0.280000, 1.432283, 0.042117)",
        "(-0.280000, 1.450917, 0.045750)",
        "(-0.280000, 1.469500, 0.051256)",
        "(-0.280000, 1.487823, 0.058691)",
        "(-0.280000, 1.505167, 0.067798)",
        "(-0.280000, 1.521949, 0.078846)",
        "(-0.280000, 1.537855, 0.091796)",
        "(-0.280000, 1.552623, 0.106594)",
        "(-0.280000, 1.565977, 0.123125)",
        "(-0.280000, 1.576264, 0.141323)",
        "(-0.280000, 1.583661, 0.161080)",
        "(-0.280000, 1.588973, 0.181533)",
        "(-0.280000, 1.592052, 0.202367)",
        "(-0.280000, 1.592851, 0.223394)",
        "(-0.280000, 1.591360, 0.243834)",
        "(-0.280000, 1.587689, 0.263971)",
        "(-0.280000, 1.581871, 0.283568)",
        "(-0.280000, 1.573986, 0.302365)",
        "(-0.280000, 1.564119, 0.320164)",
        "(-0.280000, 1.552634, 0.336361)",
        "(-0.280000, 1.539534, 0.351186)",
        "(-0.280000, 1.524956, 0.364499)",
        "(-0.280000, 1.509079, 0.376142)",
        "(-0.280000, 1.492145, 0.385962)",
        "(-0.280000, 1.474710, 0.393710)",
        "(-0.280000, 1.456654, 0.399572)",
        "(-0.280000, 1.438234, 0.403504)",
        "(-0.280000, 1.419648, 0.405505)",
        "(-0.280000, 1.401165, 0.405601)",
        "(-0.280000, 1.383247, 0.403891)",
        "(-0.280000, 1.365712, 0.400465)",
        "(-0.280000, 1.348757, 0.395412)",
        "(-0.280000, 1.332519, 0.388828)",
        "(-0.280000, 1.317119, 0.380819)",
        "(-0.280000, 1.302860, 0.371646)",
        "(-0.280000, 1.289587, 0.361294)",
        "(-0.280000, 1.277371, 0.349861)",
        "(-0.280000, 1.266311, 0.337482)",
        "(-0.280000, 1.256433, 0.324227)",
        "(-0.280000, 1.247912, 0.310446)",
        "(-0.280000, 1.240643, 0.296025)",
        "(-0.280000, 1.234664, 0.281047)",
        "(-0.280000, 1.230033, 0.265672)",
        "(-0.280000, 1.226766, 0.249925)",
        "(-0.280000, 1.224893, 0.234137)",
        "(-0.280000, 1.224422, 0.218229)",
        "(-0.280000, 1.225375, 0.202285)",
        "(-0.280000, 1.227791, 0.186367)",
        "(-0.280000, 1.231682, 0.170653)",
        "(-0.280000, 1.236909, 0.155551)",
        "(-0.280000, 1.243574, 0.140867)",
        "(-0.280000, 1.251627, 0.126801)",
        "(-0.280000, 1.261045, 0.113457)",
        "(-0.280000, 1.271728, 0.101026)",
        "(-0.280000, 1.283340, 0.089824)",
        "(-0.280000, 1.296024, 0.079710)",
        "(-0.280000, 1.309638, 0.070808)",
        "(-0.280000, 1.324079, 0.063188)",
        "(-0.280000, 1.339285, 0.056893)",
        "(-0.280000, 1.354743, 0.052084)",
        "(-0.280000, 1.370749, 0.048629)",
        "(-0.280000, 1.387308, 0.046551)",
        "(-0.280000, 1.404341, 0.045907)",
        "(-0.280000, 1.421879, 0.046801)",
        "(-0.280000, 1.439161, 0.049249)",
        "(-0.280000, 1.456798, 0.053415)",
        "(-0.280000, 1.474667, 0.059472)",
        "(-0.280000, 1.492506, 0.067555)",
        "(-0.280000, 1.510025, 0.077764)",
        "(-0.280000, 1.526312, 0.089673)",
        "(-0.280000, 1.541660, 0.103582)",
        "(-0.280000, 1.555720, 0.119382)",
        "(-0.280000, 1.568167, 0.136896)",
        "(-0.280000, 1.578689, 0.155832)",
        "(-0.280000, 1.586927, 0.175480)",
        "(-0.280000, 1.593014, 0.196087)",
        "(-0.280000, 1.596814, 0.217364)",
        "(-0.280000, 1.598237, 0.239062)",
        "(-0.280000, 1.597226, 0.260884)",
        "(-0.280000, 1.593852, 0.282130)",
        "(-0.280000, 1.588101, 0.303049)",
        "(-0.280000, 1.579999, 0.323337)",
        "(-0.280000, 1.569597, 0.342725)",
        "(-0.280000, 1.556982, 0.360941)",
        "(-0.280000, 1.542636, 0.377351)",
        "(-0.280000, 1.526468, 0.392123)",
        "(-0.280000, 1.508635, 0.405061)",
        "(-0.280000, 1.489437, 0.415916)",
        "(-0.280000, 1.469132, 0.424535)",
        "(-0.280000, 1.448337, 0.430723)",
        "(-0.280000, 1.426982, 0.434563)",
        "(-0.280000, 1.405330, 0.436008)",
        "(-0.280000, 1.383731, 0.435047)",
        "(-0.280000, 1.362446, 0.431718)",
        "(-0.280000, 1.342094, 0.426206)",
        "(-0.280000, 1.322599, 0.418594)",
        "(-0.280000, 1.304187, 0.409029)",
        "(-0.280000, 1.287016, 0.397652)",
        "(-0.280000, 1.271313, 0.384687)",
        "(-0.280000, 1.257372, 0.370521)",
        "(-0.280000, 1.245034, 0.355132)",
        "(-0.280000, 1.234416, 0.338757)",
        "(-0.280000, 1.225551, 0.321541)",
        "(-0.280000, 1.218504, 0.303728)",
        "(-0.280000, 1.213344, 0.285761)",
        "(-0.280000, 1.209944, 0.267508)",
        "(-0.280000, 1.208302, 0.249145)",
        "(-0.280000, 1.208394, 0.230812)",
        "(-0.280000, 1.210148, 0.212974)",
        "(-0.280000, 1.213502, 0.195500)",
        "(-0.280000, 1.218400, 0.178502)",
        "(-0.280000, 1.224809, 0.162040)",
        "(-0.280000, 1.232650, 0.146298)",
        "(-0.280000, 1.241904, 0.131375)",
        "(-0.280000, 1.252265, 0.117725)",
        "(-0.280000, 1.263844, 0.105149)",
        "(-0.280000, 1.276558, 0.093759)",
        "(-0.280000, 1.290240, 0.083707)",
        "(-0.280000, 1.304813, 0.075043)",
        "(-0.280000, 1.319832, 0.068000)",
        "(-0.280000, 1.335408, 0.062446)",
        "(-0.280000, 1.351481, 0.058395)",
        "(-0.280000, 1.367992, 0.055876)",
        "(-0.280000, 1.384750, 0.054938)",
        "(-0.280000, 1.401199, 0.055612)",
        "(-0.280000, 1.417770, 0.057844)",
        "(-0.280000, 1.434337, 0.061674)",
        "(-0.280000, 1.450843, 0.067171)",
        "(-0.280000, 1.467111, 0.074380)",
        "(-0.280000, 1.482348, 0.083038)",
        "(-0.280000, 1.497075, 0.093386)",
        "(-0.280000, 1.510994, 0.105371)",
        "(-0.280000, 1.523857, 0.118927)",
        "(-0.280000, 1.535443, 0.133970)",
        "(-0.280000, 1.545203, 0.149847)",
        "(-0.280000, 1.553373, 0.166823)",
        "(-0.280000, 1.559786, 0.184695)",
        "(-0.280000, 1.564300, 0.203168)",
        "(-0.280000, 1.566855, 0.222067)",
        "(-0.280000, 1.567407, 0.240722)",
        "(-0.280000, 1.566037, 0.259368)",
        "(-0.280000, 1.562754, 0.277791)",
        "(-0.280000, 1.557594, 0.295775)",
        "(-0.280000, 1.550594, 0.313175)",
        "(-0.280000, 1.541977, 0.329551)",
        "(-0.280000, 1.531729, 0.344994)",
        "(-0.280000, 1.519916, 0.359378)",
        "(-0.280000, 1.506642, 0.372541)",
        "(-0.280000, 1.492070, 0.384303)",
        "(-0.280000, 1.476574, 0.394428)",
        "(-0.280000, 1.460058, 0.402987)",
        "(-0.280000, 1.442713, 0.409857)",
        "(-0.280000, 1.424673, 0.414967)",
        "(-0.280000, 1.406136, 0.418236)",
        "(-0.280000, 1.387565, 0.419641)",
        "(-0.280000, 1.368814, 0.419177)",
        "(-0.280000, 1.350122, 0.416822)",
        "(-0.280000, 1.331679, 0.412587)",
        "(-0.280000, 1.313625, 0.406478)",
        "(-0.280000, 1.296477, 0.398738)",
        "(-0.280000, 1.280107, 0.389316)",
        "(-0.280000, 1.264656, 0.378282)",
        "(-0.280000, 1.250354, 0.365816)",
        "(-0.280000, 1.237268, 0.351990)",
        "(-0.280000, 1.226541, 0.336782)",
        "(-0.280000, 1.218491, 0.320163)",
        "(-0.280000, 1.212042, 0.303000)",
        "(-0.280000, 1.207225, 0.285505)",
        "(-0.280000, 1.204024, 0.267779)",
        "(-0.280000, 1.202440, 0.250235)",
        "(-0.280000, 1.202394, 0.232756)",
        "(-0.280000, 1.203856, 0.215418)",
        "(-0.280000, 1.206813, 0.198269)",
        "(-0.280000, 1.211226, 0.181494)",
        "(-0.280000, 1.216939, 0.165484)",
        "(-0.280000, 1.224009, 0.149964)",
        "(-0.280000, 1.232383, 0.135079)",
        "(-0.280000, 1.242039, 0.120893)",
        "(-0.280000, 1.252886, 0.107564)",
        "(-0.280000, 1.264600, 0.095432)",
        "(-0.280000, 1.277374, 0.084257)",
        "(-0.280000, 1.291133, 0.074141)",
        "(-0.280000, 1.305840, 0.065152)",
        "(-0.280000, 1.321460, 0.057369)",
        "(-0.280000, 1.337442, 0.051059)",
        "(-0.280000, 1.354138, 0.046078)",
        "(-0.280000, 1.371494, 0.042515)",
        "(-0.280000, 1.389386, 0.040475)",
        "(-0.280000, 1.407205, 0.040040)",
        "(-0.280000, 1.425388, 0.041230)",
        "(-0.280000, 1.443832, 0.044153)",
        "(-0.280000, 1.462438, 0.048933)",
        "(-0.280000, 1.480920, 0.055642)",
        "(-0.280000, 1.499033, 0.064328)",
        "(-0.280000, 1.516014, 0.074661)",
        "(-0.280000, 1.532135, 0.086824)",
        "(-0.280000, 1.547140, 0.100736)",
        "(-0.280000, 1.560788, 0.116270)",
        "(-0.280000, 1.572823, 0.133213)",
        "(-0.280000, 1.582864, 0.150951)",
        "(-0.280000, 1.591116, 0.169766)",
        "(-0.280000, 1.596858, 0.189579)"
    ],
    "rightHandRotations": [
        "(275.308600, 141.368000, 286.937100)",
        "(290.000000, 70.000000, 0.000000)",
        "(290.000000, 70.000000, 0.000000)",
        "(290.000000, 70.000000, 0.000000)",
        "(290.000000, 70.000000, 0.000000)",
        "(290.000000, 70.000000, 0.000000)",
        "(290.000000, 70.000000, 0.000000)",
        "(290.000000, 70.000000, 0.000000)",
        "(290.000000, 70.000000, 0.000000)",
        "(290.000000, 70.000000, 0.000000)",
        "(290.000000, 70.000000, 0.000000)",
        "(290.000000, 70.000000, 0.000000)",
        "(290.000000, 70.000000, 0.000000)",
        "(290.000000, 70.000000, 0.000000)",
        "(290.000000, 70.000000, 0.000000)",
        "(290.000000, 70.000000, 0.000000)",
        "(290.000000, 70.000000, 0.000000)",
        "(290.000000, 70.000000, 0.000000)",
        "(290.000000, 70.000000, 0.000000)",
        "(290.000000, 70.000000, 0.000000)",
        "(290.000000, 70.000000, 0.000000)",
        "(290.000000, 70.000000, 0.000000)",
        "(290.000000, 70.000000, 0.000000)",
        "(290.000000, 70.000000, 0.000000)",
        "(290.000000, 70.000000, 0.000000)",
        "(290.000000, 70.000000, 0.000000)",
        "(290.000000, 70.000000, 0.000000)",
        "(290.000000, 70.000000, 0.000000)",
        "(290.000000, 70.000000, 0.000000)",
        "(290.000000, 70.000000, 0.000000)",
        "(290.000000, 70.000000, 0.000000)",
        "(290.000000, 70.000000, 0.000000)",
        "(290.000000, 70.000000, 0.000000)",
        "(290.000000, 70.000000, 0.000000)",
        "(290.000000, 70.000000, 0.000000)",
        "(290.000000, 70.000000, 0.000000)",
        "(290.000000, 70.000000, 0.000000)",
        "(290.000000, 70.000000, 0.000000)",
        "(290.000000, 70.000000, 0.000000)",
        "(290.000000, 70.000000, 0.000000)",
        "(290.000000, 70.000000, 0.000000)",
        "(290.000000, 70.000000, 0.000000)",
        "(290.000000, 70.000000, 0.000000)",
        "(290.000000, 70.000000, 0.000000)",
        "(290.000000, 70.000000, 0.000000)",
        "(290.000000, 70.000000, 0.000000)",
        "(290.000000, 70.000000, 0.000000)",
        "(290.000000, 70.000000, 0.000000)",
        "(290.000000, 70.000000, 0.000000)",
        "(290.000000, 70.000000, 0.000000)",
        "(290.000000, 70.000000, 0.000000)",
        "(290.000000, 70.000000, 0.000000)",
        "(290.000000, 70.000000, 0.000000)",
        "(290.000000, 70.000000, 0.000000)",
        "(290.000000, 70.000000, 0.000000)",
        "(290.000000, 70.000000, 0.000000)",
        "(290.000000, 70.000000, 0.000000)",
        "(290.000000, 70.000000, 0.000000)",
        "(290.000000, 70.000000, 0.000000)",
        "(290.000000, 70.000000, 0.000000)",
        "(290.000000, 70.000000, 0.000000)",
        "(290.000000, 70.000000, 0.000000)",
        "(290.000000, 70.000000, 0.000000)",
        "(290.000000, 70.000000, 0.000000)",
        "(290.000000, 70.000000, 0.000000)",
        "(290.000000, 70.000000, 0.000000)",
        "(290.000000, 70.000000, 0.000000)",
        "(290.000000, 70.000000, 0.000000)",
        "(290.000000, 70.000000, 0.000000)",
        "(290.000000, 70.000000, 0.000000)",
        "(290.000000, 70.000000, 0.000000)",
        "(290.000000, 70.000000, 0.000000)",
        "(290.000000, 70.000000, 0.000000)",
        "(290.000000, 70.000000, 0.000000)",
        "(290.000000, 70.000000, 0.000000)",
        "(290.000000, 70.000000, 0.000000)",
        "(290.000000, 70.000000, 0.000000)",
        "(290.000000, 70.000000, 0.000000)",
        "(290.000000, 70.000000, 0.000000)",
        "(290.000000, 70.000000, 0.000000)",
        "(290.000000, 70.000000, 0.000000)",
        "(290.000000, 70.000000, 0.000000)",
        "(290.000000, 70.000000, 0.000000)",
        "(290.000000, 70.000000, 0.000000)",
        "(290.000000, 70.000000, 0.000000)",
        "(290.000000, 70.000000, 0.000000)",
        "(290.000000, 70.000000, 0.000000)",
        "(290.000000, 70.000000, 0.000000)",
        "(290.000000, 70.000000, 0.000000)",
        "(290.000000, 70.000000, 0.000000)",
        "(290.000000, 70.000000, 0.000000)",
        "(290.000000, 70.000000, 0.000000)",
        "(290.000000, 70.000000, 0.000000)",
        "(290.000000, 70.000000, 0.000000)",
        "(290.000000, 70.000000, 0.000000)",
        "(290.000000, 70.000000, 0.000000)",
        "(290.000000, 70.000000, 0.000000)",
        "(290.000000, 70.000000, 0.000000)",
        "(290.000000, 70.000000, 0.000000)",
        "(290.000000, 70.000000, 0.000000)",
        "(290.000000, 70.000000, 0.000000)",
        "(290.000000, 70.000000, 0.000000)",
        "(290.000000, 70.000000, 0.000000)",
        "(290.000000, 70.000000, 0.000000)",
        "(290.000000, 70.000000, 0.000000)",
        "(290.000000, 70.000000, 0.000000)",
        "(290.000000, 70.000000, 0.000000)",
        "(290.000000, 70.000000, 0.000000)",
        "(290.000000, 70.000000, 0.000000)",
        "(290.000000, 70.000000, 0.000000)",
        "(290.000000, 70.000000, 0.000000)",
        "(290.000000, 70.000000, 0.000000)",
        "(290.000000, 70.000000, 0.000000)",
        "(290.000000, 70.000000, 0.000000)",
        "(290.000000, 70.000000, 0.000000)",
        "(290.000000, 70.000000, 0.000000)",
        "(290.000000, 70.000000, 0.000000)",
        "(290.000000, 70.000000, 0.000000)",
        "(290.000000, 70.000000, 0.000000)",
        "(290.000000, 70.000000, 0.000000)",
        "(290.000000, 70.000000, 0.000000)",
        "(290.000000, 70.000000, 0.000000)",
        "(290.000000, 70.000000, 0.000000)",
        "(290.000000, 70.000000, 0.000000)",
        "(290.000000, 70.000000, 0.000000)",
        "(290.000000, 70.000000, 0.000000)",
        "(290.000000, 70.000000, 0.000000)",
        "(290.000000, 70.000000, 0.000000)",
        "(290.000000, 70.000000, 0.000000)",
        "(290.000000, 70.000000, 0.000000)",
        "(290.000000, 70.000000, 0.000000)",
        "(290.000000, 70.000000, 0.000000)",
        "(290.000000, 70.000000, 0.000000)",
        "(290.000000, 70.000000, 0.000000)",
        "(290.000000, 70.000000, 0.000000)",
        "(290.000000, 70.000000, 0.000000)",
        "(290.000000, 70.000000, 0.000000)",
        "(290.000000, 70.000000, 0.000000)",
        "(290.000000, 70.000000, 0.000000)",
        "(290.000000, 70.000000, 0.000000)",
        "(290.000000, 70.000000, 0.000000)",
        "(290.000000, 70.000000, 0.000000)",
        "(290.000000, 70.000000, 0.000000)",
        "(290.000000, 70.000000, 0.000000)",
        "(290.000000, 70.000000, 0.000000)",
        "(290.000000, 70.000000, 0.000000)",
        "(290.000000, 70.000000, 0.000000)",
        "(290.000000, 70.000000, 0.000000)",
        "(290.000000, 70.000000, 0.000000)",
        "(290.000000, 70.000000, 0.000000)",
        "(290.000000, 70.000000, 0.000000)",
        "(290.000000, 70.000000, 0.000000)",
        "(290.000000, 70.000000, 0.000000)",
        "(290.000000, 70.000000, 0.000000)",
        "(290.000000, 70.000000, 0.000000)",
        "(290.000000, 70.000000, 0.000000)",
        "(290.000000, 70.000000, 0.000000)",
        "(290.000000, 70.000000, 0.000000)",
        "(290.000000, 70.000000, 0.000000)",
        "(290.000000, 70.000000, 0.000000)",
        "(290.000000, 70.000000, 0.000000)",
        "(290.000000, 70.000000, 0.000000)",
        "(290.000000, 70.000000, 0.000000)",
        "(290.000000, 70.000000, 0.000000)",
        "(290.000000, 70.000000, 0.000000)",
        "(290.000000, 70.000000, 0.000000)",
        "(290.000000, 70.000000, 0.000000)",
        "(290.000000, 70.000000, 0.000000)",
        "(290.000000, 70.000000, 0.000000)",
        "(290.000000, 70.000000, 0.000000)",
        "(290.000000, 70.000000, 0.000000)",
        "(290.000000, 70.000000, 0.000000)",
        "(290.000000, 70.000000, 0.000000)",
        "(290.000000, 70.000000, 0.000000)",
        "(290.000000, 70.000000, 0.000000)",
        "(290.000000, 70.000000, 0.000000)",
        "(290.000000, 70.000000, 0.000000)",
        "(290.000000, 70.000000, 0.000000)",
        "(290.000000, 70.000000, 0.000000)",
        "(290.000000, 70.000000, 0.000000)",
        "(290.000000, 70.000000, 0.000000)",
        "(290.000000, 70.000000, 0.000000)",
        "(290.000000, 70.000000, 0.000000)",
        "(290.000000, 70.000000, 0.000000)",
        "(290.000000, 70.000000, 0.000000)",
        "(290.000000, 70.000000, 0.000000)",
        "(290.000000, 70.000000, 0.000000)",
        "(290.000000, 70.000000, 0.000000)",
        "(290.000000, 70.000000, 0.000000)",
        "(290.000000, 70.000000, 0.000000)",
        "(290.000000, 70.000000, 0.000000)",
        "(290.000000, 70.000000, 0.000000)",
        "(290.000000, 70.000000, 0.000000)",
        "(290.000000, 70.000000, 0.000000)",
        "(290.000000, 70.000000, 0.000000)",
        "(290.000000, 70.000000, 0.000000)",
        "(290.000000, 70.000000, 0.000000)",
        "(290.000000, 70.000000, 0.000000)",
        "(290.000000, 70.000000, 0.000000)",
        "(290.000000, 70.000000, 0.000000)",
        "(290.000000, 70.000000, 0.000000)",
        "(290.000000, 70.000000, 0.000000)",
        "(290.000000, 70.000000, 0.000000)",
        "(290.000000, 70.000000, 0.000000)",
        "(290.000000, 70.000000, 0.000000)",
        "(290.000000, 70.000000, 0.000000)",
        "(290.000000, 70.000000, 0.000000)",
        "(290.000000, 70.000000, 0.000000)",
        "(290.000000, 70.000000, 0.000000)",
        "(290.000000, 70.000000, 0.000000)",
        "(290.000000, 70.000000, 0.000000)",
        "(290.000000, 70.000000, 0.000000)",
        "(290.000000, 70.000000, 0.000000)",
        "(290.000000, 70.000000, 0.000000)",
        "(290.000000, 70.000000, 0.000000)",
        "(290.000000, 70.000000, 0.000000)",
        "(290.000000, 70.000000, 0.000000)",
        "(290.000000, 70.000000, 0.000000)",
        "(290.000000, 70.000000, 0.000000)",
        "(290.000000, 70.000000, 0.000000)",
        "(290.000000, 70.000000, 0.000000)",
        "(290.000000, 70.000000, 0.000000)",
        "(290.000000, 70.000000, 0.000000)",
        "(290.000000, 70.000000, 0.000000)",
        "(290.000000, 70.000000, 0.000000)",
        "(290.000000, 70.000000, 0.000000)",
        "(290.000000, 70.000000, 0.000000)",
        "(290.000000, 70.000000, 0.000000)",
        "(290.000000, 70.000000, 0.000000)",
        "(290.000000, 70.000000, 0.000000)",
        "(290.000000, 70.000000, 0.000000)",
        "(290.000000, 70.000000, 0.000000)",
        "(290.000000, 70.000000, 0.000000)",
        "(290.000000, 70.000000, 0.000000)",
        "(290.000000, 70.000000, 0.000000)",
        "(290.000000, 70.000000, 0.000000)",
        "(290.000000, 70.000000, 0.000000)",
        "(290.000000, 70.000000, 0.000000)",
        "(290.000000, 70.000000, 0.000000)",
        "(290.000000, 70.000000, 0.000000)",
        "(290.000000, 70.000000, 0.000000)",
        "(290.000000, 70.000000, 0.000000)",
        "(290.000000, 70.000000, 0.000000)",
        "(290.000000, 70.000000, 0.000000)",
        "(290.000000, 70.000000, 0.000000)",
        "(290.000000, 70.000000, 0.000000)",
        "(290.000000, 70.000000, 0.000000)",
        "(290.000000, 70.000000, 0.000000)",
        "(290.000000, 70.000000, 0.000000)",
        "(290.000000, 70.000000, 0.000000)",
        "(290.000000, 70.000000, 0.000000)",
        "(290.000000, 70.000000, 0.000000)",
        "(290.000000, 70.000000, 0.000000)",
        "(290.000000, 70.000000, 0.000000)",
        "(290.000000, 70.000000, 0.000000)",
        "(290.000000, 70.000000, 0.000000)",
        "(290.000000, 70.000000, 0.000000)",
        "(290.000000, 70.000000, 0.000000)",
        "(290.000000, 70.000000, 0.000000)",
        "(290.000000, 70.000000, 0.000000)",
        "(290.000000, 70.000000, 0.000000)",
        "(290.000000, 70.000000, 0.000000)",
        "(290.000000, 70.000000, 0.000000)",
        "(290.000000, 70.000000, 0.000000)",
        "(290.000000, 70.000000, 0.000000)",
        "(290.000000, 70.000000, 0.000000)",
        "(290.000000, 70.000000, 0.000000)",
        "(290.000000, 70.000000, 0.000000)",
        "(290.000000, 70.000000, 0.000000)",
        "(290.000000, 70.000000, 0.000000)",
        "(290.000000, 70.000000, 0.000000)",
        "(290.000000, 70.000000, 0.000000)",
        "(290.000000, 70.000000, 0.000000)",
        "(290.000000, 70.000000, 0.000000)",
        "(290.000000, 70.000000, 0.000000)",
        "(290.000000, 70.000000, 0.000000)",
        "(290.000000, 70.000000, 0.000000)",
        "(290.000000, 70.000000, 0.000000)",
        "(290.000000, 70.000000, 0.000000)",
        "(290.000000, 70.000000, 0.000000)",
        "(290.000000, 70.000000, 0.000000)",
        "(290.000000, 70.000000, 0.000000)",
        "(290.000000, 70.000000, 0.000000)",
        "(290.000000, 70.000000, 0.000000)",
        "(290.000000, 70.000000, 0.000000)",
        "(290.000000, 70.000000, 0.000000)",
        "(290.000000, 70.000000, 0.000000)",
        "(290.000000, 70.000000, 0.000000)",
        "(290.000000, 70.000000, 0.000000)",
        "(290.000000, 70.000000, 0.000000)",
        "(290.000000, 70.000000, 0.000000)",
        "(290.000000, 70.000000, 0.000000)",
        "(290.000000, 70.000000, 0.000000)",
        "(290.000000, 70.000000, 0.000000)",
        "(290.000000, 70.000000, 0.000000)",
        "(290.000000, 70.000000, 0.000000)",
        "(290.000000, 70.000000, 0.000000)",
        "(290.000000, 70.000000, 0.000000)",
        "(290.000000, 70.000000, 0.000000)",
        "(290.000000, 70.000000, 0.000000)",
        "(290.000000, 70.000000, 0.000000)",
        "(290.000000, 70.000000, 0.000000)",
        "(290.000000, 70.000000, 0.000000)",
        "(290.000000, 70.000000, 0.000000)",
        "(290.000000, 70.000000, 0.000000)",
        "(290.000000, 70.000000, 0.000000)",
        "(290.000000, 70.000000, 0.000000)",
        "(290.000000, 70.000000, 0.000000)",
        "(290.000000, 70.000000, 0.000000)",
        "(290.000000, 70.000000, 0.000000)",
        "(290.000000, 70.000000, 0.000000)",
        "(290.000000, 70.000000, 0.000000)",
        "(290.000000, 70.000000, 0.000000)",
        "(290.000000, 70.000000, 0.000000)",
        "(290.000000, 70.000000, 0.000000)",
        "(290.000000, 70.000000, 0.000000)",
        "(290.000000, 70.000000, 0.000000)",
        "(290.000000, 70.000000, 0.000000)",
        "(290.000000, 70.000000, 0.000000)",
        "(290.000000, 70.000000, 0.000000)",
        "(290.000000, 70.000000, 0.000000)",
        "(290.000000, 70.000000, 0.000000)",
        "(290.000000, 70.000000, 0.000000)",
        "(290.000000, 70.000000, 0.000000)",
        "(290.000000, 70.000000, 0.000000)",
        "(290.000000, 70.000000, 0.000000)",
        "(290.000000, 70.000000, 0.000000)",
        "(290.000000, 70.000000, 0.000000)",
        "(290.000000, 70.000000, 0.000000)",
        "(290.000000, 70.000000, 0.000000)",
        "(290.000000, 70.000000, 0.000000)",
        "(290.000000, 70.000000, 0.000000)",
        "(290.000000, 70.000000, 0.000000)",
        "(290.000000, 70.000000, 0.000000)",
        "(290.000000, 70.000000, 0.000000)",
        "(290.000000, 70.000000, 0.000000)",
        "(290.000000, 70.000000, 0.000000)",
        "(290.000000, 70.000000, 0.000000)",
        "(290.000000, 70.000000, 0.000000)",
        "(290.000000, 70.000000, 0.000000)",
        "(290.000000, 70.000000, 0.000000)",
        "(290.000000, 70.000000, 0.000000)",
        "(290.000000, 70.000000, 0.000000)",
        "(290.000000, 70.000000, 0.000000)",
        "(290.000000, 70.000000, 0.000000)",
        "(290.000000, 70.000000, 0.000000)",
        "(290.000000, 70.000000, 0.000000)",
        "(290.000000, 70.000000, 0.000000)",
        "(290.000000, 70.000000, 0.000000)",
        "(290.000000, 70.000000, 0.000000)",
        "(290.000000, 70.000000, 0.000000)",
        "(290.000000, 70.000000, 0.000000)",
        "(290.000000, 70.000000, 0.000000)",
        "(290.000000, 70.000000, 0.000000)",
        "(290.000000, 70.000000, 0.000000)",
        "(290.000000, 70.000000, 0.000000)",
        "(290.000000, 70.000000, 0.000000)",
        "(290.000000, 70.000000, 0.000000)",
        "(290.000000, 70.000000, 0.000000)",
        "(290.000000, 70.000000, 0.000000)",
        "(290.000000, 70.000000, 0.000000)",
        "(290.000000, 70.000000, 0.000000)",
        "(290.000000, 70.000000, 0.000000)",
        "(290.000000, 70.000000, 0.000000)",
        "(290.000000, 70.000000, 0.000000)",
        "(290.000000, 70.000000, 0.000000)",
        "(290.000000, 70.000000, 0.000000)",
        "(290.000000, 70.000000, 0.000000)",
        "(290.000000, 70.000000, 0.000000)",
        "(290.000000, 70.000000, 0.000000)",
        "(290.000000, 70.000000, 0.000000)",
        "(290.000000, 70.000000, 0.000000)",
        "(290.000000, 70.000000, 0.000000)",
        "(290.000000, 70.000000, 0.000000)",
        "(290.000000, 70.000000, 0.000000)",
        "(290.000000, 70.000000, 0.000000)",
        "(290.000000, 70.000000, 0.000000)",
        "(290.000000, 70.000000, 0.000000)",
        "(290.000000, 70.000000, 0.000000)",
        "(290.000000, 70.000000, 0.000000)",
        "(290.000000, 70.000000, 0.000000)",
        "(290.000000, 70.000000, 0.000000)",
        "(290.000000, 70.000000, 0.000000)",
        "(290.000000, 70.000000, 0.000000)",
        "(290.000000, 70.000000, 0.000000)",
        "(290.000000, 70.000000, 0.000000)",
        "(290.000000, 70.000000, 0.000000)",
        "(290.000000, 70.000000, 0.000000)",
        "(290.000000, 70.000000, 0.000000)",
        "(290.000000, 70.000000, 0.000000)",
        "(290.000000, 70.000000, 0.000000)",
        "(290.000000, 70.000000, 0.000000)",
        "(290.000000, 70.000000, 0.000000)",
        "(290.000000, 70.000000, 0.000000)",
        "(290.000000, 70.000000, 0.000000)",
        "(290.000000, 70.000000, 0.000000)",
        "(290.000000, 70.000000, 0.000000)",
        "(290.000000, 70.000000, 0.000000)",
        "(290.000000, 70.000000, 0.000000)",
        "(290.000000, 70.000000, 0.000000)",
        "(290.000000, 70.000000, 0.000000)",
        "(290.000000, 70.000000, 0.000000)",
        "(290.000000, 70.000000, 0.000000)",
        "(290.000000, 70.000000, 0.000000)",
        "(290.000000, 70.000000, 0.000000)",
        "(290.000000, 70.000000, 0.000000)",
        "(290.000000, 70.000000, 0.000000)",
        "(290.000000, 70.000000, 0.000000)",
        "(290.000000, 70.000000, 0.000000)",
        "(290.000000, 70.000000, 0.000000)",
        "(290.000000, 70.000000, 0.000000)",
        "(290.000000, 70.000000, 0.000000)",
        "(290.000000, 70.000000, 0.000000)",
        "(290.000000, 70.000000, 0.000000)",
        "(290.000000, 70.000000, 0.000000)",
        "(290.000000, 70.000000, 0.000000)",
        "(290.000000, 70.000000, 0.000000)",
        "(290.000000, 70.000000, 0.000000)",
        "(290.000000, 70.000000, 0.000000)",
        "(290.000000, 70.000000, 0.000000)",
        "(290.000000, 70.000000, 0.000000)",
        "(290.000000, 70.000000, 0.000000)",
        "(290.000000, 70.000000, 0.000000)",
        "(290.000000, 70.000000, 0.000000)",
        "(290.000000, 70.000000, 0.000000)",
        "(290.000000, 70.000000, 0.000000)",
        "(290.000000, 70.000000, 0.000000)",
        "(290.000000, 70.000000, 0.000000)",
        "(290.000000, 70.000000, 0.000000)",
        "(290.000000, 70.000000, 0.000000)",
        "(290.000000, 70.000000, 0.000000)",
        "(290.000000, 70.000000, 0.000000)",
        "(290.000000, 70.000000, 0.000000)",
        "(290.000000, 70.000000, 0.000000)",
        "(290.000000, 70.000000, 0.000000)",
        "(290.000000, 70.000000, 0.000000)",
        "(290.000000, 70.000000, 0.000000)",
        "(290.000000, 70.000000, 0.000000)",
        "(290.000000, 70.000000, 0.000000)",
        "(290.000000, 70.000000, 0.000000)",
        "(290.000000, 70.000000, 0.000000)",
        "(290.000000, 70.000000, 0.000000)",
        "(290.000000, 70.000000, 0.000000)",
        "(290.000000, 70.000000, 0.000000)",
        "(290.000000, 70.000000, 0.000000)",
        "(290.000000, 70.000000, 0.000000)",
        "(290.000000, 70.000000, 0.000000)",
        "(290.000000, 70.000000, 0.000000)",
        "(290.000000, 70.000000, 0.000000)",
        "(290.000000, 70.000000, 0.000000)",
        "(290.000000, 70.000000, 0.000000)",
        "(290.000000, 70.000000, 0.000000)",
        "(290.000000, 70.000000, 0.000000)",
        "(290.000000, 70.000000, 0.000000)",
        "(290.000000, 70.000000, 0.000000)",
        "(290.000000, 70.000000, 0.000000)",
        "(290.000000, 70.000000, 0.000000)",
        "(290.000000, 70.000000, 0.000000)",
        "(290.000000, 70.000000, 0.000000)",
        "(290.000000, 70.000000, 0.000000)",
        "(290.000000, 70.000000, 0.000000)",
        "(290.000000, 70.000000, 0.000000)",
        "(290.000000, 70.000000, 0.000000)",
        "(290.000000, 70.000000, 0.000000)",
        "(290.000000, 70.000000, 0.000000)",
        "(290.000000, 70.000000, 0.000000)",
        "(290.000000, 70.000000, 0.000000)",
        "(290.000000, 70.000000, 0.000000)",
        "(290.000000, 70.000000, 0.000000)",
        "(290.000000, 70.000000, 0.000000)",
        "(290.000000, 70.000000, 0.000000)",
        "(290.000000, 70.000000, 0.000000)",
        "(290.000000, 70.000000, 0.000000)",
        "(290.000000, 70.000000, 0.000000)",
        "(290.000000, 70.000000, 0.000000)",
        "(290.000000, 70.000000, 0.000000)",
        "(290.000000, 70.000000, 0.000000)",
        "(290.000000, 70.000000, 0.000000)",
        "(290.000000, 70.000000, 0.000000)",
        "(290.000000, 70.000000, 0.000000)",
        "(290.000000, 70.000000, 0.000000)",
        "(290.000000, 70.000000, 0.000000)",
        "(290.000000, 70.000000, 0.000000)",
        "(290.000000, 70.000000, 0.000000)",
        "(290.000000, 70.000000, 0.000000)",
        "(290.000000, 70.000000, 0.000000)",
        "(290.000000, 70.000000, 0.000000)",
        "(290.000000, 70.000000, 0.000000)",
        "(290.000000, 70.000000, 0.000000)",
        "(290.000000, 70.000000, 0.000000)",
        "(290.000000, 70.000000, 0.000000)",
        "(290.000000, 70.000000, 0.000000)",
        "(290.000000, 70.000000, 0.000000)",
        "(290.000000, 70.000000, 0.000000)",
        "(290.000000, 70.000000, 0.000000)",
        "(290.000000, 70.000000, 0.000000)",
        "(290.000000, 70.000000, 0.000000)",
        "(290.000000, 70.000000, 0.000000)",
        "(290.000000, 70.000000, 0.000000)",
        "(290.000000, 70.000000, 0.000000)",
        "(290.000000, 70.000000, 0.000000)",
        "(290.000000, 70.000000, 0.000000)",
        "(290.000000, 70.000000, 0.000000)",
        "(290.000000, 70.000000, 0.000000)",
        "(290.000000, 70.000000, 0.000000)",
        "(290.000000, 70.000000, 0.000000)",
        "(290.000000, 70.000000, 0.000000)",
        "(290.000000, 70.000000, 0.000000)",
        "(290.000000, 70.000000, 0.000000)",
        "(290.000000, 70.000000, 0.000000)",
        "(290.000000, 70.000000, 0.000000)",
        "(290.000000, 70.000000, 0.000000)",
        "(290.000000, 70.000000, 0.000000)",
        "(290.000000, 70.000000, 0.000000)",
        "(290.000000, 70.000000, 0.000000)",
        "(290.000000, 70.000000, 0.000000)",
        "(290.000000, 70.000000, 0.000000)",
        "(290.000000, 70.000000, 0.000000)",
        "(290.000000, 70.000000, 0.000000)",
        "(290.000000, 70.000000, 0.000000)",
        "(290.000000, 70.000000, 0.000000)",
        "(290.000000, 70.000000, 0.000000)",
        "(290.000000, 70.000000, 0.000000)",
        "(290.000000, 70.000000, 0.000000)",
        "(290.000000, 70.000000, 0.000000)",
        "(290.000000, 70.000000, 0.000000)",
        "(290.000000, 70.000000, 0.000000)",
        "(290.000000, 70.000000, 0.000000)",
        "(290.000000, 70.000000, 0.000000)",
        "(290.000000, 70.000000, 0.000000)",
        "(290.000000, 70.000000, 0.000000)",
        "(290.000000, 70.000000, 0.000000)",
        "(290.000000, 70.000000, 0.000000)",
        "(290.000000, 70.000000, 0.000000)",
        "(290.000000, 70.000000, 0.000000)",
        "(290.000000, 70.000000, 0.000000)",
        "(290.000000, 70.000000, 0.000000)",
        "(290.000000, 70.000000, 0.000000)",
        "(290.000000, 70.000000, 0.000000)",
        "(290.000000, 70.000000, 0.000000)",
        "(290.000000, 70.000000, 0.000000)",
        "(290.000000, 70.000000, 0.000000)",
        "(290.000000, 70.000000, 0.000000)",
        "(290.000000, 70.000000, 0.000000)",
        "(290.000000, 70.000000, 0.000000)",
        "(290.000000, 70.000000, 0.000000)",
        "(290.000000, 70.000000, 0.000000)",
        "(290.000000, 70.000000, 0.000000)",
        "(290.000000, 70.000000, 0.000000)",
        "(290.000000, 70.000000, 0.000000)",
        "(290.000000, 70.000000, 0.000000)",
        "(290.000000, 70.000000, 0.000000)",
        "(290.000000, 70.000000, 0.000000)",
        "(290.000000, 70.000000, 0.000000)",
        "(290.000000, 70.000000, 0.000000)",
        "(290.000000, 70.000000, 0.000000)",
        "(290.000000, 70.000000, 0.000000)",
        "(290.000000, 70.000000, 0.000000)",
        "(290.000000, 70.000000, 0.000000)",
        "(290.000000, 70.000000, 0.000000)",
        "(290.000000, 70.000000, 0.000000)",
        "(290.000000, 70.000000, 0.000000)",
        "(290.000000, 70.000000, 0.000000)",
        "(290.000000, 70.000000, 0.000000)",
        "(290.000000, 70.000000, 0.000000)",
        "(290.000000, 70.000000, 0.000000)",
        "(290.000000, 70.000000, 0.000000)",
        "(290.000000, 70.000000, 0.000000)",
        "(290.000000, 70.000000, 0.000000)",
        "(290.000000, 70.000000, 0.000000)",
        "(290.000000, 70.000000, 0.000000)",
        "(290.000000, 70.000000, 0.000000)",
        "(290.000000, 70.000000, 0.000000)",
        "(290.000000, 70.000000, 0.000000)",
        "(290.000000, 70.000000, 0.000000)",
        "(290.000000, 70.000000, 0.000000)",
        "(290.000000, 70.000000, 0.000000)",
        "(290.000000, 70.000000, 0.000000)",
        "(290.000000, 70.000000, 0.000000)",
        "(290.000000, 70.000000, 0.000000)",
        "(290.000000, 70.000000, 0.000000)",
        "(290.000000, 70.000000, 0.000000)",
        "(290.000000, 70.000000, 0.000000)",
        "(290.000000, 70.000000, 0.000000)",
        "(290.000000, 70.000000, 0.000000)",
        "(290.000000, 70.000000, 0.000000)",
        "(290.000000, 70.000000, 0.000000)",
        "(290.000000, 70.000000, 0.000000)",
        "(290.000000, 70.000000, 0.000000)",
        "(290.000000, 70.000000, 0.000000)",
        "(290.000000, 70.000000, 0.000000)",
        "(290.000000, 70.000000, 0.000000)",
        "(290.000000, 70.000000, 0.000000)",
        "(290.000000, 70.000000, 0.000000)",
        "(290.000000, 70.000000, 0.000000)",
        "(290.000000, 70.000000, 0.000000)",
        "(290.000000, 70.000000, 0.000000)",
        "(290.000000, 70.000000, 0.000000)",
        "(290.000000, 70.000000, 0.000000)",
        "(290.000000, 70.000000, 0.000000)",
        "(290.000000, 70.000000, 0.000000)",
        "(290.000000, 70.000000, 0.000000)",
        "(290.000000, 70.000000, 0.000000)",
        "(290.000000, 70.000000, 0.000000)",
        "(290.000000, 70.000000, 0.000000)",
        "(290.000000, 70.000000, 0.000000)",
        "(290.000000, 70.000000, 0.000000)",
        "(290.000000, 70.000000, 0.000000)",
        "(290.000000, 70.000000, 0.000000)",
        "(290.000000, 70.000000, 0.000000)",
        "(290.000000, 70.000000, 0.000000)",
        "(290.000000, 70.000000, 0.000000)",
        "(290.000000, 70.000000, 0.000000)",
        "(290.000000, 70.000000, 0.000000)",
        "(290.000000, 70.000000, 0.000000)",
        "(290.000000, 70.000000, 0.000000)",
        "(290.000000, 70.000000, 0.000000)",
        "(290.000000, 70.000000, 0.000000)",
        "(290.000000, 70.000000, 0.000000)",
        "(290.000000, 70.000000, 0.000000)",
        "(290.000000, 70.000000, 0.000000)",
        "(290.000000, 70.000000, 0.000000)",
        "(290.000000, 70.000000, 0.000000)",
        "(290.000000, 70.000000, 0.000000)",
        "(290.000000, 70.000000, 0.000000)",
        "(290.000000, 70.000000, 0.000000)",
        "(290.000000, 70.000000, 0.000000)",
        "(290.000000, 70.000000, 0.000000)",
        "(290.000000, 70.000000, 0.000000)",
        "(290.000000, 70.000000, 0.000000)",
        "(290.000000, 70.000000, 0.000000)",
        "(290.000000, 70.000000, 0.000000)",
        "(290.000000, 70.000000, 0.000000)",
        "(290.000000, 70.000000, 0.000000)",
        "(290.000000, 70.000000, 0.000000)",
        "(290.000000, 70.000000, 0.000000)",
        "(290.000000, 70.000000, 0.000000)",
        "(290.000000, 70.000000, 0.000000)",
        "(290.000000, 70.000000, 0.000000)",
        "(290.000000, 70.000000, 0.000000)",
        "(290.000000, 70.000000, 0.000000)",
        "(290.000000, 70.000000, 0.000000)",
        "(290.000000, 70.000000, 0.000000)",
        "(290.000000, 70.000000, 0.000000)",
        "(290.000000, 70.000000, 0.000000)",
        "(290.000000, 70.000000, 0.000000)",
        "(290.000000, 70.000000, 0.000000)",
        "(290.000000, 70.000000, 0.000000)",
        "(290.000000, 70.000000, 0.000000)",
        "(290.000000, 70.000000, 0.000000)",
        "(290.000000, 70.000000, 0.000000)",
        "(290.000000, 70.000000, 0.000000)",
        "(290.000000, 70.000000, 0.000000)",
        "(290.000000, 70.000000, 0.000000)",
        "(290.000000, 70.000000, 0.000000)",
        "(290.000000, 70.000000, 0.000000)",
        "(290.000000, 70.000000, 0.000000)",
        "(290.000000, 70.000000, 0.000000)",
        "(290.000000, 70.000000, 0.000000)",
        "(290.000000, 70.000000, 0.000000)",
        "(290.000000, 70.000000, 0.000000)",
        "(290.000000, 70.000000, 0.000000)",
        "(290.000000, 70.000000, 0.000000)",
        "(290.000000, 70.000000, 0.000000)",
        "(290.000000, 70.000000, 0.000000)",
        "(290.000000, 70.000000, 0.000000)",
        "(290.000000, 70.000000, 0.000000)",
        "(290.000000, 70.000000, 0.000000)",
        "(290.000000, 70.000000, 0.000000)",
        "(290.000000, 70.000000, 0.000000)",
        "(290.000000, 70.000000, 0.000000)",
        "(290.000000, 70.000000, 0.000000)",
        "(290.000000, 70.000000, 0.000000)",
        "(290.000000, 70.000000, 0.000000)",
        "(290.000000, 70.000000, 0.000000)",
        "(290.000000, 70.000000, 0.000000)",
        "(290.000000, 70.000000, 0.000000)",
        "(290.000000, 70.000000, 0.000000)",
        "(290.000000, 70.000000, 0.000000)",
        "(290.000000, 70.000000, 0.000000)",
        "(290.000000, 70.000000, 0.000000)",
        "(290.000000, 70.000000, 0.000000)",
        "(290.000000, 70.000000, 0.000000)",
        "(290.000000, 70.000000, 0.000000)",
        "(290.000000, 70.000000, 0.000000)",
        "(290.000000, 70.000000, 0.000000)",
        "(290.000000, 70.000000, 0.000000)",
        "(290.000000, 70.000000, 0.000000)",
        "(290.000000, 70.000000, 0.000000)",
        "(290.000000, 70.000000, 0.000000)",
        "(290.000000, 70.000000, 0.000000)",
        "(290.000000, 70.000000, 0.000000)",
        "(290.000000, 70.000000, 0.000000)",
        "(290.000000, 70.000000, 0.000000)",
        "(290.000000, 70.000000, 0.000000)",
        "(290.000000, 70.000000, 0.000000)",
        "(290.000000, 70.000000, 0.000000)",
        "(290.000000, 70.000000, 0.000000)",
        "(290.000000, 70.000000, 0.000000)",
        "(290.000000, 70.000000, 0.000000)",
        "(290.000000, 70.000000, 0.000000)",
        "(290.000000, 70.000000, 0.000000)",
        "(290.000000, 70.000000, 0.000000)",
        "(290.000000, 70.000000, 0.000000)",
        "(290.000000, 70.000000, 0.000000)",
        "(290.000000, 70.000000, 0.000000)",
        "(290.000000, 70.000000, 0.000000)",
        "(290.000000, 70.000000, 0.000000)",
        "(290.000000, 70.000000, 0.000000)",
        "(290.000000, 70.000000, 0.000000)",
        "(290.000000, 70.000000, 0.000000)",
        "(290.000000, 70.000000, 0.000000)",
        "(290.000000, 70.000000, 0.000000)",
        "(290.000000, 70.000000, 0.000000)",
        "(290.000000, 70.000000, 0.000000)",
        "(290.000000, 70.000000, 0.000000)",
        "(290.000000, 70.000000, 0.000000)",
        "(290.000000, 70.000000, 0.000000)",
        "(290.000000, 70.000000, 0.000000)",
        "(290.000000, 70.000000, 0.000000)",
        "(290.000000, 70.000000, 0.000000)",
        "(290.000000, 70.000000, 0.000000)",
        "(290.000000, 70.000000, 0.000000)",
        "(290.000000, 70.000000, 0.000000)",
        "(290.000000, 70.000000, 0.000000)",
        "(290.000000, 70.000000, 0.000000)",
        "(290.000000, 70.000000, 0.000000)",
        "(290.000000, 70.000000, 0.000000)",
        "(290.000000, 70.000000, 0.000000)",
        "(290.000000, 70.000000, 0.000000)",
        "(290.000000, 70.000000, 0.000000)",
        "(290.000000, 70.000000, 0.000000)",
        "(290.000000, 70.000000, 0.000000)",
        "(290.000000, 70.000000, 0.000000)",
        "(290.000000, 70.000000, 0.000000)",
        "(290.000000, 70.000000, 0.000000)",
        "(290.000000, 70.000000, 0.000000)",
        "(290.000000, 70.000000, 0.000000)",
        "(290.000000, 70.000000, 0.000000)",
        "(290.000000, 70.000000, 0.000000)",
        "(290.000000, 70.000000, 0.000000)",
        "(290.000000, 70.000000, 0.000000)",
        "(290.000000, 70.000000, 0.000000)",
        "(290.000000, 70.000000, 0.000000)",
        "(290.000000, 70.000000, 0.000000)",
        "(290.000000, 70.000000, 0.000000)",
        "(290.000000, 70.000000, 0.000000)",
        "(290.000000, 70.000000, 0.000000)",
        "(290.000000, 70.000000, 0.000000)",
        "(290.000000, 70.000000, 0.000000)",
        "(290.000000, 70.000000, 0.000000)",
        "(290.000000, 70.000000, 0.000000)",
        "(290.000000, 70.000000, 0.000000)",
        "(290.000000, 70.000000, 0.000000)",
        "(290.000000, 70.000000, 0.000000)",
        "(290.000000, 70.000000, 0.000000)",
        "(290.000000, 70.000000, 0.000000)",
        "(290.000000, 70.000000, 0.000000)",
        "(290.000000, 70.000000, 0.000000)",
        "(290.000000, 70.000000, 0.000000)",
        "(290.000000, 70.000000, 0.000000)",
        "(290.000000, 70.000000, 0.000000)",
        "(290.000000, 70.000000, 0.000000)",
        "(290.000000, 70.000000, 0.000000)",
        "(290.000000, 70.000000, 0.000000)",
        "(290.000000, 70.000000, 0.000000)",
        "(290.000000, 70.000000, 0.000000)",
        "(290.000000, 70.000000, 0.000000)",
        "(290.000000, 70.000000, 0.000000)",
        "(290.000000, 70.000000, 0.000000)",
        "(290.000000, 70.000000, 0.000000)",
        "(290.000000, 70.000000, 0.000000)",
        "(290.000000, 70.000000, 0.000000)",
        "(290.000000, 70.000000, 0.000000)",
        "(290.000000, 70.000000, 0.000000)",
        "(290.000000, 70.000000, 0.000000)",
        "(290.000000, 70.000000, 0.000000)",
        "(290.000000, 70.000000, 0.000000)",
        "(290.000000, 70.000000, 0.000000)",
        "(290.000000, 70.000000, 0.000000)",
        "(290.000000, 70.000000, 0.000000)",
        "(290.000000, 70.000000, 0.000000)",
        "(290.000000, 70.000000, 0.000000)",
        "(290.000000, 70.000000, 0.000000)",
        "(290.000000, 70.000000, 0.000000)",
        "(290.000000, 70.000000, 0.000000)",
        "(290.000000, 70.000000, 0.000000)",
        "(290.000000, 70.000000, 0.000000)",
        "(290.000000, 70.000000, 0.000000)",
        "(290.000000, 70.000000, 0.000000)",
        "(290.000000, 70.000000, 0.000000)",
        "(290.000000, 70.000000, 0.000000)",
        "(290.000000, 70.000000, 0.000000)",
        "(290.000000, 70.000000, 0.000000)",
        "(290.000000, 70.000000, 0.000000)",
        "(290.000000, 70.000000, 0.000000)",
        "(290.000000, 70.000000, 0.000000)",
        "(290.000000, 70.000000, 0.000000)",
        "(290.000000, 70.000000, 0.000000)",
        "(290.000000, 70.000000, 0.000000)",
        "(290.000000, 70.000000, 0.000000)",
        "(290.000000, 70.000000, 0.000000)",
        "(290.000000, 70.000000, 0.000000)",
        "(290.000000, 70.000000, 0.000000)",
        "(290.000000, 70.000000, 0.000000)",
        "(290.000000, 70.000000, 0.000000)",
        "(290.000000, 70.000000, 0.000000)",
        "(290.000000, 70.000000, 0.000000)",
        "(290.000000, 70.000000, 0.000000)",
        "(290.000000, 70.000000, 0.000000)",
        "(290.000000, 70.000000, 0.000000)",
        "(290.000000, 70.000000, 0.000000)",
        "(290.000000, 70.000000, 0.000000)",
        "(290.000000, 70.000000, 0.000000)",
        "(290.000000, 70.000000, 0.000000)",
        "(290.000000, 70.000000, 0.000000)",
        "(290.000000, 70.000000, 0.000000)",
        "(290.000000, 70.000000, 0.000000)",
        "(290.000000, 70.000000, 0.000000)",
        "(290.000000, 70.000000, 0.000000)",
        "(290.000000, 70.000000, 0.000000)",
        "(290.000000, 70.000000, 0.000000)",
        "(290.000000, 70.000000, 0.000000)",
        "(290.000000, 70.000000, 0.000000)",
        "(290.000000, 70.000000, 0.000000)",
        "(290.000000, 70.000000, 0.000000)",
        "(290.000000, 70.000000, 0.000000)",
        "(290.000000, 70.000000, 0.000000)",
        "(290.000000, 70.000000, 0.000000)",
        "(290.000000, 70.000000, 0.000000)",
        "(290.000000, 70.000000, 0.000000)",
        "(290.000000, 70.000000, 0.000000)",
        "(290.000000, 70.000000, 0.000000)",
        "(290.000000, 70.000000, 0.000000)",
        "(290.000000, 70.000000, 0.000000)",
        "(290.000000, 70.000000, 0.000000)",
        "(290.000000, 70.000000, 0.000000)",
        "(290.000000, 70.000000, 0.000000)",
        "(290.000000, 70.000000, 0.000000)",
        "(290.000000, 70.000000, 0.000000)",
        "(290.000000, 70.000000, 0.000000)",
        "(290.000000, 70.000000, 0.000000)",
        "(290.000000, 70.000000, 0.000000)",
        "(290.000000, 70.000000, 0.000000)",
        "(290.000000, 70.000000, 0.000000)",
        "(290.000000, 70.000000, 0.000000)",
        "(290.000000, 70.000000, 0.000000)",
        "(290.000000, 70.000000, 0.000000)",
        "(290.000000, 70.000000, 0.000000)",
        "(290.000000, 70.000000, 0.000000)",
        "(290.000000, 70.000000, 0.000000)",
        "(290.000000, 70.000000, 0.000000)",
        "(290.000000, 70.000000, 0.000000)",
        "(290.000000, 70.000000, 0.000000)",
        "(290.000000, 70.000000, 0.000000)",
        "(290.000000, 70.000000, 0.000000)",
        "(290.000000, 70.000000, 0.000000)",
        "(290.000000, 70.000000, 0.000000)",
        "(290.000000, 70.000000, 0.000000)",
        "(290.000000, 70.000000, 0.000000)",
        "(290.000000, 70.000000, 0.000000)",
        "(290.000000, 70.000000, 0.000000)",
        "(290.000000, 70.000000, 0.000000)",
        "(290.000000, 70.000000, 0.000000)",
        "(290.000000, 70.000000, 0.000000)",
        "(290.000000, 70.000000, 0.000000)",
        "(290.000000, 70.000000, 0.000000)",
        "(290.000000, 70.000000, 0.000000)",
        "(290.000000, 70.000000, 0.000000)",
        "(290.000000, 70.000000, 0.000000)",
        "(290.000000, 70.000000, 0.000000)",
        "(290.000000, 70.000000, 0.000000)",
        "(290.000000, 70.000000, 0.000000)",
        "(290.000000, 70.000000, 0.000000)",
        "(290.000000, 70.000000, 0.000000)",
        "(290.000000, 70.000000, 0.000000)",
        "(290.000000, 70.000000, 0.000000)",
        "(290.000000, 70.000000, 0.000000)",
        "(290.000000, 70.000000, 0.000000)",
        "(290.000000, 70.000000, 0.000000)",
        "(290.000000, 70.000000, 0.000000)",
        "(290.000000, 70.000000, 0.000000)",
        "(290.000000, 70.000000, 0.000000)",
        "(290.000000, 70.000000, 0.000000)",
        "(290.000000, 70.000000, 0.000000)",
        "(290.000000, 70.000000, 0.000000)",
        "(290.000000, 70.000000, 0.000000)",
        "(290.000000, 70.000000, 0.000000)",
        "(290.000000, 70.000000, 0.000000)",
        "(290.000000, 70.000000, 0.000000)",
        "(290.000000, 70.000000, 0.000000)",
        "(290.000000, 70.000000, 0.000000)",
        "(290.000000, 70.000000, 0.000000)",
        "(290.000000, 70.000000, 0.000000)",
        "(290.000000, 70.000000, 0.000000)",
        "(290.000000, 70.000000, 0.000000)",
        "(290.000000, 70.000000, 0.000000)",
        "(290.000000, 70.000000, 0.000000)",
        "(290.000000, 70.000000, 0.000000)",
        "(290.000000, 70.000000, 0.000000)",
        "(290.000000, 70.000000, 0.000000)",
        "(290.000000, 70.000000, 0.000000)",
        "(290.000000, 70.000000, 0.000000)",
        "(290.000000, 70.000000, 0.000000)",
        "(290.000000, 70.000000, 0.000000)",
        "(290.000000, 70.000000, 0.000000)",
        "(290.000000, 70.000000, 0.000000)",
        "(290.000000, 70.000000, 0.000000)",
        "(290.000000, 70.000000, 0.000000)",
        "(290.000000, 70.000000, 0.000000)",
        "(290.000000, 70.000000, 0.000000)",
        "(290.000000, 70.000000, 0.000000)",
        "(290.000000, 70.000000, 0.000000)",
        "(290.000000, 70.000000, 0.000000)",
        "(290.000000, 70.000000, 0.000000)",
        "(290.000000, 70.000000, 0.000000)",
        "(290.000000, 70.000000, 0.000000)",
        "(290.000000, 70.000000, 0.000000)",
        "(290.000000, 70.000000, 0.000000)",
        "(290.000000, 70.000000, 0.000000)",
        "(290.000000, 70.000000, 0.000000)",
        "(290.000000, 70.000000, 0.000000)",
        "(290.000000, 70.000000, 0.000000)",
        "(290.000000, 70.000000, 0.000000)",
        "(290.000000, 70.000000, 0.000000)",
        "(290.000000, 70.000000, 0.000000)",
        "(290.000000, 70.000000, 0.000000)",
        "(290.000000, 70.000000, 0.000000)",
        "(290.000000, 70.000000, 0.000000)",
        "(290.000000, 70.000000, 0.000000)",
        "(290.000000, 70.000000, 0.000000)",
        "(290.000000, 70.000000, 0.000000)",
        "(290.000000, 70.000000, 0.000000)",
        "(290.000000, 70.000000, 0.000000)",
        "(290.000000, 70.000000, 0.000000)",
        "(290.000000, 70.000000, 0.000000)",
        "(290.000000, 70.000000, 0.000000)",
        "(290.000000, 70.000000, 0.000000)",
        "(290.000000, 70.000000, 0.000000)",
        "(290.000000, 70.000000, 0.000000)",
        "(290.000000, 70.000000, 0.000000)",
        "(290.000000, 70.000000, 0.000000)",
        "(290.000000, 70.000000, 0.000000)",
        "(290.000000, 70.000000, 0.000000)",
        "(290.000000, 70.000000, 0.000000)",
        "(290.000000, 70.000000, 0.000000)",
        "(290.000000, 70.000000, 0.000000)",
        "(290.000000, 70.000000, 0.000000)",
        "(290.000000, 70.000000, 0.000000)",
        "(290.000000, 70.000000, 0.000000)",
        "(290.000000, 70.000000, 0.000000)",
        "(290.000000, 70.000000, 0.000000)",
        "(290.000000, 70.000000, 0.000000)",
        "(290.000000, 70.000000, 0.000000)",
        "(290.000000, 70.000000, 0.000000)",
        "(290.000000, 70.000000, 0.000000)",
        "(290.000000, 70.000000, 0.000000)",
        "(290.000000, 70.000000, 0.000000)",
        "(290.000000, 70.000000, 0.000000)",
        "(290.000000, 70.000000, 0.000000)",
        "(290.000000, 70.000000, 0.000000)",
        "(290.000000, 70.000000, 0.000000)",
        "(290.000000, 70.000000, 0.000000)",
        "(290.000000, 70.000000, 0.000000)",
        "(290.000000, 70.000000, 0.000000)",
        "(290.000000, 70.000000, 0.000000)",
        "(290.000000, 70.000000, 0.000000)",
        "(290.000000, 70.000000, 0.000000)",
        "(290.000000, 70.000000, 0.000000)",
        "(290.000000, 70.000000, 0.000000)",
        "(290.000000, 70.000000, 0.000000)",
        "(290.000000, 70.000000, 0.000000)",
        "(290.000000, 70.000000, 0.000000)",
        "(290.000000, 70.000000, 0.000000)",
        "(290.000000, 70.000000, 0.000000)",
        "(290.000000, 70.000000, 0.000000)",
        "(290.000000, 70.000000, 0.000000)",
        "(290.000000, 70.000000, 0.000000)",
        "(290.000000, 70.000000, 0.000000)",
        "(290.000000, 70.000000, 0.000000)",
        "(290.000000, 70.000000, 0.000000)",
        "(290.000000, 70.000000, 0.000000)",
        "(290.000000, 70.000000, 0.000000)",
        "(290.000000, 70.000000, 0.000000)",
        "(290.000000, 70.000000, 0.000000)",
        "(290.000000, 70.000000, 0.000000)",
        "(290.000000, 70.000000, 0.000000)",
        "(290.000000, 70.000000, 0.000000)",
        "(290.000000, 70.000000, 0.000000)",
        "(290.000000, 70.000000, 0.000000)",
        "(290.000000, 70.000000, 0.000000)",
        "(290.000000, 70.000000, 0.000000)",
        "(290.000000, 70.000000, 0.000000)",
        "(290.000000, 70.000000, 0.000000)",
        "(290.000000, 70.000000, 0.000000)",
        "(290.000000, 70.000000, 0.000000)",
        "(290.000000, 70.000000, 0.000000)",
        "(290.000000, 70.000000, 0.000000)",
        "(290.000000, 70.000000, 0.000000)",
        "(290.000000, 70.000000, 0.000000)",
        "(290.000000, 70.000000, 0.000000)",
        "(290.000000, 70.000000, 0.000000)",
        "(290.000000, 70.000000, 0.000000)",
        "(290.000000, 70.000000, 0.000000)",
        "(290.000000, 70.000000, 0.000000)",
        "(290.000000, 70.000000, 0.000000)",
        "(290.000000, 70.000000, 0.000000)",
        "(290.000000, 70.000000, 0.000000)",
        "(290.000000, 70.000000, 0.000000)",
        "(290.000000, 70.000000, 0.000000)",
        "(290.000000, 70.000000, 0.000000)",
        "(290.000000, 70.000000, 0.000000)",
        "(290.000000, 70.000000, 0.000000)",
        "(290.000000, 70.000000, 0.000000)",
        "(290.000000, 70.000000, 0.000000)",
        "(290.000000, 70.000000, 0.000000)",
        "(290.000000, 70.000000, 0.000000)",
        "(290.000000, 70.000000, 0.000000)",
        "(290.000000, 70.000000, 0.000000)",
        "(290.000000, 70.000000, 0.000000)",
        "(290.000000, 70.000000, 0.000000)",
        "(290.000000, 70.000000, 0.000000)",
        "(290.000000, 70.000000, 0.000000)",
        "(290.000000, 70.000000, 0.000000)",
        "(290.000000, 70.000000, 0.000000)",
        "(290.000000, 70.000000, 0.000000)",
        "(290.000000, 70.000000, 0.000000)",
        "(290.000000, 70.000000, 0.000000)",
        "(290.000000, 70.000000, 0.000000)",
        "(290.000000, 70.000000, 0.000000)",
        "(290.000000, 70.000000, 0.000000)",
        "(290.000000, 70.000000, 0.000000)",
        "(290.000000, 70.000000, 0.000000)",
        "(290.000000, 70.000000, 0.000000)",
        "(290.000000, 70.000000, 0.000000)",
        "(290.000000, 70.000000, 0.000000)",
        "(290.000000, 70.000000, 0.000000)",
        "(290.000000, 70.000000, 0.000000)",
        "(290.000000, 70.000000, 0.000000)",
        "(290.000000, 70.000000, 0.000000)",
        "(290.000000, 70.000000, 0.000000)",
        "(290.000000, 70.000000, 0.000000)",
        "(290.000000, 70.000000, 0.000000)",
        "(290.000000, 70.000000, 0.000000)",
        "(290.000000, 70.000000, 0.000000)",
        "(290.000000, 70.000000, 0.000000)",
        "(290.000000, 70.000000, 0.000000)",
        "(290.000000, 70.000000, 0.000000)",
        "(290.000000, 70.000000, 0.000000)",
        "(290.000000, 70.000000, 0.000000)",
        "(290.000000, 70.000000, 0.000000)",
        "(290.000000, 70.000000, 0.000000)",
        "(290.000000, 70.000000, 0.000000)",
        "(290.000000, 70.000000, 0.000000)",
        "(290.000000, 70.000000, 0.000000)",
        "(290.000000, 70.000000, 0.000000)",
        "(290.000000, 70.000000, 0.000000)",
        "(290.000000, 70.000000, 0.000000)",
        "(290.000000, 70.000000, 0.000000)",
        "(290.000000, 70.000000, 0.000000)",
        "(290.000000, 70.000000, 0.000000)",
        "(290.000000, 70.000000, 0.000000)",
        "(290.000000, 70.000000, 0.000000)",
        "(290.000000, 70.000000, 0.000000)",
        "(290.000000, 70.000000, 0.000000)",
        "(290.000000, 70.000000, 0.000000)",
        "(290.000000, 70.000000, 0.000000)",
        "(290.000000, 70.000000, 0.000000)",
        "(290.000000, 70.000000, 0.000000)",
        "(290.000000, 70.000000, 0.000000)",
        "(290.000000, 70.000000, 0.000000)",
        "(290.000000, 70.000000, 0.000000)",
        "(290.000000, 70.000000, 0.000000)",
        "(290.000000, 70.000000, 0.000000)",
        "(290.000000, 70.000000, 0.000000)",
        "(290.000000, 70.000000, 0.000000)",
        "(290.000000, 70.000000, 0.000000)",
        "(290.000000, 70.000000, 0.000000)",
        "(290.000000, 70.000000, 0.000000)",
        "(290.000000, 70.000000, 0.000000)",
        "(290.000000, 70.000000, 0.000000)",
        "(290.000000, 70.000000, 0.000000)",
        "(290.000000, 70.000000, 0.000000)",
        "(290.000000, 70.000000, 0.000000)",
        "(290.000000, 70.000000, 0.000000)",
        "(290.000000, 70.000000, 0.000000)",
        "(290.000000, 70.000000, 0.000000)",
        "(290.000000, 70.000000, 0.000000)",
        "(290.000000, 70.000000, 0.000000)",
        "(290.000000, 70.000000, 0.000000)",
        "(290.000000, 70.000000, 0.000000)",
        "(290.000000, 70.000000, 0.000000)",
        "(290.000000, 70.000000, 0.000000)",
        "(290.000000, 70.000000, 0.000000)",
        "(290.000000, 70.000000, 0.000000)",
        "(290.000000, 70.000000, 0.000000)",
        "(290.000000, 70.000000, 0.000000)",
        "(290.000000, 70.000000, 0.000000)",
        "(290.000000, 70.000000, 0.000000)",
        "(290.000000, 70.000000, 0.000000)",
        "(290.000000, 70.000000, 0.000000)",
        "(290.000000, 70.000000, 0.000000)",
        "(290.000000, 70.000000, 0.000000)",
        "(290.000000, 70.000000, 0.000000)",
        "(290.000000, 70.000000, 0.000000)",
        "(290.000000, 70.000000, 0.000000)",
        "(290.000000, 70.000000, 0.000000)",
        "(290.000000, 70.000000, 0.000000)",
        "(290.000000, 70.000000, 0.000000)",
        "(290.000000, 70.000000, 0.000000)",
        "(290.000000, 70.000000, 0.000000)",
        "(290.000000, 70.000000, 0.000000)",
        "(290.000000, 70.000000, 0.000000)",
        "(290.000000, 70.000000, 0.000000)",
        "(290.000000, 70.000000, 0.000000)",
        "(290.000000, 70.000000, 0.000000)",
        "(290.000000, 70.000000, 0.000000)",
        "(290.000000, 70.000000, 0.000000)",
        "(290.000000, 70.000000, 0.000000)",
        "(290.000000, 70.000000, 0.000000)",
        "(290.000000, 70.000000, 0.000000)",
        "(290.000000, 70.000000, 0.000000)",
        "(290.000000, 70.000000, 0.000000)",
        "(290.000000, 70.000000, 0.000000)",
        "(290.000000, 70.000000, 0.000000)",
        "(290.000000, 70.000000, 0.000000)",
        "(290.000000, 70.000000, 0.000000)",
        "(290.000000, 70.000000, 0.000000)",
        "(290.000000, 70.000000, 0.000000)",
        "(290.000000, 70.000000, 0.000000)",
        "(290.000000, 70.000000, 0.000000)",
        "(290.000000, 70.000000, 0.000000)",
        "(290.000000, 70.000000, 0.000000)",
        "(290.000000, 70.000000, 0.000000)",
        "(290.000000, 70.000000, 0.000000)",
        "(290.000000, 70.000000, 0.000000)",
        "(290.000000, 70.000000, 0.000000)",
        "(290.000000, 70.000000, 0.000000)",
        "(290.000000, 70.000000, 0.000000)",
        "(290.000000, 70.000000, 0.000000)",
        "(290.000000, 70.000000, 0.000000)",
        "(290.000000, 70.000000, 0.000000)",
        "(290.000000, 70.000000, 0.000000)",
        "(290.000000, 70.000000, 0.000000)",
        "(290.000000, 70.000000, 0.000000)",
        "(290.000000, 70.000000, 0.000000)",
        "(290.000000, 70.000000, 0.000000)",
        "(290.000000, 70.000000, 0.000000)",
        "(290.000000, 70.000000, 0.000000)",
        "(290.000000, 70.000000, 0.000000)",
        "(290.000000, 70.000000, 0.000000)",
        "(290.000000, 70.000000, 0.000000)",
        "(290.000000, 70.000000, 0.000000)",
        "(290.000000, 70.000000, 0.000000)",
        "(290.000000, 70.000000, 0.000000)",
        "(290.000000, 70.000000, 0.000000)",
        "(290.000000, 70.000000, 0.000000)",
        "(290.000000, 70.000000, 0.000000)",
        "(290.000000, 70.000000, 0.000000)",
        "(290.000000, 70.000000, 0.000000)",
        "(290.000000, 70.000000, 0.000000)",
        "(290.000000, 70.000000, 0.000000)",
        "(290.000000, 70.000000, 0.000000)",
        "(290.000000, 70.000000, 0.000000)",
        "(290.000000, 70.000000, 0.000000)",
        "(290.000000, 70.000000, 0.000000)",
        "(290.000000, 70.000000, 0.000000)",
        "(290.000000, 70.000000, 0.000000)",
        "(290.000000, 70.000000, 0.000000)",
        "(290.000000, 70.000000, 0.000000)",
        "(290.000000, 70.000000, 0.000000)",
        "(290.000000, 70.000000, 0.000000)",
        "(290.000000, 70.000000, 0.000000)",
        "(290.000000, 70.000000, 0.000000)",
        "(290.000000, 70.000000, 0.000000)",
        "(290.000000, 70.000000, 0.000000)",
        "(290.000000, 70.000000, 0.000000)",
        "(290.000000, 70.000000, 0.000000)",
        "(290.000000, 70.000000, 0.000000)",
        "(290.000000, 70.000000, 0.000000)",
        "(290.000000, 70.000000, 0.000000)",
        "(290.000000, 70.000000, 0.000000)",
        "(290.000000, 70.000000, 0.000000)",
        "(290.000000, 70.000000, 0.000000)",
        "(290.000000, 70.000000, 0.000000)",
        "(290.000000, 70.000000, 0.000000)",
        "(290.000000, 70.000000, 0.000000)",
        "(290.000000, 70.000000, 0.000000)",
        "(290.000000, 70.000000, 0.000000)",
        "(290.000000, 70.000000, 0.000000)",
        "(290.000000, 70.000000, 0.000000)",
        "(290.000000, 70.000000, 0.000000)",
        "(290.000000, 70.000000, 0.000000)",
        "(290.000000, 70.000000, 0.000000)",
        "(290.000000, 70.000000, 0.000000)",
        "(290.000000, 70.000000, 0.000000)",
        "(290.000000, 70.000000, 0.000000)",
        "(290.000000, 70.000000, 0.000000)",
        "(290.000000, 70.000000, 0.000000)",
        "(290.000000, 70.000000, 0.000000)",
        "(290.000000, 70.000000, 0.000000)",
        "(290.000000, 70.000000, 0.000000)",
        "(290.000000, 70.000000, 0.000000)",
        "(290.000000, 70.000000, 0.000000)",
        "(290.000000, 70.000000, 0.000000)",
        "(290.000000, 70.000000, 0.000000)",
        "(290.000000, 70.000000, 0.000000)",
        "(290.000000, 70.000000, 0.000000)",
        "(290.000000, 70.000000, 0.000000)",
        "(290.000000, 70.000000, 0.000000)",
        "(290.000000, 70.000000, 0.000000)",
        "(290.000000, 70.000000, 0.000000)",
        "(290.000000, 70.000000, 0.000000)",
        "(290.000000, 70.000000, 0.000000)",
        "(290.000000, 70.000000, 0.000000)",
        "(290.000000, 70.000000, 0.000000)",
        "(290.000000, 70.000000, 0.000000)",
        "(290.000000, 70.000000, 0.000000)",
        "(290.000000, 70.000000, 0.000000)",
        "(290.000000, 70.000000, 0.000000)",
        "(290.000000, 70.000000, 0.000000)",
        "(290.000000, 70.000000, 0.000000)",
        "(290.000000, 70.000000, 0.000000)",
        "(290.000000, 70.000000, 0.000000)",
        "(290.000000, 70.000000, 0.000000)",
        "(290.000000, 70.000000, 0.000000)",
        "(290.000000, 70.000000, 0.000000)",
        "(290.000000, 70.000000, 0.000000)",
        "(290.000000, 70.000000, 0.000000)",
        "(290.000000, 70.000000, 0.000000)",
        "(290.000000, 70.000000, 0.000000)",
        "(290.000000, 70.000000, 0.000000)",
        "(290.000000, 70.000000, 0.000000)",
        "(290.000000, 70.000000, 0.000000)",
        "(290.000000, 70.000000, 0.000000)",
        "(290.000000, 70.000000, 0.000000)",
        "(290.000000, 70.000000, 0.000000)",
        "(290.000000, 70.000000, 0.000000)",
        "(290.000000, 70.000000, 0.000000)",
        "(290.000000, 70.000000, 0.000000)",
        "(290.000000, 70.000000, 0.000000)",
        "(290.000000, 70.000000, 0.000000)",
        "(290.000000, 70.000000, 0.000000)",
        "(290.000000, 70.000000, 0.000000)",
        "(290.000000, 70.000000, 0.000000)",
        "(290.000000, 70.000000, 0.000000)",
        "(290.000000, 70.000000, 0.000000)",
        "(290.000000, 70.000000, 0.000000)",
        "(290.000000, 70.000000, 0.000000)",
        "(290.000000, 70.000000, 0.000000)",
        "(290.000000, 70.000000, 0.000000)",
        "(290.000000, 70.000000, 0.000000)",
        "(290.000000, 70.000000, 0.000000)",
        "(290.000000, 70.000000, 0.000000)",
        "(290.000000, 70.000000, 0.000000)",
        "(290.000000, 70.000000, 0.000000)",
        "(290.000000, 70.000000, 0.000000)",
        "(290.000000, 70.000000, 0.000000)",
        "(290.000000, 70.000000, 0.000000)",
        "(290.000000, 70.000000, 0.000000)",
        "(290.000000, 70.000000, 0.000000)",
        "(290.000000, 70.000000, 0.000000)",
        "(290.000000, 70.000000, 0.000000)",
        "(290.000000, 70.000000, 0.000000)",
        "(290.000000, 70.000000, 0.000000)",
        "(290.000000, 70.000000, 0.000000)",
        "(290.000000, 70.000000, 0.000000)",
        "(290.000000, 70.000000, 0.000000)",
        "(290.000000, 70.000000, 0.000000)",
        "(290.000000, 70.000000, 0.000000)",
        "(290.000000, 70.000000, 0.000000)",
        "(290.000000, 70.000000, 0.000000)",
        "(290.000000, 70.000000, 0.000000)",
        "(290.000000, 70.000000, 0.000000)",
        "(290.000000, 70.000000, 0.000000)",
        "(290.000000, 70.000000, 0.000000)",
        "(290.000000, 70.000000, 0.000000)",
        "(290.000000, 70.000000, 0.000000)",
        "(290.000000, 70.000000, 0.000000)",
        "(290.000000, 70.000000, 0.000000)",
        "(290.000000, 70.000000, 0.000000)",
        "(290.000000, 70.000000, 0.000000)",
        "(290.000000, 70.000000, 0.000000)",
        "(290.000000, 70.000000, 0.000000)",
        "(290.000000, 70.000000, 0.000000)",
        "(290.000000, 70.000000, 0.000000)",
        "(290.000000, 70.000000, 0.000000)",
        "(290.000000, 70.000000, 0.000000)",
        "(290.000000, 70.000000, 0.000000)",
        "(290.000000, 70.000000, 0.000000)",
        "(290.000000, 70.000000, 0.000000)",
        "(290.000000, 70.000000, 0.000000)",
        "(290.000000, 70.000000, 0.000000)",
        "(290.000000, 70.000000, 0.000000)",
        "(290.000000, 70.000000, 0.000000)",
        "(290.000000, 70.000000, 0.000000)",
[truncated: 256,816 more chars]
