# Supplementary material for: Playing the mirror game in virtual reality with an autonomous character
Source: Sci Rep. 2022 Dec 9;12:21329. doi: 10.1038/s41598-022-25197-z (PMC9734752; doi:10.1038/s41598-022-25197-z)
Supplement: Supplementary file 2 — Supplementary Information 1. [file 41598_2022_25197_MOESM2_ESM.zip › Data/Couple22/condition3_trial1_player2.json]

{
    "isFemale": false,
    "eyesLevel": 1.6843397617340088,
    "timestamps": [
        0.0,
        0.0200042724609375,
        0.0399932861328125,
        0.05999755859375,
        0.0800018310546875,
        0.100006103515625,
        0.1199951171875,
        0.1399993896484375,
        0.160003662109375,
        0.17999267578125,
        0.1999969482421875,
        0.220001220703125,
        0.2400054931640625,
        0.2599945068359375,
        0.279998779296875,
        0.3000030517578125,
        0.3199920654296875,
        0.339996337890625,
        0.3600006103515625,
        0.3800048828125,
        0.399993896484375,
        0.4199981689453125,
        0.44000244140625,
        0.459991455078125,
        0.4799957275390625,
        0.5,
        0.5200042724609375,
        0.5399932861328125,
        0.55999755859375,
        0.5800018310546875,
        0.600006103515625,
        0.6199951171875,
        0.6399993896484375,
        0.660003662109375,
        0.67999267578125,
        0.6999969482421875,
        0.720001220703125,
        0.7400054931640625,
        0.7599945068359375,
        0.779998779296875,
        0.8000030517578125,
        0.8199920654296875,
        0.839996337890625,
        0.8600006103515625,
        0.8800048828125,
        0.899993896484375,
        0.9199981689453125,
        0.94000244140625,
        0.959991455078125,
        0.9799957275390625,
        1.0,
        1.0200042724609376,
        1.0399932861328126,
        1.05999755859375,
        1.0800018310546876,
        1.100006103515625,
        1.1199951171875,
        1.1399993896484376,
        1.160003662109375,
        1.17999267578125,
        1.1999969482421876,
        1.220001220703125,
        1.2400054931640626,
        1.2599945068359376,
        1.279998779296875,
        1.3000030517578126,
        1.3199920654296876,
        1.339996337890625,
        1.3600006103515626,
        1.3800048828125,
        1.399993896484375,
        1.4199981689453126,
        1.44000244140625,
        1.459991455078125,
        1.4799957275390626,
        1.5,
        1.5200042724609376,
        1.5399932861328126,
        1.55999755859375,
        1.5800018310546876,
        1.600006103515625,
        1.6199951171875,
        1.6399993896484376,
        1.660003662109375,
        1.67999267578125,
        1.6999969482421876,
        1.720001220703125,
        1.7400054931640626,
        1.7599945068359376,
        1.779998779296875,
        1.8000030517578126,
        1.8199920654296876,
        1.839996337890625,
        1.8600006103515626,
        1.8800048828125,
        1.899993896484375,
        1.9199981689453126,
        1.94000244140625,
        1.959991455078125,
        1.9799957275390626,
        2.0,
        2.0200042724609377,
        2.0399932861328127,
        2.05999755859375,
        2.0800018310546877,
        2.100006103515625,
        2.1199951171875,
        2.1399993896484377,
        2.160003662109375,
        2.17999267578125,
        2.1999969482421877,
        2.220001220703125,
        2.2400054931640627,
        2.2599945068359377,
        2.279998779296875,
        2.3000030517578127,
        2.3199920654296877,
        2.339996337890625,
        2.3600006103515627,
        2.3800048828125,
        2.399993896484375,
        2.4199981689453127,
        2.44000244140625,
        2.459991455078125,
        2.4799957275390627,
        2.5,
        2.5200042724609377,
        2.5399932861328127,
        2.55999755859375,
        2.5800018310546877,
        2.600006103515625,
        2.6199951171875,
        2.6399993896484377,
        2.660003662109375,
        2.67999267578125,
        2.6999969482421877,
        2.720001220703125,
        2.7400054931640627,
        2.7599945068359377,
        2.779998779296875,
        2.8000030517578127,
        2.8199920654296877,
        2.839996337890625,
        2.8600006103515627,
        2.8800048828125,
        2.899993896484375,
        2.9199981689453127,
        2.94000244140625,
        2.959991455078125,
        2.9799957275390627,
        3.0,
        3.0200042724609377,
        3.0399932861328127,
        3.05999755859375,
        3.0800018310546877,
        3.100006103515625,
        3.1199951171875,
        3.1399993896484377,
        3.160003662109375,
        3.17999267578125,
        3.1999969482421877,
        3.220001220703125,
        3.2400054931640627,
        3.2599945068359377,
        3.279998779296875,
        3.3000030517578127,
        3.3199920654296877,
        3.339996337890625,
        3.3600006103515627,
        3.3800048828125,
        3.399993896484375,
        3.4199981689453127,
        3.44000244140625,
        3.459991455078125,
        3.4799957275390627,
        3.5,
        3.5200042724609377,
        3.5399932861328127,
        3.55999755859375,
        3.5800018310546877,
        3.600006103515625,
        3.6199951171875,
        3.6399993896484377,
        3.660003662109375,
        3.67999267578125,
        3.6999969482421877,
        3.720001220703125,
        3.7400054931640627,
        3.7599945068359377,
        3.779998779296875,
        3.8000030517578127,
        3.8199920654296877,
        3.839996337890625,
        3.8600006103515627,
        3.8800048828125,
        3.899993896484375,
        3.9199981689453127,
        3.94000244140625,
        3.959991455078125,
        3.9799957275390627,
        4.0,
        4.0200042724609379,
        4.0399932861328129,
        4.05999755859375,
        4.0800018310546879,
        4.100006103515625,
        4.1199951171875,
        4.1399993896484379,
        4.160003662109375,
        4.17999267578125,
        4.1999969482421879,
        4.220001220703125,
        4.2400054931640629,
        4.2599945068359379,
        4.279998779296875,
        4.3000030517578129,
        4.3199920654296879,
        4.339996337890625,
        4.3600006103515629,
        4.3800048828125,
        4.399993896484375,
        4.4199981689453129,
        4.44000244140625,
        4.459991455078125,
        4.4799957275390629,
        4.5,
        4.5200042724609379,
        4.5399932861328129,
        4.55999755859375,
        4.5800018310546879,
        4.600006103515625,
        4.6199951171875,
        4.6399993896484379,
        4.660003662109375,
        4.67999267578125,
        4.6999969482421879,
        4.720001220703125,
        4.7400054931640629,
        4.7599945068359379,
        4.779998779296875,
        4.8000030517578129,
        4.8199920654296879,
        4.839996337890625,
        4.8600006103515629,
        4.8800048828125,
        4.899993896484375,
        4.9199981689453129,
        4.94000244140625,
        4.959991455078125,
        4.9799957275390629,
        5.0,
        5.0200042724609379,
        5.0399932861328129,
        5.05999755859375,
        5.0800018310546879,
        5.100006103515625,
        5.1199951171875,
        5.1399993896484379,
        5.160003662109375,
        5.17999267578125,
        5.1999969482421879,
        5.220001220703125,
        5.2400054931640629,
        5.2599945068359379,
        5.279998779296875,
        5.3000030517578129,
        5.3199920654296879,
        5.339996337890625,
        5.3600006103515629,
        5.3800048828125,
        5.399993896484375,
        5.4199981689453129,
        5.44000244140625,
        5.459991455078125,
        5.4799957275390629,
        5.5,
        5.5200042724609379,
        5.5399932861328129,
        5.55999755859375,
        5.5800018310546879,
        5.600006103515625,
        5.6199951171875,
        5.6399993896484379,
        5.660003662109375,
        5.67999267578125,
        5.6999969482421879,
        5.720001220703125,
        5.7400054931640629,
        5.7599945068359379,
        5.779998779296875,
        5.8000030517578129,
        5.8199920654296879,
        5.839996337890625,
        5.8600006103515629,
        5.8800048828125,
        5.899993896484375,
        5.9199981689453129,
        5.94000244140625,
        5.959991455078125,
        5.9799957275390629,
        6.0,
        6.0200042724609379,
        6.0399932861328129,
        6.05999755859375,
        6.0800018310546879,
        6.100006103515625,
        6.1199951171875,
        6.1399993896484379,
        6.160003662109375,
        6.17999267578125,
        6.1999969482421879,
        6.220001220703125,
        6.2400054931640629,
        6.2599945068359379,
        6.279998779296875,
        6.3000030517578129,
        6.3199920654296879,
        6.339996337890625,
        6.3600006103515629,
        6.3800048828125,
        6.399993896484375,
        6.4199981689453129,
        6.44000244140625,
        6.459991455078125,
        6.4799957275390629,
        6.5,
        6.5200042724609379,
        6.5399932861328129,
        6.55999755859375,
        6.5800018310546879,
        6.600006103515625,
        6.6199951171875,
        6.6399993896484379,
        6.660003662109375,
        6.67999267578125,
        6.6999969482421879,
        6.720001220703125,
        6.7400054931640629,
        6.7599945068359379,
        6.779998779296875,
        6.8000030517578129,
        6.8199920654296879,
        6.839996337890625,
        6.8600006103515629,
        6.8800048828125,
        6.899993896484375,
        6.9199981689453129,
        6.94000244140625,
        6.959991455078125,
        6.9799957275390629,
        7.0,
        7.0200042724609379,
        7.0399932861328129,
        7.05999755859375,
        7.0800018310546879,
        7.100006103515625,
        7.1199951171875,
        7.1399993896484379,
        7.160003662109375,
        7.17999267578125,
        7.1999969482421879,
        7.220001220703125,
        7.2400054931640629,
        7.2599945068359379,
        7.279998779296875,
        7.3000030517578129,
        7.3199920654296879,
        7.339996337890625,
        7.3600006103515629,
        7.3800048828125,
        7.399993896484375,
        7.4199981689453129,
        7.44000244140625,
        7.459991455078125,
        7.4799957275390629,
        7.5,
        7.5200042724609379,
        7.5399932861328129,
        7.55999755859375,
        7.5800018310546879,
        7.600006103515625,
        7.6199951171875,
        7.6399993896484379,
        7.660003662109375,
        7.67999267578125,
        7.6999969482421879,
        7.720001220703125,
        7.7400054931640629,
        7.7599945068359379,
        7.779998779296875,
        7.8000030517578129,
        7.8199920654296879,
        7.839996337890625,
        7.8600006103515629,
        7.8800048828125,
        7.899993896484375,
        7.9199981689453129,
        7.94000244140625,
        7.959991455078125,
        7.9799957275390629,
        8.0,
        8.020004272460938,
        8.039993286132813,
        8.05999755859375,
        8.080001831054688,
        8.100006103515625,
        8.1199951171875,
        8.139999389648438,
        8.160003662109375,
        8.17999267578125,
        8.199996948242188,
        8.220001220703125,
        8.240005493164063,
        8.259994506835938,
        8.279998779296875,
        8.300003051757813,
        8.319992065429688,
        8.339996337890625,
        8.360000610351563,
        8.3800048828125,
        8.399993896484375,
        8.419998168945313,
        8.44000244140625,
        8.459991455078125,
        8.479995727539063,
        8.5,
        8.520004272460938,
        8.539993286132813,
        8.55999755859375,
        8.580001831054688,
        8.600006103515625,
        8.6199951171875,
        8.639999389648438,
        8.660003662109375,
        8.67999267578125,
        8.699996948242188,
        8.720001220703125,
        8.740005493164063,
        8.759994506835938,
        8.779998779296875,
        8.800003051757813,
        8.819992065429688,
        8.839996337890625,
        8.860000610351563,
        8.8800048828125,
        8.899993896484375,
        8.919998168945313,
        8.94000244140625,
        8.959991455078125,
        8.979995727539063,
        9.0,
        9.020004272460938,
        9.039993286132813,
        9.05999755859375,
        9.080001831054688,
        9.100006103515625,
        9.1199951171875,
        9.139999389648438,
        9.160003662109375,
        9.17999267578125,
        9.199996948242188,
        9.220001220703125,
        9.240005493164063,
        9.259994506835938,
        9.279998779296875,
        9.300003051757813,
        9.319992065429688,
        9.339996337890625,
        9.360000610351563,
        9.3800048828125,
        9.399993896484375,
        9.419998168945313,
        9.44000244140625,
        9.459991455078125,
        9.479995727539063,
        9.5,
        9.520004272460938,
        9.539993286132813,
        9.55999755859375,
        9.580001831054688,
        9.600006103515625,
        9.6199951171875,
        9.639999389648438,
        9.660003662109375,
        9.67999267578125,
        9.699996948242188,
        9.720001220703125,
        9.740005493164063,
        9.759994506835938,
        9.779998779296875,
        9.800003051757813,
        9.819992065429688,
        9.839996337890625,
        9.860000610351563,
        9.8800048828125,
        9.899993896484375,
        9.919998168945313,
        9.94000244140625,
        9.959991455078125,
        9.979995727539063,
        10.0,
        10.020004272460938,
        10.039993286132813,
        10.05999755859375,
        10.080001831054688,
        10.100006103515625,
        10.1199951171875,
        10.139999389648438,
        10.160003662109375,
        10.17999267578125,
        10.199996948242188,
        10.220001220703125,
        10.240005493164063,
        10.259994506835938,
        10.279998779296875,
        10.300003051757813,
        10.319992065429688,
        10.339996337890625,
        10.360000610351563,
        10.3800048828125,
        10.399993896484375,
        10.419998168945313,
        10.44000244140625,
        10.459991455078125,
        10.479995727539063,
        10.5,
        10.520004272460938,
        10.539993286132813,
        10.55999755859375,
        10.580001831054688,
        10.600006103515625,
        10.6199951171875,
        10.639999389648438,
        10.660003662109375,
        10.67999267578125,
        10.699996948242188,
        10.720001220703125,
        10.740005493164063,
        10.759994506835938,
        10.779998779296875,
        10.800003051757813,
        10.819992065429688,
        10.839996337890625,
        10.860000610351563,
        10.8800048828125,
        10.899993896484375,
        10.919998168945313,
        10.94000244140625,
        10.959991455078125,
        10.979995727539063,
        11.0,
        11.020004272460938,
        11.039993286132813,
        11.05999755859375,
        11.080001831054688,
        11.100006103515625,
        11.1199951171875,
        11.139999389648438,
        11.160003662109375,
        11.17999267578125,
        11.199996948242188,
        11.220001220703125,
        11.240005493164063,
        11.259994506835938,
        11.279998779296875,
        11.300003051757813,
        11.319992065429688,
        11.339996337890625,
        11.360000610351563,
        11.3800048828125,
        11.399993896484375,
        11.419998168945313,
        11.44000244140625,
        11.459991455078125,
        11.479995727539063,
        11.5,
        11.520004272460938,
        11.539993286132813,
        11.55999755859375,
        11.580001831054688,
        11.600006103515625,
        11.6199951171875,
        11.639999389648438,
        11.660003662109375,
        11.67999267578125,
        11.699996948242188,
        11.720001220703125,
        11.740005493164063,
        11.759994506835938,
        11.779998779296875,
        11.800003051757813,
        11.819992065429688,
        11.839996337890625,
        11.860000610351563,
        11.8800048828125,
        11.899993896484375,
        11.919998168945313,
        11.94000244140625,
        11.959991455078125,
        11.979995727539063,
        12.0,
        12.020004272460938,
        12.039993286132813,
        12.05999755859375,
        12.080001831054688,
        12.100006103515625,
        12.1199951171875,
        12.139999389648438,
        12.160003662109375,
        12.17999267578125,
        12.199996948242188,
        12.220001220703125,
        12.240005493164063,
        12.259994506835938,
        12.279998779296875,
        12.300003051757813,
        12.319992065429688,
        12.339996337890625,
        12.360000610351563,
        12.3800048828125,
        12.399993896484375,
        12.419998168945313,
        12.44000244140625,
        12.459991455078125,
        12.479995727539063,
        12.5,
        12.520004272460938,
        12.539993286132813,
        12.55999755859375,
        12.580001831054688,
        12.600006103515625,
        12.6199951171875,
        12.639999389648438,
        12.660003662109375,
        12.67999267578125,
        12.699996948242188,
        12.720001220703125,
        12.740005493164063,
        12.759994506835938,
        12.779998779296875,
        12.800003051757813,
        12.819992065429688,
        12.839996337890625,
        12.860000610351563,
        12.8800048828125,
        12.899993896484375,
        12.919998168945313,
        12.94000244140625,
        12.959991455078125,
        12.979995727539063,
        13.0,
        13.020004272460938,
        13.039993286132813,
        13.05999755859375,
        13.080001831054688,
        13.100006103515625,
        13.1199951171875,
        13.139999389648438,
        13.160003662109375,
        13.17999267578125,
        13.199996948242188,
        13.220001220703125,
        13.240005493164063,
        13.259994506835938,
        13.279998779296875,
        13.300003051757813,
        13.319992065429688,
        13.339996337890625,
        13.360000610351563,
        13.3800048828125,
        13.399993896484375,
        13.419998168945313,
        13.44000244140625,
        13.459991455078125,
        13.479995727539063,
        13.5,
        13.520004272460938,
        13.539993286132813,
        13.55999755859375,
        13.580001831054688,
        13.599990844726563,
        13.6199951171875,
        13.639999389648438,
        13.660003662109375,
        13.67999267578125,
        13.699996948242188,
        13.720001220703125,
        13.740005493164063,
        13.759994506835938,
        13.779998779296875,
        13.800003051757813,
        13.819992065429688,
        13.839996337890625,
        13.860000610351563,
        13.8800048828125,
        13.899993896484375,
        13.919998168945313,
        13.94000244140625,
        13.959991455078125,
        13.979995727539063,
        14.0,
        14.020004272460938,
        14.039993286132813,
        14.05999755859375,
        14.080001831054688,
        14.099990844726563,
        14.1199951171875,
        14.139999389648438,
        14.160003662109375,
        14.17999267578125,
        14.199996948242188,
        14.220001220703125,
        14.240005493164063,
        14.259994506835938,
        14.279998779296875,
        14.300003051757813,
        14.319992065429688,
        14.339996337890625,
        14.360000610351563,
        14.3800048828125,
        14.399993896484375,
        14.419998168945313,
        14.44000244140625,
        14.459991455078125,
        14.479995727539063,
        14.5,
        14.520004272460938,
        14.539993286132813,
        14.55999755859375,
        14.580001831054688,
        14.599990844726563,
        14.6199951171875,
        14.639999389648438,
        14.660003662109375,
        14.67999267578125,
        14.699996948242188,
        14.720001220703125,
        14.740005493164063,
        14.759994506835938,
        14.779998779296875,
        14.800003051757813,
        14.819992065429688,
        14.839996337890625,
        14.860000610351563,
        14.8800048828125,
        14.899993896484375,
        14.919998168945313,
        14.94000244140625,
        14.959991455078125,
        14.979995727539063,
        15.0,
        15.020004272460938,
        15.039993286132813,
        15.05999755859375,
        15.080001831054688,
        15.099990844726563,
        15.1199951171875,
        15.139999389648438,
        15.160003662109375,
        15.17999267578125,
        15.199996948242188,
        15.220001220703125,
        15.240005493164063,
        15.259994506835938,
        15.279998779296875,
        15.300003051757813,
        15.319992065429688,
        15.339996337890625,
        15.360000610351563,
        15.3800048828125,
        15.399993896484375,
        15.419998168945313,
        15.44000244140625,
        15.459991455078125,
        15.479995727539063,
        15.5,
        15.520004272460938,
        15.539993286132813,
        15.55999755859375,
        15.580001831054688,
        15.599990844726563,
        15.6199951171875,
        15.639999389648438,
        15.660003662109375,
        15.67999267578125,
        15.699996948242188,
        15.720001220703125,
        15.740005493164063,
        15.759994506835938,
        15.779998779296875,
        15.800003051757813,
        15.819992065429688,
        15.839996337890625,
        15.860000610351563,
        15.8800048828125,
        15.899993896484375,
        15.919998168945313,
        15.94000244140625,
        15.959991455078125,
        15.979995727539063,
        16.0,
        16.020004272460939,
        16.039993286132814,
        16.05999755859375,
        16.080001831054689,
        16.099990844726564,
        16.1199951171875,
        16.139999389648439,
        16.160003662109376,
        16.17999267578125,
        16.199996948242189,
        16.220001220703126,
        16.240005493164064,
        16.259994506835939,
        16.279998779296876,
        16.300003051757814,
        16.319992065429689,
        16.339996337890626,
        16.360000610351564,
        16.3800048828125,
        16.399993896484376,
        16.419998168945314,
        16.44000244140625,
        16.459991455078126,
        16.479995727539064,
        16.5,
        16.520004272460939,
        16.539993286132814,
        16.55999755859375,
        16.580001831054689,
        16.599990844726564,
        16.6199951171875,
        16.639999389648439,
        16.660003662109376,
        16.67999267578125,
        16.699996948242189,
        16.720001220703126,
        16.740005493164064,
        16.759994506835939,
        16.779998779296876,
        16.800003051757814,
        16.819992065429689,
        16.839996337890626,
        16.860000610351564,
        16.8800048828125,
        16.899993896484376,
        16.919998168945314,
        16.94000244140625,
        16.959991455078126,
        16.979995727539064,
        17.0,
        17.020004272460939,
        17.039993286132814,
        17.05999755859375,
        17.080001831054689,
        17.099990844726564,
        17.1199951171875,
        17.139999389648439,
        17.160003662109376,
        17.17999267578125,
        17.199996948242189,
        17.220001220703126,
        17.240005493164064,
        17.259994506835939,
        17.279998779296876,
        17.300003051757814,
        17.319992065429689,
        17.339996337890626,
        17.360000610351564,
        17.3800048828125,
        17.399993896484376,
        17.419998168945314,
        17.44000244140625,
        17.459991455078126,
        17.479995727539064,
        17.5,
        17.520004272460939,
        17.539993286132814,
        17.55999755859375,
        17.580001831054689,
        17.599990844726564,
        17.6199951171875,
        17.639999389648439,
        17.660003662109376,
        17.67999267578125,
        17.699996948242189,
        17.720001220703126,
        17.740005493164064,
        17.759994506835939,
        17.779998779296876,
        17.800003051757814,
        17.819992065429689,
        17.839996337890626,
        17.860000610351564,
        17.8800048828125,
        17.899993896484376,
        17.919998168945314,
        17.94000244140625,
        17.959991455078126,
        17.979995727539064,
        18.0,
        18.020004272460939,
        18.039993286132814,
        18.05999755859375,
        18.080001831054689,
        18.099990844726564,
        18.1199951171875,
        18.139999389648439,
        18.160003662109376,
        18.17999267578125,
        18.199996948242189,
        18.220001220703126,
        18.240005493164064,
        18.259994506835939,
        18.279998779296876,
        18.300003051757814,
        18.319992065429689,
        18.339996337890626,
        18.360000610351564,
        18.3800048828125,
        18.399993896484376,
        18.419998168945314,
        18.44000244140625,
        18.459991455078126,
        18.479995727539064,
        18.5,
        18.520004272460939,
        18.539993286132814,
        18.55999755859375,
        18.580001831054689,
        18.599990844726564,
        18.6199951171875,
        18.639999389648439,
        18.660003662109376,
        18.67999267578125,
        18.699996948242189,
        18.720001220703126,
        18.740005493164064,
        18.759994506835939,
        18.779998779296876,
        18.800003051757814,
        18.819992065429689,
        18.839996337890626,
        18.860000610351564,
        18.8800048828125,
        18.899993896484376,
        18.919998168945314,
        18.94000244140625,
        18.959991455078126,
        18.979995727539064,
        19.0,
        19.020004272460939,
        19.039993286132814,
        19.05999755859375,
        19.080001831054689,
        19.099990844726564,
        19.1199951171875,
        19.139999389648439,
        19.160003662109376,
        19.17999267578125,
        19.199996948242189,
        19.220001220703126,
        19.240005493164064,
        19.259994506835939,
        19.279998779296876,
        19.300003051757814,
        19.319992065429689,
        19.339996337890626,
        19.360000610351564,
        19.3800048828125,
        19.399993896484376,
        19.419998168945314,
        19.44000244140625,
        19.459991455078126,
        19.479995727539064,
        19.5,
        19.520004272460939,
        19.539993286132814,
        19.55999755859375,
        19.580001831054689,
        19.599990844726564,
        19.6199951171875,
        19.639999389648439,
        19.660003662109376,
        19.67999267578125,
        19.699996948242189,
        19.720001220703126,
        19.740005493164064,
        19.759994506835939,
        19.779998779296876,
        19.800003051757814,
        19.819992065429689,
        19.839996337890626,
        19.860000610351564,
        19.8800048828125,
        19.899993896484376,
        19.919998168945314,
        19.94000244140625,
        19.959991455078126,
        19.979995727539064,
        20.0,
        20.020004272460939,
        20.039993286132814,
        20.05999755859375,
        20.080001831054689,
        20.099990844726564,
        20.1199951171875,
        20.139999389648439,
        20.160003662109376,
        20.17999267578125,
        20.199996948242189,
        20.220001220703126,
        20.240005493164064,
        20.259994506835939,
        20.279998779296876,
        20.300003051757814,
        20.319992065429689,
        20.339996337890626,
        20.360000610351564,
        20.3800048828125,
        20.399993896484376,
        20.419998168945314,
        20.44000244140625,
        20.459991455078126,
        20.479995727539064,
        20.5,
        20.520004272460939,
        20.539993286132814,
        20.55999755859375,
        20.580001831054689,
        20.599990844726564,
        20.6199951171875,
        20.639999389648439,
        20.660003662109376,
        20.67999267578125,
        20.699996948242189,
        20.720001220703126,
        20.740005493164064,
        20.759994506835939,
        20.779998779296876,
        20.800003051757814,
        20.819992065429689,
        20.839996337890626,
        20.860000610351564,
        20.8800048828125,
        20.899993896484376,
        20.919998168945314,
        20.94000244140625,
        20.959991455078126,
        20.979995727539064,
        21.0,
        21.020004272460939,
        21.039993286132814,
        21.05999755859375,
        21.080001831054689,
        21.099990844726564,
        21.1199951171875,
        21.139999389648439,
        21.160003662109376,
        21.17999267578125,
        21.199996948242189,
        21.220001220703126,
        21.240005493164064,
        21.259994506835939,
        21.279998779296876,
        21.300003051757814,
        21.319992065429689,
        21.339996337890626,
        21.360000610351564,
        21.3800048828125,
        21.399993896484376,
        21.419998168945314,
        21.44000244140625,
        21.459991455078126,
        21.479995727539064,
        21.5,
        21.520004272460939,
        21.539993286132814,
        21.55999755859375,
        21.580001831054689,
        21.599990844726564,
        21.6199951171875,
        21.639999389648439,
        21.660003662109376,
        21.67999267578125,
        21.699996948242189,
        21.720001220703126,
        21.740005493164064,
        21.759994506835939,
        21.779998779296876,
        21.800003051757814,
        21.819992065429689,
        21.839996337890626,
        21.860000610351564,
        21.8800048828125,
        21.899993896484376,
        21.919998168945314,
        21.94000244140625,
        21.959991455078126,
        21.979995727539064,
        22.0,
        22.020004272460939,
        22.039993286132814,
        22.05999755859375,
        22.080001831054689,
        22.099990844726564,
        22.1199951171875,
        22.139999389648439,
        22.160003662109376,
        22.17999267578125,
        22.199996948242189,
        22.220001220703126,
        22.240005493164064,
        22.259994506835939,
        22.279998779296876,
        22.300003051757814,
        22.319992065429689,
        22.339996337890626,
        22.360000610351564,
        22.3800048828125,
        22.399993896484376,
        22.419998168945314,
        22.44000244140625,
        22.459991455078126,
        22.479995727539064,
        22.5,
        22.520004272460939,
        22.539993286132814,
        22.55999755859375,
        22.580001831054689,
        22.599990844726564,
        22.6199951171875,
        22.639999389648439,
        22.660003662109376,
        22.67999267578125,
        22.699996948242189,
        22.720001220703126,
        22.740005493164064,
        22.759994506835939,
        22.779998779296876,
        22.800003051757814,
        22.819992065429689,
        22.839996337890626,
        22.860000610351564,
        22.8800048828125,
        22.899993896484376,
        22.919998168945314,
        22.94000244140625,
        22.959991455078126,
        22.979995727539064,
        23.0,
        23.020004272460939,
        23.039993286132814,
        23.05999755859375,
        23.080001831054689,
        23.099990844726564,
        23.1199951171875,
        23.139999389648439,
        23.160003662109376,
        23.17999267578125,
        23.199996948242189,
        23.220001220703126,
        23.240005493164064,
        23.259994506835939,
        23.279998779296876,
        23.300003051757814,
        23.319992065429689,
        23.339996337890626,
        23.360000610351564,
        23.3800048828125,
        23.399993896484376,
        23.419998168945314,
        23.44000244140625,
        23.459991455078126,
        23.479995727539064,
        23.5,
        23.520004272460939,
        23.539993286132814,
        23.55999755859375,
        23.580001831054689,
        23.599990844726564,
        23.6199951171875,
        23.639999389648439,
        23.660003662109376,
        23.67999267578125,
        23.699996948242189,
        23.720001220703126,
        23.740005493164064,
        23.759994506835939,
        23.779998779296876,
        23.800003051757814,
        23.819992065429689,
        23.839996337890626,
        23.860000610351564,
        23.8800048828125,
        23.899993896484376,
        23.919998168945314,
        23.94000244140625,
        23.959991455078126,
        23.979995727539064,
        24.0,
        24.020004272460939,
        24.039993286132814,
        24.05999755859375,
        24.080001831054689,
        24.099990844726564,
        24.1199951171875,
        24.139999389648439,
        24.160003662109376,
        24.17999267578125,
        24.199996948242189,
        24.220001220703126,
        24.240005493164064,
        24.259994506835939,
        24.279998779296876,
        24.300003051757814,
        24.319992065429689,
        24.339996337890626,
        24.360000610351564,
        24.3800048828125,
        24.399993896484376,
        24.419998168945314,
        24.44000244140625,
        24.459991455078126,
        24.479995727539064,
        24.5,
        24.520004272460939,
        24.539993286132814,
        24.55999755859375,
        24.580001831054689,
        24.599990844726564,
        24.6199951171875,
        24.639999389648439,
        24.660003662109376,
        24.67999267578125,
        24.699996948242189,
        24.720001220703126,
        24.740005493164064,
        24.759994506835939,
        24.779998779296876,
        24.800003051757814,
        24.819992065429689,
        24.839996337890626,
        24.860000610351564,
        24.8800048828125,
        24.899993896484376,
        24.919998168945314,
        24.94000244140625,
        24.959991455078126,
        24.979995727539064,
        25.0,
        25.020004272460939,
        25.039993286132814,
        25.05999755859375,
        25.080001831054689,
        25.099990844726564,
        25.1199951171875,
        25.139999389648439,
        25.160003662109376,
        25.17999267578125,
        25.199996948242189,
        25.220001220703126,
        25.240005493164064,
        25.259994506835939,
        25.279998779296876,
        25.300003051757814,
        25.319992065429689,
        25.339996337890626,
        25.360000610351564,
        25.3800048828125,
        25.399993896484376,
        25.419998168945314,
        25.44000244140625,
        25.459991455078126,
        25.479995727539064,
        25.5,
        25.520004272460939,
        25.539993286132814,
        25.55999755859375,
        25.580001831054689,
        25.599990844726564,
        25.6199951171875,
        25.639999389648439,
        25.660003662109376,
        25.67999267578125,
        25.699996948242189,
        25.720001220703126,
        25.740005493164064,
        25.759994506835939,
        25.779998779296876,
        25.800003051757814,
        25.819992065429689,
        25.839996337890626,
        25.860000610351564,
        25.8800048828125,
        25.899993896484376,
        25.919998168945314,
        25.94000244140625,
        25.959991455078126,
        25.979995727539064,
        26.0,
        26.020004272460939,
        26.039993286132814,
        26.05999755859375,
        26.080001831054689,
        26.099990844726564,
        26.1199951171875,
        26.139999389648439,
        26.160003662109376,
        26.17999267578125,
        26.199996948242189,
        26.220001220703126,
        26.240005493164064,
        26.259994506835939,
        26.279998779296876,
        26.300003051757814,
        26.319992065429689,
        26.339996337890626,
        26.360000610351564,
        26.3800048828125,
        26.399993896484376,
        26.419998168945314,
        26.44000244140625,
        26.459991455078126,
        26.479995727539064,
        26.5,
        26.520004272460939,
        26.539993286132814,
        26.55999755859375,
        26.580001831054689,
        26.599990844726564,
        26.6199951171875,
        26.639999389648439,
        26.660003662109376,
        26.67999267578125,
        26.699996948242189,
        26.720001220703126,
        26.740005493164064,
        26.759994506835939,
        26.779998779296876,
        26.800003051757814,
        26.819992065429689,
        26.839996337890626,
        26.860000610351564,
        26.8800048828125,
        26.899993896484376,
        26.919998168945314,
        26.94000244140625,
        26.959991455078126,
        26.979995727539064,
        27.0,
        27.020004272460939,
        27.039993286132814,
        27.05999755859375,
        27.080001831054689,
        27.099990844726564,
        27.1199951171875,
        27.139999389648439,
        27.160003662109376,
        27.17999267578125,
        27.199996948242189,
        27.220001220703126,
        27.240005493164064,
        27.259994506835939,
        27.279998779296876,
        27.300003051757814,
        27.319992065429689,
        27.339996337890626,
        27.360000610351564,
        27.3800048828125,
        27.399993896484376,
        27.419998168945314,
        27.44000244140625,
        27.459991455078126,
        27.479995727539064,
        27.5,
        27.520004272460939,
        27.539993286132814,
        27.55999755859375,
        27.580001831054689,
        27.599990844726564,
        27.6199951171875,
        27.639999389648439,
        27.660003662109376,
        27.67999267578125,
        27.699996948242189,
        27.720001220703126,
        27.740005493164064,
        27.759994506835939,
        27.779998779296876,
        27.800003051757814,
        27.819992065429689,
        27.839996337890626,
        27.860000610351564,
        27.8800048828125,
        27.899993896484376,
        27.919998168945314,
        27.94000244140625,
        27.959991455078126,
        27.979995727539064,
        28.0,
        28.020004272460939,
        28.039993286132814,
        28.05999755859375,
        28.080001831054689,
        28.099990844726564,
        28.1199951171875,
        28.139999389648439,
        28.160003662109376,
        28.17999267578125,
        28.199996948242189,
        28.220001220703126,
        28.240005493164064,
        28.259994506835939,
        28.279998779296876,
        28.300003051757814,
        28.319992065429689,
        28.339996337890626,
        28.360000610351564,
        28.3800048828125,
        28.399993896484376,
        28.419998168945314,
        28.44000244140625,
        28.459991455078126,
        28.479995727539064,
        28.5,
        28.520004272460939,
        28.539993286132814,
        28.55999755859375,
        28.580001831054689,
        28.599990844726564,
        28.6199951171875,
        28.639999389648439,
        28.660003662109376,
        28.67999267578125,
        28.699996948242189,
        28.720001220703126,
        28.740005493164064,
        28.759994506835939,
        28.779998779296876,
        28.800003051757814,
        28.819992065429689,
        28.839996337890626,
        28.860000610351564,
        28.8800048828125,
        28.899993896484376,
        28.919998168945314,
        28.94000244140625,
        28.959991455078126,
        28.979995727539064,
        29.0,
        29.020004272460939,
        29.039993286132814,
        29.05999755859375,
        29.080001831054689,
        29.099990844726564,
        29.1199951171875,
        29.139999389648439,
        29.160003662109376,
        29.17999267578125,
        29.199996948242189,
        29.220001220703126,
        29.240005493164064,
        29.259994506835939,
        29.279998779296876,
        29.300003051757814,
        29.319992065429689,
        29.339996337890626,
        29.360000610351564,
        29.3800048828125,
        29.399993896484376,
        29.419998168945314,
        29.44000244140625,
        29.459991455078126,
        29.479995727539064,
        29.5,
        29.520004272460939,
        29.539993286132814,
        29.55999755859375,
        29.580001831054689,
        29.599990844726564,
        29.6199951171875,
        29.639999389648439,
        29.660003662109376,
        29.67999267578125,
        29.699996948242189,
        29.720001220703126,
        29.740005493164064,
        29.759994506835939,
        29.779998779296876,
        29.800003051757814,
        29.819992065429689,
        29.839996337890626,
        29.860000610351564,
        29.8800048828125,
        29.899993896484376,
        29.919998168945314,
        29.94000244140625,
        29.959991455078126,
        29.979995727539064,
        30.0,
        30.020004272460939,
        30.039993286132814,
        30.05999755859375,
        30.080001831054689,
        30.099990844726564,
        30.1199951171875,
        30.139999389648439,
        30.160003662109376,
        30.17999267578125,
        30.199996948242189,
        30.220001220703126,
        30.240005493164064,
        30.259994506835939,
        30.279998779296876,
        30.300003051757814,
        30.319992065429689,
        30.339996337890626,
        30.360000610351564,
        30.3800048828125,
        30.399993896484376,
        30.419998168945314,
        30.44000244140625,
        30.459991455078126,
        30.479995727539064,
        30.5,
        30.520004272460939,
        30.539993286132814,
        30.55999755859375,
        30.580001831054689,
        30.599990844726564,
        30.6199951171875,
        30.639999389648439,
        30.660003662109376,
        30.67999267578125,
        30.699996948242189,
        30.720001220703126,
        30.740005493164064,
        30.759994506835939,
        30.779998779296876,
        30.800003051757814,
        30.819992065429689,
        30.839996337890626,
        30.860000610351564,
        30.8800048828125,
        30.899993896484376,
        30.919998168945314,
        30.94000244140625,
        30.959991455078126,
        30.979995727539064,
        31.0,
        31.020004272460939,
        31.039993286132814,
        31.05999755859375,
        31.080001831054689,
        31.099990844726564,
        31.1199951171875,
        31.139999389648439,
        31.160003662109376,
        31.17999267578125,
        31.199996948242189,
        31.220001220703126,
        31.240005493164064,
        31.259994506835939,
        31.279998779296876,
        31.300003051757814,
        31.319992065429689,
        31.339996337890626,
        31.360000610351564,
        31.3800048828125,
        31.399993896484376,
        31.419998168945314,
        31.44000244140625,
        31.459991455078126,
        31.479995727539064,
        31.5,
        31.520004272460939,
        31.539993286132814,
        31.55999755859375,
        31.580001831054689,
        31.599990844726564,
        31.6199951171875,
        31.639999389648439,
        31.660003662109376,
        31.67999267578125,
        31.699996948242189,
        31.720001220703126,
        31.740005493164064,
        31.759994506835939,
        31.779998779296876,
        31.800003051757814,
        31.819992065429689,
        31.839996337890626,
        31.860000610351564,
        31.8800048828125,
        31.899993896484376,
        31.919998168945314,
        31.94000244140625,
        31.959991455078126,
        31.979995727539064,
        32.0,
        32.02000427246094,
        32.03999328613281,
        32.05999755859375,
        32.08000183105469,
        32.09999084472656,
        32.1199951171875,
        32.13999938964844,
        32.160003662109378,
        32.17999267578125,
        32.19999694824219,
        32.220001220703128,
        32.24000549316406,
        32.25999450683594,
        32.279998779296878,
        32.30000305175781,
        32.31999206542969,
        32.339996337890628,
        32.36000061035156,
        32.3800048828125,
        32.399993896484378,
        32.41999816894531,
        32.44000244140625,
        32.459991455078128,
        32.47999572753906,
        32.5,
        32.52000427246094,
        32.53999328613281,
        32.55999755859375,
        32.58000183105469,
        32.59999084472656,
        32.6199951171875,
        32.63999938964844,
        32.660003662109378,
        32.67999267578125,
        32.69999694824219,
        32.720001220703128,
        32.74000549316406,
        32.75999450683594,
        32.779998779296878,
        32.80000305175781,
        32.81999206542969,
        32.839996337890628,
        32.86000061035156,
        32.8800048828125,
        32.899993896484378,
        32.91999816894531,
        32.94000244140625,
        32.959991455078128,
        32.97999572753906,
        33.0,
        33.02000427246094,
        33.03999328613281,
        33.05999755859375,
        33.08000183105469,
        33.09999084472656,
        33.1199951171875,
        33.13999938964844,
        33.160003662109378,
        33.17999267578125,
        33.19999694824219,
        33.220001220703128,
        33.24000549316406,
        33.25999450683594,
        33.279998779296878,
        33.30000305175781,
        33.31999206542969,
        33.339996337890628,
        33.36000061035156,
        33.3800048828125,
        33.399993896484378,
        33.41999816894531,
        33.44000244140625,
        33.459991455078128,
        33.47999572753906,
        33.5,
        33.52000427246094,
        33.53999328613281,
        33.55999755859375,
        33.58000183105469,
        33.59999084472656,
        33.6199951171875,
        33.63999938964844,
        33.660003662109378,
        33.67999267578125,
        33.69999694824219,
        33.720001220703128,
        33.74000549316406,
        33.75999450683594,
        33.779998779296878,
        33.80000305175781,
        33.81999206542969,
        33.839996337890628,
        33.86000061035156,
        33.8800048828125,
        33.899993896484378,
        33.91999816894531,
        33.94000244140625,
        33.959991455078128,
        33.97999572753906,
        34.0,
        34.02000427246094,
        34.03999328613281,
        34.05999755859375,
        34.08000183105469,
        34.09999084472656,
        34.1199951171875,
        34.13999938964844,
        34.160003662109378,
        34.17999267578125,
        34.19999694824219,
        34.220001220703128,
        34.24000549316406,
        34.25999450683594,
        34.279998779296878,
        34.30000305175781,
        34.31999206542969,
        34.339996337890628,
        34.36000061035156,
        34.3800048828125,
        34.399993896484378,
        34.41999816894531,
        34.44000244140625,
        34.459991455078128,
        34.47999572753906,
        34.5,
        34.52000427246094,
        34.53999328613281,
        34.55999755859375,
        34.58000183105469,
        34.59999084472656,
        34.6199951171875,
        34.63999938964844,
        34.660003662109378,
        34.67999267578125,
        34.69999694824219,
        34.720001220703128,
        34.74000549316406,
        34.75999450683594,
        34.779998779296878,
        34.80000305175781,
        34.81999206542969,
        34.839996337890628,
        34.86000061035156,
        34.8800048828125,
        34.899993896484378,
        34.91999816894531,
        34.94000244140625,
        34.959991455078128,
        34.97999572753906,
        35.0,
        35.02000427246094,
        35.03999328613281,
        35.05999755859375,
        35.08000183105469,
        35.09999084472656,
        35.1199951171875,
        35.13999938964844,
        35.160003662109378,
        35.17999267578125,
        35.19999694824219,
        35.220001220703128,
        35.24000549316406,
        35.25999450683594,
        35.279998779296878,
        35.30000305175781,
        35.31999206542969,
        35.339996337890628,
        35.36000061035156,
        35.3800048828125,
        35.399993896484378,
        35.41999816894531,
        35.44000244140625,
        35.459991455078128,
        35.47999572753906,
        35.5,
        35.52000427246094,
        35.53999328613281,
        35.55999755859375,
        35.58000183105469,
        35.59999084472656,
        35.6199951171875,
        35.63999938964844,
        35.660003662109378,
        35.67999267578125,
        35.69999694824219,
        35.720001220703128,
        35.74000549316406,
        35.75999450683594,
        35.779998779296878,
        35.80000305175781,
        35.81999206542969,
        35.839996337890628,
        35.86000061035156,
        35.8800048828125,
        35.899993896484378,
        35.91999816894531,
        35.94000244140625,
        35.959991455078128,
        35.97999572753906,
        36.0,
        36.02000427246094,
        36.03999328613281,
        36.05999755859375,
        36.08000183105469,
        36.09999084472656,
        36.1199951171875,
        36.13999938964844,
        36.160003662109378,
        36.17999267578125,
        36.19999694824219,
        36.220001220703128,
        36.24000549316406,
        36.25999450683594,
        36.279998779296878,
        36.30000305175781,
        36.31999206542969,
        36.339996337890628,
        36.36000061035156,
        36.3800048828125,
        36.399993896484378,
        36.41999816894531,
        36.44000244140625,
        36.459991455078128,
        36.47999572753906,
        36.5,
        36.52000427246094,
        36.53999328613281,
        36.55999755859375,
        36.58000183105469,
        36.59999084472656,
        36.6199951171875,
        36.63999938964844,
        36.660003662109378,
        36.67999267578125,
        36.69999694824219,
        36.720001220703128,
        36.74000549316406,
        36.75999450683594,
        36.779998779296878,
        36.80000305175781,
        36.81999206542969,
        36.839996337890628,
        36.86000061035156,
        36.8800048828125,
        36.899993896484378,
        36.91999816894531,
        36.94000244140625,
        36.959991455078128,
        36.97999572753906,
        37.0,
        37.02000427246094,
        37.03999328613281,
        37.05999755859375,
        37.08000183105469,
        37.09999084472656,
        37.1199951171875,
        37.13999938964844,
        37.160003662109378,
        37.17999267578125,
        37.20001220703125,
        37.220001220703128,
        37.239990234375,
        37.260009765625,
        37.279998779296878,
        37.29998779296875,
        37.32000732421875,
        37.339996337890628,
        37.3599853515625,
        37.3800048828125,
        37.399993896484378,
        37.41998291015625,
        37.44000244140625,
        37.459991455078128,
        37.480010986328128,
        37.5,
        37.519989013671878,
        37.540008544921878,
        37.55999755859375,
        37.579986572265628,
        37.600006103515628,
        37.6199951171875,
        37.639984130859378,
        37.660003662109378,
        37.67999267578125,
        37.70001220703125,
        37.720001220703128,
        37.739990234375,
        37.760009765625,
        37.779998779296878,
        37.79998779296875,
        37.82000732421875,
        37.839996337890628,
        37.8599853515625,
        37.8800048828125,
        37.899993896484378,
        37.91998291015625,
        37.94000244140625,
        37.959991455078128,
        37.980010986328128,
        38.0,
        38.019989013671878,
        38.040008544921878,
        38.05999755859375,
        38.079986572265628,
        38.100006103515628,
        38.1199951171875,
        38.139984130859378,
        38.160003662109378,
        38.17999267578125,
        38.20001220703125,
        38.220001220703128,
        38.239990234375,
        38.260009765625,
        38.279998779296878,
        38.29998779296875,
        38.32000732421875,
        38.339996337890628,
        38.3599853515625,
        38.3800048828125,
        38.399993896484378,
        38.41998291015625,
        38.44000244140625,
        38.459991455078128,
        38.480010986328128,
        38.5,
        38.519989013671878,
        38.540008544921878,
        38.55999755859375,
        38.579986572265628,
        38.600006103515628,
        38.6199951171875,
        38.639984130859378,
        38.660003662109378,
        38.67999267578125,
        38.70001220703125,
        38.720001220703128,
        38.739990234375,
        38.760009765625,
        38.779998779296878,
        38.79998779296875,
        38.82000732421875,
        38.839996337890628,
        38.8599853515625,
        38.8800048828125,
        38.899993896484378,
        38.91998291015625,
        38.94000244140625,
        38.959991455078128,
        38.980010986328128,
        39.0,
        39.019989013671878,
        39.040008544921878,
        39.05999755859375,
        39.079986572265628,
        39.100006103515628,
        39.1199951171875,
        39.139984130859378,
        39.160003662109378,
        39.17999267578125,
        39.20001220703125,
        39.220001220703128,
        39.239990234375,
        39.260009765625,
        39.279998779296878,
        39.29998779296875,
        39.32000732421875,
        39.339996337890628,
        39.3599853515625,
        39.3800048828125,
        39.399993896484378,
        39.41998291015625,
        39.44000244140625,
        39.459991455078128,
        39.480010986328128,
        39.5,
        39.519989013671878,
        39.540008544921878,
        39.55999755859375,
        39.579986572265628,
        39.600006103515628,
        39.6199951171875,
        39.639984130859378,
        39.660003662109378,
        39.67999267578125,
        39.70001220703125,
        39.720001220703128,
        39.739990234375,
        39.760009765625,
        39.779998779296878,
        39.79998779296875,
        39.82000732421875,
        39.839996337890628,
        39.8599853515625,
        39.8800048828125,
        39.899993896484378,
        39.91998291015625,
        39.94000244140625,
        39.959991455078128,
        39.980010986328128,
        40.0,
        40.019989013671878,
        40.040008544921878,
        40.05999755859375,
        40.079986572265628,
        40.100006103515628,
        40.1199951171875,
        40.139984130859378,
        40.160003662109378,
        40.17999267578125,
        40.20001220703125,
        40.220001220703128,
        40.239990234375,
        40.260009765625,
        40.279998779296878,
        40.29998779296875,
        40.32000732421875,
        40.339996337890628,
        40.3599853515625,
        40.3800048828125,
        40.399993896484378,
        40.41998291015625,
        40.44000244140625,
        40.459991455078128,
        40.480010986328128,
        40.5,
        40.519989013671878,
        40.540008544921878,
        40.55999755859375,
        40.579986572265628,
        40.600006103515628,
        40.6199951171875,
        40.639984130859378,
        40.660003662109378,
        40.67999267578125,
        40.70001220703125,
        40.720001220703128,
        40.739990234375,
        40.760009765625,
        40.779998779296878,
        40.79998779296875,
        40.82000732421875,
        40.839996337890628,
        40.8599853515625,
        40.8800048828125,
        40.899993896484378,
        40.91998291015625,
        40.94000244140625,
        40.959991455078128,
        40.980010986328128,
        41.0,
        41.019989013671878,
        41.040008544921878,
        41.05999755859375,
        41.079986572265628,
        41.100006103515628,
        41.1199951171875,
        41.139984130859378,
        41.160003662109378,
        41.17999267578125,
        41.20001220703125,
        41.220001220703128,
        41.239990234375,
        41.260009765625,
        41.279998779296878,
        41.29998779296875,
        41.32000732421875,
        41.339996337890628,
        41.3599853515625,
        41.3800048828125,
        41.399993896484378,
        41.41998291015625,
        41.44000244140625,
        41.459991455078128,
        41.480010986328128,
        41.5,
        41.519989013671878,
        41.540008544921878,
        41.55999755859375,
        41.579986572265628,
        41.600006103515628,
        41.6199951171875,
        41.639984130859378,
        41.660003662109378,
        41.67999267578125,
        41.70001220703125,
        41.720001220703128,
        41.739990234375,
        41.760009765625,
        41.779998779296878,
        41.79998779296875,
        41.82000732421875,
        41.839996337890628,
        41.8599853515625,
        41.8800048828125,
        41.899993896484378,
        41.91998291015625,
        41.94000244140625,
        41.959991455078128,
        41.980010986328128,
        42.0,
        42.019989013671878,
        42.040008544921878,
        42.05999755859375,
        42.079986572265628,
        42.100006103515628,
        42.1199951171875,
        42.139984130859378,
        42.160003662109378,
        42.17999267578125,
        42.20001220703125,
        42.220001220703128,
        42.239990234375,
        42.260009765625,
        42.279998779296878,
        42.29998779296875,
        42.32000732421875,
        42.339996337890628,
        42.3599853515625,
        42.3800048828125,
        42.399993896484378,
        42.41998291015625,
        42.44000244140625,
        42.459991455078128,
        42.480010986328128,
        42.5,
        42.519989013671878,
        42.540008544921878,
        42.55999755859375,
        42.579986572265628,
        42.600006103515628,
        42.6199951171875,
        42.639984130859378,
        42.660003662109378,
        42.67999267578125,
        42.70001220703125,
        42.720001220703128,
        42.739990234375,
        42.760009765625,
        42.779998779296878,
        42.79998779296875,
        42.82000732421875,
        42.839996337890628,
        42.8599853515625,
        42.8800048828125,
        42.899993896484378,
        42.91998291015625,
        42.94000244140625,
        42.959991455078128,
        42.980010986328128,
        43.0,
        43.019989013671878,
        43.040008544921878,
        43.05999755859375,
        43.079986572265628,
        43.100006103515628,
        43.1199951171875,
        43.139984130859378,
        43.160003662109378,
        43.17999267578125,
        43.20001220703125,
        43.220001220703128,
        43.239990234375,
        43.260009765625,
        43.279998779296878,
        43.29998779296875,
        43.32000732421875,
        43.339996337890628,
        43.3599853515625,
        43.3800048828125,
        43.399993896484378,
        43.41998291015625,
        43.44000244140625,
        43.459991455078128,
        43.480010986328128,
        43.5,
        43.519989013671878,
        43.540008544921878,
        43.55999755859375,
        43.579986572265628,
        43.600006103515628,
        43.6199951171875,
        43.639984130859378,
        43.660003662109378,
        43.67999267578125,
        43.70001220703125,
        43.720001220703128,
        43.739990234375,
        43.760009765625,
        43.779998779296878,
        43.79998779296875,
        43.82000732421875,
        43.839996337890628,
        43.8599853515625,
        43.8800048828125,
        43.899993896484378,
        43.91998291015625,
        43.94000244140625,
        43.959991455078128,
        43.980010986328128,
        44.0,
        44.019989013671878,
        44.040008544921878,
        44.05999755859375,
        44.079986572265628,
        44.100006103515628,
        44.1199951171875,
        44.139984130859378,
        44.160003662109378,
        44.17999267578125,
        44.20001220703125,
        44.220001220703128,
        44.239990234375,
        44.260009765625,
        44.279998779296878,
        44.29998779296875,
        44.32000732421875,
        44.339996337890628,
        44.3599853515625,
        44.3800048828125,
        44.399993896484378,
        44.41998291015625,
        44.44000244140625,
        44.459991455078128,
        44.480010986328128,
        44.5,
        44.519989013671878,
        44.540008544921878,
        44.55999755859375,
        44.579986572265628,
        44.600006103515628,
        44.6199951171875,
        44.639984130859378,
        44.660003662109378,
        44.67999267578125,
        44.70001220703125,
        44.720001220703128,
        44.739990234375,
        44.760009765625,
        44.779998779296878,
        44.79998779296875,
        44.82000732421875,
        44.839996337890628,
        44.8599853515625,
        44.8800048828125,
        44.899993896484378,
        44.91998291015625,
        44.94000244140625,
        44.959991455078128,
        44.980010986328128,
        45.0,
        45.019989013671878,
        45.040008544921878,
        45.05999755859375,
        45.079986572265628,
        45.100006103515628,
        45.1199951171875,
        45.139984130859378,
        45.160003662109378,
        45.17999267578125,
        45.20001220703125,
        45.220001220703128,
        45.239990234375,
        45.260009765625,
        45.279998779296878,
        45.29998779296875,
        45.32000732421875,
        45.339996337890628,
        45.3599853515625,
        45.3800048828125,
        45.399993896484378,
        45.41998291015625,
        45.44000244140625,
        45.459991455078128,
        45.480010986328128,
        45.5,
        45.519989013671878,
        45.540008544921878,
        45.55999755859375,
        45.579986572265628,
        45.600006103515628,
        45.6199951171875,
        45.639984130859378,
        45.660003662109378,
        45.67999267578125,
        45.70001220703125,
        45.720001220703128,
        45.739990234375,
        45.760009765625,
        45.779998779296878,
        45.79998779296875,
        45.82000732421875,
        45.839996337890628,
        45.8599853515625,
        45.8800048828125,
        45.899993896484378,
        45.91998291015625,
        45.94000244140625,
        45.959991455078128,
        45.980010986328128,
        46.0,
        46.019989013671878,
        46.040008544921878,
        46.05999755859375,
        46.079986572265628,
        46.100006103515628,
        46.1199951171875,
        46.139984130859378,
        46.160003662109378,
        46.17999267578125,
        46.20001220703125,
        46.220001220703128,
        46.239990234375,
        46.260009765625,
        46.279998779296878,
        46.29998779296875,
        46.32000732421875,
        46.339996337890628,
        46.3599853515625,
        46.3800048828125,
        46.399993896484378,
        46.41998291015625,
        46.44000244140625,
        46.459991455078128,
        46.480010986328128,
        46.5,
        46.519989013671878,
        46.540008544921878,
        46.55999755859375,
        46.579986572265628,
        46.600006103515628,
        46.6199951171875,
        46.639984130859378,
        46.660003662109378,
        46.67999267578125,
        46.70001220703125,
        46.720001220703128,
        46.739990234375,
        46.760009765625,
        46.779998779296878,
        46.79998779296875,
        46.82000732421875,
        46.839996337890628,
        46.8599853515625,
        46.8800048828125,
        46.899993896484378,
        46.91998291015625,
        46.94000244140625,
        46.959991455078128,
        46.980010986328128,
        47.0,
        47.019989013671878,
        47.040008544921878,
        47.05999755859375,
        47.079986572265628,
        47.100006103515628,
        47.1199951171875,
        47.139984130859378,
        47.160003662109378,
        47.17999267578125,
        47.20001220703125,
        47.220001220703128,
        47.239990234375,
        47.260009765625,
        47.279998779296878,
        47.29998779296875,
        47.32000732421875,
        47.339996337890628,
        47.3599853515625,
        47.3800048828125,
        47.399993896484378,
        47.41998291015625,
        47.44000244140625,
        47.459991455078128,
        47.480010986328128,
        47.5,
        47.519989013671878,
        47.540008544921878,
        47.55999755859375,
        47.579986572265628,
        47.600006103515628,
        47.6199951171875,
        47.639984130859378,
        47.660003662109378,
        47.67999267578125,
        47.70001220703125,
        47.720001220703128,
        47.739990234375,
        47.760009765625,
        47.779998779296878,
        47.79998779296875,
        47.82000732421875,
        47.839996337890628,
        47.8599853515625,
        47.8800048828125,
        47.899993896484378,
        47.91998291015625,
        47.94000244140625,
        47.959991455078128,
        47.980010986328128,
        48.0,
        48.019989013671878,
        48.040008544921878,
        48.05999755859375,
        48.079986572265628,
        48.100006103515628,
        48.1199951171875,
        48.139984130859378,
        48.160003662109378,
        48.17999267578125,
        48.20001220703125,
        48.220001220703128,
        48.239990234375,
        48.260009765625,
        48.279998779296878,
        48.29998779296875,
        48.32000732421875,
        48.339996337890628,
        48.3599853515625,
        48.3800048828125,
        48.399993896484378,
        48.41998291015625,
        48.44000244140625,
        48.459991455078128,
        48.480010986328128,
        48.5,
        48.519989013671878,
        48.540008544921878,
        48.55999755859375,
        48.579986572265628,
        48.600006103515628,
        48.6199951171875,
        48.639984130859378,
        48.660003662109378,
        48.67999267578125,
        48.70001220703125,
        48.720001220703128,
        48.739990234375,
        48.760009765625,
        48.779998779296878,
        48.79998779296875,
        48.82000732421875,
        48.839996337890628,
        48.8599853515625,
        48.8800048828125,
        48.899993896484378,
        48.91998291015625,
        48.94000244140625,
        48.959991455078128,
        48.980010986328128,
        49.0,
        49.019989013671878,
        49.040008544921878,
        49.05999755859375,
        49.079986572265628,
        49.100006103515628,
        49.1199951171875,
        49.139984130859378,
        49.160003662109378,
        49.17999267578125,
        49.20001220703125,
        49.220001220703128,
        49.239990234375,
        49.260009765625,
        49.279998779296878,
        49.29998779296875,
        49.32000732421875,
        49.339996337890628,
        49.3599853515625,
        49.3800048828125,
        49.399993896484378,
        49.41998291015625,
        49.44000244140625,
        49.459991455078128,
        49.480010986328128,
        49.5,
        49.519989013671878,
        49.540008544921878,
        49.55999755859375,
        49.579986572265628,
        49.600006103515628,
        49.6199951171875,
        49.639984130859378,
        49.660003662109378,
        49.67999267578125,
        49.70001220703125,
        49.720001220703128,
        49.739990234375,
        49.760009765625,
        49.779998779296878,
        49.79998779296875,
        49.82000732421875,
        49.839996337890628,
        49.8599853515625,
        49.8800048828125,
        49.899993896484378,
        49.91998291015625,
        49.94000244140625,
        49.959991455078128,
        49.980010986328128,
        50.0,
        50.019989013671878,
        50.040008544921878,
        50.05999755859375,
        50.079986572265628,
        50.100006103515628,
        50.1199951171875,
        50.139984130859378,
        50.160003662109378,
        50.17999267578125,
        50.20001220703125,
        50.220001220703128,
        50.239990234375,
        50.260009765625,
        50.279998779296878,
        50.29998779296875,
        50.32000732421875,
        50.339996337890628,
        50.3599853515625,
        50.3800048828125,
        50.399993896484378,
        50.41998291015625,
        50.44000244140625,
        50.459991455078128,
        50.480010986328128,
        50.5,
        50.519989013671878,
        50.540008544921878,
        50.55999755859375,
        50.579986572265628,
        50.600006103515628,
        50.6199951171875,
        50.639984130859378,
        50.660003662109378,
        50.67999267578125,
        50.70001220703125,
        50.720001220703128,
        50.739990234375,
        50.760009765625,
        50.779998779296878,
        50.79998779296875,
        50.82000732421875,
        50.839996337890628,
        50.8599853515625,
        50.8800048828125,
        50.899993896484378,
        50.91998291015625,
        50.94000244140625,
        50.959991455078128,
        50.980010986328128,
        51.0,
        51.019989013671878,
        51.040008544921878,
        51.05999755859375,
        51.079986572265628,
        51.100006103515628,
        51.1199951171875,
        51.139984130859378,
        51.160003662109378,
        51.17999267578125,
        51.20001220703125,
        51.220001220703128,
        51.239990234375,
        51.260009765625,
        51.279998779296878,
        51.29998779296875,
        51.32000732421875,
        51.339996337890628,
        51.3599853515625,
        51.3800048828125,
        51.399993896484378,
        51.41998291015625,
        51.44000244140625,
        51.459991455078128,
        51.480010986328128,
        51.5,
        51.519989013671878,
        51.540008544921878,
        51.55999755859375,
        51.579986572265628,
        51.600006103515628,
        51.6199951171875,
        51.639984130859378,
        51.660003662109378,
        51.67999267578125,
        51.70001220703125,
        51.720001220703128,
        51.739990234375,
        51.760009765625,
        51.779998779296878,
        51.79998779296875,
        51.82000732421875,
        51.839996337890628,
        51.8599853515625,
        51.8800048828125,
        51.899993896484378,
        51.91998291015625,
        51.94000244140625,
        51.959991455078128,
        51.980010986328128,
        52.0,
        52.019989013671878,
        52.040008544921878,
        52.05999755859375,
        52.079986572265628,
        52.100006103515628,
        52.1199951171875,
        52.139984130859378,
        52.160003662109378,
        52.17999267578125,
        52.20001220703125,
        52.220001220703128,
        52.239990234375,
        52.260009765625,
        52.279998779296878,
        52.29998779296875,
        52.32000732421875,
        52.339996337890628,
        52.3599853515625,
        52.3800048828125,
        52.399993896484378,
        52.41998291015625,
        52.44000244140625,
        52.459991455078128,
        52.480010986328128,
        52.5,
        52.519989013671878,
        52.540008544921878,
        52.55999755859375,
        52.579986572265628,
        52.600006103515628,
        52.6199951171875,
        52.639984130859378,
        52.660003662109378,
        52.67999267578125,
        52.70001220703125,
        52.720001220703128,
        52.739990234375,
        52.760009765625,
        52.779998779296878,
        52.79998779296875,
        52.82000732421875,
        52.839996337890628,
        52.8599853515625,
        52.8800048828125,
        52.899993896484378,
        52.91998291015625,
        52.94000244140625,
        52.959991455078128,
        52.980010986328128,
        53.0,
        53.019989013671878,
        53.040008544921878,
        53.05999755859375,
        53.079986572265628,
        53.100006103515628,
        53.1199951171875,
        53.139984130859378,
        53.160003662109378,
        53.17999267578125,
        53.20001220703125,
        53.220001220703128,
        53.239990234375,
        53.260009765625,
        53.279998779296878,
        53.29998779296875,
        53.32000732421875,
        53.339996337890628,
        53.3599853515625,
        53.3800048828125,
        53.399993896484378,
        53.41998291015625,
        53.44000244140625,
        53.459991455078128,
        53.480010986328128,
        53.5,
        53.519989013671878,
        53.540008544921878,
        53.55999755859375,
        53.579986572265628,
        53.600006103515628,
        53.6199951171875,
        53.639984130859378,
        53.660003662109378,
        53.67999267578125,
        53.70001220703125,
        53.720001220703128,
        53.739990234375,
        53.760009765625,
        53.779998779296878,
        53.79998779296875,
        53.82000732421875,
        53.839996337890628,
        53.8599853515625,
        53.8800048828125,
        53.899993896484378,
        53.91998291015625,
        53.94000244140625,
        53.959991455078128,
        53.980010986328128,
        54.0,
        54.019989013671878,
        54.040008544921878,
        54.05999755859375,
        54.079986572265628,
        54.100006103515628,
        54.1199951171875,
        54.139984130859378,
        54.160003662109378,
        54.17999267578125,
        54.20001220703125,
        54.220001220703128,
        54.239990234375,
        54.260009765625,
        54.279998779296878,
        54.29998779296875,
        54.32000732421875,
        54.339996337890628,
        54.3599853515625,
        54.3800048828125,
        54.399993896484378,
        54.41998291015625,
        54.44000244140625,
        54.459991455078128,
        54.480010986328128,
        54.5,
        54.519989013671878,
        54.540008544921878,
        54.55999755859375,
        54.579986572265628,
        54.600006103515628,
        54.6199951171875,
        54.639984130859378,
        54.660003662109378,
        54.67999267578125,
        54.70001220703125,
        54.720001220703128,
        54.739990234375,
        54.760009765625,
        54.779998779296878,
        54.79998779296875,
        54.82000732421875,
        54.839996337890628,
        54.8599853515625,
        54.8800048828125,
        54.899993896484378,
        54.91998291015625,
        54.94000244140625,
        54.959991455078128,
        54.980010986328128,
        55.0,
        55.019989013671878,
        55.040008544921878,
        55.05999755859375,
        55.079986572265628,
        55.100006103515628,
        55.1199951171875,
        55.139984130859378,
        55.160003662109378,
        55.17999267578125,
        55.20001220703125,
        55.220001220703128,
        55.239990234375,
        55.260009765625,
        55.279998779296878,
        55.29998779296875,
        55.32000732421875,
        55.339996337890628,
        55.3599853515625,
        55.3800048828125,
        55.399993896484378,
        55.41998291015625,
        55.44000244140625,
        55.459991455078128,
        55.480010986328128,
        55.5,
        55.519989013671878,
        55.540008544921878,
        55.55999755859375,
        55.579986572265628,
        55.600006103515628,
        55.6199951171875,
        55.639984130859378,
        55.660003662109378,
        55.67999267578125,
        55.70001220703125,
        55.720001220703128,
        55.739990234375,
        55.760009765625,
        55.779998779296878,
        55.79998779296875,
        55.82000732421875,
        55.839996337890628,
        55.8599853515625,
        55.8800048828125,
        55.899993896484378,
        55.91998291015625,
        55.94000244140625,
        55.959991455078128,
        55.980010986328128,
        56.0,
        56.019989013671878,
        56.040008544921878,
        56.05999755859375,
        56.079986572265628,
        56.100006103515628,
        56.1199951171875,
        56.139984130859378,
        56.160003662109378,
        56.17999267578125,
        56.20001220703125,
        56.220001220703128,
        56.239990234375,
        56.260009765625,
        56.279998779296878,
        56.29998779296875,
        56.32000732421875,
        56.339996337890628,
        56.3599853515625,
        56.3800048828125,
        56.399993896484378,
        56.41998291015625,
        56.44000244140625,
        56.459991455078128,
        56.480010986328128,
        56.5,
        56.519989013671878,
        56.540008544921878,
        56.55999755859375,
        56.579986572265628,
        56.600006103515628,
        56.6199951171875,
        56.639984130859378,
        56.660003662109378,
        56.67999267578125,
        56.70001220703125,
        56.720001220703128,
        56.739990234375,
        56.760009765625,
        56.779998779296878,
        56.79998779296875,
        56.82000732421875,
        56.839996337890628,
        56.8599853515625,
        56.8800048828125,
        56.899993896484378,
        56.91998291015625,
        56.94000244140625,
        56.959991455078128,
        56.980010986328128,
        57.0,
        57.019989013671878,
        57.040008544921878,
        57.05999755859375,
        57.079986572265628,
        57.100006103515628,
        57.1199951171875,
        57.139984130859378,
        57.160003662109378,
        57.17999267578125,
        57.20001220703125,
        57.220001220703128,
        57.239990234375,
        57.260009765625,
        57.279998779296878,
        57.29998779296875,
        57.32000732421875,
        57.339996337890628,
        57.3599853515625,
        57.3800048828125,
        57.399993896484378,
        57.41998291015625,
        57.44000244140625,
        57.459991455078128,
        57.480010986328128,
        57.5,
        57.519989013671878,
        57.540008544921878,
        57.55999755859375,
        57.579986572265628,
        57.600006103515628,
        57.6199951171875,
        57.639984130859378,
        57.660003662109378,
        57.67999267578125,
        57.70001220703125,
        57.720001220703128,
        57.739990234375,
        57.760009765625,
        57.779998779296878,
        57.79998779296875,
        57.82000732421875,
        57.839996337890628,
        57.8599853515625,
        57.8800048828125,
        57.899993896484378,
        57.91998291015625,
        57.94000244140625,
        57.959991455078128,
        57.980010986328128,
        58.0,
        58.019989013671878,
        58.040008544921878,
        58.05999755859375,
        58.079986572265628,
        58.100006103515628,
        58.1199951171875,
        58.139984130859378,
        58.160003662109378,
        58.17999267578125,
        58.20001220703125,
        58.220001220703128,
        58.239990234375,
        58.260009765625,
        58.279998779296878,
        58.29998779296875,
        58.32000732421875,
        58.339996337890628,
        58.3599853515625,
        58.3800048828125,
        58.399993896484378,
        58.41998291015625,
        58.44000244140625,
        58.459991455078128,
        58.480010986328128,
        58.5,
        58.519989013671878,
        58.540008544921878,
        58.55999755859375,
        58.579986572265628,
        58.600006103515628,
        58.6199951171875,
        58.639984130859378,
        58.660003662109378,
        58.67999267578125,
        58.70001220703125,
        58.720001220703128,
        58.739990234375,
        58.760009765625,
        58.779998779296878,
        58.79998779296875,
        58.82000732421875,
        58.839996337890628,
        58.8599853515625,
        58.8800048828125,
        58.899993896484378,
        58.91998291015625,
        58.94000244140625,
        58.959991455078128,
        58.980010986328128,
        59.0,
        59.019989013671878,
        59.040008544921878,
        59.05999755859375,
        59.079986572265628,
        59.100006103515628,
        59.1199951171875,
        59.139984130859378,
        59.160003662109378,
        59.17999267578125,
        59.20001220703125,
        59.220001220703128,
        59.239990234375,
        59.260009765625,
        59.279998779296878,
        59.29998779296875,
        59.32000732421875,
        59.339996337890628,
        59.3599853515625,
        59.3800048828125,
        59.399993896484378,
        59.41998291015625,
        59.44000244140625,
        59.459991455078128,
        59.480010986328128,
        59.5,
        59.519989013671878,
        59.540008544921878,
        59.55999755859375,
        59.579986572265628,
        59.600006103515628,
        59.6199951171875,
        59.639984130859378,
        59.660003662109378,
        59.67999267578125,
        59.70001220703125,
        59.720001220703128,
        59.739990234375,
        59.760009765625,
        59.779998779296878,
        59.79998779296875,
        59.82000732421875,
        59.839996337890628,
        59.8599853515625,
        59.8800048828125,
        59.899993896484378,
        59.91998291015625,
        59.94000244140625,
        59.959991455078128,
        59.980010986328128
    ],
    "rightHandPositions": [
        "(0.163970, 1.315364, 0.133339)",
        "(0.163852, 1.315411, 0.133361)",
        "(0.163690, 1.315445, 0.133390)",
        "(0.163433, 1.315456, 0.133463)",
        "(0.163181, 1.315493, 0.133547)",
        "(0.162949, 1.315577, 0.133655)",
        "(0.162611, 1.315811, 0.133834)",
        "(0.162527, 1.315877, 0.133850)",
        "(0.162303, 1.316055, 0.133866)",
        "(0.162023, 1.316297, 0.133849)",
        "(0.161746, 1.316441, 0.133782)",
        "(0.161386, 1.316632, 0.133535)",
        "(0.161228, 1.316730, 0.133328)",
        "(0.160935, 1.316956, 0.132689)",
        "(0.160702, 1.317178, 0.132122)",
        "(0.160393, 1.317407, 0.131376)",
        "(0.160240, 1.317496, 0.131022)",
        "(0.159827, 1.317671, 0.130300)",
        "(0.159366, 1.317877, 0.129693)",
        "(0.158921, 1.318325, 0.128915)",
        "(0.158428, 1.319004, 0.127983)",
        "(0.157885, 1.319686, 0.126969)",
        "(0.157532, 1.320102, 0.126348)",
        "(0.156663, 1.321420, 0.124598)",
        "(0.155672, 1.323993, 0.122434)",
        "(0.154052, 1.328842, 0.121131)",
        "(0.153060, 1.332086, 0.120897)",
        "(0.150872, 1.341272, 0.121773)",
        "(0.148902, 1.353787, 0.124506)",
        "(0.147547, 1.369290, 0.129525)",
        "(0.146762, 1.387251, 0.137380)",
        "(0.146887, 1.406215, 0.147200)",
        "(0.147311, 1.415856, 0.152723)",
        "(0.149318, 1.435105, 0.165636)",
        "(0.152287, 1.453048, 0.180018)",
        "(0.156132, 1.468661, 0.195688)",
        "(0.158311, 1.475221, 0.204010)",
        "(0.162833, 1.485984, 0.220904)",
        "(0.167257, 1.492664, 0.237694)",
        "(0.170845, 1.495094, 0.254087)",
        "(0.173504, 1.493434, 0.270212)",
        "(0.174556, 1.491419, 0.278240)",
        "(0.176079, 1.484406, 0.293675)",
        "(0.176811, 1.474063, 0.307524)",
        "(0.177277, 1.460990, 0.319565)",
        "(0.177296, 1.445681, 0.329435)",
        "(0.176886, 1.429080, 0.337237)",
        "(0.176594, 1.420402, 0.340575)",
        "(0.175636, 1.402186, 0.345944)",
        "(0.174198, 1.383555, 0.349559)",
        "(0.172506, 1.364718, 0.350805)",
        "(0.170607, 1.346046, 0.350162)",
        "(0.169583, 1.336846, 0.349382)",
        "(0.167371, 1.319154, 0.346681)",
        "(0.165103, 1.302463, 0.342407)",
        "(0.162580, 1.286495, 0.335861)",
        "(0.159803, 1.270995, 0.327437)",
        "(0.158344, 1.263440, 0.322871)",
        "(0.155615, 1.249597, 0.313719)",
        "(0.153085, 1.237297, 0.304153)",
        "(0.150707, 1.226246, 0.292204)",
        "(0.148588, 1.216552, 0.278097)",
        "(0.147664, 1.212522, 0.270711)",
        "(0.145795, 1.205665, 0.256206)",
        "(0.144107, 1.201038, 0.240718)",
        "(0.142805, 1.199003, 0.224259)",
        "(0.142178, 1.198562, 0.216040)",
        "(0.140991, 1.199734, 0.199368)",
        "(0.140004, 1.202522, 0.183093)",
        "(0.139180, 1.207734, 0.166263)",
        "(0.138300, 1.215352, 0.150911)",
        "(0.137286, 1.224665, 0.136801)",
        "(0.136754, 1.229843, 0.130109)",
        "(0.135745, 1.241586, 0.117659)",
        "(0.134947, 1.254847, 0.106426)",
        "(0.134278, 1.270114, 0.097592)",
        "(0.133927, 1.277992, 0.093698)",
        "(0.133376, 1.294706, 0.087594)",
        "(0.132890, 1.312250, 0.083598)",
        "(0.132378, 1.330423, 0.081678)",
        "(0.132416, 1.349032, 0.081833)",
        "(0.132498, 1.358312, 0.082374)",
        "(0.133100, 1.376820, 0.084752)",
        "(0.134239, 1.394839, 0.088394)",
        "(0.135779, 1.412217, 0.093610)",
        "(0.137773, 1.428715, 0.099758)",
        "(0.138914, 1.436662, 0.103223)",
        "(0.141344, 1.451625, 0.111091)",
        "(0.143977, 1.465237, 0.119836)",
        "(0.146705, 1.477284, 0.129735)",
        "(0.149672, 1.488093, 0.140402)",
        "(0.151261, 1.493001, 0.145863)",
        "(0.154520, 1.501486, 0.157315)",
        "(0.157732, 1.508452, 0.169452)",
        "(0.161179, 1.513669, 0.182233)",
        "(0.164495, 1.517758, 0.195546)",
        "(0.166097, 1.519351, 0.202306)",
        "(0.169295, 1.521246, 0.216140)",
        "(0.172807, 1.521741, 0.230281)",
        "(0.176409, 1.520487, 0.244310)",
        "(0.179515, 1.517328, 0.258489)",
        "(0.180795, 1.515340, 0.265620)",
        "(0.183024, 1.510077, 0.280030)",
        "(0.185168, 1.503412, 0.294282)",
        "(0.187261, 1.495002, 0.307763)",
        "(0.188893, 1.485314, 0.320700)",
        "(0.189554, 1.479977, 0.327040)",
        "(0.190329, 1.467993, 0.339489)",
        "(0.190653, 1.454570, 0.351617)",
        "(0.190887, 1.439398, 0.362079)",
        "(0.191027, 1.423189, 0.370880)",
        "(0.191039, 1.414731, 0.374882)",
        "(0.190873, 1.396989, 0.382044)",
        "(0.190334, 1.378259, 0.387965)",
        "(0.189596, 1.358707, 0.391785)",
        "(0.188688, 1.338628, 0.393595)",
        "(0.188124, 1.328474, 0.393789)",
        "(0.187042, 1.308367, 0.393149)",
        "(0.185827, 1.288639, 0.390676)",
        "(0.184318, 1.269250, 0.385490)",
        "(0.182479, 1.250352, 0.377445)",
        "(0.181523, 1.241324, 0.372749)",
        "(0.179656, 1.224866, 0.361806)",
        "(0.177486, 1.210389, 0.349175)",
        "(0.174842, 1.197642, 0.334186)",
        "(0.172088, 1.187603, 0.316651)",
        "(0.170756, 1.183274, 0.307563)",
        "(0.167924, 1.176578, 0.288461)",
        "(0.165001, 1.172460, 0.267998)",
        "(0.162313, 1.171199, 0.246437)",
        "(0.159897, 1.173323, 0.224751)",
        "(0.157531, 1.178210, 0.203629)",
        "(0.156422, 1.181614, 0.193279)",
        "(0.154361, 1.190887, 0.173576)",
        "(0.152480, 1.203134, 0.155734)",
        "(0.150839, 1.217531, 0.139875)",
        "(0.150132, 1.225483, 0.132723)",
        "(0.149001, 1.243343, 0.120801)",
        "(0.148082, 1.262862, 0.111652)",
        "(0.147610, 1.283543, 0.105281)",
        "(0.147719, 1.305130, 0.102180)",
        "(0.147922, 1.315919, 0.101353)",
        "(0.148884, 1.337506, 0.101885)",
        "(0.150379, 1.358468, 0.104694)",
        "(0.152442, 1.378482, 0.109484)",
        "(0.155073, 1.397303, 0.116358)",
        "(0.156565, 1.406398, 0.120204)",
        "(0.159903, 1.423404, 0.129183)",
        "(0.163492, 1.438905, 0.139339)",
        "(0.167662, 1.452892, 0.150411)",
        "(0.172165, 1.465564, 0.162055)",
        "(0.174453, 1.471405, 0.168124)",
        "(0.179081, 1.481728, 0.180867)",
        "(0.183540, 1.490197, 0.193995)",
        "(0.187763, 1.496603, 0.207538)",
        "(0.191772, 1.501397, 0.221341)",
        "(0.193605, 1.503182, 0.228286)",
        "(0.196821, 1.505066, 0.242175)",
        "(0.199533, 1.504969, 0.256021)",
        "(0.202116, 1.502867, 0.269618)",
        "(0.204054, 1.498631, 0.282894)",
        "(0.204719, 1.495966, 0.289566)",
        "(0.205207, 1.488916, 0.302778)",
        "(0.204697, 1.480063, 0.315728)",
        "(0.203922, 1.469637, 0.327924)",
        "(0.202910, 1.457556, 0.338897)",
        "(0.202324, 1.451131, 0.344077)",
        "(0.200852, 1.437155, 0.353457)",
        "(0.199204, 1.421972, 0.361447)",
        "(0.197463, 1.405793, 0.368137)",
        "(0.195803, 1.389307, 0.373469)",
        "(0.194946, 1.380913, 0.375545)",
        "(0.193268, 1.363873, 0.378218)",
        "(0.191638, 1.346733, 0.379528)",
        "(0.190107, 1.329942, 0.379538)",
        "(0.188697, 1.313373, 0.378234)",
        "(0.187935, 1.305104, 0.377033)",
        "(0.186212, 1.288672, 0.372807)",
        "(0.184174, 1.272413, 0.366057)",
        "(0.182212, 1.257051, 0.357445)",
        "(0.180366, 1.243157, 0.348427)",
        "(0.179452, 1.236658, 0.343749)",
        "(0.177542, 1.224805, 0.333084)",
        "(0.175407, 1.214375, 0.320164)",
        "(0.173367, 1.206202, 0.305488)",
        "(0.171230, 1.199887, 0.291059)",
        "(0.170013, 1.197230, 0.283665)",
        "(0.167533, 1.193622, 0.267665)",
        "(0.165237, 1.192316, 0.250399)",
        "(0.163004, 1.193390, 0.233087)",
        "(0.160636, 1.196566, 0.216666)",
        "(0.159462, 1.198779, 0.208597)",
        "(0.157275, 1.205022, 0.192643)",
        "(0.155320, 1.214043, 0.178086)",
        "(0.153214, 1.224402, 0.164893)",
        "(0.151058, 1.236995, 0.153623)",
        "(0.150037, 1.244158, 0.148835)",
        "(0.148054, 1.259505, 0.140590)",
        "(0.146383, 1.276530, 0.134374)",
        "(0.145124, 1.294757, 0.130439)",
        "(0.144340, 1.313919, 0.129130)",
        "(0.144173, 1.323529, 0.129164)",
        "(0.144615, 1.342916, 0.130832)",
        "(0.145538, 1.361934, 0.134604)",
        "(0.147056, 1.380017, 0.139873)",
        "(0.148953, 1.397173, 0.146490)",
        "(0.150006, 1.405355, 0.150363)",
        "(0.152529, 1.420604, 0.159529)",
        "(0.154998, 1.433887, 0.169905)",
        "(0.157873, 1.445157, 0.180764)",
        "(0.160821, 1.454046, 0.192202)",
        "(0.162241, 1.458011, 0.198141)",
        "(0.165047, 1.464280, 0.210384)",
        "(0.167709, 1.468711, 0.222969)",
        "(0.170513, 1.471183, 0.235720)",
        "(0.172718, 1.471387, 0.248245)",
        "(0.173656, 1.470960, 0.254429)",
        "(0.175325, 1.468528, 0.266550)",
        "(0.176994, 1.464573, 0.278973)",
        "(0.178142, 1.458879, 0.291225)",
        "(0.178610, 1.451244, 0.303187)",
        "(0.178796, 1.447017, 0.309069)",
        "(0.179267, 1.437305, 0.320293)",
        "(0.179684, 1.426516, 0.330966)",
        "(0.179912, 1.414506, 0.340715)",
        "(0.180009, 1.401555, 0.349686)",
        "(0.179875, 1.394692, 0.353693)",
        "(0.179543, 1.380121, 0.360233)",
        "(0.179236, 1.364664, 0.365262)",
        "(0.178810, 1.348661, 0.368591)",
        "(0.178000, 1.332205, 0.369858)",
        "(0.177462, 1.323824, 0.370000)",
        "(0.176037, 1.306683, 0.369033)",
        "(0.174438, 1.289632, 0.366612)",
        "(0.173150, 1.273160, 0.361585)",
        "(0.171902, 1.257202, 0.354836)",
        "(0.171117, 1.249398, 0.350837)",
        "(0.169442, 1.234689, 0.341363)",
        "(0.167859, 1.221386, 0.330580)",
        "(0.166391, 1.209576, 0.318009)",
        "(0.164601, 1.199119, 0.303981)",
        "(0.163650, 1.194471, 0.296606)",
        "(0.161836, 1.187107, 0.281386)",
        "(0.159942, 1.182248, 0.265935)",
        "(0.158079, 1.179961, 0.249621)",
        "(0.156219, 1.179711, 0.232647)",
        "(0.155283, 1.180375, 0.224276)",
        "(0.153304, 1.183921, 0.208835)",
        "(0.151088, 1.189336, 0.194064)",
        "(0.148976, 1.196645, 0.179455)",
        "(0.147005, 1.206525, 0.166584)",
        "(0.146005, 1.212082, 0.160785)",
        "(0.144105, 1.224911, 0.150435)",
        "(0.142529, 1.239607, 0.141791)",
        "(0.141311, 1.255832, 0.135441)",
        "(0.140235, 1.272798, 0.130904)",
        "(0.139830, 1.281559, 0.129319)",
        "(0.139472, 1.299645, 0.127974)",
        "(0.139442, 1.317745, 0.128468)",
        "(0.139971, 1.335540, 0.130671)",
        "(0.140890, 1.352908, 0.134373)",
        "(0.141623, 1.361368, 0.136550)",
        "(0.143374, 1.377378, 0.141841)",
        "(0.145592, 1.392325, 0.148131)",
        "(0.148171, 1.405839, 0.155576)",
        "(0.151048, 1.418277, 0.163863)",
        "(0.152620, 1.424072, 0.168233)",
        "(0.155991, 1.434428, 0.177598)",
        "(0.159647, 1.443074, 0.187368)",
        "(0.163270, 1.450320, 0.197391)",
        "(0.166998, 1.455707, 0.208214)",
        "(0.168832, 1.457978, 0.213734)",
        "(0.172309, 1.461054, 0.224989)",
        "(0.175513, 1.462400, 0.236445)",
        "(0.178468, 1.461887, 0.248404)",
        "(0.181085, 1.460322, 0.260609)",
        "(0.182163, 1.458774, 0.266736)",
        "(0.184231, 1.454714, 0.278884)",
        "(0.186028, 1.449211, 0.290624)",
        "(0.187618, 1.442270, 0.301803)",
        "(0.188744, 1.433907, 0.312668)",
        "(0.189165, 1.429312, 0.318025)",
        "(0.189959, 1.419211, 0.328262)",
        "(0.190909, 1.407887, 0.337220)",
        "(0.191676, 1.395142, 0.344338)",
        "(0.192165, 1.381776, 0.350428)",
        "(0.192184, 1.374751, 0.353058)",
        "(0.192069, 1.360161, 0.357268)",
        "(0.192016, 1.345357, 0.360063)",
        "(0.191711, 1.330420, 0.361137)",
        "(0.190965, 1.315351, 0.360793)",
        "(0.190459, 1.307857, 0.360246)",
        "(0.189171, 1.293102, 0.357668)",
        "(0.187411, 1.278525, 0.353617)",
        "(0.185271, 1.264210, 0.348116)",
        "(0.183136, 1.250859, 0.341013)",
        "(0.182055, 1.244585, 0.336814)",
        "(0.179837, 1.232915, 0.327117)",
        "(0.177416, 1.222345, 0.316541)",
        "(0.174814, 1.213220, 0.305025)",
        "(0.172029, 1.205127, 0.292252)",
        "(0.170741, 1.201680, 0.285420)",
        "(0.168380, 1.196461, 0.270766)",
        "(0.165983, 1.193143, 0.255843)",
        "(0.163656, 1.191867, 0.240155)",
        "(0.161503, 1.192513, 0.224277)",
        "(0.160442, 1.193426, 0.216310)",
        "(0.158390, 1.197021, 0.200670)",
        "(0.156304, 1.202565, 0.185746)",
        "(0.154327, 1.210483, 0.172055)",
        "(0.152376, 1.220258, 0.159402)",
        "(0.151496, 1.225473, 0.153181)",
        "(0.150092, 1.238095, 0.142122)",
        "(0.148887, 1.252239, 0.133093)",
        "(0.147864, 1.267710, 0.126308)",
        "(0.147153, 1.283863, 0.121303)",
        "(0.146992, 1.292299, 0.119715)",
        "(0.146854, 1.309232, 0.117470)",
        "(0.147182, 1.326501, 0.117316)",
        "(0.148235, 1.344081, 0.119425)",
        "(0.149638, 1.361255, 0.122848)",
        "(0.150532, 1.369658, 0.124941)",
        "(0.152647, 1.385877, 0.130363)",
        "(0.155178, 1.401311, 0.137073)",
        "(0.158119, 1.415591, 0.145033)",
        "(0.161341, 1.428901, 0.154198)",
        "(0.162965, 1.435096, 0.159041)",
        "(0.166389, 1.446224, 0.169278)",
        "(0.169642, 1.455721, 0.180289)",
        "(0.173016, 1.463428, 0.192114)",
        "(0.176399, 1.469620, 0.204463)",
        "(0.178144, 1.472144, 0.210687)",
        "(0.181587, 1.475739, 0.223467)",
        "(0.185083, 1.477607, 0.236802)",
        "(0.188443, 1.477976, 0.250508)",
        "(0.191601, 1.476671, 0.264447)",
        "(0.192988, 1.475251, 0.271347)",
        "(0.195491, 1.471475, 0.284981)",
        "(0.197478, 1.465760, 0.298489)",
        "(0.199262, 1.458745, 0.311607)",
        "(0.200900, 1.450061, 0.323827)",
        "(0.201615, 1.445124, 0.329463)",
        "(0.202739, 1.433631, 0.339460)",
        "(0.203497, 1.420359, 0.348255)",
        "(0.204260, 1.405554, 0.356024)",
        "(0.204796, 1.389640, 0.362238)",
        "(0.204912, 1.381353, 0.364910)",
        "(0.204925, 1.364146, 0.369126)",
        "(0.204834, 1.346665, 0.372007)",
        "(0.204733, 1.329514, 0.373831)",
        "(0.204556, 1.312811, 0.373696)",
        "(0.204421, 1.304598, 0.373048)",
        "(0.204087, 1.288721, 0.370781)",
        "(0.203615, 1.273781, 0.367287)",
        "(0.202812, 1.259564, 0.362598)",
        "(0.201664, 1.246066, 0.356502)",
        "(0.200930, 1.239478, 0.353156)",
        "(0.199192, 1.227151, 0.345347)",
        "(0.197112, 1.215607, 0.336448)",
        "(0.195019, 1.205756, 0.325497)",
        "(0.192945, 1.197197, 0.313412)",
        "(0.191775, 1.193345, 0.307114)",
        "(0.189162, 1.186863, 0.293778)",
        "(0.186423, 1.182053, 0.279230)",
        "(0.183898, 1.179064, 0.263904)",
        "(0.181334, 1.178210, 0.248699)",
        "(0.179962, 1.178278, 0.240995)",
        "(0.177290, 1.179817, 0.225228)",
        "(0.174673, 1.183634, 0.208278)",
        "(0.171751, 1.189339, 0.192596)",
        "(0.168561, 1.196891, 0.177734)",
        "(0.166981, 1.201277, 0.170419)",
        "(0.164207, 1.211644, 0.156213)",
        "(0.161826, 1.223950, 0.143128)",
        "(0.159573, 1.237935, 0.131849)",
        "(0.157658, 1.253444, 0.122296)",
        "(0.156812, 1.261652, 0.118229)",
        "(0.155413, 1.279214, 0.112208)",
        "(0.154423, 1.297764, 0.108848)",
        "(0.153834, 1.316623, 0.107566)",
        "(0.153866, 1.335519, 0.108529)",
        "(0.153950, 1.344765, 0.109602)",
        "(0.154552, 1.362832, 0.113429)",
        "(0.155653, 1.379979, 0.119288)",
        "(0.157050, 1.396041, 0.126589)",
        "(0.158863, 1.410699, 0.135059)",
        "(0.159898, 1.417556, 0.139643)",
        "(0.162186, 1.429905, 0.149755)",
        "(0.164530, 1.440547, 0.161181)",
        "(0.167050, 1.449645, 0.173136)",
        "(0.170101, 1.457144, 0.185613)",
        "(0.171695, 1.460305, 0.191940)",
        "(0.174770, 1.465047, 0.204801)",
        "(0.177746, 1.467912, 0.218023)",
        "(0.180542, 1.469241, 0.231385)",
        "(0.183129, 1.468844, 0.244780)",
        "(0.184349, 1.468104, 0.251447)",
        "(0.186717, 1.465244, 0.264696)",
        "(0.188524, 1.460440, 0.277345)",
        "(0.189778, 1.454096, 0.289460)",
        "(0.190714, 1.446238, 0.301531)",
        "(0.191142, 1.441875, 0.307504)",
        "(0.191828, 1.431737, 0.318649)",
        "(0.191950, 1.419589, 0.328292)",
        "(0.191699, 1.406070, 0.336904)",
        "(0.191459, 1.391569, 0.344940)",
        "(0.191381, 1.383995, 0.348557)",
        "(0.191166, 1.368298, 0.354556)",
        "(0.190716, 1.351827, 0.358803)",
        "(0.190021, 1.334903, 0.362095)",
        "(0.189532, 1.318335, 0.363778)",
        "(0.189191, 1.310040, 0.363976)",
        "(0.188270, 1.293422, 0.362948)",
        "(0.187084, 1.276970, 0.360551)",
        "(0.185838, 1.261450, 0.356497)",
        "(0.184568, 1.246914, 0.351093)",
        "(0.183824, 1.239897, 0.347994)",
        "(0.182242, 1.226973, 0.340771)",
        "(0.180423, 1.215394, 0.332576)",
        "(0.178742, 1.205356, 0.323324)",
        "(0.176964, 1.197019, 0.313171)",
        "(0.175998, 1.193320, 0.307849)",
        "(0.174019, 1.187317, 0.296455)",
        "(0.171929, 1.183015, 0.284225)",
        "(0.169863, 1.180821, 0.271145)",
        "(0.167684, 1.179807, 0.257064)",
        "(0.166545, 1.179707, 0.249754)",
        "(0.164415, 1.181145, 0.235049)",
        "(0.162222, 1.184209, 0.220592)",
        "(0.160006, 1.188964, 0.206003)",
        "(0.157830, 1.195505, 0.191688)",
        "(0.156744, 1.199374, 0.184769)",
        "(0.154545, 1.208663, 0.171497)",
        "(0.152382, 1.220015, 0.159299)",
        "(0.150563, 1.233535, 0.148328)",
        "(0.149026, 1.248302, 0.138642)",
        "(0.148423, 1.256491, 0.134679)",
        "(0.147487, 1.273542, 0.127981)",
        "(0.146959, 1.291344, 0.123201)",
        "(0.146973, 1.309861, 0.120822)",
        "(0.147313, 1.328429, 0.120328)",
        "(0.147565, 1.337572, 0.120640)",
        "(0.148454, 1.355518, 0.122665)",
        "(0.149945, 1.372761, 0.126413)",
        "(0.151766, 1.389159, 0.131294)",
        "(0.154034, 1.404761, 0.137638)",
        "(0.155355, 1.412194, 0.141144)",
        "(0.158271, 1.425973, 0.148880)",
        "(0.161336, 1.438331, 0.157404)",
        "(0.164505, 1.449073, 0.166589)",
        "(0.167728, 1.458608, 0.176433)",
        "(0.169350, 1.462904, 0.181532)",
        "(0.172603, 1.470143, 0.191974)",
        "(0.175506, 1.475464, 0.202650)",
        "(0.177953, 1.479222, 0.213592)",
        "(0.179954, 1.481284, 0.224904)",
        "(0.180872, 1.481829, 0.230715)",
        "(0.182549, 1.481378, 0.242223)",
        "(0.183810, 1.478829, 0.253340)",
        "(0.184588, 1.474714, 0.264640)",
        "(0.185014, 1.469106, 0.276157)",
        "(0.185122, 1.465826, 0.281880)",
        "(0.185107, 1.457788, 0.293101)",
        "(0.185050, 1.448178, 0.303674)",
        "(0.184916, 1.437218, 0.313333)",
        "(0.184387, 1.425401, 0.322673)",
        "(0.183889, 1.418979, 0.327243)",
        "(0.182900, 1.405699, 0.336049)",
        "(0.182573, 1.391748, 0.343730)",
        "(0.182193, 1.377519, 0.350469)",
        "(0.181898, 1.362971, 0.355851)",
        "(0.181776, 1.355593, 0.358081)",
        "(0.181408, 1.340593, 0.361639)",
        "(0.180926, 1.325482, 0.363760)",
        "(0.180332, 1.310260, 0.364363)",
        "(0.179676, 1.295018, 0.363642)",
        "(0.179309, 1.287461, 0.362957)",
        "(0.178356, 1.272511, 0.360477)",
        "(0.177398, 1.258072, 0.356224)",
        "(0.176385, 1.244112, 0.350310)",
        "(0.175105, 1.231007, 0.343077)",
        "(0.174282, 1.224680, 0.338976)",
        "(0.172672, 1.212772, 0.330354)",
        "(0.171034, 1.202404, 0.320921)",
        "(0.169113, 1.193617, 0.310060)",
        "(0.167010, 1.186122, 0.297666)",
        "(0.165998, 1.182958, 0.291059)",
        "(0.164007, 1.178245, 0.277284)",
        "(0.161793, 1.175617, 0.263987)",
        "(0.159550, 1.175114, 0.250621)",
        "(0.157257, 1.176165, 0.236400)",
        "(0.156135, 1.177282, 0.229201)",
        "(0.153742, 1.181161, 0.215453)",
        "(0.151084, 1.186660, 0.202503)",
        "(0.148569, 1.193866, 0.189591)",
        "(0.146406, 1.202699, 0.177005)",
        "(0.145306, 1.207583, 0.171038)",
        "(0.143121, 1.218679, 0.160095)",
        "(0.141133, 1.231873, 0.150827)",
        "(0.139281, 1.246490, 0.143198)",
        "(0.137817, 1.262639, 0.137335)",
        "(0.137258, 1.271050, 0.134907)",
        "(0.136498, 1.288472, 0.131424)",
        "(0.136191, 1.306580, 0.130148)",
        "(0.136603, 1.325145, 0.130414)",
        "(0.137824, 1.343904, 0.132409)",
        "(0.138636, 1.353150, 0.133877)",
        "(0.140763, 1.371258, 0.137990)",
        "(0.143453, 1.388594, 0.143314)",
        "(0.146859, 1.404844, 0.150000)",
        "(0.150497, 1.419828, 0.157610)",
        "(0.152431, 1.426867, 0.161736)",
        "(0.156286, 1.439596, 0.170748)",
        "(0.160304, 1.450713, 0.180557)",
        "(0.164410, 1.459776, 0.190936)",
        "(0.168204, 1.467155, 0.201885)",
        "(0.169987, 1.470202, 0.207460)",
        "(0.173326, 1.474683, 0.218987)",
        "(0.176439, 1.477096, 0.230793)",
        "(0.179245, 1.477634, 0.242380)",
        "(0.181298, 1.476181, 0.254075)",
        "(0.182199, 1.474878, 0.260044)",
        "(0.183817, 1.470749, 0.271950)",
        "(0.185007, 1.464652, 0.283423)",
        "(0.185467, 1.456505, 0.294745)",
        "(0.185402, 1.446981, 0.305951)",
        "(0.185345, 1.441620, 0.311212)",
        "(0.185292, 1.430367, 0.321448)",
        "(0.185269, 1.417929, 0.331267)",
        "(0.185193, 1.404498, 0.339817)",
        "(0.184673, 1.389963, 0.346671)",
        "(0.184330, 1.382490, 0.349911)",
        "(0.183566, 1.366698, 0.355231)",
        "(0.182911, 1.350871, 0.359408)",
        "(0.181935, 1.334812, 0.361919)",
        "(0.180679, 1.318596, 0.362926)",
        "(0.180041, 1.310539, 0.362810)",
        "(0.178718, 1.294729, 0.361873)",
        "(0.177174, 1.279517, 0.359360)",
        "(0.175538, 1.265006, 0.355284)",
        "(0.173666, 1.251330, 0.349150)",
        "(0.172628, 1.244769, 0.345697)",
        "(0.170501, 1.232625, 0.338351)",
        "(0.168267, 1.221972, 0.329898)",
        "(0.165880, 1.212631, 0.319974)",
        "(0.163366, 1.205081, 0.309222)",
        "(0.162044, 1.201828, 0.303758)",
        "(0.159125, 1.196506, 0.292077)",
        "(0.156184, 1.193048, 0.279206)",
        "(0.153524, 1.191631, 0.265291)",
        "(0.150861, 1.191876, 0.251420)",
        "(0.149547, 1.192580, 0.244555)",
        "(0.147042, 1.195392, 0.230760)",
        "(0.144698, 1.199653, 0.216873)",
        "(0.142582, 1.205891, 0.203586)",
        "(0.140335, 1.213356, 0.191145)",
        "(0.139253, 1.217564, 0.185158)",
        "(0.137235, 1.227275, 0.173785)",
        "(0.135472, 1.238820, 0.163765)",
        "(0.133878, 1.251617, 0.155003)",
        "(0.132648, 1.265657, 0.147402)",
        "(0.132201, 1.273092, 0.144093)",
        "(0.131705, 1.288662, 0.138707)",
        "(0.131397, 1.304582, 0.134649)",
        "(0.131497, 1.320948, 0.132111)",
        "(0.132002, 1.337413, 0.131129)",
        "(0.132287, 1.345526, 0.131188)",
        "(0.132938, 1.361354, 0.132502)",
        "(0.133795, 1.376609, 0.135138)",
        "(0.135039, 1.391100, 0.139038)",
        "(0.136458, 1.404772, 0.143828)",
        "(0.137259, 1.411319, 0.146522)",
        "(0.139122, 1.423702, 0.152760)",
        "(0.141378, 1.434896, 0.159854)",
        "(0.143521, 1.445002, 0.167783)",
        "(0.145650, 1.453836, 0.176370)",
        "(0.146730, 1.457904, 0.180923)",
        "(0.149015, 1.464954, 0.190658)",
        "(0.151288, 1.470406, 0.200832)",
        "(0.153399, 1.474420, 0.211506)",
        "(0.155502, 1.476944, 0.222830)",
        "(0.156517, 1.477737, 0.228694)",
        "(0.158656, 1.477966, 0.240667)",
        "(0.160695, 1.476518, 0.252704)",
        "(0.162924, 1.473471, 0.265046)",
        "(0.165197, 1.469050, 0.277257)",
        "(0.166267, 1.466328, 0.283315)",
        "(0.168155, 1.459627, 0.295442)",
        "(0.169625, 1.451328, 0.307311)",
        "(0.170900, 1.441745, 0.318786)",
        "(0.172014, 1.430773, 0.329554)",
        "(0.172518, 1.424848, 0.334616)",
        "(0.173433, 1.411808, 0.343689)",
        "(0.174311, 1.397556, 0.351715)",
        "(0.174865, 1.382553, 0.358761)",
        "(0.175291, 1.366843, 0.364629)",
        "(0.175472, 1.358807, 0.367275)",
        "(0.176050, 1.342394, 0.371775)",
        "(0.176472, 1.326007, 0.375021)",
        "(0.176827, 1.309987, 0.376554)",
        "(0.176970, 1.294172, 0.376204)",
        "(0.176968, 1.286416, 0.375308)",
        "(0.176832, 1.271317, 0.372471)",
        "(0.176422, 1.257051, 0.368091)",
        "(0.176001, 1.244123, 0.362189)",
        "(0.175274, 1.232396, 0.354874)",
        "(0.174664, 1.227022, 0.350763)",
        "(0.173032, 1.216592, 0.341953)",
        "(0.170885, 1.207275, 0.331781)",
        "(0.168684, 1.199815, 0.320598)",
        "(0.166186, 1.193528, 0.309104)",
        "(0.164778, 1.190688, 0.303296)",
        "(0.161585, 1.185936, 0.290940)",
        "(0.158272, 1.182626, 0.277315)",
        "(0.155320, 1.181371, 0.262877)",
        "(0.152142, 1.181695, 0.248916)",
        "(0.150452, 1.182340, 0.241907)",
        "(0.147136, 1.184901, 0.227008)",
        "(0.143978, 1.189644, 0.211809)",
        "(0.140797, 1.196312, 0.197242)",
        "(0.137701, 1.204770, 0.183066)",
        "(0.136248, 1.209509, 0.176034)",
        "(0.133350, 1.220500, 0.162674)",
        "(0.130609, 1.233270, 0.150587)",
        "(0.128352, 1.247797, 0.139578)",
        "(0.126589, 1.263409, 0.129799)",
        "(0.125803, 1.271567, 0.125552)",
        "(0.124460, 1.288701, 0.118639)",
        "(0.123679, 1.306580, 0.113678)",
        "(0.123479, 1.324722, 0.110345)",
        "(0.123587, 1.342758, 0.108868)",
        "(0.123834, 1.351641, 0.108853)",
        "(0.124522, 1.369046, 0.109643)",
        "(0.125755, 1.385564, 0.112240)",
        "(0.127325, 1.401286, 0.116206)",
        "(0.129149, 1.416002, 0.121591)",
        "(0.130219, 1.422987, 0.124638)",
        "(0.132592, 1.436022, 0.131781)",
        "(0.135340, 1.447578, 0.139803)",
        "(0.138061, 1.457715, 0.148543)",
        "(0.140713, 1.466443, 0.158250)",
        "(0.142070, 1.470320, 0.163335)",
        "(0.144925, 1.476983, 0.174189)",
        "(0.147844, 1.482019, 0.185779)",
        "(0.150506, 1.485618, 0.197603)",
        "(0.153198, 1.487813, 0.209863)",
        "(0.154524, 1.488364, 0.216089)",
        "(0.156951, 1.488095, 0.228686)",
        "(0.158983, 1.486243, 0.241539)",
        "(0.160581, 1.482597, 0.254834)",
        "(0.162072, 1.477490, 0.267950)",
        "(0.162680, 1.474509, 0.274389)",
        "(0.163550, 1.467527, 0.287055)",
        "(0.163986, 1.459303, 0.299584)",
        "(0.164166, 1.449965, 0.311710)",
        "(0.164097, 1.439355, 0.322621)",
        "(0.163969, 1.433673, 0.327636)",
        "(0.163588, 1.421404, 0.336773)",
        "(0.163071, 1.407946, 0.344653)",
        "(0.162405, 1.393633, 0.351138)",
        "(0.161598, 1.378657, 0.356523)",
        "(0.161253, 1.371104, 0.358933)",
        "(0.160822, 1.356107, 0.362843)",
        "(0.160520, 1.341194, 0.365360)",
        "(0.160035, 1.326245, 0.366918)",
        "(0.159503, 1.311640, 0.367277)",
        "(0.159206, 1.304486, 0.366994)",
        "(0.158655, 1.290634, 0.365211)",
        "(0.157966, 1.277415, 0.361667)",
        "(0.157123, 1.264816, 0.356781)",
        "(0.156071, 1.253007, 0.350826)",
        "(0.155457, 1.247469, 0.347454)",
        "(0.154023, 1.236941, 0.340084)",
        "(0.152468, 1.227448, 0.331777)",
        "(0.150726, 1.219079, 0.322636)",
        "(0.148621, 1.211889, 0.312244)",
        "(0.147546, 1.208758, 0.306592)",
        "(0.145346, 1.203614, 0.294255)",
        "(0.142918, 1.200028, 0.281067)",
        "(0.140495, 1.198245, 0.267977)",
        "(0.137837, 1.197966, 0.254982)",
        "(0.136461, 1.198323, 0.248365)",
        "(0.133704, 1.200565, 0.234905)",
        "(0.130858, 1.204897, 0.221849)",
        "(0.127978, 1.210736, 0.209099)",
        "(0.125240, 1.217885, 0.196073)",
        "(0.123953, 1.221913, 0.189670)",
        "(0.121588, 1.231388, 0.177542)",
        "(0.119433, 1.242465, 0.166475)",
        "(0.117747, 1.254537, 0.155881)",
        "(0.116535, 1.267805, 0.146441)",
        "(0.116049, 1.274730, 0.142165)",
        "(0.115379, 1.289274, 0.134725)",
        "(0.115150, 1.304668, 0.129148)",
        "(0.115308, 1.320606, 0.125399)",
        "(0.115791, 1.336883, 0.123527)",
        "(0.116151, 1.345092, 0.123177)",
        "(0.117339, 1.361597, 0.123874)",
        "(0.119141, 1.377759, 0.126093)",
        "(0.121359, 1.393505, 0.129367)",
        "(0.124203, 1.408697, 0.134431)",
        "(0.125685, 1.416037, 0.137199)",
        "(0.128902, 1.429836, 0.143617)",
        "(0.132427, 1.442389, 0.151038)",
        "(0.136063, 1.453866, 0.159295)",
        "(0.139452, 1.464097, 0.168538)",
        "(0.141151, 1.468796, 0.173403)",
        "(0.144785, 1.477023, 0.183585)",
        "(0.148464, 1.483880, 0.194360)",
        "(0.151998, 1.489107, 0.205784)",
        "(0.155478, 1.493037, 0.217549)",
        "(0.157138, 1.494477, 0.223472)",
        "(0.160307, 1.496034, 0.235521)",
        "(0.163195, 1.495843, 0.247730)",
        "(0.165827, 1.494338, 0.260072)",
        "(0.168266, 1.491183, 0.272189)",
        "(0.169316, 1.489052, 0.278071)",
        "(0.170908, 1.483521, 0.289606)",
        "(0.171958, 1.476491, 0.300992)",
        "(0.172917, 1.468316, 0.311997)",
        "(0.173506, 1.458813, 0.322087)",
        "(0.173587, 1.453419, 0.327006)",
        "(0.173238, 1.441507, 0.336084)",
        "(0.172709, 1.428652, 0.344268)",
        "(0.172347, 1.415092, 0.351361)",
        "(0.171918, 1.400842, 0.356832)",
        "(0.171552, 1.393404, 0.358825)",
        "(0.170538, 1.378144, 0.362282)",
        "(0.169260, 1.362331, 0.364643)",
        "(0.167983, 1.346510, 0.365752)",
        "(0.166397, 1.330470, 0.364966)",
        "(0.165463, 1.322355, 0.364045)",
        "(0.162943, 1.305788, 0.361164)",
        "(0.159869, 1.289177, 0.356723)",
        "(0.157137, 1.273553, 0.351156)",
        "(0.154351, 1.258903, 0.343159)",
        "(0.152813, 1.251586, 0.338747)",
        "(0.149482, 1.237937, 0.328059)",
        "(0.146452, 1.226101, 0.316346)",
        "(0.143630, 1.216347, 0.303301)",
        "(0.140686, 1.208423, 0.287959)",
        "(0.139293, 1.205405, 0.279540)",
        "(0.136520, 1.200958, 0.262646)",
        "(0.133734, 1.198920, 0.245251)",
        "(0.131115, 1.199033, 0.226613)",
        "(0.128903, 1.201729, 0.207543)",
        "(0.127903, 1.203982, 0.198234)",
        "(0.125795, 1.210563, 0.180329)",
        "(0.123742, 1.219248, 0.163212)",
        "(0.121964, 1.230692, 0.147770)",
        "(0.120544, 1.244146, 0.134164)",
        "(0.119922, 1.251374, 0.127953)",
        "(0.119045, 1.267416, 0.117568)",
        "(0.118488, 1.284758, 0.109583)",
        "(0.118313, 1.302949, 0.104032)",
        "(0.118788, 1.321916, 0.100975)",
        "(0.119242, 1.331497, 0.100163)",
        "(0.120652, 1.350758, 0.100395)",
        "(0.122747, 1.369739, 0.102523)",
        "(0.125262, 1.388134, 0.106859)",
        "(0.128358, 1.405816, 0.112667)",
        "(0.130024, 1.414107, 0.116147)",
        "(0.133336, 1.429812, 0.123623)",
        "(0.136683, 1.443754, 0.132635)",
        "(0.139979, 1.456496, 0.143029)",
        "(0.143361, 1.467717, 0.154490)",
        "(0.145044, 1.472775, 0.160431)",
        "(0.148503, 1.481458, 0.172880)",
        "(0.151985, 1.488289, 0.185884)",
        "(0.155380, 1.493577, 0.199110)",
        "(0.158855, 1.497290, 0.212754)",
        "(0.160612, 1.498607, 0.219717)",
        "(0.164033, 1.499623, 0.233518)",
        "(0.167256, 1.498898, 0.247080)",
        "(0.170217, 1.496367, 0.260585)",
        "(0.172798, 1.492356, 0.273898)",
        "(0.173928, 1.489638, 0.280312)",
        "(0.176042, 1.483434, 0.292823)",
        "(0.177755, 1.475347, 0.304279)",
        "(0.178879, 1.465969, 0.315055)",
        "(0.179411, 1.455219, 0.325324)",
        "(0.179691, 1.449512, 0.330186)",
        "(0.180270, 1.437214, 0.338636)",
        "(0.180917, 1.424001, 0.345389)",
        "(0.181334, 1.410256, 0.351309)",
        "(0.181293, 1.395845, 0.356301)",
        "(0.181158, 1.388523, 0.358580)",
        "(0.180619, 1.373608, 0.361961)",
        "(0.179806, 1.358605, 0.364000)",
        "(0.178503, 1.343500, 0.364790)",
        "(0.176747, 1.328410, 0.364314)",
        "(0.175869, 1.321100, 0.363702)",
        "(0.174069, 1.306691, 0.361500)",
        "(0.171948, 1.292227, 0.357525)",
        "(0.169623, 1.278391, 0.352280)",
        "(0.167155, 1.265202, 0.345849)",
        "(0.165931, 1.258807, 0.342329)",
        "(0.163388, 1.246802, 0.334125)",
        "(0.160799, 1.235769, 0.324489)",
        "(0.158070, 1.225994, 0.313671)",
        "(0.155321, 1.217962, 0.302037)",
        "(0.154024, 1.214669, 0.296006)",
        "(0.151374, 1.209716, 0.283406)",
        "(0.148618, 1.206271, 0.270039)",
        "(0.145914, 1.204947, 0.256224)",
        "(0.143305, 1.205766, 0.242018)",
        "(0.141962, 1.206119, 0.234819)",
        "(0.139674, 1.209395, 0.220020)",
        "(0.137394, 1.214338, 0.206064)",
        "(0.134969, 1.220880, 0.192762)",
        "(0.132740, 1.228891, 0.179621)",
        "(0.131723, 1.233636, 0.173474)",
        "(0.129717, 1.244216, 0.162052)",
        "(0.127965, 1.256357, 0.151645)",
        "(0.126474, 1.269912, 0.142530)",
        "(0.125333, 1.284763, 0.135142)",
        "(0.124846, 1.292533, 0.132024)",
        "(0.124277, 1.308997, 0.127300)",
        "(0.124344, 1.326238, 0.124281)",
        "(0.124781, 1.343700, 0.122829)",
        "(0.125622, 1.361118, 0.122895)",
        "(0.126132, 1.369698, 0.123367)",
        "(0.127611, 1.386570, 0.125634)",
        "(0.129771, 1.402751, 0.129314)",
        "(0.132163, 1.418105, 0.133997)",
        "(0.134923, 1.432359, 0.139763)",
        "(0.136403, 1.438966, 0.143149)",
        "(0.139297, 1.451455, 0.150521)",
        "(0.142100, 1.462234, 0.159041)",
        "(0.144875, 1.471624, 0.168265)",
        "(0.147629, 1.479495, 0.178279)",
        "(0.149003, 1.482888, 0.183454)",
        "(0.151910, 1.488271, 0.194136)",
        "(0.154787, 1.491724, 0.205176)",
        "(0.157560, 1.493622, 0.216207)",
        "(0.160035, 1.494290, 0.227933)",
        "(0.161133, 1.494257, 0.234072)",
        "(0.163066, 1.492996, 0.246738)",
        "(0.164829, 1.490049, 0.259417)",
        "(0.166444, 1.485671, 0.271694)",
        "(0.167783, 1.479865, 0.283713)",
        "(0.168355, 1.476541, 0.289678)",
        "(0.169185, 1.468781, 0.301254)",
        "(0.169864, 1.459454, 0.312049)",
        "(0.170141, 1.448862, 0.321972)",
        "(0.169983, 1.437105, 0.330920)",
        "(0.169874, 1.430939, 0.335133)",
        "(0.169766, 1.417922, 0.342926)",
        "(0.169651, 1.403908, 0.349579)",
        "(0.169028, 1.389070, 0.355098)",
        "(0.167967, 1.373463, 0.359480)",
        "(0.167324, 1.365406, 0.361363)",
        "(0.165847, 1.348776, 0.363933)",
        "(0.164403, 1.332143, 0.365063)",
        "(0.163010, 1.315617, 0.364944)",
        "(0.161503, 1.298907, 0.363808)",
        "(0.160605, 1.290456, 0.362806)",
        "(0.158553, 1.273394, 0.359667)",
        "(0.156558, 1.256557, 0.355028)",
        "(0.154633, 1.240266, 0.349194)",
        "(0.152873, 1.225417, 0.341604)",
        "(0.152107, 1.218616, 0.336987)",
        "(0.150614, 1.206445, 0.326042)",
        "(0.149122, 1.196654, 0.313648)",
        "(0.147476, 1.189157, 0.300683)",
        "(0.145605, 1.183832, 0.286928)",
        "(0.144603, 1.181769, 0.279699)",
        "(0.142470, 1.179694, 0.264584)",
        "(0.139975, 1.179313, 0.249939)",
        "(0.137132, 1.180448, 0.235286)",
        "(0.134377, 1.183086, 0.219867)",
        "(0.133129, 1.185060, 0.212012)",
        "(0.130803, 1.190854, 0.196960)",
        "(0.128425, 1.198612, 0.183214)",
        "(0.126400, 1.208143, 0.169649)",
        "(0.124809, 1.219165, 0.156368)",
        "(0.124237, 1.225569, 0.150170)",
        "(0.123192, 1.238875, 0.138441)",
        "(0.122330, 1.253399, 0.128259)",
        "(0.121835, 1.269013, 0.119803)",
        "(0.121597, 1.285306, 0.113386)",
        "(0.121482, 1.293596, 0.111053)",
        "(0.121204, 1.310157, 0.107889)",
        "(0.120771, 1.326708, 0.107197)",
        "(0.120523, 1.343000, 0.108546)",
        "(0.120593, 1.358882, 0.111661)",
        "(0.120677, 1.366704, 0.113803)",
        "(0.121214, 1.382022, 0.119475)",
        "(0.122437, 1.396767, 0.126630)",
        "(0.124092, 1.410715, 0.134754)",
        "(0.126068, 1.423606, 0.143842)",
        "(0.127129, 1.429749, 0.148714)",
        "(0.129591, 1.441260, 0.159378)",
        "(0.132674, 1.451537, 0.170965)",
        "(0.136021, 1.460541, 0.183105)",
        "(0.139405, 1.467958, 0.195973)",
        "(0.141091, 1.471102, 0.202613)",
        "(0.144346, 1.476055, 0.216625)",
        "(0.147482, 1.479484, 0.231278)",
        "(0.150505, 1.481289, 0.246517)",
        "(0.153753, 1.481730, 0.261841)",
        "(0.155438, 1.481360, 0.269354)",
        "(0.158617, 1.479254, 0.284017)",
        "(0.161341, 1.475379, 0.298415)",
        "(0.163927, 1.470192, 0.312682)",
        "(0.166532, 1.463502, 0.326187)",
        "(0.167678, 1.459397, 0.332269)",
        "(0.169510, 1.450175, 0.343538)",
        "(0.170754, 1.439141, 0.353486)",
        "(0.171711, 1.427091, 0.362689)",
        "(0.172310, 1.413793, 0.370256)",
        "(0.172485, 1.406786, 0.373480)",
        "(0.172347, 1.391765, 0.378644)",
        "(0.171828, 1.375920, 0.382510)",
        "(0.171314, 1.359860, 0.385523)",
        "(0.170611, 1.343430, 0.387278)",
        "(0.170175, 1.335070, 0.387729)",
        "(0.169007, 1.318328, 0.387302)",
        "(0.167657, 1.302144, 0.385882)",
        "(0.166188, 1.286503, 0.383042)",
        "(0.164452, 1.271624, 0.378648)",
        "(0.163480, 1.264480, 0.375929)",
        "(0.161404, 1.251232, 0.369280)",
        "(0.159455, 1.240058, 0.361934)",
        "(0.157125, 1.230378, 0.353322)",
        "(0.154331, 1.222063, 0.342751)",
        "(0.152827, 1.218619, 0.336883)",
        "(0.149842, 1.212948, 0.324991)",
        "(0.146725, 1.209923, 0.312211)",
        "(0.143413, 1.208531, 0.298595)",
        "(0.139923, 1.208886, 0.284088)",
        "(0.138199, 1.209995, 0.276820)",
        "(0.134701, 1.213514, 0.262789)",
        "(0.131236, 1.218836, 0.248975)",
        "(0.127931, 1.225506, 0.234383)",
        "(0.125091, 1.233671, 0.219686)",
        "(0.123913, 1.238513, 0.212751)",
        "(0.121581, 1.248845, 0.199540)",
        "(0.119810, 1.260507, 0.186948)",
        "(0.118814, 1.273367, 0.175342)",
        "(0.118215, 1.287458, 0.165841)",
        "(0.118004, 1.294861, 0.161817)",
        "(0.118051, 1.310505, 0.155418)",
        "(0.118439, 1.326774, 0.151454)",
        "(0.119153, 1.343390, 0.149690)",
        "(0.120552, 1.360093, 0.149942)",
        "(0.121430, 1.368318, 0.150601)",
        "(0.123438, 1.384164, 0.153303)",
        "(0.125580, 1.399042, 0.157857)",
        "(0.127958, 1.413019, 0.163740)",
        "(0.130702, 1.425841, 0.170773)",
        "(0.132182, 1.431681, 0.174713)",
        "(0.135228, 1.442509, 0.183311)",
        "(0.138244, 1.452011, 0.193150)",
        "(0.141366, 1.460134, 0.203895)",
        "(0.144446, 1.466716, 0.215342)",
        "(0.145991, 1.469417, 0.221415)",
        "(0.149205, 1.474014, 0.234053)",
        "(0.152421, 1.477062, 0.247110)",
        "(0.155560, 1.478316, 0.260205)",
        "(0.158611, 1.477868, 0.273565)",
        "(0.160172, 1.476909, 0.280167)",
        "(0.163204, 1.474120, 0.293249)",
        "(0.165687, 1.469262, 0.306144)",
        "(0.167645, 1.462333, 0.318518)",
        "(0.169232, 1.453999, 0.330263)",
        "(0.169943, 1.449352, 0.335875)",
        "(0.171200, 1.438846, 0.346436)",
        "(0.172193, 1.426845, 0.355600)",
        "(0.172885, 1.413893, 0.363697)",
        "(0.173020, 1.399886, 0.370878)",
        "(0.172956, 1.392596, 0.374092)",
        "(0.172763, 1.377520, 0.379259)",
        "(0.172314, 1.361888, 0.382856)",
        "(0.171621, 1.345851, 0.385659)",
        "(0.170459, 1.329480, 0.387756)",
        "(0.169880, 1.321433, 0.388285)",
        "(0.168961, 1.305777, 0.388046)",
        "(0.167983, 1.290450, 0.385638)",
        "(0.166654, 1.275550, 0.382005)",
        "(0.164905, 1.261137, 0.376775)",
        "(0.163990, 1.254279, 0.373460)",
        "(0.162253, 1.241272, 0.366248)",
        "(0.160261, 1.229694, 0.358189)",
        "(0.157839, 1.219341, 0.348869)",
        "(0.155074, 1.210353, 0.337798)",
        "(0.153675, 1.206549, 0.331662)",
        "(0.150602, 1.200270, 0.319174)",
        "(0.147270, 1.195860, 0.306042)",
        "(0.143797, 1.193361, 0.291953)",
        "(0.140427, 1.193052, 0.276739)",
        "(0.138862, 1.193870, 0.268875)",
        "(0.135643, 1.196877, 0.253874)",
        "(0.132127, 1.201636, 0.239629)",
        "(0.128680, 1.208068, 0.225071)",
        "(0.125713, 1.216314, 0.210236)",
        "(0.124394, 1.221280, 0.203250)",
        "(0.121766, 1.232323, 0.190403)",
        "(0.119423, 1.244910, 0.178549)",
        "(0.117640, 1.258873, 0.167824)",
        "(0.116229, 1.274033, 0.158864)",
        "(0.115644, 1.282035, 0.155163)",
        "(0.114756, 1.298419, 0.148904)",
        "(0.114301, 1.315160, 0.144349)",
        "(0.114095, 1.331828, 0.141287)",
        "(0.114419, 1.348548, 0.139718)",
        "(0.114889, 1.356904, 0.139572)",
        "(0.116230, 1.373170, 0.140065)",
        "(0.117930, 1.388669, 0.141877)",
        "(0.120155, 1.403383, 0.144889)",
        "(0.122743, 1.417175, 0.149076)",
        "(0.124196, 1.423635, 0.151606)",
        "(0.127081, 1.435843, 0.157255)",
        "(0.130153, 1.446474, 0.164113)",
        "(0.133236, 1.455517, 0.171421)",
        "(0.136367, 1.463921, 0.179823)",
        "(0.137984, 1.467514, 0.184315)",
        "(0.141161, 1.473770, 0.193775)",
        "(0.144286, 1.478593, 0.203801)",
        "(0.147406, 1.481852, 0.214062)",
        "(0.148968, 1.482733, 0.219350)",
        "(0.152139, 1.484179, 0.229969)",
        "(0.155474, 1.484226, 0.240698)",
        "(0.158886, 1.482958, 0.251744)",
        "(0.162149, 1.480297, 0.262626)",
        "(0.164903, 1.476270, 0.273217)",
        "(0.166045, 1.473763, 0.278561)",
        "(0.168097, 1.467977, 0.289321)",
        "(0.169628, 1.461029, 0.299869)",
        "(0.170721, 1.452744, 0.309576)",
        "(0.171359, 1.443093, 0.318375)",
        "(0.171492, 1.437768, 0.322476)",
        "(0.171406, 1.426527, 0.330070)",
        "(0.170881, 1.414520, 0.336593)",
        "(0.169994, 1.401701, 0.341987)",
        "(0.168852, 1.388219, 0.346487)",
        "(0.168320, 1.381471, 0.348410)",
        "(0.167204, 1.368014, 0.351897)",
        "(0.166013, 1.354323, 0.353731)",
        "(0.164482, 1.340392, 0.353997)",
        "(0.162794, 1.326683, 0.353106)",
        "(0.161912, 1.319956, 0.352478)",
        "(0.160293, 1.307293, 0.350354)",
        "(0.158630, 1.295369, 0.346644)",
        "(0.156873, 1.284213, 0.340798)",
        "(0.154924, 1.273898, 0.333714)",
        "(0.153942, 1.269302, 0.329839)",
        "(0.151948, 1.260793, 0.321711)",
        "(0.149553, 1.253153, 0.311841)",
        "(0.146895, 1.246195, 0.300886)",
        "(0.144258, 1.240578, 0.289575)",
        "(0.142875, 1.238132, 0.283789)",
        "(0.139924, 1.234311, 0.271470)",
        "(0.137109, 1.231643, 0.258129)",
        "(0.134440, 1.230475, 0.244105)",
        "(0.131876, 1.230879, 0.229870)",
        "(0.130633, 1.231586, 0.222702)",
        "(0.128389, 1.234366, 0.208060)",
        "(0.126486, 1.238521, 0.193397)",
        "(0.124829, 1.244271, 0.179236)",
        "(0.123490, 1.251579, 0.165797)",
        "(0.122973, 1.255640, 0.159209)",
        "(0.122257, 1.264754, 0.146663)",
        "(0.121572, 1.274833, 0.135339)",
        "(0.121070, 1.286117, 0.125504)",
        "(0.120753, 1.298371, 0.117209)",
        "(0.120659, 1.304934, 0.113836)",
        "(0.120648, 1.318485, 0.108054)",
        "(0.120994, 1.332910, 0.104454)",
        "(0.121677, 1.347769, 0.102515)",
        "(0.122568, 1.362798, 0.102185)",
        "(0.123171, 1.370263, 0.102440)",
        "(0.124922, 1.385060, 0.104019)",
        "(0.127038, 1.399609, 0.107101)",
        "(0.129403, 1.413514, 0.111608)",
        "(0.131988, 1.426463, 0.116882)",
        "(0.133324, 1.432511, 0.119943)",
        "(0.136020, 1.443986, 0.126486)",
        "(0.138782, 1.454189, 0.134251)",
        "(0.141488, 1.463269, 0.142682)",
        "(0.144263, 1.470883, 0.151526)",
        "(0.145609, 1.474105, 0.156211)",
        "(0.148251, 1.479662, 0.165973)",
        "(0.150695, 1.483849, 0.176441)",
        "(0.153069, 1.486679, 0.187315)",
        "(0.155178, 1.488201, 0.198627)",
        "(0.156130, 1.488470, 0.204520)",
        "(0.158153, 1.488241, 0.216599)",
        "(0.160262, 1.486606, 0.228857)",
        "(0.161999, 1.483721, 0.241241)",
        "(0.163400, 1.479750, 0.254011)",
        "(0.164057, 1.477370, 0.260561)",
        "(0.165426, 1.471827, 0.273380)",
        "(0.166599, 1.465074, 0.285677)",
        "(0.167567, 1.456912, 0.297175)",
        "(0.168276, 1.447373, 0.307785)",
        "(0.168439, 1.442121, 0.312907)",
        "(0.168478, 1.431123, 0.322793)",
        "(0.168166, 1.418916, 0.331657)",
        "(0.167912, 1.405829, 0.339327)",
        "(0.167478, 1.392157, 0.345936)",
        "(0.167036, 1.385118, 0.348843)",
        "(0.165842, 1.370680, 0.354143)",
        "(0.164579, 1.355923, 0.358487)",
        "(0.163374, 1.341251, 0.361643)",
        "(0.162020, 1.326812, 0.363590)",
        "(0.161216, 1.319611, 0.364067)",
        "(0.159475, 1.305393, 0.363846)",
        "(0.157774, 1.291755, 0.362726)",
        "(0.156182, 1.278967, 0.360543)",
        "(0.154367, 1.266737, 0.356271)",
        "(0.153323, 1.260740, 0.353430)",
        "(0.151047, 1.249319, 0.346646)",
        "(0.148701, 1.239215, 0.339444)",
        "(0.146276, 1.230161, 0.331407)",
        "(0.143562, 1.222258, 0.321766)",
        "(0.142110, 1.218751, 0.316467)",
        "(0.139062, 1.213181, 0.304827)",
        "(0.136124, 1.209304, 0.292582)",
        "(0.133214, 1.207329, 0.279663)",
        "(0.130292, 1.206876, 0.265973)",
        "(0.128846, 1.207268, 0.258810)",
        "(0.126074, 1.209088, 0.244703)",
        "(0.123266, 1.212873, 0.231280)",
        "(0.120436, 1.217736, 0.218015)",
        "(0.117877, 1.223900, 0.204740)",
        "(0.116701, 1.227686, 0.198419)",
        "(0.114524, 1.236137, 0.186513)",
        "(0.112521, 1.245911, 0.175531)",
        "(0.111024, 1.256874, 0.165200)",
        "(0.109954, 1.268926, 0.156167)",
        "(0.109531, 1.275372, 0.152290)",
        "(0.108849, 1.288566, 0.145104)",
        "(0.108579, 1.302518, 0.139334)",
        "(0.108685, 1.317230, 0.135106)",
        "(0.109235, 1.332495, 0.132354)",
        "(0.109752, 1.340261, 0.131548)",
        "(0.111036, 1.355770, 0.130906)",
        "(0.112691, 1.371164, 0.131754)",
        "(0.114740, 1.386312, 0.133743)",
        "(0.117408, 1.400877, 0.137223)",
        "(0.118930, 1.407863, 0.139309)",
        "(0.122138, 1.421148, 0.144079)",
        "(0.125438, 1.433380, 0.150062)",
        "(0.128970, 1.444455, 0.157035)",
        "(0.132617, 1.454308, 0.164965)",
        "(0.134496, 1.458707, 0.169320)",
        "(0.138145, 1.466569, 0.178497)",
        "(0.141732, 1.473038, 0.188383)",
        "(0.145207, 1.478073, 0.198915)",
        "(0.148536, 1.481804, 0.210323)",
        "(0.150080, 1.483113, 0.216394)",
        "(0.153127, 1.484788, 0.228674)",
        "(0.156057, 1.484891, 0.240898)",
        "(0.158833, 1.483364, 0.252908)",
        "(0.161241, 1.480263, 0.265002)",
        "(0.162104, 1.478065, 0.271031)",
        "(0.163256, 1.472730, 0.283034)",
        "(0.163762, 1.465860, 0.294857)",
        "(0.164158, 1.457742, 0.306403)",
        "(0.164463, 1.448549, 0.317240)",
        "(0.164567, 1.443589, 0.322265)",
        "(0.164670, 1.433230, 0.331692)",
        "(0.164557, 1.421695, 0.339665)",
        "(0.164358, 1.409628, 0.346810)",
        "(0.164105, 1.397277, 0.352870)",
        "(0.163948, 1.390931, 0.355349)",
        "(0.163414, 1.377730, 0.359252)",
        "(0.162304, 1.363788, 0.361818)",
        "(0.160687, 1.349516, 0.363234)",
        "(0.159193, 1.335546, 0.363408)",
        "(0.158499, 1.328602, 0.362766)",
        "(0.156673, 1.314556, 0.360266)",
        "(0.154491, 1.300762, 0.356426)",
        "(0.152287, 1.287521, 0.351696)",
        "(0.150129, 1.275058, 0.345972)",
        "(0.148928, 1.269155, 0.342478)",
        "(0.146337, 1.257869, 0.334197)",
        "(0.143623, 1.247563, 0.324219)",
        "(0.141038, 1.238965, 0.313094)",
        "(0.138426, 1.232184, 0.300950)",
        "(0.137007, 1.229460, 0.294142)",
        "(0.134086, 1.224978, 0.279650)",
        "(0.131183, 1.222986, 0.264327)",
        "(0.128368, 1.223113, 0.249225)",
        "(0.125770, 1.225157, 0.233540)",
        "(0.124531, 1.226926, 0.225491)",
        "(0.122199, 1.231696, 0.209451)",
        "(0.120234, 1.238484, 0.193860)",
        "(0.118695, 1.247057, 0.178884)",
        "(0.117628, 1.257121, 0.164679)",
        "(0.117214, 1.262744, 0.158104)",
        "(0.116713, 1.275029, 0.146122)",
        "(0.116543, 1.288653, 0.135950)",
        "(0.116606, 1.303419, 0.127963)",
        "(0.116864, 1.319180, 0.122337)",
        "(0.117186, 1.327485, 0.120510)",
        "(0.118120, 1.344410, 0.118171)",
        "(0.119570, 1.361541, 0.117753)",
        "(0.121400, 1.378429, 0.119091)",
        "(0.123512, 1.394687, 0.121925)",
        "(0.124718, 1.402498, 0.123960)",
        "(0.127376, 1.417584, 0.128980)",
        "(0.130372, 1.431674, 0.135313)",
        "(0.133575, 1.444446, 0.142637)",
        "(0.136854, 1.455780, 0.150742)",
        "(0.138484, 1.460862, 0.155167)",
        "(0.141641, 1.470062, 0.164617)",
        "(0.144748, 1.477746, 0.174871)",
        "(0.147939, 1.483814, 0.185639)",
        "(0.150755, 1.488117, 0.196956)",
        "(0.151969, 1.489583, 0.202821)",
        "(0.154282, 1.491584, 0.214918)",
        "(0.156665, 1.492137, 0.227238)",
        "(0.158837, 1.490833, 0.239305)",
        "(0.160599, 1.487975, 0.251474)",
        "(0.161389, 1.486017, 0.257667)",
        "(0.162776, 1.481097, 0.269903)",
        "(0.163830, 1.474692, 0.281650)",
        "(0.164746, 1.466801, 0.292913)",
        "(0.165543, 1.457951, 0.303774)",
        "(0.165836, 1.453177, 0.308946)",
        "(0.166410, 1.442966, 0.318575)",
        "(0.167128, 1.431817, 0.326946)",
        "(0.167762, 1.419857, 0.333719)",
        "(0.167912, 1.407185, 0.339326)",
        "(0.167799, 1.400585, 0.341768)",
        "(0.167371, 1.387144, 0.345965)",
        "(0.166842, 1.373500, 0.348634)",
        "(0.166068, 1.359539, 0.349540)",
        "(0.164618, 1.345227, 0.349246)",
        "(0.163645, 1.338082, 0.348775)",
        "(0.161762, 1.324234, 0.347350)",
        "(0.159921, 1.310860, 0.344852)",
        "(0.157789, 1.297758, 0.340854)",
        "(0.155168, 1.284988, 0.335782)",
        "(0.153753, 1.278831, 0.332944)",
        "(0.150880, 1.266882, 0.326621)",
        "(0.147922, 1.255688, 0.318988)",
        "(0.145124, 1.245835, 0.309705)",
        "(0.142447, 1.237640, 0.299790)",
        "(0.141126, 1.234232, 0.294538)",
        "(0.138459, 1.228426, 0.283316)",
        "(0.135943, 1.224536, 0.270869)",
        "(0.133513, 1.222668, 0.257929)",
        "(0.131188, 1.222738, 0.244855)",
        "(0.130029, 1.223551, 0.238262)",
        "(0.127831, 1.226270, 0.225155)",
        "(0.125722, 1.230859, 0.212608)",
        "(0.123671, 1.237306, 0.200743)",
        "(0.121777, 1.245468, 0.189459)",
        "(0.120912, 1.250068, 0.184056)",
        "(0.119499, 1.260826, 0.174274)",
        "(0.118154, 1.272698, 0.165781)",
        "(0.117124, 1.285839, 0.158820)",
        "(0.116468, 1.300045, 0.153516)",
        "(0.116232, 1.307429, 0.151421)",
        "(0.116028, 1.322817, 0.148648)",
        "(0.116470, 1.338823, 0.147687)",
        "(0.117631, 1.355008, 0.147968)",
        "(0.119196, 1.371063, 0.149693)",
        "(0.120208, 1.378956, 0.151139)",
        "(0.122489, 1.394319, 0.154856)",
        "(0.125261, 1.408829, 0.159649)",
        "(0.128419, 1.422275, 0.165448)",
        "(0.131733, 1.434392, 0.172180)",
        "(0.133434, 1.439897, 0.175950)",
        "(0.137022, 1.450144, 0.183981)",
        "(0.140797, 1.458987, 0.192478)",
        "(0.144493, 1.466432, 0.201614)",
        "(0.148092, 1.472548, 0.211594)",
        "(0.149778, 1.475021, 0.216844)",
        "(0.153145, 1.479038, 0.227446)",
        "(0.156446, 1.481614, 0.238217)",
        "(0.159480, 1.482739, 0.249198)",
        "(0.162084, 1.482503, 0.260514)",
        "(0.163162, 1.481780, 0.266199)",
        "(0.165343, 1.479468, 0.277327)",
        "(0.167329, 1.475535, 0.288488)",
        "(0.169211, 1.470547, 0.299425)",
        "(0.170929, 1.464123, 0.309830)",
        "(0.171602, 1.460249, 0.314798)",
        "(0.172544, 1.451685, 0.324364)",
        "(0.172921, 1.441871, 0.333322)",
        "(0.173113, 1.431006, 0.341400)",
        "(0.173230, 1.419162, 0.348285)",
        "(0.173101, 1.412816, 0.351255)",
        "(0.172544, 1.399751, 0.356709)",
        "(0.171741, 1.386343, 0.361258)",
        "(0.170839, 1.372698, 0.364459)",
        "(0.169707, 1.359024, 0.366312)",
        "(0.169083, 1.352286, 0.366707)",
        "(0.167742, 1.339191, 0.366637)",
        "(0.166246, 1.326514, 0.364843)",
        "(0.164426, 1.314060, 0.361568)",
        "(0.162352, 1.302077, 0.357315)",
        "(0.161274, 1.296446, 0.354743)",
        "(0.158922, 1.285651, 0.348709)",
        "(0.156482, 1.275581, 0.341136)",
        "(0.153943, 1.266313, 0.332499)",
        "(0.151415, 1.258145, 0.323276)",
        "(0.150119, 1.254495, 0.318417)",
        "(0.147524, 1.247746, 0.307892)",
        "(0.144850, 1.241825, 0.296208)",
        "(0.142347, 1.237622, 0.283856)",
        "(0.139929, 1.234708, 0.271833)",
        "(0.138672, 1.233796, 0.265719)",
        "(0.136143, 1.232659, 0.252734)",
        "(0.134016, 1.233038, 0.238857)",
        "(0.132173, 1.235498, 0.225466)",
        "(0.130243, 1.239516, 0.212621)",
        "(0.129214, 1.242033, 0.206230)",
        "(0.127329, 1.248002, 0.193452)",
        "(0.125751, 1.255642, 0.181118)",
        "(0.124363, 1.265044, 0.169712)",
        "(0.123305, 1.276193, 0.159261)",
        "(0.122953, 1.282389, 0.154470)",
        "(0.122325, 1.295635, 0.145858)",
        "(0.122160, 1.310480, 0.138984)",
        "(0.122527, 1.326595, 0.134058)",
        "(0.123330, 1.343404, 0.131033)",
        "(0.123807, 1.351938, 0.130318)",
        "(0.125072, 1.369113, 0.130054)",
        "(0.126758, 1.386089, 0.131460)",
        "(0.128859, 1.402432, 0.134262)",
        "(0.131374, 1.418086, 0.138491)",
        "(0.132839, 1.425591, 0.141133)",
        "(0.136023, 1.439733, 0.146968)",
        "(0.139403, 1.452558, 0.153821)",
        "(0.142866, 1.463920, 0.161644)",
        "(0.146172, 1.473826, 0.170548)",
        "(0.147697, 1.478094, 0.175391)",
        "(0.150676, 1.485453, 0.185276)",
        "(0.153346, 1.491053, 0.195695)",
        "(0.155925, 1.494941, 0.206530)",
        "(0.158464, 1.497132, 0.217598)",
        "(0.159596, 1.497575, 0.223356)",
        "(0.161645, 1.497435, 0.234946)",
        "(0.163411, 1.495576, 0.246394)",
        "(0.164977, 1.492300, 0.257953)",
        "(0.166426, 1.487679, 0.269765)",
        "(0.167089, 1.484869, 0.275667)",
        "(0.168155, 1.478218, 0.287165)",
        "(0.168838, 1.470379, 0.298310)",
        "(0.169380, 1.461541, 0.309477)",
        "(0.169989, 1.451732, 0.320205)",
        "(0.170418, 1.446444, 0.325246)",
        "(0.171391, 1.435179, 0.334775)",
        "(0.172207, 1.423089, 0.343528)",
        "(0.172712, 1.410425, 0.351209)",
        "(0.172955, 1.397296, 0.358176)",
        "(0.173009, 1.390472, 0.361342)",
        "(0.173021, 1.376570, 0.367074)",
        "(0.173015, 1.362671, 0.371426)",
        "(0.172717, 1.348718, 0.374523)",
        "(0.172290, 1.334872, 0.376731)",
        "(0.172191, 1.328202, 0.377338)",
        "(0.171858, 1.315059, 0.377431)",
        "(0.171166, 1.302096, 0.375877)",
        "(0.170178, 1.289375, 0.373068)",
        "(0.169034, 1.276883, 0.369069)",
        "(0.168319, 1.270787, 0.366583)",
        "(0.167071, 1.259315, 0.360883)",
        "(0.165778, 1.248559, 0.354193)",
        "(0.164137, 1.238627, 0.346388)",
        "(0.162226, 1.230368, 0.337138)",
        "(0.161207, 1.226894, 0.331757)",
        "(0.159068, 1.221014, 0.320322)",
        "(0.156580, 1.217002, 0.308086)",
        "(0.153782, 1.214800, 0.294840)",
        "(0.150767, 1.214371, 0.280899)",
        "(0.149145, 1.214874, 0.273832)",
        "(0.145792, 1.216720, 0.259710)",
        "(0.142225, 1.220004, 0.244298)",
        "(0.138949, 1.225313, 0.229043)",
        "(0.135906, 1.232275, 0.214222)",
        "(0.134507, 1.236354, 0.206977)",
        "(0.132031, 1.245614, 0.193040)",
        "(0.129878, 1.256398, 0.180352)",
        "(0.128049, 1.268865, 0.169041)",
        "(0.126758, 1.283246, 0.159230)",
        "(0.126416, 1.291150, 0.154991)",
        "(0.125963, 1.307459, 0.147640)",
        "(0.125808, 1.324411, 0.141984)",
        "(0.126073, 1.341847, 0.138216)",
        "(0.126774, 1.359126, 0.136031)",
        "(0.127376, 1.367634, 0.135570)",
        "(0.128743, 1.384296, 0.135630)",
        "(0.130491, 1.400369, 0.137155)",
        "(0.132449, 1.415573, 0.139988)",
        "(0.133547, 1.422629, 0.142075)",
        "(0.135885, 1.436281, 0.146671)",
        "(0.138354, 1.448636, 0.152780)",
        "(0.140801, 1.459634, 0.160124)",
        "(0.143195, 1.469019, 0.168376)",
        "(0.145474, 1.476820, 0.177631)",
        "(0.146624, 1.480079, 0.182623)",
        "(0.148782, 1.485665, 0.193128)",
        "(0.151212, 1.489925, 0.204343)",
        "(0.153755, 1.492702, 0.215954)",
        "(0.156307, 1.493928, 0.227743)",
        "(0.157558, 1.493888, 0.233801)",
        "(0.159810, 1.492861, 0.246116)",
        "(0.161717, 1.490386, 0.258371)",
        "(0.163533, 1.486543, 0.270763)",
        "(0.165127, 1.481223, 0.282890)",
        "(0.165666, 1.477932, 0.288849)",
        "(0.166507, 1.470675, 0.300716)",
        "(0.167488, 1.462527, 0.312279)",
        "(0.168561, 1.453318, 0.323020)",
        "(0.169399, 1.443120, 0.332517)",
        "(0.169686, 1.437651, 0.336775)",
        "(0.170128, 1.426408, 0.344901)",
        "(0.170692, 1.414985, 0.352152)",
        "(0.171106, 1.403090, 0.357693)",
        "(0.171071, 1.390538, 0.361405)",
        "(0.170993, 1.384209, 0.362806)",
        "(0.170796, 1.371804, 0.365223)",
        "(0.170346, 1.359447, 0.366272)",
        "(0.169566, 1.346958, 0.365742)",
        "(0.168456, 1.334395, 0.364206)",
        "(0.167756, 1.328178, 0.363356)",
        "(0.166191, 1.315908, 0.361338)",
        "(0.164462, 1.303787, 0.358205)",
        "(0.162434, 1.291653, 0.353562)",
        "(0.160301, 1.280060, 0.347935)",
        "(0.159190, 1.274590, 0.344913)",
        "(0.156889, 1.264219, 0.338172)",
        "(0.154507, 1.254767, 0.329825)",
        "(0.151990, 1.246406, 0.319917)",
        "(0.149358, 1.239528, 0.308755)",
        "(0.148007, 1.236887, 0.302826)",
        "(0.145218, 1.232725, 0.290433)",
        "(0.142277, 1.229995, 0.276736)",
        "(0.139458, 1.229235, 0.262412)",
        "(0.136555, 1.230556, 0.248543)",
        "(0.134980, 1.231897, 0.241810)",
        "(0.131847, 1.235488, 0.228113)",
        "(0.128930, 1.240738, 0.214468)",
        "(0.126156, 1.247777, 0.201788)",
        "(0.123492, 1.256308, 0.189812)",
        "(0.122333, 1.261207, 0.184049)",
        "(0.120244, 1.271861, 0.173317)",
        "(0.118352, 1.283629, 0.163988)",
        "(0.116642, 1.296366, 0.156057)",
        "(0.115316, 1.310210, 0.149782)",
        "(0.114765, 1.317500, 0.147495)",
        "(0.113965, 1.332602, 0.144212)",
        "(0.113687, 1.348189, 0.142700)",
        "(0.114092, 1.364099, 0.142893)",
        "(0.115147, 1.379992, 0.144581)",
        "(0.115915, 1.387826, 0.146013)",
        "(0.117789, 1.403135, 0.149697)",
        "(0.120097, 1.417603, 0.154652)",
        "(0.122783, 1.430912, 0.160650)",
        "(0.125700, 1.442953, 0.167599)",
        "(0.127208, 1.448388, 0.171524)",
        "(0.130218, 1.458264, 0.180014)",
        "(0.132995, 1.466471, 0.189235)",
        "(0.135622, 1.473036, 0.199134)",
        "(0.138190, 1.478010, 0.209733)",
        "(0.139377, 1.479768, 0.215244)",
        "(0.141573, 1.482105, 0.226432)",
        "(0.143503, 1.482775, 0.237960)",
        "(0.145224, 1.481850, 0.249747)",
        "(0.146889, 1.479336, 0.261300)",
        "(0.147748, 1.477382, 0.266854)",
        "(0.149260, 1.472367, 0.277923)",
        "(0.150360, 1.466357, 0.288997)",
        "(0.151077, 1.458967, 0.299868)",
        "(0.151689, 1.450309, 0.310154)",
        "(0.151966, 1.445557, 0.315051)",
        "(0.152375, 1.435474, 0.324366)",
        "(0.152532, 1.424552, 0.333016)",
        "(0.152876, 1.412948, 0.340932)",
        "(0.153393, 1.400641, 0.347801)",
        "(0.153630, 1.394214, 0.350716)",
        "(0.153802, 1.381105, 0.356065)",
        "(0.153980, 1.367886, 0.360346)",
        "(0.154119, 1.354738, 0.363602)",
        "(0.154142, 1.341718, 0.365564)",
        "(0.154075, 1.335250, 0.365971)",
        "(0.153935, 1.322612, 0.366015)",
        "(0.153560, 1.310536, 0.365070)",
        "(0.152815, 1.299010, 0.363014)",
        "(0.151885, 1.288009, 0.359588)",
        "(0.151365, 1.282749, 0.357169)",
        "(0.150312, 1.272951, 0.351606)",
        "(0.148929, 1.264033, 0.345193)",
        "(0.147125, 1.255705, 0.337589)",
        "(0.144987, 1.248234, 0.328505)",
        "(0.143826, 1.244946, 0.323295)",
        "(0.141239, 1.238888, 0.312132)",
        "(0.138439, 1.234051, 0.300060)",
        "(0.135631, 1.230572, 0.286742)",
        "(0.133003, 1.228480, 0.272533)",
        "(0.131743, 1.228080, 0.265230)",
        "(0.129208, 1.228452, 0.250823)",
        "(0.126754, 1.230323, 0.236482)",
        "(0.124450, 1.233537, 0.222368)",
        "(0.122315, 1.238170, 0.208728)",
        "(0.121336, 1.241024, 0.202125)",
        "(0.119637, 1.247589, 0.189406)",
        "(0.118195, 1.255583, 0.177835)",
        "(0.116943, 1.264841, 0.167527)",
        "(0.115899, 1.275250, 0.158506)",
        "(0.115467, 1.280943, 0.154695)",
        "(0.114699, 1.293134, 0.148392)",
        "(0.114172, 1.306315, 0.143854)",
        "(0.113878, 1.320205, 0.140882)",
        "(0.113991, 1.334679, 0.139407)",
        "(0.114238, 1.342038, 0.139324)",
        "(0.115017, 1.356800, 0.140051)",
        "(0.116231, 1.371482, 0.142330)",
        "(0.117744, 1.385733, 0.146076)",
        "(0.119854, 1.399205, 0.150812)",
        "(0.121060, 1.405584, 0.153686)",
        "(0.123593, 1.417629, 0.160121)",
        "(0.126394, 1.428613, 0.167528)",
        "(0.129358, 1.438480, 0.175859)",
        "(0.132393, 1.447076, 0.184841)",
        "(0.133996, 1.450804, 0.189546)",
        "(0.137278, 1.457332, 0.199237)",
        "(0.140672, 1.462569, 0.209666)",
        "(0.143831, 1.466281, 0.220621)",
        "(0.146748, 1.468401, 0.231938)",
        "(0.148146, 1.468783, 0.237762)",
        "(0.151056, 1.468695, 0.249655)",
        "(0.153964, 1.467245, 0.261716)",
        "(0.156477, 1.464449, 0.274019)",
        "(0.158827, 1.460371, 0.286514)",
        "(0.159967, 1.457834, 0.292737)",
        "(0.162124, 1.452084, 0.304927)",
        "(0.164130, 1.445364, 0.316723)",
        "(0.166198, 1.437837, 0.328138)",
        "(0.168280, 1.429726, 0.338898)",
        "(0.169320, 1.425406, 0.343959)",
        "(0.171317, 1.416260, 0.353258)",
        "(0.173225, 1.406593, 0.361021)",
        "(0.174866, 1.396560, 0.367360)",
        "(0.176208, 1.386125, 0.372363)",
        "(0.176700, 1.380745, 0.374327)",
        "(0.177202, 1.369704, 0.377218)",
        "(0.177284, 1.358537, 0.378732)",
        "(0.176945, 1.347263, 0.379266)",
        "(0.176113, 1.335913, 0.378919)",
        "(0.175493, 1.330315, 0.378198)",
        "(0.173805, 1.319068, 0.375823)",
        "(0.171649, 1.307802, 0.371853)",
        "(0.169253, 1.296690, 0.366559)",
        "(0.166586, 1.285998, 0.360128)",
        "(0.165126, 1.280809, 0.356493)",
        "(0.162278, 1.270863, 0.348583)",
        "(0.159359, 1.261663, 0.339472)",
        "(0.156223, 1.252938, 0.328846)",
        "(0.153044, 1.245058, 0.316796)",
        "(0.151457, 1.241585, 0.310356)",
        "(0.148449, 1.235448, 0.296802)",
        "(0.145731, 1.230609, 0.282436)",
        "(0.143203, 1.227255, 0.267603)",
        "(0.140567, 1.225327, 0.252543)",
        "(0.139264, 1.225086, 0.245013)",
        "(0.136792, 1.225834, 0.230158)",
        "(0.134336, 1.228217, 0.215433)",
        "(0.132012, 1.232073, 0.201013)",
        "(0.129888, 1.238255, 0.187822)",
        "(0.128859, 1.242018, 0.181677)",
        "(0.126826, 1.250397, 0.169864)",
        "(0.125129, 1.260262, 0.158805)",
        "(0.123656, 1.271636, 0.149387)",
        "(0.122348, 1.284359, 0.141674)",
        "(0.121856, 1.291243, 0.138471)",
        "(0.121089, 1.305461, 0.132956)",
        "(0.120628, 1.320512, 0.129309)",
        "(0.120572, 1.336188, 0.127499)",
        "(0.120804, 1.351981, 0.127344)",
        "(0.121094, 1.359860, 0.127897)",
        "(0.122085, 1.375451, 0.129736)",
        "(0.123700, 1.390683, 0.132723)",
        "(0.125682, 1.405252, 0.136736)",
        "(0.128022, 1.419081, 0.141620)",
        "(0.129356, 1.425664, 0.144381)",
        "(0.132362, 1.438215, 0.150257)",
        "(0.135658, 1.449839, 0.156839)",
        "(0.139265, 1.460413, 0.164137)",
        "(0.143253, 1.469838, 0.172079)",
        "(0.145246, 1.473947, 0.176227)",
        "(0.149256, 1.481094, 0.184776)",
        "(0.153068, 1.486678, 0.193882)",
        "(0.156528, 1.490589, 0.203535)",
        "(0.159734, 1.492827, 0.213795)",
        "(0.161199, 1.493295, 0.219245)",
        "(0.163817, 1.493158, 0.230361)",
        "(0.165900, 1.491318, 0.241654)",
        "(0.167451, 1.488027, 0.253401)",
        "(0.168429, 1.483355, 0.265454)",
        "(0.168730, 1.480492, 0.271554)",
        "(0.169329, 1.473957, 0.283442)",
        "(0.169811, 1.466176, 0.294858)",
        "(0.170275, 1.457278, 0.305714)",
        "(0.170521, 1.447393, 0.316012)",
        "(0.170432, 1.441922, 0.320759)",
        "(0.170105, 1.430242, 0.329755)",
        "(0.169671, 1.417526, 0.337973)",
        "(0.168823, 1.403913, 0.344964)",
        "(0.167402, 1.389254, 0.350868)",
        "(0.166519, 1.381547, 0.353603)",
        "(0.164932, 1.366247, 0.359053)",
        "(0.163637, 1.351228, 0.363634)",
        "(0.162010, 1.335922, 0.366546)",
        "(0.160047, 1.320355, 0.368095)",
        "(0.159016, 1.312672, 0.368279)",
        "(0.156869, 1.297668, 0.367778)",
        "(0.154863, 1.283381, 0.365512)",
        "(0.152783, 1.269700, 0.361368)",
        "(0.150515, 1.256949, 0.355505)",
        "(0.149311, 1.250988, 0.352108)",
        "(0.146857, 1.239841, 0.344813)",
        "(0.144401, 1.230181, 0.335806)",
        "(0.141938, 1.222054, 0.324953)",
        "(0.139346, 1.215397, 0.313374)",
        "(0.137955, 1.212690, 0.307372)",
        "(0.135036, 1.208200, 0.294546)",
        "(0.132085, 1.205367, 0.280346)",
        "(0.129331, 1.204530, 0.265600)",
        "(0.126518, 1.205406, 0.250571)",
        "(0.125252, 1.206916, 0.242559)",
        "(0.122729, 1.210098, 0.226799)",
        "(0.120606, 1.215666, 0.211340)",
        "(0.118523, 1.222623, 0.196263)",
        "(0.116783, 1.230873, 0.181214)",
        "(0.116133, 1.235708, 0.174085)",
        "(0.114931, 1.246393, 0.161003)",
        "(0.114045, 1.258393, 0.149144)",
        "(0.113645, 1.271573, 0.138472)",
        "(0.113590, 1.286135, 0.129857)",
        "(0.113729, 1.293926, 0.126505)",
        "(0.114290, 1.310107, 0.121116)",
        "(0.115212, 1.326795, 0.117701)",
        "(0.116473, 1.343640, 0.116202)",
        "(0.118078, 1.360480, 0.116473)",
        "(0.119116, 1.368788, 0.117246)",
        "(0.121398, 1.385056, 0.119884)",
        "(0.123788, 1.400453, 0.124141)",
        "(0.126112, 1.414765, 0.129876)",
        "(0.128223, 1.427950, 0.136691)",
        "(0.129366, 1.433988, 0.140351)",
        "(0.131849, 1.445197, 0.148041)",
        "(0.134410, 1.455094, 0.156836)",
        "(0.137113, 1.463405, 0.166521)",
        "(0.139755, 1.470226, 0.177173)",
        "(0.141151, 1.473079, 0.182904)",
        "(0.144051, 1.477783, 0.194631)",
        "(0.147097, 1.480899, 0.206623)",
        "(0.149974, 1.482337, 0.218966)",
        "(0.152781, 1.482309, 0.231979)",
        "(0.154092, 1.481595, 0.238639)",
        "(0.156530, 1.478967, 0.251901)",
        "(0.158580, 1.474617, 0.264972)",
        "(0.160164, 1.468700, 0.277811)",
        "(0.161356, 1.461304, 0.290506)",
        "(0.161878, 1.456904, 0.296663)",
        "(0.162663, 1.447040, 0.308248)",
        "(0.163038, 1.435794, 0.318515)",
        "(0.163114, 1.423599, 0.328233)",
        "(0.163187, 1.410530, 0.337305)",
        "(0.163105, 1.403654, 0.341434)",
        "(0.162963, 1.389827, 0.348927)",
        "(0.162839, 1.375606, 0.354679)",
        "(0.162641, 1.361146, 0.359029)",
        "(0.162320, 1.346992, 0.362505)",
        "(0.161982, 1.339996, 0.363841)",
        "(0.161154, 1.326333, 0.365606)",
        "(0.160266, 1.313266, 0.365589)",
        "(0.159184, 1.301024, 0.363985)",
        "(0.157676, 1.289487, 0.361048)",
        "(0.156750, 1.284037, 0.359094)",
        "(0.154672, 1.273780, 0.354537)",
        "(0.152309, 1.264555, 0.348187)",
        "(0.149557, 1.256083, 0.340158)",
        "(0.146342, 1.248102, 0.330921)",
        "(0.144684, 1.244547, 0.326060)",
        "(0.141360, 1.238115, 0.316066)",
        "(0.137951, 1.232331, 0.305321)",
        "(0.134605, 1.227551, 0.293354)",
        "(0.131507, 1.224307, 0.280321)",
        "(0.130064, 1.223273, 0.273416)",
        "(0.127083, 1.221944, 0.259348)",
        "(0.124242, 1.222131, 0.244676)",
        "(0.121814, 1.223925, 0.229731)",
        "(0.119572, 1.227447, 0.215085)",
        "(0.118557, 1.229933, 0.207895)",
        "(0.116612, 1.235713, 0.193513)",
        "(0.115042, 1.242853, 0.179370)",
        "(0.113743, 1.251528, 0.166021)",
        "(0.112731, 1.261465, 0.153616)",
        "(0.112351, 1.266916, 0.147863)",
        "(0.111661, 1.278555, 0.137284)",
        "(0.111202, 1.291258, 0.128215)",
        "(0.111051, 1.305123, 0.120879)",
        "(0.111257, 1.319966, 0.115482)",
        "(0.111493, 1.327649, 0.113596)",
        "(0.112144, 1.343246, 0.111122)",
        "(0.113147, 1.359043, 0.110489)",
        "(0.114720, 1.374866, 0.111469)",
        "(0.116789, 1.390448, 0.114221)",
        "(0.117954, 1.398012, 0.116326)",
        "(0.120589, 1.412459, 0.121791)",
        "(0.123510, 1.426158, 0.127926)",
        "(0.126759, 1.438446, 0.135577)",
        "(0.129929, 1.448842, 0.143975)",
        "(0.131536, 1.453703, 0.148763)",
        "(0.134669, 1.462037, 0.158946)",
        "(0.137757, 1.468367, 0.169860)",
        "(0.140616, 1.472641, 0.181303)",
        "(0.143230, 1.475092, 0.193222)",
        "(0.144414, 1.475494, 0.199296)",
        "(0.146551, 1.475228, 0.211685)",
        "(0.148481, 1.473410, 0.224541)",
        "(0.150444, 1.469986, 0.237281)",
        "(0.152139, 1.464918, 0.249776)",
        "(0.152883, 1.461742, 0.256043)",
        "(0.154214, 1.454460, 0.268383)",
        "(0.155388, 1.445978, 0.280136)",
        "(0.156395, 1.436348, 0.291125)",
        "(0.157475, 1.425556, 0.301125)",
        "(0.158036, 1.419765, 0.305573)",
        "(0.158976, 1.407704, 0.313787)",
        "(0.159707, 1.394831, 0.321121)",
        "(0.160363, 1.381461, 0.327668)",
        "(0.160897, 1.367621, 0.332910)",
        "(0.161040, 1.360552, 0.335038)",
        "(0.161194, 1.346483, 0.338659)",
        "(0.161086, 1.332561, 0.341147)",
        "(0.160375, 1.318563, 0.342089)",
        "(0.159431, 1.304812, 0.342048)",
        "(0.158819, 1.298040, 0.341500)",
        "(0.157384, 1.284883, 0.339408)",
        "(0.155738, 1.272471, 0.335533)",
        "(0.153940, 1.260944, 0.330040)",
        "(0.151968, 1.250656, 0.323364)",
        "(0.150840, 1.246017, 0.319624)",
        "(0.148352, 1.237626, 0.311788)",
        "(0.145704, 1.230584, 0.302651)",
        "(0.143039, 1.225217, 0.292256)",
        "(0.140295, 1.221542, 0.281085)",
        "(0.138916, 1.220393, 0.275288)",
        "(0.136069, 1.219021, 0.263080)",
        "(0.133243, 1.218994, 0.249855)",
        "(0.130676, 1.220525, 0.236150)",
        "(0.128236, 1.223653, 0.222748)",
        "(0.127085, 1.225775, 0.216196)",
        "(0.124873, 1.230633, 0.203163)",
        "(0.122888, 1.236949, 0.190834)",
        "(0.121009, 1.244779, 0.179603)",
        "(0.119408, 1.253899, 0.169261)",
        "(0.118702, 1.258994, 0.164609)",
        "(0.117417, 1.270015, 0.156310)",
        "(0.116462, 1.282193, 0.149331)",
        "(0.115940, 1.295355, 0.143626)",
        "(0.115722, 1.309328, 0.139462)",
        "(0.115774, 1.316707, 0.138074)",
        "(0.116259, 1.331944, 0.136306)",
        "(0.117279, 1.347465, 0.136001)",
        "(0.118663, 1.362878, 0.137344)",
        "(0.120248, 1.378035, 0.140466)",
        "(0.121168, 1.385476, 0.142696)",
        "(0.123475, 1.399783, 0.147595)",
        "(0.126071, 1.413199, 0.153436)",
        "(0.129105, 1.425819, 0.160342)",
        "(0.132372, 1.437358, 0.168191)",
        "(0.134085, 1.442499, 0.172559)",
        "(0.137543, 1.452214, 0.181259)",
        "(0.141045, 1.460335, 0.190438)",
        "(0.144436, 1.466949, 0.200226)",
        "(0.147502, 1.472076, 0.210726)",
        "(0.148983, 1.473999, 0.216221)",
        "(0.151859, 1.476759, 0.227327)",
        "(0.154494, 1.477726, 0.238413)",
        "(0.156865, 1.477049, 0.249790)",
        "(0.158855, 1.474706, 0.261496)",
        "(0.159630, 1.472773, 0.267325)",
        "(0.160797, 1.467706, 0.278672)",
        "(0.161553, 1.461095, 0.289593)",
        "(0.161951, 1.453267, 0.300291)",
        "(0.162262, 1.444236, 0.310228)",
        "(0.162368, 1.439179, 0.314769)",
        "(0.162367, 1.428340, 0.322850)",
        "(0.161880, 1.416696, 0.329935)",
        "(0.161237, 1.404362, 0.336175)",
        "(0.160453, 1.391227, 0.341280)",
        "(0.159982, 1.384433, 0.343186)",
        "(0.158822, 1.370661, 0.345967)",
        "(0.157178, 1.356510, 0.347731)",
        "(0.155263, 1.342188, 0.348529)",
        "(0.153615, 1.328192, 0.348055)",
        "(0.152669, 1.321196, 0.347264)",
        "(0.150281, 1.307044, 0.345241)",
        "(0.147919, 1.293424, 0.342672)",
        "(0.145638, 1.280493, 0.338529)",
        "(0.143472, 1.268356, 0.332237)",
        "(0.142448, 1.262717, 0.328491)",
        "(0.140299, 1.252333, 0.320316)",
        "(0.138283, 1.243342, 0.311130)",
        "(0.136411, 1.235473, 0.301009)",
        "(0.134196, 1.228387, 0.289687)",
        "(0.133059, 1.225286, 0.283680)",
        "(0.131148, 1.220149, 0.271545)",
        "(0.129440, 1.216603, 0.259784)",
        "(0.127708, 1.214346, 0.247743)",
        "(0.126095, 1.213431, 0.235283)",
        "(0.125406, 1.213605, 0.229014)",
        "(0.124176, 1.215011, 0.216873)",
        "(0.122964, 1.217931, 0.205658)",
        "(0.121743, 1.222020, 0.195175)",
        "(0.120707, 1.227256, 0.184981)",
        "(0.120237, 1.230263, 0.179995)",
        "(0.119419, 1.236974, 0.170479)",
        "(0.118770, 1.244572, 0.161935)",
        "(0.118216, 1.253165, 0.154728)",
        "(0.117758, 1.262373, 0.148330)",
        "(0.117654, 1.267270, 0.145471)",
        "(0.117583, 1.277735, 0.140604)",
        "(0.117701, 1.288901, 0.137062)",
        "(0.118035, 1.300454, 0.134713)",
        "(0.118473, 1.312164, 0.133441)",
        "(0.118812, 1.318150, 0.133515)",
        "(0.119680, 1.330071, 0.134024)",
        "(0.120782, 1.341739, 0.135503)",
        "(0.121939, 1.353118, 0.138157)",
        "(0.123366, 1.364108, 0.141727)",
        "(0.124133, 1.369380, 0.143927)",
        "(0.125710, 1.379404, 0.148875)",
        "(0.127421, 1.388779, 0.154573)",
        "(0.129346, 1.397404, 0.160804)",
        "(0.131156, 1.405013, 0.167587)",
        "(0.131984, 1.408421, 0.171240)",
        "(0.133598, 1.414708, 0.179004)",
        "(0.135247, 1.420131, 0.187228)",
        "(0.136806, 1.424499, 0.195907)",
        "(0.138421, 1.427928, 0.205107)",
        "(0.139322, 1.429248, 0.209937)",
        "(0.140815, 1.431322, 0.219492)",
        "(0.142012, 1.432554, 0.228969)",
        "(0.143291, 1.433264, 0.238520)",
        "(0.144653, 1.433221, 0.248155)",
        "(0.145323, 1.432837, 0.253053)",
        "(0.146659, 1.431300, 0.262726)",
        "(0.147873, 1.428676, 0.272325)",
        "(0.148742, 1.425127, 0.281878)",
        "(0.149587, 1.420979, 0.291542)",
        "(0.150042, 1.418735, 0.296464)",
        "(0.151022, 1.413710, 0.305922)",
        "(0.151938, 1.407889, 0.314522)",
        "(0.152742, 1.401386, 0.322484)",
        "(0.153506, 1.394288, 0.329917)",
        "(0.153754, 1.390319, 0.333342)",
        "(0.153976, 1.381703, 0.339387)",
        "(0.153918, 1.372419, 0.344151)",
        "(0.153679, 1.362663, 0.347867)",
        "(0.153491, 1.352754, 0.350526)",
        "(0.153271, 1.347646, 0.351287)",
        "(0.152558, 1.337323, 0.352030)",
        "(0.151656, 1.326976, 0.351669)",
        "(0.150603, 1.316772, 0.350143)",
        "(0.149376, 1.306944, 0.347134)",
        "(0.148708, 1.302266, 0.345093)",
        "(0.147431, 1.293610, 0.340564)",
        "(0.146207, 1.285977, 0.335704)",
        "(0.144778, 1.279279, 0.330113)",
        "(0.143109, 1.273314, 0.322985)",
        "(0.142305, 1.270728, 0.318865)",
        "(0.140728, 1.266401, 0.310594)",
        "(0.139031, 1.263276, 0.302779)",
        "(0.137133, 1.260875, 0.294806)",
        "(0.135181, 1.259260, 0.286010)",
        "(0.134321, 1.258922, 0.281300)",
        "(0.132760, 1.258968, 0.271910)",
        "(0.131205, 1.259771, 0.262728)",
        "(0.129662, 1.261047, 0.253199)",
        "(0.128299, 1.263143, 0.244030)",
        "(0.127665, 1.264532, 0.239738)",
        "(0.126363, 1.267636, 0.231291)",
        "(0.125230, 1.271313, 0.222575)",
        "(0.124335, 1.275880, 0.214178)",
        "(0.123484, 1.281152, 0.206468)",
        "(0.123092, 1.284038, 0.202690)",
        "(0.122406, 1.290060, 0.195124)",
        "(0.122088, 1.296651, 0.187705)",
        "(0.121879, 1.303759, 0.180997)",
        "(0.121887, 1.311443, 0.174741)",
        "(0.122073, 1.315578, 0.171795)",
        "(0.122440, 1.324096, 0.166579)",
        "(0.122811, 1.332835, 0.162168)",
        "(0.123454, 1.341764, 0.158053)",
        "(0.124469, 1.350875, 0.154268)",
        "(0.125052, 1.355423, 0.152624)",
        "(0.126215, 1.364522, 0.149882)",
        "(0.127590, 1.373579, 0.147609)",
        "(0.129128, 1.382557, 0.145801)",
        "(0.130712, 1.391374, 0.144720)",
        "(0.131489, 1.395652, 0.144449)",
        "(0.133218, 1.404043, 0.144346)",
        "(0.134962, 1.412105, 0.144986)",
        "(0.136629, 1.419988, 0.146634)",
        "(0.138361, 1.427527, 0.149014)",
        "(0.139304, 1.431092, 0.150512)",
        "(0.141132, 1.437871, 0.154064)",
        "(0.142799, 1.443976, 0.158396)",
        "(0.144253, 1.449314, 0.163443)",
        "(0.145555, 1.454046, 0.169331)",
        "(0.146166, 1.456105, 0.172555)",
        "(0.147260, 1.459745, 0.179274)",
        "(0.148309, 1.462603, 0.186442)",
        "(0.149160, 1.464658, 0.194275)",
        "(0.149969, 1.465883, 0.202652)",
        "(0.150389, 1.466181, 0.207071)",
        "(0.151169, 1.466392, 0.216265)",
        "(0.151837, 1.465817, 0.225488)",
        "(0.152516, 1.464624, 0.234834)",
        "(0.153312, 1.462877, 0.244423)",
        "(0.153718, 1.461719, 0.249249)",
        "(0.154443, 1.459069, 0.258887)",
        "(0.155094, 1.455840, 0.268385)",
        "(0.155876, 1.452252, 0.277788)",
        "(0.156871, 1.448181, 0.286779)",
        "(0.157347, 1.445981, 0.291145)",
        "(0.158176, 1.441305, 0.299644)",
        "(0.158961, 1.436219, 0.307857)",
        "(0.159637, 1.430675, 0.315463)",
        "(0.159979, 1.424537, 0.322364)",
        "(0.160015, 1.421248, 0.325669)",
        "(0.160087, 1.414461, 0.332148)",
        "(0.160365, 1.407470, 0.338344)",
        "(0.160579, 1.400208, 0.343851)",
        "(0.160638, 1.392760, 0.348558)",
        "(0.160637, 1.388981, 0.350601)",
        "(0.160497, 1.381322, 0.354300)",
        "(0.160161, 1.373678, 0.357257)",
        "(0.159567, 1.365883, 0.359328)",
        "(0.158808, 1.358050, 0.360601)",
        "(0.158325, 1.354119, 0.360957)",
        "(0.157240, 1.346340, 0.361346)",
        "(0.155965, 1.338742, 0.361136)",
        "(0.154607, 1.331212, 0.359969)",
        "(0.152845, 1.323595, 0.358102)",
        "(0.151906, 1.319932, 0.356947)",
        "(0.149945, 1.313003, 0.354357)",
        "(0.147914, 1.306546, 0.351275)",
        "(0.145476, 1.300060, 0.347369)",
        "(0.143127, 1.294230, 0.342823)",
        "(0.141936, 1.291541, 0.340530)",
        "(0.139428, 1.286187, 0.335961)",
        "(0.136867, 1.281184, 0.330782)",
        "(0.134282, 1.276672, 0.324379)",
        "(0.131681, 1.272497, 0.317077)",
        "(0.130351, 1.270526, 0.313163)",
        "(0.127657, 1.266722, 0.304552)",
        "(0.125134, 1.263339, 0.295093)",
        "(0.122668, 1.260413, 0.284923)",
        "(0.120261, 1.258055, 0.274121)",
        "(0.119092, 1.257266, 0.268565)",
        "(0.116878, 1.256331, 0.257380)",
        "(0.114613, 1.256222, 0.246137)",
        "(0.112530, 1.257292, 0.234383)",
        "(0.110756, 1.259731, 0.222272)",
        "(0.109937, 1.261485, 0.216278)",
        "(0.108326, 1.265764, 0.204648)",
        "(0.106863, 1.271249, 0.193369)",
        "(0.106315, 1.274719, 0.187948)",
        "(0.104786, 1.286693, 0.172745)",
        "(0.104313, 1.291272, 0.168032)",
        "(0.103660, 1.301415, 0.159147)",
        "(0.103399, 1.312976, 0.151456)",
        "(0.103473, 1.325669, 0.145031)",
        "(0.103919, 1.338965, 0.139559)",
        "(0.104348, 1.345839, 0.137236)",
        "(0.105581, 1.359823, 0.133233)",
        "(0.107178, 1.374083, 0.130565)",
        "(0.109014, 1.388391, 0.129216)",
        "(0.111323, 1.402541, 0.128891)",
        "(0.112601, 1.409481, 0.129145)",
        "(0.115263, 1.422905, 0.130165)",
        "(0.118017, 1.435681, 0.132322)",
        "(0.120541, 1.447791, 0.135890)",
        "(0.123277, 1.458973, 0.140253)",
        "(0.124754, 1.464108, 0.142785)",
        "(0.127657, 1.473727, 0.148529)",
        "(0.130500, 1.482147, 0.155295)",
        "(0.133271, 1.489490, 0.163144)",
        "(0.135757, 1.495422, 0.171790)",
        "(0.136905, 1.497698, 0.176416)",
        "(0.138919, 1.501153, 0.186163)",
        "(0.140618, 1.503236, 0.197039)",
        "(0.142193, 1.504122, 0.208834)",
        "(0.143642, 1.503642, 0.221414)",
        "(0.144423, 1.502776, 0.227803)",
        "(0.145833, 1.500133, 0.240560)",
        "(0.146796, 1.496096, 0.253619)",
        "(0.147393, 1.490698, 0.266992)",
        "(0.147751, 1.483998, 0.280336)",
        "(0.147856, 1.480098, 0.286875)",
        "(0.147902, 1.471503, 0.299609)",
        "(0.147913, 1.461764, 0.311793)",
        "(0.148064, 1.451062, 0.323134)",
        "(0.148068, 1.439271, 0.333329)",
        "(0.147992, 1.433000, 0.338023)",
        "(0.147936, 1.420265, 0.346758)",
        "(0.147937, 1.407013, 0.353998)",
        "(0.147858, 1.393244, 0.359921)",
        "(0.147480, 1.379009, 0.364717)",
        "(0.147192, 1.371807, 0.366614)",
        "(0.146647, 1.357498, 0.369626)",
        "(0.145882, 1.343047, 0.371281)",
        "(0.145055, 1.328583, 0.371480)",
        "(0.143956, 1.314233, 0.370324)",
        "(0.143318, 1.307241, 0.369073)",
        "(0.141777, 1.293571, 0.365677)",
        "(0.139906, 1.280411, 0.360931)",
        "(0.137765, 1.267940, 0.354597)",
        "(0.135732, 1.256697, 0.346906)",
        "(0.134777, 1.251682, 0.342569)",
        "(0.132692, 1.242703, 0.333208)",
        "(0.130407, 1.235317, 0.322503)",
        "(0.127925, 1.229433, 0.310621)",
        "(0.125449, 1.225281, 0.297813)",
        "(0.124201, 1.224051, 0.291419)",
        "(0.121605, 1.222612, 0.278645)",
        "(0.118944, 1.222482, 0.264910)",
        "(0.116344, 1.224044, 0.250767)",
        "(0.113880, 1.227299, 0.236997)",
        "(0.112739, 1.229604, 0.230260)",
        "(0.110705, 1.235397, 0.217120)",
        "(0.108962, 1.242628, 0.204619)",
        "(0.107534, 1.251084, 0.192774)",
        "(0.106664, 1.260946, 0.182012)",
        "(0.106542, 1.266666, 0.177451)",
        "(0.106137, 1.277911, 0.168550)",
        "(0.106237, 1.290417, 0.161447)",
        "(0.106719, 1.303856, 0.156095)",
        "(0.107487, 1.317937, 0.152540)",
        "(0.108056, 1.325229, 0.151531)",
        "(0.109449, 1.339952, 0.150629)",
        "(0.111169, 1.354663, 0.151199)",
        "(0.113236, 1.369280, 0.153283)",
        "(0.115595, 1.383500, 0.156764)",
        "(0.116946, 1.390338, 0.159038)",
        "(0.119885, 1.403472, 0.164270)",
        "(0.123121, 1.415881, 0.170673)",
        "(0.126585, 1.427236, 0.177945)",
        "(0.130260, 1.437491, 0.186096)",
        "(0.132094, 1.442089, 0.190507)",
        "(0.135741, 1.450338, 0.199649)",
        "(0.139409, 1.457169, 0.209315)",
        "(0.143106, 1.462429, 0.219343)",
        "(0.146645, 1.466105, 0.229626)",
        "(0.148270, 1.467334, 0.234974)",
        "(0.151273, 1.468830, 0.245912)",
        "(0.153812, 1.468843, 0.257057)",
        "(0.155994, 1.467161, 0.267994)",
        "(0.157946, 1.463829, 0.278567)",
        "(0.158793, 1.461485, 0.283761)",
        "(0.160109, 1.455722, 0.293857)",
        "(0.160870, 1.448576, 0.303679)",
        "(0.161414, 1.440302, 0.313164)",
        "(0.161895, 1.431074, 0.321960)",
        "(0.162064, 1.426149, 0.325995)",
        "(0.162161, 1.416071, 0.333104)",
        "(0.162318, 1.404951, 0.339734)",
        "(0.162444, 1.393208, 0.345556)",
        "(0.162354, 1.381218, 0.349853)",
        "(0.162197, 1.375225, 0.351363)",
        "(0.161532, 1.363047, 0.353339)",
        "(0.160376, 1.350790, 0.354338)",
        "(0.158988, 1.338622, 0.354386)",
        "(0.157590, 1.326685, 0.352838)",
        "(0.156771, 1.320729, 0.351418)",
        "(0.154777, 1.308664, 0.347877)",
        "(0.152376, 1.296706, 0.343206)",
        "(0.149885, 1.285418, 0.337588)",
        "(0.147540, 1.274916, 0.330844)",
        "(0.146345, 1.269968, 0.326879)",
        "(0.143843, 1.260588, 0.318232)",
        "(0.141237, 1.252176, 0.308479)",
        "(0.138638, 1.245160, 0.297688)",
        "(0.136198, 1.240022, 0.285803)",
        "(0.135042, 1.238145, 0.279332)",
        "(0.132824, 1.235569, 0.265784)",
        "(0.130574, 1.235112, 0.251899)",
        "(0.128331, 1.237091, 0.238038)",
        "(0.126192, 1.240081, 0.223998)",
        "(0.125183, 1.242166, 0.216930)",
        "(0.123354, 1.247737, 0.202938)",
        "(0.121790, 1.255031, 0.189719)",
        "(0.120590, 1.263806, 0.177246)",
        "(0.119756, 1.273925, 0.165780)",
        "(0.119461, 1.279530, 0.160677)",
        "(0.119126, 1.291540, 0.151470)",
        "(0.119170, 1.304669, 0.143825)",
        "(0.119534, 1.318554, 0.137880)",
        "(0.120309, 1.333197, 0.133694)",
        "(0.120867, 1.340768, 0.132391)",
        "(0.122183, 1.355994, 0.130915)",
        "(0.123966, 1.371404, 0.131134)",
        "(0.126301, 1.386616, 0.132629)",
        "(0.129131, 1.401481, 0.135456)",
        "(0.130738, 1.408729, 0.137485)",
        "(0.134090, 1.422542, 0.142198)",
        "(0.137765, 1.435394, 0.148005)",
        "(0.141663, 1.447183, 0.154978)",
        "(0.145707, 1.457775, 0.162878)",
        "(0.147736, 1.462497, 0.167113)",
        "(0.151906, 1.471009, 0.176003)",
        "(0.156288, 1.478254, 0.185613)",
        "(0.160832, 1.484328, 0.195888)",
        "(0.165389, 1.489201, 0.206776)",
        "(0.167711, 1.491111, 0.212446)",
        "(0.172409, 1.494031, 0.224033)",
        "(0.176982, 1.495553, 0.235925)",
        "(0.181391, 1.495649, 0.247957)",
        "(0.185497, 1.494257, 0.260249)",
        "(0.187434, 1.492932, 0.266470)",
        "(0.190823, 1.489419, 0.278960)",
        "(0.193569, 1.484400, 0.291143)",
        "(0.195683, 1.477944, 0.303246)",
        "(0.197360, 1.470357, 0.315476)",
        "(0.197986, 1.466076, 0.321437)",
        "(0.198918, 1.456842, 0.332737)",
        "(0.199601, 1.446580, 0.343046)",
        "(0.200030, 1.435310, 0.352258)",
        "(0.200184, 1.423332, 0.360326)",
        "(0.200119, 1.417012, 0.363703)",
        "(0.199408, 1.403589, 0.369117)",
        "(0.197873, 1.389222, 0.372620)",
        "(0.195783, 1.374327, 0.374529)",
        "(0.193423, 1.359297, 0.374934)",
        "(0.192181, 1.351880, 0.374505)",
        "(0.189348, 1.337064, 0.372413)",
        "(0.185913, 1.322045, 0.368589)",
        "(0.182216, 1.307109, 0.363278)",
        "(0.178404, 1.292588, 0.356598)",
        "(0.176624, 1.285722, 0.352790)",
        "(0.173129, 1.272738, 0.344518)",
        "(0.169468, 1.260361, 0.334568)",
        "(0.165590, 1.248699, 0.322680)",
        "(0.162092, 1.238787, 0.309722)",
        "(0.160430, 1.234618, 0.303239)",
        "(0.157113, 1.227259, 0.289826)",
        "(0.153974, 1.221570, 0.275217)",
        "(0.151274, 1.217892, 0.259388)",
        "(0.149047, 1.216611, 0.243772)",
        "(0.147998, 1.216786, 0.236095)",
        "(0.146113, 1.218176, 0.220259)",
        "(0.144633, 1.221126, 0.204115)",
        "(0.143434, 1.225821, 0.188892)",
        "(0.142337, 1.232134, 0.174582)",
        "(0.141970, 1.235926, 0.167601)",
        "(0.141626, 1.244402, 0.154169)",
        "(0.141580, 1.254201, 0.142036)",
        "(0.141816, 1.265584, 0.131926)",
        "(0.142373, 1.278158, 0.123542)",
        "(0.142763, 1.284848, 0.120044)",
        "(0.143615, 1.299122, 0.115111)",
        "(0.144741, 1.314366, 0.112554)",
        "(0.146320, 1.330156, 0.111999)",
        "(0.148279, 1.346155, 0.113477)",
        "(0.149484, 1.354146, 0.115011)",
        "(0.152226, 1.369801, 0.119098)",
        "(0.155258, 1.384741, 0.124799)",
        "(0.158568, 1.398757, 0.131844)",
        "(0.162379, 1.411571, 0.139917)",
        "(0.164490, 1.417459, 0.144323)",
        "(0.168727, 1.428305, 0.153664)",
        "(0.172943, 1.437779, 0.163863)",
        "(0.177326, 1.445943, 0.174984)",
        "(0.181711, 1.452607, 0.186863)",
        "(0.183799, 1.455199, 0.193018)",
        "(0.187756, 1.459201, 0.205615)",
        "(0.191259, 1.461569, 0.218665)",
        "(0.194367, 1.462418, 0.232299)",
        "(0.197495, 1.461859, 0.246330)",
        "(0.198943, 1.460846, 0.253289)",
        "(0.201394, 1.457605, 0.266866)",
        "(0.203362, 1.452963, 0.280362)",
        "(0.205136, 1.447126, 0.293753)",
        "(0.206826, 1.440181, 0.306718)",
        "(0.207640, 1.436263, 0.312801)",
        "(0.209068, 1.427723, 0.324181)",
        "(0.210234, 1.418390, 0.334602)",
        "(0.211162, 1.408268, 0.343949)",
        "(0.211691, 1.397217, 0.351720)",
        "(0.211709, 1.391312, 0.354776)",
        "(0.211378, 1.379171, 0.359597)",
        "(0.210856, 1.366902, 0.363123)",
        "(0.210343, 1.354675, 0.365652)",
        "(0.209383, 1.342482, 0.366977)",
        "(0.208635, 1.336376, 0.366975)",
        "(0.206876, 1.324121, 0.365879)",
        "(0.204948, 1.312189, 0.363813)",
        "(0.202979, 1.301248, 0.361235)",
        "(0.200869, 1.291171, 0.357346)",
        "(0.199547, 1.286177, 0.354666)",
        "(0.196534, 1.276159, 0.348469)",
        "(0.193547, 1.267099, 0.341769)",
        "(0.190696, 1.259157, 0.334894)",
        "(0.187794, 1.252182, 0.327107)",
        "(0.186266, 1.249004, 0.322456)",
        "(0.183182, 1.243203, 0.312023)",
        "(0.180013, 1.238405, 0.300425)",
        "(0.176942, 1.234908, 0.288276)",
        "(0.174092, 1.232350, 0.275259)",
        "(0.172802, 1.231483, 0.268362)",
        "(0.170453, 1.230606, 0.254489)",
        "(0.168434, 1.231134, 0.241068)",
        "(0.166661, 1.232909, 0.228072)",
        "(0.165033, 1.235635, 0.215018)",
        "(0.164362, 1.237385, 0.208379)",
        "(0.163244, 1.241794, 0.195590)",
        "(0.162175, 1.247444, 0.183763)",
        "(0.161104, 1.254204, 0.172610)",
        "(0.160305, 1.262009, 0.162014)",
        "(0.159953, 1.266391, 0.157167)",
        "(0.159280, 1.276134, 0.148491)",
        "(0.158671, 1.287138, 0.141229)",
        "(0.158193, 1.299181, 0.135240)",
        "(0.157919, 1.312097, 0.130638)",
        "(0.157907, 1.318869, 0.128900)",
        "(0.158189, 1.332759, 0.126400)",
        "(0.158776, 1.346943, 0.125396)",
        "(0.159678, 1.361144, 0.125759)",
        "(0.160231, 1.368191, 0.126711)",
        "(0.161372, 1.382215, 0.129166)",
        "(0.162783, 1.395970, 0.133347)",
        "(0.164403, 1.409080, 0.138831)",
        "(0.166477, 1.421354, 0.145348)",
        "(0.168976, 1.432749, 0.152890)",
        "(0.170276, 1.437997, 0.157051)",
        "(0.172921, 1.447546, 0.165728)",
        "(0.175516, 1.455796, 0.175237)",
        "(0.178086, 1.462713, 0.185623)",
        "(0.180588, 1.468216, 0.196712)",
        "(0.181835, 1.470353, 0.202452)",
        "(0.184192, 1.473669, 0.214201)",
        "(0.186353, 1.475488, 0.226444)",
        "(0.188215, 1.475706, 0.239033)",
        "(0.189619, 1.474387, 0.251962)",
        "(0.190220, 1.473034, 0.258459)",
        "(0.191478, 1.469422, 0.271305)",
        "(0.192528, 1.464565, 0.284170)",
        "(0.193283, 1.458399, 0.296679)",
        "(0.193914, 1.451235, 0.308679)",
        "(0.194247, 1.447348, 0.314517)",
        "(0.195014, 1.438990, 0.325704)",
        "(0.195663, 1.429853, 0.335988)",
        "(0.195866, 1.419880, 0.345512)",
        "(0.195536, 1.408942, 0.354370)",
        "(0.195302, 1.403171, 0.358462)",
        "(0.195059, 1.391528, 0.365662)",
        "(0.194896, 1.379560, 0.371009)",
        "(0.194304, 1.366911, 0.374492)",
        "(0.193330, 1.353912, 0.377009)",
        "(0.192947, 1.347704, 0.377986)",
        "(0.192371, 1.335933, 0.378990)",
        "(0.191450, 1.324381, 0.378343)",
        "(0.190062, 1.312877, 0.375620)",
        "(0.188350, 1.301977, 0.371828)",
        "(0.187556, 1.297057, 0.369711)",
        "(0.186099, 1.288064, 0.364624)",
        "(0.184330, 1.279859, 0.357550)",
        "(0.182119, 1.272364, 0.348505)",
        "(0.179626, 1.265793, 0.338343)",
        "(0.178328, 1.262954, 0.332710)",
        "(0.175638, 1.257972, 0.320701)",
        "(0.172988, 1.254100, 0.307522)",
        "(0.170313, 1.251367, 0.293622)",
        "(0.167722, 1.250167, 0.279169)",
        "(0.166487, 1.250225, 0.271810)",
        "(0.164050, 1.251195, 0.257073)",
        "(0.161770, 1.253597, 0.242262)",
        "(0.159830, 1.257514, 0.227489)",
        "(0.158263, 1.263247, 0.213411)",
        "(0.157636, 1.266852, 0.206725)",
        "(0.156521, 1.274688, 0.193606)",
        "(0.155707, 1.283523, 0.180904)",
        "(0.155469, 1.293803, 0.169359)",
        "(0.155703, 1.305422, 0.159650)",
        "(0.155928, 1.311603, 0.155551)",
        "(0.156556, 1.324489, 0.148593)",
        "(0.157387, 1.338168, 0.143968)",
        "(0.158575, 1.352605, 0.141593)",
        "(0.160274, 1.367649, 0.141416)",
        "(0.161226, 1.375237, 0.142230)",
        "(0.163372, 1.390201, 0.144880)",
        "(0.165915, 1.404672, 0.149041)",
        "(0.168894, 1.418585, 0.154696)",
        "(0.172218, 1.431690, 0.161585)",
        "(0.173977, 1.437825, 0.165461)",
        "(0.177555, 1.449171, 0.173687)",
        "(0.181061, 1.459115, 0.182726)",
        "(0.184465, 1.467657, 0.192571)",
        "(0.187694, 1.474676, 0.203037)",
        "(0.189115, 1.477200, 0.208649)",
        "(0.191927, 1.482079, 0.219817)",
        "(0.194444, 1.484959, 0.231473)",
        "(0.196562, 1.486291, 0.243592)",
        "(0.198350, 1.486091, 0.256009)",
        "(0.199162, 1.485294, 0.262236)",
        "(0.200890, 1.482712, 0.274523)",
        "(0.202260, 1.478670, 0.286526)",
        "(0.203534, 1.473372, 0.298338)",
        "(0.204626, 1.466960, 0.309957)",
        "(0.205117, 1.463188, 0.315611)",
        "(0.205930, 1.455068, 0.326422)",
        "(0.206432, 1.446057, 0.336524)",
        "(0.206425, 1.436042, 0.345865)",
        "(0.206146, 1.425136, 0.354695)",
        "(0.205983, 1.419451, 0.358828)",
        "(0.205329, 1.407681, 0.366118)",
        "(0.204080, 1.395159, 0.372001)",
        "(0.202529, 1.382112, 0.376560)",
        "(0.200958, 1.369034, 0.379657)",
        "(0.200172, 1.362615, 0.380579)",
        "(0.198416, 1.350025, 0.381632)",
        "(0.196147, 1.337379, 0.381443)",
        "(0.193558, 1.324862, 0.379874)",
        "(0.190817, 1.312798, 0.377099)",
        "(0.189495, 1.307094, 0.375158)",
        "(0.186800, 1.296331, 0.370041)",
        "(0.183915, 1.286226, 0.363064)",
        "(0.180863, 1.277032, 0.355258)",
        "(0.177488, 1.268678, 0.347109)",
        "(0.175764, 1.264967, 0.342637)",
        "(0.172309, 1.258173, 0.332770)",
        "(0.168822, 1.252288, 0.321659)",
        "(0.165088, 1.247196, 0.309787)",
        "(0.161393, 1.243156, 0.297446)",
        "(0.159636, 1.241745, 0.291312)",
        "(0.156261, 1.239699, 0.279104)",
        "(0.152973, 1.238554, 0.266261)",
        "(0.150114, 1.238642, 0.252665)",
        "(0.147695, 1.240211, 0.239208)",
        "(0.146599, 1.241578, 0.232730)",
        "(0.144539, 1.244946, 0.219861)",
        "(0.142782, 1.249496, 0.207441)",
        "(0.141363, 1.255428, 0.196021)",
        "(0.140158, 1.262807, 0.185823)",
        "(0.139592, 1.266953, 0.181247)",
        "(0.138611, 1.276038, 0.172907)",
        "(0.137937, 1.286263, 0.165986)",
        "(0.137589, 1.297505, 0.160591)",
        "(0.137434, 1.309521, 0.156834)",
        "(0.137504, 1.315808, 0.155623)",
        "(0.137956, 1.328700, 0.154233)",
        "(0.138785, 1.341921, 0.154365)",
        "(0.139991, 1.355199, 0.155797)",
        "(0.141659, 1.368359, 0.158484)",
        "(0.142691, 1.374828, 0.160341)",
        "(0.145018, 1.387351, 0.164707)",
        "(0.147711, 1.399214, 0.170021)",
        "(0.150721, 1.410314, 0.176286)",
        "(0.153862, 1.420479, 0.183538)",
        "(0.155499, 1.425087, 0.187488)",
        "(0.158694, 1.433501, 0.195841)",
        "(0.161922, 1.440820, 0.204996)",
        "(0.165285, 1.446933, 0.214676)",
        "(0.168766, 1.451610, 0.224653)",
        "(0.170491, 1.453268, 0.229771)",
        "(0.173702, 1.455741, 0.240258)",
        "(0.176634, 1.456875, 0.251270)",
        "(0.179321, 1.456792, 0.262702)",
        "(0.181864, 1.455125, 0.273789)",
        "(0.183008, 1.453577, 0.279128)",
        "(0.184933, 1.449687, 0.289847)",
        "(0.186472, 1.444602, 0.300638)",
        "(0.187848, 1.438763, 0.311288)",
        "(0.188413, 1.435431, 0.316459)",
        "(0.189239, 1.427768, 0.326190)",
        "(0.189763, 1.419183, 0.335137)",
        "(0.190296, 1.409924, 0.343295)",
        "(0.190525, 1.399953, 0.350424)",
        "(0.190544, 1.389447, 0.356492)",
        "(0.190521, 1.383975, 0.359065)",
        "(0.190382, 1.372803, 0.363435)",
        "(0.189863, 1.361434, 0.366472)",
        "(0.188924, 1.349944, 0.368068)",
        "(0.187801, 1.338596, 0.368465)",
        "(0.187149, 1.332985, 0.368279)",
        "(0.185678, 1.322108, 0.367331)",
        "(0.183847, 1.311614, 0.365145)",
        "(0.181617, 1.301255, 0.361390)",
        "(0.179119, 1.291235, 0.356398)",
        "(0.177823, 1.286577, 0.353659)",
        "(0.175321, 1.278102, 0.348045)",
        "(0.172665, 1.270430, 0.341479)",
        "(0.169607, 1.263280, 0.333387)",
        "(0.166132, 1.256575, 0.323941)",
        "(0.164369, 1.253591, 0.318893)",
        "(0.160811, 1.248297, 0.308590)",
        "(0.157245, 1.244153, 0.297679)",
        "(0.153729, 1.241054, 0.285639)",
        "(0.150252, 1.239130, 0.272588)",
        "(0.148648, 1.238866, 0.265925)",
        "(0.145583, 1.239424, 0.252869)",
        "(0.142620, 1.241419, 0.239783)",
        "(0.139967, 1.244827, 0.226334)",
        "(0.137755, 1.249812, 0.212993)",
        "(0.136795, 1.252952, 0.206610)",
        "(0.134823, 1.260211, 0.194699)",
        "(0.132981, 1.269006, 0.183766)",
        "(0.131497, 1.279300, 0.173915)",
        "(0.130211, 1.290817, 0.165468)",
        "(0.129632, 1.297142, 0.161942)",
        "(0.128831, 1.310591, 0.155924)",
        "(0.128700, 1.324974, 0.151396)",
        "(0.128921, 1.340138, 0.148719)",
        "(0.129724, 1.356000, 0.147822)",
        "(0.130423, 1.364035, 0.147951)",
        "(0.132353, 1.379972, 0.148897)",
        "(0.134911, 1.395639, 0.151154)",
        "(0.138095, 1.410710, 0.154729)",
        "(0.141688, 1.424849, 0.159421)",
        "(0.143645, 1.431425, 0.162182)",
        "(0.147777, 1.443642, 0.168200)",
        "(0.152219, 1.454584, 0.175057)",
        "(0.156692, 1.464087, 0.182678)",
        "(0.160798, 1.471616, 0.190765)",
        "(0.162833, 1.474950, 0.195248)",
        "(0.166695, 1.480448, 0.204447)",
        "(0.170227, 1.484167, 0.214171)",
        "(0.173473, 1.486221, 0.224548)",
        "(0.176342, 1.486506, 0.235203)",
        "(0.177534, 1.485872, 0.240572)",
        "(0.179640, 1.483698, 0.251587)",
        "(0.181317, 1.480273, 0.262894)",
        "(0.182608, 1.475653, 0.274194)",
        "(0.183518, 1.469549, 0.285160)",
        "(0.183784, 1.465861, 0.290567)",
        "(0.184091, 1.457671, 0.301104)",
        "(0.183992, 1.448436, 0.311048)",
        "(0.183706, 1.438209, 0.320137)",
        "(0.183449, 1.427196, 0.328187)",
        "(0.183273, 1.421414, 0.331676)",
        "(0.182519, 1.409483, 0.337862)",
        "(0.181585, 1.397035, 0.342916)",
        "(0.180708, 1.384403, 0.347084)",
        "(0.179499, 1.371489, 0.350207)",
        "(0.178632, 1.364845, 0.351042)",
        "(0.177003, 1.351583, 0.352414)",
        "(0.175107, 1.338124, 0.352238)",
        "(0.172964, 1.324901, 0.351348)",
        "(0.170618, 1.311914, 0.349573)",
        "(0.169440, 1.305596, 0.348210)",
        "(0.167160, 1.293328, 0.344470)",
        "(0.164645, 1.281469, 0.339503)",
        "(0.161728, 1.269783, 0.333539)",
        "(0.159041, 1.259113, 0.326540)",
        "(0.157949, 1.254413, 0.322625)",
        "(0.155889, 1.245896, 0.314626)",
        "(0.153646, 1.238472, 0.306189)",
        "(0.151150, 1.231984, 0.296574)",
        "(0.148625, 1.226545, 0.285469)",
        "(0.147440, 1.224482, 0.279491)",
        "(0.145248, 1.221644, 0.267429)",
        "(0.142998, 1.220429, 0.255661)",
        "(0.140730, 1.220592, 0.243442)",
        "(0.138507, 1.221975, 0.230168)",
        "(0.137561, 1.223447, 0.223332)",
        "(0.135797, 1.227559, 0.210222)",
        "(0.133921, 1.233020, 0.197806)",
        "(0.132344, 1.239462, 0.184978)",
        "(0.131321, 1.247379, 0.172561)",
        "(0.130928, 1.251936, 0.166944)",
        "(0.130121, 1.261818, 0.156746)",
        "(0.129260, 1.272714, 0.147709)",
        "(0.128618, 1.284660, 0.139888)",
        "(0.128058, 1.298080, 0.134667)",
        "(0.127818, 1.305199, 0.132882)",
        "(0.127534, 1.319831, 0.130333)",
        "(0.127586, 1.334795, 0.129295)",
        "(0.128088, 1.349862, 0.129610)",
        "(0.129280, 1.364852, 0.130943)",
        "(0.130106, 1.372263, 0.132100)",
        "(0.132131, 1.386785, 0.135155)",
        "(0.134688, 1.400741, 0.139258)",
        "(0.137877, 1.414070, 0.144388)",
        "(0.141389, 1.426510, 0.150449)",
        "(0.143262, 1.432257, 0.153800)",
        "(0.147219, 1.443086, 0.161070)",
        "(0.151394, 1.452761, 0.169091)",
        "(0.155583, 1.461010, 0.177602)",
        "(0.159723, 1.467728, 0.186727)",
        "(0.161682, 1.470395, 0.191579)",
        "(0.165268, 1.474779, 0.201889)",
        "(0.168527, 1.477668, 0.212755)",
        "(0.171454, 1.478771, 0.223910)",
        "(0.174074, 1.478228, 0.235594)",
        "(0.175285, 1.477288, 0.241696)",
        "(0.177428, 1.474555, 0.254388)",
        "(0.179028, 1.470143, 0.267388)",
        "(0.180005, 1.464120, 0.280492)",
        "(0.180391, 1.456562, 0.293262)",
        "(0.180423, 1.452205, 0.299473)",
        "(0.180536, 1.442730, 0.311303)",
        "(0.180491, 1.432104, 0.322032)",
        "(0.180184, 1.420567, 0.331780)",
        "(0.179660, 1.408209, 0.340412)",
        "(0.179255, 1.401601, 0.344189)",
        "(0.178467, 1.388050, 0.350571)",
        "(0.177337, 1.374085, 0.355370)",
        "(0.175993, 1.359985, 0.359180)",
        "(0.174760, 1.345935, 0.362004)",
        "(0.174116, 1.339051, 0.362801)",
        "(0.172546, 1.325452, 0.363227)",
        "(0.170616, 1.312242, 0.362164)",
        "(0.168553, 1.299752, 0.360112)",
        "(0.166438, 1.288293, 0.356823)",
        "(0.165354, 1.282989, 0.354644)",
        "(0.162985, 1.272750, 0.349356)",
        "(0.160282, 1.263218, 0.342815)",
        "(0.157371, 1.254636, 0.334834)",
        "(0.154419, 1.247122, 0.325562)",
        "(0.152958, 1.243774, 0.320301)",
        "(0.150191, 1.237924, 0.308867)",
        "(0.147629, 1.233228, 0.296729)",
        "(0.145126, 1.230068, 0.284268)",
        "(0.142581, 1.228080, 0.271581)",
        "(0.141312, 1.227520, 0.264860)",
        "(0.138871, 1.227122, 0.250731)",
        "(0.136642, 1.228228, 0.236607)",
        "(0.134384, 1.230715, 0.222958)",
        "(0.132232, 1.234356, 0.209214)",
        "(0.131293, 1.236816, 0.202342)",
        "(0.129748, 1.242622, 0.188592)",
        "(0.128614, 1.249863, 0.175519)",
        "(0.127547, 1.258564, 0.163807)",
        "(0.126750, 1.268523, 0.153168)",
        "(0.126475, 1.274048, 0.148437)",
        "(0.125951, 1.285800, 0.139988)",
        "(0.125689, 1.298666, 0.132997)",
        "(0.125679, 1.312581, 0.127785)",
        "(0.125858, 1.327136, 0.124389)",
        "(0.126135, 1.334655, 0.123398)",
        "(0.127108, 1.349891, 0.122406)",
        "(0.128596, 1.365185, 0.122947)",
        "(0.130452, 1.380192, 0.125064)",
        "(0.132832, 1.394894, 0.128847)",
        "(0.134280, 1.401980, 0.131258)",
        "(0.137436, 1.415434, 0.136640)",
        "(0.140783, 1.427820, 0.143073)",
        "(0.144312, 1.439157, 0.150694)",
        "(0.147899, 1.449350, 0.159362)",
        "(0.149778, 1.453850, 0.164101)",
        "(0.153490, 1.461793, 0.174041)",
        "(0.157175, 1.468280, 0.184670)",
        "(0.160767, 1.473395, 0.195937)",
        "(0.164240, 1.477185, 0.207955)",
        "(0.166050, 1.478421, 0.214097)",
        "(0.169563, 1.480017, 0.226640)",
        "(0.172924, 1.480111, 0.239128)",
        "(0.176014, 1.478730, 0.251625)",
        "(0.178808, 1.476216, 0.264352)",
        "(0.180116, 1.474476, 0.270725)",
        "(0.182402, 1.470243, 0.283219)",
        "(0.184426, 1.464816, 0.295280)",
        "(0.186313, 1.458153, 0.306668)",
        "(0.187749, 1.450452, 0.317265)",
        "(0.188187, 1.446213, 0.322263)",
        "(0.188659, 1.437130, 0.331718)",
        "(0.188859, 1.427105, 0.340067)",
        "(0.188905, 1.416424, 0.346823)",
        "(0.188690, 1.405143, 0.351545)",
        "(0.188266, 1.399165, 0.353302)",
        "(0.187129, 1.386763, 0.356322)",
        "(0.185756, 1.374040, 0.358493)",
        "(0.184111, 1.361190, 0.359431)",
        "(0.182056, 1.348164, 0.358922)",
        "(0.180853, 1.341591, 0.358199)",
        "(0.178379, 1.328751, 0.356301)",
        "(0.175714, 1.316239, 0.353645)",
        "(0.172836, 1.303931, 0.349544)",
        "(0.169903, 1.292042, 0.343606)",
        "(0.168532, 1.286465, 0.340089)",
        "(0.165735, 1.275949, 0.332848)",
        "(0.162636, 1.265891, 0.324571)",
        "(0.159450, 1.256493, 0.314933)",
        "(0.156311, 1.248062, 0.303982)",
        "(0.154739, 1.244284, 0.298233)",
        "(0.151707, 1.237696, 0.286395)",
        "(0.148921, 1.232694, 0.274373)",
        "(0.146115, 1.228980, 0.262309)",
        "(0.143569, 1.226893, 0.249677)",
        "(0.142429, 1.226377, 0.243300)",
        "(0.140357, 1.226668, 0.230594)",
        "(0.138459, 1.228257, 0.217872)",
        "(0.136962, 1.231299, 0.205058)",
        "(0.135660, 1.236097, 0.193145)",
        "(0.134976, 1.238603, 0.187285)",
        "(0.134009, 1.245058, 0.175893)",
        "(0.133245, 1.252316, 0.165020)",
        "(0.132740, 1.260870, 0.155360)",
        "(0.132402, 1.270203, 0.146570)",
        "(0.132321, 1.275304, 0.142697)",
        "(0.132334, 1.286052, 0.135878)",
        "(0.132550, 1.297709, 0.130666)",
        "(0.133011, 1.310277, 0.127222)",
        "(0.133775, 1.323492, 0.125509)",
        "(0.134342, 1.330341, 0.125419)",
        "(0.135700, 1.344275, 0.126326)",
        "(0.137518, 1.358513, 0.128817)",
        "(0.139912, 1.372835, 0.132817)",
        "(0.142807, 1.386719, 0.138034)",
        "(0.144452, 1.393368, 0.141098)",
        "(0.147850, 1.406043, 0.147956)",
        "(0.151522, 1.417782, 0.155847)",
        "(0.155516, 1.428532, 0.164467)",
        "(0.159620, 1.437951, 0.173603)",
        "(0.161677, 1.442040, 0.178379)",
        "(0.165725, 1.449418, 0.188402)",
        "(0.169754, 1.455406, 0.199060)",
        "(0.173400, 1.459693, 0.210152)",
        "(0.176542, 1.462309, 0.221565)",
        "(0.177958, 1.462971, 0.227349)",
        "(0.180672, 1.463349, 0.238970)",
        "(0.183077, 1.462303, 0.250737)",
        "(0.185174, 1.459732, 0.262325)",
        "(0.186873, 1.455640, 0.273535)",
        "(0.187546, 1.453235, 0.279157)",
        "(0.188588, 1.447550, 0.290299)",
        "(0.189404, 1.441028, 0.301181)",
        "(0.190255, 1.433665, 0.311036)",
        "(0.190895, 1.425390, 0.319989)",
        "(0.191163, 1.421062, 0.324206)",
        "(0.191641, 1.412042, 0.331998)",
        "(0.191547, 1.402181, 0.338829)",
        "(0.191217, 1.391712, 0.344486)",
        "(0.190944, 1.380981, 0.349099)",
        "(0.190745, 1.375558, 0.351044)",
        "(0.190264, 1.364700, 0.354133)",
        "(0.189488, 1.353488, 0.355707)",
        "(0.188273, 1.341901, 0.356067)",
        "(0.186833, 1.330439, 0.355667)",
        "(0.186027, 1.324760, 0.355170)",
        "(0.184307, 1.313384, 0.353410)",
        "(0.182162, 1.301871, 0.350453)",
        "(0.179905, 1.290654, 0.346550)",
        "(0.177621, 1.279858, 0.341959)",
        "(0.176438, 1.274700, 0.339348)",
        "(0.173999, 1.264811, 0.333283)",
        "(0.171456, 1.255432, 0.325884)",
        "(0.168994, 1.247056, 0.317579)",
        "(0.166672, 1.240198, 0.308795)",
        "(0.165562, 1.237419, 0.304185)",
        "(0.163316, 1.232636, 0.294334)",
        "(0.161113, 1.228989, 0.282766)",
        "(0.159098, 1.226483, 0.270333)",
        "(0.158118, 1.225700, 0.264186)",
        "(0.156409, 1.225186, 0.251486)",
        "(0.154858, 1.225675, 0.237709)",
        "(0.153516, 1.227101, 0.223447)",
        "(0.152214, 1.229526, 0.209604)",
        "(0.151094, 1.232809, 0.195549)",
        "(0.150602, 1.234934, 0.188611)",
        "(0.149747, 1.240128, 0.175286)",
        "(0.149017, 1.246655, 0.162778)",
        "(0.148597, 1.254849, 0.151227)",
        "(0.148229, 1.264449, 0.141137)",
        "(0.147918, 1.269845, 0.136762)",
        "(0.147214, 1.281433, 0.129393)",
        "(0.146901, 1.294365, 0.123423)",
        "(0.146784, 1.308284, 0.119057)",
        "(0.146787, 1.323047, 0.116590)",
        "(0.146895, 1.330721, 0.116082)",
        "(0.147313, 1.346182, 0.116030)",
        "(0.148125, 1.361795, 0.117586)",
        "(0.149442, 1.377303, 0.120669)",
        "(0.151392, 1.392389, 0.125080)",
        "(0.152626, 1.399663, 0.127778)",
        "(0.155480, 1.413604, 0.133828)",
        "(0.158680, 1.426489, 0.140812)",
        "(0.161949, 1.437792, 0.149300)",
        "(0.165338, 1.447747, 0.158676)",
        "(0.167077, 1.452024, 0.163738)",
        "(0.170671, 1.459549, 0.174372)",
        "(0.174307, 1.465430, 0.185781)",
        "(0.177750, 1.469585, 0.197700)",
        "(0.180912, 1.472129, 0.210248)",
        "(0.182312, 1.472766, 0.216823)",
        "(0.184985, 1.473178, 0.230352)",
        "(0.187437, 1.471894, 0.243929)",
        "(0.189234, 1.468698, 0.257311)",
        "(0.190500, 1.463825, 0.270606)",
        "(0.190872, 1.460588, 0.277027)",
        "(0.191110, 1.453072, 0.289684)",
        "(0.190750, 1.444104, 0.302133)",
        "(0.189734, 1.433586, 0.313839)",
        "(0.188060, 1.421539, 0.324762)",
        "(0.187122, 1.415139, 0.330047)",
        "(0.185233, 1.401588, 0.339805)",
        "(0.183621, 1.387605, 0.348571)",
        "(0.182717, 1.373592, 0.355792)",
        "(0.182222, 1.359669, 0.361038)",
        "(0.182029, 1.352787, 0.362966)",
        "(0.181565, 1.339126, 0.365400)",
        "(0.180693, 1.325376, 0.367016)",
        "(0.179578, 1.311679, 0.367192)",
        "(0.178349, 1.298290, 0.365991)",
        "(0.177724, 1.291805, 0.364788)",
        "(0.176032, 1.278953, 0.361703)",
        "(0.174075, 1.266587, 0.357636)",
        "(0.172034, 1.254996, 0.352266)",
        "(0.169810, 1.244285, 0.345232)",
        "(0.168662, 1.239408, 0.341003)",
        "(0.166317, 1.230680, 0.331987)",
        "(0.163985, 1.223678, 0.322601)",
        "(0.161557, 1.218225, 0.312716)",
        "(0.158996, 1.214296, 0.301675)",
        "(0.157693, 1.212933, 0.295479)",
        "(0.155077, 1.211327, 0.282452)",
        "(0.152493, 1.211537, 0.269053)",
        "(0.149917, 1.213060, 0.254821)",
        "(0.147540, 1.215758, 0.239573)",
        "(0.146554, 1.217733, 0.231794)",
        "(0.144765, 1.222656, 0.216464)",
        "(0.143164, 1.229061, 0.201764)",
        "(0.141777, 1.236898, 0.187932)",
        "(0.140698, 1.246096, 0.175149)",
        "(0.140298, 1.251274, 0.169191)",
        "(0.139802, 1.262461, 0.157979)",
        "(0.139687, 1.274877, 0.148209)",
        "(0.140007, 1.288303, 0.140151)",
        "(0.140751, 1.302577, 0.134016)",
        "(0.141278, 1.310001, 0.131860)",
        "(0.142648, 1.325303, 0.129045)",
        "(0.144347, 1.340705, 0.128282)",
        "(0.146436, 1.355989, 0.129456)",
        "(0.148800, 1.370958, 0.132657)",
        "(0.150123, 1.378253, 0.135058)",
        "(0.152995, 1.392256, 0.140487)",
        "(0.156307, 1.405153, 0.147671)",
        "(0.159836, 1.417008, 0.155928)",
        "(0.163455, 1.427755, 0.165368)",
        "(0.165325, 1.432638, 0.170536)",
        "(0.169058, 1.441353, 0.181204)",
        "(0.172728, 1.448423, 0.192413)",
        "(0.176274, 1.453791, 0.204106)",
        "(0.179655, 1.457448, 0.216208)",
        "(0.181171, 1.458489, 0.222409)",
        "(0.183673, 1.459498, 0.235181)",
        "(0.185742, 1.459103, 0.247932)",
        "(0.187680, 1.456980, 0.260241)",
        "(0.188539, 1.455418, 0.266339)",
        "(0.189835, 1.451168, 0.278445)",
        "(0.190505, 1.445587, 0.290168)",
        "(0.190812, 1.438803, 0.301070)",
        "(0.191053, 1.430858, 0.310625)",
        "(0.191071, 1.421827, 0.318926)",
        "(0.190859, 1.416880, 0.322626)",
        "(0.190146, 1.406652, 0.329477)",
        "(0.189156, 1.395912, 0.334752)",
        "(0.187792, 1.384570, 0.338321)",
        "(0.186136, 1.372791, 0.340855)",
        "(0.185248, 1.366899, 0.341786)",
        "(0.183311, 1.355061, 0.343096)",
        "(0.180954, 1.343010, 0.343518)",
        "(0.178265, 1.330979, 0.342953)",
        "(0.175355, 1.319066, 0.341382)",
        "(0.173826, 1.313189, 0.340186)",
        "(0.170889, 1.301817, 0.337170)",
        "(0.167976, 1.291004, 0.333134)",
        "(0.164818, 1.280394, 0.327972)",
        "(0.161513, 1.270347, 0.321506)",
        "(0.159910, 1.265631, 0.317857)",
        "(0.156797, 1.257092, 0.309507)",
        "(0.153802, 1.249558, 0.300574)",
        "(0.150780, 1.243101, 0.290537)",
        "(0.147691, 1.237581, 0.279375)",
        "(0.146210, 1.235261, 0.273329)",
        "(0.143331, 1.231520, 0.260727)",
        "(0.140719, 1.229475, 0.247706)",
        "(0.138305, 1.228821, 0.234084)",
        "(0.136269, 1.229455, 0.219701)",
        "(0.135360, 1.230265, 0.212384)",
        "(0.133992, 1.233416, 0.197663)",
        "(0.133010, 1.238236, 0.183605)",
        "(0.132257, 1.244240, 0.169165)",
        "(0.131810, 1.251542, 0.155634)",
        "(0.131759, 1.255785, 0.149487)",
        "(0.131713, 1.264759, 0.138150)",
        "(0.131844, 1.274961, 0.128787)",
        "(0.132070, 1.286030, 0.121089)",
        "(0.132591, 1.298123, 0.115352)",
        "(0.132876, 1.304512, 0.113434)",
        "(0.133488, 1.317755, 0.111006)",
        "(0.134432, 1.331602, 0.110464)",
        "(0.135743, 1.345627, 0.111466)",
        "(0.137285, 1.359544, 0.114100)",
        "(0.138192, 1.366362, 0.116058)",
        "(0.140195, 1.379739, 0.120794)",
        "(0.142542, 1.392553, 0.126680)",
        "(0.145256, 1.404681, 0.133532)",
        "(0.148452, 1.416037, 0.141147)",
        "(0.150166, 1.421349, 0.145333)",
        "(0.153776, 1.431415, 0.154216)",
        "(0.157602, 1.440404, 0.163764)",
        "(0.161466, 1.448156, 0.173654)",
        "(0.165301, 1.454532, 0.183774)",
        "(0.167153, 1.457157, 0.189047)",
        "(0.170775, 1.461542, 0.199863)",
        "(0.174224, 1.464575, 0.211147)",
        "(0.177188, 1.466113, 0.222666)",
        "(0.179609, 1.465990, 0.234274)",
        "(0.180666, 1.465316, 0.240205)",
        "(0.182412, 1.463001, 0.252026)",
        "(0.183551, 1.458899, 0.263551)",
        "(0.184170, 1.453224, 0.274696)",
        "(0.184295, 1.446186, 0.285389)",
        "(0.184153, 1.442175, 0.290471)",
        "(0.183747, 1.433378, 0.300176)",
        "(0.183301, 1.423410, 0.309040)",
        "(0.182441, 1.412487, 0.317084)",
        "(0.180991, 1.400776, 0.324228)",
        "(0.180196, 1.394665, 0.327288)",
        "(0.178764, 1.382295, 0.332550)",
        "(0.177411, 1.369597, 0.336366)",
        "(0.175901, 1.356826, 0.339074)",
        "(0.174164, 1.344114, 0.341318)",
        "(0.173207, 1.337765, 0.341925)",
        "(0.171135, 1.325027, 0.342350)",
        "(0.168808, 1.312409, 0.341596)",
        "(0.166288, 1.300187, 0.339977)",
        "(0.163783, 1.288652, 0.336985)",
        "(0.162532, 1.283019, 0.335122)",
        "(0.159898, 1.272083, 0.330405)",
        "(0.157019, 1.261460, 0.325198)",
        "(0.154119, 1.251492, 0.319448)",
        "(0.151506, 1.242631, 0.312478)",
        "(0.150244, 1.238604, 0.308396)",
        "(0.147659, 1.231192, 0.299601)",
        "(0.145106, 1.225269, 0.290323)",
        "(0.142762, 1.221050, 0.280055)",
        "(0.140670, 1.218158, 0.268187)",
        "(0.139665, 1.217267, 0.261831)",
        "(0.137756, 1.216682, 0.249170)",
        "(0.135785, 1.217482, 0.236465)",
        "(0.133926, 1.219463, 0.223258)",
        "(0.132261, 1.222670, 0.209795)",
        "(0.131452, 1.224795, 0.203270)",
        "(0.129864, 1.229728, 0.190588)",
        "(0.128599, 1.235911, 0.178470)",
        "(0.127690, 1.243183, 0.167111)",
        "(0.126795, 1.251394, 0.156893)",
        "(0.126360, 1.255875, 0.152202)",
        "(0.125669, 1.266190, 0.144388)",
        "(0.124951, 1.277746, 0.138365)",
        "(0.124327, 1.290200, 0.133939)",
        "(0.124002, 1.303530, 0.131174)",
        "(0.124008, 1.310550, 0.130508)",
        "(0.124261, 1.324855, 0.130106)",
        "(0.124947, 1.339347, 0.131028)",
        "(0.126180, 1.353872, 0.133256)",
        "(0.127802, 1.368202, 0.136778)",
        "(0.128840, 1.375280, 0.139076)",
        "(0.131339, 1.388990, 0.144251)",
        "(0.134312, 1.402041, 0.150489)",
        "(0.137670, 1.414173, 0.157614)",
        "(0.141234, 1.425256, 0.165565)",
        "(0.143108, 1.430355, 0.169917)",
        "(0.146934, 1.439691, 0.179010)",
        "(0.150783, 1.447674, 0.188704)",
        "(0.154827, 1.454201, 0.198688)",
        "(0.158920, 1.459217, 0.208945)",
        "(0.160898, 1.460999, 0.214211)",
        "(0.164664, 1.463592, 0.225125)",
        "(0.168234, 1.464552, 0.236383)",
        "(0.171416, 1.463642, 0.247629)",
        "(0.174363, 1.461101, 0.259007)",
        "(0.175682, 1.459154, 0.264697)",
        "(0.177885, 1.454422, 0.276110)",
        "(0.179129, 1.448076, 0.287177)",
        "(0.179736, 1.440173, 0.297383)",
        "(0.179986, 1.430930, 0.306666)",
        "(0.179949, 1.425845, 0.311012)",
        "(0.179819, 1.415090, 0.318855)",
        "(0.179587, 1.403518, 0.325357)",
        "(0.179042, 1.391279, 0.330581)",
        "(0.178165, 1.378607, 0.334581)",
        "(0.177592, 1.372145, 0.336111)",
        "(0.176382, 1.359048, 0.338320)",
        "(0.174873, 1.345715, 0.339161)",
        "(0.172967, 1.332384, 0.338964)",
        "(0.170789, 1.319185, 0.338020)",
        "(0.169653, 1.312737, 0.337247)",
        "(0.167336, 1.300261, 0.334985)",
        "(0.164808, 1.288204, 0.331255)",
        "(0.162174, 1.276758, 0.326582)",
        "(0.159610, 1.266087, 0.320728)",
        "(0.158314, 1.261091, 0.317312)",
        "(0.155607, 1.251505, 0.309621)",
        "(0.152782, 1.242529, 0.300742)",
        "(0.150246, 1.234650, 0.291016)",
        "(0.147795, 1.227757, 0.280739)",
        "(0.146546, 1.224812, 0.275291)",
        "(0.144026, 1.219766, 0.263519)",
        "(0.141825, 1.216502, 0.250496)",
        "(0.139862, 1.214618, 0.237235)",
        "(0.138920, 1.214331, 0.230670)",
        "(0.137002, 1.215317, 0.217914)",
        "(0.135134, 1.217862, 0.205027)",
        "(0.133584, 1.221909, 0.191893)",
        "(0.132160, 1.227565, 0.179498)",
        "(0.130675, 1.234608, 0.168162)",
        "(0.130012, 1.238716, 0.162790)",
        "(0.128840, 1.247721, 0.152777)",
        "(0.127759, 1.257847, 0.144161)",
        "(0.126703, 1.268945, 0.136973)",
        "(0.125890, 1.281252, 0.131327)",
        "(0.125573, 1.287760, 0.129165)",
        "(0.125112, 1.301189, 0.125881)",
        "(0.125111, 1.315427, 0.124270)",
        "(0.125575, 1.329825, 0.124000)",
        "(0.126297, 1.344281, 0.125524)",
        "(0.126824, 1.351550, 0.127053)",
        "(0.128265, 1.365883, 0.130948)",
        "(0.130241, 1.379757, 0.136228)",
        "(0.132574, 1.392807, 0.142746)",
        "(0.135201, 1.404930, 0.150375)",
        "(0.136658, 1.410649, 0.154487)",
        "(0.139894, 1.420933, 0.163511)",
        "(0.143055, 1.429909, 0.173259)",
        "(0.146312, 1.437478, 0.183539)",
        "(0.149765, 1.443955, 0.194581)",
        "(0.151604, 1.446740, 0.200404)",
        "(0.155336, 1.451381, 0.212085)",
        "(0.159058, 1.454512, 0.223872)",
        "(0.162729, 1.456481, 0.235857)",
        "(0.166405, 1.457333, 0.247961)",
        "(0.168272, 1.457359, 0.254061)",
        "(0.171961, 1.456086, 0.266128)",
        "(0.175204, 1.453523, 0.277785)",
        "(0.177857, 1.449728, 0.289413)",
        "(0.179979, 1.444726, 0.300960)",
        "(0.180895, 1.441854, 0.306650)",
        "(0.182242, 1.434962, 0.317458)",
        "(0.183305, 1.427178, 0.327483)",
        "(0.184085, 1.418402, 0.336570)",
        "(0.184559, 1.408892, 0.344403)",
        "(0.184625, 1.403815, 0.347816)",
        "(0.184382, 1.393187, 0.353978)",
        "(0.183677, 1.381944, 0.358722)",
        "(0.182445, 1.370312, 0.361623)",
        "(0.180736, 1.358377, 0.362953)",
        "(0.179667, 1.352265, 0.363240)",
        "(0.177135, 1.339924, 0.363191)",
        "(0.174290, 1.327741, 0.362025)",
        "(0.171161, 1.315724, 0.359768)",
        "(0.167695, 1.303604, 0.356426)",
        "(0.165849, 1.297604, 0.354405)",
        "(0.162011, 1.285850, 0.349848)",
        "(0.158460, 1.274925, 0.344505)",
        "(0.154992, 1.264691, 0.338582)",
        "(0.151322, 1.255001, 0.331680)",
        "(0.149431, 1.250428, 0.327737)",
        "(0.145797, 1.242032, 0.319271)",
        "(0.142629, 1.235093, 0.309891)",
        "(0.139666, 1.229468, 0.299437)",
        "(0.136914, 1.225381, 0.287817)",
        "(0.135530, 1.223667, 0.281892)",
        "(0.132830, 1.221325, 0.269909)",
        "(0.130472, 1.221003, 0.257155)",
        "(0.128357, 1.221923, 0.243729)",
        "(0.126430, 1.223992, 0.230180)",
        "(0.125483, 1.225568, 0.223494)",
        "(0.123725, 1.229581, 0.210397)",
        "(0.122277, 1.234801, 0.197450)",
        "(0.121261, 1.241472, 0.185084)",
        "(0.120391, 1.249459, 0.173973)",
        "(0.119949, 1.253765, 0.168742)",
        "(0.119333, 1.263717, 0.159097)",
        "(0.118982, 1.274530, 0.150175)",
        "(0.118983, 1.286259, 0.142232)",
        "(0.119107, 1.298857, 0.135814)",
        "(0.119331, 1.305529, 0.133299)",
        "(0.119940, 1.319090, 0.129273)",
        "(0.120747, 1.332883, 0.126670)",
        "(0.122037, 1.346870, 0.125627)",
        "(0.122783, 1.353899, 0.125529)",
        "(0.124751, 1.368005, 0.126600)",
        "(0.127290, 1.382088, 0.129179)",
        "(0.130359, 1.395738, 0.132871)",
        "(0.134018, 1.408827, 0.137611)",
        "(0.138044, 1.420982, 0.143255)",
        "(0.140144, 1.426614, 0.146509)",
        "(0.144386, 1.437166, 0.153524)",
        "(0.148676, 1.446119, 0.161614)",
        "(0.152798, 1.453713, 0.170179)",
        "(0.156766, 1.459790, 0.179384)",
        "(0.158630, 1.462223, 0.184273)",
        "(0.162187, 1.466226, 0.194454)",
        "(0.165360, 1.468700, 0.205268)",
        "(0.168104, 1.469659, 0.216572)"
    ],
    "leftHandPositions": [
        "(0.159066, 1.310050, -0.139131)",
        "(0.158976, 1.310219, -0.139131)",
        "(0.158806, 1.310599, -0.139153)",
        "(0.158728, 1.310837, -0.139123)",
        "(0.158483, 1.311097, -0.139018)",
        "(0.158395, 1.311133, -0.139035)",
        "(0.158242, 1.311208, -0.139037)",
        "(0.158173, 1.311218, -0.139033)",
        "(0.158032, 1.311208, -0.139033)",
        "(0.157803, 1.311149, -0.139038)",
        "(0.157370, 1.311020, -0.139065)",
        "(0.157224, 1.310952, -0.139005)",
        "(0.157114, 1.310915, -0.138920)",
        "(0.156972, 1.310906, -0.138665)",
        "(0.156891, 1.311103, -0.138318)",
        "(0.156765, 1.311476, -0.138017)",
        "(0.156699, 1.311632, -0.137902)",
        "(0.156445, 1.312091, -0.137424)",
        "(0.155935, 1.313061, -0.136234)",
        "(0.155583, 1.313972, -0.135258)",
        "(0.155089, 1.315058, -0.134214)",
        "(0.154326, 1.316258, -0.132857)",
        "(0.153845, 1.316968, -0.132048)",
        "(0.152641, 1.318849, -0.129946)",
        "(0.150858, 1.321781, -0.127455)",
        "(0.148432, 1.327111, -0.125776)",
        "(0.147003, 1.330676, -0.125466)",
        "(0.143873, 1.340528, -0.125970)",
        "(0.140784, 1.353797, -0.128287)",
        "(0.137813, 1.369755, -0.132341)",
        "(0.135541, 1.387702, -0.137793)",
        "(0.133879, 1.406886, -0.145242)",
        "(0.133294, 1.416627, -0.149660)",
        "(0.132845, 1.436149, -0.160563)",
        "(0.133309, 1.454684, -0.173277)",
        "(0.134745, 1.471172, -0.187513)",
        "(0.135788, 1.478206, -0.195070)",
        "(0.138184, 1.489738, -0.210450)",
        "(0.140830, 1.497045, -0.225851)",
        "(0.143255, 1.499846, -0.240811)",
        "(0.145127, 1.498096, -0.255217)",
        "(0.145680, 1.495725, -0.262105)",
        "(0.145800, 1.487221, -0.274871)",
        "(0.144819, 1.474642, -0.286165)",
        "(0.143270, 1.458704, -0.295869)",
        "(0.141021, 1.439574, -0.303057)",
        "(0.138617, 1.418593, -0.307528)",
        "(0.137603, 1.407712, -0.308796)",
        "(0.136084, 1.385273, -0.308984)",
        "(0.135027, 1.362931, -0.307145)",
        "(0.134090, 1.341005, -0.302857)",
        "(0.133177, 1.319377, -0.296114)",
        "(0.132636, 1.308668, -0.291887)",
        "(0.132024, 1.288227, -0.281487)",
        "(0.132143, 1.269465, -0.269927)",
        "(0.132424, 1.252108, -0.257532)",
        "(0.132603, 1.236116, -0.243478)",
        "(0.132778, 1.228398, -0.236038)",
        "(0.133092, 1.213978, -0.220461)",
        "(0.133679, 1.200887, -0.204113)",
        "(0.134918, 1.190114, -0.186310)",
        "(0.136581, 1.181237, -0.168686)",
        "(0.137579, 1.177785, -0.159940)",
        "(0.139709, 1.172143, -0.142567)",
        "(0.141778, 1.169434, -0.125960)",
        "(0.143378, 1.169571, -0.110219)",
        "(0.144059, 1.170303, -0.102499)",
        "(0.145048, 1.174642, -0.088103)",
        "(0.145376, 1.181092, -0.074983)",
        "(0.145034, 1.190153, -0.063135)",
        "(0.144144, 1.201308, -0.052062)",
        "(0.142634, 1.213519, -0.041901)",
        "(0.141582, 1.220483, -0.037588)",
        "(0.139292, 1.235516, -0.030059)",
        "(0.136961, 1.251866, -0.023784)",
        "(0.134647, 1.269229, -0.018692)",
        "(0.133554, 1.277957, -0.016318)",
        "(0.131358, 1.296128, -0.013133)",
        "(0.129068, 1.314811, -0.011355)",
        "(0.127292, 1.334362, -0.011628)",
        "(0.126397, 1.354101, -0.013124)",
        "(0.126036, 1.363841, -0.014113)",
        "(0.125668, 1.383023, -0.017087)",
        "(0.125596, 1.401586, -0.021089)",
        "(0.125788, 1.419648, -0.026568)",
        "(0.126252, 1.437280, -0.033390)",
        "(0.126589, 1.445768, -0.037106)",
        "(0.127696, 1.461805, -0.045340)",
        "(0.129114, 1.476695, -0.054227)",
        "(0.130746, 1.489728, -0.064191)",
        "(0.132372, 1.501565, -0.074595)",
        "(0.133168, 1.506683, -0.080156)",
        "(0.134742, 1.515957, -0.091590)",
        "(0.136284, 1.523128, -0.103780)",
        "(0.137787, 1.528766, -0.116374)",
        "(0.139437, 1.532449, -0.129412)",
        "(0.140345, 1.533833, -0.136048)",
        "(0.142145, 1.535175, -0.149560)",
        "(0.143933, 1.535144, -0.163310)",
        "(0.145682, 1.533134, -0.177325)",
        "(0.147344, 1.529608, -0.191311)",
        "(0.148079, 1.527321, -0.198217)",
        "(0.149498, 1.521283, -0.211868)",
        "(0.150836, 1.513633, -0.225150)",
        "(0.152150, 1.504181, -0.237907)",
        "(0.153124, 1.493260, -0.249995)",
        "(0.153491, 1.487281, -0.255750)",
        "(0.153972, 1.473935, -0.266620)",
        "(0.154260, 1.458994, -0.276734)",
        "(0.153807, 1.442348, -0.285921)",
        "(0.153205, 1.424682, -0.294297)",
        "(0.153008, 1.415658, -0.298201)",
        "(0.152880, 1.396937, -0.305050)",
        "(0.152916, 1.377777, -0.310182)",
        "(0.152869, 1.358019, -0.313116)",
        "(0.152902, 1.338146, -0.314781)",
        "(0.152873, 1.328329, -0.315120)",
        "(0.152452, 1.308924, -0.314895)",
        "(0.151973, 1.289757, -0.312393)",
        "(0.151406, 1.270886, -0.306995)",
        "(0.150536, 1.252666, -0.298875)",
        "(0.150050, 1.243918, -0.294018)",
        "(0.149067, 1.227648, -0.282136)",
        "(0.148309, 1.213466, -0.267776)",
        "(0.147430, 1.201660, -0.251181)",
        "(0.146578, 1.192479, -0.232315)",
        "(0.146255, 1.188662, -0.222453)",
        "(0.145611, 1.183455, -0.201723)",
        "(0.145058, 1.181457, -0.180767)",
        "(0.144312, 1.182154, -0.159634)",
        "(0.143764, 1.185528, -0.137617)",
        "(0.143629, 1.191397, -0.115792)",
        "(0.143601, 1.195250, -0.105321)",
        "(0.143587, 1.205583, -0.085728)",
        "(0.143930, 1.219028, -0.068129)",
        "(0.144483, 1.234107, -0.052085)",
        "(0.144791, 1.242210, -0.044665)",
        "(0.145933, 1.260052, -0.031795)",
        "(0.147249, 1.279589, -0.021987)",
        "(0.148248, 1.301206, -0.016010)",
        "(0.149190, 1.322188, -0.013475)",
        "(0.149705, 1.332742, -0.012800)",
        "(0.150749, 1.354222, -0.013718)",
        "(0.151649, 1.375346, -0.016873)",
        "(0.152751, 1.395831, -0.022208)",
        "(0.153951, 1.415312, -0.029977)",
        "(0.154565, 1.424614, -0.034350)",
        "(0.155719, 1.441903, -0.044454)",
        "(0.157156, 1.457393, -0.055817)",
        "(0.158848, 1.471069, -0.068582)",
        "(0.160663, 1.483410, -0.082381)",
        "(0.161535, 1.488994, -0.089452)",
        "(0.163406, 1.498506, -0.104072)",
        "(0.165375, 1.506227, -0.119228)",
        "(0.167293, 1.511952, -0.134762)",
        "(0.169137, 1.516153, -0.150602)",
        "(0.169979, 1.517709, -0.158579)",
        "(0.171484, 1.519258, -0.174582)",
        "(0.172860, 1.518839, -0.190350)",
        "(0.174044, 1.516452, -0.205932)",
        "(0.174628, 1.511818, -0.221208)",
        "(0.174652, 1.508949, -0.228711)",
        "(0.173765, 1.501399, -0.243355)",
        "(0.172023, 1.491692, -0.257452)",
        "(0.170255, 1.480141, -0.270423)",
        "(0.168724, 1.467184, -0.282084)",
        "(0.167987, 1.460455, -0.287552)",
        "(0.166597, 1.445953, -0.297425)",
        "(0.165085, 1.430311, -0.305814)",
        "(0.163576, 1.413670, -0.312435)",
        "(0.162095, 1.396427, -0.318170)",
        "(0.161339, 1.387461, -0.320701)",
        "(0.159663, 1.368925, -0.324467)",
        "(0.158365, 1.350115, -0.326299)",
        "(0.157204, 1.330937, -0.326189)",
        "(0.155785, 1.311564, -0.324854)",
        "(0.155090, 1.301932, -0.323559)",
        "(0.154012, 1.283199, -0.319149)",
        "(0.153160, 1.265354, -0.312695)",
        "(0.152082, 1.248242, -0.304421)",
        "(0.151034, 1.232382, -0.294795)",
        "(0.150560, 1.225073, -0.289303)",
        "(0.149782, 1.211635, -0.277630)",
        "(0.149236, 1.200782, -0.264225)",
        "(0.148558, 1.192425, -0.249096)",
        "(0.147847, 1.185997, -0.232785)",
        "(0.147516, 1.183558, -0.224244)",
        "(0.146919, 1.180985, -0.206455)",
        "(0.146278, 1.180941, -0.188378)",
        "(0.145377, 1.183553, -0.170281)",
        "(0.144652, 1.188368, -0.152235)",
        "(0.144286, 1.191575, -0.143438)",
        "(0.143507, 1.200108, -0.126622)",
        "(0.142553, 1.211159, -0.110676)",
        "(0.141909, 1.223760, -0.095461)",
        "(0.141266, 1.238609, -0.081858)",
        "(0.140981, 1.246905, -0.075844)",
        "(0.140524, 1.264641, -0.065344)",
        "(0.140038, 1.283854, -0.057277)",
        "(0.139391, 1.304046, -0.051805)",
        "(0.138534, 1.324723, -0.048902)",
        "(0.138269, 1.335281, -0.048225)",
        "(0.137880, 1.356655, -0.049043)",
        "(0.138080, 1.377602, -0.051627)",
        "(0.138121, 1.397452, -0.055981)",
        "(0.137930, 1.416051, -0.061758)",
        "(0.137850, 1.424983, -0.065246)",
        "(0.137998, 1.441706, -0.073679)",
        "(0.138626, 1.456638, -0.083261)",
        "(0.139108, 1.469437, -0.093703)",
        "(0.139762, 1.480035, -0.105378)",
        "(0.139930, 1.484697, -0.111401)",
        "(0.140198, 1.492144, -0.123948)",
        "(0.141174, 1.497195, -0.136826)",
        "(0.142719, 1.499281, -0.149597)",
        "(0.143182, 1.499832, -0.162582)",
        "(0.143404, 1.499624, -0.169151)",
        "(0.143799, 1.497537, -0.182271)",
        "(0.144141, 1.493666, -0.194617)",
        "(0.144530, 1.487862, -0.206095)",
        "(0.144266, 1.480264, -0.216873)",
        "(0.143944, 1.476251, -0.222226)",
        "(0.143311, 1.467023, -0.232454)",
        "(0.142950, 1.456405, -0.241590)",
        "(0.142927, 1.444393, -0.249351)",
        "(0.142674, 1.431342, -0.256028)",
        "(0.142449, 1.424507, -0.259074)",
        "(0.142185, 1.410226, -0.264498)",
        "(0.141889, 1.395248, -0.269276)",
        "(0.141366, 1.379248, -0.272770)",
        "(0.140695, 1.362554, -0.274701)",
        "(0.140338, 1.354079, -0.275271)",
        "(0.139699, 1.336804, -0.275232)",
        "(0.139158, 1.318984, -0.273682)",
        "(0.138506, 1.301136, -0.269396)",
        "(0.137824, 1.283632, -0.264000)",
        "(0.137585, 1.275082, -0.260917)",
        "(0.137275, 1.258873, -0.253713)",
        "(0.137510, 1.244465, -0.244807)",
        "(0.137660, 1.231496, -0.233848)",
        "(0.137691, 1.220207, -0.221939)",
        "(0.137745, 1.215406, -0.215748)",
        "(0.137735, 1.207628, -0.202933)",
        "(0.137881, 1.202988, -0.189117)",
        "(0.137915, 1.200801, -0.174434)",
        "(0.137700, 1.200943, -0.159761)",
        "(0.137457, 1.201899, -0.152625)",
        "(0.136684, 1.205948, -0.138612)",
        "(0.136145, 1.212079, -0.123945)",
        "(0.135933, 1.220271, -0.109256)",
        "(0.135386, 1.230517, -0.096019)",
        "(0.135097, 1.236252, -0.089821)",
        "(0.134711, 1.249457, -0.078152)",
        "(0.134670, 1.264430, -0.067594)",
        "(0.134879, 1.281048, -0.059053)",
        "(0.134922, 1.299017, -0.053031)",
        "(0.134883, 1.308192, -0.050586)",
        "(0.134875, 1.327079, -0.047430)",
        "(0.135227, 1.346184, -0.045879)",
        "(0.136149, 1.365025, -0.046377)",
        "(0.137346, 1.383216, -0.047839)",
        "(0.137937, 1.392102, -0.048859)",
        "(0.139371, 1.408918, -0.052685)",
        "(0.140976, 1.424574, -0.057470)",
        "(0.142735, 1.438938, -0.063421)",
        "(0.144364, 1.451685, -0.070565)",
        "(0.145091, 1.457658, -0.074449)",
        "(0.146461, 1.468314, -0.083089)",
        "(0.147957, 1.477089, -0.092659)",
        "(0.149167, 1.484154, -0.102872)",
        "(0.150247, 1.489587, -0.113646)",
        "(0.150678, 1.491427, -0.119322)",
        "(0.151350, 1.494143, -0.131285)",
        "(0.151815, 1.495404, -0.143645)",
        "(0.151935, 1.494407, -0.156562)",
        "(0.151802, 1.492303, -0.169639)",
        "(0.151676, 1.490415, -0.176229)",
        "(0.151058, 1.485465, -0.189115)",
        "(0.149991, 1.478958, -0.201911)",
        "(0.148816, 1.470840, -0.214551)",
        "(0.147719, 1.461054, -0.226826)",
        "(0.147237, 1.455551, -0.232744)",
        "(0.146121, 1.443094, -0.243912)",
        "(0.145073, 1.429334, -0.254456)",
        "(0.144360, 1.414352, -0.263811)",
        "(0.143854, 1.398588, -0.271690)",
        "(0.143592, 1.390424, -0.275063)",
        "(0.143008, 1.373581, -0.280599)",
        "(0.142383, 1.356352, -0.284661)",
        "(0.141830, 1.339150, -0.287427)",
        "(0.141752, 1.322245, -0.288740)",
        "(0.141780, 1.313878, -0.288995)",
        "(0.141573, 1.297323, -0.287950)",
        "(0.141344, 1.281361, -0.284836)",
        "(0.141239, 1.266236, -0.279489)",
        "(0.140979, 1.251514, -0.272383)",
        "(0.140804, 1.244361, -0.268212)",
        "(0.140622, 1.231160, -0.258119)",
        "(0.140646, 1.219496, -0.246441)",
        "(0.140824, 1.209861, -0.233585)",
        "(0.140877, 1.201930, -0.220163)",
        "(0.140861, 1.198579, -0.213164)",
        "(0.140893, 1.193785, -0.198327)",
        "(0.140911, 1.191055, -0.182736)",
        "(0.140868, 1.190693, -0.166793)",
        "(0.140634, 1.192325, -0.151353)",
        "(0.140497, 1.193785, -0.143699)",
        "(0.140150, 1.198426, -0.128446)",
        "(0.139803, 1.205207, -0.113662)",
        "(0.139477, 1.214252, -0.099755)",
        "(0.138949, 1.224917, -0.086984)",
        "(0.138668, 1.230827, -0.081010)",
        "(0.138064, 1.244135, -0.070155)",
        "(0.137656, 1.259849, -0.060844)",
        "(0.137480, 1.276294, -0.054028)",
        "(0.137255, 1.294033, -0.048694)",
        "(0.137223, 1.303351, -0.046798)",
        "(0.137208, 1.322143, -0.043833)",
        "(0.137630, 1.341522, -0.042914)",
        "(0.138413, 1.361238, -0.044472)",
        "(0.139383, 1.380441, -0.047565)",
        "(0.139993, 1.389745, -0.049539)",
        "(0.141448, 1.407531, -0.054678)",
        "(0.143156, 1.424154, -0.061107)",
        "(0.145067, 1.439434, -0.068986)",
        "(0.146989, 1.453541, -0.078022)",
        "(0.148009, 1.460091, -0.082859)",
        "(0.149993, 1.471709, -0.093382)",
        "(0.151943, 1.481472, -0.104639)",
        "(0.153711, 1.489081, -0.116724)",
        "(0.155193, 1.494857, -0.129394)",
        "(0.155882, 1.497201, -0.136002)",
        "(0.156781, 1.500306, -0.149986)",
        "(0.157122, 1.501603, -0.164851)",
        "(0.157569, 1.501239, -0.179891)",
        "(0.158216, 1.499081, -0.195046)",
        "(0.158432, 1.497287, -0.202659)",
        "(0.158426, 1.492845, -0.217742)",
        "(0.158101, 1.486375, -0.232511)",
        "(0.157985, 1.478420, -0.246783)",
        "(0.158033, 1.468774, -0.260304)",
        "(0.157936, 1.463430, -0.266784)",
        "(0.157653, 1.451421, -0.278261)",
        "(0.157637, 1.438247, -0.287561)",
        "(0.158059, 1.424015, -0.294763)",
        "(0.157777, 1.408920, -0.300944)",
        "(0.157501, 1.401058, -0.303571)",
        "(0.156881, 1.384794, -0.307603)",
        "(0.156430, 1.368034, -0.310209)",
        "(0.155992, 1.350913, -0.311580)",
        "(0.155430, 1.333566, -0.311423)",
        "(0.155115, 1.324773, -0.310824)",
        "(0.154388, 1.306953, -0.308362)",
        "(0.153730, 1.289194, -0.304216)",
        "(0.153135, 1.271767, -0.298411)",
        "(0.152677, 1.255079, -0.290956)",
        "(0.152466, 1.247109, -0.286832)",
        "(0.152048, 1.232280, -0.277362)",
        "(0.151889, 1.218902, -0.266977)",
        "(0.151635, 1.207542, -0.255089)",
        "(0.151412, 1.198075, -0.242020)",
        "(0.151279, 1.193960, -0.235101)",
        "(0.150749, 1.187281, -0.220389)",
        "(0.150179, 1.183051, -0.204583)",
        "(0.149625, 1.180971, -0.188386)",
        "(0.148917, 1.181122, -0.172339)",
        "(0.148479, 1.181821, -0.164384)",
        "(0.147540, 1.185025, -0.148373)",
        "(0.146677, 1.190461, -0.132327)",
        "(0.145794, 1.197415, -0.116698)",
        "(0.144918, 1.206043, -0.101497)",
        "(0.144474, 1.210855, -0.094091)",
        "(0.143667, 1.222034, -0.079995)",
        "(0.143125, 1.235158, -0.067033)",
        "(0.142721, 1.249694, -0.055330)",
        "(0.142331, 1.265918, -0.045383)",
        "(0.142101, 1.274505, -0.041057)",
        "(0.141806, 1.292802, -0.034157)",
        "(0.141665, 1.312493, -0.029967)",
        "(0.141706, 1.332593, -0.027783)",
        "(0.142153, 1.352656, -0.027498)",
        "(0.142445, 1.362531, -0.027959)",
        "(0.143100, 1.381723, -0.030491)",
        "(0.144048, 1.399919, -0.035170)",
        "(0.144791, 1.416953, -0.041539)",
        "(0.145182, 1.432544, -0.049358)",
        "(0.145463, 1.439925, -0.053673)",
        "(0.146072, 1.453380, -0.063276)",
        "(0.146479, 1.464823, -0.074011)",
        "(0.146696, 1.474488, -0.085573)",
        "(0.146635, 1.482271, -0.098151)",
        "(0.146598, 1.485565, -0.104701)",
        "(0.146483, 1.490438, -0.118275)",
        "(0.146472, 1.493068, -0.132222)",
        "(0.146457, 1.494255, -0.146758)",
        "(0.146482, 1.493847, -0.161691)",
        "(0.146521, 1.493117, -0.169210)",
        "(0.146716, 1.490187, -0.184364)",
        "(0.146940, 1.485292, -0.199439)",
        "(0.146580, 1.478694, -0.213941)",
        "(0.145909, 1.470366, -0.227708)",
        "(0.145728, 1.465802, -0.234366)",
        "(0.145410, 1.455530, -0.247207)",
        "(0.145354, 1.443986, -0.259065)",
        "(0.145366, 1.431276, -0.269503)",
        "(0.145410, 1.417205, -0.278461)",
        "(0.145526, 1.409699, -0.282327)",
        "(0.145935, 1.394379, -0.289037)",
        "(0.146364, 1.378387, -0.294060)",
        "(0.146585, 1.361561, -0.297680)",
        "(0.146293, 1.344043, -0.299908)",
        "(0.146121, 1.335304, -0.300513)",
        "(0.145805, 1.317982, -0.300267)",
        "(0.145578, 1.300983, -0.298081)",
        "(0.145282, 1.284474, -0.293683)",
        "(0.144555, 1.268447, -0.287654)",
        "(0.144257, 1.260827, -0.284222)",
        "(0.143778, 1.246755, -0.276522)",
        "(0.143279, 1.233849, -0.267908)",
        "(0.142620, 1.222318, -0.257706)",
        "(0.141877, 1.211706, -0.246348)",
        "(0.141537, 1.207167, -0.240059)",
        "(0.141065, 1.199459, -0.226845)",
        "(0.140708, 1.193551, -0.212746)",
        "(0.140614, 1.189896, -0.197791)",
        "(0.140685, 1.188011, -0.182333)",
        "(0.140749, 1.187743, -0.174475)",
        "(0.140918, 1.188820, -0.158573)",
        "(0.141063, 1.192193, -0.142485)",
        "(0.141007, 1.197394, -0.126677)",
        "(0.140609, 1.204164, -0.111441)",
        "(0.140329, 1.208094, -0.103958)",
        "(0.139924, 1.217709, -0.089267)",
        "(0.139817, 1.229423, -0.075177)",
        "(0.139834, 1.242879, -0.062412)",
        "(0.139601, 1.258011, -0.051542)",
        "(0.139397, 1.266003, -0.046728)",
        "(0.138765, 1.283213, -0.038935)",
        "(0.138195, 1.301750, -0.033493)",
        "(0.137972, 1.321169, -0.030100)",
        "(0.137850, 1.340649, -0.028356)",
        "(0.137870, 1.350315, -0.027996)",
        "(0.138225, 1.369377, -0.028901)",
        "(0.138720, 1.387941, -0.031415)",
        "(0.139542, 1.405515, -0.035665)",
        "(0.140364, 1.422104, -0.040946)",
        "(0.140756, 1.429807, -0.044257)",
        "(0.141540, 1.444662, -0.051493)",
        "(0.142437, 1.457827, -0.059774)",
        "(0.143483, 1.469180, -0.069023)",
        "(0.144427, 1.479101, -0.079036)",
        "(0.144744, 1.483493, -0.084280)",
        "(0.145243, 1.490777, -0.095300)",
        "(0.145632, 1.496037, -0.106956)",
        "(0.145775, 1.499635, -0.118820)",
        "(0.145612, 1.501428, -0.130797)",
        "(0.145403, 1.501815, -0.136898)",
        "(0.144717, 1.501148, -0.149247)",
        "(0.143838, 1.498530, -0.161604)",
        "(0.142819, 1.494405, -0.173630)",
        "(0.141600, 1.488320, -0.185132)",
        "(0.140847, 1.484644, -0.190703)",
        "(0.139307, 1.475589, -0.201239)",
        "(0.138316, 1.464966, -0.210654)",
        "(0.137412, 1.452686, -0.218779)",
        "(0.136644, 1.439570, -0.226242)",
        "(0.136190, 1.432577, -0.229750)",
        "(0.135305, 1.418475, -0.236587)",
        "(0.134765, 1.403574, -0.242891)",
        "(0.134388, 1.388104, -0.249058)",
        "(0.134034, 1.371865, -0.254602)",
        "(0.133819, 1.363575, -0.257141)",
        "(0.133674, 1.346968, -0.261752)",
        "(0.133609, 1.329959, -0.265370)",
        "(0.133498, 1.312822, -0.267656)",
        "(0.133506, 1.295892, -0.268318)",
        "(0.133548, 1.287548, -0.268273)",
        "(0.133625, 1.271208, -0.267409)",
        "(0.133635, 1.255274, -0.265264)",
        "(0.133638, 1.239799, -0.261574)",
        "(0.133843, 1.225229, -0.255886)",
        "(0.133871, 1.218194, -0.252188)",
        "(0.133958, 1.205003, -0.244286)",
        "(0.134193, 1.193786, -0.235694)",
        "(0.134406, 1.184484, -0.225580)",
        "(0.134494, 1.177753, -0.214637)",
        "(0.134564, 1.174994, -0.208661)",
        "(0.134603, 1.171452, -0.196277)",
        "(0.134394, 1.169887, -0.183573)",
        "(0.134025, 1.170487, -0.170177)",
        "(0.133632, 1.173048, -0.156522)",
        "(0.133313, 1.174917, -0.149711)",
        "(0.132357, 1.180358, -0.136358)",
        "(0.131090, 1.187733, -0.123426)",
        "(0.129819, 1.197223, -0.110762)",
        "(0.128639, 1.208122, -0.098475)",
        "(0.128101, 1.214048, -0.092502)",
        "(0.127188, 1.227313, -0.081183)",
        "(0.126315, 1.242442, -0.071274)",
        "(0.125390, 1.258663, -0.062725)",
        "(0.124899, 1.276215, -0.055516)",
        "(0.124821, 1.285329, -0.052383)",
        "(0.124764, 1.304203, -0.047581)",
        "(0.124954, 1.323748, -0.044900)",
        "(0.125504, 1.343550, -0.043774)",
        "(0.126595, 1.363497, -0.044374)",
        "(0.127435, 1.373420, -0.045208)",
        "(0.129437, 1.392889, -0.048225)",
        "(0.131803, 1.411739, -0.052827)",
        "(0.134437, 1.429463, -0.058806)",
        "(0.137412, 1.445904, -0.065664)",
        "(0.138954, 1.453685, -0.069478)",
        "(0.142049, 1.467695, -0.077930)",
        "(0.144789, 1.479674, -0.087399)",
        "(0.146968, 1.489389, -0.098045)",
        "(0.148612, 1.496979, -0.109333)",
        "(0.149221, 1.499924, -0.115080)",
        "(0.149923, 1.503566, -0.126961)",
        "(0.149604, 1.504426, -0.139441)",
        "(0.148634, 1.503642, -0.152868)",
        "(0.147463, 1.500743, -0.166768)",
        "(0.146761, 1.498580, -0.173673)",
        "(0.145023, 1.492350, -0.187257)",
        "(0.142755, 1.483892, -0.200301)",
        "(0.140134, 1.473392, -0.212821)",
        "(0.137934, 1.461764, -0.224991)",
        "(0.136960, 1.455315, -0.230813)",
        "(0.135062, 1.441613, -0.241816)",
        "(0.133079, 1.426193, -0.251500)",
        "(0.131614, 1.409676, -0.260328)",
        "(0.130627, 1.392487, -0.268672)",
        "(0.130189, 1.383763, -0.272709)",
        "(0.129512, 1.365396, -0.279613)",
        "(0.129244, 1.346691, -0.284971)",
        "(0.129317, 1.327807, -0.288729)",
        "(0.129665, 1.309069, -0.290895)",
        "(0.130003, 1.300004, -0.291255)",
        "(0.130597, 1.282157, -0.290757)",
        "(0.131076, 1.265086, -0.287837)",
        "(0.131752, 1.249533, -0.283704)",
        "(0.132366, 1.235561, -0.278062)",
        "(0.132582, 1.229002, -0.274715)",
        "(0.132935, 1.217492, -0.266797)",
        "(0.133015, 1.208102, -0.257024)",
        "(0.132813, 1.200517, -0.246133)",
        "(0.132553, 1.195096, -0.233847)",
        "(0.132406, 1.193012, -0.227332)",
        "(0.132088, 1.190444, -0.213430)",
        "(0.131662, 1.189451, -0.198882)",
        "(0.130988, 1.190273, -0.184424)",
        "(0.130267, 1.192496, -0.169845)",
        "(0.129854, 1.194052, -0.162557)",
        "(0.129097, 1.198441, -0.147979)",
        "(0.128495, 1.204172, -0.133216)",
        "(0.127845, 1.211284, -0.118879)",
        "(0.127031, 1.219647, -0.105471)",
        "(0.126612, 1.224220, -0.099025)",
        "(0.125965, 1.234615, -0.086774)",
        "(0.125699, 1.246718, -0.075568)",
        "(0.125347, 1.259880, -0.065619)",
        "(0.124958, 1.274272, -0.057102)",
        "(0.124703, 1.281847, -0.053357)",
        "(0.124075, 1.297775, -0.047204)",
        "(0.123597, 1.314347, -0.042487)",
        "(0.123421, 1.331144, -0.038964)",
        "(0.123459, 1.347907, -0.036454)",
        "(0.123504, 1.356208, -0.035659)",
        "(0.123756, 1.372529, -0.035190)",
        "(0.124100, 1.388273, -0.036154)",
        "(0.124397, 1.402971, -0.038376)",
        "(0.124596, 1.416591, -0.041507)",
        "(0.124660, 1.423069, -0.043436)",
        "(0.124633, 1.435267, -0.048149)",
        "(0.124410, 1.446191, -0.054535)",
        "(0.124018, 1.456076, -0.061699)",
        "(0.123708, 1.464787, -0.070006)",
        "(0.123583, 1.468715, -0.074429)",
        "(0.123229, 1.475469, -0.084098)",
        "(0.122805, 1.480738, -0.094960)",
        "(0.122094, 1.484607, -0.106569)",
        "(0.121472, 1.487192, -0.119165)",
        "(0.121194, 1.488021, -0.125691)",
        "(0.120688, 1.488432, -0.139312)",
        "(0.120544, 1.487231, -0.153307)",
        "(0.120725, 1.484360, -0.167415)",
        "(0.120745, 1.479554, -0.181719)",
        "(0.120781, 1.476689, -0.188941)",
        "(0.120941, 1.469373, -0.203466)",
        "(0.121218, 1.459929, -0.217663)",
        "(0.121582, 1.448684, -0.231225)",
        "(0.121885, 1.435602, -0.244012)",
        "(0.122035, 1.428760, -0.250288)",
        "(0.122240, 1.413516, -0.262595)",
        "(0.122821, 1.397323, -0.274264)",
        "(0.124030, 1.380442, -0.284561)",
        "(0.125630, 1.363157, -0.293277)",
        "(0.126512, 1.354521, -0.297096)",
        "(0.128467, 1.337365, -0.303936)",
        "(0.130842, 1.320553, -0.309407)",
        "(0.133527, 1.304412, -0.313340)",
        "(0.136327, 1.288801, -0.315506)",
        "(0.137653, 1.281171, -0.316074)",
        "(0.139857, 1.266534, -0.315906)",
        "(0.141697, 1.252742, -0.314794)",
        "(0.142891, 1.239942, -0.311842)",
        "(0.143709, 1.227833, -0.307592)",
        "(0.143912, 1.222651, -0.304455)",
        "(0.144247, 1.212519, -0.297538)",
        "(0.143876, 1.203835, -0.288608)",
        "(0.143020, 1.196856, -0.278559)",
        "(0.141728, 1.191423, -0.267644)",
        "(0.141046, 1.188916, -0.262025)",
        "(0.139166, 1.185419, -0.249790)",
        "(0.137072, 1.183500, -0.236686)",
        "(0.134791, 1.183843, -0.222485)",
        "(0.132536, 1.185605, -0.208197)",
        "(0.131287, 1.187193, -0.201149)",
        "(0.128666, 1.191817, -0.186726)",
        "(0.126012, 1.198104, -0.171241)",
        "(0.123520, 1.206142, -0.155586)",
        "(0.120917, 1.215802, -0.140247)",
        "(0.119644, 1.221180, -0.132758)",
        "(0.117460, 1.233358, -0.117873)",
        "(0.115967, 1.247097, -0.103469)",
        "(0.114675, 1.261813, -0.090141)",
        "(0.113702, 1.277790, -0.078256)",
        "(0.113299, 1.286064, -0.072818)",
        "(0.112655, 1.303317, -0.063300)",
        "(0.112496, 1.321545, -0.055913)",
        "(0.112690, 1.340084, -0.050074)",
        "(0.113433, 1.358491, -0.045814)",
        "(0.113975, 1.367594, -0.044488)",
        "(0.115011, 1.385553, -0.042940)",
        "(0.116188, 1.402710, -0.043474)",
        "(0.117835, 1.418970, -0.045012)",
        "(0.119523, 1.434076, -0.047931)",
        "(0.120275, 1.441269, -0.049851)",
        "(0.121704, 1.454653, -0.055168)",
        "(0.122867, 1.466618, -0.062214)",
        "(0.124033, 1.477154, -0.070033)",
        "(0.125043, 1.486226, -0.079038)",
        "(0.125437, 1.490299, -0.083854)",
        "(0.126206, 1.497052, -0.094324)",
        "(0.126524, 1.501813, -0.105673)",
        "(0.126620, 1.505061, -0.117581)",
        "(0.126282, 1.506649, -0.129971)",
        "(0.125958, 1.506948, -0.136330)",
        "(0.124906, 1.506059, -0.149520)",
        "(0.123359, 1.503245, -0.162948)",
        "(0.121555, 1.498325, -0.176467)",
        "(0.119446, 1.491941, -0.189915)",
        "(0.118356, 1.488176, -0.196567)",
        "(0.116416, 1.479221, -0.209649)",
        "(0.114465, 1.468805, -0.222399)",
        "(0.112437, 1.457532, -0.234702)",
        "(0.110673, 1.444757, -0.246877)",
        "(0.109986, 1.438535, -0.252346)",
        "(0.108817, 1.425337, -0.262524)",
        "(0.107787, 1.411102, -0.271709)",
        "(0.106825, 1.396100, -0.280389)",
        "(0.106382, 1.380761, -0.288241)",
        "(0.106363, 1.373078, -0.291741)",
        "(0.106464, 1.357507, -0.297654)",
        "(0.106632, 1.341533, -0.302034)",
        "(0.106897, 1.325639, -0.305011)",
        "(0.107437, 1.310172, -0.306776)",
        "(0.107782, 1.302607, -0.307235)",
        "(0.108622, 1.287995, -0.306808)",
        "(0.109512, 1.274096, -0.304430)",
        "(0.110292, 1.260698, -0.300404)",
        "(0.110981, 1.248147, -0.294513)",
        "(0.111322, 1.242465, -0.290915)",
        "(0.112220, 1.232275, -0.282897)",
        "(0.113120, 1.223689, -0.273676)",
        "(0.113638, 1.216128, -0.263207)",
        "(0.113909, 1.209917, -0.251341)",
        "(0.113986, 1.207386, -0.245148)",
        "(0.114018, 1.203837, -0.232321)",
        "(0.113819, 1.202047, -0.218937)",
        "(0.113444, 1.201471, -0.204811)",
        "(0.112948, 1.202454, -0.190234)",
        "(0.112672, 1.203452, -0.182859)",
        "(0.112041, 1.206829, -0.168172)",
        "(0.111381, 1.212226, -0.154121)",
        "(0.110745, 1.218990, -0.140397)",
        "(0.110131, 1.227051, -0.126984)",
        "(0.109797, 1.231488, -0.120477)",
        "(0.109279, 1.241469, -0.107860)",
        "(0.109058, 1.253116, -0.096128)",
        "(0.108877, 1.265844, -0.085378)",
        "(0.109002, 1.279807, -0.075651)",
        "(0.109250, 1.287218, -0.071161)",
        "(0.110032, 1.302881, -0.063235)",
        "(0.111171, 1.319470, -0.057273)",
        "(0.112301, 1.336458, -0.053020)",
        "(0.113503, 1.353581, -0.050394)",
        "(0.114215, 1.362091, -0.049560)",
        "(0.115823, 1.378606, -0.049061)",
        "(0.117322, 1.394152, -0.050104)",
        "(0.118276, 1.408963, -0.052391)",
        "(0.118829, 1.422817, -0.056622)",
        "(0.119055, 1.429506, -0.059117)",
        "(0.119328, 1.441961, -0.065155)",
        "(0.119790, 1.453110, -0.072215)",
        "(0.120282, 1.463084, -0.080087)",
        "(0.120732, 1.471864, -0.089093)",
        "(0.120851, 1.475876, -0.093954)",
        "(0.121041, 1.482948, -0.104602)",
        "(0.121361, 1.488697, -0.116302)",
        "(0.121489, 1.493281, -0.128703)",
        "(0.121443, 1.496483, -0.141826)",
        "(0.121344, 1.497634, -0.148599)",
        "(0.120894, 1.498753, -0.162750)",
        "(0.120287, 1.498240, -0.177440)",
        "(0.119708, 1.496328, -0.191985)",
        "(0.119033, 1.492812, -0.206277)",
        "(0.118669, 1.490525, -0.213250)",
        "(0.117603, 1.484405, -0.226924)",
        "(0.116285, 1.476993, -0.240547)",
        "(0.115029, 1.468087, -0.253642)",
        "(0.113864, 1.457881, -0.265839)",
        "(0.113409, 1.452386, -0.271571)",
        "(0.112518, 1.440163, -0.281785)",
        "(0.111739, 1.426943, -0.290752)",
        "(0.110936, 1.412910, -0.298679)",
        "(0.110180, 1.398007, -0.305605)",
        "(0.109962, 1.390234, -0.308475)",
        "(0.109618, 1.374223, -0.312906)",
        "(0.109244, 1.357571, -0.314951)",
        "(0.108685, 1.340609, -0.315552)",
        "(0.108309, 1.323595, -0.314532)",
        "(0.108267, 1.315267, -0.313480)",
        "(0.108378, 1.299134, -0.309661)",
        "(0.108466, 1.283478, -0.303660)",
        "(0.108672, 1.268316, -0.296223)",
        "(0.108903, 1.254428, -0.286044)",
        "(0.109067, 1.247710, -0.280883)",
        "(0.109510, 1.235651, -0.269132)",
        "(0.109972, 1.225330, -0.256073)",
        "(0.110448, 1.217139, -0.241590)",
        "(0.110861, 1.210932, -0.225809)",
        "(0.111014, 1.208808, -0.217587)",
        "(0.111130, 1.206125, -0.200901)",
        "(0.111044, 1.206019, -0.183791)",
        "(0.110851, 1.208570, -0.166585)",
        "(0.110644, 1.213607, -0.149335)",
        "(0.110543, 1.216808, -0.140710)",
        "(0.110321, 1.225019, -0.123807)",
        "(0.110239, 1.235160, -0.107559)",
        "(0.110448, 1.247468, -0.092516)",
        "(0.110696, 1.261305, -0.079010)",
        "(0.110900, 1.268756, -0.072767)",
        "(0.111553, 1.285126, -0.062145)",
        "(0.112277, 1.302883, -0.053834)",
        "(0.113072, 1.321647, -0.047959)",
        "(0.114131, 1.340810, -0.044118)",
        "(0.114732, 1.350456, -0.042897)",
        "(0.115845, 1.369913, -0.042208)",
        "(0.117581, 1.389252, -0.043904)",
        "(0.119759, 1.407648, -0.046981)",
        "(0.122087, 1.425017, -0.051535)",
        "(0.123207, 1.433174, -0.054506)",
        "(0.125466, 1.448766, -0.061298)",
        "(0.127789, 1.462657, -0.069746)",
        "(0.130016, 1.474921, -0.078910)",
        "(0.132075, 1.485253, -0.088865)",
        "(0.133006, 1.489852, -0.094196)",
        "(0.134505, 1.497541, -0.105859)",
        "(0.135392, 1.503122, -0.118506)",
        "(0.136036, 1.507245, -0.131733)",
        "(0.136518, 1.509200, -0.145754)",
        "(0.136716, 1.509723, -0.152829)",
        "(0.137121, 1.509373, -0.167111)",
        "(0.137566, 1.507769, -0.181680)",
        "(0.137898, 1.504112, -0.196440)",
        "(0.137880, 1.499224, -0.210840)",
        "(0.137747, 1.496163, -0.217737)",
        "(0.137683, 1.489389, -0.231063)",
        "(0.137868, 1.481030, -0.243671)",
        "(0.137949, 1.471622, -0.255671)",
        "(0.137797, 1.460744, -0.266833)",
        "(0.137689, 1.454954, -0.272147)",
        "(0.137707, 1.442449, -0.281760)",
        "(0.138364, 1.429244, -0.289955)",
        "(0.139073, 1.415293, -0.296692)",
        "(0.139253, 1.400630, -0.302279)",
        "(0.139074, 1.392936, -0.304373)",
        "(0.138750, 1.377602, -0.307496)",
        "(0.138741, 1.362592, -0.309670)",
        "(0.138518, 1.347746, -0.310670)",
        "(0.138009, 1.333174, -0.310388)",
        "(0.137600, 1.325997, -0.309512)",
        "(0.136804, 1.311781, -0.306343)",
        "(0.135964, 1.297891, -0.301556)",
        "(0.135234, 1.284981, -0.295471)",
        "(0.134563, 1.272784, -0.287470)",
        "(0.134177, 1.266849, -0.282778)",
        "(0.133361, 1.255696, -0.271636)",
        "(0.132454, 1.245484, -0.259565)",
        "(0.131520, 1.236562, -0.247029)",
        "(0.130829, 1.229062, -0.233480)",
        "(0.130531, 1.225807, -0.226279)",
        "(0.130225, 1.221009, -0.210829)",
        "(0.129851, 1.217760, -0.195127)",
        "(0.129416, 1.216508, -0.179465)",
        "(0.128979, 1.217692, -0.163800)",
        "(0.128764, 1.218488, -0.156023)",
        "(0.128225, 1.221939, -0.140545)",
        "(0.127536, 1.227004, -0.125373)",
        "(0.126665, 1.233804, -0.110984)",
        "(0.125819, 1.242298, -0.097478)",
        "(0.125411, 1.247272, -0.091149)",
        "(0.124573, 1.258200, -0.079185)",
        "(0.123793, 1.270468, -0.068119)",
        "(0.122920, 1.284064, -0.058302)",
        "(0.122015, 1.299083, -0.050165)",
        "(0.121553, 1.306991, -0.046653)",
        "(0.120801, 1.323821, -0.041113)",
        "(0.120508, 1.341425, -0.037173)",
        "(0.120402, 1.359143, -0.034504)",
        "(0.120708, 1.377045, -0.033603)",
        "(0.120894, 1.385956, -0.033723)",
        "(0.121350, 1.403313, -0.035206)",
        "(0.122215, 1.419914, -0.038150)",
        "(0.123215, 1.435820, -0.042420)",
        "(0.124621, 1.450712, -0.047959)",
        "(0.125367, 1.457685, -0.051260)",
        "(0.126936, 1.471187, -0.058721)",
        "(0.128578, 1.481962, -0.067013)",
        "(0.130053, 1.491651, -0.076289)",
        "(0.131508, 1.500017, -0.086554)",
        "(0.132210, 1.503710, -0.091979)",
        "(0.133399, 1.509700, -0.103462)",
        "(0.134124, 1.513774, -0.115709)",
        "(0.134661, 1.516296, -0.128552)",
        "(0.135099, 1.516930, -0.141820)",
        "(0.135243, 1.516649, -0.148583)",
        "(0.135427, 1.514482, -0.162394)",
        "(0.135211, 1.510226, -0.176333)",
        "(0.134882, 1.504384, -0.190287)",
        "(0.134747, 1.496840, -0.203979)",
        "(0.134813, 1.492475, -0.210650)",
        "(0.135019, 1.482555, -0.223617)",
        "(0.135263, 1.471277, -0.235881)",
        "(0.135286, 1.458953, -0.247574)",
        "(0.135095, 1.445330, -0.258747)",
        "(0.134907, 1.438172, -0.263980)",
        "(0.134326, 1.423033, -0.273295)",
        "(0.133681, 1.407104, -0.281352)",
        "(0.133606, 1.390835, -0.288686)",
        "(0.133668, 1.374026, -0.294746)",
        "(0.133593, 1.365428, -0.297281)",
        "(0.133072, 1.347712, -0.300530)",
        "(0.132299, 1.329512, -0.301871)",
        "(0.131608, 1.311367, -0.301906)",
        "(0.131384, 1.294178, -0.300771)",
        "(0.131278, 1.286000, -0.299636)",
        "(0.131054, 1.270333, -0.296169)",
        "(0.130829, 1.255904, -0.290332)",
        "(0.130612, 1.242969, -0.281816)",
        "(0.130474, 1.231788, -0.271232)",
        "(0.130370, 1.226677, -0.265349)",
        "(0.129817, 1.217729, -0.251941)",
        "(0.129033, 1.210149, -0.237319)",
        "(0.128139, 1.204485, -0.221833)",
        "(0.127107, 1.200535, -0.205680)",
        "(0.126516, 1.199095, -0.197417)",
        "(0.125236, 1.198103, -0.180644)",
        "(0.123832, 1.198851, -0.164274)",
        "(0.122461, 1.201409, -0.148038)",
        "(0.121252, 1.205557, -0.131704)",
        "(0.120721, 1.208134, -0.123614)",
        "(0.119733, 1.214457, -0.107895)",
        "(0.118870, 1.222065, -0.092963)",
        "(0.118276, 1.230812, -0.078685)",
        "(0.118023, 1.240623, -0.065132)",
        "(0.117993, 1.246147, -0.059013)",
        "(0.117901, 1.257654, -0.047513)",
        "(0.118121, 1.270551, -0.037583)",
        "(0.118348, 1.284626, -0.029267)",
        "(0.118526, 1.299841, -0.023043)",
        "(0.118586, 1.307922, -0.020874)",
        "(0.118730, 1.324593, -0.017947)",
        "(0.118858, 1.341545, -0.016964)",
        "(0.118898, 1.358363, -0.017899)",
        "(0.118631, 1.374919, -0.020784)",
        "(0.118518, 1.383054, -0.022730)",
        "(0.118585, 1.398903, -0.028059)",
        "(0.118721, 1.414021, -0.035178)",
        "(0.118627, 1.428281, -0.043551)",
        "(0.118314, 1.441595, -0.053366)",
        "(0.118120, 1.447879, -0.058668)",
        "(0.117979, 1.459363, -0.070095)",
        "(0.118156, 1.469194, -0.082396)",
        "(0.118410, 1.477777, -0.095602)",
        "(0.118621, 1.484857, -0.109868)",
        "(0.118719, 1.487904, -0.117302)",
        "(0.118961, 1.492418, -0.132958)",
        "(0.119165, 1.495543, -0.149321)",
        "(0.119501, 1.497031, -0.166244)",
        "(0.120079, 1.496848, -0.183441)",
        "(0.120452, 1.496250, -0.192076)",
        "(0.121444, 1.493662, -0.209306)",
        "(0.122617, 1.489358, -0.226051)",
        "(0.123710, 1.483443, -0.242040)",
        "(0.124729, 1.475643, -0.257189)",
        "(0.125011, 1.470996, -0.264426)",
        "(0.125347, 1.460851, -0.278422)",
        "(0.125767, 1.448897, -0.291059)",
        "(0.126381, 1.435901, -0.302000)",
        "(0.126969, 1.421785, -0.310972)",
        "(0.127234, 1.414528, -0.315032)",
        "(0.127850, 1.399536, -0.322246)",
        "(0.128510, 1.383905, -0.328379)",
        "(0.128995, 1.367991, -0.333048)",
        "(0.129060, 1.351626, -0.335903)",
        "(0.129053, 1.343407, -0.336817)",
        "(0.128986, 1.327045, -0.337735)",
        "(0.128676, 1.311086, -0.337734)",
        "(0.128295, 1.295585, -0.335955)",
        "(0.127630, 1.280475, -0.331899)",
        "(0.127353, 1.273167, -0.329504)",
        "(0.126676, 1.260064, -0.323002)",
        "(0.125940, 1.248384, -0.314825)",
        "(0.125125, 1.238196, -0.304514)",
        "(0.124081, 1.229724, -0.292341)",
        "(0.123399, 1.226329, -0.285988)",
        "(0.121959, 1.220662, -0.273061)",
        "(0.120241, 1.217263, -0.258684)",
        "(0.118287, 1.215605, -0.243249)",
        "(0.116087, 1.215918, -0.227044)",
        "(0.114938, 1.216702, -0.218890)",
        "(0.112587, 1.220052, -0.202439)",
        "(0.110367, 1.224604, -0.185397)",
        "(0.108545, 1.231073, -0.167927)",
        "(0.107206, 1.238923, -0.150784)",
        "(0.106727, 1.243818, -0.142634)",
        "(0.105918, 1.254054, -0.126735)",
        "(0.105663, 1.265467, -0.111216)",
        "(0.105951, 1.278217, -0.096571)",
        "(0.106655, 1.292335, -0.083382)",
        "(0.107154, 1.299917, -0.077437)",
        "(0.108521, 1.316339, -0.067455)",
        "(0.110329, 1.333855, -0.060018)",
        "(0.112329, 1.351762, -0.054855)",
        "(0.114361, 1.369853, -0.052132)",
        "(0.115363, 1.378819, -0.051458)",
        "(0.117399, 1.396455, -0.051982)",
        "(0.119504, 1.413388, -0.054842)",
        "(0.121579, 1.429384, -0.059371)",
        "(0.123370, 1.444078, -0.065407)",
        "(0.124147, 1.450936, -0.069105)",
        "(0.125767, 1.464006, -0.077337)",
        "(0.127395, 1.475382, -0.087228)",
        "(0.128971, 1.485402, -0.097962)",
        "(0.130186, 1.493298, -0.110049)",
        "(0.130635, 1.496767, -0.116425)",
        "(0.131235, 1.502043, -0.130461)",
        "(0.131670, 1.505799, -0.145479)",
        "(0.132095, 1.507835, -0.161119)",
        "(0.132580, 1.507400, -0.177239)",
        "(0.132925, 1.506123, -0.185362)",
        "(0.133977, 1.502260, -0.201765)",
        "(0.135075, 1.495888, -0.218163)",
        "(0.135769, 1.487225, -0.234440)",
        "(0.135606, 1.476673, -0.250584)",
        "(0.135176, 1.470749, -0.258526)",
        "(0.133927, 1.457449, -0.273938)",
        "(0.133483, 1.442855, -0.288011)",
        "(0.133528, 1.427625, -0.300742)",
        "(0.134010, 1.411708, -0.311672)",
        "(0.134238, 1.403467, -0.316516)",
        "(0.134417, 1.386574, -0.325719)",
        "(0.134552, 1.368891, -0.332982)",
        "(0.134936, 1.351062, -0.338579)",
        "(0.135391, 1.333182, -0.342423)",
        "(0.135683, 1.324347, -0.343712)",
        "(0.136272, 1.306873, -0.345470)",
        "(0.136930, 1.290038, -0.344600)",
        "(0.137312, 1.273705, -0.341847)",
        "(0.137384, 1.258219, -0.337214)",
        "(0.137280, 1.250982, -0.334096)",
        "(0.136778, 1.237155, -0.326964)",
        "(0.135787, 1.225015, -0.317988)",
        "(0.134431, 1.214538, -0.308088)",
        "(0.132692, 1.205951, -0.296298)",
        "(0.131614, 1.202358, -0.289416)",
        "(0.129396, 1.196401, -0.274580)",
        "(0.126988, 1.192804, -0.259217)",
        "(0.124440, 1.191519, -0.243435)",
        "(0.121713, 1.192098, -0.226384)",
        "(0.120350, 1.193208, -0.217324)",
        "(0.117809, 1.196689, -0.198959)",
        "(0.115508, 1.202339, -0.180921)",
        "(0.113482, 1.209891, -0.163223)",
        "(0.111887, 1.219055, -0.145745)",
        "(0.111238, 1.224299, -0.137206)",
        "(0.110250, 1.236569, -0.120445)",
        "(0.109757, 1.249614, -0.106149)",
        "(0.109716, 1.264124, -0.092762)",
        "(0.110277, 1.280079, -0.080698)",
        "(0.110720, 1.288552, -0.075346)",
        "(0.111876, 1.306061, -0.065688)",
        "(0.113497, 1.324161, -0.057774)",
        "(0.115551, 1.342594, -0.051767)",
        "(0.118113, 1.360873, -0.047649)",
        "(0.119421, 1.369733, -0.046300)",
        "(0.122018, 1.386976, -0.044766)",
        "(0.124511, 1.403648, -0.045287)",
        "(0.127015, 1.419502, -0.047684)",
        "(0.129390, 1.434258, -0.051833)",
        "(0.130394, 1.441083, -0.054568)",
        "(0.132163, 1.453899, -0.060686)",
        "(0.133385, 1.465129, -0.068642)",
        "(0.134303, 1.475280, -0.078065)",
        "(0.134963, 1.483743, -0.088547)",
        "(0.135091, 1.487232, -0.094196)",
        "(0.135038, 1.492983, -0.105875)",
        "(0.134529, 1.497056, -0.118325)",
        "(0.133560, 1.499698, -0.131927)",
        "(0.132856, 1.500155, -0.139173)",
        "(0.131378, 1.500479, -0.153699)",
        "(0.129917, 1.499182, -0.168614)",
        "(0.128451, 1.496302, -0.183431)",
        "(0.127267, 1.492023, -0.198176)",
        "(0.126274, 1.486219, -0.212582)",
        "(0.125806, 1.482716, -0.219634)",
        "(0.124776, 1.474836, -0.233252)",
        "(0.123963, 1.465876, -0.245986)",
        "(0.123547, 1.455824, -0.257471)",
        "(0.123480, 1.444706, -0.267806)",
        "(0.123412, 1.438696, -0.272677)",
        "(0.122993, 1.426086, -0.282188)",
        "(0.122560, 1.412610, -0.290889)",
        "(0.122223, 1.398366, -0.298268)",
        "(0.122037, 1.383559, -0.304482)",
        "(0.121933, 1.375992, -0.307246)",
        "(0.121791, 1.360862, -0.312513)",
        "(0.122062, 1.345968, -0.316833)",
        "(0.122141, 1.331142, -0.319725)",
        "(0.121839, 1.316314, -0.321007)",
        "(0.121700, 1.308985, -0.321115)",
        "(0.121866, 1.295169, -0.320076)",
        "(0.122142, 1.282385, -0.317145)",
        "(0.121863, 1.270125, -0.312787)",
        "(0.121189, 1.258624, -0.306654)",
        "(0.120805, 1.253391, -0.302735)",
        "(0.120096, 1.243892, -0.293638)",
        "(0.119227, 1.235734, -0.283217)",
        "(0.118307, 1.229075, -0.271688)",
        "(0.117298, 1.224123, -0.259141)",
        "(0.116751, 1.222272, -0.252672)",
        "(0.115668, 1.220184, -0.238922)",
        "(0.114510, 1.219266, -0.223979)",
        "(0.113427, 1.220084, -0.208380)",
        "(0.112361, 1.222701, -0.192930)",
        "(0.111799, 1.224501, -0.185270)",
        "(0.110804, 1.229428, -0.169719)",
        "(0.109971, 1.235414, -0.154217)",
        "(0.109228, 1.242549, -0.139198)",
        "(0.108634, 1.250885, -0.124733)",
        "(0.108460, 1.255377, -0.117624)",
        "(0.108591, 1.265273, -0.103661)",
        "(0.109270, 1.276412, -0.090690)",
        "(0.110246, 1.288995, -0.079272)",
        "(0.111602, 1.302504, -0.069074)",
        "(0.112363, 1.309627, -0.064682)",
        "(0.113920, 1.324475, -0.057147)",
        "(0.115537, 1.340688, -0.052376)",
        "(0.117103, 1.357171, -0.049423)",
        "(0.118859, 1.373663, -0.048226)",
        "(0.119778, 1.381899, -0.048207)",
        "(0.121627, 1.398313, -0.049747)",
        "(0.123571, 1.414354, -0.052804)",
        "(0.125751, 1.429534, -0.057297)",
        "(0.127784, 1.443777, -0.062798)",
        "(0.128678, 1.450442, -0.065996)",
        "(0.130424, 1.463099, -0.072969)",
        "(0.131910, 1.474229, -0.081226)",
        "(0.133185, 1.484007, -0.090177)",
        "(0.133932, 1.492030, -0.099721)",
        "(0.134117, 1.495498, -0.104734)",
        "(0.134134, 1.500883, -0.115648)",
        "(0.133735, 1.504698, -0.127151)",
        "(0.133100, 1.506683, -0.139096)",
        "(0.132274, 1.507018, -0.151601)",
        "(0.131770, 1.506546, -0.158099)",
        "(0.130618, 1.504694, -0.171387)",
        "(0.129460, 1.501438, -0.184952)",
        "(0.128509, 1.496957, -0.198427)",
        "(0.127494, 1.491370, -0.212076)",
        "(0.126907, 1.488112, -0.218988)",
        "(0.125710, 1.480789, -0.232558)",
        "(0.124505, 1.472256, -0.245531)",
        "(0.123326, 1.462641, -0.257951)",
        "(0.122163, 1.451888, -0.269400)",
        "(0.121650, 1.446063, -0.274736)",
        "(0.120783, 1.433950, -0.284755)",
        "(0.119994, 1.420907, -0.293451)",
        "(0.119342, 1.407313, -0.301260)",
        "(0.118757, 1.392639, -0.307393)",
        "(0.118439, 1.384979, -0.309791)",
        "(0.117761, 1.369550, -0.313892)",
        "(0.117233, 1.354315, -0.317344)",
        "(0.116783, 1.339350, -0.319662)",
        "(0.116339, 1.324605, -0.320130)",
        "(0.116086, 1.317241, -0.319875)",
        "(0.115502, 1.302925, -0.317178)",
        "(0.114945, 1.289674, -0.313817)",
        "(0.114449, 1.277378, -0.309220)",
        "(0.113802, 1.265747, -0.303477)",
        "(0.113503, 1.260205, -0.300123)",
        "(0.112953, 1.250105, -0.291977)",
        "(0.112270, 1.241023, -0.282291)",
        "(0.111499, 1.232860, -0.272068)",
        "(0.110701, 1.226164, -0.261363)",
        "(0.110247, 1.223302, -0.255898)",
        "(0.109256, 1.218872, -0.244018)",
        "(0.108361, 1.215655, -0.230949)",
        "(0.107746, 1.214574, -0.216550)",
        "(0.107099, 1.214822, -0.201911)",
        "(0.106868, 1.216033, -0.194426)",
        "(0.106366, 1.218847, -0.179741)",
        "(0.105742, 1.223913, -0.165368)",
        "(0.105206, 1.229951, -0.151202)",
        "(0.104857, 1.237335, -0.137483)",
        "(0.104686, 1.241487, -0.130970)",
        "(0.104264, 1.250902, -0.118938)",
        "(0.103964, 1.261716, -0.108118)",
        "(0.103862, 1.273690, -0.098414)",
        "(0.103771, 1.286414, -0.089729)",
        "(0.103835, 1.293179, -0.085789)",
        "(0.104166, 1.307192, -0.078747)",
        "(0.104719, 1.321960, -0.073296)",
        "(0.105653, 1.337251, -0.069215)",
        "(0.106936, 1.352780, -0.066241)",
        "(0.107714, 1.360518, -0.065188)",
        "(0.109435, 1.375885, -0.063839)",
        "(0.111314, 1.391014, -0.063734)",
        "(0.113210, 1.405740, -0.064894)",
        "(0.115068, 1.419825, -0.067821)",
        "(0.115937, 1.426616, -0.069826)",
        "(0.117747, 1.439667, -0.074664)",
        "(0.119554, 1.451836, -0.080829)",
        "(0.121243, 1.463122, -0.088536)",
        "(0.122845, 1.473238, -0.097367)",
        "(0.123726, 1.477640, -0.102121)",
        "(0.125356, 1.485410, -0.112118)",
        "(0.126564, 1.491687, -0.123189)",
        "(0.127345, 1.496372, -0.135208)",
        "(0.128071, 1.499451, -0.147982)",
        "(0.128378, 1.500289, -0.154689)",
        "(0.128952, 1.500986, -0.168396)",
        "(0.129335, 1.500245, -0.182506)",
        "(0.129844, 1.498178, -0.196898)",
        "(0.130638, 1.494781, -0.211256)",
        "(0.131034, 1.492547, -0.218458)",
        "(0.131586, 1.487155, -0.232812)",
        "(0.131771, 1.480303, -0.246925)",
        "(0.131680, 1.472039, -0.260510)",
        "(0.131542, 1.462409, -0.273372)",
        "(0.131634, 1.457057, -0.279428)",
        "(0.131744, 1.445786, -0.290814)",
        "(0.131598, 1.433326, -0.300534)",
        "(0.131325, 1.420248, -0.309057)",
        "(0.131058, 1.406405, -0.316126)",
        "(0.130907, 1.399122, -0.318923)",
        "(0.130376, 1.383816, -0.323544)",
        "(0.129793, 1.369416, -0.326479)",
        "(0.129040, 1.354449, -0.328069)",
        "(0.128292, 1.339353, -0.328359)",
        "(0.127931, 1.331888, -0.327953)",
        "(0.127031, 1.317269, -0.326405)",
        "(0.125950, 1.303241, -0.323805)",
        "(0.124981, 1.290123, -0.319620)",
        "(0.123825, 1.277875, -0.313823)",
        "(0.123113, 1.272087, -0.310094)",
        "(0.121776, 1.261311, -0.301217)",
        "(0.120460, 1.251989, -0.290710)",
        "(0.119146, 1.244431, -0.278626)",
        "(0.117686, 1.238563, -0.264879)",
        "(0.116864, 1.236338, -0.257443)",
        "(0.115269, 1.233045, -0.242054)",
        "(0.113675, 1.232325, -0.225676)",
        "(0.112365, 1.233451, -0.208352)",
        "(0.111230, 1.236312, -0.190333)",
        "(0.110752, 1.238543, -0.181262)",
        "(0.110034, 1.244270, -0.163263)",
        "(0.109561, 1.251524, -0.145527)",
        "(0.109257, 1.260410, -0.128662)",
        "(0.109189, 1.271214, -0.113136)",
        "(0.109384, 1.277301, -0.105779)",
        "(0.109986, 1.290349, -0.091981)",
        "(0.110571, 1.304785, -0.080279)",
        "(0.110986, 1.320550, -0.071115)",
        "(0.111775, 1.337319, -0.064037)",
        "(0.112421, 1.345943, -0.061254)",
        "(0.113879, 1.363248, -0.056860)",
        "(0.115297, 1.380522, -0.054575)",
        "(0.116826, 1.397656, -0.054375)",
        "(0.118547, 1.414381, -0.056079)",
        "(0.119479, 1.422444, -0.057659)",
        "(0.121432, 1.437940, -0.061762)",
        "(0.123294, 1.452336, -0.067210)",
        "(0.125207, 1.465634, -0.074205)",
        "(0.127163, 1.477671, -0.082472)",
        "(0.128156, 1.483088, -0.087059)",
        "(0.130130, 1.492961, -0.096883)",
        "(0.132024, 1.501140, -0.107628)",
        "(0.133719, 1.507545, -0.119249)",
        "(0.134947, 1.512126, -0.131471)",
        "(0.135326, 1.513656, -0.137820)",
        "(0.135638, 1.515636, -0.150981)",
        "(0.135638, 1.515807, -0.164662)",
        "(0.135359, 1.514196, -0.178107)",
        "(0.134782, 1.510876, -0.191592)",
        "(0.134406, 1.508514, -0.198425)",
        "(0.133560, 1.502597, -0.211891)",
        "(0.132226, 1.494900, -0.224863)",
        "(0.130653, 1.485610, -0.237252)",
        "(0.129328, 1.474985, -0.249047)",
        "(0.128749, 1.469200, -0.254778)",
        "(0.127918, 1.456984, -0.265577)",
        "(0.127088, 1.443588, -0.274950)",
        "(0.125859, 1.428729, -0.282911)",
        "(0.124614, 1.412732, -0.289772)",
        "(0.124041, 1.404510, -0.292885)",
        "(0.122947, 1.387935, -0.298326)",
        "(0.121822, 1.370897, -0.301910)",
        "(0.120560, 1.353237, -0.303348)",
        "(0.119239, 1.335575, -0.303231)",
        "(0.118711, 1.327136, -0.302908)",
        "(0.117860, 1.310982, -0.301993)",
        "(0.116986, 1.295430, -0.299666)",
        "(0.116192, 1.280735, -0.295386)",
        "(0.115301, 1.266859, -0.289125)",
        "(0.114858, 1.260426, -0.285659)",
        "(0.114058, 1.248547, -0.278283)",
        "(0.113453, 1.238279, -0.269162)",
        "(0.113101, 1.229787, -0.258549)",
        "(0.112778, 1.223482, -0.247534)",
        "(0.112550, 1.221251, -0.241974)",
        "(0.111915, 1.217937, -0.230048)",
        "(0.111239, 1.216609, -0.216781)",
        "(0.110712, 1.217568, -0.202758)",
        "(0.109934, 1.220472, -0.189113)",
        "(0.109440, 1.222640, -0.182400)",
        "(0.108504, 1.227878, -0.168575)",
        "(0.107679, 1.234727, -0.154481)",
        "(0.106866, 1.243012, -0.140688)",
        "(0.106267, 1.252789, -0.127389)",
        "(0.106026, 1.258125, -0.120965)",
        "(0.105714, 1.270163, -0.108876)",
        "(0.105833, 1.283337, -0.097579)",
        "(0.106286, 1.297670, -0.087435)",
        "(0.106721, 1.312909, -0.078870)",
        "(0.106965, 1.320941, -0.075371)",
        "(0.107590, 1.337380, -0.069391)",
        "(0.108603, 1.354276, -0.065226)",
        "(0.110070, 1.371241, -0.062200)",
        "(0.111872, 1.388086, -0.061185)",
        "(0.112770, 1.396293, -0.061308)",
        "(0.114665, 1.412197, -0.062549)",
        "(0.116690, 1.427450, -0.065396)",
        "(0.118789, 1.441792, -0.069733)",
        "(0.120876, 1.455062, -0.075310)",
        "(0.121895, 1.461049, -0.078739)",
        "(0.123846, 1.471786, -0.086324)",
        "(0.125649, 1.481098, -0.094806)",
        "(0.127171, 1.488796, -0.104466)",
        "(0.128398, 1.494813, -0.115062)",
        "(0.128851, 1.497120, -0.120753)",
        "(0.129587, 1.500477, -0.132350)",
        "(0.129997, 1.502015, -0.144307)",
        "(0.130229, 1.501975, -0.156817)",
        "(0.130073, 1.500223, -0.169635)",
        "(0.129868, 1.498627, -0.176129)",
        "(0.129251, 1.494543, -0.189096)",
        "(0.128411, 1.488386, -0.201791)",
        "(0.127511, 1.480880, -0.214117)",
        "(0.126490, 1.471997, -0.226161)",
        "(0.125910, 1.466998, -0.232059)",
        "(0.124660, 1.456233, -0.243474)",
        "(0.123778, 1.443861, -0.253701)",
        "(0.123088, 1.430774, -0.263205)",
        "(0.122500, 1.416744, -0.271799)",
        "(0.122251, 1.409502, -0.275748)",
        "(0.122008, 1.394389, -0.282365)",
        "(0.121918, 1.378924, -0.287888)",
        "(0.121951, 1.363243, -0.291947)",
        "(0.121759, 1.347748, -0.295288)",
        "(0.121761, 1.340178, -0.296446)",
        "(0.121925, 1.325351, -0.297654)",
        "(0.121974, 1.311249, -0.296867)",
        "(0.121820, 1.297821, -0.294688)",
        "(0.121534, 1.285918, -0.290902)",
        "(0.121365, 1.280263, -0.288649)",
        "(0.120840, 1.269901, -0.282360)",
        "(0.120307, 1.260622, -0.274934)",
        "(0.119625, 1.252688, -0.266037)",
        "(0.118722, 1.245822, -0.255985)",
        "(0.118247, 1.242874, -0.250374)",
        "(0.117372, 1.237843, -0.238531)",
        "(0.116524, 1.233861, -0.226283)",
        "(0.115756, 1.231533, -0.213424)",
        "(0.115061, 1.230449, -0.200190)",
        "(0.114734, 1.230388, -0.193300)",
        "(0.114256, 1.231038, -0.178878)",
        "(0.113980, 1.233293, -0.164157)",
        "(0.113659, 1.237123, -0.149534)",
        "(0.113527, 1.242277, -0.134443)",
        "(0.113520, 1.245430, -0.126874)",
        "(0.113622, 1.252671, -0.112132)",
        "(0.113702, 1.261603, -0.098241)",
        "(0.113839, 1.272560, -0.085397)",
        "(0.114068, 1.285491, -0.073653)",
        "(0.114174, 1.292658, -0.068338)",
        "(0.114396, 1.307870, -0.058646)",
        "(0.114863, 1.324608, -0.050619)",
        "(0.115619, 1.342695, -0.044601)",
        "(0.116768, 1.361561, -0.040591)",
        "(0.117485, 1.371089, -0.039335)",
        "(0.119171, 1.390078, -0.037953)",
        "(0.120961, 1.408618, -0.038188)",
        "(0.123180, 1.426467, -0.039824)",
        "(0.125727, 1.443464, -0.042855)",
        "(0.127129, 1.451421, -0.044890)",
        "(0.129824, 1.466372, -0.049778)",
        "(0.132084, 1.479799, -0.056029)",
        "(0.134147, 1.491599, -0.063526)",
        "(0.135972, 1.501632, -0.072000)",
        "(0.136711, 1.505850, -0.076690)",
        "(0.138047, 1.512819, -0.086461)",
        "(0.138733, 1.517543, -0.096905)",
        "(0.138560, 1.520297, -0.108424)",
        "(0.138008, 1.521086, -0.120626)",
        "(0.137677, 1.520506, -0.127318)",
        "(0.137112, 1.518358, -0.139301)",
        "(0.136457, 1.514498, -0.151385)",
        "(0.135503, 1.509205, -0.163645)",
        "(0.134628, 1.502728, -0.176198)",
        "(0.134210, 1.498941, -0.182466)",
        "(0.133159, 1.490143, -0.194550)",
        "(0.131820, 1.479920, -0.206199)",
        "(0.130334, 1.468707, -0.217537)",
        "(0.128856, 1.456412, -0.228346)",
        "(0.128230, 1.449789, -0.233568)",
        "(0.127406, 1.435968, -0.243765)",
        "(0.126744, 1.421699, -0.253437)",
        "(0.126189, 1.406849, -0.262092)",
        "(0.125981, 1.391409, -0.269604)",
        "(0.126065, 1.383605, -0.273106)",
        "(0.126553, 1.368354, -0.279747)",
        "(0.127222, 1.353460, -0.285458)",
        "(0.127862, 1.338485, -0.289193)",
        "(0.128535, 1.323706, -0.291081)",
        "(0.128911, 1.316669, -0.291561)",
        "(0.130086, 1.303490, -0.292246)",
        "(0.131386, 1.290942, -0.291618)",
        "(0.132493, 1.279029, -0.289369)",
        "(0.133197, 1.267741, -0.285443)",
        "(0.133366, 1.262361, -0.283001)",
        "(0.133603, 1.252208, -0.277722)",
        "(0.133741, 1.243096, -0.270652)",
        "(0.133780, 1.235240, -0.262017)",
        "(0.133690, 1.228797, -0.252151)",
        "(0.133523, 1.226220, -0.246845)",
        "(0.132940, 1.221948, -0.235346)",
        "(0.132367, 1.219331, -0.222178)",
        "(0.131773, 1.218551, -0.207992)",
        "(0.130953, 1.219495, -0.193508)",
        "(0.130373, 1.220619, -0.186259)",
        "(0.129264, 1.223627, -0.171124)",
        "(0.128292, 1.228045, -0.155295)",
        "(0.127255, 1.234298, -0.140063)",
        "(0.125897, 1.242054, -0.125612)",
        "(0.125209, 1.246489, -0.118497)",
        "(0.124189, 1.256132, -0.104321)",
        "(0.123417, 1.267209, -0.090894)",
        "(0.122935, 1.279848, -0.078722)",
        "(0.122789, 1.294224, -0.067938)",
        "(0.122821, 1.302103, -0.063256)",
        "(0.123024, 1.318482, -0.054833)",
        "(0.123634, 1.335685, -0.047844)",
        "(0.124664, 1.353486, -0.042618)",
        "(0.125572, 1.371412, -0.039260)",
        "(0.126054, 1.380274, -0.038324)",
        "(0.126926, 1.397599, -0.037374)",
        "(0.127908, 1.414249, -0.037861)",
        "(0.129054, 1.430142, -0.039949)",
        "(0.129599, 1.437577, -0.041794)",
        "(0.130547, 1.451996, -0.046060)",
        "(0.131261, 1.465194, -0.052104)",
        "(0.131855, 1.476986, -0.059452)",
        "(0.132393, 1.487153, -0.067944)",
        "(0.132715, 1.495599, -0.077407)",
        "(0.132840, 1.499022, -0.082509)",
        "(0.132899, 1.504696, -0.093327)",
        "(0.132525, 1.508653, -0.105116)",
        "(0.131726, 1.510936, -0.117746)",
        "(0.130835, 1.511745, -0.131113)",
        "(0.130359, 1.511513, -0.138061)",
        "(0.129563, 1.510054, -0.151879)",
        "(0.129084, 1.507087, -0.165338)",
        "(0.128600, 1.502650, -0.178543)",
        "(0.127962, 1.496647, -0.191527)",
        "(0.127576, 1.493011, -0.197910)",
        "(0.126537, 1.484979, -0.210500)",
        "(0.125506, 1.475586, -0.222427)",
        "(0.124536, 1.464777, -0.233449)",
        "(0.123458, 1.452784, -0.243513)",
        "(0.122819, 1.446477, -0.248341)",
        "(0.121235, 1.432957, -0.257298)",
        "(0.119835, 1.418968, -0.265480)",
        "(0.118843, 1.404315, -0.272130)",
        "(0.117971, 1.389336, -0.277610)",
        "(0.117594, 1.381718, -0.279644)",
        "(0.116983, 1.366617, -0.283510)",
        "(0.116713, 1.351765, -0.286555)",
        "(0.116656, 1.337394, -0.288358)",
        "(0.116572, 1.323424, -0.288575)",
        "(0.116549, 1.316564, -0.287881)",
        "(0.116723, 1.303337, -0.285612)",
        "(0.117019, 1.290878, -0.282446)",
        "(0.117069, 1.279172, -0.278467)",
        "(0.117136, 1.268553, -0.273400)",
        "(0.117150, 1.263548, -0.270135)",
        "(0.117006, 1.253924, -0.262326)",
        "(0.116799, 1.245465, -0.252972)",
        "(0.116691, 1.238670, -0.242523)",
        "(0.116425, 1.233545, -0.231233)",
        "(0.116194, 1.231777, -0.225282)",
        "(0.115603, 1.229246, -0.212956)",
        "(0.114765, 1.228723, -0.199094)",
        "(0.113817, 1.229916, -0.184574)",
        "(0.112797, 1.233158, -0.169989)",
        "(0.112198, 1.235581, -0.162750)",
        "(0.111130, 1.241532, -0.148029)",
        "(0.110334, 1.249050, -0.133080)",
        "(0.109806, 1.258026, -0.118320)",
        "(0.109408, 1.268382, -0.104131)",
        "(0.109303, 1.274182, -0.097428)",
        "(0.109278, 1.286664, -0.084787)",
        "(0.109264, 1.300351, -0.073587)",
        "(0.109162, 1.315109, -0.064099)",
        "(0.108868, 1.330946, -0.056468)",
        "(0.108669, 1.339118, -0.053225)",
        "(0.108555, 1.355959, -0.048263)",
        "(0.108587, 1.372928, -0.044760)",
        "(0.109065, 1.389862, -0.043335)",
        "(0.110056, 1.406490, -0.042846)",
        "(0.110815, 1.414490, -0.043468)",
        "(0.112281, 1.429978, -0.045408)",
        "(0.113900, 1.444522, -0.048900)",
        "(0.115568, 1.458003, -0.053613)",
        "(0.117408, 1.469849, -0.059838)",
        "(0.118377, 1.475190, -0.063400)",
        "(0.119982, 1.484756, -0.071156)",
        "(0.121346, 1.492624, -0.079703)",
        "(0.122154, 1.498251, -0.089422)",
        "(0.122495, 1.502373, -0.099894)",
        "(0.122337, 1.503311, -0.105664)",
        "(0.121627, 1.504480, -0.117561)",
        "(0.120529, 1.504024, -0.130222)",
        "(0.119163, 1.502199, -0.143307)",
        "(0.117795, 1.498412, -0.156608)",
        "(0.117146, 1.495930, -0.163173)",
        "(0.115786, 1.490010, -0.175994)",
        "(0.114452, 1.482915, -0.188334)",
        "(0.113098, 1.474518, -0.200254)",
        "(0.111920, 1.464971, -0.211768)",
        "(0.111450, 1.459684, -0.217207)",
        "(0.110826, 1.448446, -0.227437)",
        "(0.110637, 1.436464, -0.236596)",
        "(0.110451, 1.423746, -0.244818)",
        "(0.110078, 1.410362, -0.252434)",
        "(0.109972, 1.403491, -0.256159)",
        "(0.109938, 1.389527, -0.263247)",
        "(0.110078, 1.375168, -0.269200)",
        "(0.110359, 1.360601, -0.273885)",
        "(0.110652, 1.346096, -0.277482)",
        "(0.110747, 1.338884, -0.278870)",
        "(0.111150, 1.324960, -0.281354)",
        "(0.111988, 1.311864, -0.282565)",
        "(0.112756, 1.299265, -0.281856)",
        "(0.113198, 1.287247, -0.279403)",
        "(0.113282, 1.281538, -0.277516)",
        "(0.113341, 1.270806, -0.272700)",
        "(0.113411, 1.261339, -0.266122)",
        "(0.113451, 1.252967, -0.257504)",
        "(0.113327, 1.246002, -0.247727)",
        "(0.113157, 1.243211, -0.242535)",
        "(0.112780, 1.238543, -0.231287)",
        "(0.112315, 1.235499, -0.218944)",
        "(0.111787, 1.233959, -0.205765)",
        "(0.111054, 1.233882, -0.192102)",
        "(0.110581, 1.234452, -0.185221)",
        "(0.109590, 1.236236, -0.171153)",
        "(0.108738, 1.239210, -0.156694)",
        "(0.107936, 1.243288, -0.142279)",
        "(0.107248, 1.248601, -0.128421)",
        "(0.106932, 1.251794, -0.121790)",
        "(0.106591, 1.258805, -0.108588)",
        "(0.106532, 1.267193, -0.096156)",
        "(0.106536, 1.277422, -0.085008)",
        "(0.106539, 1.288617, -0.076058)",
        "(0.106545, 1.294735, -0.072222)",
        "(0.106539, 1.307749, -0.065334)",
        "(0.106578, 1.321677, -0.060021)",
        "(0.106733, 1.336297, -0.056296)",
        "(0.106970, 1.351387, -0.054246)",
        "(0.107137, 1.358997, -0.053937)",
        "(0.107479, 1.373966, -0.054271)",
        "(0.108050, 1.388576, -0.055997)",
        "(0.108866, 1.402724, -0.059229)",
        "(0.109662, 1.416133, -0.063913)",
        "(0.110101, 1.422443, -0.066800)",
        "(0.110925, 1.434258, -0.073207)",
        "(0.111817, 1.444804, -0.080585)",
        "(0.112690, 1.454130, -0.089128)",
        "(0.113485, 1.462018, -0.098660)",
        "(0.113815, 1.465289, -0.103765)",
        "(0.114353, 1.470748, -0.114478)",
        "(0.114664, 1.474570, -0.125821)",
        "(0.114718, 1.476864, -0.137810)",
        "(0.114747, 1.477704, -0.150437)",
        "(0.114773, 1.477529, -0.156964)",
        "(0.114900, 1.476327, -0.170322)",
        "(0.115230, 1.473750, -0.183883)",
        "(0.115617, 1.469910, -0.197318)",
        "(0.115968, 1.464906, -0.210623)",
        "(0.116137, 1.461910, -0.217224)",
        "(0.116613, 1.455236, -0.230317)",
        "(0.117329, 1.447779, -0.243135)",
        "(0.118291, 1.439488, -0.255173)",
        "(0.119391, 1.430320, -0.266224)",
        "(0.119947, 1.425388, -0.271380)",
        "(0.120916, 1.415117, -0.281096)",
        "(0.121615, 1.404269, -0.289569)",
        "(0.122113, 1.393003, -0.296586)",
        "(0.122784, 1.381624, -0.302060)",
        "(0.123209, 1.375986, -0.304293)",
        "(0.123975, 1.364941, -0.308867)",
        "(0.124386, 1.354012, -0.312628)",
        "(0.124330, 1.343057, -0.314919)",
        "(0.123768, 1.331946, -0.315523)",
        "(0.123322, 1.326273, -0.315063)",
        "(0.122204, 1.315144, -0.313388)",
        "(0.121126, 1.304806, -0.310306)",
        "(0.119725, 1.294734, -0.305511)",
        "(0.118072, 1.284696, -0.299075)",
        "(0.117194, 1.279797, -0.295027)",
        "(0.115338, 1.270499, -0.286205)",
        "(0.113499, 1.261876, -0.276756)",
        "(0.111820, 1.253799, -0.266194)",
        "(0.110555, 1.246768, -0.254440)",
        "(0.109993, 1.243746, -0.248294)",
        "(0.108595, 1.238210, -0.235937)",
        "(0.106998, 1.233947, -0.222703)",
        "(0.105328, 1.230736, -0.208987)",
        "(0.103916, 1.229008, -0.194545)",
        "(0.103325, 1.228900, -0.187145)",
        "(0.102344, 1.229872, -0.172112)",
        "(0.101993, 1.232598, -0.156304)",
        "(0.102135, 1.237037, -0.140457)",
        "(0.102439, 1.243749, -0.125603)",
        "(0.102552, 1.247707, -0.118593)",
        "(0.102768, 1.256576, -0.105091)",
        "(0.103208, 1.266953, -0.092475)",
        "(0.103715, 1.278891, -0.081510)",
        "(0.103983, 1.292256, -0.072516)",
        "(0.104231, 1.299510, -0.068759)",
        "(0.104893, 1.314609, -0.062360)",
        "(0.105488, 1.330349, -0.057855)",
        "(0.105955, 1.346669, -0.055369)",
        "(0.106460, 1.363246, -0.054724)",
        "(0.106812, 1.371452, -0.055050)",
        "(0.107893, 1.387762, -0.056693)",
        "(0.109174, 1.403638, -0.059691)",
        "(0.110481, 1.418722, -0.063731)",
        "(0.112095, 1.433107, -0.068702)",
        "(0.113123, 1.439977, -0.071567)",
        "(0.115323, 1.453063, -0.077836)",
        "(0.117685, 1.465067, -0.085039)",
        "(0.120023, 1.475844, -0.093181)",
        "(0.122258, 1.485249, -0.102200)",
        "(0.123388, 1.489295, -0.106954)",
        "(0.125565, 1.496205, -0.116720)",
        "(0.127549, 1.501440, -0.127122)",
        "(0.129256, 1.505147, -0.138348)",
        "(0.130482, 1.507269, -0.150501)",
        "(0.130829, 1.507564, -0.156810)",
        "(0.131124, 1.506890, -0.169578)",
        "(0.130974, 1.504459, -0.182711)",
        "(0.130440, 1.500422, -0.196258)",
        "(0.129812, 1.494836, -0.209827)",
        "(0.129369, 1.491575, -0.216531)",
        "(0.128080, 1.483627, -0.229681)",
        "(0.126432, 1.474295, -0.242387)",
        "(0.124749, 1.463652, -0.254638)",
        "(0.123561, 1.452185, -0.266138)",
        "(0.123150, 1.446123, -0.271469)",
        "(0.122483, 1.433474, -0.281132)",
        "(0.121620, 1.419649, -0.289177)",
        "(0.120536, 1.404827, -0.295770)",
        "(0.119625, 1.389610, -0.301145)",
        "(0.119222, 1.381907, -0.303331)",
        "(0.118436, 1.366177, -0.306771)",
        "(0.117607, 1.350039, -0.308953)",
        "(0.116758, 1.333836, -0.309991)",
        "(0.115879, 1.318049, -0.310905)",
        "(0.115500, 1.310354, -0.311266)",
        "(0.114770, 1.295292, -0.311164)",
        "(0.114044, 1.281062, -0.308987)",
        "(0.113154, 1.267259, -0.304956)",
        "(0.111956, 1.254404, -0.298401)",
        "(0.111426, 1.248550, -0.294389)",
        "(0.110295, 1.237678, -0.285222)",
        "(0.109026, 1.227974, -0.274448)",
        "(0.107678, 1.219542, -0.262114)",
        "(0.106459, 1.212930, -0.248450)",
        "(0.105930, 1.210333, -0.240982)",
        "(0.104641, 1.205915, -0.225705)",
        "(0.103163, 1.203191, -0.210349)",
        "(0.101722, 1.202501, -0.194789)",
        "(0.100369, 1.203969, -0.178521)",
        "(0.099866, 1.205471, -0.169857)",
        "(0.099082, 1.209169, -0.152408)",
        "(0.098361, 1.215024, -0.135653)",
        "(0.097651, 1.222606, -0.119795)",
        "(0.097387, 1.231364, -0.103989)",
        "(0.097616, 1.236389, -0.096144)",
        "(0.098287, 1.247473, -0.081405)",
        "(0.098966, 1.259609, -0.068081)",
        "(0.099771, 1.273519, -0.056869)",
        "(0.100663, 1.288632, -0.047239)",
        "(0.101215, 1.296897, -0.043471)",
        "(0.102448, 1.314119, -0.037391)",
        "(0.103824, 1.331918, -0.033255)",
        "(0.105505, 1.349773, -0.030766)",
        "(0.107584, 1.367508, -0.029944)",
        "(0.108554, 1.376298, -0.030455)",
        "(0.110514, 1.393479, -0.032717)",
        "(0.112469, 1.409770, -0.036542)",
        "(0.114194, 1.424847, -0.041854)",
        "(0.116215, 1.438602, -0.048420)",
        "(0.117179, 1.444877, -0.052136)",
        "(0.118995, 1.456462, -0.060200)",
        "(0.120339, 1.466538, -0.069494)",
        "(0.121214, 1.474962, -0.079904)",
        "(0.121889, 1.481699, -0.091151)",
        "(0.122108, 1.484375, -0.097165)",
        "(0.122280, 1.488562, -0.109655)",
        "(0.122317, 1.491067, -0.122844)",
        "(0.122126, 1.491867, -0.136573)",
        "(0.121657, 1.491079, -0.150822)",
        "(0.121424, 1.490015, -0.158141)",
        "(0.120947, 1.486879, -0.172758)",
        "(0.120307, 1.482051, -0.187114)",
        "(0.119536, 1.475517, -0.201165)",
        "(0.118645, 1.467430, -0.214976)",
        "(0.118236, 1.462830, -0.221817)",
        "(0.117673, 1.452991, -0.235193)",
        "(0.117253, 1.441897, -0.247679)",
        "(0.116959, 1.429617, -0.259057)",
        "(0.116797, 1.416549, -0.269726)",
        "(0.116883, 1.409786, -0.274779)",
        "(0.117065, 1.395866, -0.283995)",
        "(0.116991, 1.381113, -0.291696)",
        "(0.116599, 1.365592, -0.297549)",
        "(0.116410, 1.350188, -0.301947)",
        "(0.116393, 1.342657, -0.303607)",
        "(0.116080, 1.327360, -0.305979)",
        "(0.115564, 1.313545, -0.306503)",
        "(0.115058, 1.300237, -0.305251)",
        "(0.114599, 1.287612, -0.302503)",
        "(0.114312, 1.281723, -0.300408)",
        "(0.113624, 1.270614, -0.295035)",
        "(0.112726, 1.260550, -0.287960)",
        "(0.111813, 1.251744, -0.279490)",
        "(0.110835, 1.244308, -0.269649)",
        "(0.110339, 1.241228, -0.264176)",
        "(0.109334, 1.236002, -0.252841)",
        "(0.108342, 1.232050, -0.240747)",
        "(0.107342, 1.229494, -0.228024)",
        "(0.106336, 1.228110, -0.214426)",
        "(0.105832, 1.227798, -0.207189)",
        "(0.104986, 1.228058, -0.192467)",
        "(0.104339, 1.229631, -0.177783)",
        "(0.103629, 1.232493, -0.163572)",
        "(0.102950, 1.236866, -0.149862)",
        "(0.102682, 1.239651, -0.143004)",
        "(0.102309, 1.245907, -0.129262)",
        "(0.101962, 1.253386, -0.116101)",
        "(0.101566, 1.262189, -0.103955)",
        "(0.101117, 1.272144, -0.092631)",
        "(0.100916, 1.277603, -0.087275)",
        "(0.100665, 1.289240, -0.076999)",
        "(0.100911, 1.302178, -0.067696)",
        "(0.101449, 1.316203, -0.059751)",
        "(0.102404, 1.331065, -0.053172)",
        "(0.103056, 1.338698, -0.050416)",
        "(0.104508, 1.354131, -0.045815)",
        "(0.106454, 1.369903, -0.042744)",
        "(0.108414, 1.385678, -0.041259)",
        "(0.110366, 1.401280, -0.041310)",
        "(0.111459, 1.408946, -0.042030)",
        "(0.113692, 1.423667, -0.044714)",
        "(0.115901, 1.437610, -0.048160)",
        "(0.118069, 1.450115, -0.053254)",
        "(0.119718, 1.461197, -0.059738)",
        "(0.120313, 1.466064, -0.063546)",
        "(0.121441, 1.474493, -0.071726)",
        "(0.122200, 1.480830, -0.080821)",
        "(0.122281, 1.484965, -0.090742)",
        "(0.121823, 1.487001, -0.101565)",
        "(0.121272, 1.487171, -0.107372)",
        "(0.119734, 1.486368, -0.119489)",
        "(0.117900, 1.483758, -0.132002)",
        "(0.115837, 1.479431, -0.144899)",
        "(0.113853, 1.473415, -0.157838)",
        "(0.112755, 1.469659, -0.164211)",
        "(0.110430, 1.461195, -0.176775)",
        "(0.108203, 1.451449, -0.189046)",
        "(0.106338, 1.440601, -0.200977)",
        "(0.105043, 1.429062, -0.212413)",
        "(0.104579, 1.422986, -0.217734)",
        "(0.103926, 1.410342, -0.227655)",
        "(0.103594, 1.396932, -0.236759)",
        "(0.103653, 1.383064, -0.244951)",
        "(0.103840, 1.368822, -0.251995)",
        "(0.103898, 1.361426, -0.254934)",
        "(0.104116, 1.346229, -0.259863)",
        "(0.104552, 1.330814, -0.263571)",
        "(0.105082, 1.315496, -0.265903)",
        "(0.105598, 1.300516, -0.267019)",
        "(0.105798, 1.293101, -0.266914)",
        "(0.106095, 1.278625, -0.265833)",
        "(0.106450, 1.265062, -0.263061)",
        "(0.107075, 1.252840, -0.258449)",
        "(0.107685, 1.241767, -0.251941)",
        "(0.108049, 1.236890, -0.248007)",
        "(0.108670, 1.228352, -0.239564)",
        "(0.109227, 1.221824, -0.230529)",
        "(0.109508, 1.217268, -0.220512)",
        "(0.109579, 1.214491, -0.209097)",
        "(0.109486, 1.213822, -0.203019)",
        "(0.109201, 1.213596, -0.190599)",
        "(0.108773, 1.214948, -0.177582)",
        "(0.108413, 1.217830, -0.163939)",
        "(0.107967, 1.222212, -0.150575)",
        "(0.107653, 1.224913, -0.143980)",
        "(0.107045, 1.231122, -0.130951)",
        "(0.106816, 1.238643, -0.117917)",
        "(0.106800, 1.247347, -0.105250)",
        "(0.106958, 1.257252, -0.093251)",
        "(0.107188, 1.262696, -0.087554)",
        "(0.107803, 1.274327, -0.076797)",
        "(0.108648, 1.286992, -0.067270)",
        "(0.109731, 1.300764, -0.059160)",
        "(0.110869, 1.315510, -0.052703)",
        "(0.111587, 1.323295, -0.050213)",
        "(0.113170, 1.339205, -0.046223)",
        "(0.114845, 1.355683, -0.044329)",
        "(0.116240, 1.371970, -0.043873)",
        "(0.117745, 1.388182, -0.044970)",
        "(0.118455, 1.396123, -0.046182)",
        "(0.119699, 1.411419, -0.049545)",
        "(0.120803, 1.425728, -0.054160)",
        "(0.121799, 1.438963, -0.059944)",
        "(0.122675, 1.450913, -0.066796)",
        "(0.123048, 1.456175, -0.070815)",
        "(0.123573, 1.466014, -0.079168)",
        "(0.123891, 1.473973, -0.088420)",
        "(0.123952, 1.480203, -0.098495)",
        "(0.123623, 1.484784, -0.109524)",
        "(0.123335, 1.486494, -0.115273)",
        "(0.122376, 1.488218, -0.127323)",
        "(0.121312, 1.488564, -0.139499)",
        "(0.120145, 1.486954, -0.151924)",
        "(0.118970, 1.484290, -0.164637)",
        "(0.118393, 1.482079, -0.171065)",
        "(0.117050, 1.476826, -0.183476)",
        "(0.115488, 1.469908, -0.195286)",
        "(0.113693, 1.461616, -0.206666)",
        "(0.112159, 1.452231, -0.217529)",
        "(0.111559, 1.447070, -0.222670)",
        "(0.110421, 1.435914, -0.232224)",
        "(0.109187, 1.423532, -0.240689)",
        "(0.107952, 1.410322, -0.248135)",
        "(0.106789, 1.396271, -0.254419)",
        "(0.106288, 1.388876, -0.256946)",
        "(0.105473, 1.373784, -0.261216)",
        "(0.104851, 1.358474, -0.264105)",
        "(0.104179, 1.342749, -0.265268)",
        "(0.103684, 1.326809, -0.264524)",
        "(0.103596, 1.318933, -0.263459)",
        "(0.103399, 1.303587, -0.261015)",
        "(0.103358, 1.289017, -0.257810)",
        "(0.103566, 1.275093, -0.253739)",
        "(0.104255, 1.262291, -0.246810)",
        "(0.104649, 1.256179, -0.242818)",
        "(0.105278, 1.244823, -0.234321)",
        "(0.106099, 1.235092, -0.225464)",
        "(0.106975, 1.226762, -0.215706)",
        "(0.107880, 1.219880, -0.205082)",
        "(0.108466, 1.217196, -0.199444)",
        "(0.109473, 1.212633, -0.187841)",
        "(0.110250, 1.209638, -0.176150)",
        "(0.111004, 1.208570, -0.164633)",
        "(0.111620, 1.209265, -0.153589)",
        "(0.111777, 1.210479, -0.148423)",
        "(0.111926, 1.213920, -0.138450)",
        "(0.111904, 1.218623, -0.128783)",
        "(0.111689, 1.224673, -0.119849)",
        "(0.111280, 1.232036, -0.111838)",
        "(0.111022, 1.236228, -0.108192)",
        "(0.110647, 1.245101, -0.101064)",
        "(0.110408, 1.254493, -0.094386)",
        "(0.110224, 1.264898, -0.088831)",
        "(0.110013, 1.276012, -0.084089)",
        "(0.110120, 1.282184, -0.082296)",
        "(0.110355, 1.294455, -0.078932)",
        "(0.110813, 1.307018, -0.076320)",
        "(0.111400, 1.319695, -0.074530)",
        "(0.111947, 1.332424, -0.073746)",
        "(0.112413, 1.338927, -0.073893)",
        "(0.113428, 1.352123, -0.075108)",
        "(0.114500, 1.364966, -0.077505)",
        "(0.115673, 1.377356, -0.080907)",
        "(0.116874, 1.389209, -0.085228)",
        "(0.117509, 1.394947, -0.087744)",
        "(0.118685, 1.405736, -0.093228)",
        "(0.119884, 1.415632, -0.099483)",
        "(0.121234, 1.424383, -0.106152)",
        "(0.122373, 1.431997, -0.113399)",
        "(0.122862, 1.435247, -0.117223)",
        "(0.123602, 1.440973, -0.125159)",
        "(0.124242, 1.445617, -0.133604)",
        "(0.124569, 1.448980, -0.142746)",
        "(0.124638, 1.451010, -0.151988)",
        "(0.124600, 1.451587, -0.156789)",
        "(0.124616, 1.452270, -0.166527)",
        "(0.124468, 1.451964, -0.176288)",
        "(0.124195, 1.450732, -0.186012)",
        "(0.123884, 1.448813, -0.195669)",
        "(0.123614, 1.447539, -0.200483)",
        "(0.122962, 1.444134, -0.210345)",
        "(0.122417, 1.439680, -0.220283)",
        "(0.121935, 1.434035, -0.229679)",
        "(0.121434, 1.427238, -0.238537)",
        "(0.121143, 1.423425, -0.242896)",
        "(0.120576, 1.415319, -0.251312)",
        "(0.120113, 1.406519, -0.259110)",
        "(0.119702, 1.396908, -0.265917)",
        "(0.119248, 1.386328, -0.271591)",
        "(0.118956, 1.380721, -0.274085)",
        "(0.118156, 1.369158, -0.278860)",
        "(0.117667, 1.357569, -0.283130)",
        "(0.117313, 1.345738, -0.286673)",
        "(0.116955, 1.333576, -0.288946)",
        "(0.116691, 1.327471, -0.289440)",
        "(0.116369, 1.315719, -0.289525)",
        "(0.116000, 1.304366, -0.288678)",
        "(0.115548, 1.293340, -0.286599)",
        "(0.115023, 1.282742, -0.283089)",
        "(0.114585, 1.277659, -0.280673)",
        "(0.113856, 1.268325, -0.275156)",
        "(0.113237, 1.260422, -0.269235)",
        "(0.112557, 1.253816, -0.262880)",
        "(0.111630, 1.248303, -0.255680)",
        "(0.111132, 1.246094, -0.251624)",
        "(0.110233, 1.242702, -0.242900)",
        "(0.109378, 1.240975, -0.234275)",
        "(0.108339, 1.240731, -0.226278)",
        "(0.107162, 1.241591, -0.218184)",
        "(0.106525, 1.242455, -0.213914)",
        "(0.105328, 1.244672, -0.204892)",
        "(0.104152, 1.247657, -0.195509)",
        "(0.103109, 1.251597, -0.186449)",
        "(0.102104, 1.256330, -0.178053)",
        "(0.101614, 1.258973, -0.174133)",
        "(0.100655, 1.264567, -0.166441)",
        "(0.099883, 1.270573, -0.158390)",
        "(0.099434, 1.277020, -0.149998)",
        "(0.099177, 1.283986, -0.141896)",
        "(0.099089, 1.287652, -0.138048)",
        "(0.098973, 1.295248, -0.130728)",
        "(0.099167, 1.303275, -0.123794)",
        "(0.099533, 1.311489, -0.117122)",
        "(0.100077, 1.319928, -0.110665)",
        "(0.100411, 1.324341, -0.107676)",
        "(0.101220, 1.333497, -0.102203)",
        "(0.102300, 1.342917, -0.097237)",
        "(0.103602, 1.352469, -0.092682)",
        "(0.105040, 1.362093, -0.088652)",
        "(0.105795, 1.366905, -0.086854)",
        "(0.107433, 1.376457, -0.083493)",
        "(0.109184, 1.385950, -0.080659)",
        "(0.111245, 1.395344, -0.078252)",
        "(0.113240, 1.404499, -0.076516)",
        "(0.114140, 1.408976, -0.075979)",
        "(0.115733, 1.417763, -0.075495)",
        "(0.117221, 1.426252, -0.075785)",
        "(0.118720, 1.434549, -0.076859)",
        "(0.120236, 1.442604, -0.078757)",
        "(0.120980, 1.446402, -0.079953)",
        "(0.122268, 1.453469, -0.082709)",
        "(0.123307, 1.459805, -0.086211)",
        "(0.124055, 1.465329, -0.090433)",
        "(0.124493, 1.470091, -0.095524)",
        "(0.124659, 1.472144, -0.098382)",
        "(0.124814, 1.475671, -0.104281)",
        "(0.124495, 1.478330, -0.110569)",
        "(0.123877, 1.480075, -0.117317)",
        "(0.122963, 1.480992, -0.124671)",
        "(0.122506, 1.481130, -0.128644)",
        "(0.121570, 1.481024, -0.136901)",
        "(0.120438, 1.480329, -0.145516)",
        "(0.119369, 1.479147, -0.154229)",
        "(0.118223, 1.477517, -0.163158)",
        "(0.117674, 1.476462, -0.167617)",
        "(0.116667, 1.473975, -0.176526)",
        "(0.115562, 1.470892, -0.185529)",
        "(0.114367, 1.467146, -0.194529)",
        "(0.113098, 1.462899, -0.203641)",
        "(0.112459, 1.460613, -0.208162)",
        "(0.111266, 1.455478, -0.216892)",
        "(0.110361, 1.449990, -0.225275)",
        "(0.109567, 1.443896, -0.233374)",
        "(0.108805, 1.437382, -0.241404)",
        "(0.108432, 1.433964, -0.245419)",
        "(0.107758, 1.426744, -0.253211)",
        "(0.107290, 1.419018, -0.260423)",
        "(0.106988, 1.410976, -0.266996)",
        "(0.106666, 1.402427, -0.272898)",
        "(0.106588, 1.398013, -0.275570)",
        "(0.106591, 1.389117, -0.280455)",
        "(0.106403, 1.380020, -0.284815)",
        "(0.106080, 1.370727, -0.288402)",
        "(0.105868, 1.361566, -0.291061)",
        "(0.105849, 1.357052, -0.291918)",
        "(0.105796, 1.348196, -0.293286)",
        "(0.105576, 1.339713, -0.294148)",
        "(0.105560, 1.331565, -0.294368)",
        "(0.105340, 1.323488, -0.293254)",
        "(0.105141, 1.319546, -0.292281)",
        "(0.104817, 1.312227, -0.290303)",
        "(0.104343, 1.305986, -0.288269)",
        "(0.103621, 1.299981, -0.285821)",
        "(0.102721, 1.294338, -0.282505)",
        "(0.102274, 1.291775, -0.280429)",
        "(0.101335, 1.286880, -0.275735)",
        "(0.100250, 1.282274, -0.270035)",
        "(0.099138, 1.278073, -0.263231)",
        "(0.098098, 1.274243, -0.255777)",
        "(0.097583, 1.272467, -0.251965)",
        "(0.096330, 1.269062, -0.244250)",
        "(0.094984, 1.266118, -0.236027)",
        "(0.093727, 1.263468, -0.226604)",
        "(0.092635, 1.261485, -0.216393)",
        "(0.092087, 1.260814, -0.211362)",
        "(0.090884, 1.260292, -0.201422)",
        "(0.089923, 1.260486, -0.190973)",
        "(0.089254, 1.261733, -0.179381)",
        "(0.088602, 1.263900, -0.167463)",
        "(0.088270, 1.265767, -0.161595)",
        "(0.087529, 1.269979, -0.150167)",
        "(0.086707, 1.275698, -0.138737)",
        "(0.086433, 1.279146, -0.132988)",
        "(0.085742, 1.291526, -0.116499)",
        "(0.085609, 1.296382, -0.111299)",
        "(0.085752, 1.307589, -0.101631)",
        "(0.085967, 1.320308, -0.093308)",
        "(0.086363, 1.334211, -0.086119)",
        "(0.087233, 1.348849, -0.079820)",
        "(0.087788, 1.356482, -0.077169)",
        "(0.089176, 1.371994, -0.072440)",
        "(0.090947, 1.387741, -0.068655)",
        "(0.093221, 1.403487, -0.065950)",
        "(0.095645, 1.418955, -0.064301)",
        "(0.096876, 1.426463, -0.063908)",
        "(0.099449, 1.440969, -0.063632)",
        "(0.102221, 1.454696, -0.064068)",
        "(0.104883, 1.467613, -0.065608)",
        "(0.107303, 1.479538, -0.068284)",
        "(0.108352, 1.484973, -0.070076)",
        "(0.109948, 1.494784, -0.074376)",
        "(0.110658, 1.502951, -0.079620)",
        "(0.110889, 1.509549, -0.085856)",
        "(0.110755, 1.514687, -0.093071)",
        "(0.110603, 1.516645, -0.097105)",
        "(0.110218, 1.519440, -0.105459)",
        "(0.109800, 1.520547, -0.114201)",
        "(0.109158, 1.520128, -0.123102)",
        "(0.108530, 1.518616, -0.132477)",
        "(0.108161, 1.517403, -0.137337)",
        "(0.107236, 1.514158, -0.147134)",
        "(0.106090, 1.509668, -0.157045)",
        "(0.104670, 1.503979, -0.167093)",
        "(0.102897, 1.496909, -0.177135)",
        "(0.102009, 1.492847, -0.182068)",
        "(0.100131, 1.484030, -0.191764)",
        "(0.098081, 1.474213, -0.201109)",
        "(0.096241, 1.463317, -0.209937)",
        "(0.094746, 1.451338, -0.218156)",
        "(0.094126, 1.444672, -0.222301)",
        "(0.092788, 1.432390, -0.229839)",
        "(0.091584, 1.419044, -0.236852)",
        "(0.090553, 1.404602, -0.242926)",
        "(0.089572, 1.389408, -0.248324)",
        "(0.089189, 1.381591, -0.250757)",
        "(0.088405, 1.365546, -0.255117)",
        "(0.087702, 1.349000, -0.258535)",
        "(0.087227, 1.332375, -0.260621)",
        "(0.087047, 1.315678, -0.261185)",
        "(0.087042, 1.307310, -0.260813)",
        "(0.087167, 1.290524, -0.258951)",
        "(0.087768, 1.274626, -0.255855)",
        "(0.088831, 1.260067, -0.251771)",
        "(0.089936, 1.246862, -0.246791)",
        "(0.090521, 1.240868, -0.243619)",
        "(0.091942, 1.230160, -0.235875)",
        "(0.093625, 1.221783, -0.226575)",
        "(0.095123, 1.215928, -0.216721)",
        "(0.096356, 1.212527, -0.206066)",
        "(0.096848, 1.211672, -0.200260)",
        "(0.097467, 1.211194, -0.188341)",
        "(0.097730, 1.212938, -0.176093)",
        "(0.097642, 1.216553, -0.163517)",
        "(0.097244, 1.222102, -0.151499)",
        "(0.096899, 1.225589, -0.145795)",
        "(0.096183, 1.233457, -0.134543)",
        "(0.095589, 1.242778, -0.123448)",
        "(0.095297, 1.253523, -0.112862)",
        "(0.095376, 1.265547, -0.103080)",
        "(0.095557, 1.272215, -0.098744)",
        "(0.095956, 1.285457, -0.090215)",
        "(0.096856, 1.299779, -0.082967)",
        "(0.098184, 1.314835, -0.077079)",
        "(0.099688, 1.330198, -0.072638)",
        "(0.100486, 1.337903, -0.071044)",
        "(0.102117, 1.353220, -0.068878)",
        "(0.103994, 1.368633, -0.068270)",
        "(0.106376, 1.383958, -0.069021)",
        "(0.108778, 1.398659, -0.071080)",
        "(0.110019, 1.405630, -0.072603)",
        "(0.112500, 1.419066, -0.076523)",
        "(0.114733, 1.431683, -0.081883)",
        "(0.117044, 1.443321, -0.088470)",
        "(0.119052, 1.453703, -0.096220)",
        "(0.119895, 1.458310, -0.100604)",
        "(0.121328, 1.466527, -0.109987)",
        "(0.122362, 1.473075, -0.120136)",
        "(0.123157, 1.477980, -0.131004)",
        "(0.123418, 1.481285, -0.142602)",
        "(0.123372, 1.482260, -0.148676)",
        "(0.122929, 1.482976, -0.160898)",
        "(0.122159, 1.481929, -0.173240)",
        "(0.121146, 1.479289, -0.185567)",
        "(0.120081, 1.475235, -0.197674)",
        "(0.119573, 1.472577, -0.203568)",
        "(0.118620, 1.466225, -0.214955)",
        "(0.117647, 1.458326, -0.225506)",
        "(0.116626, 1.449182, -0.235237)",
        "(0.115582, 1.438870, -0.244406)",
        "(0.115020, 1.433213, -0.248744)",
        "(0.113955, 1.421066, -0.256751)",
        "(0.112743, 1.407874, -0.263480)",
        "(0.111403, 1.393710, -0.268652)",
        "(0.110122, 1.378976, -0.272663)",
        "(0.109551, 1.371522, -0.274375)",
        "(0.108511, 1.356727, -0.277527)",
        "(0.108031, 1.342354, -0.279520)",
        "(0.107696, 1.328410, -0.279706)",
        "(0.107289, 1.314834, -0.277986)",
        "(0.107057, 1.308264, -0.276520)",
        "(0.106422, 1.295521, -0.273261)",
        "(0.105604, 1.283341, -0.268764)",
        "(0.104904, 1.272130, -0.262724)",
        "(0.104370, 1.261939, -0.255029)",
        "(0.104196, 1.257389, -0.250640)",
        "(0.103816, 1.249312, -0.241464)",
        "(0.103598, 1.242893, -0.231425)",
        "(0.103423, 1.238211, -0.220697)",
        "(0.103147, 1.235240, -0.209279)",
        "(0.103066, 1.234539, -0.203057)",
        "(0.103018, 1.234345, -0.189762)",
        "(0.102943, 1.235879, -0.175887)",
        "(0.102926, 1.239563, -0.161884)",
        "(0.103062, 1.244241, -0.147644)",
        "(0.103169, 1.247087, -0.140521)",
        "(0.103430, 1.253785, -0.126550)",
        "(0.103821, 1.262136, -0.113328)",
        "(0.104317, 1.271661, -0.100859)",
        "(0.105060, 1.282915, -0.089651)",
        "(0.105557, 1.289032, -0.084504)",
        "(0.106654, 1.302155, -0.075344)",
        "(0.107791, 1.316257, -0.067813)",
        "(0.109315, 1.331128, -0.061613)",
        "(0.111196, 1.346472, -0.056792)",
        "(0.112381, 1.354317, -0.055012)",
        "(0.114882, 1.370040, -0.052508)",
        "(0.117367, 1.385748, -0.051549)",
        "(0.120128, 1.401225, -0.051998)",
        "(0.123138, 1.416230, -0.053636)",
        "(0.124719, 1.423427, -0.055029)",
        "(0.127758, 1.437017, -0.058495)",
        "(0.130727, 1.449954, -0.063198)",
        "(0.133641, 1.461801, -0.069600)",
        "(0.136260, 1.472435, -0.076739)",
        "(0.137483, 1.476965, -0.080990)",
        "(0.139737, 1.485522, -0.089839)",
        "(0.142300, 1.492914, -0.099574)",
        "(0.144658, 1.499060, -0.110269)",
        "(0.146805, 1.503852, -0.121649)",
        "(0.147920, 1.505695, -0.127618)",
        "(0.150174, 1.508553, -0.139981)",
        "(0.152353, 1.510143, -0.152904)",
        "(0.154542, 1.510430, -0.166091)",
        "(0.156347, 1.509271, -0.179228)",
        "(0.157057, 1.508007, -0.185771)",
        "(0.158044, 1.504211, -0.198669)",
        "(0.158057, 1.498724, -0.211380)",
        "(0.157543, 1.491906, -0.224147)",
        "(0.156986, 1.483739, -0.236525)",
        "(0.156667, 1.479055, -0.242440)",
        "(0.155829, 1.468954, -0.253864)",
        "(0.154323, 1.457288, -0.264422)",
        "(0.152805, 1.444860, -0.274125)",
        "(0.151237, 1.431499, -0.282613)",
        "(0.150495, 1.424518, -0.286266)",
        "(0.149137, 1.410019, -0.292109)",
        "(0.147453, 1.394959, -0.296508)",
        "(0.145546, 1.379447, -0.298944)",
        "(0.143695, 1.363954, -0.300199)",
        "(0.142724, 1.356211, -0.300154)",
        "(0.140620, 1.340611, -0.299032)",
        "(0.138511, 1.325233, -0.295553)",
        "(0.136609, 1.310313, -0.290001)",
        "(0.134473, 1.295705, -0.283277)",
        "(0.133305, 1.288569, -0.279337)",
        "(0.131036, 1.274934, -0.270485)",
        "(0.129348, 1.262756, -0.260177)",
        "(0.127859, 1.251860, -0.248739)",
        "(0.126454, 1.242184, -0.235831)",
        "(0.125917, 1.238083, -0.228907)",
        "(0.124980, 1.231239, -0.215066)",
        "(0.124364, 1.226522, -0.200824)",
        "(0.124272, 1.223933, -0.185440)",
        "(0.124788, 1.223135, -0.168757)",
        "(0.125181, 1.223498, -0.160278)",
        "(0.126160, 1.225463, -0.143680)",
        "(0.127376, 1.229164, -0.127629)",
        "(0.128537, 1.234279, -0.112407)",
        "(0.129801, 1.240859, -0.098067)",
        "(0.130426, 1.244803, -0.091403)",
        "(0.131754, 1.253524, -0.078828)",
        "(0.133068, 1.263525, -0.067551)",
        "(0.134399, 1.275295, -0.058196)",
        "(0.136017, 1.287925, -0.049869)",
        "(0.136916, 1.294645, -0.046295)",
        "(0.138731, 1.309009, -0.040854)",
        "(0.140749, 1.324351, -0.037476)",
        "(0.142999, 1.340218, -0.036188)",
        "(0.145513, 1.356088, -0.036810)",
        "(0.146855, 1.363924, -0.037924)",
        "(0.149739, 1.379260, -0.041208)",
        "(0.152645, 1.393696, -0.045980)",
        "(0.155457, 1.407145, -0.052375)",
        "(0.157950, 1.419482, -0.060240)",
        "(0.159117, 1.425073, -0.064700)",
        "(0.161573, 1.435540, -0.074667)",
        "(0.163713, 1.443781, -0.085088)",
        "(0.165431, 1.451035, -0.096778)",
        "(0.166789, 1.457079, -0.109513)",
        "(0.167412, 1.459484, -0.116173)",
        "(0.168438, 1.463207, -0.129710)",
        "(0.169109, 1.465332, -0.143693)",
        "(0.169633, 1.465847, -0.158094)",
        "(0.170185, 1.464747, -0.172588)",
        "(0.170356, 1.463564, -0.179879)",
        "(0.170538, 1.460110, -0.194113)",
        "(0.170521, 1.455282, -0.208047)",
        "(0.170260, 1.449308, -0.221834)",
        "(0.170030, 1.442284, -0.235256)",
        "(0.169909, 1.438394, -0.241771)",
        "(0.169594, 1.429876, -0.254167)",
        "(0.169277, 1.420364, -0.265265)",
        "(0.169070, 1.410255, -0.275271)",
        "(0.169038, 1.399594, -0.283914)",
        "(0.168956, 1.393895, -0.287501)",
        "(0.168599, 1.381869, -0.293346)",
        "(0.168090, 1.369454, -0.297476)",
        "(0.167626, 1.357084, -0.300460)",
        "(0.166972, 1.344689, -0.302028)",
        "(0.166563, 1.338450, -0.302040)",
        "(0.165713, 1.326138, -0.300843)",
        "(0.164787, 1.314179, -0.298189)",
        "(0.163825, 1.302894, -0.294662)",
        "(0.162625, 1.292366, -0.290150)",
        "(0.161930, 1.287404, -0.287393)",
        "(0.160522, 1.277959, -0.280849)",
        "(0.159041, 1.269313, -0.272841)",
        "(0.157309, 1.261478, -0.263907)",
        "(0.155438, 1.254882, -0.254777)",
        "(0.154480, 1.252048, -0.249959)",
        "(0.152407, 1.246749, -0.239584)",
        "(0.150398, 1.242237, -0.228158)",
        "(0.148916, 1.238735, -0.215555)",
        "(0.147812, 1.236391, -0.202465)",
        "(0.147515, 1.235906, -0.195794)",
        "(0.147196, 1.236065, -0.182569)",
        "(0.146847, 1.237525, -0.169519)",
        "(0.146613, 1.240252, -0.156332)",
        "(0.146537, 1.244356, -0.143406)",
        "(0.146471, 1.246991, -0.137240)",
        "(0.146208, 1.253180, -0.125624)",
        "(0.145797, 1.260341, -0.114553)",
        "(0.145542, 1.268303, -0.103735)",
        "(0.145381, 1.277302, -0.093651)",
        "(0.145321, 1.282245, -0.089039)",
        "(0.145366, 1.292739, -0.080482)",
        "(0.145599, 1.303944, -0.072712)",
        "(0.146144, 1.315844, -0.065844)",
        "(0.147013, 1.328639, -0.060415)",
        "(0.147542, 1.335352, -0.058365)",
        "(0.148623, 1.348963, -0.055242)",
        "(0.149548, 1.362816, -0.053681)",
        "(0.150233, 1.376736, -0.053773)",
        "(0.150564, 1.383631, -0.054575)",
        "(0.151305, 1.397117, -0.056564)",
        "(0.152185, 1.410120, -0.060017)",
        "(0.153047, 1.422490, -0.064796)",
        "(0.153748, 1.434167, -0.070999)",
        "(0.154279, 1.444896, -0.078449)",
        "(0.154580, 1.449729, -0.082589)",
        "(0.155132, 1.458437, -0.091259)",
        "(0.155626, 1.465817, -0.100785)",
        "(0.156113, 1.471869, -0.111258)",
        "(0.156286, 1.476462, -0.122397)",
        "(0.156308, 1.478122, -0.128240)",
        "(0.156382, 1.480465, -0.140256)",
        "(0.156455, 1.481393, -0.152618)",
        "(0.156430, 1.481004, -0.165087)",
        "(0.156108, 1.479440, -0.177952)",
        "(0.155895, 1.478060, -0.184474)",
        "(0.155701, 1.474449, -0.197333)",
        "(0.155739, 1.469662, -0.210038)",
        "(0.155804, 1.463504, -0.222232)",
        "(0.155649, 1.456064, -0.233971)",
        "(0.155393, 1.451803, -0.239711)",
        "(0.154666, 1.442472, -0.250895)",
        "(0.154132, 1.432093, -0.261329)",
        "(0.153673, 1.420750, -0.270972)",
        "(0.153153, 1.408722, -0.279936)",
        "(0.152916, 1.402616, -0.284178)",
        "(0.152511, 1.389962, -0.291532)",
        "(0.152118, 1.376917, -0.297540)",
        "(0.151487, 1.363358, -0.301577)",
        "(0.150855, 1.350043, -0.304730)",
        "(0.150706, 1.343820, -0.305821)",
        "(0.150478, 1.331504, -0.307404)",
        "(0.149889, 1.319221, -0.307331)",
        "(0.149100, 1.307239, -0.305366)",
        "(0.148171, 1.296064, -0.302113)",
        "(0.147644, 1.290828, -0.300059)",
        "(0.146460, 1.280685, -0.294782)",
        "(0.145148, 1.271377, -0.287675)",
        "(0.143980, 1.263516, -0.279192)",
        "(0.143048, 1.257444, -0.269773)",
        "(0.142600, 1.255112, -0.264674)",
        "(0.141556, 1.251253, -0.253821)",
        "(0.140406, 1.249097, -0.241271)",
        "(0.139287, 1.247964, -0.227843)",
        "(0.138192, 1.248545, -0.213778)",
        "(0.137559, 1.249362, -0.206837)",
        "(0.136246, 1.251779, -0.192861)",
        "(0.135110, 1.255156, -0.178242)",
        "(0.134401, 1.259532, -0.162912)",
        "(0.133876, 1.265224, -0.147646)",
        "(0.133622, 1.268740, -0.140299)",
        "(0.133282, 1.276866, -0.126283)",
        "(0.133479, 1.286581, -0.113025)",
        "(0.134222, 1.297684, -0.100653)",
        "(0.135284, 1.309939, -0.089413)",
        "(0.136031, 1.316576, -0.084449)",
        "(0.137566, 1.330681, -0.075890)",
        "(0.139275, 1.345684, -0.069501)",
        "(0.141343, 1.361195, -0.065091)",
        "(0.143677, 1.376859, -0.062704)",
        "(0.144821, 1.384687, -0.062164)",
        "(0.147248, 1.400180, -0.062920)",
        "(0.149802, 1.415178, -0.064958)",
        "(0.152346, 1.429288, -0.068603)",
        "(0.154772, 1.442398, -0.073758)",
        "(0.155863, 1.448298, -0.077050)",
        "(0.157919, 1.459629, -0.083960)",
        "(0.159758, 1.469476, -0.092563)",
        "(0.161303, 1.478047, -0.101922)",
        "(0.162524, 1.484723, -0.112275)",
        "(0.162919, 1.487002, -0.118019)",
        "(0.163499, 1.491511, -0.129443)",
        "(0.163569, 1.493974, -0.141877)",
        "(0.163108, 1.494734, -0.155133)",
        "(0.162169, 1.493773, -0.168991)",
        "(0.161556, 1.492513, -0.175930)",
        "(0.160338, 1.488950, -0.189742)",
        "(0.159109, 1.483918, -0.203578)",
        "(0.157681, 1.477366, -0.217198)",
        "(0.156159, 1.469525, -0.230587)",
        "(0.155389, 1.465085, -0.237174)",
        "(0.153942, 1.455591, -0.249918)",
        "(0.152857, 1.445229, -0.261503)",
        "(0.152210, 1.434010, -0.271834)",
        "(0.151329, 1.421661, -0.281068)",
        "(0.150643, 1.415065, -0.285330)",
        "(0.149113, 1.401744, -0.293288)",
        "(0.147770, 1.388122, -0.299834)",
        "(0.146706, 1.374164, -0.304452)",
        "(0.145966, 1.360375, -0.307159)",
        "(0.145656, 1.353603, -0.307950)",
        "(0.144641, 1.340177, -0.308926)",
        "(0.143437, 1.326907, -0.308521)",
        "(0.142306, 1.314111, -0.306714)",
        "(0.140917, 1.301751, -0.303717)",
        "(0.140098, 1.295615, -0.301731)",
        "(0.138356, 1.284011, -0.295998)",
        "(0.136680, 1.273415, -0.289132)",
        "(0.135037, 1.263965, -0.281072)",
        "(0.133470, 1.255753, -0.272126)",
        "(0.132745, 1.252193, -0.267091)",
        "(0.131336, 1.245965, -0.256221)",
        "(0.130004, 1.241183, -0.244658)",
        "(0.128818, 1.237864, -0.232405)",
        "(0.127795, 1.235906, -0.219314)",
        "(0.127359, 1.235516, -0.212607)",
        "(0.126450, 1.235417, -0.199313)",
        "(0.125626, 1.236582, -0.185561)",
        "(0.124982, 1.238683, -0.172574)",
        "(0.124642, 1.241755, -0.159441)",
        "(0.124604, 1.243795, -0.152944)",
        "(0.124617, 1.248721, -0.140479)",
        "(0.124742, 1.254788, -0.128678)",
        "(0.124979, 1.262047, -0.117829)",
        "(0.125268, 1.270352, -0.108016)",
        "(0.125489, 1.274949, -0.103522)",
        "(0.125930, 1.284873, -0.095602)",
        "(0.126346, 1.295788, -0.089359)",
        "(0.126826, 1.307623, -0.084651)",
        "(0.127338, 1.320208, -0.081470)",
        "(0.127695, 1.326788, -0.080526)",
        "(0.128385, 1.340143, -0.079583)",
        "(0.129313, 1.353620, -0.079988)",
        "(0.130531, 1.367073, -0.081618)",
        "(0.132088, 1.380297, -0.084213)",
        "(0.133074, 1.386784, -0.085998)",
        "(0.135100, 1.399475, -0.090383)",
        "(0.137288, 1.411543, -0.096003)",
        "(0.139501, 1.422593, -0.102589)",
        "(0.141758, 1.432462, -0.110030)",
        "(0.142750, 1.436865, -0.114171)",
        "(0.144381, 1.444786, -0.123150)",
        "(0.145773, 1.451423, -0.133209)",
        "(0.146919, 1.456726, -0.144217)",
        "(0.147879, 1.460524, -0.155742)",
        "(0.148246, 1.461746, -0.161675)",
        "(0.149099, 1.463300, -0.173688)",
        "(0.149980, 1.463592, -0.186179)",
        "(0.150511, 1.462639, -0.199010)",
        "(0.150858, 1.460362, -0.211903)",
        "(0.150882, 1.458631, -0.218288)",
        "(0.150928, 1.454375, -0.230634)",
        "(0.150661, 1.448751, -0.242465)",
        "(0.150232, 1.442288, -0.253964)",
        "(0.149994, 1.438627, -0.259490)",
        "(0.149454, 1.430459, -0.269825)",
        "(0.148868, 1.421436, -0.278801)",
        "(0.148179, 1.411624, -0.286326)",
        "(0.147581, 1.401265, -0.292806)",
        "(0.146965, 1.390258, -0.298223)",
        "(0.146576, 1.384471, -0.300461)",
        "(0.145624, 1.372571, -0.304112)",
        "(0.144676, 1.360431, -0.306412)",
        "(0.143531, 1.347988, -0.307420)",
        "(0.142422, 1.335721, -0.307415)",
        "(0.141835, 1.329637, -0.307068)",
        "(0.140671, 1.317853, -0.305805)",
        "(0.139476, 1.306441, -0.303081)",
        "(0.138130, 1.295536, -0.299013)",
        "(0.136421, 1.285054, -0.293836)",
        "(0.135441, 1.280061, -0.290857)",
        "(0.133429, 1.270619, -0.284069)",
        "(0.131465, 1.261855, -0.275607)",
        "(0.129479, 1.253839, -0.265662)",
        "(0.127547, 1.247081, -0.255415)",
        "(0.126657, 1.244347, -0.250082)",
        "(0.124985, 1.239721, -0.238854)",
        "(0.123444, 1.236374, -0.226731)",
        "(0.122202, 1.234379, -0.213611)",
        "(0.121184, 1.234157, -0.200386)",
        "(0.120587, 1.234716, -0.193952)",
        "(0.119351, 1.236880, -0.181255)",
        "(0.118311, 1.240593, -0.168261)",
        "(0.117599, 1.245922, -0.154819)",
        "(0.116936, 1.252836, -0.141598)",
        "(0.116674, 1.256986, -0.135253)",
        "(0.116348, 1.266170, -0.122726)",
        "(0.116372, 1.276637, -0.110605)",
        "(0.116766, 1.288485, -0.099592)",
        "(0.117405, 1.301284, -0.089788)",
        "(0.117866, 1.308067, -0.085369)",
        "(0.119025, 1.322298, -0.077501)",
        "(0.120410, 1.337560, -0.071494)",
        "(0.122144, 1.353585, -0.067271)",
        "(0.124254, 1.370082, -0.064826)",
        "(0.125473, 1.378386, -0.064272)",
        "(0.128139, 1.394732, -0.063998)",
        "(0.131036, 1.410604, -0.065301)",
        "(0.134063, 1.425717, -0.068132)",
        "(0.137124, 1.439611, -0.072330)",
        "(0.138641, 1.445865, -0.074975)",
        "(0.141468, 1.457324, -0.080690)",
        "(0.144030, 1.466705, -0.087738)",
        "(0.146322, 1.474728, -0.095633)",
        "(0.148186, 1.480450, -0.104683)",
        "(0.148950, 1.482683, -0.109554)",
        "(0.150086, 1.486145, -0.119832)",
        "(0.150781, 1.488053, -0.130816)",
        "(0.150934, 1.488496, -0.142403)",
        "(0.150759, 1.487592, -0.154596)",
        "(0.150690, 1.486579, -0.160921)",
        "(0.150851, 1.483677, -0.173610)",
        "(0.151195, 1.479197, -0.185920)",
        "(0.151349, 1.473123, -0.197484)",
        "(0.150612, 1.465471, -0.208554)",
        "(0.149827, 1.461045, -0.214049)",
        "(0.148107, 1.451671, -0.225164)",
        "(0.146262, 1.441398, -0.235773)",
        "(0.144525, 1.430271, -0.245272)",
        "(0.143115, 1.418686, -0.253702)",
        "(0.142532, 1.412621, -0.257445)",
        "(0.141620, 1.400619, -0.264677)",
        "(0.140732, 1.388319, -0.271235)",
        "(0.140011, 1.375554, -0.276523)",
        "(0.139151, 1.362174, -0.280300)",
        "(0.138603, 1.355406, -0.281522)",
        "(0.137717, 1.342304, -0.284221)",
        "(0.136630, 1.329239, -0.285720)",
        "(0.135370, 1.316253, -0.285825)",
        "(0.134020, 1.303520, -0.283944)",
        "(0.133370, 1.297479, -0.282360)",
        "(0.131892, 1.285826, -0.278692)",
        "(0.130336, 1.274638, -0.273741)",
        "(0.128927, 1.264282, -0.267217)",
        "(0.127644, 1.254657, -0.259128)",
        "(0.127124, 1.250131, -0.254387)",
        "(0.126217, 1.241517, -0.244189)",
        "(0.125739, 1.233897, -0.232240)",
        "(0.125698, 1.227203, -0.219458)",
        "(0.126240, 1.222298, -0.205924)",
        "(0.126534, 1.220258, -0.199092)",
        "(0.127037, 1.217549, -0.185415)",
        "(0.127436, 1.216180, -0.171979)",
        "(0.127624, 1.216646, -0.159183)",
        "(0.127541, 1.218426, -0.146477)",
        "(0.127493, 1.219998, -0.140090)",
        "(0.127486, 1.224460, -0.127645)",
        "(0.127063, 1.230528, -0.116270)",
        "(0.126526, 1.238053, -0.105673)",
        "(0.126208, 1.246738, -0.095287)",
        "(0.126194, 1.251557, -0.090241)",
        "(0.126523, 1.261879, -0.080422)",
        "(0.127178, 1.273177, -0.071464)",
        "(0.127993, 1.285429, -0.063669)",
        "(0.129051, 1.298498, -0.056906)",
        "(0.129789, 1.305347, -0.053959)",
        "(0.131346, 1.319654, -0.049075)",
        "(0.132758, 1.334569, -0.045879)",
        "(0.134066, 1.349834, -0.044420)",
        "(0.135296, 1.365113, -0.044601)",
        "(0.136048, 1.372728, -0.045229)",
        "(0.137748, 1.387786, -0.047252)",
        "(0.139600, 1.402411, -0.050651)",
        "(0.141628, 1.416471, -0.055354)",
        "(0.143737, 1.429773, -0.061343)",
        "(0.144803, 1.436037, -0.064789)",
        "(0.147121, 1.447825, -0.072234)",
        "(0.149621, 1.458348, -0.080513)",
        "(0.151801, 1.467529, -0.089816)",
        "(0.153625, 1.475059, -0.099775)",
        "(0.154362, 1.478070, -0.104985)",
        "(0.155434, 1.482991, -0.115738)",
        "(0.156003, 1.486097, -0.126871)",
        "(0.155902, 1.487395, -0.138619)",
        "(0.155391, 1.486909, -0.150826)",
        "(0.154988, 1.485878, -0.156988)",
        "(0.153819, 1.482699, -0.169482)",
        "(0.152233, 1.477578, -0.181975)",
        "(0.150258, 1.470766, -0.194656)",
        "(0.148000, 1.462320, -0.207166)",
        "(0.146788, 1.457402, -0.213194)",
        "(0.144417, 1.446082, -0.224830)",
        "(0.142332, 1.434197, -0.234718)",
        "(0.140442, 1.421512, -0.244042)",
        "(0.138599, 1.407972, -0.252773)",
        "(0.137777, 1.400843, -0.256584)",
        "(0.136279, 1.386148, -0.263196)",
        "(0.134968, 1.371143, -0.268598)",
        "(0.133630, 1.356188, -0.273175)",
        "(0.132155, 1.341239, -0.276855)",
        "(0.131395, 1.333825, -0.278180)",
        "(0.129865, 1.319062, -0.279521)",
        "(0.128295, 1.304649, -0.279429)",
        "(0.126803, 1.291065, -0.278582)",
        "(0.125374, 1.278459, -0.277022)",
        "(0.124483, 1.272298, -0.275678)",
        "(0.122703, 1.260539, -0.271561)",
        "(0.121224, 1.249958, -0.265279)",
        "(0.119902, 1.240687, -0.257538)",
        "(0.118672, 1.232819, -0.248530)",
        "(0.118147, 1.229628, -0.243509)",
        "(0.117292, 1.224514, -0.233063)",
        "(0.116613, 1.220868, -0.221903)",
        "(0.115919, 1.218826, -0.209655)",
        "(0.115341, 1.218135, -0.197078)",
        "(0.115064, 1.218506, -0.190893)",
        "(0.114279, 1.219947, -0.178718)",
        "(0.113432, 1.222480, -0.166108)",
        "(0.112783, 1.226233, -0.153140)",
        "(0.112282, 1.231464, -0.140556)",
        "(0.112097, 1.234696, -0.134493)",
        "(0.111981, 1.241830, -0.122405)",
        "(0.112351, 1.249805, -0.110119)",
        "(0.112976, 1.258679, -0.098189)",
        "(0.113898, 1.268861, -0.087150)",
        "(0.114404, 1.274518, -0.082142)",
        "(0.115497, 1.286384, -0.072771)",
        "(0.116984, 1.299193, -0.064294)",
        "(0.118771, 1.313049, -0.057218)",
        "(0.120773, 1.327759, -0.051726)",
        "(0.121825, 1.335414, -0.049708)",
        "(0.123911, 1.351080, -0.046913)",
        "(0.126119, 1.366931, -0.045877)",
        "(0.128411, 1.382505, -0.046468)",
        "(0.130846, 1.397755, -0.048675)",
        "(0.132175, 1.405306, -0.050531)",
        "(0.134812, 1.420106, -0.055185)",
        "(0.137631, 1.433998, -0.061122)",
        "(0.140301, 1.446825, -0.068310)",
        "(0.142862, 1.458567, -0.076810)",
        "(0.143946, 1.463894, -0.081505)",
        "(0.146065, 1.473535, -0.091480)",
        "(0.148014, 1.481565, -0.102399)",
        "(0.149676, 1.487968, -0.114254)",
        "(0.150772, 1.492660, -0.126858)",
        "(0.151071, 1.494271, -0.133456)",
        "(0.151553, 1.496317, -0.146909)",
        "(0.151723, 1.496648, -0.160806)",
        "(0.151517, 1.495132, -0.174824)",
        "(0.150986, 1.491744, -0.188804)",
        "(0.150543, 1.489277, -0.195684)",
        "(0.149604, 1.483438, -0.209476)",
        "(0.148394, 1.476072, -0.223043)",
        "(0.146955, 1.467245, -0.235902)",
        "(0.145138, 1.457232, -0.248297)",
        "(0.144216, 1.451815, -0.254247)",
        "(0.142739, 1.440552, -0.265586)",
        "(0.141582, 1.428338, -0.275557)",
        "(0.140589, 1.415397, -0.283905)",
        "(0.139623, 1.401860, -0.290431)",
        "(0.139166, 1.394833, -0.292921)",
        "(0.138161, 1.380596, -0.297182)",
        "(0.137219, 1.366240, -0.299708)",
        "(0.136323, 1.351934, -0.300582)",
        "(0.135392, 1.337940, -0.300215)",
        "(0.134877, 1.331009, -0.299491)",
        "(0.133705, 1.317288, -0.297198)",
        "(0.132571, 1.304037, -0.293222)",
        "(0.131735, 1.291730, -0.287520)",
        "(0.130767, 1.279912, -0.280552)",
        "(0.130165, 1.274274, -0.276646)",
        "(0.129125, 1.263701, -0.268044)",
        "(0.128180, 1.254164, -0.258305)",
        "(0.127457, 1.245693, -0.247044)",
        "(0.126751, 1.238028, -0.234425)",
        "(0.126473, 1.234599, -0.227817)",
        "(0.126230, 1.229486, -0.214347)",
        "(0.126128, 1.225829, -0.201080)",
        "(0.126214, 1.223829, -0.187170)",
        "(0.126513, 1.223101, -0.172730)",
        "(0.126672, 1.223101, -0.165563)",
        "(0.127001, 1.224381, -0.151840)",
        "(0.127216, 1.227191, -0.139140)",
        "(0.127318, 1.231067, -0.126979)",
        "(0.127587, 1.235991, -0.114946)",
        "(0.127746, 1.238645, -0.109022)",
        "(0.128083, 1.245364, -0.098195)",
        "(0.128253, 1.253124, -0.088384)",
        "(0.128338, 1.262136, -0.079696)",
        "(0.128774, 1.272026, -0.071564)",
        "(0.129116, 1.277446, -0.067943)",
        "(0.129751, 1.288964, -0.061580)",
        "(0.130490, 1.301694, -0.056800)",
        "(0.131210, 1.315211, -0.053495)",
        "(0.132193, 1.329522, -0.052175)",
        "(0.132811, 1.336818, -0.052129)",
        "(0.134208, 1.351528, -0.053000)",
        "(0.135907, 1.366583, -0.056099)",
        "(0.137598, 1.381490, -0.060533)",
        "(0.139639, 1.396043, -0.066238)",
        "(0.140767, 1.403038, -0.069582)",
        "(0.143101, 1.416501, -0.076968)",
        "(0.145635, 1.429011, -0.085383)",
        "(0.148102, 1.440384, -0.094679)",
        "(0.150672, 1.450619, -0.104862)",
        "(0.151930, 1.455204, -0.110287)",
        "(0.154357, 1.463405, -0.121541)",
        "(0.156553, 1.470010, -0.133242)",
        "(0.158443, 1.474937, -0.145370)",
        "(0.160095, 1.478162, -0.157736)",
        "(0.160854, 1.479212, -0.163926)",
        "(0.162016, 1.479825, -0.176491)",
        "(0.162580, 1.478726, -0.189247)",
        "(0.162481, 1.475772, -0.201995)",
        "(0.161922, 1.471637, -0.214510)",
        "(0.161637, 1.468857, -0.220565)",
        "(0.161067, 1.462596, -0.232410)",
        "(0.160194, 1.454923, -0.243784)",
        "(0.159214, 1.446569, -0.254596)",
        "(0.158392, 1.437407, -0.264328)",
        "(0.157914, 1.432374, -0.268642)",
        "(0.156789, 1.421568, -0.276310)",
        "(0.155473, 1.410006, -0.282819)",
        "(0.154367, 1.398123, -0.288276)",
        "(0.153302, 1.385766, -0.292649)",
        "(0.152717, 1.379403, -0.294348)",
        "(0.151486, 1.366451, -0.296691)",
        "(0.150364, 1.353323, -0.297596)",
        "(0.149164, 1.340024, -0.297309)",
        "(0.147652, 1.326700, -0.295858)",
        "(0.146795, 1.320197, -0.294646)",
        "(0.145202, 1.307485, -0.291398)",
        "(0.143696, 1.295148, -0.286901)",
        "(0.142251, 1.283328, -0.281233)",
        "(0.140906, 1.272439, -0.274526)",
        "(0.140226, 1.267425, -0.270672)",
        "(0.139015, 1.257849, -0.261963)",
        "(0.138074, 1.249266, -0.252012)",
        "(0.137285, 1.242161, -0.241565)",
        "(0.136477, 1.236377, -0.230988)",
        "(0.136068, 1.233910, -0.225511)",
        "(0.135407, 1.229790, -0.214076)",
        "(0.135131, 1.227330, -0.202043)",
        "(0.134904, 1.226052, -0.190023)",
        "(0.134745, 1.225732, -0.184080)",
        "(0.134505, 1.225893, -0.171806)",
        "(0.134601, 1.227112, -0.159049)",
        "(0.134777, 1.229675, -0.146564)",
        "(0.134742, 1.233516, -0.134685)",
        "(0.134534, 1.238829, -0.123541)",
        "(0.134288, 1.242118, -0.118408)",
        "(0.133579, 1.249444, -0.108658)",
        "(0.132702, 1.257973, -0.099521)",
        "(0.132152, 1.267788, -0.090720)",
        "(0.131976, 1.278813, -0.082467)",
        "(0.132020, 1.284863, -0.078700)",
        "(0.132471, 1.297593, -0.071782)",
        "(0.133645, 1.311707, -0.065340)",
        "(0.135235, 1.325565, -0.059921)",
        "(0.137256, 1.340022, -0.055600)",
        "(0.138438, 1.347618, -0.053954)",
        "(0.140850, 1.362853, -0.051413)",
        "(0.143550, 1.378033, -0.050070)",
        "(0.146490, 1.393278, -0.050529)",
        "(0.149262, 1.408260, -0.052854)",
        "(0.150553, 1.415465, -0.054689)",
        "(0.153015, 1.429192, -0.059322)",
        "(0.155359, 1.442098, -0.065494)",
        "(0.157504, 1.453744, -0.073754)",
        "(0.159460, 1.464202, -0.083213)",
        "(0.160421, 1.468766, -0.088423)",
        "(0.162162, 1.476842, -0.099514)",
        "(0.163455, 1.483238, -0.111553)",
        "(0.164236, 1.487930, -0.124457)",
        "(0.164427, 1.490810, -0.138089)",
        "(0.164427, 1.491410, -0.145049)",
        "(0.164061, 1.491502, -0.159121)",
        "(0.163088, 1.489809, -0.173310)",
        "(0.161605, 1.486322, -0.187415)",
        "(0.159772, 1.481108, -0.201036)",
        "(0.158779, 1.478032, -0.207707)",
        "(0.156699, 1.470492, -0.220772)",
        "(0.155064, 1.461833, -0.233288)",
        "(0.153835, 1.452097, -0.245328)",
        "(0.152603, 1.441288, -0.256724)",
        "(0.151976, 1.435433, -0.262001)",
        "(0.150779, 1.422463, -0.270936)",
        "(0.149754, 1.408911, -0.278979)",
        "(0.148783, 1.395090, -0.286400)",
        "(0.147735, 1.380949, -0.293293)",
        "(0.147205, 1.373774, -0.296386)",
        "(0.145888, 1.358738, -0.301297)",
        "(0.144331, 1.343199, -0.304470)",
        "(0.142924, 1.327911, -0.306446)",
        "(0.142070, 1.313239, -0.307463)",
        "(0.141762, 1.306172, -0.307390)",
        "(0.141442, 1.292778, -0.305943)",
        "(0.141065, 1.280148, -0.302111)",
        "(0.140639, 1.268291, -0.296137)",
        "(0.140014, 1.257240, -0.288621)",
        "(0.139608, 1.252260, -0.284375)",
        "(0.138688, 1.243177, -0.275055)",
        "(0.137570, 1.235177, -0.264068)",
        "(0.136225, 1.228299, -0.251956)",
        "(0.134818, 1.222983, -0.238972)",
        "(0.134139, 1.221200, -0.232163)",
        "(0.133007, 1.218893, -0.217844)",
        "(0.131912, 1.218296, -0.202868)",
        "(0.130663, 1.219483, -0.187886)",
        "(0.129446, 1.222445, -0.172766)",
        "(0.128945, 1.224667, -0.165084)",
        "(0.128166, 1.230240, -0.149547)",
        "(0.127647, 1.237376, -0.134126)",
        "(0.127429, 1.245877, -0.119251)",
        "(0.127364, 1.255745, -0.105548)",
        "(0.127414, 1.261238, -0.099155)",
        "(0.127855, 1.272987, -0.086936)",
        "(0.128860, 1.285965, -0.075844)",
        "(0.130346, 1.300010, -0.066173)",
        "(0.132168, 1.314971, -0.058431)",
        "(0.133059, 1.322695, -0.055449)",
        "(0.135027, 1.338430, -0.050924)",
        "(0.137152, 1.354573, -0.048772)",
        "(0.139487, 1.370726, -0.048729)",
        "(0.141953, 1.386539, -0.050448)",
        "(0.143226, 1.394196, -0.052021)",
        "(0.145889, 1.409135, -0.056195)",
        "(0.148543, 1.423165, -0.062560)",
        "(0.150963, 1.436187, -0.070239)",
        "(0.153353, 1.448017, -0.079228)",
        "(0.154530, 1.453317, -0.084165)",
        "(0.156776, 1.462912, -0.094715)",
        "(0.158677, 1.470845, -0.106183)",
        "(0.159962, 1.476977, -0.118326)",
        "(0.160602, 1.481240, -0.131064)",
        "(0.160712, 1.482574, -0.137703)",
        "(0.160594, 1.483916, -0.151341)",
        "(0.159954, 1.483628, -0.164965)",
        "(0.158730, 1.481145, -0.178601)",
        "(0.158021, 1.479408, -0.185396)",
        "(0.156236, 1.474260, -0.198850)",
        "(0.154067, 1.467440, -0.211967)",
        "(0.151546, 1.458605, -0.224329)",
        "(0.148999, 1.448706, -0.235875)",
        "(0.146467, 1.437312, -0.246151)",
        "(0.145249, 1.431251, -0.250778)",
        "(0.142835, 1.418438, -0.259043)",
        "(0.140636, 1.404766, -0.265850)",
        "(0.138614, 1.390457, -0.271189)",
        "(0.136675, 1.375727, -0.275142)",
        "(0.135617, 1.368200, -0.276678)",
        "(0.133319, 1.352649, -0.278845)",
        "(0.131068, 1.336893, -0.279434)",
        "(0.129232, 1.321628, -0.278812)",
        "(0.127531, 1.306690, -0.277466)",
        "(0.126698, 1.299378, -0.276270)",
        "(0.125156, 1.284981, -0.272351)",
        "(0.123817, 1.271225, -0.266903)",
        "(0.122699, 1.258582, -0.260547)",
        "(0.122035, 1.247401, -0.252965)",
        "(0.121774, 1.242263, -0.248656)",
        "(0.121507, 1.233287, -0.238462)",
        "(0.121434, 1.225468, -0.227266)",
        "(0.121553, 1.219814, -0.214954)",
        "(0.121689, 1.215544, -0.202171)",
        "(0.121731, 1.214308, -0.195377)",
        "(0.121844, 1.212488, -0.181669)",
        "(0.121917, 1.212317, -0.167762)",
        "(0.121977, 1.213763, -0.154011)",
        "(0.121894, 1.216649, -0.140612)",
        "(0.121810, 1.218484, -0.134028)",
        "(0.121763, 1.223323, -0.120979)",
        "(0.122144, 1.229422, -0.107964)",
        "(0.122687, 1.236903, -0.095704)",
        "(0.123293, 1.245519, -0.084459)",
        "(0.123615, 1.250292, -0.079305)",
        "(0.124252, 1.260510, -0.069672)",
        "(0.125039, 1.271897, -0.061378)",
        "(0.125836, 1.284198, -0.054589)",
        "(0.126613, 1.297563, -0.050008)",
        "(0.126942, 1.304491, -0.048324)",
        "(0.127637, 1.318846, -0.046584)",
        "(0.128507, 1.333431, -0.046180)",
        "(0.129658, 1.348233, -0.047838)",
        "(0.130886, 1.362946, -0.050323)",
        "(0.131664, 1.370287, -0.052267)",
        "(0.133393, 1.384749, -0.057064)",
        "(0.135290, 1.398530, -0.063026)",
        "(0.137339, 1.411501, -0.069834)",
        "(0.139585, 1.423706, -0.077597)",
        "(0.140682, 1.429421, -0.081909)",
        "(0.143022, 1.440064, -0.090972)",
        "(0.145289, 1.449509, -0.100777)",
        "(0.147582, 1.457728, -0.111300)",
        "(0.149616, 1.464562, -0.122373)",
        "(0.150458, 1.467357, -0.128099)",
        "(0.151858, 1.471962, -0.139806)",
        "(0.152784, 1.474977, -0.151907)",
        "(0.153210, 1.476282, -0.164152)",
        "(0.153202, 1.475784, -0.176409)",
        "(0.153025, 1.474797, -0.182554)",
        "(0.152396, 1.471715, -0.194717)",
        "(0.151230, 1.466738, -0.206560)",
        "(0.149661, 1.459784, -0.217821)",
        "(0.147789, 1.451004, -0.228403)",
        "(0.146743, 1.445975, -0.233412)",
        "(0.144488, 1.435204, -0.243080)",
        "(0.141890, 1.423122, -0.251906)",
        "(0.139348, 1.409844, -0.259468)",
        "(0.137180, 1.395637, -0.265792)",
        "(0.136137, 1.388222, -0.268496)",
        "(0.134159, 1.373261, -0.273558)",
        "(0.132457, 1.358310, -0.277799)",
        "(0.130984, 1.343581, -0.280694)",
        "(0.129665, 1.329156, -0.282698)",
        "(0.128998, 1.322107, -0.283141)",
        "(0.127718, 1.308248, -0.283339)",
        "(0.126398, 1.294702, -0.281973)",
        "(0.124961, 1.281554, -0.279251)",
        "(0.123524, 1.269117, -0.275115)",
        "(0.122831, 1.263085, -0.272720)",
        "(0.121829, 1.251393, -0.266291)",
        "(0.120905, 1.240858, -0.258788)",
        "(0.120188, 1.231252, -0.250175)",
        "(0.119823, 1.222769, -0.240806)",
        "(0.119766, 1.219026, -0.235765)",
        "(0.119926, 1.212682, -0.225133)",
        "(0.120204, 1.207659, -0.213631)",
        "(0.120516, 1.204020, -0.201385)",
        "(0.120767, 1.202141, -0.188938)",
        "(0.120886, 1.201982, -0.182638)",
        "(0.121179, 1.202812, -0.169812)",
        "(0.121610, 1.205120, -0.156565)",
        "(0.122217, 1.208657, -0.143190)",
        "(0.122982, 1.213530, -0.130179)",
        "(0.123397, 1.216473, -0.123893)",
        "(0.124316, 1.223002, -0.111622)",
        "(0.124968, 1.230480, -0.100111)",
        "(0.125586, 1.239184, -0.089534)",
        "(0.126189, 1.249188, -0.080121)",
        "(0.126389, 1.254592, -0.075848)",
        "(0.126896, 1.266662, -0.068635)",
        "(0.127188, 1.279758, -0.062965)",
        "(0.127310, 1.293640, -0.058779)",
        "(0.127374, 1.308146, -0.055991)",
        "(0.127537, 1.315638, -0.055131)",
        "(0.128215, 1.330976, -0.054312)",
        "(0.129311, 1.346728, -0.055053)",
        "(0.130544, 1.362377, -0.057241)",
        "(0.131815, 1.377636, -0.060718)",
        "(0.132628, 1.385133, -0.063027)",
        "(0.134500, 1.399712, -0.068339)",
        "(0.136481, 1.413455, -0.074703)",
        "(0.138622, 1.426128, -0.081890)",
        "(0.140771, 1.437763, -0.090111)",
        "(0.141835, 1.443085, -0.094631)",
        "(0.143914, 1.452824, -0.104044)",
        "(0.145877, 1.461162, -0.114079)",
        "(0.147638, 1.468163, -0.124674)",
        "(0.149001, 1.473635, -0.135735)",
        "(0.149534, 1.475705, -0.141491)",
        "(0.150357, 1.478655, -0.153165)",
        "(0.150805, 1.479933, -0.165167)",
        "(0.150886, 1.479528, -0.177410)",
        "(0.150382, 1.477370, -0.189919)",
        "(0.149912, 1.475513, -0.196162)",
        "(0.148884, 1.470651, -0.208331)",
        "(0.147542, 1.463975, -0.220073)",
        "(0.146106, 1.455721, -0.231438)",
        "(0.144728, 1.446064, -0.242369)",
        "(0.144070, 1.440672, -0.247474)",
        "(0.142825, 1.429044, -0.256738)",
        "(0.141518, 1.416147, -0.264373)",
        "(0.139990, 1.402158, -0.270316)",
        "(0.138440, 1.387492, -0.274985)",
        "(0.137514, 1.379889, -0.276859)",
        "(0.135618, 1.364289, -0.279677)",
        "(0.133909, 1.348336, -0.280787)",
        "(0.132411, 1.332400, -0.280068)",
        "(0.131140, 1.316741, -0.278076)",
        "(0.130645, 1.309224, -0.276666)",
        "(0.129665, 1.294712, -0.272945)",
        "(0.128853, 1.280965, -0.267223)",
        "(0.127951, 1.267820, -0.259845)",
        "(0.127083, 1.256082, -0.251777)",
        "(0.126735, 1.250953, -0.247306)",
        "(0.126168, 1.241534, -0.237529)",
        "(0.125673, 1.233294, -0.226397)",
        "(0.125227, 1.226337, -0.214182)",
        "(0.124948, 1.221147, -0.201727)",
        "(0.124821, 1.219209, -0.195420)",
        "(0.124815, 1.216173, -0.182403)",
        "(0.125039, 1.215372, -0.168799)",
        "(0.125194, 1.215432, -0.155523)",
        "(0.125224, 1.216136, -0.148968)",
        "(0.125408, 1.218416, -0.135910)",
        "(0.125704, 1.222291, -0.123083)",
        "(0.125792, 1.227361, -0.110874)",
        "(0.125794, 1.233606, -0.099221)",
        "(0.125824, 1.241133, -0.088341)",
        "(0.125836, 1.245414, -0.083287)",
        "(0.125837, 1.254690, -0.073714)",
        "(0.125778, 1.264974, -0.065112)",
        "(0.125694, 1.276249, -0.057767)",
        "(0.125546, 1.288535, -0.051893)",
        "(0.125486, 1.295048, -0.049567)",
        "(0.125756, 1.308598, -0.045739)",
        "(0.126204, 1.322836, -0.043297)",
        "(0.127097, 1.337679, -0.042685)",
        "(0.127936, 1.352455, -0.043257)",
        "(0.128449, 1.359876, -0.044473)",
        "(0.129683, 1.374528, -0.047502)",
        "(0.131230, 1.388808, -0.051928)",
        "(0.133113, 1.402407, -0.057638)",
        "(0.134996, 1.415180, -0.064572)",
        "(0.136034, 1.421211, -0.068342)",
        "(0.138448, 1.432020, -0.076695)",
        "(0.140738, 1.441450, -0.085798)",
        "(0.142860, 1.449329, -0.095768)",
        "(0.144611, 1.455676, -0.106596)",
        "(0.145402, 1.458143, -0.112271)",
        "(0.146887, 1.462090, -0.123866)",
        "(0.148228, 1.464548, -0.135808)",
        "(0.149510, 1.465428, -0.147727)",
        "(0.150588, 1.464893, -0.159680)",
        "(0.150926, 1.464223, -0.165662)",
        "(0.151315, 1.461782, -0.177640)",
        "(0.150917, 1.457850, -0.189628)",
        "(0.150197, 1.452955, -0.201497)",
        "(0.148979, 1.446580, -0.213109)",
        "(0.148350, 1.443223, -0.218824)",
        "(0.146730, 1.434980, -0.229716)",
        "(0.145218, 1.425989, -0.240047)",
        "(0.143807, 1.416119, -0.249445)",
        "(0.142343, 1.405364, -0.257596)",
        "(0.141552, 1.399728, -0.261203)",
        "(0.139879, 1.387920, -0.267093)",
        "(0.138146, 1.375797, -0.271196)",
        "(0.136045, 1.363436, -0.274159)",
        "(0.133838, 1.351102, -0.275903)",
        "(0.132762, 1.345016, -0.276281)",
        "(0.130451, 1.332804, -0.275698)",
        "(0.127729, 1.320469, -0.274007)",
        "(0.125305, 1.308778, -0.271200)",
        "(0.122878, 1.297289, -0.267991)",
        "(0.121664, 1.291683, -0.265843)",
        "(0.119420, 1.280696, -0.260355)",
        "(0.117193, 1.270139, -0.253399)",
        "(0.115342, 1.260513, -0.245936)",
        "(0.113654, 1.251667, -0.237600)",
        "(0.112911, 1.247458, -0.232930)",
        "(0.111672, 1.239633, -0.222895)",
        "(0.110863, 1.232937, -0.212058)",
        "(0.110590, 1.227582, -0.200494)",
        "(0.110778, 1.223686, -0.188180)",
        "(0.110941, 1.221988, -0.181884)",
        "(0.111379, 1.219404, -0.169047)",
        "(0.111884, 1.218408, -0.155966)",
        "(0.112638, 1.218836, -0.142760)",
        "(0.113578, 1.220943, -0.129798)",
        "(0.114027, 1.222685, -0.123545)",
        "(0.114833, 1.227053, -0.111450)",
        "(0.115505, 1.232767, -0.099850)",
        "(0.116064, 1.239861, -0.088896)",
        "(0.116357, 1.248322, -0.078798)",
        "(0.116385, 1.253020, -0.074075)",
        "(0.116543, 1.264066, -0.065634)",
        "(0.116936, 1.276631, -0.058505)",
        "(0.117066, 1.290476, -0.053027)",
        "(0.117109, 1.305056, -0.048835)",
        "(0.117231, 1.312681, -0.047310)",
        "(0.117558, 1.328285, -0.045210)",
        "(0.118226, 1.344119, -0.044401)",
        "(0.119321, 1.359932, -0.044715)",
        "(0.120046, 1.367796, -0.045398)",
        "(0.121753, 1.383298, -0.047505)",
        "(0.124099, 1.398488, -0.050694)",
        "(0.126864, 1.413187, -0.054990)",
        "(0.130296, 1.427271, -0.060193)",
        "(0.134047, 1.440454, -0.066083)",
        "(0.136036, 1.446493, -0.069277)",
        "(0.139973, 1.457741, -0.076062)",
        "(0.143416, 1.467082, -0.083935)",
        "(0.146478, 1.474766, -0.092399)",
        "(0.149328, 1.480632, -0.101917)",
        "(0.150527, 1.482648, -0.106732)",
        "(0.152262, 1.485399, -0.116507)",
        "(0.153106, 1.486716, -0.127106)",
        "(0.153256, 1.486554, -0.138265)"
    ],
    "rightHandRotations": [
        "(343.008100, 260.041700, 254.035100)",
        "(343.013200, 260.047500, 254.059200)",
        "(343.017300, 260.044500, 254.078300)",
        "(343.044600, 260.025600, 254.073200)",
        "(343.052700, 260.014900, 254.078800)",
        "(343.052900, 260.023100, 254.073000)",
        "(343.030800, 260.093900, 254.025000)",
        "(343.026300, 260.094100, 254.016700)",
        "(343.019700, 260.099000, 254.001200)",
        "(342.981800, 260.088500, 253.981400)",
        "(342.978400, 260.067700, 253.968300)",
        "(342.966900, 260.031800, 254.013700)",
        "(342.958700, 259.978500, 254.059600)",
        "(342.950700, 259.752200, 254.138300)",
        "(342.929800, 259.597000, 254.169600)",
        "(342.904700, 259.424400, 254.232900)",
        "(342.902300, 259.350600, 254.267200)",
        "(342.909600, 259.221800, 254.332400)",
        "(342.929300, 259.158300, 254.402400)",
        "(342.869600, 259.047800, 254.453500)",
        "(342.787600, 258.881900, 254.417000)",
        "(342.731100, 258.681700, 254.469700)",
        "(342.708700, 258.612900, 254.545800)",
        "(342.638800, 258.424900, 254.900400)",
        "(342.323500, 257.748600, 255.699600)",
        "(341.872700, 257.059400, 256.381400)",
        "(341.575200, 256.779300, 256.598400)",
        "(340.571100, 256.425000, 257.252600)",
        "(339.061500, 256.286800, 258.445900)",
        "(336.993100, 256.145400, 259.802300)",
        "(334.622500, 256.492300, 261.092500)",
        "(331.961300, 257.230800, 262.355800)",
        "(330.575600, 257.697700, 262.899000)",
        "(327.684800, 258.810800, 263.912900)",
        "(324.806600, 260.449600, 264.881000)",
        "(322.230600, 262.405900, 265.528600)",
        "(321.168700, 263.507400, 265.615000)",
        "(319.261100, 266.060400, 265.501100)",
        "(317.936900, 268.547700, 265.465200)",
        "(317.241300, 271.128400, 265.504200)",
        "(317.303400, 273.788300, 265.233600)",
        "(317.582900, 275.210400, 264.794000)",
        "(318.582800, 278.358900, 263.537900)",
        "(320.134600, 280.766400, 262.624200)",
        "(322.009600, 282.603000, 262.154000)",
        "(324.204200, 284.566900, 261.749100)",
        "(326.458200, 286.056000, 261.586800)",
        "(327.640300, 286.575600, 261.522400)",
        "(330.265900, 287.339200, 261.144500)",
        "(332.867700, 288.341600, 260.604600)",
        "(335.388000, 289.066800, 260.532100)",
        "(337.771500, 289.246000, 261.076700)",
        "(339.026000, 289.209300, 261.246800)",
        "(341.610600, 288.913000, 260.972800)",
        "(343.923300, 288.560400, 260.324600)",
        "(345.851800, 288.220700, 260.435900)",
        "(347.566300, 287.240600, 261.688100)",
        "(348.491700, 286.625400, 262.424600)",
        "(350.237400, 285.696000, 262.856000)",
        "(352.007800, 285.025100, 261.728100)",
        "(353.722900, 283.752100, 260.904500)",
        "(354.878900, 281.769200, 261.441500)",
        "(355.354200, 280.681000, 261.676100)",
        "(356.261800, 279.058000, 261.343900)",
        "(356.970100, 277.355100, 260.673200)",
        "(357.227200, 275.101700, 260.406500)",
        "(357.255900, 274.012900, 260.327100)",
        "(357.110400, 271.921000, 260.095100)",
        "(356.737200, 269.637200, 259.749900)",
        "(356.046300, 267.336400, 259.422600)",
        "(354.978600, 265.285400, 259.198800)",
        "(353.735700, 263.282700, 258.835500)",
        "(353.071800, 262.300200, 258.711200)",
        "(351.571300, 260.283300, 258.916300)",
        "(349.737200, 258.547900, 259.639900)",
        "(347.736600, 256.937500, 260.121700)",
        "(346.796300, 256.170500, 260.273200)",
        "(344.726200, 254.760800, 260.863600)",
        "(342.496300, 253.632400, 261.685400)",
        "(340.281300, 253.004600, 262.483500)",
        "(337.949500, 252.572400, 263.263200)",
        "(336.816700, 252.371100, 263.619300)",
        "(334.578000, 252.077500, 264.377700)",
        "(332.346200, 251.812800, 265.234400)",
        "(330.164900, 251.804400, 265.988200)",
        "(328.009100, 251.795000, 267.119000)",
        "(326.940400, 251.826700, 267.665800)",
        "(324.996100, 252.072200, 268.645300)",
        "(323.152200, 252.411900, 269.772200)",
        "(321.560400, 252.898200, 270.700700)",
        "(320.071300, 253.769500, 271.316100)",
        "(319.378100, 254.171400, 271.717400)",
        "(318.064900, 254.949600, 272.577000)",
        "(317.011100, 256.081900, 273.225900)",
        "(316.031500, 257.264300, 273.904900)",
        "(315.293300, 258.894000, 274.036500)",
        "(314.962400, 259.836000, 273.998000)",
        "(314.487500, 261.788800, 273.761700)",
        "(314.056100, 263.911800, 273.308100)",
        "(313.763000, 265.911000, 272.964700)",
        "(313.810000, 267.973400, 272.469700)",
        "(313.971700, 269.152500, 272.199200)",
        "(314.475500, 271.932000, 271.474400)",
        "(315.198900, 274.765700, 270.419900)",
        "(316.194300, 276.889200, 269.651100)",
        "(317.366500, 278.767000, 269.223100)",
        "(318.000200, 279.700600, 269.042600)",
        "(319.475100, 281.786600, 268.529500)",
        "(321.271300, 284.447500, 267.734600)",
        "(323.224000, 286.515600, 267.477600)",
        "(325.385300, 287.656800, 267.593700)",
        "(326.503200, 288.118600, 267.590300)",
        "(328.774700, 289.250700, 267.411800)",
        "(331.181100, 290.526500, 267.290200)",
        "(333.785100, 291.377300, 267.430400)",
        "(336.194500, 291.667500, 268.098700)",
        "(337.442900, 291.849700, 268.428100)",
        "(339.874700, 292.196900, 268.502800)",
        "(342.526800, 292.457500, 267.662200)",
        "(345.100900, 292.185600, 267.001600)",
        "(347.520000, 291.303200, 267.084500)",
        "(348.682300, 290.813300, 267.125200)",
        "(350.867300, 289.663800, 266.784100)",
        "(352.816900, 288.593400, 265.841700)",
        "(354.732500, 287.159700, 264.951200)",
        "(356.108100, 284.882600, 264.614100)",
        "(356.638100, 283.741400, 264.544300)",
        "(357.614600, 281.705300, 264.064000)",
        "(358.390800, 279.459900, 263.089600)",
        "(358.845900, 276.360000, 262.361400)",
        "(358.871400, 273.180100, 261.660500)",
        "(358.392600, 270.441900, 261.085200)",
        "(357.953000, 269.080500, 261.009200)",
        "(356.931700, 266.276900, 260.811400)",
        "(355.529500, 263.590400, 260.671400)",
        "(353.786900, 261.146900, 260.710100)",
        "(352.812700, 260.006600, 260.865000)",
        "(350.581300, 257.835100, 261.084000)",
        "(348.072800, 256.135600, 261.554700)",
        "(345.360700, 254.873400, 262.433700)",
        "(342.447100, 253.921700, 263.271300)",
        "(341.039500, 253.488900, 263.601900)",
        "(338.178700, 252.729500, 264.213500)",
        "(335.506200, 252.179000, 265.079100)",
        "(332.853500, 251.994600, 266.370600)",
        "(330.274300, 252.165200, 267.635300)",
        "(329.061200, 252.221700, 268.112600)",
        "(326.766400, 252.306500, 268.870100)",
        "(324.683500, 252.746800, 269.777800)",
        "(322.716700, 253.376400, 270.910300)",
        "(320.793000, 254.096900, 272.218300)",
        "(319.881400, 254.590100, 272.772200)",
        "(318.263300, 255.649900, 273.439800)",
        "(316.982000, 256.769000, 274.056400)",
        "(315.840100, 258.358700, 274.541200)",
        "(314.963500, 260.176200, 274.713300)",
        "(314.616800, 261.179300, 274.695500)",
        "(314.165600, 263.314100, 274.537300)",
        "(314.066900, 265.741900, 274.101100)",
        "(314.134200, 268.092700, 273.534100)",
        "(314.434900, 270.443200, 272.918900)",
        "(314.734000, 271.686600, 272.459700)",
        "(315.771700, 274.263000, 271.381500)",
        "(317.302600, 276.955800, 270.237800)",
        "(318.886200, 279.568200, 269.250300)",
        "(320.678800, 281.765300, 268.522100)",
        "(321.602500, 282.828400, 268.075000)",
        "(323.736100, 284.675700, 267.122200)",
        "(326.046100, 286.085200, 266.510200)",
        "(328.421000, 287.506000, 266.076000)",
        "(330.825300, 288.656100, 265.562000)",
        "(332.060900, 289.023900, 265.356000)",
        "(334.491900, 289.591300, 265.170400)",
        "(336.898600, 289.894600, 265.125500)",
        "(339.150500, 290.247500, 264.841300)",
        "(341.331700, 290.621900, 264.302000)",
        "(342.419300, 290.712500, 264.026300)",
        "(344.635500, 290.725000, 263.701200)",
        "(346.916900, 289.939700, 263.756100)",
        "(348.950600, 288.857900, 263.728200)",
        "(350.655500, 288.050000, 263.403400)",
        "(351.538000, 287.706600, 263.021500)",
        "(353.268400, 286.912900, 262.147100)",
        "(354.762500, 285.553800, 261.662400)",
        "(355.807700, 283.324200, 261.557500)",
        "(356.590200, 281.727800, 261.051200)",
        "(356.972600, 281.089000, 260.723700)",
        "(357.654300, 279.166400, 259.953400)",
        "(357.774000, 276.520900, 259.635700)",
        "(357.609100, 273.936700, 259.765300)",
        "(357.111800, 271.786500, 259.503900)",
        "(356.846000, 270.751300, 259.293900)",
        "(356.168000, 268.382300, 258.882400)",
        "(354.909900, 266.017200, 258.843300)",
        "(353.523600, 264.081500, 258.917600)",
        "(351.912800, 262.327000, 258.911300)",
        "(351.014200, 261.527000, 258.797000)",
        "(349.068500, 260.153400, 258.892200)",
        "(346.768700, 259.137100, 259.482000)",
        "(344.402000, 258.229900, 259.952800)",
        "(341.776700, 257.766200, 260.181800)",
        "(340.545100, 257.615400, 260.398300)",
        "(337.764600, 257.128100, 261.053500)",
        "(335.126800, 256.978700, 261.477300)",
        "(332.751600, 256.800100, 262.324300)",
        "(330.300400, 257.096000, 263.364400)",
        "(329.123600, 257.496200, 263.769800)",
        "(326.909800, 258.499900, 264.100300)",
        "(325.295500, 259.911200, 264.059400)",
        "(323.611200, 261.048700, 264.478900)",
        "(322.203900, 262.043800, 265.166400)",
        "(321.590900, 262.768600, 265.266500)",
        "(320.482600, 264.562300, 265.284600)",
        "(319.779500, 266.626600, 265.035500)",
        "(319.149300, 268.316800, 264.481600)",
        "(318.926900, 270.043000, 264.053800)",
        "(318.937100, 271.038800, 263.958300)",
        "(319.145600, 273.005600, 264.055800)",
        "(319.489000, 275.110100, 263.478600)",
        "(320.192400, 277.068300, 262.818000)",
        "(321.269700, 279.049900, 262.326500)",
        "(321.989100, 279.998700, 262.064300)",
        "(323.328500, 281.840900, 262.041500)",
        "(324.800500, 283.765400, 261.805900)",
        "(326.440700, 285.248500, 261.252400)",
        "(328.229200, 286.721100, 260.619100)",
        "(329.302600, 287.462600, 260.502200)",
        "(331.262800, 288.668300, 260.697800)",
        "(333.298900, 289.483900, 260.616500)",
        "(335.528000, 290.000300, 260.266600)",
        "(337.741200, 290.320000, 260.466000)",
        "(338.836100, 290.330800, 260.706400)",
        "(341.065100, 290.453600, 261.212400)",
        "(343.551100, 290.477200, 261.282100)",
        "(345.820100, 289.801400, 260.819400)",
        "(347.858900, 289.014500, 260.577000)",
        "(348.978900, 288.517000, 260.553600)",
        "(350.982900, 287.437200, 260.654300)",
        "(352.749800, 286.523700, 260.439700)",
        "(354.376600, 284.980400, 259.768100)",
        "(355.817900, 283.084700, 259.606400)",
        "(356.450900, 282.139200, 259.599200)",
        "(357.474400, 280.251300, 259.175700)",
        "(358.206500, 278.290100, 258.468100)",
        "(358.566700, 276.235300, 257.871600)",
        "(358.658900, 273.785400, 257.534100)",
        "(358.524400, 272.508200, 257.571100)",
        "(357.936500, 270.500900, 257.255900)",
        "(357.274700, 268.766600, 256.649500)",
        "(356.387300, 266.582700, 256.655700)",
        "(355.044300, 264.535500, 256.684300)",
        "(354.242600, 263.745200, 256.553800)",
        "(352.492500, 262.309900, 256.409000)",
        "(350.571400, 260.865400, 256.664200)",
        "(348.391700, 259.576600, 257.041500)",
        "(346.163400, 258.569500, 257.579700)",
        "(345.015900, 258.122400, 257.770100)",
        "(342.522400, 257.434300, 258.096300)",
        "(340.155600, 257.114100, 258.628600)",
        "(337.737700, 256.849200, 259.537500)",
        "(335.503000, 256.945200, 259.987100)",
        "(334.315300, 256.904800, 260.233100)",
        "(332.160400, 257.000000, 261.017200)",
        "(330.083300, 257.170600, 261.989400)",
        "(328.246400, 257.527700, 262.834900)",
        "(326.463600, 258.224800, 263.385300)",
        "(325.582600, 258.563600, 263.631000)",
        "(323.981300, 259.461900, 264.058800)",
        "(322.558600, 260.501000, 264.603900)",
        "(321.358500, 261.568700, 265.210300)",
        "(320.451900, 262.834500, 265.321800)",
        "(320.022200, 263.499600, 265.380800)",
        "(319.385800, 265.015600, 265.566100)",
        "(319.027400, 266.603600, 265.725300)",
        "(318.880500, 268.416700, 265.517600)",
        "(318.919600, 270.378300, 264.965300)",
        "(319.104500, 271.456900, 264.668400)",
        "(319.566200, 273.706200, 264.052100)",
        "(320.283500, 275.935400, 263.539200)",
        "(321.204300, 277.661100, 263.157100)",
        "(322.435900, 279.322400, 262.859900)",
        "(323.107100, 280.238700, 262.707600)",
        "(324.623700, 282.141400, 262.221000)",
        "(326.133000, 283.820800, 261.992300)",
        "(327.990400, 284.652800, 262.257300)",
        "(329.915500, 285.483900, 262.124700)",
        "(331.015600, 285.876300, 262.077100)",
        "(333.228600, 286.650700, 262.094000)",
        "(335.255800, 287.337300, 261.991700)",
        "(337.124100, 287.572600, 262.000900)",
        "(339.278500, 287.626700, 261.480400)",
        "(340.429800, 287.681400, 261.231100)",
        "(342.349000, 287.621800, 261.144700)",
        "(344.146800, 287.408900, 261.225300)",
        "(346.086500, 287.132800, 261.007600)",
        "(348.104600, 286.327200, 260.284700)",
        "(348.983200, 285.834800, 260.063300)",
        "(350.442100, 284.678200, 259.894400)",
        "(351.872200, 283.509800, 259.750700)",
        "(353.125100, 282.307300, 259.361300)",
        "(354.350100, 280.897400, 258.873200)",
        "(354.902300, 280.020600, 258.603900)",
        "(355.594500, 277.923000, 258.491900)",
        "(355.978600, 276.127300, 258.188000)",
        "(356.262100, 274.009900, 257.625300)",
        "(356.175200, 271.751800, 257.421800)",
        "(356.026800, 270.684500, 257.491300)",
        "(355.547100, 268.515700, 257.380900)",
        "(354.874800, 266.368200, 257.166500)",
        "(353.825400, 264.366500, 256.963500)",
        "(352.597600, 262.607100, 256.605000)",
        "(351.930900, 261.673600, 256.581500)",
        "(350.264700, 259.778000, 257.231600)",
        "(348.270200, 258.261000, 257.688200)",
        "(346.179700, 257.000200, 257.984300)",
        "(344.070900, 255.832900, 258.579500)",
        "(342.916200, 255.390200, 258.946800)",
        "(340.656900, 254.597200, 259.869000)",
        "(338.441800, 253.951900, 260.886900)",
        "(335.998000, 253.474500, 261.473000)",
        "(333.749900, 253.201700, 262.243100)",
        "(332.582900, 253.070700, 262.793900)",
        "(330.373900, 253.051400, 263.902100)",
        "(328.236900, 253.330100, 264.913400)",
        "(326.252500, 253.582500, 266.077600)",
        "(324.289500, 254.084500, 266.710400)",
        "(323.422200, 254.484700, 266.977500)",
        "(321.665500, 255.318800, 267.815700)",
        "(320.210500, 256.481000, 268.617800)",
        "(318.959400, 257.881500, 269.017500)",
        "(318.052100, 259.417100, 268.939300)",
        "(317.584400, 260.193000, 269.035000)",
        "(316.891300, 261.992900, 269.223500)",
        "(316.383900, 264.117500, 268.995600)",
        "(316.136900, 266.446200, 268.364300)",
        "(316.049200, 268.976400, 267.517700)",
        "(316.183100, 270.197300, 267.156500)",
        "(316.589100, 272.653800, 266.537500)",
        "(317.422100, 275.196600, 265.679100)",
        "(318.405000, 277.821300, 264.627900)",
        "(319.645600, 280.119600, 263.546400)",
        "(320.398400, 281.042300, 263.190700)",
        "(322.138300, 282.509800, 262.969300)",
        "(324.137200, 284.086000, 262.965900)",
        "(326.418900, 285.734500, 262.328800)",
        "(328.813100, 286.807300, 262.030200)",
        "(330.080000, 287.250600, 261.873100)",
        "(332.691000, 287.973700, 261.648700)",
        "(335.186300, 288.681600, 261.668800)",
        "(337.737400, 289.362400, 261.187700)",
        "(340.043900, 289.690500, 260.931000)",
        "(341.143500, 289.704000, 260.884900)",
        "(343.351900, 289.564800, 260.677000)",
        "(345.369400, 289.391100, 260.267100)",
        "(347.329500, 289.239300, 259.952000)",
        "(349.031200, 288.649500, 259.809200)",
        "(349.959400, 288.306400, 259.693400)",
        "(351.597400, 287.559000, 259.164400)",
        "(353.266300, 286.690300, 258.718300)",
        "(354.644600, 285.271300, 258.592600)",
        "(355.773400, 283.632300, 258.427700)",
        "(356.316700, 282.822800, 258.284700)",
        "(357.176200, 281.208300, 257.978800)",
        "(357.932800, 279.380200, 257.809100)",
        "(358.429900, 276.970200, 257.526100)",
        "(358.500600, 274.881900, 257.122100)",
        "(358.483800, 273.956400, 256.972200)",
        "(358.376200, 271.951200, 256.505700)",
        "(357.789500, 269.299800, 256.333800)",
        "(357.008800, 267.042700, 256.070800)",
        "(356.041200, 265.079700, 255.570900)",
        "(355.476600, 264.073000, 255.423200)",
        "(354.070300, 261.890400, 255.567300)",
        "(352.380500, 259.643600, 255.985100)",
        "(350.471200, 257.882200, 256.066700)",
        "(348.419200, 256.100300, 256.330800)",
        "(347.320700, 255.233600, 256.589100)",
        "(344.907300, 253.920500, 257.217600)",
        "(342.339700, 253.002600, 257.934400)",
        "(339.847900, 252.286800, 258.692600)",
        "(337.204000, 251.798700, 259.503700)",
        "(335.990200, 251.630700, 259.972500)",
        "(333.600800, 251.529200, 261.035300)",
        "(331.222300, 251.702500, 261.955600)",
        "(328.976500, 252.145000, 262.782200)",
        "(326.895300, 252.602800, 263.798700)",
        "(325.897600, 252.856100, 264.323600)",
        "(324.117400, 253.521300, 265.302900)",
        "(322.536200, 254.791500, 265.832300)",
        "(321.154900, 256.308900, 266.188600)",
        "(319.937300, 257.732800, 266.333600)",
        "(319.373500, 258.488300, 266.458300)",
        "(318.477800, 260.218800, 266.826400)",
        "(317.834800, 262.160600, 266.909600)",
        "(317.493500, 264.073800, 266.655200)",
        "(317.383900, 266.204700, 266.160000)",
        "(317.443800, 267.325800, 265.921800)",
        "(317.585700, 269.672200, 265.376300)",
        "(318.154800, 271.865600, 264.917900)",
        "(319.159500, 273.727700, 264.536300)",
        "(320.408800, 275.835800, 263.998400)",
        "(321.032300, 277.056800, 263.647800)",
        "(322.483100, 279.299100, 262.895800)",
        "(324.280200, 280.948300, 262.296900)",
        "(326.431900, 282.246200, 262.040000)",
        "(328.580700, 283.838100, 261.644000)",
        "(329.624100, 284.720700, 261.295200)",
        "(331.821100, 285.844000, 260.768400)",
        "(334.005100, 286.374700, 260.670900)",
        "(336.492300, 287.215900, 260.400300)",
        "(338.729900, 287.949100, 259.909000)",
        "(339.800800, 288.101200, 259.806000)",
        "(342.013300, 288.151000, 259.812000)",
        "(344.242300, 287.987500, 259.707300)",
        "(346.451600, 287.882400, 259.501600)",
        "(348.386900, 287.374700, 259.222700)",
        "(349.372900, 287.056800, 259.098200)",
        "(351.018600, 286.248400, 258.891300)",
        "(352.632200, 285.401300, 258.565000)",
        "(354.009900, 284.436500, 258.145000)",
        "(355.113200, 283.174400, 257.754000)",
        "(355.598200, 282.571600, 257.683400)",
        "(356.349100, 281.263900, 257.468400)",
        "(356.970000, 279.889000, 257.013600)",
        "(357.260500, 278.137800, 256.475500)",
        "(357.354100, 276.244100, 256.320300)",
        "(357.390100, 275.242600, 256.334900)",
        "(357.130900, 273.104100, 256.157000)",
        "(356.716000, 271.102000, 255.823400)",
        "(356.174900, 269.123400, 255.424500)",
        "(355.361500, 267.036800, 255.109300)",
        "(354.882000, 266.038400, 254.983400)",
        "(353.751300, 264.104600, 254.810400)",
        "(352.322300, 262.297500, 254.803500)",
        "(350.469000, 260.625500, 255.116100)",
        "(348.522100, 258.975700, 255.441500)",
        "(347.450900, 258.237200, 255.530200)",
        "(345.124100, 256.949300, 255.964500)",
        "(342.748300, 255.800900, 256.694800)",
        "(340.230000, 254.972000, 257.436000)",
        "(337.743000, 254.344500, 258.012200)",
        "(336.563200, 254.097000, 258.360700)",
        "(334.224600, 253.723200, 259.317800)",
        "(331.854200, 253.576300, 260.424700)",
        "(329.633100, 253.474000, 261.552700)",
        "(327.487200, 253.665400, 262.194600)",
        "(326.415500, 253.770100, 262.510500)",
        "(324.415700, 254.138800, 263.382200)",
        "(322.632700, 254.718900, 264.342000)",
        "(321.042200, 255.411800, 265.320300)",
        "(319.570700, 256.339000, 265.737600)",
        "(318.929500, 256.857500, 265.830100)",
        "(317.707600, 257.984100, 266.234700)",
        "(316.740100, 259.333900, 266.788100)",
        "(316.052000, 260.940400, 267.102600)",
        "(315.687000, 262.528200, 267.018600)",
        "(315.584400, 263.420400, 266.697600)",
        "(315.506800, 265.298000, 266.072400)",
        "(315.707500, 267.081600, 265.866800)",
        "(316.218800, 269.024900, 265.543200)",
        "(317.017000, 271.121500, 264.718300)",
        "(317.511300, 272.182300, 264.152400)",
        "(318.737400, 274.355500, 262.998700)",
        "(320.157200, 276.397900, 262.247300)",
        "(321.581600, 278.118800, 262.035000)",
        "(323.268500, 279.668200, 261.533100)",
        "(324.256100, 280.484200, 261.231000)",
        "(326.311500, 282.208800, 260.858200)",
        "(328.259700, 283.648300, 260.296900)",
        "(330.345000, 284.810400, 259.810000)",
        "(332.415900, 285.800800, 259.441000)",
        "(333.466800, 286.288400, 259.284400)",
        "(335.555800, 287.096600, 259.212000)",
        "(337.560500, 287.691900, 259.009800)",
        "(339.600500, 287.941300, 258.839200)",
        "(341.605400, 287.975600, 258.974300)",
        "(342.605000, 288.056800, 259.017300)",
        "(344.714400, 288.099500, 258.940800)",
        "(346.656700, 287.745200, 258.493200)",
        "(348.527100, 286.936500, 258.342500)",
        "(350.211100, 286.123300, 258.329800)",
        "(351.068600, 285.662100, 258.352700)",
        "(352.764100, 284.698700, 258.416200)",
        "(354.187600, 283.699500, 257.971100)",
        "(355.359100, 282.583600, 257.544100)",
        "(356.423000, 281.123600, 257.197800)",
        "(356.890800, 280.240600, 257.001800)",
        "(357.533400, 278.134800, 256.909200)",
        "(357.852200, 276.466800, 256.827300)",
        "(357.967700, 274.898600, 256.247300)",
        "(357.855200, 272.938100, 255.851200)",
        "(357.670700, 271.838800, 255.847200)",
        "(357.102200, 269.811800, 255.888500)",
        "(356.393500, 268.094800, 255.619500)",
        "(355.589300, 266.380500, 255.481300)",
        "(354.360300, 264.313500, 255.559200)",
        "(353.708000, 263.306500, 255.694100)",
        "(352.338000, 261.534100, 256.031700)",
        "(350.569900, 260.021600, 256.301000)",
        "(348.647900, 258.764200, 256.543900)",
        "(346.484700, 257.632900, 256.692400)",
        "(345.341900, 257.124000, 256.830700)",
        "(343.020300, 256.177900, 257.600300)",
        "(340.784900, 255.625800, 258.340400)",
        "(338.369700, 255.084000, 258.991000)",
        "(335.762500, 254.714700, 259.669600)",
        "(334.518100, 254.568600, 260.033600)",
        "(332.005700, 254.520900, 260.931300)",
        "(329.674100, 254.534800, 261.898500)",
        "(327.348600, 254.648100, 262.824500)",
        "(325.240500, 254.863700, 263.753600)",
        "(324.199900, 254.991100, 264.161800)",
        "(322.339800, 255.603500, 264.961600)",
        "(320.571400, 256.653800, 265.654000)",
        "(319.058500, 257.579500, 266.333000)",
        "(317.786900, 258.821400, 266.571000)",
        "(317.266800, 259.466900, 266.617200)",
        "(316.400800, 261.062800, 266.595800)",
        "(315.801900, 263.110300, 266.328000)",
        "(315.450400, 264.898300, 266.157600)",
        "(315.529800, 266.856100, 265.748600)",
        "(315.643500, 267.955300, 265.379500)",
        "(316.029400, 270.257000, 264.540800)",
        "(316.742900, 272.308200, 263.888000)",
        "(317.877200, 274.407800, 263.112800)",
        "(319.396600, 276.780900, 262.187100)",
        "(320.154300, 277.809500, 261.952500)",
        "(321.737600, 279.646100, 261.500500)",
        "(323.515800, 281.561600, 260.602400)",
        "(325.336400, 283.394500, 259.752700)",
        "(327.380700, 284.531500, 259.555200)",
        "(328.450500, 285.046800, 259.537200)",
        "(330.863100, 286.106700, 259.396700)",
        "(333.136400, 287.022800, 258.949800)",
        "(335.346900, 287.573600, 258.675400)",
        "(337.710700, 287.764900, 258.692400)",
        "(338.872400, 287.778200, 258.762800)",
        "(341.039200, 287.885100, 258.848200)",
        "(343.120100, 287.887700, 258.487800)",
        "(345.115500, 287.530300, 258.154400)",
        "(347.023300, 286.558900, 258.323400)",
        "(347.930500, 286.042100, 258.472700)",
        "(349.572700, 285.381000, 258.532700)",
        "(351.000900, 284.680600, 258.205900)",
        "(352.401600, 283.236100, 257.853600)",
        "(353.442100, 281.630700, 257.575000)",
        "(353.855200, 281.019600, 257.484100)",
        "(354.674200, 279.884500, 257.349000)",
        "(355.183500, 278.269100, 257.189300)",
        "(355.381300, 276.132600, 257.074300)",
        "(355.307500, 274.234300, 256.907800)",
        "(355.206300, 273.337100, 256.844900)",
        "(354.786200, 271.561500, 256.833800)",
        "(354.311600, 269.584900, 256.732000)",
        "(353.454300, 267.545400, 256.528200)",
        "(352.541100, 265.766400, 256.451200)",
        "(351.975000, 264.970900, 256.464800)",
        "(350.712500, 263.353800, 256.622800)",
        "(349.253500, 261.627500, 256.836200)",
        "(347.648700, 260.272500, 257.096300)",
        "(345.860200, 258.986100, 257.513500)",
        "(344.854600, 258.350100, 257.723900)",
        "(342.749900, 257.133900, 258.158900)",
        "(340.761800, 256.152200, 258.790200)",
        "(338.638200, 255.382500, 259.592300)",
        "(336.425500, 254.638300, 260.231600)",
        "(335.343200, 254.391600, 260.511000)",
        "(333.287500, 254.091600, 261.135800)",
        "(331.314700, 254.055700, 261.842100)",
        "(329.450700, 254.043500, 262.572800)",
        "(327.768000, 254.101800, 263.298000)",
        "(326.943800, 254.177100, 263.630100)",
        "(325.287800, 254.590900, 264.171300)",
        "(323.673400, 255.031500, 264.901800)",
        "(322.251200, 255.726900, 265.602000)",
        "(321.005900, 256.493300, 266.232600)",
        "(320.464600, 256.921500, 266.390800)",
        "(319.469100, 257.897900, 266.466100)",
        "(318.545700, 259.125200, 266.750500)",
        "(317.893200, 260.621300, 266.924000)",
        "(317.441700, 262.186600, 266.941500)",
        "(317.308900, 263.065300, 266.799200)",
        "(317.118900, 264.875300, 266.378300)",
        "(317.158400, 266.735000, 266.206300)",
        "(317.344500, 268.750800, 265.863500)",
        "(317.785400, 270.644500, 265.459400)",
        "(318.088700, 271.547300, 265.195900)",
        "(318.887500, 273.508900, 264.552200)",
        "(319.893000, 275.720400, 264.310400)",
        "(321.169500, 277.662400, 264.077700)",
        "(322.661500, 279.366400, 263.619400)",
        "(323.460800, 280.182900, 263.307700)",
        "(325.224100, 281.485900, 263.033600)",
        "(327.043900, 282.914300, 262.996900)",
        "(329.189200, 284.121100, 262.912700)",
        "(331.421300, 284.940100, 262.746600)",
        "(332.574500, 285.346800, 262.686600)",
        "(334.637600, 286.269900, 262.631300)",
        "(336.826400, 287.225600, 262.353500)",
        "(339.007400, 287.684100, 261.966000)",
        "(341.074800, 287.742500, 261.943800)",
        "(342.085700, 287.739900, 261.998000)",
        "(343.978000, 287.665300, 262.131100)",
        "(346.006700, 287.297300, 261.821800)",
        "(347.722100, 286.654600, 261.302900)",
        "(349.176100, 285.924400, 261.027900)",
        "(349.820500, 285.515300, 261.009300)",
        "(351.141100, 284.721100, 261.068700)",
        "(352.454500, 283.679400, 260.938900)",
        "(353.486800, 282.117700, 260.341500)",
        "(354.274000, 280.642800, 260.091500)",
        "(354.639900, 280.066600, 260.026200)",
        "(355.343200, 278.854600, 259.899300)",
        "(355.888200, 277.168800, 259.673400)",
        "(356.034400, 274.834800, 259.555500)",
        "(355.974500, 272.998400, 259.189400)",
        "(355.885700, 272.255400, 259.025000)",
        "(355.684700, 270.438800, 258.983100)",
        "(355.152600, 268.151600, 259.086900)",
        "(354.286000, 266.048800, 258.847000)",
        "(353.155000, 264.272600, 258.665500)",
        "(352.547600, 263.251100, 258.661200)",
        "(351.255200, 261.208400, 258.837600)",
        "(349.636800, 259.519300, 259.125300)",
        "(347.859500, 257.874500, 259.483200)",
        "(345.892400, 256.043200, 260.099300)",
        "(344.856800, 255.255400, 260.417000)",
        "(342.726700, 254.015300, 261.056700)",
        "(340.552000, 252.974200, 261.762300)",
        "(338.186200, 251.996500, 262.554200)",
        "(335.912500, 251.354200, 263.334100)",
        "(334.806500, 251.056300, 263.715000)",
        "(332.662300, 250.605300, 264.501000)",
        "(330.635300, 250.311100, 265.545400)",
        "(328.568700, 250.219100, 266.583300)",
        "(326.673900, 250.353800, 267.288300)",
        "(325.752600, 250.411400, 267.615000)",
        "(323.957400, 250.841700, 268.135200)",
        "(322.276200, 251.326000, 268.903700)",
        "(320.840800, 251.888700, 269.715700)",
        "(319.585800, 252.821800, 270.195600)",
        "(318.987300, 253.359400, 270.421900)",
        "(317.870800, 254.593100, 270.726000)",
        "(316.951500, 255.994200, 270.732400)",
        "(316.341200, 257.566000, 270.758200)",
        "(315.826500, 259.375900, 270.465300)",
        "(315.621500, 260.307400, 270.317900)",
        "(315.387500, 262.366100, 269.927900)",
        "(315.419500, 264.554600, 269.248700)",
        "(315.799400, 267.127400, 268.006200)",
        "(316.340500, 269.692500, 267.088700)",
        "(316.659200, 270.960000, 266.754600)",
        "(317.550500, 273.412700, 265.813100)",
        "(318.650800, 276.138900, 264.448400)",
        "(319.952200, 278.782000, 263.097800)",
        "(321.472200, 280.816200, 262.223300)",
        "(322.303300, 281.666700, 261.964300)",
        "(324.074400, 283.248300, 261.484200)",
        "(325.970900, 284.794400, 261.197800)",
        "(327.925000, 285.866800, 261.296600)",
        "(330.181600, 286.482700, 260.926000)",
        "(331.313600, 286.813800, 260.645800)",
        "(333.328700, 287.631200, 260.394600)",
        "(335.281900, 288.199400, 260.532200)",
        "(337.375700, 288.554900, 260.474400)",
        "(339.417300, 288.757600, 260.180000)",
        "(340.401500, 288.869400, 260.082000)",
        "(342.142600, 289.027200, 259.840200)",
        "(343.956500, 288.721400, 259.755500)",
        "(345.617700, 288.129600, 259.885900)",
        "(347.189600, 287.569200, 259.540900)",
        "(347.978900, 287.199000, 259.166200)",
        "(349.443400, 286.367100, 258.900000)",
        "(350.652300, 285.487700, 259.117700)",
        "(351.792700, 284.603600, 258.797900)",
        "(352.832600, 283.393100, 258.367500)",
        "(353.257400, 282.681800, 258.381700)",
        "(353.913200, 281.015500, 258.552200)",
        "(354.492400, 279.145400, 258.548600)",
        "(354.617200, 277.345800, 258.534000)",
        "(354.707900, 275.655900, 258.398700)",
        "(354.705900, 274.825500, 258.323200)",
        "(354.415600, 272.931800, 258.321000)",
        "(353.887600, 271.114100, 258.425300)",
        "(353.135300, 269.441100, 258.230900)",
        "(352.275000, 267.610600, 258.369000)",
        "(351.795600, 266.635200, 258.554100)",
        "(350.642700, 264.684000, 258.827600)",
        "(349.268800, 263.160900, 258.977400)",
        "(347.833200, 261.422500, 259.362000)",
        "(346.169900, 259.735200, 259.965100)",
        "(345.326000, 258.987600, 260.262100)",
        "(343.643100, 257.498900, 260.934800)",
        "(341.780200, 256.187000, 261.760800)",
        "(339.759100, 255.131000, 262.463500)",
        "(337.771900, 254.286300, 263.043300)",
        "(336.742200, 253.997200, 263.369600)",
        "(334.586200, 253.641900, 264.057900)",
        "(332.532900, 253.209900, 264.890900)",
        "(330.529600, 252.849000, 265.856600)",
        "(328.462400, 252.817500, 266.585600)",
        "(327.492400, 252.835700, 266.979200)",
        "(325.663000, 252.912500, 267.947600)",
        "(323.971100, 253.091200, 268.992200)",
        "(322.332300, 253.393100, 269.875200)",
        "(320.913000, 254.179300, 270.497900)",
        "(320.270300, 254.671100, 270.780700)",
        "(319.009800, 255.591100, 271.450300)",
        "(317.863300, 256.713000, 271.920600)",
        "(316.995600, 258.098500, 272.025400)",
        "(316.243300, 259.693500, 271.844600)",
        "(315.946700, 260.555200, 271.757400)",
        "(315.439800, 262.415500, 271.560000)",
        "(315.193000, 264.344700, 271.124000)",
        "(315.209400, 266.491000, 270.255300)",
        "(315.433100, 268.699500, 269.403300)",
        "(315.639400, 269.722800, 269.145800)",
        "(316.290600, 271.832600, 268.629700)",
        "(317.254900, 273.990400, 267.793500)",
        "(318.320300, 276.021100, 266.796900)",
        "(319.487800, 277.811000, 266.106800)",
        "(320.193100, 278.661500, 265.903400)",
        "(321.868700, 280.378100, 265.499800)",
        "(323.645800, 282.044600, 265.048500)",
        "(325.577900, 283.358100, 264.156700)",
        "(327.480800, 284.330900, 263.449400)",
        "(328.441400, 284.733900, 263.342800)",
        "(330.430600, 285.503700, 263.254500)",
        "(332.574800, 286.383800, 262.923100)",
        "(334.663500, 286.922800, 262.201800)",
        "(336.704700, 287.012100, 261.604100)",
        "(337.641200, 287.018700, 261.527900)",
        "(339.768300, 287.073100, 261.631200)",
        "(342.005100, 286.980000, 262.095100)",
        "(344.255200, 286.532700, 261.325000)",
        "(346.174000, 285.778600, 260.538500)",
        "(347.115700, 285.325000, 260.486400)",
        "(349.068000, 284.016700, 260.894100)",
        "(350.794400, 282.683100, 260.949700)",
        "(352.163700, 281.371400, 260.197800)",
        "(353.306400, 279.465700, 259.834700)",
        "(353.694900, 278.221800, 259.942900)",
        "(354.316900, 275.955000, 259.859400)",
        "(354.682800, 273.830500, 259.548900)",
        "(354.766500, 271.380100, 259.711200)",
        "(354.552500, 268.509600, 259.465300)",
        "(354.291000, 267.054900, 259.269300)",
        "(353.433400, 264.679400, 259.276800)",
        "(352.373600, 262.423100, 259.462200)",
        "(351.118100, 260.160700, 259.279500)",
        "(349.346800, 258.200200, 259.279400)",
        "(348.399900, 257.347900, 259.377400)",
        "(346.407300, 255.608200, 259.618800)",
        "(344.119500, 254.193300, 259.963300)",
        "(341.879500, 253.045400, 260.599500)",
        "(339.523900, 252.178300, 261.245800)",
        "(338.298000, 251.759400, 261.582800)",
        "(335.935600, 251.086400, 262.364400)",
        "(333.401300, 250.440900, 263.503400)",
        "(331.029500, 250.216500, 264.411300)",
        "(328.742500, 249.940000, 265.046200)",
        "(327.671800, 249.870800, 265.533400)",
        "(325.583900, 249.907000, 266.888400)",
        "(323.690000, 250.222300, 268.497500)",
        "(322.033000, 250.881300, 269.438100)",
        "(320.461300, 251.680500, 269.969100)",
        "(319.765700, 252.169200, 270.264700)",
        "(318.456700, 253.397400, 270.808000)",
        "(317.283100, 254.987500, 271.289600)",
        "(316.359700, 256.653700, 271.630200)",
        "(315.650600, 258.427500, 271.561000)",
        "(315.347500, 259.403100, 271.361400)",
        "(314.943100, 261.333900, 271.020900)",
        "(314.795200, 263.393100, 270.839200)",
        "(314.874200, 265.634900, 270.385200)",
        "(315.263900, 268.022800, 269.616500)",
        "(315.580100, 269.192000, 269.210700)",
        "(316.381900, 271.314300, 268.301700)",
        "(317.446600, 273.124700, 267.673600)",
        "(318.663900, 275.035300, 267.335500)",
        "(320.280600, 277.274600, 266.646900)",
        "(321.142500, 278.278000, 266.176000)",
        "(323.040000, 279.818900, 265.418100)",
        "(324.772600, 281.044500, 265.181800)",
        "(326.524000, 282.409000, 264.840600)",
        "(328.490600, 283.476600, 264.409000)",
        "(329.550600, 283.943600, 263.966600)",
        "(331.700400, 284.796600, 263.037400)",
        "(333.689300, 285.472200, 262.712100)",
        "(335.719500, 285.998700, 262.658500)",
        "(337.861300, 286.269900, 262.681600)",
        "(338.998000, 286.254900, 262.266100)",
        "(341.110800, 286.085400, 261.466300)",
        "(343.243300, 285.795700, 261.549500)",
        "(345.183800, 285.448600, 261.760900)",
        "(346.958600, 284.915000, 261.703700)",
        "(347.891300, 284.552900, 261.321000)",
        "(349.666700, 283.640100, 260.397600)",
        "(351.180700, 282.441700, 260.313700)",
        "(352.576800, 281.299400, 260.381800)",
        "(353.814100, 279.875100, 259.968900)",
        "(354.230500, 279.058800, 259.726500)",
        "(354.868000, 277.396800, 259.193400)",
        "(355.393400, 275.768600, 258.955800)",
        "(355.512200, 273.955700, 258.928000)",
        "(355.365100, 272.177600, 258.721700)",
        "(355.332500, 271.260600, 258.628700)",
        "(354.878700, 268.991800, 258.604100)",
        "(354.178500, 266.936800, 258.599300)",
        "(353.316500, 265.203800, 258.476800)",
        "(352.306200, 263.280000, 258.753900)",
        "(351.704800, 262.303500, 258.931000)",
        "(350.368000, 260.538100, 259.115200)",
        "(348.807800, 258.837000, 259.275100)",
        "(347.198200, 257.101600, 259.545600)",
        "(345.246600, 255.785000, 260.275700)",
        "(344.211900, 255.331600, 260.740600)",
        "(342.134700, 254.332400, 261.256900)",
        "(339.969800, 253.326700, 261.856200)",
        "(337.781100, 252.538900, 262.475900)",
        "(335.446400, 252.149300, 263.465800)",
        "(334.347400, 252.009500, 263.987200)",
        "(332.205000, 251.793500, 264.707200)",
        "(330.095800, 251.536700, 265.487600)",
        "(328.100600, 251.541200, 266.379000)",
        "(326.172300, 251.693300, 267.381100)",
        "(325.270400, 251.760200, 267.864600)",
        "(323.579000, 252.080000, 268.618800)",
        "(322.102200, 252.690800, 269.298900)",
        "(320.796000, 253.453800, 269.987700)",
        "(319.606300, 254.593700, 270.512800)",
        "(319.095700, 255.208400, 270.732300)",
        "(318.244600, 256.300300, 271.071200)",
        "(317.628400, 257.574900, 271.116100)",
        "(317.208100, 258.724400, 271.481300)",
        "(316.900000, 260.262200, 271.605800)",
        "(316.784900, 261.293000, 271.377400)",
        "(316.752200, 263.508100, 270.647800)",
        "(316.974600, 265.808500, 269.775200)",
        "(317.447600, 267.721100, 269.178100)",
        "(318.149700, 269.667000, 268.626900)",
        "(318.532600, 270.743500, 268.259600)",
        "(319.518300, 273.016100, 267.438400)",
        "(320.636800, 274.877700, 266.816900)",
        "(322.129500, 276.352900, 266.441500)",
        "(323.848800, 277.691000, 266.311100)",
        "(324.716400, 278.373400, 266.270100)",
        "(326.471700, 279.800900, 265.806200)",
        "(328.159400, 281.087600, 265.145700)",
        "(330.144300, 282.073400, 264.681500)",
        "(332.125500, 282.996300, 264.185400)",
        "(333.201500, 283.444600, 263.877400)",
        "(335.508200, 284.375500, 263.334000)",
        "(337.568500, 284.867100, 262.953400)",
        "(339.443700, 285.109000, 262.371800)",
        "(341.035300, 285.461500, 261.757200)",
        "(341.813400, 285.752700, 261.548800)",
        "(343.589800, 285.943100, 261.711200)",
        "(345.430200, 285.618800, 262.135900)",
        "(347.560500, 285.173400, 261.705000)",
        "(349.820300, 284.583800, 260.756100)",
        "(350.727100, 284.052700, 260.584200)",
        "(352.256300, 282.700000, 260.960500)",
        "(353.572200, 281.146200, 261.099600)",
        "(354.561700, 279.554900, 260.630600)",
        "(355.219900, 277.997000, 259.961700)",
        "(355.507900, 277.124400, 259.773600)",
        "(355.679600, 275.042400, 259.759300)",
        "(355.681200, 273.254900, 259.528200)",
        "(355.541500, 271.730100, 259.070900)",
        "(355.272200, 269.903400, 258.545500)",
        "(355.008400, 268.745600, 258.437600)",
        "(354.103100, 266.568900, 258.418100)",
        "(353.100400, 265.118400, 257.873400)",
        "(351.912200, 263.548800, 257.419300)",
        "(350.640400, 261.667400, 257.203100)",
        "(349.911500, 260.673800, 257.348700)",
        "(348.099000, 258.947600, 257.723800)",
        "(346.316200, 257.320300, 257.876600)",
        "(344.368900, 255.841200, 258.255400)",
        "(342.282300, 254.521000, 258.975900)",
        "(341.270200, 253.903500, 259.436500)",
        "(339.168200, 252.843000, 260.452900)",
        "(337.123200, 252.231900, 261.090400)",
        "(335.118500, 251.707000, 261.814700)",
        "(333.185600, 251.349000, 262.877700)",
        "(332.267700, 251.300300, 263.367300)",
        "(330.434400, 251.406300, 264.216700)",
        "(328.508500, 251.625800, 265.017400)",
        "(326.733600, 251.883900, 265.782600)",
        "(325.064100, 252.198200, 266.809400)",
        "(324.263700, 252.487300, 267.306800)",
        "(322.658100, 253.363400, 268.060800)",
        "(321.180300, 254.193300, 268.667800)",
        "(319.807700, 255.086100, 269.348200)",
        "(318.656900, 256.313600, 269.902700)",
        "(318.132200, 256.976200, 270.241000)",
        "(317.307700, 258.609200, 270.668800)",
        "(316.673900, 260.423000, 270.712500)",
        "(316.282800, 262.666500, 270.164900)",
        "(315.965800, 265.198200, 269.288300)",
        "(315.901700, 266.373300, 268.894800)",
        "(315.952000, 268.649700, 268.156900)",
        "(316.375500, 271.116900, 267.297900)",
        "(316.948800, 273.983600, 266.150500)",
        "(317.716000, 276.677200, 264.597800)",
        "(318.172400, 277.727900, 264.016500)",
        "(319.319200, 279.498000, 263.491000)",
        "(320.785100, 281.160900, 263.309100)",
        "(322.389400, 283.118200, 262.755600)",
        "(324.125800, 284.521100, 262.248500)",
        "(325.051800, 284.982900, 262.063300)",
        "(327.230700, 285.621600, 261.940100)",
        "(329.401600, 286.340900, 262.028100)",
        "(331.508600, 287.120800, 261.727100)",
        "(333.684900, 287.583700, 261.391800)",
        "(334.838400, 287.722400, 261.320600)",
        "(337.232700, 287.672100, 261.240900)",
        "(339.478800, 287.781200, 260.981800)",
        "(341.586700, 287.733400, 260.831300)",
        "(343.600600, 287.414400, 260.758300)",
        "(344.557300, 287.176000, 260.796800)",
        "(346.332800, 286.538300, 260.994000)",
        "(347.915600, 285.884000, 260.162100)",
        "(349.249100, 285.189400, 259.572100)",
        "(350.345700, 284.026700, 259.649500)",
        "(350.838400, 283.241500, 259.624300)",
        "(351.700300, 281.734000, 259.244500)",
        "(352.107600, 280.181900, 258.815800)",
        "(352.316800, 278.565100, 258.678300)",
        "(352.384600, 276.636100, 258.583900)",
        "(352.272700, 275.557800, 258.477200)",
        "(351.822900, 273.683100, 258.200000)",
        "(351.111100, 272.172900, 257.732800)",
        "(350.324500, 270.335800, 257.551000)",
        "(349.355600, 268.140200, 257.683700)",
        "(348.700000, 267.099600, 257.668900)",
        "(347.442400, 265.338700, 257.518600)",
        "(346.195800, 263.621600, 257.776000)",
        "(344.487100, 261.594900, 258.470900)",
        "(342.645100, 259.982200, 258.969000)",
        "(341.757500, 259.297700, 259.015700)",
        "(339.751100, 257.948100, 259.380200)",
        "(337.612600, 256.971800, 260.299300)",
        "(335.471700, 256.395500, 260.920600)",
        "(333.232500, 255.902100, 261.366000)",
        "(332.131000, 255.659500, 261.654300)",
        "(329.997700, 255.367200, 262.487500)",
        "(328.053100, 255.421400, 263.362900)",
        "(326.260700, 255.569900, 263.998600)",
        "(324.547300, 255.818400, 264.664900)",
        "(323.771200, 255.965200, 265.107200)",
        "(322.221400, 256.464100, 266.070600)",
        "(320.898200, 257.388700, 266.728000)",
        "(319.717100, 258.457000, 267.180300)",
        "(318.767900, 259.681500, 267.692800)",
        "(318.364300, 260.416400, 267.909000)",
        "(317.590900, 262.159200, 267.952700)",
        "(317.052500, 264.107200, 267.727100)",
        "(316.738900, 265.914500, 267.705700)",
        "(316.673300, 267.982700, 267.422700)",
        "(316.734600, 268.945400, 267.200600)",
        "(316.947300, 270.910700, 266.657800)",
        "(317.435100, 273.256300, 265.967900)",
        "(318.319500, 275.607300, 265.328000)",
        "(319.408700, 277.747400, 264.800000)",
        "(320.017700, 278.733800, 264.490800)",
        "(321.446300, 280.637700, 263.504900)",
        "(322.955100, 282.276800, 262.901600)",
        "(324.566100, 283.814400, 262.562200)",
        "(326.545900, 285.151800, 262.117700)",
        "(327.647000, 285.722000, 261.869800)",
        "(329.849800, 286.567900, 261.284500)",
        "(331.844800, 287.226900, 261.323400)",
        "(333.969100, 287.721700, 261.478400)",
        "(336.369500, 288.406600, 261.319500)",
        "(337.629400, 288.749800, 261.007100)",
        "(339.776300, 288.969400, 260.490800)",
        "(341.773600, 288.696500, 260.529700)",
        "(343.645500, 288.631800, 260.714800)",
        "(345.554600, 288.228100, 260.675400)",
        "(346.592100, 287.793200, 260.548000)",
        "(348.399400, 286.741500, 260.309300)",
        "(350.001500, 286.022400, 260.056900)",
        "(351.399200, 285.193200, 259.979300)",
        "(352.613200, 283.986300, 259.873800)",
        "(353.182600, 283.060500, 259.686200)",
        "(354.074300, 281.314400, 259.224400)",
        "(354.694400, 279.810600, 259.053400)",
        "(355.104400, 278.252200, 258.935900)",
        "(355.200200, 276.272600, 258.667500)",
        "(355.057600, 275.064700, 258.636100)",
        "(354.554800, 272.881700, 258.466500)",
        "(353.982900, 271.264600, 258.123200)",
        "(353.239800, 269.641700, 257.986100)",
        "(352.239700, 267.345900, 258.113500)",
        "(351.585500, 266.201900, 258.218800)",
        "(350.142800, 264.524700, 258.146600)",
        "(348.583000, 263.015200, 257.976600)",
        "(346.844500, 261.155000, 258.292600)",
        "(344.858100, 259.742200, 258.744700)",
        "(343.815400, 259.207600, 258.928400)",
        "(341.683800, 258.172300, 259.294200)",
        "(339.550300, 257.145000, 259.655600)",
        "(337.572900, 256.345000, 260.289300)",
        "(335.515000, 255.806500, 261.064200)",
        "(334.415300, 255.587800, 261.429900)",
        "(332.247800, 255.007400, 262.159200)",
        "(330.304100, 254.633700, 262.833100)",
        "(328.370200, 254.358900, 263.644700)",
        "(326.564100, 254.291800, 264.516100)",
        "(325.653500, 254.284200, 264.983300)",
        "(323.999100, 254.360000, 265.803500)",
        "(322.514400, 254.724100, 266.590800)",
        "(321.234700, 255.171200, 267.351600)",
        "(320.154700, 255.728100, 268.169500)",
        "(319.646800, 256.077300, 268.509000)",
        "(318.667500, 256.954100, 268.971000)",
        "(317.833100, 258.209500, 269.063400)",
        "(317.227700, 259.454000, 269.248500)",
        "(317.024100, 260.137600, 269.273600)",
        "(316.621600, 261.607000, 269.192500)",
        "(316.367100, 263.122600, 268.989700)",
        "(316.170600, 265.000900, 268.504200)",
        "(316.188300, 266.940100, 268.036300)",
        "(316.488800, 268.616900, 267.738500)",
        "(316.784700, 269.515800, 267.466200)",
        "(317.439300, 271.408600, 266.725200)",
        "(318.281900, 273.716400, 265.779600)",
        "(319.309400, 275.569300, 265.122300)",
        "(320.625400, 276.999800, 264.735500)",
        "(321.390100, 277.693100, 264.568100)",
        "(323.075100, 279.011200, 264.103100)",
        "(324.779900, 280.318700, 263.620100)",
        "(326.541300, 281.372300, 263.608600)",
        "(328.531000, 282.285900, 263.625200)",
        "(329.484900, 282.618800, 263.409300)",
        "(331.438800, 283.355100, 262.545800)",
        "(333.284700, 284.038800, 261.934300)",
        "(335.236500, 284.333800, 262.106900)",
        "(337.185600, 284.231200, 262.230800)",
        "(338.147300, 284.243600, 262.122900)",
        "(339.958600, 284.430300, 261.366100)",
        "(341.573700, 284.384200, 260.794700)",
        "(342.973100, 283.651800, 260.704900)",
        "(344.438300, 282.767700, 260.737500)",
        "(345.055200, 282.351500, 260.581800)",
        "(346.155700, 281.514500, 259.890000)",
        "(347.091500, 280.542100, 259.497800)",
        "(348.045700, 279.172200, 259.401900)",
        "(348.769700, 277.789800, 259.018900)",
        "(349.079500, 277.139800, 258.815300)",
        "(349.590600, 275.919300, 258.468900)",
        "(350.001300, 274.246700, 258.272300)",
        "(350.170500, 272.289700, 258.180100)",
        "(350.128500, 270.469500, 258.091000)",
        "(350.025500, 269.612500, 258.047600)",
        "(349.711600, 267.684500, 258.083300)",
        "(349.172900, 265.528300, 258.415500)",
        "(348.431200, 263.488600, 258.765000)",
        "(347.469200, 261.620200, 258.698200)",
        "(346.978600, 260.656700, 258.685800)",
        "(345.783600, 258.628300, 259.149300)",
        "(344.513800, 256.884000, 259.865300)",
        "(343.091700, 255.236400, 260.569100)",
        "(341.611500, 253.735300, 261.212100)",
        "(340.822400, 253.109700, 261.495200)",
        "(339.121300, 251.893500, 262.087700)",
        "(337.284900, 250.968500, 262.776000)",
        "(335.309800, 250.286700, 263.506500)",
        "(333.410900, 249.773800, 264.095700)",
        "(332.482700, 249.516600, 264.461000)",
        "(330.561300, 248.937400, 265.411900)",
        "(328.610300, 248.731700, 266.258100)",
        "(326.655500, 248.878900, 266.931200)",
        "(324.897600, 248.836300, 267.810200)",
        "(324.070500, 248.865700, 268.254600)",
        "(322.470600, 249.018100, 269.125700)",
        "(320.968700, 249.481800, 269.749200)",
        "(319.570100, 250.315100, 270.325600)",
        "(318.350700, 251.060700, 271.100500)",
        "(317.830900, 251.495100, 271.336100)",
        "(316.870300, 252.466400, 271.597700)",
        "(316.070000, 253.871400, 271.601700)",
        "(315.449900, 255.336600, 271.586500)",
        "(315.036100, 257.019800, 271.477500)",
        "(314.870500, 258.053600, 271.280200)",
        "(314.625300, 260.241300, 270.582400)",
        "(314.582500, 262.344300, 269.870400)",
        "(314.863600, 264.428400, 269.258900)",
        "(315.287800, 266.834200, 268.367500)",
        "(315.546400, 268.286000, 267.760200)",
        "(316.191700, 271.004900, 266.537100)",
        "(317.151800, 273.424900, 265.216500)",
        "(318.316400, 275.564500, 264.235400)",
        "(319.562000, 277.578400, 263.954600)",
        "(320.293700, 278.611000, 263.777800)",
        "(321.928100, 280.490400, 263.111500)",
        "(323.823000, 282.082800, 262.258000)",
        "(325.758500, 283.304200, 261.925700)",
        "(327.693800, 284.467400, 261.824300)",
        "(328.703000, 285.021200, 261.689900)",
        "(330.793300, 286.047800, 261.299500)",
        "(333.021300, 286.883500, 260.965600)",
        "(335.185200, 287.421000, 260.619000)",
        "(337.316200, 287.838500, 260.067300)",
        "(338.323400, 288.047700, 260.008100)",
        "(340.285200, 288.307600, 260.243700)",
        "(342.240500, 288.509600, 260.153200)",
        "(344.111500, 288.592200, 259.368800)",
        "(345.806200, 288.197700, 258.784600)",
        "(346.595600, 287.819300, 258.749100)",
        "(348.043500, 287.073100, 259.052100)",
        "(349.443400, 286.468000, 258.824200)",
        "(350.659500, 285.752800, 258.312400)",
        "(351.775000, 284.691300, 257.897600)",
        "(352.238300, 284.026200, 257.790700)",
        "(353.018100, 282.568100, 257.749100)",
        "(353.567000, 281.088500, 257.574500)",
        "(353.814000, 279.395000, 257.326900)",
        "(353.864200, 277.528100, 257.332200)",
        "(353.856100, 276.512800, 257.398300)",
        "(353.598800, 274.422000, 257.468900)",
        "(353.084100, 272.535100, 257.578300)",
        "(352.472000, 270.720800, 257.556100)",
        "(351.701500, 268.725700, 257.691400)",
        "(351.215300, 267.727000, 257.854200)",
        "(350.156100, 265.869400, 258.144000)",
        "(348.932800, 264.273900, 258.311100)",
        "(347.520400, 262.543800, 258.729600)",
        "(345.954100, 260.967900, 259.259100)",
        "(345.158700, 260.336500, 259.394000)",
        "(343.509500, 259.012500, 259.796100)",
        "(341.791400, 257.732300, 260.583100)",
        "(339.906500, 256.749700, 261.171600)",
        "(337.921200, 255.916800, 261.737000)",
        "(336.884800, 255.536400, 262.165300)",
        "(334.871900, 254.821400, 263.002100)",
        "(332.863800, 254.341300, 263.732300)",
        "(330.835600, 254.068400, 264.453100)",
        "(328.850700, 253.946300, 265.129700)",
        "(327.877700, 253.901700, 265.548500)",
        "(325.973700, 253.820300, 266.540000)",
        "(324.204600, 254.088100, 267.509900)",
        "(322.556700, 254.477800, 268.319900)",
        "(321.041600, 255.109600, 268.973900)",
        "(320.343200, 255.491000, 269.170800)",
        "(319.125000, 256.232600, 269.631900)",
        "(318.045800, 257.304800, 270.134600)",
        "(317.070300, 258.669300, 270.709500)",
        "(316.330100, 260.198500, 270.727800)",
        "(316.104900, 261.098000, 270.428100)",
        "(315.704100, 263.005700, 269.853900)",
        "(315.390000, 265.104800, 269.478500)",
        "(315.259900, 267.028100, 269.324000)",
        "(315.444000, 268.914400, 268.963100)",
        "(315.765300, 269.856200, 268.717300)",
        "(316.544600, 271.915300, 268.109600)",
        "(317.627000, 273.945600, 267.680700)",
        "(318.873000, 275.957000, 267.209700)",
        "(320.286100, 277.716500, 266.649000)",
        "(321.004200, 278.547900, 266.266800)",
        "(322.504500, 280.149500, 265.661500)",
        "(324.201700, 281.375800, 265.801600)",
        "(325.996700, 282.486400, 265.658100)",
        "(327.786900, 283.591800, 265.035700)",
        "(328.660400, 284.013800, 264.666000)",
        "(330.323600, 284.735900, 264.518100)",
        "(332.160000, 285.297400, 264.676900)",
        "(334.140200, 285.793800, 264.645000)",
        "(336.137600, 285.931200, 264.058000)",
        "(337.029200, 285.895200, 263.807400)",
        "(338.972700, 285.658700, 263.718300)",
        "(340.799800, 285.437500, 263.899900)",
        "(342.650400, 285.097000, 263.656200)",
        "(344.444000, 284.528900, 262.925700)",
        "(345.273000, 284.188200, 262.607700)",
        "(346.746300, 283.380400, 262.354600)",
        "(348.147700, 282.328000, 262.407200)",
        "(349.375300, 280.935700, 262.154700)",
        "(350.371900, 279.546600, 261.330400)",
        "(350.743800, 278.729700, 260.994600)",
        "(351.326200, 276.871400, 260.987100)",
        "(351.535900, 274.891000, 261.125200)",
        "(351.525100, 273.104300, 260.555300)",
        "(351.236300, 271.178000, 260.147900)",
        "(351.012500, 270.145500, 260.109700)",
        "(350.448000, 268.024300, 259.971600)",
        "(349.586100, 265.912800, 259.783400)",
        "(348.400800, 263.964200, 259.567300)",
        "(347.145900, 261.796000, 259.577100)",
        "(346.509900, 260.749800, 259.778800)",
        "(344.912400, 259.064200, 260.217800)",
        "(343.176600, 257.433200, 260.452900)",
        "(341.318100, 255.966200, 260.883600)",
        "(339.345900, 254.868100, 261.457900)",
        "(338.224100, 254.459300, 261.760200)",
        "(336.002300, 253.746900, 262.304000)",
        "(333.739200, 253.170900, 262.843200)",
        "(331.491300, 252.815500, 263.485400)",
        "(329.356300, 252.578900, 264.361800)",
        "(328.325500, 252.590000, 264.871200)",
        "(326.246300, 252.720100, 265.725900)",
        "(324.284200, 252.931300, 266.324200)",
        "(322.513000, 253.242600, 267.022100)",
        "(320.954500, 253.531100, 267.937900)",
        "(320.243000, 253.775100, 268.375200)",
        "(318.851500, 254.649000, 269.117500)",
        "(317.646400, 255.838200, 269.606100)",
        "(316.677800, 256.901700, 269.950000)",
        "(315.907900, 258.273200, 270.248400)",
        "(315.630500, 259.156700, 270.288000)",
        "(315.191300, 261.044700, 270.027800)",
        "(314.888300, 263.111700, 269.298900)",
        "(314.845400, 264.831000, 268.890800)",
        "(315.076400, 266.845000, 268.415300)",
        "(315.255600, 268.040600, 267.994100)",
        "(315.785600, 270.414600, 266.995200)",
        "(316.607500, 272.537000, 266.135600)",
        "(317.708200, 274.421000, 265.614600)",
        "(318.892400, 276.296800, 265.161300)",
        "(319.578100, 277.318800, 264.806700)",
        "(321.039600, 279.076100, 264.066600)",
        "(322.662000, 280.423200, 263.410300)",
        "(324.216100, 281.366000, 263.401000)",
        "(325.935100, 282.293000, 263.483400)",
        "(326.904800, 282.721000, 263.319400)",
        "(328.851300, 283.632800, 262.738600)",
        "(330.703700, 284.245200, 262.322900)",
        "(332.498400, 284.439800, 262.234300)",
        "(334.495800, 284.468500, 262.162000)",
        "(335.575100, 284.590300, 262.070000)",
        "(337.503100, 284.832200, 261.634000)",
        "(339.335800, 284.818300, 260.955400)",
        "(341.102100, 284.428000, 260.650800)",
        "(342.820100, 283.899200, 260.695200)",
        "(343.646200, 283.722400, 260.713600)",
        "(345.212400, 283.331800, 260.575200)",
        "(346.947500, 282.500900, 260.094600)",
        "(348.347600, 281.120800, 259.969100)",
        "(349.458100, 279.985100, 259.984100)",
        "(349.907400, 279.465900, 259.881900)",
        "(350.819200, 278.144800, 259.500500)",
        "(351.365300, 276.355700, 259.315500)",
        "(351.587500, 274.602900, 259.307600)",
        "(351.582200, 272.895500, 259.234800)",
        "(351.496000, 272.026800, 259.205900)",
        "(351.165600, 270.166900, 259.186600)",
        "(350.533000, 268.407400, 259.117700)",
        "(349.697300, 266.799900, 258.980300)",
        "(348.689700, 265.234900, 258.975900)",
        "(348.150600, 264.418700, 259.026000)",
        "(346.670300, 262.861900, 259.290900)",
        "(345.109700, 261.590700, 259.519000)",
        "(343.420900, 260.430700, 259.740700)",
        "(341.624600, 259.361200, 260.083100)",
        "(340.685600, 258.889300, 260.298100)",
        "(338.697600, 258.229000, 260.818200)",
        "(336.621400, 257.771300, 261.170700)",
        "(334.410100, 257.259600, 261.666500)",
        "(332.325600, 256.952100, 262.265900)",
        "(331.279800, 256.862800, 262.580800)",
        "(329.163700, 256.963000, 263.204500)",
        "(327.159200, 257.045200, 263.776700)",
        "(325.256700, 257.195300, 264.456100)",
        "(323.544100, 257.526600, 265.084900)",
        "(322.807900, 257.820600, 265.331400)",
        "(321.306900, 258.535800, 265.769500)",
        "(319.979600, 259.115400, 266.310000)",
        "(318.851500, 259.877200, 266.857800)",
        "(317.829200, 261.028700, 267.114900)",
        "(317.453500, 261.764300, 267.098700)",
        "(316.757700, 263.161000, 267.182900)",
        "(316.217800, 264.608500, 267.295300)",
        "(315.935500, 266.009900, 267.288100)",
        "(315.839300, 267.723100, 266.796700)",
        "(315.913600, 268.777500, 266.477400)",
        "(316.096900, 270.652000, 266.099200)",
        "(316.511300, 272.662200, 265.455300)",
        "(317.086300, 274.626500, 264.672700)",
        "(317.817500, 276.355700, 264.016600)",
        "(318.316300, 277.163600, 263.767100)",
        "(319.478500, 278.931800, 263.327700)",
        "(320.842800, 280.654800, 262.935700)",
        "(322.429900, 282.160300, 262.426000)",
        "(324.054700, 283.158400, 262.155300)",
        "(324.956400, 283.560700, 262.137900)",
        "(326.835100, 284.419000, 262.015100)",
        "(328.822800, 285.300300, 261.560500)",
        "(330.715000, 285.877100, 261.364600)",
        "(332.666500, 286.228500, 261.383700)",
        "(333.611100, 286.323400, 261.294800)",
        "(335.511800, 286.509700, 260.812100)",
        "(337.233900, 286.443900, 260.549600)",
        "(338.875800, 286.094700, 260.691900)",
        "(340.563500, 285.610400, 260.672300)",
        "(341.340800, 285.345200, 260.531200)",
        "(342.810900, 284.701700, 260.201000)",
        "(344.115100, 283.805800, 260.045400)",
        "(345.417100, 282.666000, 260.043600)",
        "(346.485200, 281.528900, 259.926100)",
        "(347.013300, 280.987700, 259.713300)",
        "(347.909600, 279.820500, 259.394700)",
        "(348.719200, 278.344700, 259.395400)",
        "(349.235200, 276.548900, 259.440800)",
        "(349.606400, 275.110200, 259.237700)",
        "(349.749000, 274.419900, 259.021100)",
        "(349.956700, 272.890200, 258.929100)",
        "(349.925400, 270.880300, 259.081100)",
        "(349.577700, 268.845000, 258.922500)",
        "(349.023500, 267.163600, 258.875300)",
        "(348.736800, 266.366500, 258.967500)",
        "(348.023900, 264.648700, 259.040900)",
        "(347.064800, 262.709500, 259.284800)",
        "(345.929100, 260.967900, 259.619300)",
        "(344.561500, 259.379500, 259.950400)",
        "(343.767700, 258.528300, 260.225000)",
        "(342.225000, 256.937300, 260.965000)",
        "(340.333600, 255.618900, 261.542100)",
        "(338.232600, 254.489700, 262.054200)",
        "(335.989400, 253.506800, 262.841000)",
        "(334.927400, 253.147600, 263.228100)",
        "(332.705100, 252.609300, 263.911000)",
        "(330.435100, 252.268900, 264.631100)",
        "(328.279900, 252.014600, 265.465300)",
        "(326.199800, 251.986500, 266.211300)",
        "(325.150200, 252.069200, 266.534300)",
        "(323.159300, 252.125900, 267.413800)",
        "(321.331600, 252.379200, 268.362900)",
        "(319.701800, 252.654200, 269.177600)",
        "(318.249300, 253.236900, 269.649800)",
        "(317.599900, 253.786400, 269.783600)",
        "(316.401300, 254.853000, 270.343200)",
        "(315.462600, 256.115300, 270.791500)",
        "(314.744300, 257.522800, 271.065500)",
        "(314.260300, 258.856400, 271.223400)",
        "(314.136400, 259.637700, 271.024200)",
        "(314.002100, 261.528300, 270.520200)",
        "(314.076700, 263.255200, 270.346500)",
        "(314.359200, 265.088700, 269.929200)",
[truncated: 523,733 more chars]
