# Supplementary material for: Playing the mirror game in virtual reality with an autonomous character
Source: Sci Rep. 2022 Dec 9;12:21329. doi: 10.1038/s41598-022-25197-z (PMC9734752; doi:10.1038/s41598-022-25197-z)
Supplement: Supplementary file 2 — Supplementary Information 1. [file 41598_2022_25197_MOESM2_ESM.zip › Data/Couple22/questionnaire2_player2.json]

{(4 -> 3), (1 -> 3), (8 -> -3), (5 -> 3), (0 -> 0), (9 -> 2), (3 -> -3), (2 -> -2), (6 -> 2), (7 -> 2)}
